# Supplementary material for: Crystalline nitrogen chain radical anions
Source: Nat Chem. 2026 Feb 10;18(4):686–94. doi: 10.1038/s41557-025-02040-2 (PMC13061614; doi:10.1038/s41557-025-02040-2)
Supplement: Supplementary file 2 — Raw data associated with [K(crypt)][1]. [file 41557_2025_2040_MOESM2_ESM.zip]

Archive with 28 entries (17 files):
- Supplementary_Data_1/
- Supplementary_Data_1/Description of Additional Supplementary Files.docx
- Supplementary_Data_1/Folder 1 IR/
- Supplementary_Data_1/Folder 1 IR/IR data points.xlsx
- Supplementary_Data_1/Folder 2 UV Vis/
- Supplementary_Data_1/Folder 2 UV Vis/UV-Vis data points.xlsx
- Supplementary_Data_1/Folder 3 CV/
- Supplementary_Data_1/Folder 3 CV/Full CV data points.xlsx
- Supplementary_Data_1/Folder 4 EPR/
- Supplementary_Data_1/Folder 4 EPR/CW/
- Supplementary_Data_1/Folder 4 EPR/CW/004_BrPhN4_diluted_rt_9.39GHz_0.1G_2scan.DSC
- Supplementary_Data_1/Folder 4 EPR/CW/004_BrPhN4_diluted_rt_9.39GHz_0.1G_2scan.DTA
- Supplementary_Data_1/Folder 4 EPR/Decay Curves/
- Supplementary_Data_1/Folder 4 EPR/Decay Curves/oDFB Files/
- Supplementary_Data_1/Folder 4 EPR/Decay Curves/oDFB Files/20240620_1mM_BrPhN4PhBr_oDFB_rt_0.2G_9.837GHz_2D_Trim.DSC
- Supplementary_Data_1/Folder 4 EPR/Decay Curves/oDFB Files/20240620_1mM_BrPhN4PhBr_oDFB_rt_0.2G_9.837GHz_2D_Trim.DTA
- Supplementary_Data_1/Folder 4 EPR/Decay Curves/oDFB Files/20240620_1mM_BrPhN4PhBr_oDFB_rt_0.2G_9.837GHz_2D_Trim.YGF
- Supplementary_Data_1/Folder 4 EPR/Decay Curves/Powder Files/
- Supplementary_Data_1/Folder 4 EPR/Decay Curves/Powder Files/DecompSavedByBono_trimmed.DSC
- Supplementary_Data_1/Folder 4 EPR/Decay Curves/Powder Files/DecompSavedByBono_trimmed.DTA
- Supplementary_Data_1/Folder 4 EPR/Decay Curves/Powder Files/DecompSavedByBono_trimmed.YGF
- Supplementary_Data_1/Folder 4 EPR/Decay Curves/THF Files/
- Supplementary_Data_1/Folder 4 EPR/Decay Curves/THF Files/20240618_1mM_BrPhN4PhBr_THF_rt_0.2G_9.858GHz_2D_trim.DSC
- Supplementary_Data_1/Folder 4 EPR/Decay Curves/THF Files/20240618_1mM_BrPhN4PhBr_THF_rt_0.2G_9.858GHz_2D_trim.DTA
- Supplementary_Data_1/Folder 4 EPR/Decay Curves/THF Files/20240618_1mM_BrPhN4PhBr_THF_rt_0.2G_9.858GHz_2D_trim.YGF
- Supplementary_Data_1/Folder 5 XRD/
- Supplementary_Data_1/Folder 5 XRD/Cif_check.pdf
- Supplementary_Data_1/Folder 5 XRD/Kcrypt_1.cif
