# Supplementary material for: Crystalline nitrogen chain radical anions
Source: Nat Chem. 2026 Feb 10;18(4):686–94. doi: 10.1038/s41557-025-02040-2 (PMC13061614; doi:10.1038/s41557-025-02040-2)
Supplement: Supplementary file 2 — Raw data associated with [K(crypt)][1]. [file 41557_2025_2040_MOESM2_ESM.zip › Supplementary_Data_1/Folder 1 IR/IR data points.xlsx]

## Sheet: K(crypt)Cl
[K(crypt)][Cl]
wavenumber	transmittance
3997.65	0.9689
3995.6	0.96887
3993.55	0.96879
3991.5	0.96914
3989.45	0.96983
3987.4	0.96975
3985.35	0.96899
3983.3	0.96856
3981.25	0.96838
3979.2	0.96832
3977.15	0.96867
3975.1	0.96887
3973.05	0.9689
3971	0.96943
3968.95	0.97005
3966.9	0.97034
3964.85	0.97054
3962.8	0.9707
3960.75	0.97054
3958.7	0.97015
3956.65	0.97011
3954.6	0.97029
3952.55	0.97012
3950.5	0.96957
3948.45	0.96939
3946.4	0.96991
3944.35	0.97032
3942.3	0.97034
3940.25	0.97029
3938.2	0.97035
3936.15	0.97049
3934.1	0.97047
3932.05	0.96999
3930	0.96936
3927.95	0.96932
3925.9	0.96992
3923.85	0.97049
3921.8	0.97084
3919.75	0.97117
3917.7	0.97128
3915.65	0.97097
3913.6	0.97063
3911.55	0.97056
3909.5	0.97066
3907.45	0.97082
3905.4	0.97092
3903.35	0.97082
3901.3	0.97061
3899.25	0.97049
3897.2	0.9705
3895.15	0.9707
3893.1	0.97115
3891.05	0.97123
3889	0.97089
3886.95	0.97072
3884.9	0.97043
3882.85	0.9706
3880.8	0.97151
3878.75	0.97188
3876.7	0.97156
3874.65	0.97113
3872.6	0.97072
3870.55	0.97061
3868.5	0.97089
3866.45	0.97113
3864.4	0.97152
3862.35	0.97194
3860.3	0.97166
3858.25	0.97112
3856.2	0.97097
3854.15	0.97118
3852.1	0.97163
3850.05	0.9718
3848	0.97178
3845.95	0.97182
3843.9	0.97164
3841.85	0.97159
3839.8	0.97211
3837.75	0.97197
3835.7	0.97085
3833.65	0.97055
3831.6	0.97102
3829.55	0.97133
3827.5	0.97162
3825.45	0.97156
3823.4	0.97123
3821.35	0.9715
3819.3	0.97193
3817.25	0.97163
3815.2	0.97096
3813.15	0.97083
3811.1	0.97131
3809.05	0.97188
3807	0.97202
3804.95	0.97164
3802.9	0.97115
3800.85	0.97106
3798.8	0.97121
3796.75	0.97112
3794.7	0.97106
3792.65	0.97101
3790.6	0.9708
3788.55	0.97056
3786.5	0.9704
3784.45	0.97079
3782.4	0.97155
3780.35	0.97185
3778.3	0.97184
3776.25	0.9721
3774.2	0.97262
3772.15	0.97295
3770.09	0.97247
3768.04	0.97148
3765.99	0.97088
3763.94	0.97096
3761.89	0.97141
3759.84	0.97176
3757.79	0.97203
3755.74	0.9719
3753.69	0.97105
3751.64	0.97043
3749.59	0.97011
3747.54	0.96953
3745.49	0.96991
3743.44	0.97128
3741.39	0.97186
3739.34	0.97162
3737.29	0.97133
3735.24	0.97114
3733.19	0.971
3731.14	0.97135
3729.09	0.97184
3727.04	0.9718
3724.99	0.97154
3722.94	0.9714
3720.89	0.97136
3718.84	0.97178
3716.79	0.97244
3714.74	0.97237
3712.69	0.97174
3710.64	0.97156
3708.59	0.97165
3706.54	0.97193
3704.49	0.97256
3702.44	0.97276
3700.39	0.9724
3698.34	0.97235
3696.29	0.9726
3694.24	0.9728
3692.19	0.97289
3690.14	0.97274
3688.09	0.97259
3686.04	0.97284
3683.99	0.97291
3681.94	0.97244
3679.89	0.97206
3677.84	0.97241
3675.79	0.97341
3673.74	0.974
3671.69	0.97349
3669.64	0.97284
3667.59	0.97299
3665.54	0.97365
3663.49	0.97423
3661.44	0.97419
3659.39	0.9736
3657.34	0.97318
3655.29	0.97315
3653.24	0.97279
3651.19	0.97234
3649.14	0.97262
3647.09	0.97345
3645.04	0.97445
3642.99	0.97513
3640.94	0.97484
3638.89	0.97387
3636.84	0.97353
3634.79	0.97362
3632.74	0.97344
3630.69	0.97348
3628.64	0.97375
3626.59	0.97411
3624.54	0.97457
3622.49	0.97477
3620.44	0.97467
3618.39	0.97482
3616.34	0.97524
3614.29	0.97534
3612.24	0.97499
3610.19	0.97437
3608.14	0.97398
3606.09	0.97398
3604.04	0.97393
3601.99	0.97362
3599.94	0.97323
3597.89	0.97307
3595.84	0.97326
3593.79	0.97342
3591.74	0.97305
3589.69	0.97249
3587.64	0.97245
3585.59	0.97264
3583.54	0.97223
3581.49	0.97151
3579.44	0.97098
3577.39	0.97087
3575.34	0.97073
3573.29	0.96982
3571.24	0.96897
3569.19	0.96887
3567.14	0.96903
3565.09	0.9693
3563.04	0.96908
3560.99	0.96805
3558.94	0.96681
3556.89	0.96628
3554.84	0.96689
3552.79	0.9675
3550.74	0.96719
3548.69	0.96633
3546.64	0.9654
3544.59	0.96517
3542.54	0.96549
3540.49	0.96539
3538.44	0.96505
3536.39	0.96483
3534.34	0.96452
3532.29	0.96437
3530.24	0.96461
3528.19	0.96458
3526.14	0.96392
3524.09	0.96322
3522.04	0.96265
3519.99	0.96218
3517.94	0.96192
3515.89	0.9616
3513.84	0.96114
3511.79	0.9608
3509.73	0.96072
3507.68	0.96064
3505.63	0.96005
3503.58	0.959
3501.53	0.95828
3499.48	0.95777
3497.43	0.9568
3495.38	0.95564
3493.33	0.95425
3491.28	0.95258
3489.23	0.95092
3487.18	0.94948
3485.13	0.94812
3483.08	0.9463
3481.03	0.94433
3478.98	0.94248
3476.93	0.94022
3474.88	0.93754
3472.83	0.93488
3470.78	0.93207
3468.73	0.92847
3466.68	0.9247
3464.63	0.92167
3462.58	0.91883
3460.53	0.9156
3458.48	0.91216
3456.43	0.90883
3454.38	0.90594
3452.33	0.90322
3450.28	0.90046
3448.23	0.89829
3446.18	0.89721
3444.13	0.89693
3442.08	0.8971
3440.03	0.89792
3437.98	0.89931
3435.93	0.90081
3433.88	0.90271
3431.83	0.90514
3429.78	0.90738
3427.73	0.90937
3425.68	0.91153
3423.63	0.91376
3421.58	0.91597
3419.53	0.91823
3417.48	0.92045
3415.43	0.92225
3413.38	0.92325
3411.33	0.92365
3409.28	0.92401
3407.23	0.92427
3405.18	0.92393
3403.13	0.92303
3401.08	0.92229
3399.03	0.92202
3396.98	0.92137
3394.93	0.91974
3392.88	0.91773
3390.83	0.91581
3388.78	0.91362
3386.73	0.91131
3384.68	0.90923
3382.63	0.90736
3380.58	0.90598
3378.53	0.9056
3376.48	0.90615
3374.43	0.90722
3372.38	0.90892
3370.33	0.91137
3368.28	0.91433
3366.23	0.91759
3364.18	0.92109
3362.13	0.92454
3360.08	0.92761
3358.03	0.93031
3355.98	0.93273
3353.93	0.93507
3351.88	0.93734
3349.83	0.93931
3347.78	0.94108
3345.73	0.94287
3343.68	0.94466
3341.63	0.94636
3339.58	0.94796
3337.53	0.9492
3335.48	0.9501
3333.43	0.95099
3331.38	0.95194
3329.33	0.95284
3327.28	0.95363
3325.23	0.95447
3323.18	0.95525
3321.13	0.95581
3319.08	0.95629
3317.03	0.95685
3314.98	0.95741
3312.93	0.95792
3310.88	0.95817
3308.83	0.9581
3306.78	0.95822
3304.73	0.95881
3302.68	0.95961
3300.63	0.96028
3298.58	0.96084
3296.53	0.96133
3294.48	0.96158
3292.43	0.96142
3290.38	0.96105
3288.33	0.96076
3286.28	0.96044
3284.23	0.96028
3282.18	0.96045
3280.13	0.96086
3278.08	0.9614
3276.03	0.96167
3273.98	0.96148
3271.93	0.96064
3269.88	0.95919
3267.83	0.95818
3265.78	0.958
3263.73	0.95745
3261.68	0.95626
3259.63	0.95544
3257.58	0.95548
3255.53	0.9558
3253.48	0.95552
3251.43	0.95467
3249.37	0.95409
3247.32	0.95425
3245.27	0.95483
3243.22	0.95561
3241.17	0.95633
3239.12	0.95686
3237.07	0.95777
3235.02	0.95881
3232.97	0.95942
3230.92	0.95995
3228.87	0.9605
3226.82	0.96121
3224.77	0.96199
3222.72	0.96238
3220.67	0.96271
3218.62	0.96308
3216.57	0.96322
3214.52	0.96355
3212.47	0.96451
3210.42	0.96545
3208.37	0.96552
3206.32	0.96526
3204.27	0.96559
3202.22	0.9662
3200.17	0.96671
3198.12	0.96722
3196.07	0.9675
3194.02	0.96782
3191.97	0.96841
3189.92	0.9689
3187.87	0.9691
3185.82	0.9691
3183.77	0.96889
3181.72	0.96881
3179.67	0.96941
3177.62	0.97021
3175.57	0.97032
3173.52	0.97008
3171.47	0.97033
3169.42	0.97079
3167.37	0.97092
3165.32	0.9706
3163.27	0.97025
3161.22	0.97018
3159.17	0.97013
3157.12	0.97031
3155.07	0.97081
3153.02	0.97108
3150.97	0.97106
3148.92	0.97104
3146.87	0.97074
3144.82	0.97038
3142.77	0.97059
3140.72	0.97123
3138.67	0.97175
3136.62	0.97208
3134.57	0.97214
3132.52	0.97179
3130.47	0.97144
3128.42	0.97157
3126.37	0.97197
3124.32	0.97207
3122.27	0.97187
3120.22	0.9719
3118.17	0.97216
3116.12	0.9722
3114.07	0.97218
3112.02	0.9724
3109.97	0.97268
3107.92	0.97295
3105.87	0.9731
3103.82	0.97283
3101.77	0.9722
3099.72	0.97179
3097.67	0.9719
3095.62	0.97224
3093.57	0.97244
3091.52	0.97234
3089.47	0.9722
3087.42	0.97223
3085.37	0.97245
3083.32	0.97289
3081.27	0.97304
3079.22	0.97264
3077.17	0.97226
3075.12	0.97221
3073.07	0.97233
3071.02	0.9724
3068.97	0.97216
3066.92	0.97201
3064.87	0.97248
3062.82	0.97305
3060.77	0.97316
3058.72	0.97286
3056.67	0.97262
3054.62	0.97259
3052.57	0.97254
3050.52	0.97228
3048.47	0.97198
3046.42	0.9721
3044.37	0.97239
3042.32	0.97242
3040.27	0.9724
3038.22	0.97238
3036.17	0.97206
3034.12	0.97156
3032.07	0.97124
3030.02	0.97127
3027.97	0.97183
3025.92	0.97253
3023.87	0.97257
3021.82	0.97205
3019.77	0.97181
3017.72	0.97188
3015.67	0.97178
3013.62	0.97136
3011.57	0.97102
3009.52	0.97098
3007.47	0.97076
3005.42	0.97012
3003.37	0.96927
3001.32	0.96838
2999.27	0.9672
2997.22	0.9653
2995.17	0.96261
2993.12	0.95942
2991.07	0.95624
2989.01	0.95362
2986.96	0.95174
2984.91	0.95017
2982.86	0.94855
2980.81	0.94678
2978.76	0.94424
2976.71	0.9402
2974.66	0.93464
2972.61	0.92786
2970.56	0.91942
2968.51	0.90941
2966.46	0.90012
2964.41	0.89425
2962.36	0.89249
2960.31	0.89354
2958.26	0.89613
2956.21	0.90025
2954.16	0.90477
2952.11	0.90769
2950.06	0.90787
2948.01	0.90495
2945.96	0.90044
2943.91	0.89777
2941.86	0.89934
2939.81	0.90408
2937.76	0.90897
2935.71	0.91213
2933.66	0.91321
2931.61	0.9123
2929.56	0.90982
2927.51	0.9064
2925.46	0.90182
2923.41	0.89559
2921.36	0.88864
2919.31	0.88249
2917.26	0.87765
2915.21	0.87341
2913.16	0.86824
2911.11	0.86141
2909.06	0.85362
2907.01	0.84634
2904.96	0.84053
2902.91	0.83536
2900.86	0.82958
2898.81	0.82305
2896.76	0.81622
2894.71	0.81006
2892.66	0.80541
2890.61	0.80201
2888.56	0.79942
2886.51	0.79762
2884.46	0.79601
2882.41	0.79391
2880.36	0.79127
2878.31	0.78788
2876.26	0.78372
2874.21	0.77973
2872.16	0.77682
2870.11	0.77526
2868.06	0.77518
2866.01	0.77675
2863.96	0.78007
2861.91	0.78505
2859.86	0.79139
2857.81	0.79813
2855.76	0.8044
2853.71	0.81043
2851.66	0.81661
2849.61	0.82298
2847.56	0.82962
2845.51	0.83628
2843.46	0.84212
2841.41	0.84625
2839.36	0.84805
2837.31	0.8474
2835.26	0.8449
2833.21	0.84109
2831.16	0.83652
2829.11	0.83182
2827.06	0.82713
2825.01	0.82229
2822.96	0.81711
2820.91	0.81193
2818.86	0.80776
2816.81	0.80527
2814.76	0.8043
2812.71	0.80488
2810.66	0.80741
2808.61	0.81205
2806.56	0.81851
2804.51	0.82605
2802.46	0.83399
2800.41	0.84217
2798.36	0.85097
2796.31	0.86055
2794.26	0.87049
2792.21	0.88011
2790.16	0.88886
2788.11	0.89642
2786.06	0.90262
2784.01	0.90773
2781.96	0.91209
2779.91	0.91585
2777.86	0.91911
2775.81	0.92188
2773.76	0.9241
2771.71	0.92559
2769.66	0.92626
2767.61	0.92642
2765.56	0.92625
2763.51	0.92596
2761.46	0.92588
2759.41	0.92598
2757.36	0.92614
2755.31	0.92672
2753.26	0.92797
2751.21	0.92984
2749.16	0.932
2747.11	0.93369
2745.06	0.93471
2743.01	0.93575
2740.96	0.93685
2738.91	0.9374
2736.86	0.93752
2734.81	0.9374
2732.76	0.93695
2730.7	0.93641
2728.65	0.93605
2726.6	0.93595
2724.55	0.93627
2722.5	0.93736
2720.45	0.93909
2718.4	0.94118
2716.35	0.94352
2714.3	0.94577
2712.25	0.94766
2710.2	0.94905
2708.15	0.94983
2706.1	0.95031
2704.05	0.95102
2702	0.95192
2699.95	0.95279
2697.9	0.95355
2695.85	0.95427
2693.8	0.95507
2691.75	0.95588
2689.7	0.95668
2687.65	0.95754
2685.6	0.95821
2683.55	0.95851
2681.5	0.95874
2679.45	0.95916
2677.4	0.95946
2675.35	0.9596
2673.3	0.95992
2671.25	0.96052
2669.2	0.96118
2667.15	0.96154
2665.1	0.96147
2663.05	0.96118
2661	0.96095
2658.95	0.96074
2656.9	0.96051
2654.85	0.96052
2652.8	0.96072
2650.75	0.96086
2648.7	0.96107
2646.65	0.96125
2644.6	0.96106
2642.55	0.96087
2640.5	0.96122
2638.45	0.9619
2636.4	0.96253
2634.35	0.96288
2632.3	0.96306
2630.25	0.96353
2628.2	0.96422
2626.15	0.96472
2624.1	0.965
2622.05	0.96504
2620	0.96506
2617.95	0.96549
2615.9	0.966
2613.85	0.96614
2611.8	0.96624
2609.75	0.96646
2607.7	0.96671
2605.65	0.967
2603.6	0.96719
2601.55	0.96745
2599.5	0.96793
2597.45	0.96837
2595.4	0.96843
2593.35	0.96829
2591.3	0.96839
2589.25	0.96845
2587.2	0.96825
2585.15	0.96828
2583.1	0.96864
2581.05	0.96908
2579	0.96947
2576.95	0.96962
2574.9	0.96988
2572.85	0.97026
2570.8	0.97017
2568.75	0.96971
2566.7	0.96952
2564.65	0.96972
2562.6	0.96999
2560.55	0.97024
2558.5	0.97056
2556.45	0.97068
2554.4	0.9706
2552.35	0.97076
2550.3	0.9713
2548.25	0.97183
2546.2	0.97214
2544.15	0.97196
2542.1	0.9711
2540.05	0.97074
2538	0.97152
2535.95	0.97251
2533.9	0.97296
2531.85	0.97282
2529.8	0.97259
2527.75	0.97261
2525.7	0.9727
2523.65	0.97272
2521.6	0.97283
2519.55	0.97314
2517.5	0.97339
2515.45	0.97379
2513.4	0.97442
2511.35	0.97466
2509.3	0.97446
2507.25	0.97427
2505.2	0.97425
2503.15	0.97407
2501.1	0.9737
2499.05	0.97354
2497	0.97358
2494.95	0.97377
2492.9	0.97393
2490.85	0.97393
2488.8	0.97411
2486.75	0.97446
2484.7	0.97462
2482.65	0.9744
2480.6	0.97418
2478.55	0.9742
2476.5	0.97429
2474.45	0.97428
2472.4	0.97422
2470.34	0.97448
2468.29	0.97511
2466.24	0.97553
2464.19	0.97537
2462.14	0.97508
2460.09	0.9747
2458.04	0.97402
2455.99	0.97353
2453.94	0.9734
2451.89	0.97347
2449.84	0.97351
2447.79	0.97346
2445.74	0.97337
2443.69	0.97326
2441.64	0.97356
2439.59	0.9744
2437.54	0.97513
2435.49	0.97536
2433.44	0.97535
2431.39	0.9754
2429.34	0.97562
2427.29	0.97596
2425.24	0.97635
2423.19	0.9764
2421.14	0.9759
2419.09	0.97549
2417.04	0.9757
2414.99	0.97624
2412.94	0.97666
2410.89	0.97689
2408.84	0.97724
2406.79	0.97754
2404.74	0.97741
2402.69	0.97683
2400.64	0.97631
2398.59	0.97646
2396.54	0.97701
2394.49	0.97738
2392.44	0.97757
2390.39	0.97796
2388.34	0.97858
2386.29	0.97889
2384.24	0.97851
2382.19	0.97789
2380.14	0.97756
2378.09	0.97743
2376.04	0.97741
2373.99	0.97763
2371.94	0.97796
2369.89	0.97823
2367.84	0.9783
2365.79	0.97801
2363.74	0.9774
2361.69	0.97654
2359.64	0.97553
2357.59	0.97496
2355.54	0.97483
2353.49	0.97484
2351.44	0.97504
2349.39	0.97518
2347.34	0.9753
2345.29	0.97531
2343.24	0.97501
2341.19	0.97486
2339.14	0.9751
2337.09	0.97522
2335.04	0.97501
2332.99	0.97482
2330.94	0.97445
2328.89	0.97284
2326.84	0.96904
2324.79	0.96519
2322.74	0.96459
2320.69	0.96633
2318.64	0.96774
2316.59	0.96855
2314.54	0.96921
2312.49	0.96982
2310.44	0.97016
2308.39	0.97006
2306.34	0.97009
2304.29	0.9705
2302.24	0.97071
2300.19	0.97045
2298.14	0.96977
2296.09	0.96931
2294.04	0.96943
2291.99	0.96913
2289.94	0.96818
2287.89	0.96714
2285.84	0.96654
2283.79	0.96669
2281.74	0.967
2279.69	0.96748
2277.64	0.96843
2275.59	0.96919
2273.54	0.9698
2271.49	0.97066
2269.44	0.97171
2267.39	0.97254
2265.34	0.97282
2263.29	0.9727
2261.24	0.97235
2259.19	0.97206
2257.14	0.97256
2255.09	0.97387
2253.04	0.97392
2250.99	0.97211
2248.94	0.97168
2246.89	0.97365
2244.84	0.97502
2242.79	0.97456
2240.74	0.97346
2238.69	0.9726
2236.64	0.97215
2234.59	0.97213
2232.54	0.97237
2230.49	0.97206
2228.44	0.9717
2226.39	0.97204
2224.34	0.97212
2222.29	0.97156
2220.24	0.97135
2218.19	0.97138
2216.14	0.9708
2214.09	0.97103
2212.04	0.97218
2209.98	0.97142
2207.93	0.96975
2205.88	0.97002
2203.83	0.97122
2201.78	0.97195
2199.73	0.97197
2197.68	0.97115
2195.63	0.97047
2193.58	0.97019
2191.53	0.96976
2189.48	0.96904
2187.43	0.96797
2185.38	0.96767
2183.33	0.96974
2181.28	0.97246
2179.23	0.973
2177.18	0.97359
2175.13	0.97548
2173.08	0.9752
2171.03	0.9717
2168.98	0.96814
2166.93	0.96706
2164.88	0.96595
2162.83	0.96439
2160.78	0.97059
2158.73	0.98513
2156.68	0.99399
2154.63	0.9931
2152.58	0.98994
2150.53	0.98761
2148.48	0.98604
2146.43	0.98624
2144.38	0.98703
2142.33	0.98583
2140.28	0.9831
2138.23	0.98138
2136.18	0.98228
2134.13	0.98433
2132.08	0.98482
2130.03	0.98401
2127.98	0.98238
2125.93	0.97968
2123.88	0.97702
2121.83	0.975
2119.78	0.97366
2117.73	0.97328
2115.68	0.97299
2113.63	0.9723
2111.58	0.97187
2109.53	0.97181
2107.48	0.972
2105.43	0.97268
2103.38	0.97368
2101.33	0.97427
2099.28	0.97443
2097.23	0.97547
2095.18	0.97743
2093.13	0.97771
2091.08	0.97588
2089.03	0.97462
2086.98	0.97465
2084.93	0.97462
2082.88	0.97385
2080.83	0.97295
2078.78	0.9732
2076.73	0.97427
2074.68	0.9747
2072.63	0.97423
2070.58	0.97363
2068.53	0.97387
2066.48	0.97508
2064.43	0.97628
2062.38	0.9769
2060.33	0.97682
2058.28	0.97567
2056.23	0.9744
2054.18	0.97253
2052.13	0.96936
2050.08	0.96907
2048.03	0.97148
2045.98	0.97155
2043.93	0.97028
2041.88	0.97025
2039.83	0.97107
2037.78	0.97181
2035.73	0.97277
2033.68	0.9742
2031.63	0.97551
2029.58	0.97578
2027.53	0.97571
2025.48	0.97655
2023.43	0.97702
2021.38	0.97651
2019.33	0.97584
2017.28	0.9764
2015.23	0.97733
2013.18	0.97588
2011.13	0.97371
2009.08	0.97489
2007.03	0.97941
2004.98	0.98208
2002.93	0.98093
2000.88	0.97965
1998.83	0.97926
1996.78	0.97834
1994.73	0.97729
1992.68	0.97675
1990.63	0.9763
1988.58	0.97571
1986.53	0.97453
1984.48	0.97187
1982.43	0.96811
1980.38	0.96661
1978.33	0.971
1976.28	0.97775
1974.23	0.98064
1972.18	0.98005
1970.13	0.97854
1968.08	0.97754
1966.03	0.97747
1963.98	0.97742
1961.93	0.97767
1959.88	0.97889
1957.83	0.97927
1955.78	0.97784
1953.73	0.97661
1951.68	0.97634
1949.62	0.97582
1947.57	0.97528
1945.52	0.97542
1943.47	0.97567
1941.42	0.9761
1939.37	0.97674
1937.32	0.97694
1935.27	0.97702
1933.22	0.97751
1931.17	0.97843
1929.12	0.97898
1927.07	0.97832
1925.02	0.97717
1922.97	0.97639
1920.92	0.97624
1918.87	0.97681
1916.82	0.97767
1914.77	0.97839
1912.72	0.9789
1910.67	0.97932
1908.62	0.98005
1906.57	0.98092
1904.52	0.9813
1902.47	0.98131
1900.42	0.98119
1898.37	0.98093
1896.32	0.98067
1894.27	0.98075
1892.22	0.9811
1890.17	0.98106
1888.12	0.98069
1886.07	0.98054
1884.02	0.98014
1881.97	0.97933
1879.92	0.9791
1877.87	0.97981
1875.82	0.98045
1873.77	0.98034
1871.72	0.9801
1869.67	0.98022
1867.62	0.98055
1865.57	0.98057
1863.52	0.98013
1861.47	0.97972
1859.42	0.97976
1857.37	0.9803
1855.32	0.98082
1853.27	0.98074
1851.22	0.98038
1849.17	0.98046
1847.12	0.98067
1845.07	0.98074
1843.02	0.98099
1840.97	0.98086
1838.92	0.98034
1836.87	0.98014
1834.82	0.98012
1832.77	0.97991
1830.72	0.97954
1828.67	0.97931
1826.62	0.9792
1824.57	0.97897
1822.52	0.97889
1820.47	0.97941
1818.42	0.98043
1816.37	0.98102
1814.32	0.98059
1812.27	0.97962
1810.22	0.97898
1808.17	0.97872
1806.12	0.97823
1804.07	0.97776
1802.02	0.97777
1799.97	0.97803
1797.92	0.9781
1795.87	0.97774
1793.82	0.9773
1791.77	0.9773
1789.72	0.97777
1787.67	0.97818
1785.62	0.97816
1783.57	0.97798
1781.52	0.97814
1779.47	0.97857
1777.42	0.97872
1775.37	0.97836
1773.32	0.97809
1771.27	0.9784
1769.22	0.97844
1767.17	0.97786
1765.12	0.97761
1763.07	0.9778
1761.02	0.97786
1758.97	0.97786
1756.92	0.97791
1754.87	0.9778
1752.82	0.97774
1750.77	0.97799
1748.72	0.97833
1746.67	0.97833
1744.62	0.9779
1742.57	0.97755
1740.52	0.97769
1738.47	0.9779
1736.42	0.97783
1734.37	0.97773
1732.32	0.9778
1730.27	0.97782
1728.22	0.97778
1726.17	0.97755
1724.12	0.97715
1722.07	0.97689
1720.02	0.97678
1717.97	0.97681
1715.92	0.97693
1713.87	0.97707
1711.82	0.97715
1709.77	0.97708
1707.72	0.97672
1705.67	0.9762
1703.62	0.97589
1701.57	0.97577
1699.52	0.97581
1697.47	0.97586
1695.42	0.97587
1693.37	0.976
1691.32	0.97606
1689.26	0.9761
1687.21	0.97615
1685.16	0.97583
1683.11	0.9753
1681.06	0.97509
1679.01	0.97506
1676.96	0.97501
1674.91	0.97498
1672.86	0.975
1670.81	0.97486
1668.76	0.97463
1666.71	0.97453
1664.66	0.97445
1662.61	0.97422
1660.56	0.9739
1658.51	0.97369
1656.46	0.97347
1654.41	0.97288
1652.36	0.97196
1650.31	0.97119
1648.26	0.9702
1646.21	0.96886
1644.16	0.96739
1642.11	0.96531
1640.06	0.96216
1638.01	0.95779
1635.96	0.95167
1633.91	0.94543
1631.86	0.94173
1629.81	0.94076
1627.76	0.9426
1625.71	0.94647
1623.66	0.95148
1621.61	0.95662
1619.56	0.96058
1617.51	0.9637
1615.46	0.96655
1613.41	0.96852
1611.36	0.96966
1609.31	0.9706
1607.26	0.97148
1605.21	0.97206
1603.16	0.9723
1601.11	0.97254
1599.06	0.97301
1597.01	0.97355
1594.96	0.97397
1592.91	0.97419
1590.86	0.97447
1588.81	0.9749
1586.76	0.97519
1584.71	0.9752
1582.66	0.97524
1580.61	0.97539
1578.56	0.97548
1576.51	0.97559
1574.46	0.97581
1572.41	0.9759
1570.36	0.97588
1568.31	0.97594
1566.26	0.97593
1564.21	0.9757
1562.16	0.97547
1560.11	0.97536
1558.06	0.97544
1556.01	0.97564
1553.96	0.97596
1551.91	0.97637
1549.86	0.97666
1547.81	0.97666
1545.76	0.97628
1543.71	0.97571
1541.66	0.97534
1539.61	0.97548
1537.56	0.97582
1535.51	0.9758
1533.46	0.97557
1531.41	0.97566
1529.36	0.97589
1527.31	0.97584
1525.26	0.97545
1523.21	0.97503
1521.16	0.97488
1519.11	0.97479
1517.06	0.97455
1515.01	0.97438
1512.96	0.97427
1510.91	0.97393
1508.86	0.9732
1506.81	0.97235
1504.76	0.97211
1502.71	0.97212
1500.66	0.97165
1498.61	0.97018
1496.56	0.9677
1494.51	0.96448
1492.46	0.95957
1490.41	0.94999
1488.36	0.93218
1486.31	0.90496
1484.26	0.87248
1482.21	0.84383
1480.16	0.8276
1478.11	0.82486
1476.06	0.82894
1474.01	0.83704
1471.96	0.85579
1469.91	0.88045
1467.86	0.8967
1465.81	0.90014
1463.76	0.89502
1461.71	0.88986
1459.66	0.88853
1457.61	0.88989
1455.56	0.89065
1453.51	0.88875
1451.46	0.88324
1449.41	0.87197
1447.36	0.8567
1445.31	0.84677
1443.26	0.84741
1441.21	0.85519
1439.16	0.86524
1437.11	0.87522
1435.06	0.88462
1433.01	0.89465
1430.96	0.90702
1428.9	0.92038
1426.85	0.93205
1424.8	0.94147
1422.75	0.94812
1420.7	0.95157
1418.65	0.95237
1416.6	0.95148
1414.55	0.95032
1412.5	0.95003
1410.45	0.95053
1408.4	0.95126
1406.35	0.95248
1404.3	0.95426
1402.25	0.95608
1400.2	0.95773
1398.15	0.95869
1396.1	0.95834
1394.05	0.95681
1392	0.95479
1389.95	0.95308
1387.9	0.95223
1385.85	0.95233
1383.8	0.95302
1381.75	0.95367
1379.7	0.95325
1377.65	0.95131
1375.6	0.94859
1373.55	0.94576
1371.5	0.94213
1369.45	0.93572
1367.4	0.92338
1365.35	0.89971
1363.3	0.85879
1361.25	0.80619
1359.2	0.75813
1357.15	0.72507
1355.1	0.71329
1353.05	0.71501
1351	0.71339
1348.95	0.71815
1346.9	0.74908
1344.85	0.79559
1342.8	0.834
1340.75	0.85703
1338.7	0.87389
1336.65	0.89562
1334.6	0.91909
1332.55	0.93546
1330.5	0.94361
1328.45	0.94698
1326.4	0.94832
1324.35	0.94899
1322.3	0.94931
1320.25	0.94908
1318.2	0.94807
1316.15	0.94606
1314.1	0.94242
1312.05	0.93607
1310	0.92544
1307.95	0.90898
1305.9	0.88603
1303.85	0.85743
1301.8	0.8249
1299.75	0.79146
1297.7	0.76419
1295.65	0.75238
1293.6	0.75788
1291.55	0.77394
1289.5	0.79305
1287.45	0.81121
1285.4	0.82947
1283.35	0.85021
1281.3	0.87029
1279.25	0.88357
1277.2	0.88872
1275.15	0.88953
1273.1	0.88919
1271.05	0.88781
1269	0.88409
1266.95	0.87391
1264.9	0.85069
1262.85	0.81284
1260.8	0.76689
1258.75	0.72713
1256.7	0.71392
1254.65	0.73804
1252.6	0.78737
1250.55	0.83696
1248.5	0.86989
1246.45	0.88619
1244.4	0.89374
1242.35	0.89746
1240.3	0.89759
1238.25	0.89371
1236.2	0.88834
1234.15	0.88525
1232.1	0.88474
1230.05	0.88529
1228	0.88885
1225.95	0.89827
1223.9	0.9129
1221.85	0.92891
1219.8	0.94186
1217.75	0.94984
1215.7	0.95391
1213.65	0.95583
1211.6	0.95669
1209.55	0.9573
1207.5	0.95796
1205.45	0.95841
1203.4	0.95853
1201.35	0.95834
1199.3	0.95809
1197.25	0.95809
1195.2	0.95818
1193.15	0.95802
1191.1	0.95761
1189.05	0.95687
1187	0.95562
1184.95	0.95355
1182.9	0.95007
1180.85	0.94425
1178.8	0.93507
1176.75	0.92379
1174.7	0.91534
1172.65	0.91366
1170.6	0.91756
1168.54	0.92329
1166.49	0.92833
1164.44	0.93229
1162.39	0.93558
1160.34	0.93819
1158.29	0.93977
1156.24	0.94011
1154.19	0.9393
1152.14	0.93745
1150.09	0.9344
1148.04	0.9296
1145.99	0.92194
1143.94	0.90956
1141.89	0.88981
1139.84	0.86058
1137.79	0.82325
1135.74	0.78351
1133.69	0.74637
1131.64	0.71232
1129.59	0.68306
1127.54	0.66796
1125.49	0.67539
1123.44	0.69883
1121.39	0.72139
1119.34	0.73085
1117.29	0.72326
1115.24	0.69887
1113.19	0.66117
1111.14	0.61642
1109.09	0.57086
1107.04	0.52855
1104.99	0.49041
1102.94	0.45573
1100.89	0.42538
1098.84	0.40192
1096.79	0.38916
1094.74	0.39172
1092.69	0.40976
1090.64	0.43476
1088.59	0.45499
1086.54	0.46365
1084.49	0.45985
1082.44	0.44536
1080.39	0.42205
1078.34	0.39566
1076.29	0.37867
1074.24	0.38082
1072.19	0.39956
1070.14	0.42426
1068.09	0.44835
1066.04	0.4754
1063.99	0.51054
1061.94	0.54884
1059.89	0.578
1057.84	0.59196
1055.79	0.59842
1053.74	0.61142
1051.69	0.63737
1049.64	0.66875
1047.59	0.6942
1045.54	0.71267
1043.49	0.73005
1041.44	0.74874
1039.39	0.76707
1037.34	0.78315
1035.29	0.79505
1033.24	0.80109
1031.19	0.80416
1029.14	0.81097
1027.09	0.82357
1025.04	0.83819
1022.99	0.85145
1020.94	0.86194
1018.89	0.86949
1016.84	0.87537
1014.79	0.88105
1012.74	0.88701
1010.69	0.89291
1008.64	0.89821
1006.59	0.9026
1004.54	0.90616
1002.49	0.90905
1000.44	0.91148
998.388	0.91344
996.338	0.91482
994.288	0.916
992.238	0.91701
990.188	0.91736
988.138	0.91706
986.088	0.91653
984.038	0.91555
981.988	0.91383
979.938	0.91211
977.888	0.91105
975.838	0.91009
973.787	0.90845
971.737	0.90589
969.687	0.90211
967.637	0.89621
965.587	0.88642
963.537	0.86975
961.487	0.84172
959.437	0.79762
957.387	0.73652
955.337	0.66392
953.287	0.59106
951.237	0.53132
949.187	0.495
947.136	0.48712
945.086	0.50428
943.036	0.53202
940.986	0.55236
938.936	0.55648
936.886	0.54672
934.836	0.53074
932.786	0.5229
930.736	0.53906
928.686	0.5798
926.636	0.63031
924.586	0.6757
922.535	0.70974
920.485	0.73417
918.435	0.75483
916.385	0.77698
914.335	0.80068
912.285	0.82153
910.235	0.8362
908.185	0.845
906.135	0.85031
904.085	0.85514
902.035	0.86276
899.985	0.87371
897.935	0.88504
895.884	0.89415
893.834	0.90069
891.784	0.90581
889.734	0.91063
887.684	0.91531
885.634	0.91969
883.584	0.92347
881.534	0.92636
879.484	0.92853
877.434	0.93053
875.384	0.93254
873.334	0.93446
871.284	0.93616
869.233	0.93756
867.183	0.93875
865.133	0.9397
863.083	0.94011
861.033	0.93987
858.983	0.93964
856.933	0.94038
854.883	0.94201
852.833	0.94347
850.783	0.9441
848.733	0.94392
846.683	0.943
844.632	0.94078
842.582	0.93528
840.532	0.92175
838.482	0.89407
836.432	0.85562
834.382	0.8225
832.332	0.80465
830.282	0.79542
828.232	0.7918
826.182	0.80175
824.132	0.82079
822.082	0.83103
820.032	0.82683
817.981	0.8239
815.931	0.83763
813.881	0.86255
811.831	0.88604
809.781	0.90433
807.731	0.91786
805.681	0.92689
803.631	0.93205
801.581	0.93414
799.531	0.93457
797.481	0.93595
795.431	0.9395
793.381	0.94365
791.33	0.94651
789.28	0.94816
787.23	0.94964
785.18	0.95116
783.13	0.95212
781.08	0.95245
779.03	0.95276
776.98	0.95309
774.93	0.95319
772.88	0.95314
770.83	0.95303
768.78	0.95245
766.729	0.95061
764.679	0.94632
762.629	0.93764
760.579	0.92071
758.529	0.8918
756.479	0.85568
754.429	0.82721
752.379	0.8174
750.329	0.82349
748.279	0.83862
746.229	0.85961
744.179	0.88251
742.129	0.9021
740.078	0.91623
738.028	0.92579
735.978	0.93247
733.928	0.93756
731.878	0.94159
729.828	0.94451
727.778	0.94617
725.728	0.94694
723.678	0.94777
721.628	0.94892
719.578	0.94962
717.528	0.94971
715.478	0.94987
713.427	0.94976
711.377	0.94906
709.327	0.94852
707.277	0.94838
705.227	0.94834
703.177	0.94836
701.127	0.94822
699.077	0.94772
697.027	0.94707
694.977	0.94651
692.927	0.94631
690.877	0.94588
688.826	0.94453
686.776	0.94325
684.726	0.94285
682.676	0.94277
680.626	0.94203
678.576	0.94076
676.526	0.93983
674.476	0.93905
672.426	0.93816
670.376	0.93744
668.326	0.93697
666.276	0.93615
664.226	0.93442
662.175	0.93207
660.125	0.93019
658.075	0.9289
656.025	0.92714
653.975	0.92436
651.925	0.92086
649.875	0.91718
647.825	0.91342
645.775	0.90973
643.725	0.90563
641.675	0.89965
639.625	0.89196
637.575	0.88422
635.524	0.87671
633.474	0.86888
631.424	0.86047
629.374	0.8512
627.324	0.84131
625.274	0.83169
623.224	0.82256
621.174	0.81371
619.124	0.80551
617.074	0.79831
615.024	0.79258
612.974	0.7891
610.923	0.78789
608.873	0.78799
606.823	0.78932
604.773	0.79221
602.723	0.7957
600.673	0.80026
598.623	0.80612
596.573	0.81129
594.523	0.81508
592.473	0.81689
590.423	0.81503
588.373	0.81026
586.323	0.8077
584.272	0.81171
582.222	0.8199
580.172	0.82643
578.122	0.82692
576.072	0.81992
574.022	0.80875
571.972	0.7981
569.922	0.78992
567.872	0.78754
565.822	0.79448
563.772	0.80814
561.722	0.82302
559.672	0.83504
557.621	0.8426
555.571	0.84736
553.521	0.85093
551.471	0.85312
549.421	0.85328
547.371	0.85065
545.321	0.84543
543.271	0.83923
541.221	0.83369
539.171	0.82852
537.121	0.82197
535.071	0.81356
533.02	0.80198
530.97	0.78377
528.92	0.75958
526.87	0.73599
524.82	0.72014
522.77	0.7142
520.72	0.71649
518.67	0.72562
516.62	0.73794
514.57	0.74835
512.52	0.75556
510.47	0.76165
508.42	0.76893
506.369	0.77842
504.319	0.78957
502.269	0.80079
500.219	0.81024
498.169	0.81825
496.119	0.82717
494.069	0.83752
492.019	0.84705
489.969	0.85452
487.919	0.8614
485.869	0.86825
483.819	0.87436
481.769	0.88005
479.718	0.88514
477.668	0.88869
475.618	0.89113
473.568	0.89426
471.518	0.89859
469.468	0.90182
467.418	0.90329
465.368	0.90597
463.318	0.91076
461.268	0.91542
459.218	0.91865
457.168	0.92021
455.118	0.92029
453.067	0.92029
451.017	0.92194
448.967	0.92497
446.917	0.92807
444.867	0.93082
442.817	0.93288
440.767	0.93423
438.717	0.93534
436.667	0.93678
434.617	0.93851
432.567	0.93939
430.517	0.93813
428.466	0.9364
426.416	0.93773
424.366	0.9412
422.316	0.94289
420.266	0.94293
418.216	0.94362
416.166	0.9432
414.116	0.94217
412.066	0.94331
410.016	0.94546
407.966	0.94641
405.916	0.94602
403.866	0.94671
401.815	0.94821
399.765	0.9461

## Sheet: K(crypt)1
wavenumber	transmittance
3997.65	0.8811
3995.6	0.88103
3993.55	0.88079
3991.5	0.88071
3989.45	0.88083
3987.4	0.88079
3985.35	0.88066
3983.3	0.88081
3981.25	0.88095
3979.2	0.88096
3977.15	0.88095
3975.1	0.88074
3973.05	0.88045
3971	0.88042
3968.95	0.88081
3966.9	0.88124
3964.85	0.88114
3962.8	0.88057
3960.75	0.8807
3958.7	0.88159
3956.65	0.88191
3954.6	0.88182
3952.55	0.88198
3950.5	0.88189
3948.45	0.88173
3946.4	0.88205
3944.35	0.88232
3942.3	0.88232
3940.25	0.88221
3938.2	0.88219
3936.15	0.88264
3934.1	0.88329
3932.05	0.88349
3930	0.88302
3927.95	0.88239
3925.9	0.88241
3923.85	0.88333
3921.8	0.88384
3919.75	0.88296
3917.7	0.882
3915.65	0.88197
3913.6	0.88219
3911.55	0.88234
3909.5	0.88272
3907.45	0.88328
3905.4	0.88337
3903.35	0.8832
3901.3	0.88374
3899.25	0.88415
3897.2	0.88391
3895.15	0.88395
3893.1	0.88424
3891.05	0.88412
3889	0.88368
3886.95	0.8832
3884.9	0.88339
3882.85	0.88421
3880.8	0.88391
3878.75	0.88341
3876.7	0.88398
3874.65	0.88443
3872.6	0.88449
3870.55	0.88403
3868.5	0.88359
3866.45	0.88407
3864.4	0.88459
3862.35	0.88471
3860.3	0.88502
3858.25	0.88537
3856.2	0.88492
3854.15	0.88291
3852.1	0.88182
3850.05	0.88302
3848	0.88387
3845.95	0.88404
3843.9	0.88433
3841.85	0.88472
3839.8	0.88493
3837.75	0.88508
3835.7	0.8852
3833.65	0.88512
3831.6	0.88534
3829.55	0.88601
3827.5	0.88642
3825.45	0.88667
3823.4	0.88667
3821.35	0.88555
3819.3	0.88493
3817.25	0.88553
3815.2	0.88542
3813.15	0.88479
3811.1	0.88469
3809.05	0.88524
3807	0.88577
3804.95	0.88591
3802.9	0.88586
3800.85	0.88609
3798.8	0.8873
3796.75	0.88758
3794.7	0.88645
3792.65	0.88586
3790.6	0.88556
3788.55	0.88542
3786.5	0.8861
3784.45	0.88726
3782.4	0.88791
3780.35	0.88722
3778.3	0.88602
3776.25	0.88583
3774.2	0.88634
3772.15	0.88668
3770.09	0.88665
3768.04	0.88657
3765.99	0.88724
3763.94	0.8886
3761.89	0.88914
3759.84	0.88809
3757.79	0.88667
3755.74	0.88671
3753.69	0.88784
3751.64	0.88851
3749.59	0.88834
3747.54	0.8881
3745.49	0.88757
3743.44	0.88749
3741.39	0.8887
3739.34	0.88975
3737.29	0.88974
3735.24	0.88879
3733.19	0.88829
3731.14	0.88854
3729.09	0.88893
3727.04	0.88937
3724.99	0.8892
3722.94	0.88828
3720.89	0.8875
3718.84	0.88742
3716.79	0.88799
3714.74	0.88894
3712.69	0.88962
3710.64	0.88866
3708.59	0.88687
3706.54	0.88629
3704.49	0.8871
3702.44	0.88846
3700.39	0.8894
3698.34	0.88975
3696.29	0.89015
3694.24	0.89074
3692.19	0.89056
3690.14	0.88922
3688.09	0.88833
3686.04	0.88856
3683.99	0.88875
3681.94	0.8887
3679.89	0.88902
3677.84	0.88913
3675.79	0.88819
3673.74	0.88735
3671.69	0.88735
3669.64	0.88802
3667.59	0.88915
3665.54	0.89025
3663.49	0.89087
3661.44	0.89081
3659.39	0.89062
3657.34	0.89007
3655.29	0.88915
3653.24	0.88918
3651.19	0.88948
3649.14	0.88842
3647.09	0.88779
3645.04	0.88869
3642.99	0.88971
3640.94	0.89019
3638.89	0.88985
3636.84	0.88924
3634.79	0.8894
3632.74	0.89032
3630.69	0.89053
3628.64	0.88937
3626.59	0.88903
3624.54	0.88924
3622.49	0.88926
3620.44	0.88964
3618.39	0.89021
3616.34	0.89081
3614.29	0.89113
3612.24	0.89071
3610.19	0.88986
3608.14	0.88904
3606.09	0.88889
3604.04	0.88905
3601.99	0.88906
3599.94	0.88927
3597.89	0.8893
3595.84	0.88906
3593.79	0.88884
3591.74	0.8886
3589.69	0.88853
3587.64	0.88813
3585.59	0.88768
3583.54	0.8882
3581.49	0.88901
3579.44	0.88939
3577.39	0.88971
3575.34	0.89003
3573.29	0.89011
3571.24	0.8901
3569.19	0.89009
3567.14	0.88994
3565.09	0.88931
3563.04	0.88858
3560.99	0.8884
3558.94	0.88866
3556.89	0.88897
3554.84	0.88934
3552.79	0.88948
3550.74	0.88933
3548.69	0.88923
3546.64	0.88896
3544.59	0.88873
3542.54	0.88896
3540.49	0.88935
3538.44	0.88968
3536.39	0.88938
3534.34	0.88848
3532.29	0.88829
3530.24	0.88894
3528.19	0.88911
3526.14	0.88863
3524.09	0.88855
3522.04	0.88914
3519.99	0.88965
3517.94	0.88954
3515.89	0.88909
3513.84	0.88901
3511.79	0.88902
3509.73	0.88885
3507.68	0.8893
3505.63	0.8902
3503.58	0.89024
3501.53	0.88926
3499.48	0.88898
3497.43	0.88999
3495.38	0.89055
3493.33	0.88975
3491.28	0.88868
3489.23	0.88819
3487.18	0.88852
3485.13	0.88939
3483.08	0.88994
3481.03	0.88991
3478.98	0.88969
3476.93	0.88959
3474.88	0.88956
3472.83	0.88939
3470.78	0.88954
3468.73	0.88981
3466.68	0.88956
3464.63	0.88957
3462.58	0.88985
3460.53	0.88979
3458.48	0.88976
3456.43	0.89003
3454.38	0.89028
3452.33	0.89018
3450.28	0.89011
3448.23	0.89011
3446.18	0.88991
3444.13	0.89016
3442.08	0.89105
3440.03	0.8915
3437.98	0.89127
3435.93	0.89092
3433.88	0.89074
3431.83	0.89065
3429.78	0.8902
3427.73	0.88962
3425.68	0.88953
3423.63	0.88994
3421.58	0.89035
3419.53	0.8905
3417.48	0.8907
3415.43	0.89102
3413.38	0.89126
3411.33	0.89127
3409.28	0.89088
3407.23	0.89041
3405.18	0.89019
3403.13	0.89009
3401.08	0.89021
3399.03	0.89004
3396.98	0.88926
3394.93	0.88902
3392.88	0.88955
3390.83	0.89001
3388.78	0.89051
3386.73	0.89109
3384.68	0.89118
3382.63	0.89105
3380.58	0.89094
3378.53	0.89057
3376.48	0.88989
3374.43	0.88941
3372.38	0.88969
3370.33	0.89019
3368.28	0.89027
3366.23	0.89037
3364.18	0.89067
3362.13	0.89058
3360.08	0.89013
3358.03	0.8898
3355.98	0.88955
3353.93	0.88958
3351.88	0.89011
3349.83	0.89044
3347.78	0.89036
3345.73	0.89021
3343.68	0.89007
3341.63	0.8904
3339.58	0.89114
3337.53	0.89172
3335.48	0.89189
3333.43	0.89149
3331.38	0.8911
3329.33	0.89138
3327.28	0.89182
3325.23	0.8918
3323.18	0.89139
3321.13	0.89119
3319.08	0.89151
3317.03	0.89192
3314.98	0.89193
3312.93	0.89153
3310.88	0.89109
3308.83	0.89123
3306.78	0.89198
3304.73	0.89244
3302.68	0.89228
3300.63	0.8919
3298.58	0.89155
3296.53	0.89181
3294.48	0.89254
3292.43	0.89274
3290.38	0.89224
3288.33	0.89197
3286.28	0.89223
3284.23	0.89214
3282.18	0.89154
3280.13	0.89105
3278.08	0.89096
3276.03	0.89106
3273.98	0.89133
3271.93	0.89182
3269.88	0.8922
3267.83	0.89223
3265.78	0.89198
3263.73	0.89188
3261.68	0.89191
3259.63	0.89172
3257.58	0.8918
3255.53	0.89214
3253.48	0.89223
3251.43	0.89238
3249.37	0.89275
3247.32	0.89324
3245.27	0.89356
3243.22	0.89358
3241.17	0.89361
3239.12	0.89366
3237.07	0.89354
3235.02	0.89321
3232.97	0.89284
3230.92	0.89259
3228.87	0.89278
3226.82	0.8932
3224.77	0.89306
3222.72	0.89263
3220.67	0.89283
3218.62	0.8931
3216.57	0.89266
3214.52	0.89223
3212.47	0.89241
3210.42	0.89309
3208.37	0.89365
3206.32	0.89365
3204.27	0.89331
3202.22	0.89306
3200.17	0.89298
3198.12	0.89288
3196.07	0.89305
3194.02	0.89336
3191.97	0.8934
3189.92	0.89351
3187.87	0.89421
3185.82	0.89496
3183.77	0.89468
3181.72	0.89372
3179.67	0.89333
3177.62	0.89352
3175.57	0.89346
3173.52	0.89338
3171.47	0.89361
3169.42	0.89384
3167.37	0.89416
3165.32	0.89478
3163.27	0.89549
3161.22	0.8959
3159.17	0.89565
3157.12	0.89528
3155.07	0.89545
3153.02	0.89563
3150.97	0.8955
3148.92	0.8954
3146.87	0.89544
3144.82	0.89553
3142.77	0.89561
3140.72	0.89591
3138.67	0.89654
3136.62	0.89694
3134.57	0.89632
3132.52	0.89524
3130.47	0.89498
3128.42	0.89538
3126.37	0.89576
3124.32	0.89618
3122.27	0.89636
3120.22	0.89572
3118.17	0.89469
3116.12	0.89423
3114.07	0.89432
3112.02	0.89419
3109.97	0.89382
3107.92	0.89382
3105.87	0.89423
3103.82	0.89493
3101.77	0.89577
3099.72	0.89592
3097.67	0.89502
3095.62	0.89387
3093.57	0.89338
3091.52	0.89337
3089.47	0.89333
3087.42	0.8933
3085.37	0.8933
3083.32	0.89287
3081.27	0.8921
3079.22	0.89166
3077.17	0.89145
3075.12	0.89111
3073.07	0.89076
3071.02	0.89045
3068.97	0.89007
3066.92	0.88932
3064.87	0.88806
3062.82	0.88636
3060.77	0.88458
3058.72	0.88336
3056.67	0.88248
3054.62	0.88136
3052.57	0.8806
3050.52	0.88108
3048.47	0.88226
3046.42	0.88333
3044.37	0.88434
3042.32	0.88535
3040.27	0.88614
3038.22	0.88657
3036.17	0.88665
3034.12	0.88691
3032.07	0.88781
3030.02	0.8892
3027.97	0.89099
3025.92	0.89289
3023.87	0.89429
3021.82	0.89483
3019.77	0.89507
3017.72	0.89579
3015.67	0.89662
3013.62	0.89683
3011.57	0.89672
3009.52	0.89686
3007.47	0.89728
3005.42	0.89755
3003.37	0.89753
3001.32	0.89756
2999.27	0.89745
2997.22	0.89684
2995.17	0.8959
2993.12	0.89475
2991.07	0.89334
2989.01	0.89144
2986.96	0.88865
2984.91	0.88472
2982.86	0.87942
2980.81	0.87279
2978.76	0.86519
2976.71	0.85691
2974.66	0.84835
2972.61	0.84013
2970.56	0.83288
2968.51	0.82728
2966.46	0.82393
2964.41	0.82224
2962.36	0.82147
2960.31	0.82189
2958.26	0.8236
2956.21	0.82658
2954.16	0.8308
2952.11	0.83541
2950.06	0.83957
2948.01	0.84307
2945.96	0.8458
2943.91	0.84795
2941.86	0.84943
2939.81	0.84975
2937.76	0.84908
2935.71	0.8475
2933.66	0.84528
2931.61	0.84276
2929.56	0.8395
2927.51	0.83534
2925.46	0.83103
2923.41	0.82726
2921.36	0.82411
2919.31	0.82136
2917.26	0.81891
2915.21	0.8169
2913.16	0.81516
2911.11	0.8132
2909.06	0.81048
2907.01	0.80663
2904.96	0.80164
2902.91	0.7957
2900.86	0.78918
2898.81	0.78208
2896.76	0.77405
2894.71	0.76538
2892.66	0.75663
2890.61	0.74831
2888.56	0.74046
2886.51	0.73287
2884.46	0.72611
2882.41	0.72071
2880.36	0.71666
2878.31	0.71394
2876.26	0.71278
2874.21	0.71292
2872.16	0.71413
2870.11	0.71728
2868.06	0.72221
2866.01	0.72772
2863.96	0.73305
2861.91	0.73739
2859.86	0.74059
2857.81	0.74367
2855.76	0.74729
2853.71	0.75104
2851.66	0.75459
2849.61	0.7583
2847.56	0.76299
2845.51	0.76919
2843.46	0.77612
2841.41	0.78244
2839.36	0.78701
2837.31	0.78901
2835.26	0.78842
2833.21	0.78603
2831.16	0.78294
2829.11	0.78013
2827.06	0.77754
2825.01	0.77411
2822.96	0.76916
2820.91	0.76277
2818.86	0.75508
2816.81	0.74639
2814.76	0.7378
2812.71	0.73056
2810.66	0.72561
2808.61	0.72357
2806.56	0.72445
2804.51	0.72752
2802.46	0.73191
2800.41	0.73728
2798.36	0.74356
2796.31	0.75087
2794.26	0.75887
2792.21	0.76683
2790.16	0.77458
2788.11	0.78219
2786.06	0.78975
2784.01	0.79714
2781.96	0.80397
2779.91	0.80997
2777.86	0.8149
2775.81	0.8188
2773.76	0.82182
2771.71	0.82379
2769.66	0.82484
2767.61	0.82494
2765.56	0.82398
2763.51	0.82277
2761.46	0.82221
2759.41	0.82228
2757.36	0.82266
2755.31	0.82349
2753.26	0.82501
2751.21	0.82702
2749.16	0.82926
2747.11	0.83149
2745.06	0.8333
2743.01	0.83436
2740.96	0.83466
2738.91	0.83444
2736.86	0.83386
2734.81	0.83254
2732.76	0.83053
2730.7	0.82899
2728.65	0.82888
2726.6	0.83044
2724.55	0.83337
2722.5	0.83669
2720.45	0.83949
2718.4	0.84169
2716.35	0.84376
2714.3	0.8459
2712.25	0.84785
2710.2	0.84917
2708.15	0.84949
2706.1	0.84925
2704.05	0.84949
2702	0.85048
2699.95	0.85184
2697.9	0.85317
2695.85	0.8542
2693.8	0.85523
2691.75	0.85653
2689.7	0.8579
2687.65	0.85905
2685.6	0.86014
2683.55	0.86135
2681.5	0.86225
2679.45	0.86265
2677.4	0.86282
2675.35	0.86298
2673.3	0.86321
2671.25	0.86374
2669.2	0.86458
2667.15	0.86549
2665.1	0.86609
2663.05	0.86628
2661	0.86649
2658.95	0.86679
2656.9	0.86695
2654.85	0.86707
2652.8	0.86713
2650.75	0.86711
2648.7	0.86741
2646.65	0.86808
2644.6	0.86881
2642.55	0.86962
2640.5	0.87038
2638.45	0.87104
2636.4	0.8717
2634.35	0.87245
2632.3	0.87335
2630.25	0.87409
2628.2	0.87445
2626.15	0.87492
2624.1	0.87561
2622.05	0.87617
2620	0.87667
2617.95	0.87722
2615.9	0.87749
2613.85	0.87758
2611.8	0.87795
2609.75	0.87878
2607.7	0.87948
2605.65	0.87951
2603.6	0.87933
2601.55	0.8794
2599.5	0.88024
2597.45	0.88156
2595.4	0.88214
2593.35	0.88175
2591.3	0.88137
2589.25	0.88163
2587.2	0.88172
2585.15	0.88139
2583.1	0.8814
2581.05	0.88165
2579	0.88199
2576.95	0.88244
2574.9	0.88277
2572.85	0.88305
2570.8	0.8832
2568.75	0.88311
2566.7	0.88312
2564.65	0.88348
2562.6	0.88384
2560.55	0.88402
2558.5	0.88437
2556.45	0.88479
2554.4	0.88471
2552.35	0.88439
2550.3	0.88443
2548.25	0.88477
2546.2	0.88475
2544.15	0.88438
2542.1	0.8848
2540.05	0.8861
2538	0.88687
2535.95	0.88658
2533.9	0.88589
2531.85	0.88556
2529.8	0.8857
2527.75	0.8859
2525.7	0.88591
2523.65	0.88568
2521.6	0.88542
2519.55	0.88555
2517.5	0.88582
2515.45	0.88603
2513.4	0.88662
2511.35	0.88741
2509.3	0.88794
2507.25	0.8882
2505.2	0.88841
2503.15	0.88862
2501.1	0.8884
2499.05	0.88769
2497	0.88721
2494.95	0.88731
2492.9	0.8873
2490.85	0.8868
2488.8	0.8861
2486.75	0.88539
2484.7	0.88484
2482.65	0.88467
2480.6	0.88493
2478.55	0.88548
2476.5	0.88618
2474.45	0.88683
2472.4	0.8874
2470.34	0.88778
2468.29	0.88795
2466.24	0.88842
2464.19	0.88891
2462.14	0.88899
2460.09	0.88931
2458.04	0.88998
2455.99	0.89014
2453.94	0.88973
2451.89	0.8892
2449.84	0.88892
2447.79	0.88908
2445.74	0.88926
2443.69	0.88925
2441.64	0.88944
2439.59	0.88953
2437.54	0.88891
2435.49	0.88784
2433.44	0.88675
2431.39	0.88528
2429.34	0.88338
2427.29	0.88183
2425.24	0.88064
2423.19	0.87934
2421.14	0.87782
2419.09	0.8757
2417.04	0.87306
2414.99	0.87102
2412.94	0.86983
2410.89	0.8686
2408.84	0.86738
2406.79	0.86691
2404.74	0.86713
2402.69	0.86771
2400.64	0.86889
2398.59	0.87062
2396.54	0.87224
2394.49	0.87337
2392.44	0.87423
2390.39	0.87532
2388.34	0.87657
2386.29	0.87759
2384.24	0.87843
2382.19	0.87933
2380.14	0.88031
2378.09	0.88085
2376.04	0.88045
2373.99	0.87986
2371.94	0.87951
2369.89	0.87888
2367.84	0.87809
2365.79	0.87713
2363.74	0.87554
2361.69	0.8738
2359.64	0.87252
2357.59	0.87152
2355.54	0.87086
2353.49	0.87077
2351.44	0.87096
2349.39	0.87143
2347.34	0.87243
2345.29	0.8735
2343.24	0.87403
2341.19	0.87419
2339.14	0.87452
2337.09	0.8749
2335.04	0.87475
2332.99	0.87425
2330.94	0.87407
2328.89	0.87424
2326.84	0.874
2324.79	0.87336
2322.74	0.87333
2320.69	0.87418
2318.64	0.87594
2316.59	0.87812
2314.54	0.87948
2312.49	0.88001
2310.44	0.88065
2308.39	0.88172
2306.34	0.88279
2304.29	0.88362
2302.24	0.88449
2300.19	0.8853
2298.14	0.88594
2296.09	0.88664
2294.04	0.88729
2291.99	0.88773
2289.94	0.88796
2287.89	0.88823
2285.84	0.88904
2283.79	0.88998
2281.74	0.89034
2279.69	0.89111
2277.64	0.8926
2275.59	0.89333
2273.54	0.89315
2271.49	0.89301
2269.44	0.89355
2267.39	0.8943
2265.34	0.89426
2263.29	0.89421
2261.24	0.89533
2259.19	0.89677
2257.14	0.89749
2255.09	0.89733
2253.04	0.89643
2250.99	0.89585
2248.94	0.89628
2246.89	0.89662
2244.84	0.89588
2242.79	0.8952
2240.74	0.89552
2238.69	0.89636
2236.64	0.89738
2234.59	0.8983
2232.54	0.89882
2230.49	0.89888
2228.44	0.89876
2226.39	0.89865
2224.34	0.89854
2222.29	0.89828
2220.24	0.89786
2218.19	0.89811
2216.14	0.89985
2214.09	0.90196
2212.04	0.90259
2209.98	0.90203
2207.93	0.9014
2205.88	0.90137
2203.83	0.90226
2201.78	0.90237
2199.73	0.9022
2197.68	0.90379
2195.63	0.90509
2193.58	0.90481
2191.53	0.90405
2189.48	0.90333
2187.43	0.90295
2185.38	0.90279
2183.33	0.90308
2181.28	0.90386
2179.23	0.90464
2177.18	0.90539
2175.13	0.90604
2173.08	0.90572
2171.03	0.90554
2168.98	0.9064
2166.93	0.90614
2164.88	0.90476
2162.83	0.90454
2160.78	0.90752
2158.73	0.91405
2156.68	0.91866
2154.63	0.91787
2152.58	0.91531
2150.53	0.91328
2148.48	0.91182
2146.43	0.91225
2144.38	0.91344
2142.33	0.91298
2140.28	0.91165
2138.23	0.91079
2136.18	0.91056
2134.13	0.91083
2132.08	0.91137
2130.03	0.9113
2127.98	0.90916
2125.93	0.90568
2123.88	0.90341
2121.83	0.90261
2119.78	0.90203
2117.73	0.90115
2115.68	0.90028
2113.63	0.90053
2111.58	0.90182
2109.53	0.90302
2107.48	0.90414
2105.43	0.90462
2103.38	0.90367
2101.33	0.90269
2099.28	0.90276
2097.23	0.90374
2095.18	0.90511
2093.13	0.90556
2091.08	0.90502
2089.03	0.90495
2086.98	0.90566
2084.93	0.90614
2082.88	0.90648
2080.83	0.90683
2078.78	0.90626
2076.73	0.90505
2074.68	0.90441
2072.63	0.90502
2070.58	0.90639
2068.53	0.90781
2066.48	0.90873
2064.43	0.90912
2062.38	0.91018
2060.33	0.91148
2058.28	0.91117
2056.23	0.91026
2054.18	0.90911
2052.13	0.90647
2050.08	0.90521
2048.03	0.90737
2045.98	0.90907
2043.93	0.90836
2041.88	0.90783
2039.83	0.90792
2037.78	0.9077
2035.73	0.90853
2033.68	0.91042
2031.63	0.91133
2029.58	0.91039
2027.53	0.90932
2025.48	0.90893
2023.43	0.90826
2021.38	0.90845
2019.33	0.91005
2017.28	0.91136
2015.23	0.91174
2013.18	0.9125
2011.13	0.91331
2009.08	0.91337
2007.03	0.91406
2004.98	0.91428
2002.93	0.9129
2000.88	0.91205
1998.83	0.9124
1996.78	0.91265
1994.73	0.91301
1992.68	0.91401
1990.63	0.91447
1988.58	0.91483
1986.53	0.9158
1984.48	0.91539
1982.43	0.91262
1980.38	0.91051
1978.33	0.91284
1976.28	0.91704
1974.23	0.91741
1972.18	0.91492
1970.13	0.91345
1968.08	0.91361
1966.03	0.91385
1963.98	0.91324
1961.93	0.91269
1959.88	0.9126
1957.83	0.91182
1955.78	0.91036
1953.73	0.90951
1951.68	0.90991
1949.62	0.91097
1947.57	0.91205
1945.52	0.91305
1943.47	0.91349
1941.42	0.9133
1939.37	0.91306
1937.32	0.91261
1935.27	0.91201
1933.22	0.9114
1931.17	0.91046
1929.12	0.9099
1927.07	0.91019
1925.02	0.91045
1922.97	0.91008
1920.92	0.90976
1918.87	0.91066
1916.82	0.91214
1914.77	0.91247
1912.72	0.91211
1910.67	0.91245
1908.62	0.91374
1906.57	0.91491
1904.52	0.91491
1902.47	0.91449
1900.42	0.91496
1898.37	0.9157
1896.32	0.91567
1894.27	0.91546
1892.22	0.91562
1890.17	0.9155
1888.12	0.91483
1886.07	0.91427
1884.02	0.91375
1881.97	0.91282
1879.92	0.9122
1877.87	0.91255
1875.82	0.91325
1873.77	0.91372
1871.72	0.91396
1869.67	0.91427
1867.62	0.91502
1865.57	0.91552
1863.52	0.91551
1861.47	0.91602
1859.42	0.9173
1857.37	0.91847
1855.32	0.91892
1853.27	0.91908
1851.22	0.91926
1849.17	0.91941
1847.12	0.91953
1845.07	0.91892
1843.02	0.91777
1840.97	0.9173
1838.92	0.91697
1836.87	0.91671
1834.82	0.91748
1832.77	0.91876
1830.72	0.91936
1828.67	0.91954
1826.62	0.92016
1824.57	0.92056
1822.52	0.92047
1820.47	0.92068
1818.42	0.9212
1816.37	0.9212
1814.32	0.92038
1812.27	0.91927
1810.22	0.91833
1808.17	0.91762
1806.12	0.9171
1804.07	0.91681
1802.02	0.91672
1799.97	0.91679
1797.92	0.91702
1795.87	0.91742
1793.82	0.91785
1791.77	0.91811
1789.72	0.91849
1787.67	0.91906
1785.62	0.91936
1783.57	0.91953
1781.52	0.91982
1779.47	0.92003
1777.42	0.92038
1775.37	0.92092
1773.32	0.92089
1771.27	0.9203
1769.22	0.92029
1767.17	0.92097
1765.12	0.92201
1763.07	0.92293
1761.02	0.92336
1758.97	0.92379
1756.92	0.9242
1754.87	0.92428
1752.82	0.92412
1750.77	0.92373
1748.72	0.92343
1746.67	0.92355
1744.62	0.92414
1742.57	0.92497
1740.52	0.92526
1738.47	0.92503
1736.42	0.92504
1734.37	0.92548
1732.32	0.92596
1730.27	0.92604
1728.22	0.92614
1726.17	0.92655
1724.12	0.92677
1722.07	0.92668
1720.02	0.92673
1717.97	0.92677
1715.92	0.92656
1713.87	0.92657
1711.82	0.92682
1709.77	0.92705
1707.72	0.92718
1705.67	0.92735
1703.62	0.92787
1701.57	0.92835
1699.52	0.92823
1697.47	0.92801
1695.42	0.9277
1693.37	0.9275
1691.32	0.92766
1689.26	0.92791
1687.21	0.92824
1685.16	0.92816
1683.11	0.92736
1681.06	0.92708
1679.01	0.92745
1676.96	0.92795
1674.91	0.92805
1672.86	0.92795
1670.81	0.92786
1668.76	0.92765
1666.71	0.92761
1664.66	0.92749
1662.61	0.92664
1660.56	0.92542
1658.51	0.92435
1656.46	0.92303
1654.41	0.91919
1652.36	0.9105
1650.31	0.90472
1648.26	0.90206
1646.21	0.90037
1644.16	0.90122
1642.11	0.90413
1640.06	0.90737
1638.01	0.90977
1635.96	0.91086
1633.91	0.91072
1631.86	0.91035
1629.81	0.90958
1627.76	0.90809
1625.71	0.90661
1623.66	0.90556
1621.61	0.90525
1619.56	0.90589
1617.51	0.90699
1615.46	0.90811
1613.41	0.90922
1611.36	0.91037
1609.31	0.91174
1607.26	0.91327
1605.21	0.91452
1603.16	0.91503
1601.11	0.91486
1599.06	0.91419
1597.01	0.91267
1594.96	0.90986
1592.91	0.90597
1590.86	0.90145
1588.81	0.89729
1586.76	0.89519
1584.71	0.89586
1582.66	0.89824
1580.61	0.90052
1578.56	0.90157
1576.51	0.90065
1574.46	0.89875
1572.41	0.89782
1570.36	0.89705
1568.31	0.89492
1566.26	0.89013
1564.21	0.88221
1562.16	0.87301
1560.11	0.86129
1558.06	0.84888
1556.01	0.84936
1553.96	0.85738
1551.91	0.86488
1549.86	0.86839
1547.81	0.86838
1545.76	0.86644
1543.71	0.8646
1541.66	0.86543
1539.61	0.87018
1537.56	0.87582
1535.51	0.87983
1533.46	0.88316
1531.41	0.88654
1529.36	0.88999
1527.31	0.89355
1525.26	0.89696
1523.21	0.89998
1521.16	0.90274
1519.11	0.90506
1517.06	0.90712
1515.01	0.90911
1512.96	0.91088
1510.91	0.91255
1508.86	0.91407
1506.81	0.91497
1504.76	0.91471
1502.71	0.91362
1500.66	0.91124
1498.61	0.90643
1496.56	0.89805
1494.51	0.88723
1492.46	0.87563
1490.41	0.8636
1488.36	0.85307
1486.31	0.84046
1484.26	0.81963
1482.21	0.79184
1480.16	0.76701
1478.11	0.75397
1476.06	0.75086
1474.01	0.75114
1471.96	0.74621
1469.91	0.72771
1467.86	0.69234
1465.81	0.63978
1463.76	0.59282
1461.71	0.57799
1459.66	0.58403
1457.61	0.59485
1455.56	0.60723
1453.51	0.62461
1451.46	0.64613
1449.41	0.66392
1447.36	0.66946
1445.31	0.66438
1443.26	0.65746
1441.21	0.65596
1439.16	0.66442
1437.11	0.6868
1435.06	0.71913
1433.01	0.74956
1430.96	0.77756
1428.9	0.80209
1426.85	0.82013
1424.8	0.83319
1422.75	0.84252
1420.7	0.84852
1418.65	0.85199
1416.6	0.85373
1414.55	0.85536
1412.5	0.85775
1410.45	0.86061
1408.4	0.86285
1406.35	0.86361
1404.3	0.86226
1402.25	0.85862
1400.2	0.85335
1398.15	0.84953
1396.1	0.85153
1394.05	0.85813
1392	0.86418
1389.95	0.86808
1387.9	0.8707
1385.85	0.87206
1383.8	0.87215
1381.75	0.87161
1379.7	0.87146
1377.65	0.87198
1375.6	0.87183
1373.55	0.86943
1371.5	0.86492
1369.45	0.85662
1367.4	0.8375
1365.35	0.79861
1363.3	0.73957
1361.25	0.68802
1359.2	0.66403
1357.15	0.64231
1355.1	0.61673
1353.05	0.62176
1351	0.66481
1348.95	0.71558
1346.9	0.7568
1344.85	0.79019
1342.8	0.81643
1340.75	0.83528
1338.7	0.84858
1336.65	0.85773
1334.6	0.86408
1332.55	0.86879
1330.5	0.87221
1328.45	0.87453
1326.4	0.87627
1324.35	0.87793
1322.3	0.87954
1320.25	0.88069
1318.2	0.881
1316.15	0.88059
1314.1	0.87901
1312.05	0.87508
1310	0.86753
1307.95	0.85468
1305.9	0.83492
1303.85	0.8086
1301.8	0.77938
1299.75	0.75398
1297.7	0.73878
1295.65	0.73451
1293.6	0.7356
1291.55	0.73793
1289.5	0.74366
1287.45	0.7546
1285.4	0.76749
1283.35	0.778
1281.3	0.78356
1279.25	0.78421
1277.2	0.78468
1275.15	0.79016
1273.1	0.79915
1271.05	0.80463
1269	0.79995
1266.95	0.78122
1264.9	0.74821
1262.85	0.70764
1260.8	0.67293
1258.75	0.65656
1256.7	0.65918
1254.65	0.668
1252.6	0.66908
1250.55	0.65646
1248.5	0.62991
1246.45	0.59259
1244.4	0.55069
1242.35	0.5107
1240.3	0.47751
1238.25	0.45523
1236.2	0.44726
1234.15	0.45417
1232.1	0.47273
1230.05	0.49798
1228	0.52628
1225.95	0.55592
1223.9	0.58539
1221.85	0.61245
1219.8	0.63562
1217.75	0.65571
1215.7	0.67502
1213.65	0.69451
1211.6	0.71274
1209.55	0.72821
1207.5	0.74141
1205.45	0.75397
1203.4	0.76651
1201.35	0.7783
1199.3	0.78865
1197.25	0.79727
1195.2	0.80383
1193.15	0.8081
1191.1	0.81002
1189.05	0.80978
1187	0.80763
1184.95	0.80388
1182.9	0.79829
1180.85	0.78991
1178.8	0.7792
1176.75	0.7699
1174.7	0.76681
1172.65	0.77186
1170.6	0.78329
1168.54	0.79756
1166.49	0.81171
1164.44	0.82396
1162.39	0.83305
1160.34	0.83816
1158.29	0.83912
1156.24	0.83516
1154.19	0.82329
1152.14	0.80089
1150.09	0.76789
1148.04	0.72252
1145.99	0.6702
1143.94	0.63626
1141.89	0.63333
1139.84	0.63539
1137.79	0.61736
1135.74	0.58559
1133.69	0.56049
1131.64	0.55659
1129.59	0.57612
1127.54	0.60873
1125.49	0.63847
1123.44	0.65361
1121.39	0.65043
1119.34	0.63256
1117.29	0.60729
1115.24	0.58053
1113.19	0.55503
1111.14	0.52957
1109.09	0.49928
1107.04	0.46237
1104.99	0.42547
1102.94	0.39835
1100.89	0.38548
1098.84	0.38492
1096.79	0.3925
1094.74	0.40372
1092.69	0.41558
1090.64	0.4265
1088.59	0.43271
1086.54	0.42979
1084.49	0.41833
1082.44	0.40525
1080.39	0.39918
1078.34	0.40451
1076.29	0.4198
1074.24	0.44076
1072.19	0.46311
1070.14	0.48432
1068.09	0.50426
1066.04	0.52225
1063.99	0.53354
1061.94	0.53134
1059.89	0.51514
1057.84	0.4979
1055.79	0.49697
1053.74	0.51478
1051.69	0.53962
1049.64	0.56178
1047.59	0.57896
1045.54	0.59243
1043.49	0.60373
1041.44	0.61408
1039.39	0.62455
1037.34	0.63498
1035.29	0.64309
1033.24	0.64687
1031.19	0.64873
1029.14	0.65323
1027.09	0.66089
1025.04	0.66963
1022.99	0.67863
1020.94	0.68793
1018.89	0.69769
1016.84	0.70772
1014.79	0.71751
1012.74	0.72643
1010.69	0.73379
1008.64	0.73948
1006.59	0.74435
1004.54	0.74906
1002.49	0.75389
1000.44	0.75947
998.388	0.76553
996.338	0.77037
994.288	0.77223
992.238	0.77119
990.188	0.76965
988.138	0.76996
986.088	0.7726
984.038	0.77682
981.988	0.78183
979.938	0.78747
977.888	0.79334
975.838	0.79836
973.787	0.80206
971.737	0.80487
969.687	0.80704
967.637	0.8081
965.587	0.80699
963.537	0.80153
961.487	0.78716
959.437	0.75746
957.387	0.70933
955.337	0.64815
953.287	0.58416
951.237	0.52739
949.187	0.48837
947.136	0.47593
945.086	0.48902
943.036	0.51575
940.986	0.54116
938.936	0.55249
936.886	0.54364
934.836	0.52359
932.786	0.51355
930.736	0.52715
928.686	0.55877
926.636	0.59451
924.586	0.6261
922.535	0.65162
920.485	0.67125
918.435	0.68645
916.385	0.69991
914.335	0.71334
912.285	0.72613
910.235	0.73678
908.185	0.74495
906.135	0.75174
904.085	0.75836
902.035	0.76537
899.985	0.77275
897.935	0.78013
895.884	0.78658
893.834	0.79135
891.784	0.79487
889.734	0.79831
887.684	0.80232
885.634	0.80662
883.584	0.81091
881.534	0.81536
879.484	0.81992
877.434	0.82411
875.384	0.82787
873.334	0.83095
871.284	0.83222
869.233	0.82974
867.183	0.82165
865.133	0.80889
863.083	0.7925
861.033	0.76818
858.983	0.73297
856.933	0.69839
854.883	0.68392
852.833	0.69154
850.783	0.70297
848.733	0.70254
846.683	0.68764
844.632	0.66481
842.582	0.64244
840.532	0.62322
838.482	0.60419
836.432	0.5819
834.382	0.55725
832.332	0.53755
830.282	0.53124
828.232	0.53891
826.182	0.55126
824.132	0.55863
822.082	0.56249
820.032	0.5716
817.981	0.58633
815.931	0.59629
813.881	0.5956
811.831	0.59208
809.781	0.59708
807.731	0.61476
805.681	0.6419
803.631	0.67108
801.581	0.69612
799.531	0.71532
797.481	0.72989
795.431	0.74106
793.381	0.75011
791.33	0.75871
789.28	0.76685
787.23	0.77339
785.18	0.77816
783.13	0.78183
781.08	0.78526
779.03	0.78881
776.98	0.79222
774.93	0.79551
772.88	0.79857
770.83	0.80127
768.78	0.80398
766.729	0.80619
764.679	0.80674
762.629	0.80461
760.579	0.79735
758.529	0.78189
756.479	0.7584
754.429	0.73365
752.379	0.71786
750.329	0.71592
748.279	0.72512
746.229	0.73941
744.179	0.75381
742.129	0.76684
740.078	0.77878
738.028	0.78894
735.978	0.79669
733.928	0.80284
731.878	0.8084
729.828	0.81364
727.778	0.81846
725.728	0.82256
723.678	0.82597
721.628	0.8289
719.578	0.82998
717.528	0.82676
715.478	0.81765
713.427	0.80749
711.377	0.80658
709.327	0.81493
707.277	0.82218
705.227	0.82249
703.177	0.81439
701.127	0.7976
699.077	0.77973
697.027	0.77403
694.977	0.78432
692.927	0.80111
690.877	0.81497
688.826	0.82381
686.776	0.82894
684.726	0.8318
682.676	0.83385
680.626	0.83635
678.576	0.83954
676.526	0.84265
674.476	0.84512
672.426	0.84746
670.376	0.84954
668.326	0.85054
666.276	0.85172
664.226	0.85387
662.175	0.85544
660.125	0.85641
658.075	0.85756
656.025	0.85842
653.975	0.85875
651.925	0.85923
649.875	0.86028
647.825	0.86118
645.775	0.86165
643.725	0.86251
641.675	0.86367
639.625	0.86462
637.575	0.86591
635.524	0.86681
633.474	0.86582
631.424	0.86335
629.374	0.86008
627.324	0.85535
625.274	0.84964
623.224	0.84849
621.174	0.85415
619.124	0.86098
617.074	0.86489
615.024	0.86645
612.974	0.86755
610.923	0.86867
608.873	0.86879
606.823	0.8678
604.773	0.8668
602.723	0.86604
600.673	0.86552
598.623	0.86534
596.573	0.86421
594.523	0.86071
592.473	0.8553
590.423	0.85033
588.373	0.84842
586.323	0.84999
584.272	0.85282
582.222	0.85446
580.172	0.85237
578.122	0.8443
576.072	0.83114
574.022	0.81743
571.972	0.80712
569.922	0.80269
567.872	0.80713
565.822	0.81861
563.772	0.83141
561.722	0.84269
559.672	0.85148
557.621	0.85821
555.571	0.86476
553.521	0.87032
551.471	0.87307
549.421	0.87396
547.371	0.87334
545.321	0.86887
543.271	0.8567
541.221	0.83193
539.171	0.7916
537.121	0.74267
535.071	0.70479
533.02	0.69615
530.97	0.71291
528.92	0.73308
526.87	0.74197
524.82	0.74279
522.77	0.74588
520.72	0.75495
518.67	0.76625
516.62	0.77424
514.57	0.77623
512.52	0.77007
510.47	0.74616
508.42	0.69763
506.369	0.64622
504.319	0.62903
502.269	0.65459
500.219	0.70101
498.169	0.74507
496.119	0.77849
494.069	0.80132
492.019	0.81662
489.969	0.82725
487.919	0.83448
485.869	0.83918
483.819	0.84344
481.769	0.84829
479.718	0.85199
477.668	0.85375
475.618	0.85478
473.568	0.85673
471.518	0.85956
469.468	0.86097
467.418	0.86139
465.368	0.8627
463.318	0.86339
461.268	0.8628
459.218	0.86231
457.168	0.86093
455.118	0.85896
453.067	0.85987
451.017	0.86364
448.967	0.86715
446.917	0.86952
444.867	0.87127
442.817	0.87207
440.767	0.8711
438.717	0.86948
436.667	0.87033
434.617	0.8734
432.567	0.87488
430.517	0.8738
428.466	0.87304
426.416	0.87398
424.366	0.87432
422.316	0.87313
420.266	0.87206
418.216	0.87381
416.166	0.87787
414.116	0.87943
412.066	0.8783
410.016	0.87793
407.966	0.87767
405.916	0.87667
403.866	0.87821
401.815	0.88308
399.765	0.88557
