# Supplementary material for: Crystalline nitrogen chain radical anions
Source: Nat Chem. 2026 Feb 10;18(4):686–94. doi: 10.1038/s41557-025-02040-2 (PMC13061614; doi:10.1038/s41557-025-02040-2)
Supplement: Supplementary file 2 — Raw data associated with [K(crypt)][1]. [file 41557_2025_2040_MOESM2_ESM.zip › Supplementary_Data_1/Folder 2 UV Vis/UV-Vis data points.xlsx]

## Sheet: K(crypt)1
0.01mM			0.02mM			0.03mM			0.04mM			0.05mM
Wavelength	Absorbance		Wavelength	Absorbance		Wavelength	Absorbance		Wavelength	Absorbance		Wavelength	Absorbance
190	-0.03865		190	-0.10038		190	0.01658		190	-0.02117		190	-0.02117
190.2	-0.03887		190.2	-0.1009		190.2	0.01662		190.2	-0.02139		190.2	-0.02139
190.4	-0.03885		190.4	-0.10086		190.4	0.01662		190.4	-0.02137		190.4	-0.02137
190.6	-0.0384		190.6	-0.09975		190.6	0.01653		190.6	-0.02092		190.6	-0.02092
190.8	-0.03782		190.8	-0.09833		190.8	0.01641		190.8	-0.02034		190.8	-0.02034
191	-0.0381		191	-0.09904		191	0.01647		191	-0.02063		191	-0.02063
191.2	-0.0401		191.2	-0.10391		191.2	0.01687		191.2	-0.02261		191.2	-0.0226
191.4	-0.04179		191.4	-0.10806		191.4	0.01721		191.4	-0.0243		191.4	-0.02429
191.6	-0.03923		191.6	-0.1018		191.6	0.01669		191.6	-0.02175		191.6	-0.02175
191.8	-0.02939		191.8	-0.07832		191.8	0.01478		191.8	-0.01216		191.8	-0.01219
192	-0.01443		192	-0.0467		192	0.01227		192	0.00099		192	0.00095
192.2	0.00175		192.2	-0.0212		192.2	0.01039		192.2	0.01215		192.2	0.01216
192.4	0.01581		192.4	-0.0096		192.4	0.01073		192.4	0.01794		192.4	0.01808
192.6	0.02579		192.6	-0.00382		192.6	0.01559		192.6	0.02034		192.6	0.02048
192.8	0.02996		192.8	0.00626		192.8	0.02722		192.8	0.02204		192.8	0.02184
193	0.02886		193	0.02184		193	0.04191		193	0.02395		193	0.02333
193.2	0.02564		193.2	0.03356		193.2	0.04889		193.2	0.02487		193.2	0.02454
193.4	0.02334		193.4	0.03257		193.4	0.03834		193.4	0.02372		193.4	0.02496
193.6	0.0223		193.6	0.02128		193.6	0.01395		193.6	0.02166		193.6	0.02408
193.8	0.02127		193.8	0.00869		193.8	-0.01267		193.8	0.02119		193.8	0.02135
194	0.01911		194	0.00179		194	-0.03238		194	0.02354		194	0.0167
194.2	0.01516		194.2	-0.00149		194.2	-0.04727		194.2	0.02436		194.2	0.01224
194.4	0.0089		194.4	-0.00567		194.4	-0.06249		194.4	0.01779		194.4	0.01062
194.6	0.00101		194.6	-0.01258		194.6	-0.07884		194.6	0.00229		194.6	0.01211
194.8	-0.00544		194.8	-0.01859		194.8	-0.0884		194.8	-0.01495		194.8	0.01212
195	-0.00725		195	-0.01958		195	-0.08269		195	-0.02596		195	0.00571
195.2	-0.00452		195.2	-0.01503		195.2	-0.06489		195.2	-0.02912		195.2	-0.00731
195.4	-0.00067		195.4	-0.00803		195.4	-0.04976		195.4	-0.02903		195.4	-0.02235
195.6	0.00113		195.6	-0.00165		195.6	-0.05024		195.6	-0.03006		195.6	-0.03504
195.8	0.00084		195.8	0.00268		195.8	-0.06059		195.8	-0.03234		195.8	-0.04447
196	-2e-05		196	0.00428		196	-0.066		196	-0.03393		196	-0.0514
196.2	-0.00032		196.2	0.00305		196.2	-0.05703		196.2	-0.0334		196.2	-0.05636
196.4	-0.00016		196.4	0.00085		196.4	-0.04382		196.4	-0.03117		196.4	-0.05919
196.6	4e-05		196.6	2e-05		196.6	-0.04075		196.6	-0.02807		196.6	-0.05952
196.8	7e-05		196.8	0.00126		196.8	-0.05269		196.8	-0.02415		196.8	-0.05737
197	2e-05		197	0.00264		197	-0.06853		197	-0.01811		197	-0.05333
197.2	0		197.2	0.00209		197.2	-0.0762		197.2	-0.00875		197.2	-0.04795
197.4	2e-05		197.4	-0.00051		197.4	-0.0731		197.4	0.00191		197.4	-0.04029
197.6	1e-05		197.6	-0.00365		197.6	-0.06444		197.6	0.00916		197.6	-0.02812
197.8	-9e-05		197.8	-0.00597		197.8	-0.0549		197.8	0.00918		197.8	-0.01023
198	-0.00016		198	-0.00737		198	-0.04411		198	0.00437		198	0.00775
198.2	4e-05		198.2	-0.00829		198.2	-0.02966		198.2	-0.00035		198.2	0.01745
198.4	0.00049		198.4	-0.00901		198.4	-0.01062		198.4	-0.00165		198.4	0.01434
198.6	0.00053		198.6	-0.00947		198.6	0.0096		198.6	-0.00075		198.6	0.00507
198.8	-0.00058		198.8	-0.00954		198.8	0.02678		198.8	0.00029		198.8	-0.00179
199	-0.00212		199	-0.00917		199	0.03685		199	0.00045		199	-0.00262
199.2	-0.00137		199.2	-0.00849		199.2	0.03587		199.2	0.00013		199.2	-0.00066
199.4	0.0041		199.4	-0.00761		199.4	0.02043		199.4	-0.00018		199.4	0.00056
199.6	0.01102		199.6	-0.00635		199.6	-0.00669		199.6	-0.00025		199.6	0.00036
199.8	0.01219		199.8	-0.00433		199.8	-0.0384		199.8	-4e-05		199.8	0
200	0.00259		200	-0.0014		200	-0.06815		200	0.00043		200	0.00043
200.2	-0.01099		200.2	0.00144		200.2	-0.09248		200.2	0.00059		200.2	0.00079
200.4	-0.01796		200.4	0.00281		200.4	-0.10899		200.4	-0.00025		200.4	-0.00038
200.6	-0.01403		200.6	0.0021		200.6	-0.11716		200.6	-0.00187		200.6	-0.00291
200.8	-0.00998		200.8	0.0006		200.8	-0.12104		200.8	-0.00179		200.8	-0.00283
201	-0.01838		201	-0.00018		201	-0.12518		201	0.00263		201	0.00419
201.2	-0.04124		201.2	3e-05		201.2	-0.13077		201.2	0.00967		201.2	0.01552
201.4	-0.0685		201.4	0.00015		201.4	-0.13516		201.4	0.0126		201.4	0.02065
201.6	-0.0901		201.6	-0.00084		201.6	-0.13527		201.6	0.0054		201.6	0.01008
201.8	-0.10271		201.8	-0.00233		201.8	-0.12634		201.8	-0.00848		201.8	-0.01158
202	-0.1068		202	-0.0028		202	-0.10264		202	-0.02025		202	-0.03176
202.2	-0.10359		202.2	-0.00116		202.2	-0.06289		202.2	-0.02394		202.2	-0.04144
202.4	-0.09731		202.4	0.00183		202.4	-0.02434		202.4	-0.02558		202.4	-0.04684
202.6	-0.09293		202.6	0.00493		202.6	-0.00899		202.6	-0.0343		202.6	-0.05813
202.8	-0.09119		202.8	0.00766		202.8	-0.0229		202.8	-0.05132		202.8	-0.07714
203	-0.08472		203	0.01097		203	-0.0416		203	-0.06271		203	-0.08967
203.2	-0.06552		203.2	0.01582		203.2	-0.03821		203.2	-0.05357		203.2	-0.08051
203.4	-0.03238		203.4	0.01964		203.4	-0.00851		203.4	-0.02407		203.4	-0.04983
203.6	0.00962		203.6	0.01655		203.6	0.03049		203.6	0.01142		203.6	-0.01232
203.8	0.05475		203.8	0.00219		203.8	0.06282		203.8	0.03967		203.8	0.01858
204	0.09453		204	-0.01558		204	0.08667		204	0.06036		204	0.04313
204.2	0.11922		204.2	-0.02326		204.2	0.10676		204.2	0.07904		204.2	0.06788
204.4	0.12311		204.4	-0.01429		204.4	0.12504		204.4	0.0987		204.4	0.09587
204.6	0.11393		204.6	-0.00507		204.6	0.13416		204.6	0.1137		204.6	0.11851
204.8	0.1021		204.8	-0.01654		204.8	0.12502		204.8	0.11669		204.8	0.12489
205	0.09347		205	-0.05422		205	0.0966		205	0.10626		205	0.11254
205.2	0.08677		205.2	-0.09967		205.2	0.06058		205.2	0.09024		205.2	0.09204
205.4	0.07997		205.4	-0.13334		205.4	0.02893		205.4	0.07666		205.4	0.07448
205.6	0.0688		205.6	-0.15026		205.6	0.00244		205.6	0.06467		205.6	0.06117
205.8	0.04732		205.8	-0.15662		205.8	-0.02671		205.8	0.04666		205.8	0.04593
206	0.01265		206	-0.15797		206	-0.06394		206	0.01738		206	0.02404
206.2	-0.01978		206.2	-0.15462		206.2	-0.09921		206.2	-0.01328		206.2	0.00047
206.4	-0.02786		206.4	-0.14492		206.4	-0.11685		206.4	-0.02995		206.4	-0.01626
206.6	-0.00293		206.6	-0.12899		206.6	-0.10883		206.6	-0.02458		206.6	-0.02159
206.8	0.02814		206.8	-0.1116		206.8	-0.08731		206.8	-0.00855		206.8	-0.02133
207	0.03336		207	-0.09812		207	-0.06745		207	0.00382		207	-0.02284
207.2	0.00378		207.2	-0.08683		207.2	-0.05471		207.2	0.00614		207.2	-0.0295
207.4	-0.04057		207.4	-0.06715		207.4	-0.04235		207.4	0.00199		207.4	-0.03957
207.6	-0.07904		207.6	-0.02973		207.6	-0.02374		207.6	-0.00449		207.6	-0.05085
207.8	-0.1047		207.8	0.01515		207.8	-0.00208		207.8	-0.00987		207.8	-0.05971
208	-0.11907		208	0.04506		208	0.01336		208	-0.01117		208	-0.06158
208.2	-0.12365		208.2	0.04333		208.2	0.01624		208.2	-0.00606		208.2	-0.05337
208.4	-0.11919		208.4	0.02058		208.4	0.01419		208.4	0.00493		208.4	-0.03873
208.6	-0.10626		208.6	-0.00474		208.6	0.0188		208.6	0.0204		208.6	-0.02326
208.8	-0.08732		208.8	-0.02143		208.8	0.0342		208.8	0.03721		208.8	-0.00994
209	-0.06892		209	-0.03348		209	0.04884		209	0.04852		209	0.00369
209.2	-0.05771		209.2	-0.04644		209.2	0.04974		209.2	0.04734		209.2	0.02054
209.4	-0.05165		209.4	-0.05885		209.4	0.03529		209.4	0.03425		209.4	0.03877
209.6	-0.03986		209.6	-0.06212		209.6	0.01546		209.6	0.01747		209.6	0.05167
209.8	-0.01347		209.8	-0.04943		209.8	-0.00038		209.8	0.00458		209.8	0.05325
210	0.01669		210	-0.03158		210	-0.01172		210	-0.00526		210	0.04516
210.2	0.03004		210.2	-0.02802		210.2	-0.02244		210.2	-0.01699		210.2	0.03278
210.4	0.0137		210.4	-0.0508		210.4	-0.03517		210.4	-0.03294		210.4	0.02095
210.6	-0.01737		210.6	-0.08527		210.6	-0.04786		210.6	-0.04601		210.6	0.01236
210.8	-0.04217		210.8	-0.11098		210.8	-0.05744		210.8	-0.04709		210.8	0.00919
211	-0.04945		211	-0.11702		211	-0.06153		211	-0.03519		211	0.01119
211.2	-0.04412		211.2	-0.10831		211.2	-0.05895		211.2	-0.0228		211.2	0.01402
211.4	-0.03243		211.4	-0.09141		211.4	-0.04873		211.4	-0.02282		211.4	0.0132
211.6	-0.0177		211.6	-0.07482		211.6	-0.0316		211.6	-0.03458		211.6	0.00796
211.8	-0.00083		211.8	-0.06863		211.8	-0.0097		211.8	-0.04637		211.8	0.00056
212	0.01691		212	-0.08052		212	0.01429		212	-0.04847		212	-0.00689
212.2	0.03162		212.2	-0.10275		212.2	0.03448		212.2	-0.04539		212.2	-0.0137
212.4	0.03837		212.4	-0.12164		212.4	0.04377		212.4	-0.04719		212.4	-0.01972
212.6	0.0349		212.6	-0.12698		212.6	0.03893		212.6	-0.05932		212.6	-0.02474
212.8	0.02637		212.8	-0.11822		212.8	0.02754		212.8	-0.0745		212.8	-0.02846
213	0.01907		213	-0.09656		213	0.01887		213	-0.08344		213	-0.03056
213.2	0.01531		213.2	-0.06802		213.2	0.0163		213.2	-0.08309		213.2	-0.03147
213.4	0.01219		213.4	-0.04483		213.4	0.01548		213.4	-0.07864		213.4	-0.03263
213.6	0.00671		213.6	-0.03838		213.6	0.01189		213.6	-0.0751		213.6	-0.03517
213.8	-0.00057		213.8	-0.04482		213.8	0.00493		213.8	-0.06927		213.8	-0.03612
214	-0.00687		214	-0.05057		214	-0.00343		214	-0.05264		214	-0.02989
214.2	-0.00953		214.2	-0.0455		214.2	-0.01154		214.2	-0.02047		214.2	-0.0132
214.4	-0.00683		214.4	-0.03682		214.4	-0.0195		214.4	0.01362		214.4	0.00575
214.6	0.00265		214.6	-0.03687		214.6	-0.02789		214.6	0.0306		214.6	0.01541
214.8	0.01699		214.8	-0.05303		214.8	-0.03618		214.8	0.0226		214.8	0.01099
215	0.02698		215	-0.08192		215	-0.04148		215	0.00578		215	0.0023
215.2	0.02278		215.2	-0.11891		215.2	-0.0408		215.2	-0.00126		215.2	0.00058
215.4	0.00172		215.4	-0.16288		215.4	-0.03749		215.4	0.00306		215.4	0.00515
215.6	-0.03145		215.6	-0.21631		215.6	-0.04143		215.6	0.00268		215.6	0.00303
215.8	-0.0709		215.8	-0.27978		215.8	-0.06031		215.8	-0.01615		215.8	-0.01658
216	-0.10463		216	-0.3364		216	-0.0809		216	-0.04088		216	-0.041
216.2	-0.1176		216.2	-0.3605		216.2	-0.07946		216.2	-0.04577		216.2	-0.04579
216.4	-0.10061		216.4	-0.3349		216.4	-0.04085		216.4	-0.01419		216.4	-0.01512
216.6	-0.06593		216.6	-0.27355		216.6	0.01848		216.6	0.03708		216.6	0.0351
216.8	-0.03061		216.8	-0.1974		216.8	0.07503		216.8	0.08377		216.8	0.08191
217	-0.00384		217	-0.12109		217	0.11496		217	0.11286		217	0.11271
217.2	0.0183		217.2	-0.0488		217.2	0.14049		217.2	0.12999		217.2	0.1322
217.4	0.04081		217.4	0.01628		217.4	0.15532		217.4	0.1423		217.4	0.14646
217.6	0.06588		217.6	0.0705		217.6	0.162		217.6	0.15162		217.6	0.157
217.8	0.0934		217.8	0.10981		217.8	0.1621		217.8	0.15545		217.8	0.16162
218	0.12176		218	0.13123		218	0.15717		218	0.15178		218	0.15854
218.2	0.14008		218.2	0.13828		218.2	0.14844		218.2	0.14217		218.2	0.14935
218.4	0.13389		218.4	0.13699		218.4	0.13701		218.4	0.12961		218.4	0.13691
218.6	0.0954		218.6	0.12933		218.6	0.12167		218.6	0.11416		218.6	0.12125
218.8	0.03508		218.8	0.10592		218.8	0.0947		218.8	0.08787		218.8	0.09449
219	-0.03345		219	0.05598		219	0.04772		219	0.04185		219	0.04784
219.2	-0.0958		219.2	-0.0125		219.2	-0.01157		219.2	-0.01642		219.2	-0.01129
219.4	-0.13652		219.4	-0.06715		219.4	-0.05459		219.4	-0.0582		219.4	-0.05445
219.6	-0.14175		219.6	-0.07702		219.6	-0.05446		219.6	-0.05647		219.6	-0.05485
219.8	-0.11629		219.8	-0.04608		219.8	-0.0196		219.8	-0.01968		219.8	-0.02036
220	-0.07675		220	-0.00036		220	0.01928		220	0.02126		220	0.0192
220.2	-0.03844		220.2	0.03681		220.2	0.03753		220.2	0.04125		220.2	0.03947
220.4	-0.00967		220.4	0.05622		220.4	0.04062		220.4	0.0439		220.4	0.04324
220.6	0.00329		220.6	0.05285		220.6	0.04272		220.6	0.04115		220.6	0.04122
220.8	-0.00057		220.8	0.02872		220.8	0.05117		220.8	0.04099		220.8	0.04083
221	-0.01129		221	0.00057		221	0.05892		221	0.04302		221	0.0427
221.2	-0.01794		221.2	-0.01374		221.2	0.05744		221.2	0.04582		221.2	0.04654
221.4	-0.01907		221.4	-0.01371		221.4	0.04538		221.4	0.048		221.4	0.05063
221.6	-0.02278		221.6	-0.01631		221.6	0.02866		221.6	0.04823		221.6	0.05185
221.8	-0.03626		221.8	-0.03677		221.8	0.01293		221.8	0.04536		221.8	0.04746
222	-0.05586		222	-0.07031		222	-0.0007		222	0.03985		222	0.0384
222.2	-0.07265		222.2	-0.10241		222.2	-0.01335		222.2	0.03294		222.2	0.02746
222.4	-0.0808		222.4	-0.12288		222.4	-0.02626		222.4	0.02493		222.4	0.01626
222.6	-0.08516		222.6	-0.13677		222.6	-0.04107		222.6	0.01292		222.6	0.00248
222.8	-0.0928		222.8	-0.15227		222.8	-0.05941		222.8	-0.0066		222.8	-0.01695
223	-0.1008		223	-0.16623		223	-0.07736		223	-0.02895		223	-0.03831
223.2	-0.0903		223.2	-0.15742		223.2	-0.08208		223.2	-0.03651		223.2	-0.04704
223.4	-0.04296		223.4	-0.10527		223.4	-0.06088		223.4	-0.01209		223.4	-0.02886
223.6	0.03026		223.6	-0.0234		223.6	-0.01549		223.6	0.03671		223.6	0.01183
223.8	0.09567		223.8	0.04801		223.8	0.04122		223.8	0.08314		223.8	0.05609
224	0.12529		224	0.07647		224	0.09638		224	0.10459		224	0.08761
224.2	0.12822		224.2	0.07864		224.2	0.13912		224.2	0.10604		224.2	0.10762
224.4	0.127		224.4	0.08903		224.4	0.15929		224.4	0.10246		224.4	0.12371
224.6	0.13598		224.6	0.12507		224.6	0.15361		224.6	0.10361		224.6	0.14017
224.8	0.14813		224.8	0.15998		224.8	0.13652		224.8	0.10563		224.8	0.15276
225	0.15324		225	0.16075		225	0.12489		225	0.10261		225	0.15596
225.2	0.14754		225.2	0.1234		225.2	0.12162		225.2	0.09276		225.2	0.14871
225.4	0.1351		225.4	0.07928		225.4	0.11261		225.4	0.07931		225.4	0.13527
225.6	0.11984		225.6	0.05799		225.6	0.08398		225.6	0.06518		225.6	0.11962
225.8	0.0991		225.8	0.04887		225.8	0.03524		225.8	0.04719		225.8	0.09893
226	0.06635		226	0.01746		226	-0.02626		226	0.01856		226	0.06635
226.2	0.0194		226.2	-0.05811		226.2	-0.09145		226.2	-0.02282		226.2	0.01946
226.4	-0.02504		226.4	-0.14435		226.4	-0.14435		226.4	-0.05859		226.4	-0.025
226.6	-0.04528		226.6	-0.19318		226.6	-0.16724		226.6	-0.06508		226.6	-0.04529
226.8	-0.03364		226.8	-0.18555		226.8	-0.15454		226.8	-0.03573		226.8	-0.03366
227	-0.0094		227	-0.15849		227	-0.12413		227	0.00301		227	-0.00941
227.2	0.00584		227.2	-0.15359		227.2	-0.09589		227.2	0.02209		227.2	0.00585
227.4	0.00632		227.4	-0.1752		227.4	-0.07647		227.4	0.01623		227.4	0.00634
227.6	0.00093		227.6	-0.19307		227.6	-0.0602		227.6	0.00219		227.6	0.00094
227.8	-0.00192		227.8	-0.18088		227.8	-0.04181		227.8	-0.00449		227.8	-0.00196
228	-0.00136		228	-0.15034		228	-0.02229		228	-0.00317		228	-0.00144
228.2	9e-05		228.2	-0.12994		228.2	-0.00539		228.2	0.00021		228.2	0.00011
228.4	0.00059		228.4	-0.13648		228.4	0.0046		228.4	0.00127		228.4	0.00081
228.6	0.00032		228.6	-0.14995		228.6	0.00171		228.6	0.00061		228.6	0.00056
228.8	-0.00016		228.8	-0.14359		228.8	-0.02016		228.8	-0.00023		228.8	-0.00041
229	-0.00041		229	-0.1117		229	-0.05802		229	-0.0004		229	-0.00136
229.2	-0.00022		229.2	-0.07911		229.2	-0.09565		229.2	-0.00014		229.2	-0.00085
229.4	0.00055		229.4	-0.07084		229.4	-0.11711		229.4	0.00024		229.4	0.00241
229.6	0.00114		229.6	-0.08341		229.6	-0.12308		229.6	0.00041		229.6	0.00656
229.8	0.0002		229.8	-0.09334		229.8	-0.12594		229.8	6e-05		229.8	0.00758
230	-0.0028		230	-0.0819		230	-0.13518		230	-0.00088		230	0.00255
230.2	-0.00401		230.2	-0.05709		230.2	-0.14421		230.2	-0.00126		230.2	-0.0056
230.4	0.00181		230.4	-0.03554		230.4	-0.14125		230.4	0.0005		230.4	-0.01203
230.6	0.01447		230.6	-0.02729		230.6	-0.12129		230.6	0.00388		230.6	-0.01471
230.8	0.0214		230.8	-0.02731		230.8	-0.09486		230.8	0.00368		230.8	-0.01811
231	0.0089		231	-0.02849		231	-0.0744		231	-0.0056		231	-0.02735
231.2	-0.02031		231.2	-0.02445		231.2	-0.06543		231.2	-0.01987		231.2	-0.04056
231.4	-0.04572		231.4	-0.00965		231.4	-0.06592		231.4	-0.02455		231.4	-0.04833
231.6	-0.04842		231.6	0.01978		231.6	-0.07331		231.6	-0.00688		231.6	-0.04179
231.8	-0.03201		231.8	0.05314		231.8	-0.08336		231.8	0.02524		231.8	-0.02021
232	-0.01175		232	0.07218		232	-0.09095		232	0.05317		232	0.01289
232.2	-0.00015		232.2	0.06409		232.2	-0.09269		232.2	0.06238		232.2	0.05147
232.4	0.00089		232.4	0.03677		232.4	-0.09149		232.4	0.05399		232.4	0.0804
232.6	-0.00795		232.6	0.00285		232.6	-0.0917		232.6	0.03281		232.6	0.0826
232.8	-0.02167		232.8	-0.02801		232.8	-0.09296		232.8	0.00738		232.8	0.0558
233	-0.02789		233	-0.05125		233	-0.08697		233	-0.00752		233	0.02273
233.2	-0.01433		233.2	-0.06286		233.2	-0.06522		233.2	0.00236		233.2	0.00724
233.4	0.01803		233.4	-0.06046		233.4	-0.02834		233.4	0.03296		233.4	0.0127
233.6	0.05751		233.6	-0.04295		233.6	0.01567		233.6	0.06531		233.6	0.02581
233.8	0.0928		233.8	-0.01189		233.8	0.05916		233.8	0.08237		233.8	0.03416
234	0.11695		234	0.01512		234	0.0979		234	0.08127		234	0.03359
234.2	0.12467		234.2	0.01442		234.2	0.12898		234.2	0.06455		234.2	0.02307
234.4	0.11484		234.4	-0.02248		234.4	0.14872		234.4	0.03582		234.4	0.00563
234.6	0.0975		234.6	-0.06354		234.6	0.15144		234.6	0.0015		234.6	-0.00495
234.8	0.08428		234.8	-0.07097		234.8	0.13132		234.8	-0.03159		234.8	0.00642
235	0.07791		235	-0.04054		235	0.09103		235	-0.05926		235	0.03893
235.2	0.07007		235.2	-0.00989		235.2	0.04368		235.2	-0.08064		235.2	0.07191
235.4	0.05243		235.4	-0.01583		235.4	0.00182		235.4	-0.09593		235.4	0.08475
235.6	0.0237		235.6	-0.05897		235.6	-0.03526		235.6	-0.11465		235.6	0.07059
235.8	-0.01312		235.8	-0.11828		235.8	-0.07621		235.8	-0.15185		235.8	0.03081
236	-0.0535		236	-0.17428		236	-0.12501		236	-0.21498		236	-0.02956
236.2	-0.08638		236.2	-0.21543		236.2	-0.165		236.2	-0.27828		236.2	-0.09012
236.4	-0.099		236.4	-0.23244		236.4	-0.17412		236.4	-0.30713		236.4	-0.12644
236.6	-0.08757		236.6	-0.22222		236.6	-0.14712		236.6	-0.28756		236.6	-0.12829
236.8	-0.06553		236.8	-0.19369		236.8	-0.11131		236.8	-0.24527		236.8	-0.11279
237	-0.04773		237	-0.15716		237	-0.09618		237	-0.20945		237	-0.09949
237.2	-0.03737		237.2	-0.12332		237.2	-0.10241		237.2	-0.18872		237.2	-0.09444
237.4	-0.027		237.4	-0.10323		237.4	-0.10408		237.4	-0.17276		237.4	-0.09122
237.6	-0.01032		237.6	-0.10513		237.6	-0.07946		237.6	-0.15227		237.6	-0.0834
237.8	0.00786		237.8	-0.11741		237.8	-0.04331		237.8	-0.13004		237.8	-0.06774
238	0.01797		238	-0.11983		238	-0.02619		238	-0.11411		238	-0.04235
238.2	0.01454		238.2	-0.09975		238.2	-0.04626		238.2	-0.10741		238.2	-0.00886
238.4	0.0049		238.4	-0.06781		238.4	-0.08369		238.4	-0.09718		238.4	0.02036
238.6	-0.0014		238.6	-0.03891		238.6	-0.11176		238.6	-0.06806		238.6	0.03117
238.8	-0.00107		238.8	-0.02125		238.8	-0.11792		238.8	-0.02125		238.8	0.02121
239	0.00037		239	-0.01361		239	-0.10955		239	0.01887		239	0.00456
239.2	-0.00252		239.2	-0.01389		239.2	-0.09512		239.2	0.02848		239.2	-0.00448
239.4	-0.00617		239.4	-0.01717		239.4	-0.07884		239.4	0.01201		239.4	-0.00395
239.6	-0.00093		239.6	-0.01667		239.6	-0.06205		239.6	-0.00711		239.6	-0.00021
239.8	0.01883		239.8	-0.00764		239.8	-0.04595		239.8	-0.00996		239.8	0.00136
240	0.03843		240	0.00456		240	-0.03152		240	-0.00144		240	0.00081
240.2	0.03702		240.2	0.01152		240.2	-0.01965		240.2	0.00625		240.2	-0.00016
240.4	0.00568		240.4	0.00915		240.4	-0.01207		240.4	0.00605		240.4	-0.00042
240.6	-0.03887		240.6	0.00273		240.6	-0.0124		240.6	0.0019		240.6	-0.00019
240.8	-0.07709		240.8	-0.00143		240.8	-0.02428		240.8	-0.00098		240.8	0.00018
241	-0.10158		241	-0.00149		241	-0.04669		241	-0.00096		241	0.00037
241.2	-0.11731		241.2	-0.00018		241.2	-0.0738		241.2	-9e-05		241.2	0.00014
241.4	-0.12921		241.4	-7e-05		241.4	-0.09982		241.4	-0.00026		241.4	-0.00065
241.6	-0.13753		241.6	-0.00064		241.6	-0.12082		241.6	-0.00082		241.6	-0.00111
241.8	-0.14023		241.8	0.00011		241.8	-0.13381		241.8	0.00012		241.8	0.00013
242	-0.13616		242	0.0028		242	-0.13727		242	0.00305		242	0.00316
242.2	-0.12737		242.2	0.00333		242.2	-0.13488		242.2	0.0036		242.2	0.00365
242.4	-0.11645		242.4	-0.00327		242.4	-0.1313		242.4	-0.00351		242.4	-0.00353
242.6	-0.10226		242.6	-0.01596		242.6	-0.1273		242.6	-0.01691		242.6	-0.01693
242.8	-0.07778		242.8	-0.02437		242.8	-0.11755		242.8	-0.02502		242.8	-0.02503
243	-0.03666		243	-0.01807		243	-0.09652		243	-0.01636		243	-0.01635
243.2	0.01129		243.2	0.00336		243.2	-0.06284		243.2	0.00717		243.2	0.00717
243.4	0.04438		243.4	0.03297		243.4	-0.0182		243.4	0.03376		243.4	0.03376
243.6	0.04584		243.6	0.06349		243.6	0.03397		243.6	0.05322		243.6	0.05325
243.8	0.02727		243.8	0.08686		243.8	0.08115		243.8	0.06543		243.8	0.06548
244	0.00982		244	0.09478		244	0.10778		244	0.07366		244	0.07364
244.2	0.00652		244.2	0.08392		244.2	0.10697		244.2	0.08002		244.2	0.07986
244.4	0.01122		244.4	0.06274		244.4	0.09227		244.4	0.0838		244.4	0.08365
244.6	0.01519		244.6	0.04116		244.6	0.07982		244.6	0.08395		244.6	0.08418
244.8	0.0149		244.8	0.02364		244.8	0.07538		244.8	0.08041		244.8	0.08107
245	0.01257		245	0.0085		245	0.07326		245	0.07422		245	0.07454
245.2	0.01046		245.2	-0.00624		245.2	0.06754		245.2	0.06616		245.2	0.06476
245.4	0.00861		245.4	-0.02275		245.4	0.05537		245.4	0.05437		245.4	0.05182
245.6	0.00589		245.6	-0.04326		245.6	0.03555		245.6	0.03557		245.6	0.03572
245.8	0.00171		245.8	-0.06764		245.8	0.00909		245.8	0.00924		245.8	0.01721
246	-0.00234		246	-0.08699		246	-0.01485		246	-0.01495		246	-7e-05
246.2	-0.00422		246.2	-0.09045		246.2	-0.02528		246.2	-0.02508		246.2	-0.01189
246.4	-0.00324		246.4	-0.07368		246.4	-0.01893		246.4	-0.01788		246.4	-0.01728
246.6	-0.00093		246.6	-0.04316		246.6	-0.00525		246.6	-0.00443		246.6	-0.02063
246.8	0.00102		246.8	-0.0066		246.8	0.00552		246.8	0.00344		246.8	-0.02661
247	0.0016		247	0.02469		247	0.00954		247	0.00335		247	-0.0355
247.2	0.00032		247.2	0.03659		247.2	0.00802		247.2	0.00033		247.2	-0.0442
247.4	-0.00269		247.4	0.01868		247.4	0.00244		247.4	-0.0011		247.4	-0.04993
247.6	-0.00391		247.6	-0.01738		247.6	-0.0051		247.6	-0.00072		247.6	-0.05247
247.8	0.00145		247.8	-0.05187		247.8	-0.01224		247.8	0.0001		247.8	-0.05253
248	0.01396		248	-0.07184		248	-0.01742		248	0.0004		248	-0.05074
248.2	0.0236		248.2	-0.08146		248.2	-0.02097		248.2	0.00023		248.2	-0.04748
248.4	0.01902		248.4	-0.08749		248.4	-0.02355		248.4	-0.00021		248.4	-0.04306
248.6	-0.00144		248.6	-0.0926		248.6	-0.02538		248.6	-0.00056		248.6	-0.03672
248.8	-0.02801		248.8	-0.09475		248.8	-0.02623		248.8	-0.00027		248.8	-0.02642
249	-0.05084		249	-0.09191		249	-0.02587		249	0.00102		249	-0.0107
249.2	-0.06542		249.2	-0.0849		249.2	-0.02449		249.2	0.00191		249.2	0.00581
249.4	-0.07017		249.4	-0.07615		249.4	-0.02249		249.4	-2e-05		249.4	0.01506
249.6	-0.06553		249.6	-0.06642		249.6	-0.01978		249.6	-0.00523		249.6	0.01201
249.8	-0.05958		249.8	-0.04992		249.8	-0.01424		249.8	-0.0065		249.8	0.00367
250	-0.06226		250	-0.01937		250	-0.00335		250	0.00513		250	-8e-05
250.2	-0.07698		250.2	0.02051		250.2	0.00996		250.2	0.02717		250.2	0.00334
250.4	-0.09581		250.4	0.044		250.4	0.01316		250.4	0.03707		250.4	0.00366
250.6	-0.10991		250.6	0.02541		250.6	-0.00599		250.6	0.01213		250.6	-0.00965
250.8	-0.1141		250.8	-0.02499		250.8	-0.03894		250.8	-0.03902		250.8	-0.03049
251	-0.10626		251	-0.06716		251	-0.05989		251	-0.08182		251	-0.03894
251.2	-0.08589		251.2	-0.06732		251.2	-0.04752		251.2	-0.08703		251.2	-0.01875
251.4	-0.06183		251.4	-0.03613		251.4	-0.01141		251.4	-0.06338		251.4	0.0211
251.6	-0.0465		251.6	-0.00123		251.6	0.02701		251.6	-0.03408		251.6	0.06199
251.8	-0.04647		251.8	0.01842		251.8	0.05307		251.8	-0.01509		251.8	0.09062
252	-0.05281		252	0.02698		252	0.07004		252	-0.00297		252	0.10784
252.2	-0.05422		252.2	0.03228		252.2	0.08398		252.2	0.00881		252.2	0.11685
252.4	-0.04516		252.4	0.03935		252.4	0.09675		252.4	0.02288		252.4	0.12206
252.6	-0.02711		252.6	0.04978		252.6	0.105		252.6	0.03717		252.6	0.12939
252.8	-0.00251		252.8	0.06446		252.8	0.10583		252.8	0.04957		252.8	0.14343
253	0.0209		253	0.07902		253	0.10364		253	0.06015		253	0.15505
253.2	0.03233		253.2	0.08614		253.2	0.10705		253.2	0.07027		253.2	0.14711
253.4	0.02487		253.4	0.07932		253.4	0.11914		253.4	0.07899		253.4	0.10775
253.6	0.00764		253.6	0.05573		253.6	0.12025		253.6	0.07593		253.6	0.04698
253.8	-0.0062		253.8	0.01356		253.8	0.08507		253.8	0.04842		253.8	-0.01963
254	-0.00818		254	-0.04027		254	0.01017		254	-0.00195		254	-0.07794
254.2	0.0017		254.2	-0.08314		254.2	-0.06853		254.2	-0.0479		254.2	-0.11646
254.4	0.02219		254.4	-0.09224		254.4	-0.11294		254.4	-0.06111		254.4	-0.12487
254.6	0.04527		254.6	-0.07073		254.6	-0.11902		254.6	-0.0417		254.6	-0.10875
254.8	0.05722		254.8	-0.04382		254.8	-0.1117		254.8	-0.01398		254.8	-0.08723
255	0.04675		255	-0.03319		255	-0.11321		255	0.00047		255	-0.077
255.2	0.01927		255.2	-0.03358		255.2	-0.12249		255.2	0.0026		255.2	-0.07631
255.4	-0.01327		255.4	-0.02914		255.4	-0.12933		255.4	0.00218		255.4	-0.07622
255.6	-0.04188		255.6	-0.01098		255.6	-0.12692		255.6	0.006		255.6	-0.06945
255.8	-0.06572		255.8	0.01093		255.8	-0.11767		255.8	0.0127		255.8	-0.05331
256	-0.08531		256	0.02364		256	-0.10542		256	0.01957		256	-0.02611
256.2	-0.10112		256.2	0.02073		256.2	-0.08981		256.2	0.02387		256.2	0.00594
256.4	-0.11361		256.4	0.00387		256.4	-0.06525		256.4	0.02285		256.4	0.02679
256.6	-0.12305		256.6	-0.02431		256.6	-0.02732		256.6	0.01432		256.6	0.02189
256.8	-0.12812		256.8	-0.05643		256.8	0.01323		256.8	0.00163		256.8	-0.0016
257	-0.12656		257	-0.08232		257	0.0368		257	-0.00863		257	-0.0238
257.2	-0.11616		257.2	-0.09425		257.2	0.03033		257.2	-0.01144		257.2	-0.02926
257.4	-0.0951		257.4	-0.0948		257.4	0.00837		257.4	-0.00856		257.4	-0.02156
257.6	-0.06165		257.6	-0.08919		257.6	-0.00747		257.6	-0.0035		257.6	-0.00914
257.8	-0.01969		257.8	-0.08106		257.8	-0.00631		257.8	0.00137		257.8	0.00195
258	0.01678		258	-0.07121		258	0.00325		258	0.00568		258	0.0101
258.2	0.03352		258.2	-0.06004		258.2	0.01095		258.2	0.00931		258.2	0.01426
258.4	0.03084		258.4	-0.04602		258.4	0.01372		258.4	0.01222		258.4	0.0151
258.6	0.02154		258.6	-0.026		258.6	0.01457		258.6	0.01445		258.6	0.01476
258.8	0.01713		258.8	0.00167		258.8	0.01621		258.8	0.01604		258.8	0.0151
259	0.01852		259	0.0286		259	0.01794		259	0.01697		259	0.01618
259.2	0.02247		259.2	0.04245		259.2	0.01772		259.2	0.01717		259.2	0.01732
259.4	0.02555		259.4	0.03698		259.4	0.01495		259.4	0.01665		259.4	0.01788
259.6	0.02384		259.6	0.02234		259.6	0.01292		259.6	0.01556		259.6	0.0174
259.8	0.0135		259.8	0.01123		259.8	0.01539		259.8	0.01407		259.8	0.01543
260	-0.00553		260	0.00821		260	0.02092		260	0.01199		260	0.01179
260.2	-0.02853		260.2	0.00785		260.2	0.02157		260.2	0.00868		260.2	0.00658
260.4	-0.05052		260.4	0.00466		260.4	0.0101		260.4	0.00363		260.4	7e-05
260.6	-0.06674		260.6	-0.00089		260.6	-0.01002		260.6	-0.00173		260.6	-0.00623
260.8	-0.07256		260.8	-0.0049		260.8	-0.02911		260.8	-0.0049		260.8	-0.01009
261	-0.06598		261	-0.00455		261	-0.03972		261	-0.00422		261	-0.01003
261.2	-0.0559		261.2	-0.00176		261.2	-0.04398		261.2	-0.00156		261.2	-0.00772
261.4	-0.05388		261.4	0.00036		261.4	-0.04641		261.4	0.00028		261.4	-0.00562
261.6	-0.06442		261.6	0.00039		261.6	-0.04943		261.6	0.00015		261.6	-0.00503
261.8	-0.07932		261.8	-0.0001		261.8	-0.05159		261.8	-0.00025		261.8	-0.00516
262	-0.08931		262	0.00063		262	-0.05115		262	0.00095		262	-0.00504
262.2	-0.08934		262.2	0.00181		262.2	-0.04799		262.2	0.00328		262.2	-0.00426
262.4	-0.07796		262.4	0.00056		262.4	-0.04341		262.4	0.00431		262.4	-0.00285
262.6	-0.05562		262.6	-0.00474		262.6	-0.03834		262.6	0.00206		262.6	-0.00094
262.8	-0.03411		262.8	-0.00738		262.8	-0.03126		262.8	-0.00241		262.8	0.00087
263	-0.02959		263	0.00253		263	-0.01973		263	-0.00685		263	0.00177
263.2	-0.0498		263.2	0.02713		263.2	-0.00376		263.2	-0.00976		263.2	0.00141
263.4	-0.08036		263.4	0.04814		263.4	0.01024		263.4	-0.01166		263.4	0.00046
263.6	-0.10361		263.6	0.04441		263.6	0.01501		263.6	-0.01337		263.6	-0.0002
263.8	-0.11125		263.8	0.01057		263.8	0.00982		263.8	-0.01485		263.8	-0.00026
264	-0.10627		264	-0.03982		264	0.00175		264	-0.01505		264	-5e-05
264.2	-0.0926		264.2	-0.09275		264.2	-0.00226		264.2	-0.01307		264.2	7e-05
264.4	-0.0767		264.4	-0.141		264.4	-0.00179		264.4	-0.01011		264.4	5e-05
264.6	-0.06644		264.6	-0.18121		264.6	1e-05		264.6	-0.00855		264.6	0
264.8	-0.0669		264.8	-0.21071		264.8	0.0006		264.8	-0.00988		264.8	0
265	-0.07205		265	-0.22945		265	0.00027		265	-0.01202		265	2e-05
265.2	-0.07314		265.2	-0.23806		265.2	-4e-05		265.2	-0.01204		265.2	-2e-05
265.4	-0.06471		265.4	-0.23723		265.4	9e-05		265.4	-0.00918		265.4	-9e-05
265.6	-0.04691		265.6	-0.22784		265.6	0.00014		265.6	-0.00651		265.6	-7e-05
265.8	-0.02086		265.8	-0.21058		265.8	-0.00041		265.8	-0.00725		265.8	0.00017
266	0.00656		266	-0.18354		266	-0.00103		266	-0.01138		266	0.00039
266.2	0.02371		266.2	-0.14266		266.2	-0.00027		266.2	-0.01628		266.2	0.0001
266.4	0.02175		266.4	-0.08598		266.4	0.00286		266.4	-0.01947		266.4	-0.00095
266.6	0.00881		266.6	-0.02439		266.6	0.00673		266.6	-0.01981		266.6	-0.00143
266.8	-0.00071		266.8	0.02656		266.8	0.00875		266.8	-0.01662		266.8	0.00055
267	0.00066		267	0.05436		267	0.00626		267	-0.01114		267	0.0046
267.2	0.00295		267.2	0.05432		267.2	-0.00348		267.2	-0.00924		267.2	0.00446
267.4	-0.006		267.4	0.02345		267.4	-0.02298		267.4	-0.01722		267.4	-0.00662
267.6	-0.02426		267.6	-0.02528		267.6	-0.0465		267.6	-0.03124		267.6	-0.02472
267.8	-0.03375		267.8	-0.0606		267.8	-0.05892		267.8	-0.03588		267.8	-0.03368
268	-0.01805		268	-0.05463		268	-0.04669		268	-0.01731		268	-0.01888
268.2	0.01604		268.2	-0.01945		268.2	-0.01541		268.2	0.01811		268.2	0.01423
268.4	0.04931		268.4	0.01157		268.4	0.01913		268.4	0.0532		268.4	0.04942
268.6	0.06851		268.6	0.01417		268.6	0.04461		268.6	0.07487		268.6	0.07415
268.8	0.08282		268.8	-0.00133		268.8	0.06198		268.8	0.08545		268.8	0.08965
269	0.10644		269	-0.01676		269	0.07524		269	0.09082		269	0.10034
269.2	0.13952		269.2	-0.0226		269.2	0.08688		269.2	0.09427		269.2	0.10852
269.4	0.1594		269.4	-0.02344		269.4	0.09695		269.4	0.09497		269.4	0.11301
269.6	0.1431		269.6	-0.02473		269.6	0.10516		269.6	0.09178		269.6	0.11244
269.8	0.09408		269.8	-0.02589		269.8	0.10951		269.8	0.08497		269.8	0.10705
270	0.03585		270	-0.0217		270	0.10673		270	0.07585		270	0.09829
270.2	-0.01173		270.2	-0.0094		270.2	0.09411		270.2	0.06504		270.2	0.08696
270.4	-0.0515		270.4	-0.00013		270.4	0.0722		270.4	0.04923		270.4	0.0699
270.6	-0.09407		270.6	-0.00976		270.6	0.04268		270.6	0.02377		270.6	0.04263
270.8	-0.14208		270.8	-0.04145		270.8	0.00968		270.8	-0.00997		270.8	0.00641
271	-0.17963		271	-0.06873		271	-0.01696		271	-0.03667		271	-0.02417
271.2	-0.18889		271.2	-0.06209		271.2	-0.02705		271.2	-0.03966		271.2	-0.03322
271.4	-0.1696		271.4	-0.02225		271.4	-0.02137		271.4	-0.01989		271.4	-0.02061
271.6	-0.14036		271.6	0.01781		271.6	-0.0125		271.6	0.00286		271.6	-0.00298
271.8	-0.11814		271.8	0.02779		271.8	-0.01204		271.8	0.01035		271.8	0.00412
272	-0.09874		272	0.01279		272	-0.01891		272	0.00446		272	0.0013
272.2	-0.06754		272.2	-0.00457		272.2	-0.02573		272.2	-0.003		272.2	-0.00286
272.4	-0.01777		272.4	-0.00778		272.4	-0.02715		272.4	-0.00336		272.4	-0.00212
272.6	0.03046		272.6	-0.00145		272.6	-0.02469		272.6	0.00098		272.6	0.00168
272.8	0.0517		272.8	0.00545		272.8	-0.02132		272.8	0.00537		272.8	0.00502
273	0.03938		273	0.00823		273	-0.01856		273	0.0074		273	0.00643
273.2	0.01524		273.2	0.00863		273.2	-0.01573		273.2	0.00808		273.2	0.00754
273.4	0.00188		273.4	0.00879		273.4	-0.012		273.4	0.00859		273.4	0.01002
273.6	0.00304		273.6	0.00929		273.6	-0.00732		273.6	0.00921		273.6	0.01307
273.8	0.00922		273.8	0.0096		273.8	-0.00215		273.8	0.00959		273.8	0.01413
274	0.01215		274	0.00931		274	0.00325		274	0.00943		274	0.01127
274.2	0.01101		274.2	0.00867		274.2	0.00957		274.2	0.00884		274.2	0.00591
274.4	0.00727		274.4	0.00815		274.4	0.01782		274.4	0.00805		274.4	0.00047
274.6	0.00313		274.6	0.00781		274.6	0.02648		274.6	0.00706		274.6	-0.00366
274.8	0.00222		274.8	0.00685		274.8	0.02874		274.8	0.00537		274.8	-0.0073
275	0.00807		275	0.00439		275	0.01752		275	0.00248		275	-0.01152
275.2	0.01746		275.2	0.00038		275.2	-0.00554		275.2	-0.00087		275.2	-0.01582
275.4	0.02058		275.4	-0.00441		275.4	-0.03025		275.4	-0.00273		275.4	-0.01826
275.6	0.00908		275.6	-0.00892		275.6	-0.04737		275.6	-0.00158		275.6	-0.01725
275.8	-0.01284		275.8	-0.01017		275.8	-0.05714		275.8	0.00047		275.8	-0.01456
276	-0.03533		276	-0.00434		276	-0.06403		276	-0.00029		276	-0.01342
276.2	-0.05128		276.2	0.009		276.2	-0.07075		276.2	-0.00476		276.2	-0.01479
276.4	-0.06189		276.4	0.01991		276.4	-0.07461		276.4	-0.00543		276.4	-0.01276
276.6	-0.06987		276.6	0.0167		276.6	-0.072		276.6	0.00654		276.6	-0.00033
276.8	-0.076		276.8	-0.00402		276.8	-0.06396		276.8	0.02743		276.8	0.01925
277	-0.07845		277	-0.03444		277	-0.05789		277	0.03656		277	0.02887
277.2	-0.07544		277.2	-0.06593		277.2	-0.06043		277.2	0.01465		277.2	0.01261
277.4	-0.06811		277.4	-0.08976		277.4	-0.06483		277.4	-0.02842		277.4	-0.02101
277.6	-0.05941		277.6	-0.09709		277.6	-0.05599		277.6	-0.0644		277.6	-0.04815
277.8	-0.052		277.8	-0.08332		277.8	-0.02475		277.8	-0.07277		277.8	-0.05159
278	-0.04697		278	-0.06233		278	0.01133		278	-0.06805		278	-0.04435
278.2	-0.04499		278.2	-0.05298		278.2	0.02747		278.2	-0.07426		278.2	-0.04759
278.4	-0.04484		278.4	-0.06249		278.4	0.01507		278.4	-0.10006		278.4	-0.06827
278.6	-0.04169		278.6	-0.07618		278.6	-0.00395		278.6	-0.12525		278.6	-0.08653
278.8	-0.03059		278.8	-0.07753		278.8	-0.00535		278.8	-0.12733		278.8	-0.08052
279	-0.01097		279	-0.0602		279	0.01615		279	-0.1002		279	-0.04575
279.2	0.01394		279.2	-0.02674		279.2	0.04936		279.2	-0.05205		279.2	0.00719
279.4	0.04095		279.4	0.019		279.4	0.08397		279.4	0.00925		279.4	0.06854
279.6	0.06818		279.6	0.06673		279.6	0.11863		279.6	0.0808		279.6	0.13729
279.8	0.09422		279.8	0.10364		279.8	0.15555		279.8	0.16167		279.8	0.21582
280	0.11815		280	0.12255		280	0.19481		280	0.24668		280	0.30182
280.2	0.14032		280.2	0.13128		280.2	0.2308		280.2	0.31938		280.2	0.38048
280.4	0.16121		280.4	0.14		280.4	0.25719		280.4	0.36208		280.4	0.4354
280.6	0.17953		280.6	0.15559		280.6	0.27463		280.6	0.37572		280.6	0.46564
280.8	0.19181		280.8	0.18096		280.8	0.29208		280.8	0.38352		280.8	0.48869
281	0.19464		281	0.21754		281	0.3175		281	0.40683		281	0.52058
281.2	0.18614		281.2	0.25479		281.2	0.34448		281.2	0.43686		281.2	0.55336
281.4	0.16529		281.4	0.27558		281.4	0.35871		281.4	0.44823		281.4	0.56584
281.6	0.13391		281.6	0.26901		281.6	0.35109		281.6	0.42451		281.6	0.54477
281.8	0.10446		281.8	0.24794		281.8	0.33253		281.8	0.38372		281.8	0.5076
282	0.09181		282	0.23071		282	0.31855		282	0.35186		282	0.4788
282.2	0.10001		282.2	0.2263		282.2	0.3163		282.2	0.34201		282.2	0.46992
282.4	0.11537		282.4	0.22829		282.4	0.31919		282.4	0.34605		282.4	0.47121
282.6	0.12339		282.6	0.22923		282.6	0.31972		282.6	0.3542		282.6	0.47153
282.8	0.12145		282.8	0.22686		282.8	0.31598		282.8	0.36094		282.8	0.46762
283	0.11596		283	0.22286		283	0.31025		283	0.36402		283	0.46224
283.2	0.11257		283.2	0.21885		283.2	0.30465		283.2	0.36194		283.2	0.45788
283.4	0.11146		283.4	0.21539		283.4	0.29992		283.4	0.3569		283.4	0.45458
283.6	0.11101		283.6	0.21267		283.6	0.29632		283.6	0.35235		283.6	0.45158
283.8	0.11011		283.8	0.21072		283.8	0.29389		283.8	0.35035		283.8	0.44842
284	0.10883		284	0.20908		284	0.29213		284	0.34981		284	0.44527
284.2	0.10739		284.2	0.20728		284.2	0.29052		284.2	0.34925		284.2	0.44237
284.4	0.10598		284.4	0.20521		284.4	0.28883		284.4	0.3481		284.4	0.43978
284.6	0.10474		284.6	0.20313		284.6	0.28716		284.6	0.3467		284.6	0.43737
284.8	0.1038		284.8	0.20132		284.8	0.28563		284.8	0.34544		284.8	0.43501
285	0.10301		285	0.19981		285	0.28431		285	0.34443		285	0.43275
285.2	0.10217		285.2	0.19851		285.2	0.28323		285.2	0.34372		285.2	0.43074
285.4	0.10113		285.4	0.19735		285.4	0.28242		285.4	0.34327		285.4	0.42906
285.6	0.10008		285.6	0.19636		285.6	0.28172		285.6	0.34289		285.6	0.42762
285.8	0.09925		285.8	0.19557		285.8	0.28096		285.8	0.34232		285.8	0.42627
286	0.09875		286	0.19498		286	0.28011		286	0.34152		286	0.42497
286.2	0.09849		286.2	0.19457		286.2	0.27929		286.2	0.34071		286.2	0.42381
286.4	0.09836		286.4	0.19429		286.4	0.27864		286.4	0.34009		286.4	0.42286
286.6	0.09832		286.6	0.19409		286.6	0.27812		286.6	0.3397		286.6	0.4221
286.8	0.09835		286.8	0.19386		286.8	0.27759		286.8	0.33939		286.8	0.42136
287	0.09844		287	0.19354		287	0.27696		287	0.33905		287	0.42054
287.2	0.09848		287.2	0.1931		287.2	0.27618		287.2	0.33861		287.2	0.41959
287.4	0.09835		287.4	0.19255		287.4	0.27527		287.4	0.33801		287.4	0.41849
287.6	0.09801		287.6	0.19191		287.6	0.27428		287.6	0.33726		287.6	0.41726
287.8	0.09759		287.8	0.19124		287.8	0.2733		287.8	0.33647		287.8	0.41604
288	0.09723		288	0.19061		288	0.27246		288	0.33577		288	0.41496
288.2	0.09695		288.2	0.19		288.2	0.27174		288.2	0.33513		288.2	0.41394
288.4	0.09663		288.4	0.18932		288.4	0.27097		288.4	0.33437		288.4	0.41273
288.6	0.0962		288.6	0.18851		288.6	0.27005		288.6	0.33338		288.6	0.41115
288.8	0.09564		288.8	0.18762		288.8	0.26901		288.8	0.33217		288.8	0.40935
289	0.09499		289	0.18673		289	0.26798		289	0.33088		289	0.40761
289.2	0.09433		289.2	0.18594		289.2	0.26704		289.2	0.32961		289.2	0.40613
289.4	0.09374		289.4	0.18527		289.4	0.26622		289.4	0.32844		289.4	0.40488
289.6	0.09333		289.6	0.18473		289.6	0.2655		289.6	0.32746		289.6	0.40376
289.8	0.0931		289.8	0.18433		289.8	0.26488		289.8	0.32667		289.8	0.40271
290	0.09291		290	0.18399		290	0.2643		290	0.32595		290	0.40168
290.2	0.09265		290.2	0.18366		290.2	0.26372		290.2	0.3252		290.2	0.40063
290.4	0.09233		290.4	0.18333		290.4	0.26316		290.4	0.32441		290.4	0.39959
290.6	0.09202		290.6	0.18304		290.6	0.26263		290.6	0.32365		290.6	0.39864
290.8	0.0918		290.8	0.18281		290.8	0.26217		290.8	0.32298		290.8	0.39785
291	0.09169		291	0.18268		291	0.26183		291	0.32247		291	0.39725
291.2	0.09171		291.2	0.18265		291.2	0.26169		291.2	0.32219		291.2	0.39687
291.4	0.09182		291.4	0.18268		291.4	0.26169		291.4	0.32208		291.4	0.39667
291.6	0.09196		291.6	0.18264		291.6	0.26163		291.6	0.32194		291.6	0.39646
291.8	0.09205		291.8	0.18239		291.8	0.26128		291.8	0.32152		291.8	0.39609
292	0.09204		292	0.18194		292	0.26064		292	0.32079		292	0.39547
292.2	0.09193		292.2	0.18138		292.2	0.25984		292.2	0.31986		292.2	0.3946
292.4	0.09172		292.4	0.1808		292.4	0.25902		292.4	0.31884		292.4	0.39351
292.6	0.09145		292.6	0.18023		292.6	0.25823		292.6	0.31782		292.6	0.39229
292.8	0.09121		292.8	0.17971		292.8	0.2575		292.8	0.31689		292.8	0.39104
293	0.09099		293	0.17925		293	0.25686		293	0.3161		293	0.38983
293.2	0.09073		293.2	0.17886		293.2	0.25625		293.2	0.31535		293.2	0.38862
293.4	0.09034		293.4	0.17855		293.4	0.25564		293.4	0.31457		293.4	0.38733
293.6	0.08986		293.6	0.17833		293.6	0.25504		293.6	0.31375		293.6	0.38602
293.8	0.08943		293.8	0.17819		293.8	0.25452		293.8	0.31305		293.8	0.38488
294	0.08918		294	0.17815		294	0.25416		294	0.31258		294	0.38405
294.2	0.08906		294.2	0.17815		294.2	0.25393		294.2	0.31228		294.2	0.38348
294.4	0.08894		294.4	0.17817		294.4	0.25377		294.4	0.31204		294.4	0.38303
294.6	0.08872		294.6	0.17815		294.6	0.25363		294.6	0.31174		294.6	0.38259
294.8	0.08848		294.8	0.17804		294.8	0.25341		294.8	0.3113		294.8	0.38208
295	0.0883		295	0.1778		295	0.253		295	0.31065		295	0.3814
295.2	0.08819		295.2	0.17741		295.2	0.2524		295.2	0.3098		295.2	0.38054
295.4	0.0881		295.4	0.17686		295.4	0.25169		295.4	0.30881		295.4	0.37948
295.6	0.08798		295.6	0.17618		295.6	0.25096		295.6	0.30774		295.6	0.37825
295.8	0.08781		295.8	0.17537		295.8	0.2502		295.8	0.30663		295.8	0.37689
296	0.08757		296	0.17444		296	0.24935		296	0.3055		296	0.37545
296.2	0.08726		296.2	0.17342		296.2	0.24839		296.2	0.30436		296.2	0.374
296.4	0.08692		296.4	0.17238		296.4	0.24737		296.4	0.30322		296.4	0.37258
296.6	0.08659		296.6	0.17142		296.6	0.24639		296.6	0.30213		296.6	0.37124
296.8	0.08632		296.8	0.17058		296.8	0.24549		296.8	0.30112		296.8	0.37003
297	0.08609		297	0.16992		297	0.24474		297	0.30027		297	0.36904
297.2	0.08593		297.2	0.16944		297.2	0.24417		297.2	0.29966		297.2	0.36833
297.4	0.08577		297.4	0.16912		297.4	0.24371		297.4	0.2992		297.4	0.36782
297.6	0.08554		297.6	0.16888		297.6	0.24328		297.6	0.29871		297.6	0.3673
297.8	0.08516		297.8	0.16866		297.8	0.24276		297.8	0.29804		297.8	0.36657
298	0.08471		298	0.16842		298	0.24214		298	0.29721		298	0.36564
298.2	0.0843		298.2	0.16817		298.2	0.24143		298.2	0.29632		298.2	0.36454
298.4	0.08399		298.4	0.16787		298.4	0.24064		298.4	0.29541		298.4	0.36331
298.6	0.0837		298.6	0.16748		298.6	0.23979		298.6	0.29443		298.6	0.36195
298.8	0.08334		298.8	0.16694		298.8	0.23892		298.8	0.29332		298.8	0.36046
299	0.08288		299	0.16626		299	0.23799		299	0.29208		299	0.35885
299.2	0.0824		299.2	0.16553		299.2	0.23695		299.2	0.29074		299.2	0.35716
299.4	0.08194		299.4	0.16483		299.4	0.23576		299.4	0.28933		299.4	0.35542
299.6	0.08154		299.6	0.16416		299.6	0.23449		299.6	0.2879		299.6	0.35367
299.8	0.08126		299.8	0.16348		299.8	0.23326		299.8	0.28649		299.8	0.35196
300	0.08111		300	0.16278		300	0.23217		300	0.28513		300	0.35034
300.2	0.08109		300.2	0.16213		300.2	0.23123		300.2	0.28385		300.2	0.34886
300.4	0.08119		300.4	0.16161		300.4	0.23045		300.4	0.28267		300.4	0.34754
300.6	0.08134		300.6	0.16122		300.6	0.22979		300.6	0.28158		300.6	0.34639
300.8	0.08143		300.8	0.16092		300.8	0.2292		300.8	0.28057		300.8	0.3453
301	0.08134		301	0.16061		301	0.22862		301	0.27962		301	0.34418
301.2	0.08109		301.2	0.16025		301.2	0.22801		301.2	0.27871		301.2	0.34304
301.4	0.08081		301.4	0.1598		301.4	0.22737		301.4	0.27781		301.4	0.34191
301.6	0.08059		301.6	0.15924		301.6	0.2267		301.6	0.2769		301.6	0.34081
301.8	0.08037		301.8	0.15859		301.8	0.226		301.8	0.27601		301.8	0.33971
302	0.08006		302	0.15788		302	0.22529		302	0.2752		302	0.33858
302.2	0.07962		302.2	0.15715		302.2	0.22456		302.2	0.27446		302.2	0.33738
302.4	0.07914		302.4	0.15644		302.4	0.22378		302.4	0.27369		302.4	0.33613
302.6	0.0787		302.6	0.1558		302.6	0.22294		302.6	0.2728		302.6	0.33487
302.8	0.07836		302.8	0.15524		302.8	0.22207		302.8	0.27181		302.8	0.33363
303	0.07814		303	0.1548		303	0.22128		303	0.27084		303	0.33242
303.2	0.07806		303.2	0.1545		303.2	0.22064		303.2	0.26998		303.2	0.33127
303.4	0.07805		303.4	0.15426		303.4	0.22006		303.4	0.26913		303.4	0.33012
303.6	0.07803		303.6	0.15395		303.6	0.21937		303.6	0.26814		303.6	0.3289
303.8	0.07792		303.8	0.15352		303.8	0.21851		303.8	0.26696		303.8	0.32759
304	0.07774		304	0.15304		304	0.21759		304	0.26578		304	0.32632
304.2	0.07753		304.2	0.15261		304.2	0.21673		304.2	0.26479		304.2	0.32526
304.4	0.0773		304.4	0.15224		304.4	0.21598		304.4	0.264		304.4	0.32438
304.6	0.07709		304.6	0.15189		304.6	0.21527		304.6	0.26318		304.6	0.32351
304.8	0.07693		304.8	0.1515		304.8	0.21455		304.8	0.26212		304.8	0.3225
305	0.07681		305	0.15107		305	0.2138		305	0.26096		305	0.32135
305.2	0.07668		305.2	0.15062		305.2	0.21303		305.2	0.25993		305.2	0.32017
305.4	0.07651		305.4	0.15013		305.4	0.21224		305.4	0.2592		305.4	0.31904
305.6	0.07631		305.6	0.1496		305.6	0.21147		305.6	0.25856		305.6	0.31795
305.8	0.07612		305.8	0.14898		305.8	0.21076		305.8	0.2578		305.8	0.3169
306	0.07594		306	0.1483		306	0.21012		306	0.25685		306	0.31586
306.2	0.07576		306.2	0.14767		306.2	0.20955		306.2	0.25586		306.2	0.31487
306.4	0.07559		306.4	0.14717		306.4	0.20904		306.4	0.25499		306.4	0.31392
306.6	0.07538		306.6	0.14675		306.6	0.2085		306.6	0.25419		306.6	0.31295
306.8	0.07509		306.8	0.14624		306.8	0.20777		306.8	0.25325		306.8	0.31185
307	0.0747		307	0.14554		307	0.20676		307	0.25206		307	0.31056
307.2	0.07424		307.2	0.14472		307.2	0.2056		307.2	0.25078		307.2	0.30921
307.4	0.07377		307.4	0.14393		307.4	0.20447		307.4	0.24965		307.4	0.30799
307.6	0.07332		307.6	0.14322		307.6	0.20345		307.6	0.24874		307.6	0.30695
307.8	0.07286		307.8	0.14257		307.8	0.20249		307.8	0.24787		307.8	0.30594
308	0.07235		308	0.14192		308	0.20152		308	0.24682		308	0.30478
308.2	0.0718		308.2	0.14127		308.2	0.20052		308.2	0.24563		308.2	0.30348
308.4	0.07121		308.4	0.1406		308.4	0.19949		308.4	0.2445		308.4	0.30218
308.6	0.07061		308.6	0.13991		308.6	0.19844		308.6	0.2436		308.6	0.30099
308.8	0.07004		308.8	0.13924		308.8	0.19748		308.8	0.24291		308.8	0.29993
309	0.06958		309	0.13865		309	0.1967		309	0.24233		309	0.29895
309.2	0.06926		309.2	0.13816		309.2	0.19615		309.2	0.24179		309.2	0.29803
309.4	0.06902		309.4	0.13775		309.4	0.19572		309.4	0.24124		309.4	0.29713
309.6	0.06883		309.6	0.13739		309.6	0.19528		309.6	0.24065		309.6	0.29619
309.8	0.06867		309.8	0.13708		309.8	0.1948		309.8	0.24001		309.8	0.29524
310	0.06857		310	0.13685		310	0.19433		310	0.23935		310	0.29434
310.2	0.06855		310.2	0.1367		310.2	0.19393		310.2	0.23869		310.2	0.29356
310.4	0.0686		310.4	0.1366		310.4	0.19361		310.4	0.23805		310.4	0.29289
310.6	0.06869		310.6	0.13652		310.6	0.19334		310.6	0.2374		310.6	0.29229
310.8	0.06879		310.8	0.1364		310.8	0.1931		310.8	0.23674		310.8	0.29174
311	0.06886		311	0.13627		311	0.19284		311	0.23611		311	0.29124
311.2	0.06886		311.2	0.13615		311.2	0.19254		311.2	0.23555		311.2	0.29079
311.4	0.06877		311.4	0.13604		311.4	0.19218		311.4	0.23507		311.4	0.29039
311.6	0.06865		311.6	0.13592		311.6	0.19182		311.6	0.23464		311.6	0.29005
311.8	0.06856		311.8	0.13579		311.8	0.19152		311.8	0.23423		311.8	0.28978
312	0.06854		312	0.13563		312	0.19127		312	0.23383		312	0.28954
312.2	0.06861		312.2	0.13544		312.2	0.19104		312.2	0.23341		312.2	0.28928
312.4	0.06878		312.4	0.13522		312.4	0.19079		312.4	0.23295		312.4	0.28894
312.6	0.06894		312.6	0.13491		312.6	0.19043		312.6	0.23239		312.6	0.28847
312.8	0.06899		312.8	0.13448		312.8	0.18986		312.8	0.23166		312.8	0.28782
313	0.06886		313	0.1339		313	0.18906		313	0.23075		313	0.28698
313.2	0.06858		313.2	0.13322		313.2	0.18814		313.2	0.22974		313.2	0.28599
313.4	0.06822		313.4	0.1325		313.4	0.18721		313.4	0.2287		313.4	0.28493
313.6	0.06781		313.6	0.13178		313.6	0.18634		313.6	0.22768		313.6	0.28384
313.8	0.06745		313.8	0.13111		313.8	0.18558		313.8	0.22669		313.8	0.28278
314	0.06719		314	0.13056		314	0.18495		314	0.22577		314	0.28178
314.2	0.06698		314.2	0.1301		314.2	0.1844		314.2	0.225		314.2	0.28091
314.4	0.06674		314.4	0.12975		314.4	0.18386		314.4	0.2245		314.4	0.28025
314.6	0.06646		314.6	0.12948		314.6	0.18332		314.6	0.22427		314.6	0.27979
314.8	0.06618		314.8	0.12931		314.8	0.18284		314.8	0.22419		314.8	0.27948
315	0.06595		315	0.12922		315	0.18252		315	0.2241		315	0.27921
315.2	0.06578		315.2	0.12918		315.2	0.18232		315.2	0.22395		315.2	0.27896
315.4	0.06562		315.4	0.12906		315.4	0.18214		315.4	0.22381		315.4	0.27872
315.6	0.06543		315.6	0.12878		315.6	0.18187		315.6	0.22373		315.6	0.2785
315.8	0.06521		315.8	0.12836		315.8	0.1815		315.8	0.22363		315.8	0.27823
316	0.06496		316	0.12788		316	0.18108		316	0.22336		316	0.27781
316.2	0.06468		316.2	0.12736		316.2	0.18061		316.2	0.22284		316.2	0.2772
316.4	0.06435		316.4	0.12678		316.4	0.18005		316.4	0.22216		316.4	0.27648
316.6	0.06394		316.6	0.12609		316.6	0.17936		316.6	0.22143		316.6	0.27573
316.8	0.06349		316.8	0.12533		316.8	0.17857		316.8	0.22065		316.8	0.275
317	0.06314		317	0.12464		317	0.17782		317	0.2198		317	0.27426
317.2	0.063		317.2	0.12412		317.2	0.17723		317.2	0.21883		317.2	0.27351
317.4	0.06302		317.4	0.12374		317.4	0.17678		317.4	0.21783		317.4	0.27279
317.6	0.06307		317.6	0.1234		317.6	0.1764		317.6	0.21696		317.6	0.27214
317.8	0.06306		317.8	0.12304		317.8	0.17603		317.8	0.21634		317.8	0.27161
318	0.06301		318	0.12273		318	0.17567		318	0.21589		318	0.27118
318.2	0.06298		318.2	0.12256		318.2	0.17532		318.2	0.2155		318.2	0.27079
318.4	0.06296		318.4	0.12254		318.4	0.17502		318.4	0.21514		318.4	0.27043
318.6	0.06294		318.6	0.12259		318.6	0.17477		318.6	0.21493		318.6	0.27014
318.8	0.06286		318.8	0.12263		318.8	0.1746		318.8	0.21496		318.8	0.26996
319	0.06276		319	0.12267		319	0.17452		319	0.21516		319	0.26981
319.2	0.06269		319.2	0.12276		319.2	0.17458		319.2	0.21535		319.2	0.26961
319.4	0.06267		319.4	0.12294		319.4	0.17475		319.4	0.21541		319.4	0.26926
319.6	0.06265		319.6	0.1231		319.6	0.17494		319.6	0.2154		319.6	0.26887
319.8	0.06251		319.8	0.1231		319.8	0.17501		319.8	0.21545		319.8	0.26856
320	0.06225		320	0.12291		320	0.17491		320	0.21559		320	0.26835
320.2	0.06203		320.2	0.12259		320.2	0.1747		320.2	0.21568		320.2	0.26815
320.4	0.06202		320.4	0.12225		320.4	0.17445		320.4	0.21556		320.4	0.26782
320.6	0.06219		320.6	0.12194		320.6	0.17423		320.6	0.21526		320.6	0.2674
320.8	0.06238		320.8	0.12168		320.8	0.17413		320.8	0.21497		320.8	0.26706
321	0.06247		321	0.1215		321	0.17419		321	0.21484		321	0.26692
321.2	0.06248		321.2	0.12136		321.2	0.17433		321.2	0.21478		321.2	0.26693
321.4	0.06248		321.4	0.12122		321.4	0.17442		321.4	0.21464		321.4	0.26694
321.6	0.0625		321.6	0.12106		321.6	0.1744		321.6	0.21432		321.6	0.26687
321.8	0.0625		321.8	0.12092		321.8	0.1743		321.8	0.21386		321.8	0.26675
322	0.06242		322	0.12085		322	0.17421		322	0.21334		322	0.26663
322.2	0.06226		322.2	0.12083		322.2	0.17408		322.2	0.21277		322.2	0.26644
322.4	0.06206		322.4	0.12084		322.4	0.17385		322.4	0.21212		322.4	0.26607
322.6	0.06186		322.6	0.12084		322.6	0.17342		322.6	0.21138		322.6	0.26542
322.8	0.06161		322.8	0.12077		322.8	0.17282		322.8	0.21056		322.8	0.26456
323	0.06125		323	0.12056		323	0.1721		323	0.20971		323	0.26369
323.2	0.06077		323.2	0.12019		323.2	0.17132		323.2	0.20888		323.2	0.26292
323.4	0.0603		323.4	0.11974		323.4	0.17049		323.4	0.20814		323.4	0.26217
323.6	0.06		323.6	0.11929		323.6	0.16961		323.6	0.20753		323.6	0.26137
323.8	0.05991		323.8	0.11892		323.8	0.16874		323.8	0.20709		323.8	0.26055
324	0.05992		324	0.11869		324	0.16801		324	0.2068		324	0.25987
324.2	0.05994		324.2	0.11864		324.2	0.16753		324.2	0.20663		324.2	0.25951
324.4	0.05995		324.4	0.11871		324.4	0.1673		324.4	0.20656		324.4	0.25942
324.6	0.05997		324.6	0.11879		324.6	0.16726		324.6	0.20654		324.6	0.25943
324.8	0.06004		324.8	0.11882		324.8	0.16735		324.8	0.20657		324.8	0.25943
325	0.06013		325	0.11883		325	0.16751		325	0.20664		325	0.25947
325.2	0.06023		325.2	0.1189		325.2	0.16769		325.2	0.20679		325.2	0.25965
325.4	0.06031		325.4	0.11905		325.4	0.16785		325.4	0.20699		325.4	0.25995
325.6	0.06039		325.6	0.11915		325.6	0.16797		325.6	0.20717		325.6	0.26026
325.8	0.06045		325.8	0.1191		325.8	0.16803		325.8	0.20726		325.8	0.26045
326	0.06044		326	0.11888		326	0.16801		326	0.20726		326	0.26053
326.2	0.06031		326.2	0.11854		326.2	0.16793		326.2	0.20722		326.2	0.26061
326.4	0.06		326.4	0.11811		326.4	0.16778		326.4	0.20718		326.4	0.26076
326.6	0.05961		326.6	0.11765		326.6	0.1676		326.6	0.20715		326.6	0.26089
326.8	0.05929		326.8	0.11719		326.8	0.16741		326.8	0.20714		326.8	0.26088
327	0.05909		327	0.11674		327	0.16721		327	0.20713		327	0.26068
327.2	0.05901		327.2	0.11633		327.2	0.16697		327.2	0.20708		327.2	0.26038
327.4	0.059		327.4	0.11596		327.4	0.16665		327.4	0.20691		327.4	0.26008
327.6	0.05903		327.6	0.11566		327.6	0.16634		327.6	0.20664		327.6	0.25979
327.8	0.05906		327.8	0.11548		327.8	0.16621		327.8	0.20635		327.8	0.2595
328	0.05908		328	0.11545		328	0.16638		328	0.20611		328	0.25919
328.2	0.05908		328.2	0.11551		328.2	0.16671		328.2	0.20588		328.2	0.25887
328.4	0.05911		328.4	0.11554		328.4	0.16697		328.4	0.20564		328.4	0.25858
328.6	0.05917		328.6	0.11549		328.6	0.16701		328.6	0.20536		328.6	0.25833
328.8	0.05922		328.8	0.1154		328.8	0.16694		328.8	0.20507		328.8	0.25813
329	0.05925		329	0.11532		329	0.1669		329	0.20478		329	0.25797
329.2	0.05923		329.2	0.11526		329.2	0.16689		329.2	0.20455		329.2	0.25785
329.4	0.05912		329.4	0.11518		329.4	0.16685		329.4	0.20442		329.4	0.25776
329.6	0.05893		329.6	0.11504		329.6	0.16669		329.6	0.20441		329.6	0.25772
329.8	0.05869		329.8	0.11486		329.8	0.16645		329.8	0.20448		329.8	0.2577
330	0.05844		330	0.11467		330	0.16616		330	0.20455		330	0.2577
330.2	0.05825		330.2	0.11452		330.2	0.16587		330.2	0.20456		330.2	0.25768
330.4	0.05814		330.4	0.11437		330.4	0.16556		330.4	0.20452		330.4	0.2576
330.6	0.05814		330.6	0.11422		330.6	0.16522		330.6	0.20442		330.6	0.25743
330.8	0.05821		330.8	0.11405		330.8	0.16486		330.8	0.20426		330.8	0.25716
331	0.05823		331	0.11386		331	0.16459		331	0.204		331	0.25687
331.2	0.05811		331.2	0.11367		331.2	0.16447		331.2	0.20362		331.2	0.25659
331.4	0.0579		331.4	0.11346		331.4	0.16446		331.4	0.20318		331.4	0.25635
331.6	0.05776		331.6	0.11324		331.6	0.16441		331.6	0.20277		331.6	0.2561
331.8	0.05776		331.8	0.11301		331.8	0.16423		331.8	0.20247		331.8	0.25584
332	0.05786		332	0.11282		332	0.16397		332	0.20228		332	0.25562
332.2	0.05799		332.2	0.11271		332.2	0.16373		332.2	0.2022		332.2	0.25548
332.4	0.05809		332.4	0.1127		332.4	0.16355		332.4	0.20221		332.4	0.25545
332.6	0.05817		332.6	0.11277		332.6	0.16347		332.6	0.20232		332.6	0.25552
332.8	0.05826		332.8	0.1129		332.8	0.16351		332.8	0.20254		332.8	0.25569
333	0.05834		333	0.11309		333	0.16363		333	0.20283		333	0.25594
333.2	0.05838		333.2	0.11335		333.2	0.16375		333.2	0.20313		333.2	0.25627
333.4	0.05838		333.4	0.11365		333.4	0.16382		333.4	0.20338		333.4	0.25666
333.6	0.05835		333.6	0.11398		333.6	0.16392		333.6	0.20358		333.6	0.25708
333.8	0.05834		333.8	0.11428		333.8	0.16416		333.8	0.20371		333.8	0.25748
334	0.05833		334	0.11453		334	0.16457		334	0.20379		334	0.25784
334.2	0.05827		334.2	0.1147		334.2	0.16502		334.2	0.20384		334.2	0.25816
334.4	0.05811		334.4	0.11478		334.4	0.16537		334.4	0.2039		334.4	0.25848
334.6	0.0579		334.6	0.1148		334.6	0.16561		334.6	0.20399		334.6	0.25878
334.8	0.05778		334.8	0.11484		334.8	0.16581		334.8	0.20411		334.8	0.25906
335	0.05785		335	0.11496		335	0.16602		335	0.20427		335	0.25929
335.2	0.05802		335.2	0.1151		335.2	0.16619		335.2	0.20441		335.2	0.25945
335.4	0.05814		335.4	0.11516		335.4	0.16621		335.4	0.20447		335.4	0.25946
335.6	0.05813		335.6	0.11513		335.6	0.16605		335.6	0.20442		335.6	0.25934
335.8	0.05805		335.8	0.11507		335.8	0.16586		335.8	0.20437		335.8	0.25915
336	0.05797		336	0.11507		336	0.16576		336	0.20441		336	0.25898
336.2	0.05791		336.2	0.11517		336.2	0.16575		336.2	0.20456		336.2	0.25887
336.4	0.05784		336.4	0.11529		336.4	0.1657		336.4	0.20474		336.4	0.25879
336.6	0.05773		336.6	0.1154		336.6	0.16552		336.6	0.2049		336.6	0.25873
336.8	0.05763		336.8	0.11549		336.8	0.16532		336.8	0.20498		336.8	0.2587
337	0.0576		337	0.11557		337	0.16531		337	0.20495		337	0.25872
337.2	0.05765		337.2	0.11564		337.2	0.16556		337.2	0.20482		337.2	0.2588
337.4	0.05771		337.4	0.11567		337.4	0.16589		337.4	0.20469		337.4	0.25888
337.6	0.05768		337.6	0.11566		337.6	0.16605		337.6	0.20464		337.6	0.2589
337.8	0.0576		337.8	0.11561		337.8	0.16602		337.8	0.20471		337.8	0.25886
338	0.05758		338	0.11555		338	0.166		338	0.20482		338	0.25883
338.2	0.05774		338.2	0.1155		338.2	0.16615		338.2	0.20488		338.2	0.25886
338.4	0.05803		338.4	0.1155		338.4	0.16643		338.4	0.20487		338.4	0.25892
338.6	0.0583		338.6	0.11558		338.6	0.16667		338.6	0.20479		338.6	0.25893
338.8	0.05843		338.8	0.11573		338.8	0.16676		338.8	0.20467		338.8	0.25884
339	0.05843		339	0.11586		339	0.16676		339	0.20456		339	0.25869
339.2	0.05832		339.2	0.11584		339.2	0.16676		339.2	0.20455		339.2	0.25855
339.4	0.05813		339.4	0.11566		339.4	0.16678		339.4	0.20467		339.4	0.25849
339.6	0.05789		339.6	0.11541		339.6	0.16681		339.6	0.20491		339.6	0.25856
339.8	0.05767		339.8	0.11519		339.8	0.16681		339.8	0.20522		339.8	0.25884
340	0.05749		340	0.11503		340	0.16676		340	0.20555		340	0.25926
340.2	0.05742		340.2	0.1149		340.2	0.16668		340.2	0.20581		340.2	0.2597
340.4	0.05747		340.4	0.11479		340.4	0.16657		340.4	0.20593		340.4	0.26007
340.6	0.05751		340.6	0.11462		340.6	0.16639		340.6	0.20589		340.6	0.26032
340.8	0.0574		340.8	0.11436		340.8	0.1661		340.8	0.20572		340.8	0.26041
341	0.05714		341	0.11401		341	0.16573		341	0.20544		341	0.26035
341.2	0.05692		341.2	0.1137		341.2	0.16542		341.2	0.20517		341.2	0.26022
341.4	0.05695		341.4	0.11355		341.4	0.16528		341.4	0.20499		341.4	0.2601
341.6	0.05719		341.6	0.11357		341.6	0.16534		341.6	0.20492		341.6	0.26004
341.8	0.05749		341.8	0.11372		341.8	0.16552		341.8	0.20492		341.8	0.26006
342	0.0577		342	0.11393		342	0.16576		342	0.20495		342	0.26018
342.2	0.05778		342.2	0.11409		342.2	0.16597		342.2	0.20495		342.2	0.26028
342.4	0.05771		342.4	0.11408		342.4	0.16606		342.4	0.20487		342.4	0.26024
342.6	0.05753		342.6	0.11386		342.6	0.166		342.6	0.20471		342.6	0.26006
342.8	0.05733		342.8	0.11362		342.8	0.16591		342.8	0.20459		342.8	0.2599
343	0.05721		343	0.11354		343	0.16589		343	0.20461		343	0.25998
343.2	0.0572		343.2	0.11366		343.2	0.16592		343.2	0.20479		343.2	0.26029
343.4	0.05726		343.4	0.11388		343.4	0.16591		343.4	0.20506		343.4	0.26067
343.6	0.05733		343.6	0.11409		343.6	0.16577		343.6	0.20534		343.6	0.26099
343.8	0.05735		343.8	0.11423		343.8	0.16556		343.8	0.20557		343.8	0.2612
344	0.05724		344	0.11421		344	0.16534		344	0.20566		344	0.26131
344.2	0.05698		344.2	0.11404		344.2	0.16517		344.2	0.20561		344.2	0.26132
344.4	0.05672		344.4	0.1138		344.4	0.16506		344.4	0.2055		344.4	0.26129
344.6	0.05658		344.6	0.1136		344.6	0.16499		344.6	0.20544		344.6	0.26125
344.8	0.05659		344.8	0.11349		344.8	0.16498		344.8	0.20545		344.8	0.26126
345	0.05666		345	0.11341		345	0.16504		345	0.20549		345	0.26131
345.2	0.05671		345.2	0.11332		345.2	0.16519		345.2	0.2055		345.2	0.26141
345.4	0.0567		345.4	0.11318		345.4	0.16534		345.4	0.20545		345.4	0.26149
345.6	0.05664		345.6	0.11294		345.6	0.16542		345.6	0.20531		345.6	0.26144
345.8	0.05652		345.8	0.1126		345.8	0.16539		345.8	0.2051		345.8	0.26124
346	0.0564		346	0.11232		346	0.16534		346	0.20491		346	0.26104
346.2	0.05632		346.2	0.11225		346.2	0.1654		346.2	0.20485		346.2	0.26099
346.4	0.05631		346.4	0.11239		346.4	0.16559		346.4	0.20494		346.4	0.26117
346.6	0.05639		346.6	0.1126		346.6	0.16582		346.6	0.20512		346.6	0.26149
346.8	0.05654		346.8	0.11272		346.8	0.16599		346.8	0.20531		346.8	0.26189
347	0.05669		347	0.11275		347	0.16611		347	0.20554		347	0.26233
347.2	0.05672		347.2	0.11273		347.2	0.16622		347.2	0.20583		347.2	0.26277
347.4	0.05658		347.4	0.11269		347.4	0.16635		347.4	0.20621		347.4	0.2632
347.6	0.05639		347.6	0.11265		347.6	0.16652		347.6	0.2066		347.6	0.2636
347.8	0.0563		347.8	0.1126		347.8	0.16672		347.8	0.20695		347.8	0.26398
348	0.05637		348	0.11259		348	0.16694		348	0.20721		348	0.26432
348.2	0.05655		348.2	0.11266		348.2	0.16712		348.2	0.20741		348.2	0.26459
348.4	0.0568		348.4	0.11289		348.4	0.16722		348.4	0.20754		348.4	0.26474
348.6	0.05704		348.6	0.11318		348.6	0.16729		348.6	0.20762		348.6	0.26479
348.8	0.05718		348.8	0.11341		348.8	0.16741		348.8	0.20765		348.8	0.26473
349	0.05719		349	0.11349		349	0.16764		349	0.20763		349	0.26458
349.2	0.05716		349.2	0.11355		349.2	0.16794		349.2	0.20758		349.2	0.26444
349.4	0.0572		349.4	0.11377		349.4	0.16821		349.4	0.20749		349.4	0.26437
349.6	0.05736		349.6	0.11418		349.6	0.1684		349.6	0.20738		349.6	0.26441
349.8	0.0576		349.8	0.11457		349.8	0.16846		349.8	0.20726		349.8	0.26454
350	0.05787		350	0.11476		350	0.16834		350	0.20717		350	0.26471
350.2	0.0581		350.2	0.11481		350.2	0.1681		350.2	0.20716		350.2	0.26492
350.4	0.05823		350.4	0.11488		350.4	0.16785		350.4	0.20734		350.4	0.26516
350.6	0.05822		350.6	0.11508		350.6	0.1677		350.6	0.20773		350.6	0.26544
350.8	0.05813		350.8	0.11529		350.8	0.16766		350.8	0.20814		350.8	0.26579
351	0.05806		351	0.1153		351	0.16775		351	0.20832		351	0.26622
351.2	0.05804		351.2	0.11511		351.2	0.16795		351.2	0.20828		351.2	0.26673
351.4	0.05809		351.4	0.11499		351.4	0.16817		351.4	0.20839		351.4	0.26719
351.6	0.05817		351.6	0.1152		351.6	0.16833		351.6	0.20905		351.6	0.26751
351.8	0.05823		351.8	0.11568		351.8	0.16845		351.8	0.21013		351.8	0.26764
352	0.05819		352	0.11616		352	0.16861		352	0.2112		352	0.26761
352.2	0.058		352.2	0.11639		352.2	0.16888		352.2	0.21189		352.2	0.26746
352.4	0.05781		352.4	0.11651		352.4	0.1692		352.4	0.21223		352.4	0.26726
352.6	0.05783		352.6	0.11672		352.6	0.16947		352.6	0.21239		352.6	0.26709
352.8	0.05809		352.8	0.11708		352.8	0.16964		352.8	0.21244		352.8	0.26698
353	0.05843		353	0.11743		353	0.1697		353	0.21237		353	0.26689
353.2	0.05863		353.2	0.11761		353.2	0.16964		353.2	0.21215		353.2	0.26676
353.4	0.05867		353.4	0.11759		353.4	0.16951		353.4	0.21182		353.4	0.26659
353.6	0.05864		353.6	0.11747		353.6	0.16934		353.6	0.21146		353.6	0.26648
353.8	0.05864		353.8	0.11733		353.8	0.16921		353.8	0.21112		353.8	0.26647
354	0.05864		354	0.11713		354	0.16916		354	0.2107		354	0.2666
354.2	0.05856		354.2	0.11677		354.2	0.16924		354.2	0.21008		354.2	0.2669
354.4	0.05838		354.4	0.11629		354.4	0.16946		354.4	0.20928		354.4	0.26734
354.6	0.05818		354.6	0.11586		354.6	0.16975		354.6	0.20869		354.6	0.26782
354.8	0.05803		354.8	0.11571		354.8	0.17003		354.8	0.20871		354.8	0.26821
355	0.05794		355	0.11582		355	0.17027		355	0.20929		355	0.26849
355.2	0.05786		355.2	0.11601		355.2	0.17044		355.2	0.20996		355.2	0.26876
355.4	0.05775		355.4	0.11608		355.4	0.17053		355.4	0.21031		355.4	0.26906
355.6	0.05767		355.6	0.11607		355.6	0.17053		355.6	0.21034		355.6	0.2693
355.8	0.05776		355.8	0.11605		355.8	0.17039		355.8	0.21021		355.8	0.26931
356	0.05803		356	0.11607		356	0.17013		356	0.21002		356	0.26901
356.2	0.05834		356.2	0.11608		356.2	0.1698		356.2	0.20979		356.2	0.26856
356.4	0.05852		356.4	0.11601		356.4	0.16947		356.4	0.2095		356.4	0.26817
356.6	0.05855		356.6	0.11586		356.6	0.16915		356.6	0.20919		356.6	0.26789
356.8	0.05853		356.8	0.11568		356.8	0.16885		356.8	0.20892		356.8	0.26765
357	0.05858		357	0.11553		357	0.16856		357	0.20874		357	0.26739
357.2	0.05868		357.2	0.11544		357.2	0.16831		357.2	0.20865		357.2	0.26716
357.4	0.05877		357.4	0.11543		357.4	0.16815		357.4	0.20859		357.4	0.26701
357.6	0.05879		357.6	0.11552		357.6	0.16812		357.6	0.20854		357.6	0.26698
357.8	0.0588		357.8	0.11564		357.8	0.16821		357.8	0.20855		357.8	0.26703
358	0.05881		358	0.11573		358	0.16837		358	0.2087		358	0.26707
358.2	0.05883		358.2	0.11576		358.2	0.16858		358.2	0.20899		358.2	0.2671
358.4	0.0588		358.4	0.11574		358.4	0.16881		358.4	0.20935		358.4	0.26721
358.6	0.05867		358.6	0.1157		358.6	0.169		358.6	0.2097		358.6	0.26744
358.8	0.05849		358.8	0.11566		358.8	0.16914		358.8	0.20998		358.8	0.2677
359	0.05835		359	0.11561		359	0.16918		359	0.21013		359	0.26778
359.2	0.05831		359.2	0.11558		359.2	0.16912		359.2	0.21011		359.2	0.26757
359.4	0.05828		359.4	0.11548		359.4	0.16897		359.4	0.20993		359.4	0.26721
359.6	0.05813		359.6	0.11525		359.6	0.16878		359.6	0.2096		359.6	0.26684
359.8	0.05786		359.8	0.11489		359.8	0.16856		359.8	0.20917		359.8	0.26655
360	0.05758		360	0.11452		360	0.16833		360	0.20873		360	0.26624
360.2	0.05741		360.2	0.11425		360.2	0.16811		360.2	0.20835		360.2	0.26587
360.4	0.05736		360.4	0.11409		360.4	0.16793		360.4	0.20805		360.4	0.26547
360.6	0.05737		360.6	0.11404		360.6	0.1678		360.6	0.20779		360.6	0.26515
360.8	0.05742		360.8	0.11408		360.8	0.16775		360.8	0.20757		360.8	0.26498
361	0.05752		361	0.11418		361	0.16776		361	0.20739		361	0.26497
361.2	0.05775		361.2	0.11434		361.2	0.16781		361.2	0.20727		361.2	0.26507
361.4	0.05807		361.4	0.11453		361.4	0.1679		361.4	0.20726		361.4	0.26527
361.6	0.05838		361.6	0.11472		361.6	0.16804		361.6	0.20745		361.6	0.26554
361.8	0.05859		361.8	0.11488		361.8	0.16827		361.8	0.2079		361.8	0.26584
362	0.05871		362	0.11503		362	0.16855		362	0.20851		362	0.26618
362.2	0.05883		362.2	0.11524		362.2	0.16884		362.2	0.20909		362.2	0.2666
362.4	0.05902		362.4	0.11555		362.4	0.16909		362.4	0.20948		362.4	0.26709
362.6	0.05923		362.6	0.11585		362.6	0.16928		362.6	0.20971		362.6	0.26755
362.8	0.05938		362.8	0.11602		362.8	0.16936		362.8	0.20986		362.8	0.26786
363	0.05943		363	0.116		363	0.16932		363	0.20996		363	0.26792
363.2	0.05942		363.2	0.11584		363.2	0.16915		363.2	0.20995		363.2	0.26775
363.4	0.05942		363.4	0.11563		363.4	0.16885		363.4	0.20979		363.4	0.26738
363.6	0.05943		363.6	0.11539		363.6	0.16847		363.6	0.20949		363.6	0.26688
363.8	0.05942		363.8	0.11518		363.8	0.16808		363.8	0.2091		363.8	0.26638
364	0.05938		364	0.11502		364	0.16772		364	0.20867		364	0.266
364.2	0.05936		364.2	0.11489		364.2	0.16741		364.2	0.20824		364.2	0.26573
364.4	0.05938		364.4	0.11477		364.4	0.16713		364.4	0.20784		364.4	0.26558
364.6	0.05944		364.6	0.11462		364.6	0.1669		364.6	0.20747		364.6	0.26549
364.8	0.05946		364.8	0.11442		364.8	0.16669		364.8	0.20716		364.8	0.26535
365	0.05934		365	0.11414		365	0.16651		365	0.2069		365	0.26505
365.2	0.05914		365.2	0.11385		365.2	0.16638		365.2	0.20669		365.2	0.26461
365.4	0.05902		365.4	0.11366		365.4	0.1663		365.4	0.20653		365.4	0.26418
365.6	0.0591		365.6	0.11366		365.6	0.16632		365.6	0.2064		365.6	0.26385
365.8	0.05935		365.8	0.11381		365.8	0.16642		365.8	0.20634		365.8	0.26361
366	0.05964		366	0.11401		366	0.1666		366	0.20638		366	0.2634
366.2	0.05989		366.2	0.1142		366.2	0.16683		366.2	0.20652		366.2	0.26316
366.4	0.06005		366.4	0.11438		366.4	0.16703		366.4	0.20669		366.4	0.26289
366.6	0.0601		366.6	0.11455		366.6	0.16714		366.6	0.20681		366.6	0.26259
366.8	0.06004		366.8	0.11469		366.8	0.16714		366.8	0.20687		366.8	0.2623
367	0.05995		367	0.1148		367	0.16707		367	0.20691		367	0.26212
367.2	0.05988		367.2	0.11487		367.2	0.16697		367.2	0.20697		367.2	0.26213
367.4	0.0598		367.4	0.11487		367.4	0.16683		367.4	0.20702		367.4	0.26226
367.6	0.05965		367.6	0.11475		367.6	0.16666		367.6	0.207		367.6	0.26242
367.8	0.0594		367.8	0.11452		367.8	0.16646		367.8	0.20689		367.8	0.26252
368	0.0591		368	0.11421		368	0.16621		368	0.20662		368	0.26251
368.2	0.05881		368.2	0.11389		368.2	0.16589		368.2	0.20616		368.2	0.26239
368.4	0.05859		368.4	0.1136		368.4	0.16556		368.4	0.20559		368.4	0.26214
368.6	0.0585		368.6	0.11343		368.6	0.16529		368.6	0.20506		368.6	0.2618
368.8	0.0586		368.8	0.11342		368.8	0.16516		368.8	0.2047		368.8	0.26142
369	0.05881		369	0.11353		369	0.16517		369	0.20449		369	0.26106
369.2	0.05902		369.2	0.11368		369.2	0.16525		369.2	0.2043		369.2	0.26079
369.4	0.05914		369.4	0.11382		369.4	0.16535		369.4	0.2041		369.4	0.26065
369.6	0.05918		369.6	0.11391		369.6	0.16543		369.6	0.20396		369.6	0.26063
369.8	0.05913		369.8	0.11395		369.8	0.16545		369.8	0.20399		369.8	0.26071
370	0.05906		370	0.11395		370	0.16541		370	0.20419		370	0.26086
370.2	0.05908		370.2	0.11397		370.2	0.16537		370.2	0.20445		370.2	0.26109
370.4	0.05928		370.4	0.11404		370.4	0.16538		370.4	0.20468		370.4	0.26137
370.6	0.05958		370.6	0.11412		370.6	0.1654		370.6	0.20485		370.6	0.26166
370.8	0.05984		370.8	0.11411		370.8	0.16538		370.8	0.20492		370.8	0.26187
371	0.05995		371	0.11397		371	0.16527		371	0.20488		371	0.26196
371.2	0.05996		371.2	0.11372		371.2	0.16508		371.2	0.20476		371.2	0.26199
371.4	0.0599		371.4	0.11342		371.4	0.16483		371.4	0.20459		371.4	0.26202
371.6	0.0598		371.6	0.1131		371.6	0.16454		371.6	0.20439		371.6	0.26203
371.8	0.05968		371.8	0.1128		371.8	0.16423		371.8	0.20415		371.8	0.26191
372	0.05954		372	0.11256		372	0.16394		372	0.20387		372	0.26157
372.2	0.05937		372.2	0.11238		372.2	0.16369		372.2	0.20361		372.2	0.26113
372.4	0.05914		372.4	0.1122		372.4	0.1635		372.4	0.20348		372.4	0.26082
372.6	0.05885		372.6	0.11204		372.6	0.1634		372.6	0.20355		372.6	0.26079
372.8	0.05858		372.8	0.11194		372.8	0.1634		372.8	0.20378		372.8	0.26095
373	0.05841		373	0.11198		373	0.1635		373	0.2041		373	0.26118
373.2	0.0584		373.2	0.11218		373.2	0.1637		373.2	0.20447		373.2	0.26142
373.4	0.05851		373.4	0.11252		373.4	0.16399		373.4	0.20487		373.4	0.26163
373.6	0.05873		373.6	0.11297		373.6	0.16434		373.6	0.20525		373.6	0.2618
373.8	0.05901		373.8	0.11345		373.8	0.16474		373.8	0.20559		373.8	0.26194
374	0.05929		374	0.11388		374	0.16513		374	0.20585		374	0.26206
374.2	0.05953		374.2	0.11418		374.2	0.16549		374.2	0.20599		374.2	0.26217
374.4	0.05969		374.4	0.11435		374.4	0.16577		374.4	0.20602		374.4	0.26224
374.6	0.05975		374.6	0.11437		374.6	0.16595		374.6	0.20591		374.6	0.26223
374.8	0.05972		374.8	0.11424		374.8	0.16597		374.8	0.20567		374.8	0.26213
375	0.05962		375	0.11398		375	0.16579		375	0.20528		375	0.26188
375.2	0.05949		375.2	0.11362		375.2	0.16536		375.2	0.20476		375.2	0.26146
375.4	0.05935		375.4	0.11316		375.4	0.16476		375.4	0.20415		375.4	0.26096
375.6	0.05919		375.6	0.11266		375.6	0.1641		375.6	0.20354		375.6	0.26055
375.8	0.05902		375.8	0.11214		375.8	0.1635		375.8	0.203		375.8	0.26033
376	0.05888		376	0.11172		376	0.16304		376	0.20255		376	0.26028
376.2	0.05879		376.2	0.11151		376.2	0.16282		376.2	0.20222		376.2	0.26034
376.4	0.05875		376.4	0.1115		376.4	0.16281		376.4	0.20201		376.4	0.26045
376.6	0.05871		376.6	0.11157		376.6	0.16289		376.6	0.20196		376.6	0.2606
376.8	0.05861		376.8	0.11157		376.8	0.16294		376.8	0.20209		376.8	0.26077
377	0.0585		377	0.11153		377	0.16298		377	0.20236		377	0.26095
377.2	0.05849		377.2	0.11158		377.2	0.16314		377.2	0.20272		377.2	0.26117
377.4	0.05864		377.4	0.1118		377.4	0.16349		377.4	0.20313		377.4	0.26145
377.6	0.05887		377.6	0.1121		377.6	0.16393		377.6	0.20357		377.6	0.26174
377.8	0.05909		377.8	0.1124		377.8	0.1643		377.8	0.20403		377.8	0.262
378	0.05926		378	0.11264		378	0.16456		378	0.2045		378	0.26225
378.2	0.05943		378.2	0.11287		378.2	0.16478		378.2	0.205		378.2	0.26252
378.4	0.05964		378.4	0.11313		378.4	0.16502		378.4	0.20555		378.4	0.26287
378.6	0.05985		378.6	0.11337		378.6	0.16527		378.6	0.2061		378.6	0.26325
378.8	0.05999		378.8	0.11352		378.8	0.16543		378.8	0.20654		378.8	0.26357
379	0.05999		379	0.11352		379	0.16543		379	0.2068		379	0.26377
379.2	0.0599		379.2	0.11345		379.2	0.16537		379.2	0.2069		379.2	0.2639
379.4	0.05981		379.4	0.11342		379.4	0.16538		379.4	0.20687		379.4	0.26404
379.6	0.05974		379.6	0.11347		379.6	0.1655		379.6	0.20679		379.6	0.26425
379.8	0.05967		379.8	0.11354		379.8	0.16566		379.8	0.20673		379.8	0.26456
380	0.0596		380	0.1136		380	0.1658		380	0.20677		380	0.26498
380.2	0.05953		380.2	0.11367		380.2	0.16594		380.2	0.20694		380.2	0.26551
380.4	0.05952		380.4	0.11384		380.4	0.1662		380.4	0.20718		380.4	0.26607
380.6	0.05961		380.6	0.11416		380.6	0.16664		380.6	0.20744		380.6	0.26662
380.8	0.05977		380.8	0.11454		380.8	0.16709		380.8	0.20768		380.8	0.26713
381	0.06		381	0.11486		381	0.16734		381	0.20781		381	0.26753
381.2	0.06027		381.2	0.11506		381.2	0.16734		381.2	0.20784		381.2	0.26783
381.4	0.06056		381.4	0.11523		381.4	0.1673		381.4	0.20786		381.4	0.26802
381.6	0.06083		381.6	0.11546		381.6	0.16742		381.6	0.20797		381.6	0.26813
381.8	0.06103		381.8	0.11569		381.8	0.16766		381.8	0.20815		381.8	0.26817
382	0.06112		382	0.11578		382	0.16786		382	0.20834		382	0.26815
382.2	0.06104		382.2	0.11562		382.2	0.16786		382.2	0.20845		382.2	0.26807
382.4	0.06088		382.4	0.11531		382.4	0.16768		382.4	0.20844		382.4	0.26791
382.6	0.06072		382.6	0.11499		382.6	0.16742		382.6	0.20828		382.6	0.26763
382.8	0.06063		382.8	0.11478		382.8	0.16716		382.8	0.20801		382.8	0.26728
383	0.06061		383	0.11467		383	0.16697		383	0.20786		383	0.26707
383.2	0.06065		383.2	0.11466		383.2	0.16693		383.2	0.20801		383.2	0.26719
383.4	0.06074		383.4	0.11475		383.4	0.16706		383.4	0.20844		383.4	0.26759
383.6	0.06087		383.6	0.1149		383.6	0.16731		383.6	0.20894		383.6	0.26803
383.8	0.061		383.8	0.11508		383.8	0.16762		383.8	0.20935		383.8	0.26832
384	0.06117		384	0.11524		384	0.16789		384	0.20963		384	0.26846
384.2	0.06139		384.2	0.11532		384.2	0.16801		384.2	0.20979		384.2	0.26852
384.4	0.06165		384.4	0.11531		384.4	0.16795		384.4	0.20985		384.4	0.26856
384.6	0.06186		384.6	0.1152		384.6	0.1678		384.6	0.2098		384.6	0.26854
384.8	0.06192		384.8	0.11501		384.8	0.16768		384.8	0.20967		384.8	0.26848
385	0.06186		385	0.11477		385	0.16763		385	0.20948		385	0.26839
385.2	0.06173		385.2	0.1145		385.2	0.16763		385.2	0.20926		385.2	0.26836
385.4	0.06163		385.4	0.11424		385.4	0.16769		385.4	0.20908		385.4	0.26847
385.6	0.06158		385.6	0.11409		385.6	0.16779		385.6	0.20896		385.6	0.26867
385.8	0.06163		385.8	0.11416		385.8	0.16791		385.8	0.20895		385.8	0.26893
386	0.06178		386	0.1145		386	0.16808		386	0.20908		386	0.26922
386.2	0.06201		386.2	0.11503		386.2	0.16836		386.2	0.20939		386.2	0.26961
386.4	0.0623		386.4	0.11565		386.4	0.16882		386.4	0.20989		386.4	0.27016
386.6	0.0626		386.6	0.11631		386.6	0.16944		386.6	0.21054		386.6	0.27084
386.8	0.06289		386.8	0.11697		386.8	0.17009		386.8	0.21127		386.8	0.27152
387	0.06315		387	0.11759		387	0.17069		387	0.212		387	0.2721
387.2	0.06338		387.2	0.11815		387.2	0.17118		387.2	0.21268		387.2	0.2726
387.4	0.06363		387.4	0.11862		387.4	0.17156		387.4	0.21327		387.4	0.27307
387.6	0.0639		387.6	0.11897		387.6	0.1718		387.6	0.21372		387.6	0.27353
387.8	0.06411		387.8	0.11915		387.8	0.17191		387.8	0.214		387.8	0.27388
388	0.06418		388	0.11914		388	0.17187		388	0.21411		388	0.27407
388.2	0.06411		388.2	0.11894		388.2	0.17172		388.2	0.21405		388.2	0.27411
388.4	0.06397		388.4	0.11863		388.4	0.17149		388.4	0.21388		388.4	0.27408
388.6	0.06382		388.6	0.11827		388.6	0.17123		388.6	0.21364		388.6	0.27407
388.8	0.06371		388.8	0.11797		388.8	0.17097		388.8	0.2134		388.8	0.27409
389	0.06368		389	0.11781		389	0.17071		389	0.21326		389	0.27412
389.2	0.06378		389.2	0.11784		389.2	0.1705		389.2	0.21324		389.2	0.27413
389.4	0.06396		389.4	0.11799		389.4	0.1704		389.4	0.2133		389.4	0.27413
389.6	0.06423		389.6	0.11819		389.6	0.17049		389.6	0.2134		389.6	0.27411
389.8	0.06454		389.8	0.11841		389.8	0.17078		389.8	0.21356		389.8	0.27415
390	0.06486		390	0.11874		390	0.17124		390	0.2139		390	0.27438
390.2	0.06516		390.2	0.1192		390.2	0.17185		390.2	0.2145		390.2	0.27492
390.4	0.06543		390.4	0.11975		390.4	0.17254		390.4	0.21531		390.4	0.27569
390.6	0.06569		390.6	0.12032		390.6	0.17324		390.6	0.21625		390.6	0.2766
390.8	0.06591		390.8	0.12086		390.8	0.17389		390.8	0.21722		390.8	0.27755
391	0.06608		391	0.12135		391	0.17452		391	0.21815		391	0.27847
391.2	0.06615		391.2	0.12178		391.2	0.17516		391.2	0.21896		391.2	0.27931
391.4	0.06614		391.4	0.12213		391.4	0.17577		391.4	0.21964		391.4	0.28006
391.6	0.06607		391.6	0.12237		391.6	0.17629		391.6	0.2202		391.6	0.28078
391.8	0.06598		391.8	0.1225		391.8	0.17664		391.8	0.22066		391.8	0.28148
392	0.06588		392	0.12249		392	0.17686		392	0.22102		392	0.28211
392.2	0.06575		392.2	0.12236		392.2	0.17697		392.2	0.22126		392.2	0.28257
392.4	0.06562		392.4	0.12214		392.4	0.17703		392.4	0.22134		392.4	0.2828
392.6	0.0655		392.6	0.1219		392.6	0.17708		392.6	0.22129		392.6	0.28284
392.8	0.06543		392.8	0.1217		392.8	0.17716		392.8	0.2211		392.8	0.28273
393	0.0654		393	0.12155		393	0.17728		393	0.22084		393	0.28255
393.2	0.06539		393.2	0.12142		393.2	0.17736		393.2	0.22059		393.2	0.28237
393.4	0.06537		393.4	0.12128		393.4	0.17737		393.4	0.22044		393.4	0.28227
393.6	0.06533		393.6	0.12118		393.6	0.17734		393.6	0.22046		393.6	0.28227
393.8	0.06526		393.8	0.12121		393.8	0.17736		393.8	0.22066		393.8	0.2824
394	0.06517		394	0.12142		394	0.17747		394	0.22106		394	0.28265
394.2	0.06513		394.2	0.12174		394.2	0.17772		394.2	0.22155		394.2	0.28302
394.4	0.06522		394.4	0.12214		394.4	0.17815		394.4	0.22203		394.4	0.2835
394.6	0.06547		394.6	0.12258		394.6	0.17872		394.6	0.22248		394.6	0.28406
394.8	0.06585		394.8	0.12309		394.8	0.17936		394.8	0.22302		394.8	0.28471
395	0.06637		395	0.12368		395	0.17998		395	0.2237		395	0.28544
395.2	0.06695		395.2	0.12425		395.2	0.18055		395.2	0.22446		395.2	0.28623
395.4	0.06753		395.4	0.12469		395.4	0.18108		395.4	0.22516		395.4	0.28701
395.6	0.06805		395.6	0.12495		395.6	0.18154		395.6	0.2257		395.6	0.28775
395.8	0.06846		395.8	0.12506		395.8	0.18189		395.8	0.22605		395.8	0.28832
396	0.06869		396	0.12509		396	0.18208		396	0.2262		396	0.28865
396.2	0.06875		396.2	0.12505		396.2	0.18209		396.2	0.22618		396.2	0.28873
396.4	0.06871		396.4	0.12491		396.4	0.18195		396.4	0.22604		396.4	0.28866
396.6	0.0686		396.6	0.12466		396.6	0.18169		396.6	0.22586		396.6	0.28854
396.8	0.06847		396.8	0.12439		396.8	0.18139		396.8	0.2257		396.8	0.28845
397	0.06834		397	0.12423		397	0.18114		397	0.22561		397	0.28844
397.2	0.06826		397.2	0.12426		397.2	0.18104		397.2	0.22562		397.2	0.28857
397.4	0.06829		397.4	0.12447		397.4	0.18115		397.4	0.22571		397.4	0.28882
397.6	0.06849		397.6	0.12483		397.6	0.18152		397.6	0.22588		397.6	0.28915
397.8	0.06886		397.8	0.12533		397.8	0.18213		397.8	0.22614		397.8	0.28956
398	0.06931		398	0.12595		398	0.18283		398	0.22652		398	0.29004
398.2	0.06977		398.2	0.12667		398.2	0.18353		398.2	0.22708		398.2	0.29059
398.4	0.07023		398.4	0.12745		398.4	0.18425		398.4	0.22782		398.4	0.29129
398.6	0.0707		398.6	0.12824		398.6	0.1851		398.6	0.22879		398.6	0.29224
398.8	0.07119		398.8	0.12898		398.8	0.18607		398.8	0.22992		398.8	0.29345
399	0.07157		399	0.12959		399	0.18698		399	0.23104		399	0.29472
399.2	0.07172		399.2	0.13001		399.2	0.18761		399.2	0.23194		399.2	0.2958
399.4	0.07164		399.4	0.13021		399.4	0.18794		399.4	0.23257		399.4	0.29662
399.6	0.07139		399.6	0.13018		399.6	0.18808		399.6	0.23298		399.6	0.29725
399.8	0.07106		399.8	0.12994		399.8	0.18814		399.8	0.23325		399.8	0.29775
400	0.07072		400	0.12959		400	0.18816		400	0.23349		400	0.29821
400.2	0.07045		400.2	0.12928		400.2	0.18819		400.2	0.2338		400.2	0.2987
400.4	0.07033		400.4	0.12912		400.4	0.18825		400.4	0.23423		400.4	0.29926
400.6	0.07036		400.6	0.1291		400.6	0.18844		400.6	0.23466		400.6	0.29983
400.8	0.07052		400.8	0.12922		400.8	0.18884		400.8	0.23495		400.8	0.30034
401	0.0708		401	0.12946		401	0.18943		401	0.23512		401	0.30074
401.2	0.07111		401.2	0.12985		401.2	0.19006		401.2	0.23534		401.2	0.30105
401.4	0.0714		401.4	0.13037		401.4	0.19064		401.4	0.23575		401.4	0.30127
401.6	0.07167		401.6	0.131		401.6	0.19116		401.6	0.23634		401.6	0.30151
401.8	0.07194		401.8	0.13166		401.8	0.19167		401.8	0.23703		401.8	0.30192
402	0.07219		402	0.13229		402	0.19219		402	0.23774		402	0.30257
402.2	0.07239		402.2	0.13285		402.2	0.19269		402.2	0.23845		402.2	0.30333
402.4	0.0725		402.4	0.13328		402.4	0.19312		402.4	0.23911		402.4	0.30408
402.6	0.0725		402.6	0.13357		402.6	0.19348		402.6	0.23973		402.6	0.30476
402.8	0.07243		402.8	0.13375		402.8	0.19382		402.8	0.24031		402.8	0.30543
403	0.07233		403	0.13387		403	0.19419		403	0.24089		403	0.30613
403.2	0.07225		403.2	0.13401		403.2	0.19461		403.2	0.24152		403.2	0.30689
403.4	0.07229		403.4	0.13424		403.4	0.19512		403.4	0.24228		403.4	0.30773
403.6	0.07248		403.6	0.13462		403.6	0.19577		403.6	0.24318		403.6	0.30868
403.8	0.07282		403.8	0.13512		403.8	0.19655		403.8	0.24407		403.8	0.30968
404	0.0733		404	0.1357		404	0.19747		404	0.24482		404	0.31068
404.2	0.07389		404.2	0.13633		404.2	0.1985		404.2	0.24545		404.2	0.31167
404.4	0.07451		404.4	0.13701		404.4	0.19954		404.4	0.24613		404.4	0.31261
404.6	0.0751		404.6	0.13774		404.6	0.20051		404.6	0.247		404.6	0.3135
404.8	0.07562		404.8	0.13843		404.8	0.20133		404.8	0.24796		404.8	0.31434
405	0.07605		405	0.13899		405	0.20194		405	0.24881		405	0.31514
405.2	0.07637		405.2	0.13938		405.2	0.20233		405.2	0.24944		405.2	0.31593
405.4	0.0766		405.4	0.13963		405.4	0.2026		405.4	0.24993		405.4	0.31669
405.6	0.0768		405.6	0.13979		405.6	0.20288		405.6	0.25042		405.6	0.31746
405.8	0.07699		405.8	0.13994		405.8	0.20322		405.8	0.25096		405.8	0.31822
406	0.07723		406	0.14016		406	0.20364		406	0.25151		406	0.31899
406.2	0.07755		406.2	0.14054		406.2	0.20413		406.2	0.25209		406.2	0.31978
406.4	0.07795		406.4	0.14104		406.4	0.2047		406.4	0.25266		406.4	0.32055
406.6	0.0784		406.6	0.14161		406.6	0.20533		406.6	0.25323		406.6	0.32123
406.8	0.07885		406.8	0.1422		406.8	0.20603		406.8	0.25378		406.8	0.32181
407	0.07929		407	0.14283		407	0.20673		407	0.25427		407	0.32232
407.2	0.07968		407.2	0.14351		407.2	0.2074		407.2	0.25467		407.2	0.32281
407.4	0.08001		407.4	0.14422		407.4	0.20804		407.4	0.25505		407.4	0.32332
407.6	0.08031		407.6	0.1449		407.6	0.20866		407.6	0.25552		407.6	0.3239
407.8	0.08057		407.8	0.14546		407.8	0.20931		407.8	0.25618		407.8	0.32461
408	0.08076		408	0.14588		408	0.20992		408	0.25697		408	0.32541
408.2	0.0808		408.2	0.14611		408.2	0.21041		408.2	0.25772		408.2	0.32626
408.4	0.08069		408.4	0.14616		408.4	0.21075		408.4	0.25837		408.4	0.32714
408.6	0.08048		408.6	0.14611		408.6	0.21105		408.6	0.25896		408.6	0.32807
408.8	0.08023		408.8	0.14604		408.8	0.21142		408.8	0.25956		408.8	0.32906
409	0.08002		409	0.14601		409	0.21186		409	0.2602		409	0.33009
409.2	0.07991		409.2	0.14602		409.2	0.21231		409.2	0.26082		409.2	0.33111
409.4	0.07998		409.4	0.14609		409.4	0.2127		409.4	0.26139		409.4	0.33208
409.6	0.08019		409.6	0.14628		409.6	0.2131		409.6	0.26195		409.6	0.33298
409.8	0.08047		409.8	0.14664		409.8	0.21358		409.8	0.26257		409.8	0.33385
410	0.0808		410	0.14719		410	0.2142		410	0.26328		410	0.3347
410.2	0.08118		410.2	0.14788		410.2	0.21487		410.2	0.26403		410.2	0.33556
410.4	0.0816		410.4	0.14863		410.4	0.21553		410.4	0.26474		410.4	0.33649
410.6	0.08211		410.6	0.14942		410.6	0.21618		410.6	0.26544		410.6	0.33748
410.8	0.08273		410.8	0.15029		410.8	0.21691		410.8	0.26624		410.8	0.33851
411	0.0835		411	0.15127		411	0.2178		411	0.26723		411	0.33957
411.2	0.08433		411.2	0.15227		411.2	0.21876		411.2	0.26831		411.2	0.34066
411.4	0.08512		411.4	0.15318		411.4	0.21967		411.4	0.26935		411.4	0.34178
411.6	0.08577		411.6	0.15392		411.6	0.22046		411.6	0.27027		411.6	0.34291
411.8	0.08627		411.8	0.15452		411.8	0.2212		411.8	0.27109		411.8	0.34401
412	0.08659		412	0.15503		412	0.22193		412	0.27188		412	0.34502
412.2	0.0868		412.2	0.15547		412.2	0.22267		412.2	0.27265		412.2	0.34593
412.4	0.08699		412.4	0.15583		412.4	0.2234		412.4	0.27341		412.4	0.34675
412.6	0.08725		412.6	0.15611		412.6	0.22409		412.6	0.2742		412.6	0.34752
412.8	0.08756		412.8	0.15643		412.8	0.22481		412.8	0.27507		412.8	0.34831
413	0.08785		413	0.15695		413	0.22569		413	0.27608		413	0.34925
413.2	0.08807		413.2	0.1577		413.2	0.22673		413.2	0.27724		413.2	0.35036
413.4	0.08825		413.4	0.1585		413.4	0.22786		413.4	0.27844		413.4	0.35154
413.6	0.08838		413.6	0.15915		413.6	0.22896		413.6	0.27956		413.6	0.35267
413.8	0.08852		413.8	0.15968		413.8	0.23004		413.8	0.28061		413.8	0.35375
414	0.08871		414	0.16025		414	0.2312		414	0.28171		414	0.35492
414.2	0.08899		414.2	0.16101		414.2	0.23252		414.2	0.28293		414.2	0.35626
414.4	0.08932		414.4	0.16189		414.4	0.2339		414.4	0.28422		414.4	0.35772
414.6	0.08966		414.6	0.16275		414.6	0.23519		414.6	0.28545		414.6	0.35923
414.8	0.08996		414.8	0.16351		414.8	0.23629		414.8	0.28658		414.8	0.36069
415	0.09019		415	0.16419		415	0.23721		415	0.28761		415	0.3621
415.2	0.09036		415.2	0.16481		415.2	0.23798		415.2	0.28859		415.2	0.36343
415.4	0.09052		415.4	0.16542		415.4	0.23869		415.4	0.2896		415.4	0.36474
415.6	0.0908		415.6	0.16608		415.6	0.23949		415.6	0.29074		415.6	0.36616
415.8	0.09128		415.8	0.16685		415.8	0.24049		415.8	0.29211		415.8	0.36777
416	0.09185		416	0.16767		416	0.24159		416	0.29359		416	0.36954
416.2	0.09237		416.2	0.16848		416.2	0.24267		416.2	0.29504		416.2	0.3714
416.4	0.09274		416.4	0.16921		416.4	0.24363		416.4	0.29636		416.4	0.37327
416.6	0.09301		416.6	0.16985		416.6	0.24452		416.6	0.29757		416.6	0.375
416.8	0.09325		416.8	0.17037		416.8	0.24539		416.8	0.2987		416.8	0.37648
417	0.0935		417	0.1708		417	0.24628		417	0.2998		417	0.37776
417.2	0.09384		417.2	0.17121		417.2	0.24725		417.2	0.30089		417.2	0.37905
417.4	0.09429		417.4	0.17165		417.4	0.24831		417.4	0.30201		417.4	0.3805
417.6	0.09479		417.6	0.17211		417.6	0.24943		417.6	0.30318		417.6	0.38204
417.8	0.09524		417.8	0.17259		417.8	0.25054		417.8	0.30442		417.8	0.38357
418	0.0956		418	0.17308		418	0.2516		418	0.30573		418	0.38501
418.2	0.09594		418.2	0.17361		418.2	0.25266		418.2	0.30706		418.2	0.38641
418.4	0.09633		418.4	0.17424		418.4	0.25373		418.4	0.30834		418.4	0.3878
418.6	0.09675		418.6	0.17495		418.6	0.25484		418.6	0.30961		418.6	0.38922
418.8	0.09714		418.8	0.17569		418.8	0.25599		418.8	0.31092		418.8	0.39072
419	0.09745		419	0.17642		419	0.25718		419	0.31233		419	0.39232
419.2	0.0977		419.2	0.17713		419.2	0.25835		419.2	0.31379		419.2	0.39401
419.4	0.09789		419.4	0.1778		419.4	0.25947		419.4	0.31521		419.4	0.39578
419.6	0.09806		419.6	0.17845		419.6	0.2605		419.6	0.31656		419.6	0.39758
419.8	0.09826		419.8	0.17912		419.8	0.26148		419.8	0.31789		419.8	0.39932
420	0.09854		420	0.17987		420	0.26246		420	0.31927		420	0.40093
420.2	0.09891		420.2	0.1807		420.2	0.26344		420.2	0.32068		420.2	0.40244
420.4	0.09937		420.4	0.18155		420.4	0.2644		420.4	0.32205		420.4	0.40398
420.6	0.09991		420.6	0.18241		420.6	0.26533		420.6	0.32336		420.6	0.40565
420.8	0.10051		420.8	0.18331		420.8	0.2663		420.8	0.32468		420.8	0.40741
421	0.10114		421	0.18429		421	0.26737		421	0.32613		421	0.40918
421.2	0.10179		421.2	0.18535		421.2	0.26856		421.2	0.32773		421.2	0.4109
421.4	0.10243		421.4	0.18638		421.4	0.26977		421.4	0.32928		421.4	0.41258
421.6	0.10302		421.6	0.18731		421.6	0.27088		421.6	0.33062		421.6	0.41419
421.8	0.10354		421.8	0.18812		421.8	0.2719		421.8	0.33174		421.8	0.41574
422	0.10398		422	0.18884		422	0.27288		422	0.33282		422	0.41725
422.2	0.10433		422.2	0.18951		422.2	0.27385		422.2	0.33394		422.2	0.41875
422.4	0.10464		422.4	0.19017		422.4	0.27487		422.4	0.33511		422.4	0.42023
422.6	0.10495		422.6	0.19083		422.6	0.27595		422.6	0.33626		422.6	0.42171
422.8	0.10529		422.8	0.1915		422.8	0.27711		422.8	0.33739		422.8	0.42321
423	0.10567		423	0.19219		423	0.27831		423	0.33859		423	0.42471
423.2	0.10607		423.2	0.19289		423.2	0.27951		423.2	0.33991		423.2	0.42624
423.4	0.10647		423.4	0.19358		423.4	0.28065		423.4	0.34125		423.4	0.42775
423.6	0.10683		423.6	0.19423		423.6	0.28169		423.6	0.34245		423.6	0.42919
423.8	0.1071		423.8	0.1948		423.8	0.28258		423.8	0.34339		423.8	0.43052
424	0.10736		424	0.19535		424	0.28338		424	0.34418		424	0.43172
424.2	0.10768		424.2	0.19592		424.2	0.28414		424.2	0.34501		424.2	0.4328
424.4	0.10807		424.4	0.19652		424.4	0.2849		424.4	0.34596		424.4	0.43378
424.6	0.10844		424.6	0.19709		424.6	0.28564		424.6	0.34691		424.6	0.43477
424.8	0.10869		424.8	0.19759		424.8	0.28634		424.8	0.3478		424.8	0.43586
425	0.10889		425	0.19807		425	0.28705		425	0.34868		425	0.43709
425.2	0.10914		425.2	0.19859		425.2	0.28788		425.2	0.34969		425.2	0.43852
425.4	0.10951		425.4	0.1992		425.4	0.2889		425.4	0.35092		425.4	0.44013
425.6	0.10991		425.6	0.19983		425.6	0.29006		425.6	0.35225		425.6	0.44181
425.8	0.11022		425.8	0.20041		425.8	0.29128		425.8	0.35353		425.8	0.44339
426	0.11044		426	0.20093		426	0.29256		426	0.35474		426	0.44487
426.2	0.11069		426.2	0.2015		426.2	0.29393		426.2	0.35605		426.2	0.44642
426.4	0.11111		426.4	0.20224		426.4	0.29543		426.4	0.35759		426.4	0.44817
426.6	0.11166		426.6	0.2031		426.6	0.29697		426.6	0.35926		426.6	0.45006
426.8	0.11225		426.8	0.20397		426.8	0.2984		426.8	0.3608		426.8	0.45188
427	0.11278		427	0.20477		427	0.29958		427	0.36203		427	0.45348
427.2	0.11327		427.2	0.20549		427.2	0.30055		427.2	0.36303		427.2	0.45493
427.4	0.11374		427.4	0.20614		427.4	0.30137		427.4	0.36391		427.4	0.45633
427.6	0.11421		427.6	0.20679		427.6	0.30212		427.6	0.36478		427.6	0.45777
427.8	0.11468		427.8	0.20751		427.8	0.30294		427.8	0.36574		427.8	0.45931
428	0.11513		428	0.2084		428	0.30397		428	0.36686		428	0.461
428.2	0.1156		428.2	0.20941		428.2	0.30519		428.2	0.36818		428.2	0.46284
428.4	0.11613		428.4	0.21042		428.4	0.30649		428.4	0.36968		428.4	0.46479
428.6	0.11671		428.6	0.21135		428.6	0.3078		428.6	0.37132		428.6	0.4668
428.8	0.11722		428.8	0.21219		428.8	0.30909		428.8	0.373		428.8	0.46878
429	0.11754		429	0.21296		429	0.31036		429	0.3746		429	0.47066
429.2	0.11767		429.2	0.2137		429.2	0.31162		429.2	0.37612		429.2	0.47246
429.4	0.11777		429.4	0.21446		429.4	0.31295		429.4	0.37769		429.4	0.4743
429.6	0.118		429.6	0.21533		429.6	0.31437		429.6	0.37941		429.6	0.47628
429.8	0.11833		429.8	0.21624		429.8	0.31583		429.8	0.3812		429.8	0.47833
430	0.11865		430	0.21712		430	0.31719		430	0.3829		430	0.48029
430.2	0.11887		430.2	0.2179		430.2	0.31835		430.2	0.38437		430.2	0.48205
430.4	0.11901		430.4	0.21856		430.4	0.31926		430.4	0.3856		430.4	0.4836
430.6	0.1191		430.6	0.21908		430.6	0.31992		430.6	0.38655		430.6	0.48492
430.8	0.11918		430.8	0.21951		430.8	0.3204		430.8	0.3873		430.8	0.4861
431	0.1193		431	0.21994		431	0.32096		431	0.38802		431	0.48727
431.2	0.1195		431.2	0.22048		431.2	0.32179		431.2	0.38887		431.2	0.48859
431.4	0.11979		431.4	0.22109		431.4	0.32284		431.4	0.38991		431.4	0.49004
431.6	0.12016		431.6	0.22171		431.6	0.32395		431.6	0.39115		431.6	0.49156
431.8	0.1206		431.8	0.22232		431.8	0.32505		431.8	0.39256		431.8	0.49312
432	0.12108		432	0.22295		432	0.32618		432	0.39409		432	0.4948
432.2	0.1216		432.2	0.22366		432.2	0.32741		432.2	0.39567		432.2	0.49666
432.4	0.12214		432.4	0.22446		432.4	0.32877		432.4	0.39727		432.4	0.4987
432.6	0.12273		432.6	0.22535		432.6	0.33025		432.6	0.39894		432.6	0.50084
432.8	0.12337		432.8	0.22631		432.8	0.33185		432.8	0.40074		432.8	0.50303
433	0.12407		433	0.22736		433	0.33357		433	0.40267		433	0.50528
433.2	0.12482		433.2	0.22851		433.2	0.33539		433.2	0.40478		433.2	0.50764
433.4	0.12561		433.4	0.22977		433.4	0.33729		433.4	0.40702		433.4	0.51012
433.6	0.12638		433.6	0.23104		433.6	0.33914		433.6	0.40922		433.6	0.51262
433.8	0.1271		433.8	0.23222		433.8	0.34081		433.8	0.41119		433.8	0.51503
434	0.12772		434	0.23326		434	0.34226		434	0.41287		434	0.51729
434.2	0.12822		434.2	0.23412		434.2	0.34354		434.2	0.41429		434.2	0.51935
434.4	0.12857		434.4	0.23477		434.4	0.3447		434.4	0.41547		434.4	0.52118
434.6	0.1288		434.6	0.23527		434.6	0.34576		434.6	0.41655		434.6	0.52284
434.8	0.12893		434.8	0.23574		434.8	0.34674		434.8	0.41766		434.8	0.52442
435	0.12901		435	0.23624		435	0.34767		435	0.41888		435	0.52596
435.2	0.1291		435.2	0.23679		435.2	0.34857		435.2	0.42012		435.2	0.52743
435.4	0.12926		435.4	0.23739		435.4	0.3495		435.4	0.42129		435.4	0.52879
435.6	0.12945		435.6	0.238		435.6	0.3504		435.6	0.42232		435.6	0.52998
435.8	0.12961		435.8	0.23854		435.8	0.35116		435.8	0.42315		435.8	0.53096
436	0.12966		436	0.23896		436	0.35169		436	0.42379		436	0.53172
436.2	0.12972		436.2	0.23933		436.2	0.35217		436.2	0.4244		436.2	0.53243
436.4	0.1299		436.4	0.2398		436.4	0.35284		436.4	0.42523		436.4	0.53331
436.6	0.13027		436.6	0.2404		436.6	0.35382		436.6	0.42641		436.6	0.5345
436.8	0.13074		436.8	0.24111		436.8	0.35503		436.8	0.42781		436.8	0.53599
437	0.1312		437	0.24187		437	0.35639		437	0.42933		437	0.53775
437.2	0.13164		437.2	0.24265		437.2	0.3578		437.2	0.43089		437.2	0.53969
437.4	0.13206		437.4	0.24344		437.4	0.35919		437.4	0.43245		437.4	0.54164
437.6	0.1325		437.6	0.24426		437.6	0.3605		437.6	0.43398		437.6	0.54351
437.8	0.13297		437.8	0.24511		437.8	0.36177		437.8	0.43558		437.8	0.54539
438	0.1335		438	0.24603		438	0.36312		438	0.43732		438	0.54745
438.2	0.13409		438.2	0.24704		438.2	0.36458		438.2	0.43924		438.2	0.54973
438.4	0.13475		438.4	0.24813		438.4	0.36613		438.4	0.44124		438.4	0.55213
438.6	0.13545		438.6	0.24929		438.6	0.36774		438.6	0.44324		438.6	0.55452
438.8	0.13613		438.8	0.2504		438.8	0.36924		438.8	0.44507		438.8	0.55678
439	0.13666		439	0.2513		439	0.37041		439	0.44654		439	0.55883
439.2	0.13698		439.2	0.25187		439.2	0.37112		439.2	0.44754		439.2	0.56058
439.4	0.13719		439.4	0.25225		439.4	0.37161		439.4	0.44829		439.4	0.56215
439.6	0.13742		439.6	0.25262		439.6	0.37223		439.6	0.4491		439.6	0.56364
439.8	0.13773		439.8	0.25309		439.8	0.37315		439.8	0.45013		439.8	0.56518
440	0.13805		440	0.25367		440	0.37427		440	0.45136		440	0.56684
440.2	0.13831		440.2	0.25435		440.2	0.3755		440.2	0.45271		440.2	0.56872
440.4	0.13852		440.4	0.25511		440.4	0.37678		440.4	0.45417		440.4	0.57076
440.6	0.13874		440.6	0.25595		440.6	0.37806		440.6	0.45571		440.6	0.57284
440.8	0.13899		440.8	0.25682		440.8	0.37931		440.8	0.4573		440.8	0.57486
441	0.13928		441	0.25766		441	0.38055		441	0.45892		441	0.57687
441.2	0.13959		441.2	0.25841		441.2	0.38183		441.2	0.46053		441.2	0.57891
441.4	0.13992		441.4	0.25906		441.4	0.38314		441.4	0.46214		441.4	0.58102
441.6	0.14026		441.6	0.25969		441.6	0.38447		441.6	0.46374		441.6	0.58319
441.8	0.14061		441.8	0.26038		441.8	0.38579		441.8	0.46533		441.8	0.58544
442	0.14097		442	0.2611		442	0.38706		442	0.4669		442	0.58768
442.2	0.1413		442.2	0.26175		442.2	0.38822		442.2	0.46837		442.2	0.58982
442.4	0.1416		442.4	0.26227		442.4	0.38925		442.4	0.46972		442.4	0.5918
442.6	0.14187		442.6	0.26272		442.6	0.39025		442.6	0.47102		442.6	0.59368
442.8	0.14212		442.8	0.26317		442.8	0.39134		442.8	0.47237		442.8	0.59556
443	0.14237		443	0.26367		443	0.39254		443	0.47375		443	0.59746
443.2	0.14262		443.2	0.26418		443.2	0.39372		443.2	0.47507		443.2	0.59932
443.4	0.1429		443.4	0.26469		443.4	0.39476		443.4	0.47624		443.4	0.60109
443.6	0.14319		443.6	0.26524		443.6	0.39569		443.6	0.47732		443.6	0.6028
443.8	0.14348		443.8	0.26589		443.8	0.39658		443.8	0.47846		443.8	0.60448
444	0.14377		444	0.26666		444	0.39749		444	0.47971		444	0.60614
444.2	0.14403		444.2	0.26744		444.2	0.3984		444.2	0.48097		444.2	0.60767
444.4	0.14426		444.4	0.26809		444.4	0.39926		444.4	0.48207		444.4	0.60892
444.6	0.14444		444.6	0.26858		444.6	0.40004		444.6	0.48297		444.6	0.60988
444.8	0.1446		444.8	0.26899		444.8	0.40073		444.8	0.4837		444.8	0.61069
445	0.14472		445	0.26939		445	0.40131		445	0.48434		445	0.61145
445.2	0.14487		445.2	0.26984		445.2	0.40188		445.2	0.48498		445.2	0.61221
445.4	0.14509		445.4	0.27038		445.4	0.40254		445.4	0.48574		445.4	0.61302
445.6	0.14541		445.6	0.27104		445.6	0.4034		445.6	0.48671		445.6	0.61392
445.8	0.14577		445.8	0.27177		445.8	0.40444		445.8	0.48784		445.8	0.61505
446	0.1461		446	0.27251		446	0.40566		446	0.48909		446	0.61651
446.2	0.14637		446.2	0.27322		446.2	0.40701		446.2	0.49041		446.2	0.61829
446.4	0.14658		446.4	0.27385		446.4	0.40839		446.4	0.49177		446.4	0.6202
446.6	0.14674		446.6	0.27439		446.6	0.40975		446.6	0.49316		446.6	0.62212
446.8	0.14685		446.8	0.27493		446.8	0.41109		446.8	0.49463		446.8	0.6241
447	0.14696		447	0.2756		447	0.41248		447	0.49629		447	0.62628
447.2	0.14707		447.2	0.27642		447.2	0.41389		447.2	0.49813		447.2	0.62866
447.4	0.14715		447.4	0.2772		447.4	0.41518		447.4	0.49993		447.4	0.63099
447.6	0.14715		447.6	0.27774		447.6	0.41618		447.6	0.50148		447.6	0.63302
447.8	0.14708		447.8	0.27801		447.8	0.41688		447.8	0.50271		447.8	0.6347
448	0.14699		448	0.2781		448	0.41738		448	0.50369		448	0.63611
448.2	0.14693		448.2	0.27811		448.2	0.41778		448.2	0.50449		448.2	0.63738
448.4	0.14693		448.4	0.27813		448.4	0.41812		448.4	0.50523		448.4	0.63853
448.6	0.14705		448.6	0.27823		448.6	0.41844		448.6	0.50599		448.6	0.6396
448.8	0.14731		448.8	0.27847		448.8	0.41879		448.8	0.50684		448.8	0.64063
449	0.14768		449	0.27886		449	0.41927		449	0.50776		449	0.64175
449.2	0.14815		449.2	0.27942		449.2	0.41997		449.2	0.50872		449.2	0.64304
449.4	0.14867		449.4	0.28012		449.4	0.42088		449.4	0.50972		449.4	0.64448
449.6	0.14921		449.6	0.28095		449.6	0.4219		449.6	0.51076		449.6	0.64591
449.8	0.1497		449.8	0.28187		449.8	0.42292		449.8	0.51183		449.8	0.64722
450	0.15014		450	0.28282		450	0.42393		450	0.51288		450	0.64842
450.2	0.15051		450.2	0.28373		450.2	0.4249		450.2	0.51383		450.2	0.64956
450.4	0.15079		450.4	0.28453		450.4	0.42577		450.4	0.51462		450.4	0.65062
450.6	0.15097		450.6	0.28515		450.6	0.42638		450.6	0.51521		450.6	0.65155
450.8	0.15103		450.8	0.28553		450.8	0.42663		450.8	0.51555		450.8	0.65227
451	0.15101		451	0.28568		451	0.4266		451	0.51574		451	0.6528
451.2	0.15096		451.2	0.28569		451.2	0.42657		451.2	0.51592		451.2	0.65322
451.4	0.15093		451.4	0.28562		451.4	0.42672		451.4	0.51621		451.4	0.6536
451.6	0.15089		451.6	0.2855		451.6	0.42699		451.6	0.51661		451.6	0.65406
451.8	0.1508		451.8	0.28535		451.8	0.42726		451.8	0.51709		451.8	0.65469
452	0.15066		452	0.28522		452	0.42752		452	0.51764		452	0.65554
452.2	0.15054		452.2	0.28517		452.2	0.4279		452.2	0.51831		452.2	0.65655
452.4	0.15047		452.4	0.28527		452.4	0.42849		452.4	0.51912		452.4	0.65766
452.6	0.1505		452.6	0.28551		452.6	0.42924		452.6	0.52003		452.6	0.65876
452.8	0.1506		452.8	0.28589		452.8	0.43002		452.8	0.52095		452.8	0.65973
453	0.15077		453	0.28636		453	0.43073		453	0.52179		453	0.6605
453.2	0.15095		453.2	0.2869		453.2	0.43134		453.2	0.52247		453.2	0.66112
453.4	0.15106		453.4	0.28744		453.4	0.43184		453.4	0.52294		453.4	0.66164
453.6	0.15111		453.6	0.28796		453.6	0.43223		453.6	0.52318		453.6	0.66211
453.8	0.15115		453.8	0.28843		453.8	0.43257		453.8	0.52329		453.8	0.66251
454	0.15125		454	0.28883		454	0.43289		454	0.52332		454	0.66279
454.2	0.15142		454.2	0.28918		454.2	0.43318		454.2	0.52334		454.2	0.6629
454.4	0.15166		454.4	0.28955		454.4	0.43343		454.4	0.52338		454.4	0.66278
454.6	0.15196		454.6	0.28996		454.6	0.43362		454.6	0.52344		454.6	0.66241
454.8	0.15226		454.8	0.29033		454.8	0.43374		454.8	0.52339		454.8	0.66197
455	0.15247		455	0.29061		455	0.43375		455	0.52307		455	0.66164
455.2	0.15258		455.2	0.29078		455.2	0.43369		455.2	0.52256		455.2	0.66147
455.4	0.15256		455.4	0.29089		455.4	0.43362		455.4	0.52215		455.4	0.66137
455.6	0.15241		455.6	0.29098		455.6	0.43359		455.6	0.52205		455.6	0.66124
455.8	0.15216		455.8	0.29095		455.8	0.43352		455.8	0.52212		455.8	0.66098
456	0.15185		456	0.29068		456	0.43329		456	0.52208		456	0.66048
456.2	0.15149		456.2	0.29013		456.2	0.43282		456.2	0.52177		456.2	0.65973
456.4	0.15108		456.4	0.28944		456.4	0.43218		456.4	0.52125		456.4	0.65887
456.6	0.15062		456.6	0.28877		456.6	0.43145		456.6	0.52063		456.6	0.65809
456.8	0.15013		456.8	0.28815		456.8	0.43072		456.8	0.51996		456.8	0.65745
457	0.14971		457	0.28751		457	0.43005		457	0.51927		457	0.65691
457.2	0.1494		457.2	0.28679		457.2	0.42948		457.2	0.51858		457.2	0.65643
457.4	0.14918		457.4	0.28605		457.4	0.42894		457.4	0.51785		457.4	0.65589
457.6	0.149		457.6	0.28539		457.6	0.42827		457.6	0.51703		457.6	0.65515
457.8	0.14882		457.8	0.28482		457.8	0.42742		457.8	0.51606		457.8	0.65417
458	0.1486		458	0.28426		458	0.42645		458	0.51488		458	0.65307
458.2	0.14832		458.2	0.2836		458.2	0.42545		458.2	0.51344		458.2	0.65197
458.4	0.14797		458.4	0.28288		458.4	0.42444		458.4	0.51185		458.4	0.6509
458.6	0.14757		458.6	0.2822		458.6	0.42345		458.6	0.51039		458.6	0.64979
458.8	0.14712		458.8	0.28165		458.8	0.42249		458.8	0.50927		458.8	0.6486
459	0.14666		459	0.28118		459	0.42165		459	0.50846		459	0.64745
459.2	0.14621		459.2	0.28071		459.2	0.42102		459.2	0.50786		459.2	0.64647
459.4	0.14581		459.4	0.28023		459.4	0.42063		459.4	0.50744		459.4	0.64575
459.6	0.14546		459.6	0.27981		459.6	0.42042		459.6	0.50721		459.6	0.64528
459.8	0.14517		459.8	0.27953		459.8	0.42035		459.8	0.50718		459.8	0.64505
460	0.14496		460	0.27938		460	0.42038		460	0.50733		460	0.64507
460.2	0.14483		460.2	0.27928		460.2	0.42053		460.2	0.50761		460.2	0.64534
460.4	0.14481		460.4	0.27918		460.4	0.42078		460.4	0.50797		460.4	0.64582
460.6	0.14487		460.6	0.27912		460.6	0.42106		460.6	0.50834		460.6	0.64638
460.8	0.14497		460.8	0.27916		460.8	0.42125		460.8	0.50866		460.8	0.64683
461	0.14508		461	0.27928		461	0.42128		461	0.50886		461	0.64708
461.2	0.14511		461.2	0.27936		461.2	0.42113		461.2	0.50888		461.2	0.64713
461.4	0.145		461.4	0.2793		461.4	0.42077		461.4	0.50867		461.4	0.64696
461.6	0.14477		461.6	0.27912		461.6	0.42023		461.6	0.50824		461.6	0.6466
461.8	0.14452		461.8	0.27892		461.8	0.41958		461.8	0.50765		461.8	0.64606
462	0.14429		462	0.27877		462	0.41888		462	0.50697		462	0.64538
462.2	0.14408		462.2	0.27867		462.2	0.41826		462.2	0.50636		462.2	0.64469
462.4	0.14384		462.4	0.27859		462.4	0.41781		462.4	0.50596		462.4	0.64414
462.6	0.14359		462.6	0.27853		462.6	0.41756		462.6	0.50579		462.6	0.64377
462.8	0.14331		462.8	0.27846		462.8	0.4174		462.8	0.50569		462.8	0.64353
463	0.14304		463	0.27838		463	0.41723		463	0.50552		463	0.64335
463.2	0.14278		463.2	0.27825		463.2	0.41707		463.2	0.5053		463.2	0.64324
463.4	0.14254		463.4	0.27805		463.4	0.41698		463.4	0.50514		463.4	0.64323
463.6	0.14232		463.6	0.27779		463.6	0.417		463.6	0.50511		463.6	0.64335
463.8	0.14219		463.8	0.27757		463.8	0.41713		463.8	0.50521		463.8	0.64359
464	0.14219		464	0.27749		464	0.41736		464	0.50545		464	0.64394
464.2	0.14229		464.2	0.27757		464.2	0.41766		464.2	0.50578		464.2	0.64434
464.4	0.14236		464.4	0.2777		464.4	0.41798		464.4	0.50614		464.4	0.64472
464.6	0.14232		464.6	0.27781		464.6	0.41829		464.6	0.50647		464.6	0.645
464.8	0.14219		464.8	0.27788		464.8	0.4186		464.8	0.50677		464.8	0.64522
465	0.14206		465	0.27794		465	0.41896		465	0.50709		465	0.64547
465.2	0.14196		465.2	0.27799		465.2	0.41935		465.2	0.50743		465.2	0.64577
465.4	0.14185		465.4	0.27801		465.4	0.41972		465.4	0.50776		465.4	0.64606
465.6	0.1417		465.6	0.278		465.6	0.41996		465.6	0.50806		465.6	0.64627
465.8	0.14146		465.8	0.27788		465.8	0.42001		465.8	0.50818		465.8	0.64628
466	0.14113		466	0.27759		466	0.41979		466	0.50791		466	0.64593
466.2	0.1407		466.2	0.27706		466.2	0.41927		466.2	0.50711		466.2	0.64512
466.4	0.1402		466.4	0.27636		466.4	0.41848		466.4	0.50599		466.4	0.644
466.6	0.13965		466.6	0.27561		466.6	0.41753		466.6	0.50483		466.6	0.64281
466.8	0.13912		466.8	0.2749		466.8	0.4165		466.8	0.50382		466.8	0.6417
467	0.13867		467	0.27427		467	0.41553		467	0.50299		467	0.64072
467.2	0.13837		467.2	0.27378		467.2	0.41473		467.2	0.50232		467.2	0.63991
467.4	0.13821		467.4	0.27343		467.4	0.41413		467.4	0.50182		467.4	0.6393
467.6	0.1381		467.6	0.27318		467.6	0.41367		467.6	0.50148		467.6	0.6389
467.8	0.13799		467.8	0.27299		467.8	0.41331		467.8	0.50128		467.8	0.63872
468	0.13791		468	0.27279		468	0.41297		468	0.50119		468	0.63866
468.2	0.13789		468.2	0.27252		468.2	0.41261		468.2	0.50119		468.2	0.63864
468.4	0.13794		468.4	0.2722		468.4	0.41225		468.4	0.50126		468.4	0.63869
468.6	0.13803		468.6	0.27193		468.6	0.41203		468.6	0.50145		468.6	0.63895
468.8	0.13816		468.8	0.27185		468.8	0.41206		468.8	0.50177		468.8	0.63956
469	0.1383		469	0.27193		469	0.41232		469	0.50214		469	0.64038
469.2	0.13844		469.2	0.27212		469.2	0.41271		469.2	0.50241		469.2	0.64112
469.4	0.13858		469.4	0.27236		469.4	0.41315		469.4	0.50251		469.4	0.64159
469.6	0.1387		469.6	0.27267		469.6	0.41363		469.6	0.5026		469.6	0.642
469.8	0.13879		469.8	0.27305		469.8	0.41417		469.8	0.5029		469.8	0.64263
470	0.13887		470	0.27352		470	0.41478		470	0.50346		470	0.64352
470.2	0.13898		470.2	0.27411		470.2	0.4155		470.2	0.50423		470.2	0.6445
470.4	0.13916		470.4	0.27483		470.4	0.41637		470.4	0.50512		470.4	0.64538
470.6	0.13941		470.6	0.27565		470.6	0.41733		470.6	0.50607		470.6	0.64624
470.8	0.13973		470.8	0.27652		470.8	0.41827		470.8	0.50701		470.8	0.6472
471	0.14008		471	0.27736		471	0.41911		471	0.50787		471	0.64832
471.2	0.14038		471.2	0.27802		471.2	0.4197		471.2	0.50858		471.2	0.64939
471.4	0.14052		471.4	0.27836		471.4	0.41994		471.4	0.50906		471.4	0.6502
471.6	0.14052		471.6	0.27842		471.6	0.41997		471.6	0.50941		471.6	0.65081
471.8	0.14044		471.8	0.27844		471.8	0.42014		471.8	0.50987		471.8	0.65158
472	0.14039		472	0.2786		472	0.42076		472	0.51065		472	0.6528
472.2	0.14039		472.2	0.27896		472.2	0.42173		472.2	0.51168		472.2	0.65433
472.4	0.14045		472.4	0.27946		472.4	0.42286		472.4	0.51287		472.4	0.65591
472.6	0.14057		472.6	0.28004		472.6	0.42399		472.6	0.51411		472.6	0.65739
472.8	0.14066		472.8	0.28053		472.8	0.42505		472.8	0.5154		472.8	0.65885
473	0.14063		473	0.28076		473	0.42601		473	0.51672		473	0.66036
473.2	0.1405		473.2	0.28079		473.2	0.42688		473.2	0.51806		473.2	0.66192
473.4	0.14037		473.4	0.28083		473.4	0.42775		473.4	0.51937		473.4	0.66344
473.6	0.14032		473.6	0.28106		473.6	0.42865		473.6	0.52064		473.6	0.66485
473.8	0.14036		473.8	0.28147		473.8	0.42958		473.8	0.52182		473.8	0.66618
474	0.14048		474	0.282		474	0.43049		474	0.5229		474	0.66748
474.2	0.14064		474.2	0.28257		474.2	0.43135		474.2	0.52383		474.2	0.66878
474.4	0.14078		474.4	0.28304		474.4	0.43209		474.4	0.52456		474.4	0.67007
474.6	0.14082		474.6	0.28328		474.6	0.43265		474.6	0.52505		474.6	0.67133
474.8	0.14076		474.8	0.28337		474.8	0.43311		474.8	0.52543		474.8	0.67257
475	0.14067		475	0.28347		475	0.43362		475	0.52589		475	0.67379
475.2	0.1406		475.2	0.28371		475.2	0.43428		475.2	0.52658		475.2	0.67499
475.4	0.14062		475.4	0.28411		475.4	0.43507		475.4	0.52744		475.4	0.67617
475.6	0.14076		475.6	0.28468		475.6	0.43593		475.6	0.52833		475.6	0.67731
475.8	0.141		475.8	0.28534		475.8	0.43678		475.8	0.5292		475.8	0.67839
476	0.14125		476	0.28596		476	0.43758		476	0.53004		476	0.67935
476.2	0.14141		476.2	0.28642		476.2	0.43827		476.2	0.53087		476.2	0.68014
476.4	0.1415		476.4	0.28675		476.4	0.43888		476.4	0.53165		476.4	0.6808
476.6	0.1416		476.6	0.28704		476.6	0.43943		476.6	0.53239		476.6	0.68142
476.8	0.14173		476.8	0.28734		476.8	0.43998		476.8	0.53305		476.8	0.68201
477	0.14186		477	0.28766		477	0.44048		477	0.53362		477	0.68248
477.2	0.14193		477.2	0.28794		477.2	0.44093		477.2	0.53411		477.2	0.68271
477.4	0.14191		477.4	0.28814		477.4	0.44126		477.4	0.53446		477.4	0.68272
477.6	0.14179		477.6	0.28815		477.6	0.4414		477.6	0.53457		477.6	0.68269
477.8	0.14155		477.8	0.28787		477.8	0.44125		477.8	0.53436		477.8	0.68274
478	0.14117		478	0.28735		478	0.4408		478	0.53393		478	0.68276
478.2	0.14066		478.2	0.28665		478.2	0.44006		478.2	0.5334		478.2	0.68255
478.4	0.14001		478.4	0.28586		478.4	0.43909		478.4	0.53286		478.4	0.68203
478.6	0.13931		478.6	0.28507		478.6	0.43803		478.6	0.53225		478.6	0.68138
478.8	0.13863		478.8	0.28438		478.8	0.43705		478.8	0.53154		478.8	0.68079
479	0.13802		479	0.28381		479	0.43621		479	0.53076		479	0.68034
479.2	0.1375		479.2	0.28334		479.2	0.43549		479.2	0.52999		479.2	0.67999
479.4	0.13709		479.4	0.28295		479.4	0.43487		479.4	0.52933		479.4	0.6797
479.6	0.13682		479.6	0.28268		479.6	0.43438		479.6	0.52876		479.6	0.67936
479.8	0.1367		479.8	0.28257		479.8	0.43405		479.8	0.52821		479.8	0.67887
480	0.13672		480	0.28262		480	0.43384		480	0.52764		480	0.67814
480.2	0.13676		480.2	0.28266		480.2	0.43361		480.2	0.52697		480.2	0.67715
480.4	0.13674		480.4	0.28255		480.4	0.4332		480.4	0.52614		480.4	0.67589
480.6	0.13662		480.6	0.28223		480.6	0.43262		480.6	0.52514		480.6	0.67444
480.8	0.13642		480.8	0.28174		480.8	0.43194		480.8	0.52402		480.8	0.67296
481	0.13616		481	0.28108		481	0.43118		481	0.52279		481	0.67149
481.2	0.13581		481.2	0.28022		481.2	0.4302		481.2	0.52139		481.2	0.66985
481.4	0.13534		481.4	0.27916		481.4	0.4288		481.4	0.51974		481.4	0.66777
481.6	0.13474		481.6	0.27789		481.6	0.42694		481.6	0.51782		481.6	0.66523
481.8	0.13404		481.8	0.27646		481.8	0.42485		481.8	0.5157		481.8	0.66249
482	0.13326		482	0.27492		482	0.42273		482	0.51347		482	0.65982
482.2	0.1325		482.2	0.27338		482.2	0.4207		482.2	0.51122		482.2	0.65735
482.4	0.13186		482.4	0.27195		482.4	0.41881		482.4	0.50909		482.4	0.65513
482.6	0.1314		482.6	0.27075		482.6	0.41712		482.6	0.50717		482.6	0.65318
482.8	0.13112		482.8	0.26981		482.8	0.41566		482.8	0.50539		482.8	0.65138
483	0.13098		483	0.26918		483	0.41446		483	0.50367		483	0.64958
483.2	0.13095		483.2	0.26882		483.2	0.41349		483.2	0.50203		483.2	0.64777
483.4	0.13102		483.4	0.26861		483.4	0.41271		483.4	0.5006		483.4	0.64614
483.6	0.13118		483.6	0.26841		483.6	0.41209		483.6	0.4995		483.6	0.64482
483.8	0.1314		483.8	0.26825		483.8	0.41166		483.8	0.49876		483.8	0.64387
484	0.13164		484	0.2682		484	0.41149		484	0.49836		484	0.64328
484.2	0.13187		484.2	0.26829		484.2	0.41157		484.2	0.49824		484.2	0.64295
484.4	0.13203		484.4	0.2684		484.4	0.41163		484.4	0.49818		484.4	0.64257
484.6	0.13205		484.6	0.26843		484.6	0.4114		484.6	0.49797		484.6	0.64183
484.8	0.13192		484.8	0.2683		484.8	0.41089		484.8	0.49756		484.8	0.64075
485	0.13163		485	0.268		485	0.4103		485	0.49703		485	0.63962
485.2	0.13122		485.2	0.26752		485.2	0.4098		485.2	0.49646		485.2	0.63871
485.4	0.13072		485.4	0.26691		485.4	0.40933		485.4	0.49587		485.4	0.63792
485.6	0.13023		485.6	0.26627		485.6	0.40879		485.6	0.49528		485.6	0.63708
485.8	0.12979		485.8	0.26568		485.8	0.40813		485.8	0.49471		485.8	0.63612
486	0.12937		486	0.26515		486	0.40748		486	0.49413		486	0.63513
486.2	0.12898		486.2	0.26472		486.2	0.40696		486.2	0.49354		486.2	0.63424
486.4	0.12864		486.4	0.26438		486.4	0.40655		486.4	0.49299		486.4	0.63349
486.6	0.12841		486.6	0.2641		486.6	0.40617		486.6	0.49258		486.6	0.63287
486.8	0.12833		486.8	0.26387		486.8	0.40574		486.8	0.49234		486.8	0.63237
487	0.12837		487	0.26372		487	0.40532		487	0.49219		487	0.63198
487.2	0.12849		487.2	0.26368		487.2	0.40498		487.2	0.49199		487.2	0.63172
487.4	0.12862		487.4	0.26373		487.4	0.40474		487.4	0.4917		487.4	0.63152
487.6	0.1287		487.6	0.26379		487.6	0.40451		487.6	0.49136		487.6	0.6313
487.8	0.12867		487.8	0.26376		487.8	0.40422		487.8	0.49105		487.8	0.63097
488	0.12854		488	0.26363		488	0.40391		488	0.49074		488	0.63057
488.2	0.12834		488.2	0.26342		488.2	0.40366		488.2	0.4904		488.2	0.63025
488.4	0.12813		488.4	0.26314		488.4	0.40355		488.4	0.49001		488.4	0.63007
488.6	0.12789		488.6	0.26285		488.6	0.40357		488.6	0.48968		488.6	0.63002
488.8	0.12764		488.8	0.26259		488.8	0.40369		488.8	0.48953		488.8	0.63009
489	0.12741		489	0.26239		489	0.40393		489	0.48962		489	0.63027
489.2	0.12723		489.2	0.2623		489.2	0.40432		489.2	0.48992		489.2	0.63064
489.4	0.12715		489.4	0.26234		489.4	0.40489		489.4	0.49039		489.4	0.63124
489.6	0.12717		489.6	0.2625		489.6	0.40559		489.6	0.49104		489.6	0.63207
489.8	0.1273		489.8	0.2628		489.8	0.40634		489.8	0.49187		489.8	0.63313
490	0.12751		490	0.26323		490	0.40708		490	0.49287		490	0.6344
490.2	0.12782		490.2	0.26378		490.2	0.40786		490.2	0.49393		490.2	0.63581
490.4	0.1282		490.4	0.26443		490.4	0.40869		490.4	0.49495		490.4	0.63733
490.6	0.1286		490.6	0.26512		490.6	0.40954		490.6	0.49591		490.6	0.63887
490.8	0.12893		490.8	0.26574		490.8	0.41032		490.8	0.49682		490.8	0.64036
491	0.1291		491	0.2662		491	0.41095		491	0.49769		491	0.64173
491.2	0.12918		491.2	0.2665		491.2	0.41144		491.2	0.49845		491.2	0.64295
491.4	0.12926		491.4	0.26669		491.4	0.41181		491.4	0.499		491.4	0.64404
491.6	0.12942		491.6	0.26684		491.6	0.41214		491.6	0.4994		491.6	0.64505
491.8	0.12966		491.8	0.2671		491.8	0.41262		491.8	0.49994		491.8	0.64618
492	0.13		492	0.26758		492	0.41346		492	0.5009		492	0.64761
492.2	0.13046		492.2	0.26835		492.2	0.41464		492.2	0.50228		492.2	0.64937
492.4	0.13109		492.4	0.26942		492.4	0.41608		492.4	0.50392		492.4	0.65136
492.6	0.13189		492.6	0.2708		492.6	0.41769		492.6	0.5057		492.6	0.65356
492.8	0.13279		492.8	0.2724		492.8	0.41949		492.8	0.5077		492.8	0.65607
493	0.13368		493	0.27413		493	0.42149		493	0.51005		493	0.65901
493.2	0.13453		493.2	0.27594		493.2	0.42366		493.2	0.51274		493.2	0.66232
493.4	0.13532		493.4	0.27773		493.4	0.4259		493.4	0.5156		493.4	0.66567
493.6	0.13605		493.6	0.27947		493.6	0.4281		493.6	0.51844		493.6	0.66876
493.8	0.1367		493.8	0.28112		493.8	0.43027		493.8	0.52117		493.8	0.67166
494	0.13726		494	0.28267		494	0.43247		494	0.52373		494	0.67457
494.2	0.13771		494.2	0.28411		494.2	0.43474		494.2	0.5261		494.2	0.67764
494.4	0.13808		494.4	0.28542		494.4	0.43697		494.4	0.52835		494.4	0.68082
494.6	0.13839		494.6	0.28656		494.6	0.43908		494.6	0.53057		494.6	0.68401
494.8	0.13868		494.8	0.28756		494.8	0.44106		494.8	0.53282		494.8	0.68714
495	0.13901		495	0.28852		495	0.44299		495	0.53511		495	0.69015
495.2	0.13942		495.2	0.2895		495.2	0.44492		495.2	0.53746		495.2	0.69301
495.4	0.13993		495.4	0.29058		495.4	0.44691		495.4	0.53989		495.4	0.69587
495.6	0.14054		495.6	0.29182		495.6	0.44897		495.6	0.54241		495.6	0.69892
495.8	0.14124		495.8	0.29321		495.8	0.45109		495.8	0.54503		495.8	0.70226
496	0.14199		496	0.29464		496	0.45322		496	0.54773		496	0.70577
496.2	0.14274		496.2	0.29601		496.2	0.45532		496.2	0.55047		496.2	0.70932
496.4	0.1435		496.4	0.2973		496.4	0.4574		496.4	0.55322		496.4	0.71279
496.6	0.14427		496.6	0.29855		496.6	0.45953		496.6	0.55595		496.6	0.71611
496.8	0.14507		496.8	0.29981		496.8	0.46176		496.8	0.55864		496.8	0.71927
497	0.14592		497	0.30113		497	0.46413		497	0.56134		497	0.72252
497.2	0.14679		497.2	0.30251		497.2	0.46663		497.2	0.56409		497.2	0.72619
497.4	0.14769		497.4	0.30402		497.4	0.46929		497.4	0.56695		497.4	0.73038
497.6	0.14867		497.6	0.3057		497.6	0.47215		497.6	0.57003		497.6	0.73496
497.8	0.14975		497.8	0.30762		497.8	0.47525		497.8	0.57338		497.8	0.73974
498	0.15091		498	0.30973		498	0.47851		498	0.57701		498	0.74465
498.2	0.15215		498.2	0.31193		498.2	0.48183		498.2	0.58083		498.2	0.74963
498.4	0.15344		498.4	0.31417		498.4	0.48515		498.4	0.58483		498.4	0.75473
498.6	0.15482		498.6	0.31652		498.6	0.48865		498.6	0.58914		498.6	0.76012
498.8	0.15634		498.8	0.31911		498.8	0.49249		498.8	0.59392		498.8	0.76603
499	0.15798		499	0.32194		499	0.49672		499	0.59917		499	0.77247
499.2	0.15966		499.2	0.32492		499.2	0.50123		499.2	0.60473		499.2	0.7792
499.4	0.16132		499.4	0.32796		499.4	0.50591		499.4	0.61044		499.4	0.78601
499.6	0.1629		499.6	0.33102		499.6	0.5107		499.6	0.6162		499.6	0.79286
499.8	0.16436		499.8	0.33404		499.8	0.51554		499.8	0.62196		499.8	0.79982
500	0.16569		500	0.33702		500	0.52039		500	0.62769		500	0.80689
500.2	0.16694		500.2	0.33997		500.2	0.52513		500.2	0.63338		500.2	0.81402
500.4	0.16818		500.4	0.34291		500.4	0.52968		500.4	0.63902		500.4	0.82113
500.6	0.16945		500.6	0.34588		500.6	0.53406		500.6	0.6446		500.6	0.82823
500.8	0.17077		500.8	0.34895		500.8	0.53842		500.8	0.65006		500.8	0.8354
501	0.17216		501	0.35214		501	0.54286		501	0.65539		501	0.84269
501.2	0.17365		501.2	0.35542		501.2	0.54736		501.2	0.66066		501.2	0.85005
501.4	0.17525		501.4	0.35872		501.4	0.55186		501.4	0.66597		501.4	0.8574
501.6	0.17697		501.6	0.36198		501.6	0.55634		501.6	0.67138		501.6	0.86467
501.8	0.17873		501.8	0.36515		501.8	0.56082		501.8	0.67684		501.8	0.87187
502	0.18048		502	0.36818		502	0.56534		502	0.6823		502	0.87899
502.2	0.18217		502.2	0.37107		502.2	0.56989		502.2	0.68772		502.2	0.88605
502.4	0.18378		502.4	0.37386		502.4	0.57444		502.4	0.69308		502.4	0.89303
502.6	0.18528		502.6	0.37656		502.6	0.57898		502.6	0.69838		502.6	0.89995
502.8	0.18664		502.8	0.37916		502.8	0.58348		502.8	0.70358		502.8	0.90687
503	0.18781		503	0.38163		503	0.58792		503	0.7087		503	0.91386
503.2	0.18883		503.2	0.38398		503.2	0.59229		503.2	0.7137		503.2	0.92091
503.4	0.18981		503.4	0.38632		503.4	0.59654		503.4	0.71856		503.4	0.92793
503.6	0.19086		503.6	0.38873		503.6	0.60065		503.6	0.72328		503.6	0.93482
503.8	0.19198		503.8	0.39123		503.8	0.60462		503.8	0.7279		503.8	0.94149
504	0.19311		504	0.39379		504	0.6085		504	0.73254		504	0.94787
504.2	0.19425		504.2	0.3964		504.2	0.61234		504.2	0.73726		504.2	0.95393
504.4	0.19545		504.4	0.3991		504.4	0.61625		504.4	0.74209		504.4	0.95982
504.6	0.19681		504.6	0.4019		504.6	0.62033		504.6	0.74707		504.6	0.96569
504.8	0.19828		504.8	0.40474		504.8	0.62449		504.8	0.75209		504.8	0.97155
505	0.1997		505	0.40743		505	0.62849		505	0.75691		505	0.97724
505.2	0.20093		505.2	0.40982		505.2	0.63211		505.2	0.76136		505.2	0.98266
505.4	0.20203		505.4	0.41196		505.4	0.63543		505.4	0.76546		505.4	0.98774
505.6	0.20313		505.6	0.41393		505.6	0.63861		505.6	0.76933		505.6	0.99249
505.8	0.20428		505.8	0.41577		505.8	0.64176		505.8	0.77307		505.8	0.99692
506	0.2054		506	0.41751		506	0.64478		506	0.77671		506	1.00114
506.2	0.2064		506.2	0.41915		506.2	0.64762		506.2	0.78027		506.2	1.00524
506.4	0.20729		506.4	0.42072		506.4	0.65026		506.4	0.78369		506.4	1.00918
506.6	0.20811		506.6	0.42228		506.6	0.65275		506.6	0.78681		506.6	1.01283
506.8	0.20888		506.8	0.42386		506.8	0.65512		506.8	0.78954		506.8	1.01606
507	0.2096		507	0.42536		507	0.65726		507	0.79185		507	1.0189
507.2	0.21025		507.2	0.42669		507.2	0.65906		507.2	0.79376		507.2	1.02139
507.4	0.21082		507.4	0.42783		507.4	0.66054		507.4	0.79535		507.4	1.02356
507.6	0.21134		507.6	0.42887		507.6	0.66187		507.6	0.7968		507.6	1.02543
507.8	0.21183		507.8	0.42989		507.8	0.66321		507.8	0.79824		507.8	1.02699
508	0.21222		508	0.4308		508	0.66436		508	0.79949		508	1.02815
508.2	0.2124		508.2	0.43141		508.2	0.66492		508.2	0.80016		508.2	1.02873
508.4	0.21231		508.4	0.4316		508.4	0.66467		508.4	0.80002		508.4	1.02862
508.6	0.21206		508.6	0.43138		508.6	0.66379		508.6	0.79918		508.6	1.02778
508.8	0.21176		508.8	0.43079		508.8	0.66254		508.8	0.79783		508.8	1.02621
509	0.21144		509	0.42989		509	0.66103		509	0.79609		509	1.02392
509.2	0.21103		509.2	0.42875		509.2	0.65917		509.2	0.79401		509.2	1.02097
509.4	0.21049		509.4	0.42741		509.4	0.65692		509.4	0.79164		509.4	1.01739
509.6	0.20986		509.6	0.42593		509.6	0.65443		509.6	0.78898		509.6	1.01333
509.8	0.20924		509.8	0.42435		509.8	0.65194		509.8	0.78604		509.8	1.00891
510	0.20866		510	0.42266		510	0.64952		510	0.78276		510	1.00426
510.2	0.20803		510.2	0.42083		510.2	0.64697		510.2	0.77905		510.2	0.99947
510.4	0.20729		510.4	0.41879		510.4	0.6441		510.4	0.77483		510.4	0.99459
510.6	0.20641		510.6	0.41657		510.6	0.64091		510.6	0.77025		510.6	0.98965
510.8	0.20542		510.8	0.41425		510.8	0.63757		510.8	0.76568		510.8	0.98462
511	0.20435		511	0.41188		511	0.63418		511	0.76135		511	0.97942
511.2	0.20312		511.2	0.40934		511.2	0.63053		511.2	0.75697		511.2	0.97375
511.4	0.20165		511.4	0.40649		511.4	0.62636		511.4	0.75213		511.4	0.96729
511.6	0.19997		511.6	0.40332		511.6	0.6216		511.6	0.74671		511.6	0.96002
511.8	0.19819		511.8	0.39999		511.8	0.6165		511.8	0.74098		511.8	0.95242
512	0.19645		512	0.39666		512	0.61132		512	0.73521		512	0.94494
512.2	0.19473		512.2	0.39336		512.2	0.60612		512.2	0.7294		512.2	0.93755
512.4	0.19299		512.4	0.39003		512.4	0.60084		512.4	0.72342		512.4	0.92996
512.6	0.19118		512.6	0.38663		512.6	0.59546		512.6	0.71717		512.6	0.92198
512.8	0.18936		512.8	0.38316		512.8	0.59003		512.8	0.7107		512.8	0.91367
513	0.18761		513	0.37959		513	0.58461		513	0.70407		513	0.90512
513.2	0.18594		513.2	0.37597		513.2	0.57918		513.2	0.6973		513.2	0.89639
513.4	0.18429		513.4	0.37236		513.4	0.57364		513.4	0.69033		513.4	0.88749
513.6	0.1826		513.6	0.3688		513.6	0.56791		513.6	0.68312		513.6	0.87842
513.8	0.18083		513.8	0.3652		513.8	0.56195		513.8	0.67576		513.8	0.86925
514	0.17898		514	0.36142		514	0.55575		514	0.66833		514	0.86006
514.2	0.17701		514.2	0.35741		514.2	0.54931		514.2	0.66088		514.2	0.85082
514.4	0.17495		514.4	0.35322		514.4	0.54273		514.4	0.65331		514.4	0.84127
514.6	0.17281		514.6	0.34892		514.6	0.53611		514.6	0.64552		514.6	0.83118
514.8	0.1706		514.8	0.34461		514.8	0.52952		514.8	0.63761		514.8	0.82073
515	0.16837		515	0.34039		515	0.52307		515	0.62983		515	0.81041
515.2	0.16612		515.2	0.33631		515.2	0.51681		515.2	0.62233		515.2	0.80057
515.4	0.16383		515.4	0.33228		515.4	0.51062		515.4	0.61497		515.4	0.79103
515.6	0.16145		515.6	0.32813		515.6	0.50434		515.6	0.60749		515.6	0.78146
515.8	0.15897		515.8	0.3238		515.8	0.49791		515.8	0.59978		515.8	0.77168
516	0.15645		516	0.31935		516	0.49136		516	0.59193		516	0.76174
516.2	0.15394		516.2	0.31482		516.2	0.48475		516.2	0.584		516.2	0.75172
516.4	0.15148		516.4	0.31032		516.4	0.4781		516.4	0.57606		516.4	0.74165
516.6	0.14914		516.6	0.30596		516.6	0.47141		516.6	0.56816		516.6	0.73158
516.8	0.14695		516.8	0.30179		516.8	0.4647		516.8	0.56032		516.8	0.72153
517	0.14485		517	0.29773		517	0.45797		517	0.55256		517	0.71148
517.2	0.1428		517.2	0.29366		517.2	0.45127		517.2	0.54487		517.2	0.70139
517.4	0.14083		517.4	0.28961		517.4	0.44468		517.4	0.53728		517.4	0.69134
517.6	0.13905		517.6	0.28573		517.6	0.43838		517.6	0.52987		517.6	0.68155
517.8	0.13757		517.8	0.28217		517.8	0.43253		517.8	0.52269		517.8	0.67221
518	0.13632		518	0.27892		518	0.42712		518	0.51581		518	0.6633
518.2	0.13516		518.2	0.27593		518.2	0.42208		518.2	0.5093		518.2	0.65471
518.4	0.13399		518.4	0.27314		518.4	0.41732		518.4	0.50315		518.4	0.64637
518.6	0.13277		518.6	0.27039		518.6	0.41272		518.6	0.4972		518.6	0.63828
518.8	0.13147		518.8	0.26754		518.8	0.40819		518.8	0.49129		518.8	0.63042
519	0.13009		519	0.26462		519	0.40369		519	0.4854		519	0.62276
519.2	0.12865		519.2	0.26172		519.2	0.3993		519.2	0.47962		519.2	0.61528
519.4	0.12715		519.4	0.25893		519.4	0.39501		519.4	0.47402		519.4	0.60792
519.6	0.1256		519.6	0.25619		519.6	0.39075		519.6	0.46854		519.6	0.60059
519.8	0.12394		519.8	0.2534		519.8	0.38639		519.8	0.46311		519.8	0.59321
520	0.12218		520	0.25048		520	0.38183		520	0.45761		520	0.58569
520.2	0.1203		520.2	0.24739		520.2	0.37703		520.2	0.4519		520.2	0.57797
520.4	0.11829		520.4	0.24409		520.4	0.37195		520.4	0.44585		520.4	0.57
520.6	0.11622		520.6	0.24059		520.6	0.36662		520.6	0.43944		520.6	0.56179
520.8	0.11419		520.8	0.23693		520.8	0.36111		520.8	0.43271		520.8	0.55338
521	0.11224		521	0.23317		521	0.35548		521	0.42575		521	0.54483
521.2	0.11039		521.2	0.22941		521.2	0.34979		521.2	0.41878		521.2	0.53625
521.4	0.10862		521.4	0.22572		521.4	0.34407		521.4	0.41202		521.4	0.52777
521.6	0.1069		521.6	0.22215		521.6	0.33838		521.6	0.40553		521.6	0.51941
521.8	0.10521		521.8	0.21866		521.8	0.33279		521.8	0.39917		521.8	0.51117
522	0.10352		522	0.21523		522	0.32735		522	0.39286		522	0.50303
522.2	0.10184		522.2	0.21189		522.2	0.3221		522.2	0.38669		522.2	0.4951
522.4	0.10022		522.4	0.20869		522.4	0.31706		522.4	0.38081		522.4	0.4875
522.6	0.09866		522.6	0.20562		522.6	0.31224		522.6	0.37531		522.6	0.48029
522.8	0.09716		522.8	0.20259		522.8	0.30762		522.8	0.37013		522.8	0.4734
523	0.0957		523	0.19953		523	0.30316		523	0.3652		523	0.46673
523.2	0.09424		523.2	0.1964		523.2	0.29875		523.2	0.36036		523.2	0.46017
523.4	0.09274		523.4	0.19325		523.4	0.29426		523.4	0.35539		523.4	0.45358
523.6	0.09118		523.6	0.19009		523.6	0.28957		523.6	0.35013		523.6	0.44687
523.8	0.08962		523.8	0.18695		523.8	0.28478		523.8	0.34464		523.8	0.44009
524	0.08812		524	0.18386		524	0.28003		524	0.33905		524	0.43333
524.2	0.08672		524.2	0.18086		524.2	0.2754		524.2	0.33348		524.2	0.42668
524.4	0.08543		524.4	0.17801		524.4	0.27091		524.4	0.32813		524.4	0.42017
524.6	0.08425		524.6	0.17538		524.6	0.26658		524.6	0.32314		524.6	0.41386
524.8	0.08313		524.8	0.17293		524.8	0.26241		524.8	0.31839		524.8	0.4077
525	0.08205		525	0.17061		525	0.25841		525	0.31367		525	0.40164
525.2	0.08099		525.2	0.16836		525.2	0.25457		525.2	0.30881		525.2	0.39564
525.4	0.07998		525.4	0.16617		525.4	0.25085		525.4	0.30395		525.4	0.38971
525.6	0.07906		525.6	0.164		525.6	0.24721		525.6	0.29923		525.6	0.38388
525.8	0.07821		525.8	0.16184		525.8	0.24364		525.8	0.29468		525.8	0.37813
526	0.07733		526	0.15962		526	0.24013		526	0.29026		526	0.37245
526.2	0.07636		526.2	0.1573		526.2	0.23666		526.2	0.28591		526.2	0.36681
526.4	0.07528		526.4	0.15493		526.4	0.23315		526.4	0.28154		526.4	0.36116
526.6	0.07408		526.6	0.15254		526.6	0.22953		526.6	0.27708		526.6	0.35543
526.8	0.0728		526.8	0.15018		526.8	0.22579		526.8	0.27251		526.8	0.34964
527	0.07146		527	0.14786		527	0.22207		527	0.26801		527	0.34396
527.2	0.07013		527.2	0.14558		527.2	0.21854		527.2	0.26373		527.2	0.33857
527.4	0.06884		527.4	0.14341		527.4	0.21527		527.4	0.25978		527.4	0.33355
527.6	0.06761		527.6	0.1414		527.6	0.21228		527.6	0.25627		527.6	0.3289
527.8	0.06648		527.8	0.13959		527.8	0.20956		527.8	0.2532		527.8	0.32463
528	0.06539		528	0.13788		528	0.20703		528	0.2504		528	0.32069
528.2	0.0643		528.2	0.13616		528.2	0.2046		528.2	0.24763		528.2	0.31706
528.4	0.06324		528.4	0.13442		528.4	0.20224		528.4	0.24485		528.4	0.31369
528.6	0.06227		528.6	0.13278		528.6	0.20005		528.6	0.24226		528.6	0.31054
528.8	0.06147		528.8	0.13137		528.8	0.1981		528.8	0.24002		528.8	0.30758
529	0.06077		529	0.13008		529	0.19627		529	0.23801		529	0.30471
529.2	0.06003		529.2	0.12872		529.2	0.19437		529.2	0.236		529.2	0.30182
529.4	0.05917		529.4	0.12716		529.4	0.19226		529.4	0.2338		529.4	0.29881
529.6	0.05824		529.6	0.12543		529.6	0.18994		529.6	0.23134		529.6	0.29558
529.8	0.05729		529.8	0.12356		529.8	0.18742		529.8	0.22857		529.8	0.29201
530	0.05633		530	0.12159		530	0.18472		530	0.22551		530	0.28808
530.2	0.05533		530.2	0.11948		530.2	0.18185		530.2	0.22217		530.2	0.28384
530.4	0.05428		530.4	0.11727		530.4	0.17885		530.4	0.21861		530.4	0.27933
530.6	0.0532		530.6	0.11503		530.6	0.17577		530.6	0.21494		530.6	0.27469
530.8	0.05215		530.8	0.11288		530.8	0.17271		530.8	0.21129		530.8	0.27005
531	0.05116		531	0.11084		531	0.16969		531	0.20772		531	0.26549
531.2	0.0502		531.2	0.10885		531.2	0.16667		531.2	0.20414		531.2	0.26099
531.4	0.04925		531.4	0.10683		531.4	0.1636		531.4	0.2005		531.4	0.25651
531.6	0.04833		531.6	0.10488		531.6	0.16062		531.6	0.19694		531.6	0.25217
531.8	0.04749		531.8	0.10317		531.8	0.15794		531.8	0.19369		531.8	0.24812
532	0.04676		532	0.10182		532	0.15571		532	0.19094		532	0.24448
532.2	0.04613		532.2	0.10073		532.2	0.15385		532.2	0.18863		532.2	0.24128
532.4	0.04559		532.4	0.09981		532.4	0.15224		532.4	0.18667		532.4	0.23849
532.6	0.04512		532.6	0.09896		532.6	0.15082		532.6	0.18498		532.6	0.23606
532.8	0.0447		532.8	0.09815		532.8	0.14953		532.8	0.18342		532.8	0.23389
533	0.04432		533	0.09734		533	0.14836		533	0.1819		533	0.23191
533.2	0.04396		533.2	0.09653		533.2	0.14723		533.2	0.18039		533.2	0.23003
533.4	0.04361		533.4	0.09573		533.4	0.14603		533.4	0.17891		533.4	0.22815
533.6	0.04324		533.6	0.09492		533.6	0.14473		533.6	0.17742		533.6	0.2262
533.8	0.04286		533.8	0.0941		533.8	0.14337		533.8	0.17583		533.8	0.22409
534	0.04246		534	0.09322		534	0.14198		534	0.17404		534	0.22176
534.2	0.04204		534.2	0.09227		534.2	0.14053		534.2	0.17202		534.2	0.21918
534.4	0.04159		534.4	0.0912		534.4	0.13887		534.4	0.16979		534.4	0.21641
534.6	0.04112		534.6	0.09001		534.6	0.13695		534.6	0.1674		534.6	0.21348
534.8	0.04063		534.8	0.08873		534.8	0.1349		534.8	0.16494		534.8	0.21047
535	0.04014		535	0.08747		535	0.13293		535	0.16254		535	0.20748
535.2	0.03965		535.2	0.08627		535.2	0.13114		535.2	0.16028		535.2	0.2046
535.4	0.03916		535.4	0.08516		535.4	0.1295		535.4	0.15818		535.4	0.20189
535.6	0.03864		535.6	0.08416		535.6	0.12796		535.6	0.15627		535.6	0.19945
535.8	0.0381		535.8	0.08323		535.8	0.12649		535.8	0.15451		535.8	0.19725
536	0.03752		536	0.0823		536	0.12506		536	0.15286		536	0.19526
536.2	0.03692		536.2	0.08133		536.2	0.12366		536.2	0.1513		536.2	0.19343
536.4	0.03632		536.4	0.0804		536.4	0.1223		536.4	0.14988		536.4	0.19177
536.6	0.03575		536.6	0.07958		536.6	0.12102		536.6	0.14866		536.6	0.1903
536.8	0.03525		536.8	0.07891		536.8	0.11987		536.8	0.14764		536.8	0.18898
537	0.03485		537	0.07838		537	0.11891		537	0.14671		537	0.1877
537.2	0.03458		537.2	0.07795		537.2	0.11818		537.2	0.14578		537.2	0.18638
537.4	0.03438		537.4	0.07755		537.4	0.11755		537.4	0.14486		537.4	0.18505
537.6	0.03416		537.6	0.07709		537.6	0.11686		537.6	0.14397		537.6	0.18377
537.8	0.03389		537.8	0.07653		537.8	0.116		537.8	0.14311		537.8	0.18256
538	0.03361		538	0.07588		538	0.11502		538	0.14222		538	0.18132
538.2	0.03335		538.2	0.07516		538.2	0.11398		538.2	0.14121		538.2	0.17998
538.4	0.03306		538.4	0.07437		538.4	0.11287		538.4	0.14005		538.4	0.17847
538.6	0.03265		538.6	0.07353		538.6	0.11169		538.6	0.13867		538.6	0.17679
538.8	0.03207		538.8	0.07262		538.8	0.11042		538.8	0.13708		538.8	0.17495
539	0.03136		539	0.07164		539	0.10907		539	0.13536		539	0.17297
539.2	0.03062		539.2	0.07059		539.2	0.10765		539.2	0.13361		539.2	0.17092
539.4	0.02989		539.4	0.06951		539.4	0.10622		539.4	0.13189		539.4	0.16885
539.6	0.02924		539.6	0.06851		539.6	0.10484		539.6	0.13022		539.6	0.16681
539.8	0.02868		539.8	0.06769		539.8	0.10357		539.8	0.12863		539.8	0.16485
540	0.02825		540	0.06704		540	0.10244		540	0.12714		540	0.16298
540.2	0.02798		540.2	0.06657		540.2	0.10145		540.2	0.1258		540.2	0.16123
540.4	0.02783		540.4	0.06622		540.4	0.1006		540.4	0.12461		540.4	0.15962
540.6	0.02771		540.6	0.0659		540.6	0.09982		540.6	0.12355		540.6	0.15819
540.8	0.02752		540.8	0.0655		540.8	0.09904		540.8	0.12256		540.8	0.15701
541	0.02726		541	0.06501		541	0.09825		541	0.12166		541	0.15606
541.2	0.027		541.2	0.06448		541.2	0.09741		541.2	0.12087		541.2	0.15527
541.4	0.0268		541.4	0.06393		541.4	0.09652		541.4	0.12019		541.4	0.15458
541.6	0.02662		541.6	0.06338		541.6	0.09563		541.6	0.11949		541.6	0.15387
541.8	0.02639		541.8	0.06281		541.8	0.09476		541.8	0.11865		541.8	0.15305
542	0.0261		542	0.06225		542	0.09397		542	0.11768		542	0.1521
542.2	0.02585		542.2	0.06175		542.2	0.09332		542.2	0.11682		542.2	0.15116
542.4	0.02571		542.4	0.06139		542.4	0.09284		542.4	0.11628		542.4	0.15037
542.6	0.02567		542.6	0.06117		542.6	0.09253		542.6	0.11601		542.6	0.14971
542.8	0.02569		542.8	0.06107		542.8	0.09235		542.8	0.11587		542.8	0.14913
543	0.02574		543	0.06107		543	0.09227		543	0.11574		543	0.14858
543.2	0.02587		543.2	0.06119		543.2	0.09226		543.2	0.11567		543.2	0.14809
543.4	0.0261		543.4	0.06142		543.4	0.09233		543.4	0.11571		543.4	0.14772
543.6	0.02639		543.6	0.06171		543.6	0.09241		543.6	0.11583		543.6	0.14745
543.8	0.02661		543.8	0.06196		543.8	0.09244		543.8	0.11591		543.8	0.14725
544	0.02666		544	0.06209		544	0.0924		544	0.11587		544	0.14707
544.2	0.02661		544.2	0.06214		544.2	0.09234		544.2	0.11581		544.2	0.14699
544.4	0.02657		544.4	0.06218		544.4	0.09239		544.4	0.11588		544.4	0.14708
544.6	0.02659		544.6	0.06225		544.6	0.09258		544.6	0.11612		544.6	0.14736
544.8	0.02657		544.8	0.06226		544.8	0.0928		544.8	0.11637		544.8	0.14767
545	0.02644		545	0.06216		545	0.09295		545	0.11649		545	0.14787
545.2	0.0262		545.2	0.06198		545.2	0.09302		545.2	0.11646		545.2	0.14793
545.4	0.02593		545.4	0.06181		545.4	0.09309		545.4	0.11642		545.4	0.14788
545.6	0.02569		545.6	0.06172		545.6	0.09319		545.6	0.1164		545.6	0.14775
545.8	0.02547		545.8	0.06165		545.8	0.09323		545.8	0.11632		545.8	0.14747
546	0.02528		546	0.06155		546	0.09314		546	0.11606		546	0.14697
546.2	0.02512		546.2	0.0614		546.2	0.0929		546.2	0.11559		546.2	0.14623
546.4	0.02503		546.4	0.06124		546.4	0.09256		546.4	0.11501		546.4	0.14531
546.6	0.02503		546.6	0.06108		546.6	0.09216		546.6	0.11439		546.6	0.14425
546.8	0.02505		546.8	0.06089		546.8	0.09172		546.8	0.11373		546.8	0.14311
547	0.02498		547	0.06064		547	0.09121		547	0.113		547	0.14194
547.2	0.02479		547.2	0.06032		547.2	0.09065		547.2	0.11224		547.2	0.14082
547.4	0.0246		547.4	0.06003		547.4	0.09017		547.4	0.11156		547.4	0.13984
547.6	0.02454		547.6	0.05986		547.6	0.08988		547.6	0.11108		547.6	0.13912
547.8	0.02458		547.8	0.05982		547.8	0.08977		547.8	0.11085		547.8	0.13867
548	0.0246		548	0.05978		548	0.08972		548	0.11088		548	0.1385
548.2	0.02449		548.2	0.05969		548.2	0.08965		548.2	0.11111		548.2	0.13856
548.4	0.02429		548.4	0.05958		548.4	0.08959		548.4	0.11143		548.4	0.13872
548.6	0.02408		548.6	0.05951		548.6	0.08958		548.6	0.11168		548.6	0.13885
548.8	0.02389		548.8	0.05946		548.8	0.08959		548.8	0.11177		548.8	0.13886
549	0.02372		549	0.05933		549	0.0895		549	0.11168		549	0.13876
549.2	0.02358		549.2	0.05903		549.2	0.0892		549.2	0.11142		549.2	0.13854
549.4	0.02346		549.4	0.05856		549.4	0.08872		549.4	0.11104		549.4	0.1382
549.6	0.02333		549.6	0.05799		549.6	0.08813		549.6	0.1106		549.6	0.13773
549.8	0.02316		549.8	0.05733		549.8	0.08744		549.8	0.11009		549.8	0.1371
550	0.02289		550	0.05653		550	0.08659		550	0.10938		550	0.13628
550.2	0.02247		550.2	0.0555		550.2	0.08547		550.2	0.1083		550.2	0.13523
550.4	0.02194		550.4	0.05435		550.4	0.08414		550.4	0.10693		550.4	0.13397
550.6	0.02148		550.6	0.05331		550.6	0.08279		550.6	0.10552		550.6	0.13258
550.8	0.0212		550.8	0.05257		550.8	0.08156		550.8	0.10431		550.8	0.13115
551	0.02105		551	0.05212		551	0.08056		551	0.10337		551	0.12986
551.2	0.02093		551.2	0.0519		551.2	0.07985		551.2	0.1027		551.2	0.12893
551.4	0.02082		551.4	0.05187		551.4	0.07943		551.4	0.1023		551.4	0.1284
551.6	0.02075		551.6	0.05196		551.6	0.07926		551.6	0.10208		551.6	0.1281
551.8	0.02078		551.8	0.05213		551.8	0.07925		551.8	0.10196		551.8	0.12784
552	0.02091		552	0.05234		552	0.07937		552	0.10189		552	0.12758
552.2	0.02112		552.2	0.05254		552.2	0.07957		552.2	0.10182		552.2	0.12736
552.4	0.02138		552.4	0.05272		552.4	0.07982		552.4	0.10173		552.4	0.1272
552.6	0.02168		552.6	0.05294		552.6	0.08013		552.6	0.10167		552.6	0.12707
552.8	0.02199		552.8	0.05325		552.8	0.08048		552.8	0.10166		552.8	0.12698
553	0.02226		553	0.05356		553	0.08076		553	0.10161		553	0.1268
553.2	0.02245		553.2	0.0537		553.2	0.08078		553.2	0.10128		553.2	0.12636
553.4	0.0225		553.4	0.05351		553.4	0.08037		553.4	0.1005		553.4	0.12551
553.6	0.02249		553.6	0.05317		553.6	0.07969		553.6	0.09943		553.6	0.12434
553.8	0.02252		553.8	0.05294		553.8	0.07897		553.8	0.09835		553.8	0.12299
554	0.02261		554	0.05293		554	0.07835		554	0.0974		554	0.1216
554.2	0.02266		554.2	0.05298		554.2	0.0778		554.2	0.09652		554.2	0.12034
554.4	0.02255		554.4	0.05293		554.4	0.07725		554.4	0.09566		554.4	0.11934
554.6	0.02232		554.6	0.05274		554.6	0.07669		554.6	0.09485		554.6	0.1186
554.8	0.02208		554.8	0.05244		554.8	0.07611		554.8	0.09418		554.8	0.11801
555	0.02191		555	0.05207		555	0.07552		555	0.09368		555	0.11748
555.2	0.02182		555.2	0.05168		555.2	0.07499		555.2	0.09335		555.2	0.11704
555.4	0.02176		555.4	0.05131		555.4	0.07461		555.4	0.09313		555.4	0.11675
555.6	0.02173		555.6	0.05102		555.6	0.07439		555.6	0.09298		555.6	0.11662
555.8	0.02169		555.8	0.0508		555.8	0.07428		555.8	0.09289		555.8	0.11665
556	0.02164		556	0.05068		556	0.07423		556	0.09282		556	0.11684
556.2	0.02157		556.2	0.05057		556.2	0.07418		556.2	0.09276		556.2	0.1171
556.4	0.02148		556.4	0.0504		556.4	0.07407		556.4	0.09266		556.4	0.11728
556.6	0.02139		556.6	0.05013		556.6	0.07388		556.6	0.09251		556.6	0.11734
556.8	0.02131		556.8	0.04987		556.8	0.07368		556.8	0.09231		556.8	0.11729
557	0.02127		557	0.04971		557	0.07355		557	0.09206		557	0.11719
557.2	0.02127		557.2	0.04965		557.2	0.07349		557.2	0.0918		557.2	0.11708
557.4	0.02128		557.4	0.04963		557.4	0.07346		557.4	0.09157		557.4	0.11701
557.6	0.02128		557.6	0.04961		557.6	0.07346		557.6	0.09141		557.6	0.11703
557.8	0.02133		557.8	0.04966		557.8	0.07357		557.8	0.09142		557.8	0.11721
558	0.02151		558	0.04986		558	0.07388		558	0.09167		558	0.1176
558.2	0.02182		558.2	0.0502		558.2	0.0744		558.2	0.09216		558.2	0.11817
558.4	0.02216		558.4	0.05063		558.4	0.075		558.4	0.09279		558.4	0.11883
558.6	0.02247		558.6	0.05108		558.6	0.07557		558.6	0.09347		558.6	0.11944
558.8	0.02274		558.8	0.05147		558.8	0.07603		558.8	0.09408		558.8	0.11994
559	0.02299		559	0.05178		559	0.07634		559	0.09454		559	0.12029
559.2	0.02321		559.2	0.05197		559.2	0.07645		559.2	0.09479		559.2	0.12045
559.4	0.02334		559.4	0.05206		559.4	0.07642		559.4	0.09483		559.4	0.1204
559.6	0.02333		559.6	0.05206		559.6	0.07629		559.6	0.09471		559.6	0.12012
559.8	0.02318		559.8	0.05199		559.8	0.07605		559.8	0.09446		559.8	0.11965
560	0.02297		560	0.05182		560	0.07572		560	0.0941		560	0.11902
560.2	0.02276		560.2	0.05155		560.2	0.0753		560.2	0.09367		560.2	0.11829
560.4	0.02255		560.4	0.0512		560.4	0.07484		560.4	0.09323		560.4	0.11758
560.6	0.02231		560.6	0.05079		560.6	0.07442		560.6	0.09286		560.6	0.11701
560.8	0.02203		560.8	0.05037		560.8	0.0741		560.8	0.09261		560.8	0.11665
561	0.02171		561	0.04999		561	0.0739		561	0.09248		561	0.11647
561.2	0.02134		561.2	0.04972		561.2	0.07382		561.2	0.09247		561.2	0.11646
561.4	0.02095		561.4	0.04952		561.4	0.07382		561.4	0.09257		561.4	0.11658
561.6	0.02057		561.6	0.04937		561.6	0.07386		561.6	0.09273		561.6	0.11678
561.8	0.02024		561.8	0.0492		561.8	0.07387		561.8	0.09291		561.8	0.11699
562	0.01999		562	0.04901		562	0.07381		562	0.09298		562	0.11711
562.2	0.01983		562.2	0.04877		562.2	0.07365		562.2	0.09283		562.2	0.11702
562.4	0.01975		562.4	0.04853		562.4	0.07339		562.4	0.09246		562.4	0.11672
562.6	0.01973		562.6	0.04835		562.6	0.0731		562.6	0.09197		562.6	0.11628
562.8	0.01975		562.8	0.04827		562.8	0.07281		562.8	0.09141		562.8	0.11575
563	0.01984		563	0.04826		563	0.0725		563	0.09082		563	0.1151
563.2	0.02003		563.2	0.04825		563.2	0.07211		563.2	0.09018		563.2	0.1143
563.4	0.02032		563.4	0.0482		563.4	0.07165		563.4	0.0895		563.4	0.11337
563.6	0.02063		563.6	0.0481		563.6	0.07114		563.6	0.08879		563.6	0.11242
563.8	0.02092		563.8	0.04796		563.8	0.07062		563.8	0.08807		563.8	0.11155
564	0.02114		564	0.04779		564	0.07016		564	0.08741		564	0.11081
564.2	0.02125		564.2	0.04763		564.2	0.0698		564.2	0.08688		564.2	0.11021
564.4	0.02125		564.4	0.04753		564.4	0.06962		564.4	0.08657		564.4	0.10977
564.6	0.02123		564.6	0.04753		564.6	0.06964		564.6	0.08655		564.6	0.1096
564.8	0.02125		564.8	0.04767		564.8	0.0699		564.8	0.08686		564.8	0.10976
565	0.02135		565	0.04795		565	0.07038		565	0.08743		565	0.1102
565.2	0.02147		565.2	0.0483		565.2	0.07097		565.2	0.0881		565.2	0.11072
565.4	0.02157		565.4	0.04868		565.4	0.07159		565.4	0.0887		565.4	0.11118
565.6	0.02168		565.6	0.04908		565.6	0.07224		565.6	0.08928		565.6	0.11162
565.8	0.02183		565.8	0.0495		565.8	0.07296		565.8	0.08991		565.8	0.11214
566	0.02201		566	0.04995		566	0.07372		566	0.09058		566	0.11273
566.2	0.02221		566.2	0.05043		566.2	0.07439		566.2	0.09118		566.2	0.11328
566.4	0.02239		566.4	0.05093		566.4	0.07486		566.4	0.09162		566.4	0.11366
566.6	0.02259		566.6	0.05142		566.6	0.07515		566.6	0.09188		566.6	0.11389
566.8	0.02282		566.8	0.05186		566.8	0.07534		566.8	0.09198		566.8	0.11403
567	0.02309		567	0.05221		567	0.07551		567	0.09199		567	0.11417
567.2	0.0233		567.2	0.05242		567.2	0.07566		567.2	0.09202		567.2	0.11436
567.4	0.02334		567.4	0.05247		567.4	0.0758		567.4	0.09217		567.4	0.11469
567.6	0.02322		567.6	0.05239		567.6	0.07593		567.6	0.09247		567.6	0.11514
567.8	0.02303		567.8	0.05228		567.8	0.07605		567.8	0.09286		567.8	0.11561
568	0.02287		568	0.05221		568	0.07617		568	0.09327		568	0.11602
568.2	0.02272		568.2	0.05212		568.2	0.07622		568.2	0.09363		568.2	0.11629
568.4	0.02249		568.4	0.05193		568.4	0.07615		568.4	0.09384		568.4	0.11637
568.6	0.02218		568.6	0.0516		568.6	0.07595		568.6	0.0939		568.6	0.11625
568.8	0.02184		568.8	0.05122		568.8	0.07576		568.8	0.09393		568.8	0.11608
569	0.02154		569	0.05086		569	0.07571		569	0.09404		569	0.11598
569.2	0.0213		569.2	0.05059		569.2	0.07579		569.2	0.0942		569.2	0.11596
569.4	0.02114		569.4	0.05046		569.4	0.07588		569.4	0.0943		569.4	0.11597
569.6	0.02106		569.6	0.05048		569.6	0.07592		569.6	0.09428		569.6	0.11595
569.8	0.02107		569.8	0.05057		569.8	0.07591		569.8	0.09411		569.8	0.11585
570	0.02117		570	0.05065		570	0.0759		570	0.09382		570	0.1156
570.2	0.02131		570.2	0.05068		570.2	0.07588		570.2	0.09345		570.2	0.11523
570.4	0.02142		570.4	0.05065		570.4	0.0758		570.4	0.09309		570.4	0.11483
570.6	0.02143		570.6	0.05055		570.6	0.07563		570.6	0.09279		570.6	0.11447
570.8	0.02133		570.8	0.05036		570.8	0.07536		570.8	0.09249		570.8	0.11411
571	0.02114		571	0.05005		571	0.07497		571	0.09208		571	0.11366
571.2	0.02086		571.2	0.04959		571.2	0.07448		571.2	0.09153		571.2	0.11309
571.4	0.02055		571.4	0.04907		571.4	0.07391		571.4	0.09091		571.4	0.11244
571.6	0.02023		571.6	0.04855		571.6	0.0733		571.6	0.09031		571.6	0.11175
571.8	0.01994		571.8	0.04808		571.8	0.07271		571.8	0.08983		571.8	0.11115
572	0.01969		572	0.04772		572	0.07225		572	0.08957		572	0.11077
572.2	0.01951		572.2	0.0475		572.2	0.07198		572.2	0.08956		572.2	0.1107
572.4	0.01944		572.4	0.04743		572.4	0.07193		572.4	0.08973		572.4	0.11092
572.6	0.0195		572.6	0.04751		572.6	0.07209		572.6	0.08999		572.6	0.11134
572.8	0.01966		572.8	0.04772		572.8	0.0724		572.8	0.09029		572.8	0.11193
573	0.01985		573	0.04801		573	0.07275		573	0.09062		573	0.11263
573.2	0.01999		573.2	0.04834		573.2	0.07305		573.2	0.09097		573.2	0.11341
573.4	0.02007		573.4	0.04866		573.4	0.07329		573.4	0.09136		573.4	0.11422
573.6	0.0201		573.6	0.04893		573.6	0.07347		573.6	0.09176		573.6	0.11502
573.8	0.02008		573.8	0.04908		573.8	0.07362		573.8	0.09215		573.8	0.11577
574	0.01994		574	0.04909		574	0.07369		574	0.09248		574	0.11639
574.2	0.01963		574.2	0.04889		574.2	0.07368		574.2	0.0927		574.2	0.11685
574.4	0.01919		574.4	0.04853		574.4	0.07356		574.4	0.09278		574.4	0.11712
574.6	0.01873		574.6	0.04809		574.6	0.07335		574.6	0.09275		574.6	0.11725
574.8	0.01835		574.8	0.04763		574.8	0.07306		574.8	0.09262		574.8	0.11726
575	0.01805		575	0.04722		575	0.07273		575	0.09245		575	0.1172
575.2	0.01783		575.2	0.04691		575.2	0.07239		575.2	0.09231		575.2	0.11711
575.4	0.01769		575.4	0.0467		575.4	0.07208		575.4	0.09217		575.4	0.117
575.6	0.0176		575.6	0.04653		575.6	0.07181		575.6	0.09192		575.6	0.1168
575.8	0.01756		575.8	0.04636		575.8	0.0716		575.8	0.09148		575.8	0.1165
576	0.01759		576	0.04625		576	0.07149		576	0.09101		576	0.1162
576.2	0.0177		576.2	0.0463		576.2	0.07149		576.2	0.09071		576.2	0.11607
576.4	0.01792		576.4	0.04656		576.4	0.07164		576.4	0.09073		576.4	0.1162
576.6	0.01826		576.6	0.04701		576.6	0.07196		576.6	0.09101		576.6	0.11652
576.8	0.01872		576.8	0.04762		576.8	0.07246		576.8	0.09147		576.8	0.11696
577	0.01927		577	0.04835		577	0.07314		577	0.09207		577	0.11748
577.2	0.01984		577.2	0.04917		577.2	0.07394		577.2	0.09275		577.2	0.11804
577.4	0.0204		577.4	0.05003		577.4	0.07482		577.4	0.09349		577.4	0.11859
577.6	0.02094		577.6	0.05085		577.6	0.0757		577.6	0.09428		577.6	0.11916
577.8	0.02151		577.8	0.05156		577.8	0.0765		577.8	0.0951		577.8	0.11974
578	0.0221		578	0.05219		578	0.07723		578	0.09596		578	0.12034
578.2	0.02265		578.2	0.05284		578.2	0.07795		578.2	0.09688		578.2	0.12093
578.4	0.02312		578.4	0.05362		578.4	0.0787		578.4	0.09785		578.4	0.1215
578.6	0.02345		578.6	0.05436		578.6	0.0794		578.6	0.09872		578.6	0.12193
578.8	0.0236		578.8	0.05484		578.8	0.07992		578.8	0.09927		578.8	0.12211
579	0.02356		579	0.05495		579	0.08018		579	0.09943		579	0.12198
579.2	0.02334		579.2	0.0548		579.2	0.08024		579.2	0.09932		579.2	0.12166
579.4	0.02297		579.4	0.05453		579.4	0.08016		579.4	0.09909		579.4	0.12128
579.6	0.0225		579.6	0.05417		579.6	0.07996		579.6	0.09881		579.6	0.12088
579.8	0.02199		579.8	0.05369		579.8	0.0796		579.8	0.09849		579.8	0.12051
580	0.02148		580	0.05307		580	0.07909		580	0.09812		580	0.12018
580.2	0.02099		580.2	0.05236		580.2	0.07843		580.2	0.09765		580.2	0.11984
580.4	0.02049		580.4	0.05163		580.4	0.07766		580.4	0.09704		580.4	0.11947
580.6	0.02		580.6	0.05086		580.6	0.0768		580.6	0.09628		580.6	0.11902
580.8	0.01951		580.8	0.04997		580.8	0.07584		580.8	0.09544		580.8	0.11844
581	0.01905		581	0.0489		581	0.07478		581	0.09458		581	0.1177
581.2	0.01866		581.2	0.04785		581.2	0.07378		581.2	0.09378		581.2	0.1169
581.4	0.01843		581.4	0.04709		581.4	0.07301		581.4	0.09315		581.4	0.11617
581.6	0.01838		581.6	0.0467		581.6	0.07253		581.6	0.09267		581.6	0.11559
581.8	0.01845		581.8	0.0465		581.8	0.07218		581.8	0.09222		581.8	0.11503
582	0.01857		582	0.04627		582	0.07179		582	0.09163		582	0.11439
582.2	0.0187		582.2	0.046		582.2	0.07135		582.2	0.09092		582.2	0.11367
582.4	0.01882		582.4	0.04579		582.4	0.07097		582.4	0.09017		582.4	0.11293
582.6	0.01891		582.6	0.04571		582.6	0.07073		582.6	0.08949		582.6	0.11226
582.8	0.01901		582.8	0.04574		582.8	0.0706		582.8	0.08896		582.8	0.11176
583	0.01919		583	0.04584		583	0.07056		583	0.08867		583	0.11157
583.2	0.01945		583.2	0.04601		583.2	0.07058		583.2	0.08861		583.2	0.11168
583.4	0.01972		583.4	0.04632		583.4	0.07067		583.4	0.08874		583.4	0.11196
583.6	0.01996		583.6	0.0468		583.6	0.07084		583.6	0.08897		583.6	0.1123
583.8	0.0202		583.8	0.04738		583.8	0.07112		583.8	0.08929		583.8	0.1127
584	0.02049		584	0.04795		584	0.07154		584	0.08968		584	0.11316
584.2	0.02082		584.2	0.04845		584.2	0.0721		584.2	0.09012		584.2	0.11367
584.4	0.02117		584.4	0.04895		584.4	0.07276		584.4	0.0906		584.4	0.11416
584.6	0.02148		584.6	0.04953		584.6	0.07344		584.6	0.09109		584.6	0.11454
584.8	0.02173		584.8	0.0501		584.8	0.07401		584.8	0.09146		584.8	0.11474
585	0.02187		585	0.05049		585	0.07432		585	0.09153		585	0.1147
585.2	0.02188		585.2	0.05059		585.2	0.07425		585.2	0.09121		585.2	0.11437
585.4	0.02178		585.4	0.05048		585.4	0.07391		585.4	0.09063		585.4	0.11376
585.6	0.0216		585.6	0.05025		585.6	0.07339		585.6	0.08999		585.6	0.1129
585.8	0.02136		585.8	0.04997		585.8	0.07277		585.8	0.08935		585.8	0.11188
586	0.02109		586	0.0496		586	0.07208		586	0.08871		586	0.11087
586.2	0.02081		586.2	0.04914		586.2	0.07134		586.2	0.08805		586.2	0.11004
586.4	0.02057		586.4	0.04872		586.4	0.07069		586.4	0.08751		586.4	0.10947
586.6	0.02043		586.6	0.04847		586.6	0.07029		586.6	0.08728		586.6	0.10923
586.8	0.02043		586.8	0.04848		586.8	0.07023		586.8	0.08747		586.8	0.10939
587	0.02058		587	0.04871		587	0.07054		587	0.08803		587	0.10994
587.2	0.02087		587.2	0.0491		587.2	0.07121		587.2	0.0889		587.2	0.11089
587.4	0.02122		587.4	0.0496		587.4	0.07216		587.4	0.08998		587.4	0.11215
587.6	0.02152		587.6	0.05011		587.6	0.07323		587.6	0.09118		587.6	0.11354
587.8	0.02169		587.8	0.05059		587.8	0.07431		587.8	0.0924		587.8	0.11493
588	0.02179		588	0.05101		588	0.07534		588	0.09354		588	0.11627
588.2	0.0219		588.2	0.05136		588.2	0.07626		588.2	0.09452		588.2	0.11751
588.4	0.02201		588.4	0.05164		588.4	0.07701		588.4	0.09528		588.4	0.11859
588.6	0.02203		588.6	0.05184		588.6	0.07749		588.6	0.09584		588.6	0.11941
588.8	0.02189		588.8	0.05195		588.8	0.07761		588.8	0.09618		588.8	0.11987
589	0.02161		589	0.05191		589	0.07741		589	0.0963		589	0.12005
589.2	0.0213		589.2	0.05165		589.2	0.07696		589.2	0.09619		589.2	0.12003
589.4	0.02099		589.4	0.05118		589.4	0.07635		589.4	0.09591		589.4	0.11989
[truncated: 2,553 more rows]
