# Supplementary material for: Crystalline nitrogen chain radical anions
Source: Nat Chem. 2026 Feb 10;18(4):686–94. doi: 10.1038/s41557-025-02040-2 (PMC13061614; doi:10.1038/s41557-025-02040-2)
Supplement: Supplementary file 2 — Raw data associated with [K(crypt)][1]. [file 41557_2025_2040_MOESM2_ESM.zip › Supplementary_Data_1/Folder 3 CV/Full CV data points.xlsx]

## Sheet: Full
Potential (V)	Current (µA)
0.199941	19.2347
0.18994	17.8846
0.17994	16.9034
0.16994	16.0846
0.15994	15.3721
0.14994	14.7971
0.13994	14.2721
0.12994	13.8033
0.119939	13.4033
0.109939	13.0096
0.0999389	12.6596
0.0899386	12.3533
0.0799389	12.097
0.0699387	11.8221
0.0599384	11.5721
0.0499382	11.322
0.039938	11.097
0.0299377	10.9221
0.019938	10.6783
0.00993776	10.547
-6.24657e-05	10.3283
-0.0100627	10.2033
-0.0200629	9.97827
-0.0300632	9.88452
-0.0400634	9.71577
-0.0500631	9.54702
-0.0600634	9.42826
-0.0700636	9.25326
-0.0800638	9.12826
-0.090064	8.98452
-0.100064	8.82201
-0.110064	8.71575
-0.120064	8.52826
-0.130064	8.36575
-0.140065	8.20324
-0.150065	8.05326
-0.160065	7.86574
-0.170065	7.70323
-0.180065	7.50325
-0.190065	7.24699
-0.200066	7.01573
-0.210066	6.75948
-0.220066	6.57198
-0.230066	6.32823
-0.240066	5.99697
-0.250066	5.79071
-0.260067	5.54695
-0.270067	5.30322
-0.280067	5.05321
-0.290067	4.83444
-0.300067	4.63445
-0.310067	4.4657
-0.320067	4.2907
-0.330068	4.14069
-0.340068	4.0435
-0.350068	3.93662
-0.360068	3.841
-0.370068	3.75599
-0.380068	3.67224
-0.390069	3.59662
-0.400069	3.52912
-0.410069	3.46411
-0.420069	3.39787
-0.430069	3.32911
-0.440069	3.27099
-0.450069	3.20911
-0.46007	3.14474
-0.47007	3.08286
-0.48007	3.02098
-0.49007	2.95598
-0.50007	2.88723
-0.51007	2.81911
-0.520071	2.74535
-0.530071	2.6716
-0.540071	2.59035
-0.550071	2.50535
-0.560071	2.41722
-0.570071	2.3191
-0.580071	2.21347
-0.590072	2.09597
-0.600072	1.97597
-0.610072	1.84034
-0.620072	1.69659
-0.630072	1.54346
-0.640072	1.38408
-0.650073	1.22158
-0.660073	1.06345
-0.670073	0.912201
-0.680073	0.762825
-0.690073	0.632198
-0.700073	0.519071
-0.710073	0.412195
-0.720073	0.324068
-0.730074	0.254691
-0.740074	0.190315
-0.750074	0.142815
-0.760074	0.0960951
-0.770074	0.0620322
-0.780074	0.0337193
-0.790075	0.0110314
-0.800075	-0.00746894
-0.810075	-0.0230942
-0.820075	-0.0366569
-0.830075	-0.0479071
-0.840075	-0.0576571
-0.850075	-0.0659698
-0.860076	-0.0736574
-0.870076	-0.0807825
-0.880076	-0.0864075
-0.890076	-0.0922827
-0.900076	-0.0979078
-0.910076	-0.102595
-0.920077	-0.10847
-0.930077	-0.113595
-0.940077	-0.118846
-0.950077	-0.125346
-0.960077	-0.132721
-0.970077	-0.140783
-0.980078	-0.150846
-0.990078	-0.163596
-1.00008	-0.179534
-1.01008	-0.200159
-1.02008	-0.22641
-1.03008	-0.259848
-1.04008	-0.301973
-1.05008	-0.355474
-1.06008	-0.420475
-1.07008	-0.498601
-1.08008	-0.592415
-1.09008	-0.704167
-1.10008	-0.839169
-1.11008	-1.00292
-1.12008	-1.2023
-1.13008	-1.4408
-1.14008	-1.71787
-1.15008	-2.03659
-1.16008	-2.39722
-1.17008	-2.79473
-1.18008	-3.23224
-1.19008	-3.70537
-1.20008	-4.21538
-1.21008	-4.74601
-1.22008	-5.30102
-1.23008	-5.85915
-1.24008	-6.40729
-1.25008	-6.92354
-1.26008	-7.38918
-1.27008	-7.77418
-1.28008	-8.06794
-1.29008	-8.25169
-1.30008	-8.33857
-1.31008	-8.34169
-1.32008	-8.28169
-1.33008	-8.17981
-1.34008	-8.05356
-1.35008	-7.91856
-1.36008	-7.78668
-1.37008	-7.65355
-1.38008	-7.53543
-1.39008	-7.42605
-1.40008	-7.33292
-1.41008	-7.24792
-1.42008	-7.1798
-1.43008	-7.11417
-1.44008	-7.0648
-1.45008	-7.02292
-1.46008	-6.99605
-1.47008	-6.97542
-1.48009	-6.96604
-1.49009	-6.96542
-1.50009	-6.97979
-1.51009	-6.99917
-1.52009	-7.03792
-1.53009	-7.08167
-1.54009	-7.14292
-1.55009	-7.21542
-1.56009	-7.3023
-1.57009	-7.40418
-1.58009	-7.52605
-1.59009	-7.66043
-1.60009	-7.81793
-1.59009	-7.38543
-1.58009	-7.06855
-1.57009	-6.81167
-1.56009	-6.60291
-1.55009	-6.42104
-1.54009	-6.26603
-1.53009	-6.13416
-1.52009	-6.01853
-1.51009	-5.91353
-1.50009	-5.81915
-1.49009	-5.73665
-1.48009	-5.66102
-1.47008	-5.59352
-1.46008	-5.52915
-1.45008	-5.46852
-1.44008	-5.41352
-1.43008	-5.35289
-1.42008	-5.30039
-1.41008	-5.24039
-1.40008	-5.18102
-1.39008	-5.11477
-1.38008	-5.04351
-1.37008	-4.96351
-1.36008	-4.86476
-1.35008	-4.74414
-1.34008	-4.59913
-1.33008	-4.42038
-1.32008	-4.19725
-1.31008	-3.92162
-1.30008	-3.58599
-1.29008	-3.18349
-1.28008	-2.70535
-1.27008	-2.16347
-1.26008	-1.56221
-1.25008	-0.917202
-1.24008	-0.248442
-1.23008	0.423443
-1.22008	1.08408
-1.21008	1.70221
-1.20008	2.2591
-1.19008	2.74973
-1.18008	3.15349
-1.17008	3.46474
-1.16008	3.68537
-1.15008	3.82037
-1.14008	3.87725
-1.13008	3.86975
-1.12008	3.79912
-1.11008	3.68912
-1.10008	3.54162
-1.09008	3.37786
-1.08008	3.18911
-1.07008	2.98973
-1.06008	2.79848
-1.05008	2.59848
-1.04008	2.41722
-1.03008	2.23847
-1.02008	2.07534
-1.01008	1.92409
-1.00008	1.77722
-0.990078	1.65346
-0.980078	1.52846
-0.970077	1.42533
-0.960077	1.32408
-0.950077	1.22658
-0.940077	1.14595
-0.930077	1.06533
-0.920077	1.00033
-0.910076	0.935953
-0.900076	0.872827
-0.890076	0.82345
-0.880076	0.777199
-0.870076	0.734699
-0.860076	0.694072
-0.850075	0.663447
-0.840075	0.640948
-0.830075	0.630322
-0.820075	0.620322
-0.810075	0.630322
-0.800075	0.648446
-0.790075	0.683448
-0.780074	0.739074
-0.770074	0.820324
-0.760074	0.925951
-0.750074	1.07158
-0.740074	1.24408
-0.730074	1.46283
-0.720073	1.73034
-0.710073	2.04972
-0.700073	2.43035
-0.690073	2.86973
-0.680073	3.36349
-0.670073	3.92162
-0.660073	4.52476
-0.650073	5.13289
-0.640072	5.7254
-0.630072	6.25916
-0.620072	6.70729
-0.610072	7.03792
-0.600072	7.24605
-0.590072	7.3548
-0.580071	7.38168
-0.570071	7.34855
-0.560071	7.29355
-0.550071	7.21292
-0.540071	7.13917
-0.530071	7.0698
-0.520071	7.01792
-0.51007	6.97479
-0.50007	6.95542
-0.49007	6.95104
-0.48007	6.97292
-0.47007	7.00667
-0.46007	7.07417
-0.450069	7.15542
-0.440069	7.26292
-0.430069	7.38418
-0.420069	7.53355
-0.410069	7.70293
-0.400069	7.89543
-0.390069	8.10981
-0.380068	8.35544
-0.370068	8.63045
-0.360068	8.94482
-0.350068	9.30483
-0.340068	9.72046
-0.330068	10.1823
-0.320067	10.7205
-0.310067	11.3167
-0.300067	11.9749
-0.290067	12.6905
-0.280067	13.4455
-0.270067	14.2168
-0.260067	15.0137
-0.250066	15.7799
-0.240066	16.5034
-0.230066	17.2284
-0.220066	17.7909
-0.210066	18.2909
-0.200066	18.6472
-0.190065	18.8722
-0.180065	18.9847
-0.170065	18.9534
-0.160065	18.8597
-0.150065	18.7659
-0.140065	18.5784
-0.130064	18.3659
-0.120064	18.1659
-0.110064	17.9347
-0.100064	17.7222
-0.090064	17.5471
-0.0800638	17.3096
-0.0700636	17.1784
-0.0600634	17.0034
-0.0500631	16.8534
-0.0400634	16.7096
-0.0300632	16.6346
-0.0200629	16.5284
-0.0100627	16.4596
-6.24657e-05	16.3409
0.00993776	16.3221
0.019938	16.3096
0.0299377	16.2784
0.039938	16.3159
0.0499382	16.2784
0.0599384	16.3096
0.0699387	16.3909
0.0799389	16.4534
0.0899386	16.5159
0.0999389	16.6034
0.109939	16.7159
0.119939	16.8221
0.12994	16.9409
0.13994	17.0909
0.14994	17.2221
0.15994	17.3971
0.16994	17.5909
0.17994	17.7159
0.18994	17.9596

## Sheet: positive scan first
Potential (V)	Current (µA)
-0.79995	0.28916
-0.78995	0.2721
-0.77995	0.29591
-0.76995	0.33985
-0.75995	0.40272
-0.74995	0.48529
-0.73995	0.59304
-0.72995	0.72873
-0.71995	0.89829
-0.70995	1.10917
-0.69995	1.36686
-0.68995	1.67656
-0.67995	2.04534
-0.66995	2.4666
-0.65995	2.93348
-0.64995	3.42599
-0.63995	3.9285
-0.62995	4.39976
-0.61995	4.81164
-0.60995	5.15602
-0.59995	5.4004
-0.58995	5.5654
-0.57995	5.6454
-0.56995	5.66602
-0.55995	5.6504
-0.54995	5.61102
-0.53995	5.56665
-0.52995	5.5229
-0.51995	5.48352
-0.50995	5.45165
-0.49995	5.43727
-0.48994	5.4304
-0.47994	5.44602
-0.46994	5.46727
-0.45994	5.51102
-0.44994	5.57102
-0.43994	5.65602
-0.42994	5.74728
-0.41994	5.86915
-0.40994	6.00791
-0.39994	6.17103
-0.38994	6.35103
-0.37994	6.57416
-0.36994	6.82292
-0.35994	7.1248
-0.34994	7.4648
-0.33994	7.87231
-0.32994	8.34169
-0.31994	8.89545
-0.30994	9.51108
-0.29994	10.2117
-0.28994	10.9724
-0.27994	11.7911
-0.26994	12.6411
-0.25994	13.5086
-0.24994	14.3705
-0.23994	15.2093
-0.22994	15.9781
-0.21994	16.7034
-0.20994	17.3221
-0.19994	17.7909
-0.18994	18.1034
-0.17994	18.2846
-0.16994	18.3471
-0.15994	18.2409
-0.14994	18.0971
-0.13994	17.9472
-0.12994	17.6721
-0.11994	17.4596
-0.10994	17.1909
-0.09994	16.9471
-0.08994	16.7284
-0.07994	16.5159
-0.06994	16.3159
-0.05994	16.0784
-0.04994	15.9596
-0.03994	15.8158
-0.02994	15.6221
-0.01994	15.5221
-0.00994	15.4159
6.24657e-05	15.3659
0.01006	15.3346
0.02006	15.3096
0.03006	15.3034
0.04006	15.2596
0.05006	15.2721
0.06006	15.3408
0.07006	15.3346
0.08006	15.3846
0.09006	15.5034
0.10006	15.5971
0.11006	15.6971
0.12006	15.8284
0.13006	15.9409
0.14006	16.0659
0.15006	16.1659
0.16006	16.3534
0.17006	16.5409
0.18007	16.7346
0.19007	16.9284
0.20007	17.1284
0.19007	15.8096
0.18007	14.8346
0.17006	14.0408
0.16006	13.3158
0.15006	12.7158
0.14006	12.2283
0.13006	11.7658
0.12006	11.3408
0.11006	10.972
0.10006	10.5783
0.09006	10.272
0.08006	10.0283
0.07006	9.71577
0.06006	9.52201
0.05006	9.22201
0.04006	9.02202
0.03006	8.83451
0.02006	8.6345
0.01006	8.447
6.24657e-05	8.30951
-0.00994	8.147
-0.01994	7.972
-0.02994	7.82824
-0.03994	7.70948
-0.04994	7.55324
-0.05994	7.42199
-0.06994	7.30948
-0.07994	7.14698
-0.08994	7.03449
-0.09994	6.89697
-0.10994	6.75323
-0.11994	6.62823
-0.12994	6.50322
-0.13994	6.35948
-0.14994	6.21572
-0.15994	6.00946
-0.16994	5.90947
-0.17994	5.70946
-0.18994	5.52821
-0.19994	5.31571
-0.20994	5.10321
-0.21994	4.82819
-0.22994	4.61569
-0.23994	4.34694
-0.24994	4.15318
-0.25994	3.87819
-0.26994	3.67537
-0.27994	3.46724
-0.28994	3.28786
-0.29994	3.12161
-0.30994	2.97286
-0.31994	2.83848
-0.32994	2.7291
-0.33994	2.6241
-0.34994	2.5391
-0.35994	2.4591
-0.36994	2.38722
-0.37994	2.31972
-0.38994	2.25097
-0.39994	2.1966
-0.40994	2.14097
-0.41994	2.08597
-0.42994	2.02722
-0.43994	1.97534
-0.44994	1.92347
-0.45994	1.87534
-0.46994	1.81972
-0.47994	1.76909
-0.48994	1.71096
-0.49995	1.65596
-0.50995	1.60096
-0.51995	1.54284
-0.52995	1.48283
-0.53995	1.42283
-0.54995	1.36346
-0.55995	1.28971
-0.56995	1.22533
-0.57995	1.14846
-0.58995	1.0697
-0.59995	0.98783
-0.60995	0.8997
-0.61995	0.81033
-0.62995	0.72282
-0.63995	0.63532
-0.64995	0.54345
-0.65995	0.46657
-0.66995	0.39032
-0.67995	0.32157
-0.68995	0.26157
-0.69995	0.20469
-0.70995	0.1611
-0.71995	0.1236
-0.72995	0.09197
-0.73995	0.06553
-0.74995	0.04259
-0.75995	0.02328
-0.76995	0.00791
-0.77995	-0.00684
-0.78995	-0.01972
-0.79995	-0.03222
-0.80995	-0.04216
-0.81995	-0.05172
-0.82995	-0.06047
-0.83995	-0.06803
-0.84995	-0.07516
-0.85995	-0.08116
-0.86995	-0.08753
-0.87995	-0.0926
-0.88995	-0.09728
-0.89995	-0.10147
-0.90995	-0.10497
-0.91995	-0.10941
-0.92995	-0.11403
-0.93995	-0.11922
-0.94995	-0.12466
-0.95995	-0.1321
-0.96995	-0.14041
-0.97995	-0.14972
-0.98995	-0.16253
-0.99995	-0.17872
-1.00995	-0.19878
-1.01995	-0.22435
-1.02995	-0.25766
-1.03995	-0.29816
-1.04995	-0.34716
-1.05995	-0.40529
-1.06995	-0.47416
-1.07995	-0.55429
-1.08995	-0.64967
-1.09995	-0.76267
-1.10995	-0.89786
-1.11995	-1.0543
-1.12995	-1.23224
-1.13996	-1.43124
-1.14996	-1.64781
-1.15996	-1.881
-1.16996	-2.12722
-1.17996	-2.38785
-1.18996	-2.65285
-1.19996	-2.92411
-1.20996	-3.18474
-1.21996	-3.43349
-1.22996	-3.65287
-1.23996	-3.83912
-1.24996	-3.9735
-1.25996	-4.06225
-1.26996	-4.10975
-1.27996	-4.12538
-1.28996	-4.10913
-1.29996	-4.07975
-1.30996	-4.04475
-1.31996	-4.00162
-1.32996	-3.9585
-1.33996	-3.9185
-1.34996	-3.886
-1.35996	-3.85662
-1.36996	-3.82725
-1.37996	-3.80725
-1.38996	-3.79037
-1.39996	-3.78287
-1.40996	-3.77975
-1.41996	-3.77912
-1.42996	-3.78975
-1.43996	-3.80537
-1.44996	-3.83225
-1.45996	-3.86537
-1.46996	-3.9035
-1.47996	-3.95412
-1.48996	-4.01662
-1.49996	-4.08725
-1.50996	-4.17475
-1.51996	-4.27663
-1.52996	-4.39038
-1.53996	-4.52288
-1.54996	-4.67663
-1.55996	-4.84664
-1.56996	-5.04414
-1.57996	-5.26227
-1.58996	-5.51477
-1.59996	-5.78665
-1.58996	-5.27289
-1.57996	-4.86664
-1.56996	-4.53851
-1.55996	-4.25663
-1.54996	-4.01787
-1.53996	-3.81537
-1.52996	-3.64162
-1.51996	-3.49037
-1.50996	-3.35599
-1.49996	-3.23599
-1.48996	-3.13786
-1.47996	-3.04286
-1.46996	-2.96473
-1.45996	-2.88848
-1.44996	-2.82286
-1.43996	-2.75973
-1.42996	-2.70785
-1.41996	-2.65285
-1.40996	-2.6016
-1.39996	-2.55535
-1.38996	-2.5116
-1.37996	-2.46723
-1.36996	-2.42097
-1.35996	-2.37035
-1.34996	-2.32097
-1.33996	-2.26222
-1.32996	-2.19535
-1.31996	-2.12597
-1.30996	-2.03659
-1.29996	-1.93409
-1.28996	-1.81284
-1.27996	-1.67346
-1.26996	-1.49909
-1.25996	-1.29658
-1.24996	-1.06783
-1.23996	-0.80158
-1.22996	-0.5147
-1.21996	-0.21219
-1.20996	0.10156
-1.19996	0.41344
-1.18996	0.7147
-1.17996	0.98845
-1.16996	1.23221
-1.15996	1.43846
-1.14996	1.60784
-1.13996	1.73409
-1.12995	1.82596
-1.11995	1.87409
-1.10995	1.89784
-1.09995	1.88659
-1.08995	1.84659
-1.07995	1.78721
-1.06995	1.70784
-1.05995	1.61971
-1.04995	1.52596
-1.03995	1.43158
-1.02995	1.33596
-1.01995	1.24596
-1.00995	1.16096
-0.99995	1.08158
-0.98995	1.00908
-0.97995	0.93595
-0.96995	0.87908
-0.95995	0.82032
-0.94995	0.77032
-0.93995	0.72407
-0.92995	0.68282
-0.91995	0.63907
-0.90995	0.60345
-0.89995	0.57782
-0.88995	0.54845
-0.87995	0.51845
-0.86995	0.50095
-0.85995	0.47595
-0.84995	0.46345
-0.83995	0.45219
-0.82995	0.44282
-0.81995	0.43469
-0.80995	0.43454

## Sheet: negative scan first
Potential (V)	Current (µA)
-0.79995	0.33866
-0.80995	0.21253
-0.81995	0.15041
-0.82995	0.1106
-0.83995	0.08297
-0.84995	0.06141
-0.85995	0.04553
-0.86995	0.03109
-0.87995	0.01997
-0.88995	0.01097
-0.89995	0.00203
-0.90995	-0.00541
-0.91995	-0.01309
-0.92995	-0.02066
-0.93995	-0.02784
-0.94995	-0.03634
-0.95995	-0.04647
-0.96995	-0.05766
-0.97995	-0.07247
-0.98995	-0.09066
-0.99995	-0.11341
-1.00995	-0.14178
-1.01995	-0.17885
-1.02995	-0.22478
-1.03995	-0.28141
-1.04995	-0.34716
-1.05995	-0.42385
-1.06995	-0.50716
-1.07995	-0.5936
-1.08995	-0.68429
-1.09995	-0.78629
-1.10995	-0.90555
-1.11995	-1.0483
-1.12995	-1.21999
-1.13996	-1.4248
-1.14996	-1.66649
-1.15996	-1.95097
-1.16996	-2.28472
-1.17996	-2.67098
-1.18996	-3.10598
-1.19996	-3.58162
-1.20996	-4.09413
-1.21996	-4.60788
-1.22996	-5.10602
-1.23996	-5.5654
-1.24996	-5.9479
-1.25996	-6.23416
-1.26996	-6.41291
-1.27996	-6.48729
-1.28996	-6.47166
-1.29996	-6.38916
-1.30996	-6.26103
-1.31996	-6.11791
-1.32996	-5.96853
-1.33996	-5.82103
-1.34996	-5.6854
-1.35996	-5.5629
-1.36996	-5.44727
-1.37996	-5.34664
-1.38996	-5.26164
-1.39996	-5.18164
-1.40996	-5.11727
-1.41996	-5.05977
-1.42996	-5.01539
-1.43996	-4.97664
-1.44996	-4.94851
-1.45996	-4.92914
-1.46996	-4.92226
-1.47996	-4.92351
-1.48996	-4.93789
-1.49996	-4.96226
-1.50996	-4.99664
-1.51996	-5.05101
-1.52996	-5.11602
-1.53996	-5.20039
-1.54996	-5.30289
-1.55996	-5.42977
-1.56996	-5.58352
-1.57996	-5.75915
-1.58996	-5.96728
-1.59996	-6.19791
-1.58996	-5.78665
-1.57996	-5.45915
-1.56996	-5.19227
-1.55996	-4.96726
-1.54996	-4.76914
-1.53996	-4.60163
-1.52996	-4.45476
-1.51996	-4.32788
-1.50996	-4.2135
-1.49996	-4.1135
-1.48996	-4.02475
-1.47996	-3.94225
-1.46996	-3.87287
-1.45996	-3.80537
-1.44996	-3.74475
-1.43996	-3.68662
-1.42996	-3.63037
-1.41996	-3.57662
-1.40996	-3.52787
-1.39996	-3.47599
-1.38996	-3.42099
-1.37996	-3.37099
-1.36996	-3.31724
-1.35996	-3.25286
-1.34996	-3.18099
-1.33996	-3.10099
-1.32996	-3.00536
-1.31996	-2.89161
-1.30996	-2.74848
-1.29996	-2.57535
-1.28996	-2.36847
-1.27996	-2.11409
-1.26996	-1.80784
-1.25996	-1.45409
-1.24996	-1.05095
-1.23996	-0.61095
-1.22996	-0.14344
-1.21996	0.33719
-1.20996	0.8072
-1.19996	1.24158
-1.18996	1.63971
-1.17996	1.96847
-1.16996	2.23222
-1.15996	2.42285
-1.14996	2.5416
-1.13996	2.60035
-1.12995	2.60285
-1.11995	2.55973
-1.10995	2.49285
-1.09995	2.39285
-1.08995	2.28722
-1.07995	2.16409
-1.06995	2.03472
-1.05995	1.90659
-1.04995	1.78159
-1.03995	1.66284
-1.02995	1.54409
-1.01995	1.43783
-1.00995	1.34533
-0.99995	1.24971
-0.98995	1.16658
-0.97995	1.09095
-0.96995	1.02283
-0.95995	0.96345
-0.94995	0.90595
-0.93995	0.8547
-0.92995	0.80595
-0.91995	0.7622
-0.90995	0.72345
-0.89995	0.68407
-0.88995	0.65095
-0.87995	0.62907
-0.86995	0.59782
-0.85995	0.5772
-0.84995	0.55907
-0.83995	0.54345
-0.82995	0.53407
-0.81995	0.53282
-0.80995	0.52532
-0.79995	0.53595
-0.78995	0.54282
-0.77995	0.5672
-0.76995	0.59532
-0.75995	0.64595
-0.74995	0.7047
-0.73995	0.79283
-0.72995	0.89658
-0.71995	1.03595
-0.70995	1.20846
-0.69995	1.41284
-0.68995	1.66721
-0.67995	1.95847
-0.66995	2.29035
-0.65995	2.67848
-0.64995	3.09098
-0.63995	3.52662
-0.62995	3.94287
-0.61995	4.33725
-0.60995	4.65851
-0.59995	4.91289
-0.58995	5.08226
-0.57995	5.18102
-0.56995	5.22102
-0.55995	5.22227
-0.54995	5.19477
-0.53995	5.16102
-0.52995	5.13039
-0.51995	5.09476
-0.50995	5.07977
-0.49995	5.06977
-0.48994	5.07039
-0.47994	5.08789
-0.46994	5.12164
-0.45994	5.17477
-0.44994	5.24977
-0.43994	5.33789
-0.42994	5.4429
-0.41994	5.5729
-0.40994	5.72415
-0.39994	5.90415
-0.38994	6.10478
-0.37994	6.34228
-0.36994	6.61166
-0.35994	6.92417
-0.34994	7.28355
-0.33994	7.70043
-0.32994	8.17356
-0.31994	8.71482
-0.30994	9.32358
-0.29994	10.0023
-0.28994	10.7324
-0.27994	11.503
-0.26994	12.3199
-0.25994	13.1511
-0.24994	13.9674
-0.23994	14.7812
-0.22994	15.5424
-0.21994	16.2493
-0.20994	16.8971
-0.19994	17.3659
-0.18994	17.7534
-0.17994	17.9347
-0.16994	18.0846
-0.15994	18.0409
-0.14994	17.8971
-0.13994	17.7284
-0.12994	17.4971
-0.11994	17.2346
-0.10994	16.9909
-0.09994	16.7534
-0.08994	16.5284
-0.07994	16.3471
-0.06994	16.0971
-0.05994	15.9659
-0.04994	15.7721
-0.03994	15.6096
-0.02994	15.4971
-0.01994	15.3721
-0.00994	15.3159
6.24657e-05	15.2596
0.01006	15.2158
0.02006	15.1159
0.03006	15.1096
0.04006	15.1034
0.05006	15.1721
0.06006	15.2096
0.07006	15.2533
0.08006	15.2596
0.09006	15.3596
0.10006	15.4409
0.11006	15.5659
0.12006	15.6034
0.13006	15.7971
0.14006	15.8909
0.15006	16.0909
0.16006	16.2159
0.17006	16.3971
0.18007	16.6159
0.19007	16.7659
0.20007	16.9596
0.19007	15.7096
0.18007	14.7284
0.17006	13.9096
0.16006	13.2346
0.15006	12.6158
0.14006	12.1033
0.13006	11.6158
0.12006	11.2095
0.11006	10.7971
0.10006	10.4783
0.09006	10.1658
0.08006	9.87828
0.07006	9.59077
0.06006	9.31578
0.05006	9.09076
0.04006	8.8845
0.03006	8.70326
0.02006	8.47826
0.01006	8.31575
6.24657e-05	8.1095
-0.00994	7.94075
-0.01994	7.847
-0.02994	7.70948
-0.03994	7.54075
-0.04994	7.35323
-0.05994	7.29074
-0.06994	7.13449
-0.07994	7.01573
-0.08994	6.82197
-0.09994	6.74698
-0.10994	6.60946
-0.11994	6.43446
-0.12994	6.33447
-0.13994	6.14071
-0.14994	6.05321
-0.15994	5.85947
-0.16994	5.69072
-0.17994	5.52821
-0.18994	5.30322
-0.19994	5.13446
-0.20994	4.88446
-0.21994	4.70943
-0.22994	4.47195
-0.23994	4.17819
-0.24994	3.98443
-0.25994	3.74287
-0.26994	3.51974
-0.27994	3.31786
-0.28994	3.13286
-0.29994	2.97161
-0.30994	2.81973
-0.31994	2.68848
-0.32994	2.57348
-0.33994	2.46847
-0.34994	2.3816
-0.35994	2.29972
-0.36994	2.2241
-0.37994	2.15597
-0.38994	2.09409
-0.39994	2.03409
-0.40994	1.97784
-0.41994	1.92159
-0.42994	1.86784
-0.43994	1.81409
-0.44994	1.76347
-0.45994	1.71034
-0.46994	1.65846
-0.47994	1.60221
-0.48994	1.55534
-0.49995	1.50284
-0.50995	1.44783
-0.51995	1.38721
-0.52995	1.33221
-0.53995	1.27908
-0.54995	1.21221
-0.55995	1.1497
-0.56995	1.0847
-0.57995	1.0172
-0.58995	0.95158
-0.59995	0.87658
-0.60995	0.7997
-0.61995	0.72032
-0.62995	0.64095
-0.63995	0.55969
-0.64995	0.48532
-0.65995	0.41219
-0.66995	0.34282
-0.67995	0.28157
-0.68995	0.23407
-0.69995	0.18594
-0.70995	0.14672
-0.71995	0.11391
-0.72995	0.08616
-0.73995	0.06234
-0.74995	0.04253
-0.75995	0.02528
-0.76995	0.00872
-0.77995	-0.00516

## Sheet: 0.5 Vs
Potential (V)	Potential (v) referenced	Current (µA)
6.24657e-05	-0.89994	8.34169
-0.00994	-0.90994	7.32855
-0.01994	-0.91994	6.71792
-0.02994	-0.92994	6.24478
-0.03994	-0.93994	5.82665
-0.04994	-0.94994	5.45602
-0.05994	-0.95994	5.10852
-0.06994	-0.96994	4.78851
-0.07994	-0.97994	4.47038
-0.08994	-0.98994	4.15475
-0.09994	-0.99994	3.82975
-0.10994	-1.00994	3.49599
-0.11994	-1.01994	3.13411
-0.12994	-1.02994	2.75161
-0.13994	-1.03994	2.33347
-0.14994	-1.04994	1.87284
-0.15994	-1.05994	1.36783
-0.16994	-1.06994	0.81345
-0.17994	-1.07994	0.22469
-0.18994	-1.08994	-0.40782
-0.19994	-1.09994	-1.07845
-0.20994	-1.10994	-1.77909
-0.21994	-1.11994	-2.50785
-0.22994	-1.12994	-3.25411
-0.23994	-1.13994	-4.02662
-0.24994	-1.14994	-4.80851
-0.25994	-1.15994	-5.60102
-0.26994	-1.16994	-6.41166
-0.27994	-1.17994	-7.23417
-0.28994	-1.18994	-8.07169
-0.29994	-1.19994	-8.92295
-0.30994	-1.20994	-9.79296
-0.31994	-1.21994	-10.673
-0.32994	-1.22994	-11.5655
-0.33994	-1.23994	-12.4774
-0.34994	-1.24994	-13.4024
-0.35994	-1.25994	-14.3387
-0.36994	-1.26994	-15.2974
-0.37994	-1.27994	-16.2518
-0.38994	-1.28994	-17.2018
-0.39994	-1.29994	-18.1596
-0.40994	-1.30994	-19.0347
-0.41994	-1.31994	-19.9284
-0.42994	-1.32994	-20.7597
-0.43994	-1.33994	-21.4784
-0.44994	-1.34994	-22.1285
-0.45994	-1.35994	-22.6785
-0.46994	-1.36994	-23.1035
-0.47994	-1.37994	-23.3097
-0.48994	-1.38994	-23.3472
-0.49995	-1.39995	-23.0472
-0.50995	-1.40995	-22.5347
-0.51995	-1.41995	-21.791
-0.52995	-1.42995	-20.9159
-0.53995	-1.43995	-20.0159
-0.54995	-1.44995	-19.1784
-0.55995	-1.45995	-18.4222
-0.56995	-1.46995	-17.7721
-0.57995	-1.47995	-17.2034
-0.58995	-1.48995	-16.6721
-0.59995	-1.49995	-16.3034
-0.60995	-1.50995	-15.8784
-0.61995	-1.51995	-15.5471
-0.62995	-1.52995	-15.2846
-0.63995	-1.53995	-15.0096
-0.64995	-1.54995	-14.7971
-0.65995	-1.55995	-14.6409
-0.66995	-1.56995	-14.4408
-0.67995	-1.57995	-14.2971
-0.68995	-1.58995	-14.2096
-0.69995	-1.59995	-14.1096
-0.68995	-1.58995	-13.2596
-0.67995	-1.57995	-12.7533
-0.66995	-1.56995	-12.3908
-0.65995	-1.55995	-12.0596
-0.64995	-1.54995	-11.7658
-0.63995	-1.53995	-11.5471
-0.62995	-1.52995	-11.2595
-0.61995	-1.51995	-11.0908
-0.60995	-1.50995	-10.8658
-0.59995	-1.49995	-10.6533
-0.58995	-1.48995	-10.4658
-0.57995	-1.47995	-10.2908
-0.56995	-1.46995	-10.147
-0.55995	-1.45995	-9.99078
-0.54995	-1.44995	-9.84703
-0.53995	-1.43995	-9.66578
-0.52995	-1.42995	-9.49078
-0.51995	-1.41995	-9.33452
-0.50995	-1.40995	-9.14701
-0.49995	-1.39995	-8.94077
-0.48994	-1.38994	-8.73451
-0.47994	-1.37994	-8.52826
-0.46994	-1.36994	-8.2095
-0.45994	-1.35994	-7.89075
-0.44994	-1.34994	-7.49699
-0.43994	-1.33994	-7.05949
-0.42994	-1.32994	-6.52822
-0.41994	-1.31994	-5.99072
-0.40994	-1.30994	-5.31571
-0.39994	-1.29994	-4.62821
-0.38994	-1.28994	-3.81567
-0.37994	-1.27994	-3.00317
-0.36994	-1.26994	-2.09692
-0.35994	-1.25994	-1.19064
-0.34994	-1.24994	-0.24469
-0.33994	-1.23994	0.7122
-0.32994	-1.22994	1.68909
-0.31994	-1.21994	2.6641
-0.30994	-1.20994	3.62599
-0.29994	-1.19994	4.58288
-0.28994	-1.18994	5.50415
-0.27994	-1.17994	6.39978
-0.26994	-1.16994	7.26292
-0.25994	-1.15994	8.07044
-0.24994	-1.14994	8.82107
-0.23994	-1.13994	9.51171
-0.22994	-1.12994	10.1361
-0.21994	-1.11994	10.7023
-0.20994	-1.10994	11.1949
-0.19994	-1.09994	11.6136
-0.18994	-1.08994	11.9543
-0.17994	-1.07994	12.2211
-0.16994	-1.06994	12.4036
-0.15994	-1.05994	12.5192
-0.14994	-1.04994	12.5668
-0.13994	-1.03994	12.523
-0.12994	-1.02994	12.4192
-0.11994	-1.01994	12.2499
-0.10994	-1.00994	12.0392
-0.09994	-0.99994	11.788
-0.08994	-0.98994	11.5249
-0.07994	-0.97994	11.2355
-0.06994	-0.96994	10.9455
-0.05994	-0.95994	10.658
-0.04994	-0.94994	10.3911
-0.03994	-0.93994	10.1242
-0.02994	-0.92994	9.87734
-0.01994	-0.91994	9.64671
-0.00994	-0.90994	9.42983

## Sheet: 0.4 Vs
Potential (V)	Potential (v) referenced	Current (µA)
6.24657e-05	-0.89994	6.34604
-0.00994	-0.90994	5.60415
-0.01994	-0.91994	5.16664
-0.02994	-0.92994	4.82101
-0.03994	-0.93994	4.52538
-0.04994	-0.94994	4.25725
-0.05994	-0.95994	4.016
-0.06994	-0.96994	3.78662
-0.07994	-0.97994	3.56912
-0.08994	-0.98994	3.35099
-0.09994	-0.99994	3.13161
-0.10994	-1.00994	2.90098
-0.11994	-1.01994	2.65785
-0.12994	-1.02994	2.39472
-0.13994	-1.03994	2.10097
-0.14994	-1.04994	1.77096
-0.15994	-1.05994	1.40283
-0.16994	-1.06994	0.99158
-0.17994	-1.07994	0.53907
-0.18994	-1.08994	0.03844
-0.19994	-1.09994	-0.49907
-0.20994	-1.10994	-1.07783
-0.21994	-1.11994	-1.68659
-0.22994	-1.12994	-2.32535
-0.23994	-1.13994	-2.98973
-0.24994	-1.14994	-3.67724
-0.25994	-1.15994	-4.38226
-0.26994	-1.16994	-5.11039
-0.27994	-1.17994	-5.85478
-0.28994	-1.18994	-6.62229
-0.29994	-1.19994	-7.4048
-0.30994	-1.20994	-8.21106
-0.31994	-1.21994	-9.03108
-0.32994	-1.22994	-9.87109
-0.33994	-1.23994	-10.728
-0.34994	-1.24994	-11.5949
-0.35994	-1.25994	-12.4724
-0.36994	-1.26994	-13.3574
-0.37994	-1.27994	-14.2268
-0.38994	-1.28994	-15.0693
-0.39994	-1.29994	-15.8762
-0.40994	-1.30994	-16.6268
-0.41994	-1.31994	-17.3096
-0.42994	-1.32994	-17.8659
-0.43994	-1.33994	-18.2909
-0.44994	-1.34994	-18.6034
-0.45994	-1.35994	-18.6659
-0.46994	-1.36994	-18.5034
-0.47994	-1.37994	-18.1472
-0.48994	-1.38994	-17.5534
-0.49995	-1.39995	-16.8159
-0.50995	-1.40995	-16.0471
-0.51995	-1.41995	-15.3346
-0.52995	-1.42995	-14.7034
-0.53995	-1.43995	-14.1346
-0.54995	-1.44995	-13.6408
-0.55995	-1.45995	-13.2533
-0.56995	-1.46995	-12.8471
-0.57995	-1.47995	-12.5783
-0.58995	-1.48995	-12.2408
-0.59995	-1.49995	-12.0033
-0.60995	-1.50995	-11.8408
-0.61995	-1.51995	-11.6221
-0.62995	-1.52995	-11.4971
-0.63995	-1.53995	-11.3658
-0.64995	-1.54995	-11.2158
-0.65995	-1.55995	-11.1533
-0.66995	-1.56995	-11.097
-0.67995	-1.57995	-11.0533
-0.68995	-1.58995	-10.9783
-0.69995	-1.59995	-10.972
-0.68995	-1.58995	-10.3408
-0.67995	-1.57995	-10.022
-0.66995	-1.56995	-9.66578
-0.65995	-1.55995	-9.37827
-0.64995	-1.54995	-9.14701
-0.63995	-1.53995	-8.93451
-0.62995	-1.52995	-8.76576
-0.61995	-1.51995	-8.55951
-0.60995	-1.50995	-8.39076
-0.59995	-1.49995	-8.2345
-0.58995	-1.48995	-8.097
-0.57995	-1.47995	-7.947
-0.56995	-1.46995	-7.872
-0.55995	-1.45995	-7.74075
-0.54995	-1.44995	-7.59075
-0.53995	-1.43995	-7.49699
-0.52995	-1.42995	-7.37824
-0.51995	-1.41995	-7.26573
-0.50995	-1.40995	-7.10949
-0.49995	-1.39995	-6.99073
-0.48994	-1.38994	-6.85323
-0.47994	-1.37994	-6.65948
-0.46994	-1.36994	-6.45947
-0.45994	-1.35994	-6.25322
-0.44994	-1.34994	-5.98447
-0.43994	-1.33994	-5.67197
-0.42994	-1.32994	-5.35321
-0.41994	-1.31994	-4.90946
-0.40994	-1.30994	-4.39694
-0.39994	-1.29994	-3.83444
-0.38994	-1.28994	-3.20318
-0.37994	-1.27994	-2.52192
-0.36994	-1.26994	-1.73784
-0.35994	-1.25994	-0.9372
-0.34994	-1.24994	-0.09469
-0.33994	-1.23994	0.7672
-0.32994	-1.22994	1.65534
-0.31994	-1.21994	2.54098
-0.30994	-1.20994	3.43474
-0.29994	-1.19994	4.30413
-0.28994	-1.18994	5.15539
-0.27994	-1.17994	5.97228
-0.26994	-1.16994	6.74792
-0.25994	-1.15994	7.46855
-0.24994	-1.14994	8.13419
-0.23994	-1.13994	8.72607
-0.22994	-1.12994	9.25108
-0.21994	-1.11994	9.70734
-0.20994	-1.10994	10.0773
-0.19994	-1.09994	10.3767
-0.18994	-1.08994	10.593
-0.17994	-1.07994	10.7198
-0.16994	-1.06994	10.7886
-0.15994	-1.05994	10.7661
-0.14994	-1.04994	10.6667
-0.13994	-1.03994	10.5074
-0.12994	-1.02994	10.2898
-0.11994	-1.01994	10.0236
-0.10994	-1.00994	9.73359
-0.09994	-0.99994	9.42108
-0.08994	-0.98994	9.11045
-0.07994	-0.97994	8.80607
-0.06994	-0.96994	8.51232
-0.05994	-0.95994	8.22981
-0.04994	-0.94994	7.96793
-0.03994	-0.93994	7.71356
-0.02994	-0.92994	7.48168
-0.01994	-0.91994	7.26042
-0.00994	-0.90994	7.05729

## Sheet: 0.3Vs
Potential (V)	Potential (v) referenced	Current (µA)
6.24657e-05	-0.89994	4.62101
-0.00994	-0.90994	4.09038
-0.01994	-0.91994	3.77599
-0.02994	-0.92994	3.53037
-0.03994	-0.93994	3.31724
-0.04994	-0.94994	3.12161
-0.05994	-0.95994	2.94911
-0.06994	-0.96994	2.78161
-0.07994	-0.97994	2.62348
-0.08994	-0.98994	2.46973
-0.09994	-0.99994	2.31472
-0.10994	-1.00994	2.15034
-0.11994	-1.01994	1.97222
-0.12994	-1.02994	1.78034
-0.13994	-1.03994	1.57034
-0.14994	-1.04994	1.33283
-0.15994	-1.05994	1.05533
-0.16994	-1.06994	0.73907
-0.17994	-1.07994	0.38407
-0.18994	-1.08994	-0.01781
-0.19994	-1.09994	-0.45532
-0.20994	-1.10994	-0.9322
-0.21994	-1.11994	-1.44408
-0.22994	-1.12994	-1.99409
-0.23994	-1.13994	-2.56598
-0.24994	-1.14994	-3.16974
-0.25994	-1.15994	-3.79537
-0.26994	-1.16994	-4.44101
-0.27994	-1.17994	-5.11039
-0.28994	-1.18994	-5.8004
-0.29994	-1.19994	-6.51354
-0.30994	-1.20994	-7.24542
-0.31994	-1.21994	-7.99294
-0.32994	-1.22994	-8.76107
-0.33994	-1.23994	-9.53358
-0.34994	-1.24994	-10.3161
-0.35994	-1.25994	-11.0892
-0.36994	-1.26994	-11.8486
-0.37994	-1.27994	-12.5749
-0.38994	-1.28994	-13.2486
-0.39994	-1.29994	-13.8449
-0.40994	-1.30994	-14.3437
-0.41994	-1.31994	-14.713
-0.42994	-1.32994	-14.9187
-0.43994	-1.33994	-14.9274
-0.44994	-1.34994	-14.7243
-0.45994	-1.35994	-14.3268
-0.46994	-1.36994	-13.7693
-0.47994	-1.37994	-13.1505
-0.48994	-1.38994	-12.5467
-0.49995	-1.39995	-11.9961
-0.50995	-1.40995	-11.508
-0.51995	-1.41995	-11.0836
-0.52995	-1.42995	-10.7217
-0.53995	-1.43995	-10.3999
-0.54995	-1.44995	-10.1242
-0.55995	-1.45995	-9.87859
-0.56995	-1.46995	-9.66796
-0.57995	-1.47995	-9.48358
-0.58995	-1.48995	-9.32733
-0.59995	-1.49995	-9.18733
-0.60995	-1.50995	-9.07545
-0.61995	-1.51995	-8.9767
-0.62995	-1.52995	-8.89857
-0.63995	-1.53995	-8.83857
-0.64995	-1.54995	-8.79607
-0.65995	-1.55995	-8.77295
-0.66995	-1.56995	-8.76357
-0.67995	-1.57995	-8.77357
-0.68995	-1.58995	-8.80232
-0.69995	-1.59995	-8.84545
-0.68995	-1.58995	-8.36794
-0.67995	-1.57995	-8.05606
-0.66995	-1.56995	-7.79231
-0.65995	-1.55995	-7.56543
-0.64995	-1.54995	-7.36168
-0.63995	-1.53995	-7.17417
-0.62995	-1.52995	-7.00604
-0.61995	-1.51995	-6.85104
-0.60995	-1.50995	-6.70917
-0.59995	-1.49995	-6.58291
-0.58995	-1.48995	-6.46041
-0.57995	-1.47995	-6.34791
-0.56995	-1.46995	-6.24478
-0.55995	-1.45995	-6.14728
-0.54995	-1.44995	-6.05478
-0.53995	-1.43995	-5.96353
-0.52995	-1.42995	-5.87853
-0.51995	-1.41995	-5.7879
-0.50995	-1.40995	-5.69915
-0.49995	-1.39995	-5.60165
-0.48994	-1.38994	-5.49727
-0.47994	-1.37994	-5.3854
-0.46994	-1.36994	-5.25352
-0.45994	-1.35994	-5.10477
-0.44994	-1.34994	-4.92976
-0.43994	-1.33994	-4.71726
-0.42994	-1.32994	-4.46538
-0.41994	-1.31994	-4.15975
-0.40994	-1.30994	-3.79412
-0.39994	-1.29994	-3.36411
-0.38994	-1.28994	-2.86098
-0.37994	-1.27994	-2.29535
-0.36994	-1.26994	-1.66596
-0.35994	-1.25994	-0.98658
-0.34994	-1.24994	-0.25844
-0.33994	-1.23994	0.49657
-0.32994	-1.22994	1.27783
-0.31994	-1.21994	2.0716
-0.30994	-1.20994	2.85848
-0.29994	-1.19994	3.63037
-0.28994	-1.18994	4.37913
-0.27994	-1.17994	5.08914
-0.26994	-1.16994	5.75853
-0.25994	-1.15994	6.36791
-0.24994	-1.14994	6.91729
-0.23994	-1.13994	7.39418
-0.22994	-1.12994	7.80793
-0.21994	-1.11994	8.14919
-0.20994	-1.10994	8.40294
-0.19994	-1.09994	8.58232
-0.18994	-1.08994	8.6867
-0.17994	-1.07994	8.72482
-0.16994	-1.06994	8.68357
-0.15994	-1.05994	8.56544
-0.14994	-1.04994	8.39419
-0.13994	-1.03994	8.17356
-0.12994	-1.02994	7.90981
-0.11994	-1.01994	7.63043
-0.10994	-1.00994	7.34417
-0.09994	-0.99994	7.05292
-0.08994	-0.98994	6.77292
-0.07994	-0.97994	6.49979
-0.06994	-0.96994	6.24353
-0.05994	-0.95994	6.0104
-0.04994	-0.94994	5.7904
-0.03994	-0.93994	5.58477
-0.02994	-0.92994	5.39602
-0.01994	-0.91994	5.21664
-0.00994	-0.90994	5.05226

## Sheet: 0.2Vs
Potential (V)	Potential (v) referenced	Current (µA)
6.24657e-05	-0.89994	3.05098
-0.00994	-0.90994	2.73598
-0.01994	-0.91994	2.5241
-0.02994	-0.92994	2.35785
-0.03994	-0.93994	2.20597
-0.04994	-0.94994	2.07347
-0.05994	-0.95994	1.95159
-0.06994	-0.96994	1.83722
-0.07994	-0.97994	1.72846
-0.08994	-0.98994	1.61971
-0.09994	-0.99994	1.50971
-0.10994	-1.00994	1.39846
-0.11994	-1.01994	1.27596
-0.12994	-1.02994	1.13783
-0.13994	-1.03994	0.9897
-0.14994	-1.04994	0.8147
-0.15994	-1.05994	0.61095
-0.16994	-1.06994	0.37969
-0.17994	-1.07994	0.11219
-0.18994	-1.08994	-0.19032
-0.19994	-1.09994	-0.53532
-0.20994	-1.10994	-0.90908
-0.21994	-1.11994	-1.32533
-0.22994	-1.12994	-1.76971
-0.23994	-1.13994	-2.24535
-0.24994	-1.14994	-2.75473
-0.25994	-1.15994	-3.28411
-0.26994	-1.16994	-3.83475
-0.27994	-1.17994	-4.40726
-0.28994	-1.18994	-5.00351
-0.29994	-1.19994	-5.62227
-0.30994	-1.20994	-6.25853
-0.31994	-1.21994	-6.90292
-0.32994	-1.22994	-7.56355
-0.33994	-1.23994	-8.22544
-0.34994	-1.24994	-8.87545
-0.35994	-1.25994	-9.49796
-0.36994	-1.26994	-10.0786
-0.37994	-1.27994	-10.5911
-0.38994	-1.28994	-11.0205
-0.39994	-1.29994	-11.3205
-0.40994	-1.30994	-11.4874
-0.41994	-1.31994	-11.4799
-0.42994	-1.32994	-11.2955
-0.43994	-1.33994	-10.9592
-0.44994	-1.34994	-10.523
-0.45994	-1.35994	-10.0661
-0.46994	-1.36994	-9.62108
-0.47994	-1.37994	-9.22358
-0.48994	-1.38994	-8.86982
-0.49995	-1.39995	-8.56044
-0.50995	-1.40995	-8.29356
-0.51995	-1.41995	-8.05731
-0.52995	-1.42995	-7.84981
-0.53995	-1.43995	-7.66793
-0.54995	-1.44995	-7.51105
-0.55995	-1.45995	-7.37293
-0.56995	-1.46995	-7.26042
-0.57995	-1.47995	-7.15855
-0.58995	-1.48995	-7.07792
-0.59995	-1.49995	-7.00729
-0.60995	-1.50995	-6.95854
-0.61995	-1.51995	-6.92104
-0.62995	-1.52995	-6.89729
-0.63995	-1.53995	-6.88917
-0.64995	-1.54995	-6.89667
-0.65995	-1.55995	-6.91417
-0.66995	-1.56995	-6.95417
-0.67995	-1.57995	-7.00417
-0.68995	-1.58995	-7.07605
-0.69995	-1.59995	-7.16042
-0.68995	-1.58995	-6.81479
-0.67995	-1.57995	-6.55041
-0.66995	-1.56995	-6.32916
-0.65995	-1.55995	-6.13228
-0.64995	-1.54995	-5.95478
-0.63995	-1.53995	-5.79603
-0.62995	-1.52995	-5.65477
-0.61995	-1.51995	-5.5229
-0.60995	-1.50995	-5.40227
-0.59995	-1.49995	-5.29289
-0.58995	-1.48995	-5.19477
-0.57995	-1.47995	-5.09914
-0.56995	-1.46995	-5.01726
-0.55995	-1.45995	-4.93476
-0.54995	-1.44995	-4.86164
-0.53995	-1.43995	-4.79164
-0.52995	-1.42995	-4.71851
-0.51995	-1.41995	-4.65413
-0.50995	-1.40995	-4.58726
-0.49995	-1.39995	-4.51663
-0.48994	-1.38994	-4.44163
-0.47994	-1.37994	-4.36475
-0.46994	-1.36994	-4.28038
-0.45994	-1.35994	-4.18038
-0.44994	-1.34994	-4.06163
-0.43994	-1.33994	-3.926
-0.42994	-1.32994	-3.75224
-0.41994	-1.31994	-3.54787
-0.40994	-1.30994	-3.29411
-0.39994	-1.29994	-2.98973
-0.38994	-1.28994	-2.61785
-0.37994	-1.27994	-2.18097
-0.36994	-1.26994	-1.68346
-0.35994	-1.25994	-1.1297
-0.34994	-1.24994	-0.5372
-0.33994	-1.23994	0.09781
-0.32994	-1.22994	0.75408
-0.31994	-1.21994	1.42221
-0.30994	-1.20994	2.09097
-0.29994	-1.19994	2.73973
-0.28994	-1.18994	3.36036
-0.27994	-1.17994	3.946
-0.26994	-1.16994	4.47726
-0.25994	-1.15994	4.94664
-0.24994	-1.14994	5.36789
-0.23994	-1.13994	5.71977
-0.22994	-1.12994	5.99603
-0.21994	-1.11994	6.21291
-0.20994	-1.10994	6.35978
-0.19994	-1.09994	6.44166
-0.18994	-1.08994	6.45666
-0.17994	-1.07994	6.40479
-0.16994	-1.06994	6.30416
-0.15994	-1.05994	6.14291
-0.14994	-1.04994	5.95353
-0.13994	-1.03994	5.73478
-0.12994	-1.02994	5.49415
-0.11994	-1.01994	5.25289
-0.10994	-1.00994	5.01039
-0.09994	-0.99994	4.78226
-0.08994	-0.98994	4.56476
-0.07994	-0.97994	4.35913
-0.06994	-0.96994	4.16413
-0.05994	-0.95994	3.99037
-0.04994	-0.94994	3.82725
-0.03994	-0.93994	3.66912
-0.02994	-0.92994	3.53287
-0.01994	-0.91994	3.40036
-0.00994	-0.90994	3.27911

## Sheet: 0.1Vs
Potential (V)	Potential (v) referenced	Current (µA)
6.24657e-05	-0.89994	1.47971
-0.00994	-0.90994	1.30971
-0.01994	-0.91994	1.19096
-0.02994	-0.92994	1.08595
-0.03994	-0.93994	0.99345
-0.04994	-0.94994	0.91533
-0.05994	-0.95994	0.83782
-0.06994	-0.96994	0.77095
-0.07994	-0.97994	0.7047
-0.08994	-0.98994	0.63782
-0.09994	-0.99994	0.57095
-0.10994	-1.00994	0.50407
-0.11994	-1.01994	0.42219
-0.12994	-1.02994	0.34407
-0.13994	-1.03994	0.24782
-0.14994	-1.04994	0.14156
-0.15994	-1.05994	0.01656
-0.16994	-1.06994	-0.12966
-0.17994	-1.07994	-0.30422
-0.18994	-1.08994	-0.50135
-0.19994	-1.09994	-0.73223
-0.20994	-1.10994	-0.99298
-0.21994	-1.11994	-1.28374
-0.22994	-1.12994	-1.60412
-0.23994	-1.13994	-1.95081
-0.24994	-1.14994	-2.32972
-0.25994	-1.15994	-2.72285
-0.26994	-1.16994	-3.14411
-0.27994	-1.17994	-3.58287
-0.28994	-1.18994	-4.04287
-0.29994	-1.19994	-4.52226
-0.30994	-1.20994	-5.01476
-0.31994	-1.21994	-5.50165
-0.32994	-1.22994	-5.9979
-0.33994	-1.23994	-6.46854
-0.34994	-1.24994	-6.91354
-0.35994	-1.25994	-7.2948
-0.36994	-1.26994	-7.6073
-0.37994	-1.27994	-7.81543
-0.38994	-1.28994	-7.90418
-0.39994	-1.29994	-7.86418
-0.40994	-1.30994	-7.70668
-0.41994	-1.31994	-7.46168
-0.42994	-1.32994	-7.17917
-0.43994	-1.33994	-6.88917
-0.44994	-1.34994	-6.62354
-0.45994	-1.35994	-6.37791
-0.46994	-1.36994	-6.16353
-0.47994	-1.37994	-5.97915
-0.48994	-1.38994	-5.81165
-0.49995	-1.39995	-5.6654
-0.50995	-1.40995	-5.53915
-0.51995	-1.41995	-5.42915
-0.52995	-1.42995	-5.33477
-0.53995	-1.43995	-5.24977
-0.54995	-1.44995	-5.18227
-0.55995	-1.45995	-5.12664
-0.56995	-1.46995	-5.08164
-0.57995	-1.47995	-5.04727
-0.58995	-1.48995	-5.02101
-0.59995	-1.49995	-5.01226
-0.60995	-1.50995	-5.01039
-0.61995	-1.51995	-5.02351
-0.62995	-1.52995	-5.04601
-0.63995	-1.53995	-5.08476
-0.64995	-1.54995	-5.13602
-0.65995	-1.55995	-5.19352
-0.66995	-1.56995	-5.27102
-0.67995	-1.57995	-5.35914
-0.68995	-1.58995	-5.46415
-0.69995	-1.59995	-5.5854
-0.68995	-1.58995	-5.31664
-0.67995	-1.57995	-5.10039
-0.66995	-1.56995	-4.90851
-0.65995	-1.55995	-4.73664
-0.64995	-1.54995	-4.58726
-0.63995	-1.53995	-4.44851
-0.62995	-1.52995	-4.3235
-0.61995	-1.51995	-4.216
-0.60995	-1.50995	-4.11288
-0.59995	-1.49995	-4.01725
-0.58995	-1.48995	-3.93475
-0.57995	-1.47995	-3.85912
-0.56995	-1.46995	-3.7935
-0.55995	-1.45995	-3.73099
-0.54995	-1.44995	-3.67099
-0.53995	-1.43995	-3.61537
-0.52995	-1.42995	-3.56162
-0.51995	-1.41995	-3.51662
-0.50995	-1.40995	-3.46662
-0.49995	-1.39995	-3.41599
-0.48994	-1.38994	-3.37224
-0.47994	-1.37994	-3.31911
-0.46994	-1.36994	-3.26849
-0.45994	-1.35994	-3.20786
-0.44994	-1.34994	-3.13661
-0.43994	-1.33994	-3.05973
-0.42994	-1.32994	-2.96786
-0.41994	-1.31994	-2.84661
-0.40994	-1.30994	-2.7041
-0.39994	-1.29994	-2.5166
-0.38994	-1.28994	-2.29035
-0.37994	-1.27994	-2.01034
-0.36994	-1.26994	-1.67971
-0.35994	-1.25994	-1.29033
-0.34994	-1.24994	-0.8622
-0.33994	-1.23994	-0.39594
-0.32994	-1.22994	0.09406
-0.31994	-1.21994	0.5947
-0.30994	-1.20994	1.09033
-0.29994	-1.19994	1.56846
-0.28994	-1.18994	2.02222
-0.27994	-1.17994	2.4341
-0.26994	-1.16994	2.79411
-0.25994	-1.15994	3.11036
-0.24994	-1.14994	3.36849
-0.23994	-1.13994	3.57287
-0.22994	-1.12994	3.7185
-0.21994	-1.11994	3.821
-0.20994	-1.10994	3.86912
-0.19994	-1.09994	3.86725
-0.18994	-1.08994	3.8135
-0.17994	-1.07994	3.72974
-0.16994	-1.06994	3.60037
-0.15994	-1.05994	3.45287
-0.14994	-1.04994	3.28536
-0.13994	-1.03994	3.11036
-0.12994	-1.02994	2.93536
-0.11994	-1.01994	2.75848
-0.10994	-1.00994	2.59973
-0.09994	-0.99994	2.4391
-0.08994	-0.98994	2.2991
-0.07994	-0.97994	2.16409
-0.06994	-0.96994	2.03409
-0.05994	-0.95994	1.92472
-0.04994	-0.94994	1.81847
-0.03994	-0.93994	1.72096
-0.02994	-0.92994	1.62909
-0.01994	-0.91994	1.54534
-0.00994	-0.90994	1.47096

## Sheet: 0.05Vs
Potential (V)	Potential (v) referenced	Current (µA)
6.24657e-05	-0.89994	0.43907
-0.00994	-0.90994	0.35657
-0.01994	-0.91994	0.29657
-0.02994	-0.92994	0.24469
-0.03994	-0.93994	0.19903
-0.04994	-0.94994	0.16053
-0.05994	-0.95994	0.12503
-0.06994	-0.96994	0.09022
-0.07994	-0.97994	0.05572
-0.08994	-0.98994	0.01916
-0.09994	-0.99994	-0.01959
-0.10994	-1.00994	-0.06253
-0.11994	-1.01994	-0.10835
-0.12994	-1.02994	-0.15841
-0.13994	-1.03994	-0.21291
-0.14994	-1.04994	-0.2721
-0.15994	-1.05994	-0.33885
-0.16994	-1.06994	-0.41666
-0.17994	-1.07994	-0.50885
-0.18994	-1.08994	-0.62073
-0.19994	-1.09994	-0.75386
-0.20994	-1.10994	-0.9108
-0.21994	-1.11994	-1.09299
-0.22994	-1.12994	-1.30111
-0.23994	-1.13994	-1.53299
-0.24994	-1.14994	-1.78918
-0.25994	-1.15994	-2.06847
-0.26994	-1.16994	-2.3666
-0.27994	-1.17994	-2.67973
-0.28994	-1.18994	-3.01223
-0.29994	-1.19994	-3.35349
-0.30994	-1.20994	-3.69474
-0.31994	-1.21994	-4.02725
-0.32994	-1.22994	-4.34663
-0.33994	-1.23994	-4.62163
-0.34994	-1.24994	-4.84914
-0.35994	-1.25994	-5.00601
-0.36994	-1.26994	-5.08664
-0.37994	-1.27994	-5.07477
-0.38994	-1.28994	-4.99726
-0.39994	-1.29994	-4.86789
-0.40994	-1.30994	-4.71038
-0.41994	-1.31994	-4.55226
-0.42994	-1.32994	-4.39788
-0.43994	-1.33994	-4.2585
-0.44994	-1.34994	-4.13663
-0.45994	-1.35994	-4.02537
-0.46994	-1.36994	-3.93162
-0.47994	-1.37994	-3.84787
-0.48994	-1.38994	-3.77225
-0.49995	-1.39995	-3.71099
-0.50995	-1.40995	-3.65849
-0.51995	-1.41995	-3.61037
-0.52995	-1.42995	-3.57599
-0.53995	-1.43995	-3.54349
-0.54995	-1.44995	-3.52724
-0.55995	-1.45995	-3.51224
-0.56995	-1.46995	-3.51162
-0.57995	-1.47995	-3.51474
-0.58995	-1.48995	-3.52849
-0.59995	-1.49995	-3.54849
-0.60995	-1.50995	-3.58037
-0.61995	-1.51995	-3.62474
-0.62995	-1.52995	-3.67974
-0.63995	-1.53995	-3.74287
-0.64995	-1.54995	-3.81662
-0.65995	-1.55995	-3.90162
-0.66995	-1.56995	-4.00537
-0.67995	-1.57995	-4.11913
-0.68995	-1.58995	-4.24475
-0.69995	-1.59995	-4.38913
-0.68995	-1.58995	-4.15413
-0.67995	-1.57995	-3.95662
-0.66995	-1.56995	-3.77975
-0.65995	-1.55995	-3.62787
-0.64995	-1.54995	-3.48662
-0.63995	-1.53995	-3.36286
-0.62995	-1.52995	-3.25474
-0.61995	-1.51995	-3.15099
-0.60995	-1.50995	-3.05911
-0.59995	-1.49995	-2.98286
-0.58995	-1.48995	-2.90848
-0.57995	-1.47995	-2.84473
-0.56995	-1.46995	-2.78161
-0.55995	-1.45995	-2.73098
-0.54995	-1.44995	-2.68473
-0.53995	-1.43995	-2.63723
-0.52995	-1.42995	-2.59723
-0.51995	-1.41995	-2.56098
-0.50995	-1.40995	-2.52285
-0.49995	-1.39995	-2.49223
-0.48994	-1.38994	-2.45473
-0.47994	-1.37994	-2.41785
-0.46994	-1.36994	-2.38285
-0.45994	-1.35994	-2.34972
-0.44994	-1.34994	-2.30347
-0.43994	-1.33994	-2.25785
-0.42994	-1.32994	-2.20972
-0.41994	-1.31994	-2.14597
-0.40994	-1.30994	-2.06347
-0.39994	-1.29994	-1.96409
-0.38994	-1.28994	-1.84034
-0.37994	-1.27994	-1.67721
-0.36994	-1.26994	-1.47909
-0.35994	-1.25994	-1.23846
-0.34994	-1.24994	-0.96345
-0.33994	-1.23994	-0.65032
-0.32994	-1.22994	-0.32094
-0.31994	-1.21994	0.02344
-0.30994	-1.20994	0.36219
-0.29994	-1.19994	0.68782
-0.28994	-1.18994	0.99033
-0.27994	-1.17994	1.25408
-0.26994	-1.16994	1.49221
-0.25994	-1.15994	1.68346
-0.24994	-1.14994	1.83471
-0.23994	-1.13994	1.94659
-0.22994	-1.12994	2.01909
-0.21994	-1.11994	2.05097
-0.20994	-1.10994	2.04722
-0.19994	-1.09994	2.00909
-0.18994	-1.08994	1.93534
-0.17994	-1.07994	1.84909
-0.16994	-1.06994	1.73471
-0.15994	-1.05994	1.61659
-0.14994	-1.04994	1.49221
-0.13994	-1.03994	1.37096
-0.12994	-1.02994	1.25096
-0.11994	-1.01994	1.13471
-0.10994	-1.00994	1.03345
-0.09994	-0.99994	0.94095
-0.08994	-0.98994	0.85345
-0.07994	-0.97994	0.7697
-0.06994	-0.96994	0.6997
-0.05994	-0.95994	0.64157
-0.04994	-0.94994	0.58345
-0.03994	-0.93994	0.53595
-0.02994	-0.92994	0.49032
-0.01994	-0.91994	0.45407
-0.00994	-0.90994	0.42157

## Sheet: 0.025Vs
Potential (V)	Potential (v) referenced	Current (µA)
6.24657e-05	-0.89994	0.1141
-0.00994	-0.90994	0.08141
-0.01994	-0.91994	0.05816
-0.02994	-0.92994	0.03878
-0.03994	-0.93994	0.02078
-0.04994	-0.94994	0.00228
-0.05994	-0.95994	-0.01597
-0.06994	-0.96994	-0.03659
-0.07994	-0.97994	-0.05991
-0.08994	-0.98994	-0.0861
-0.09994	-0.99994	-0.11578
-0.10994	-1.00994	-0.14766
-0.11994	-1.01994	-0.18097
-0.12994	-1.02994	-0.21491
-0.13994	-1.03994	-0.24916
-0.14994	-1.04994	-0.28497
-0.15994	-1.05994	-0.32591
-0.16994	-1.06994	-0.37485
-0.17994	-1.07994	-0.43598
-0.18994	-1.08994	-0.51135
-0.19994	-1.09994	-0.60342
-0.20994	-1.10994	-0.71248
-0.21994	-1.11994	-0.83911
-0.22994	-1.12994	-0.98186
-0.23994	-1.13994	-1.13999
-0.24994	-1.14994	-1.31118
-0.25994	-1.15994	-1.49149
-0.26994	-1.16994	-1.68237
-0.27994	-1.17994	-1.87837
-0.28994	-1.18994	-2.07659
-0.29994	-1.19994	-2.27472
-0.30994	-1.20994	-2.46098
-0.31994	-1.21994	-2.6366
-0.32994	-1.22994	-2.77786
-0.33994	-1.23994	-2.88911
-0.34994	-1.24994	-2.95223
-0.35994	-1.25994	-2.97223
-0.36994	-1.26994	-2.95536
-0.37994	-1.27994	-2.90161
-0.38994	-1.28994	-2.83473
-0.39994	-1.29994	-2.75661
-0.40994	-1.30994	-2.68223
-0.41994	-1.31994	-2.61098
-0.42994	-1.32994	-2.5466
-0.43994	-1.33994	-2.49098
-0.44994	-1.34994	-2.4466
-0.45994	-1.35994	-2.40097
-0.46994	-1.36994	-2.36722
-0.47994	-1.37994	-2.33597
-0.48994	-1.38994	-2.3091
-0.49995	-1.39995	-2.29097
-0.50995	-1.40995	-2.2741
-0.51995	-1.41995	-2.2591
-0.52995	-1.42995	-2.25847
-0.53995	-1.43995	-2.2566
-0.54995	-1.44995	-2.25972
-0.55995	-1.45995	-2.2766
-0.56995	-1.46995	-2.29472
-0.57995	-1.47995	-2.31722
-0.58995	-1.48995	-2.35097
-0.59995	-1.49995	-2.39035
-0.60995	-1.50995	-2.43973
-0.61995	-1.51995	-2.50035
-0.62995	-1.52995	-2.56285
-0.63995	-1.53995	-2.64035
-0.64995	-1.54995	-2.73223
-0.65995	-1.55995	-2.82661
-0.66995	-1.56995	-2.93473
-0.67995	-1.57995	-3.05661
-0.68995	-1.58995	-3.18599
-0.69995	-1.59995	-3.33286
-0.68995	-1.58995	-3.12411
-0.67995	-1.57995	-2.94723
-0.66995	-1.56995	-2.79036
-0.65995	-1.55995	-2.65098
-0.64995	-1.54995	-2.52473
-0.63995	-1.53995	-2.4141
-0.62995	-1.52995	-2.31597
-0.61995	-1.51995	-2.22472
-0.60995	-1.50995	-2.14597
-0.59995	-1.49995	-2.07097
-0.58995	-1.48995	-2.01034
-0.57995	-1.47995	-1.95597
-0.56995	-1.46995	-1.90472
-0.55995	-1.45995	-1.85659
-0.54995	-1.44995	-1.81472
-0.53995	-1.43995	-1.77722
-0.52995	-1.42995	-1.74534
-0.51995	-1.41995	-1.71284
-0.50995	-1.40995	-1.68284
-0.49995	-1.39995	-1.65721
-0.48994	-1.38994	-1.63096
-0.47994	-1.37994	-1.60409
-0.46994	-1.36994	-1.58096
-0.45994	-1.35994	-1.55471
-0.44994	-1.34994	-1.52909
-0.43994	-1.33994	-1.49971
-0.42994	-1.32994	-1.47159
-0.41994	-1.31994	-1.43846
-0.40994	-1.30994	-1.39658
-0.39994	-1.29994	-1.35158
-0.38994	-1.28994	-1.28846
-0.37994	-1.27994	-1.21471
-0.36994	-1.26994	-1.12033
-0.35994	-1.25994	-0.99533
-0.34994	-1.24994	-0.85345
-0.33994	-1.23994	-0.68282
-0.32994	-1.22994	-0.4972
-0.31994	-1.21994	-0.30219
-0.30994	-1.20994	-0.10281
-0.29994	-1.19994	0.08594
-0.28994	-1.18994	0.26282
-0.27994	-1.17994	0.41469
-0.26994	-1.16994	0.54673
-0.25994	-1.15994	0.65154
-0.24994	-1.14994	0.72792
-0.23994	-1.13994	0.77692
-0.22994	-1.12994	0.79979
-0.21994	-1.11994	0.79504
-0.20994	-1.10994	0.76642
-0.19994	-1.09994	0.7196
-0.18994	-1.08994	0.6576
-0.17994	-1.07994	0.58623
-0.16994	-1.06994	0.51154
-0.15994	-1.05994	0.43785
-0.14994	-1.04994	0.36785
-0.13994	-1.03994	0.30441
-0.12994	-1.02994	0.24941
-0.11994	-1.01994	0.20247
-0.10994	-1.00994	0.16503
-0.09994	-0.99994	0.13735
-0.08994	-0.98994	0.11803
-0.07994	-0.97994	0.10647
-0.06994	-0.96994	0.10097
-0.05994	-0.95994	0.09897
-0.04994	-0.94994	0.09966
-0.03994	-0.93994	0.10091
-0.02994	-0.92994	0.10378
-0.01994	-0.91994	0.10685
-0.00994	-0.90994	0.11028
