# Supplementary material for: Crystalline nitrogen chain radical anions
Source: Nat Chem. 2026 Feb 10;18(4):686–94. doi: 10.1038/s41557-025-02040-2 (PMC13061614; doi:10.1038/s41557-025-02040-2)
Supplement: Supplementary file 2 — Raw data associated with [K(crypt)][1]. [file 41557_2025_2040_MOESM2_ESM.zip › Supplementary_Data_1/Folder 4 EPR/Decay Curves/oDFB Files/20240620_1mM_BrPhN4PhBr_oDFB_rt_0.2G_9.837GHz_2D_Trim.DSC]

#DESC	1.2 * DESCRIPTOR INFORMATION ***********************
*
*	Dataset Type and Format:
*
DSRC	MAN
BSEQ	BIG
IKKF	REAL
XTYP	IDX
YTYP	IGD
ZTYP	NODATA
*
*	Item Formats:
*
IRFMT	D
YFMT	D
*
*	Data Ranges and Resolutions:
*
XPTS	3000
XMIN	3410.000000
XWID	99.966667
YPTS	823
YMIN	0.000000
YWID	77703.400000
*
*	Documentational Text:
*
TITL	'20240620_1mM_BrPhN4PhBr_oDFB_rt_0.2G_9.837GHz_2D_Trim.DSC'
IRNAM	'Intensity'
IRUNI	''
XUNI	'G'
YUNI	's'
*
************************************************************
*
#SPL	1.2 * STANDARD PARAMETER LAYER
*
OPER    xuser
DATE    06/20/24
TIME    08:50:58
CMNT    
SAMP    
SFOR    
STAG    C
EXPT    CW
OXS1    IADC
AXS1    B0VL
AXS2    ETIM
AXS3    
A2RS    1000
A1CT    0.346
A1SW    0.01
MWFQ    9.8379e+09
MWPW    0.002
AVGS    0
SPTP    0.00668
RCAG    30
RCHM    1
B0MA    2e-05
B0MF    100000
RCPH    0.0
RCOF    0.0
A1RS    3000
RCTC    1e-05
*
************************************************************
*
#DSL	1.0 * DEVICE SPECIFIC LAYER
*
.DVC     acqStart, 1.0
.DVC     delay, 1.0
Delay              60000 ms
NbPoints           1000
.DVC     ezcw, 1.0
MetalIonsDef       False
OrgRadicalsDef     False
.DVC     fieldCtrl, 1.0
AllegroMode        True
CenterField        3460.00 G
Delay              0.0 s
FieldFlyback       On
FieldWait          Wait stable
GFactor            2.000000
MeasuringHall      False
SetToSampleG       False
StaticFieldMon     3410.000 G
SweepDirection     Up
SweepWidth         100.0 G
WidthTM            200.0 G
.DVC     fieldSweep, 1.0
.DVC     freqCounter, 1.0
FrequencyMon       9.837900 GHz
QMonitBridge       On
.DVC     mwBridge, 1.0
AcqFineTuning      Each Slice Scan
AcqScanFTuning     On
AcqSliceFTuning    On
BridgeCalib        100.0
Power              2.000 mW
PowerAtten         20.0 dB
.DVC     recorder, 1.0
BaselineCorr       Off
NbScansAcc         0
NbScansDone        0
NbScansToDo        1
ReplaceMode        Off
SmoothMode         Manual
SmoothPoints       0
.DVC     scanEnd, 1.0
.DVC     signalChannel, 1.0
AFCTrap            True
AllegroMode        True
AllowShortCt       False
Calibrated         True
ConvFact           9.271e-09
ConvTime           6.68 ms
DModDetectSCT      First
DualDetect         OFF
EliDelay           1.0 us
EnableImag         Disable
ExtLockIn          False
ExtTrigger         False
Gain               30 dB
Harmonic           1
HighPass           True
Integrator         False
IsCalibExp         False
ModAmp             0.200 G
ModFreq            100.00 kHz
ModPhase           0.0
ModResol           10.000
Offset             0.0 %
PolyCof            {2;3,9;0} 0,0.99652,0,0,0.00737177,0,0,-0.00559614,0,0,-2.88221e-05,0,0,1.00404e-05,0,0,3.43695e-08,0,0,-5.0404e-09,0,0,-1.4783e-11,0,0,-1.29132e-12,0
QuadMode           False
ResCenter          62.5 mm
ResLength          40 mm
Resolution         3000
Resonator          1
SctNorm            True
SctRevision        Allegro
SpuExtension       False
SweepTime          20.04 s
TimeConst          0.01 ms
TimeExp            False
TuneCaps           52
*
************************************************************
*
#MHL	1.0 * MANIPULATION HISTORY LAYER by BRUKER
*
*
*       Input Dataset:
*
SOURCE
'20240620_1mM_BrPhN4PhBr_oDFB_rt_0.2G_9.837GHz_2D.DSC'
END_SOURCE
*
*       Selection:
*
SELECT  'qualiArea'
'qualiArea'
END_SELECT
*
*       Process:
*
PROCESS 'prExtract'
MDATE   10/10/24 12:35:39
*
************************************************************
