# Supplementary material for: Crystalline nitrogen chain radical anions
Source: Nat Chem. 2026 Feb 10;18(4):686–94. doi: 10.1038/s41557-025-02040-2 (PMC13061614; doi:10.1038/s41557-025-02040-2)
Supplement: Supplementary file 2 — Raw data associated with [K(crypt)][1]. [file 41557_2025_2040_MOESM2_ESM.zip › Supplementary_Data_1/Folder 4 EPR/Decay Curves/Powder Files/DecompSavedByBono_trimmed.DSC]

#DESC	1.2 * DESCRIPTOR INFORMATION ***********************
*
*	Dataset Type and Format:
*
DSRC	MAN
BSEQ	BIG
IKKF	REAL
XTYP	IDX
YTYP	IGD
ZTYP	NODATA
*
*	Item Formats:
*
IRFMT	D
YFMT	D
*
*	Data Ranges and Resolutions:
*
XPTS	2000
XMIN	3270.000000
XWID	139.930000
YPTS	220
YMIN	0.000000
YWID	146245.720000
*
*	Documentational Text:
*
TITL	'DecompSavedByBono:1'
IRNAM	'Intensity'
IRUNI	''
XUNI	'G'
YUNI	's'
*
************************************************************
*
#SPL	1.2 * STANDARD PARAMETER LAYER
*
OPER    F19user
DATE    08/22/24
TIME    08:58:15
CMNT    
SAMP    
SFOR    
STAG    C
EXPT    CW
OXS1    IADC
AXS1    B0VL
AXS2    ETIM
AXS3    
A2RS    300
A1CT    0.334
A1SW    0.014
MWFQ    9.384623e+09
MWPW    0.002
AVGS    1
SPTP    0.015
RCAG    20
RCHM    1
B0MA    0.0001
B0MF    100000
RCPH    0.0
RCOF    0.0
A1RS    2000
RCTC    1e-05
*
************************************************************
*
#DSL	1.0 * DEVICE SPECIFIC LAYER
*
.DVC     acqStart, 1.0
.DVC     delay, 1.0
Delay              600000 ms
NbPoints           300
.DVC     ezcw, 1.0
MetalIonsDef       False
OrgRadicalsDef     False
.DVC     fieldCtrl, 1.0
AllegroMode        True
CenterField        3340.00 G
Delay              0.0 s
FieldFlyback       On
FieldWait          Wait LED off
GFactor            2.000000
MeasuringHall      False
SetToSampleG       False
StaticFieldMon     3270.000 G
SweepDirection     Up
SweepWidth         140.0 G
WidthTM            200.0 G
.DVC     fieldSweep, 1.0
.DVC     freqCounter, 1.0
FrequencyMon       9.384623 GHz
QMonitBridge       On
.DVC     mwBridge, 1.0
AcqFineTuning      Never
AcqScanFTuning     Off
AcqSliceFTuning    On
BridgeCalib        100.0
Power              2.000 mW
PowerAtten         20.0 dB
.DVC     recorder, 1.0
BaselineCorr       Off
NbScansAcc         1
NbScansDone        1
NbScansToDo        1
ReplaceMode        Off
SmoothMode         Auto
SmoothPoints       10
.DVC     scanEnd, 1.0
.DVC     signalChannel, 1.0
AFCTrap            True
AllegroMode        True
AllowShortCt       False
Calibrated         True
ConvFact           9.271e-09
ConvTime           15.00 ms
DModDetectSCT      First
DualDetect         OFF
EliDelay           1.0 us
EnableImag         Disable
ExtLockIn          False
ExtTrigger         False
Gain               20 dB
Harmonic           1
HighPass           True
Integrator         False
IsCalibExp         False
ModAmp             1.000 G
ModFreq            100.00 kHz
ModPhase           0.0
ModResol           10.000
Offset             0.0 %
PolyCof            {2;3,9;0} 0,0.99652,0,0,0.00737177,0,0,-0.00559614,0,0,-2.88221e-05,0,0,1.00404e-05,0,0,3.43695e-08,0,0,-5.0404e-09,0,0,-1.4783e-11,0,0,-1.29132e-12,0
QuadMode           False
ResCenter          62.5 mm
ResLength          40 mm
Resolution         2000
Resonator          1
SctNorm            True
SctRevision        Allegro
SpuExtension       False
SweepTime          30.00 s
TimeConst          0.01 ms
TimeExp            False
TuneCaps           1
*
************************************************************
*
#MHL	1.0 * MANIPULATION HISTORY LAYER by BRUKER
*
SOURCE
'DecompSavedByBono'
END_SOURCE
SELECT  'qualiArea'
'qualiArea'
END_SELECT
PROCESS 'prExtract'
MDATE   01/20/25 17:07:39
*
************************************************************
