# Supplementary material for: Crystalline nitrogen chain radical anions
Source: Nat Chem. 2026 Feb 10;18(4):686–94. doi: 10.1038/s41557-025-02040-2 (PMC13061614; doi:10.1038/s41557-025-02040-2)
Supplement: Supplementary file 2 — Raw data associated with [K(crypt)][1]. [file 41557_2025_2040_MOESM2_ESM.zip › Supplementary_Data_1/Folder 4 EPR/Decay Curves/THF Files/20240618_1mM_BrPhN4PhBr_THF_rt_0.2G_9.858GHz_2D_trim.DSC]

#DESC	1.2 * DESCRIPTOR INFORMATION ***********************
*
*	Dataset Type and Format:
*
DSRC	MAN
BSEQ	BIG
IKKF	REAL
XTYP	IDX
YTYP	IGD
ZTYP	NODATA
*
*	Item Formats:
*
IRFMT	D
YFMT	D
*
*	Data Ranges and Resolutions:
*
XPTS	1024
XMIN	3495.000000
XWID	60.000000
YPTS	123
YMIN	0.000000
YWID	10913.970000
*
*	Documentational Text:
*
TITL	'20240618_1mM_BrPhN4PhBr_THF_rt_0.2G_9.858GHz_2D_trim.DSC'
IRNAM	'1st Harm  0deg Abs'
IRUNI	''
XUNI	'G'
YUNI	's'
*
************************************************************
*
#SPL	1.2 * STANDARD PARAMETER LAYER
*
OPER    xuser
DATE    06/18/24
TIME    17:25:57
CMNT    
SAMP    
SFOR    
STAG    C
EXPT    CW
OXS1    IADC
AXS1    B0VL
AXS2    ETIM
AXS3    
A2RS    1000
A1CT    0.3525
A1SW    0.006
MWFQ    9.858e+09
MWPW    0.002007
AVGS    0
SPTP    0.01953
RCAG    30
RCHM    1
B0MA    2e-05
B0MF    100000
RCPH    0.0
RCOF    0.0
A1RS    1024
RCTC    0
*
************************************************************
*
#DSL	1.0 * DEVICE SPECIFIC LAYER
*
.DVC     acqStart, 1.0
.DVC     delay, 1.0
Delay              60000 ms
NbPoints           1000
.DVC     fieldCtrl, 1.0
AllegroMode        True
CenterField        3525.00 G
Delay              0.0 s
FieldFlyback       On
FieldWait          Wait stable
GFactor            2.000000
MeasuringHall      False
SetToSampleG       False
StaticFieldMon     3480.000 G
SweepDirection     Up
SweepWidth         60.0 G
WidthTM            200.0 G
.DVC     fieldSweep, 1.0
.DVC     freqCounter, 1.0
FrequencyMon       9.858 GHz
QMonitBridge       On
.DVC     mwBridge, 1.0
AcqFineTuning      Each Slice Scan
AcqScanFTuning     On
AcqSliceFTuning    Off
BridgeCalib        53.4
Power              2.007 mW
PowerAtten         20 dB
QValue             2200
.DVC     recorder, 1.0
BaselineCorr       Off
NbScansAcc         0
NbScansDone        0
NbScansToDo        1
ReplaceMode        Off
SmoothMode         Manual
SmoothPoints       0
.DVC     scanEnd, 1.0
.DVC     signalChannel, 1.0
AFCTrap            True
AllegroMode        True
AllowShortCt       False
Calibrated         True
ConvFact           9.271e-09
ConvTime           19.53 ms
DModDetectSCT      First
DoubleModAcc       1
DoubleModFreq      5.000 kHz
DoubleMode         False
DualDetect         OFF
EliDelay           1.0 us
Enable1stHarm      True
Enable1stHarm90    False
Enable2ndHarm      False
Enable2ndHarm90    False
Enable3rdHarm      False
Enable3rdHarm90    False
Enable4thHarm      False
Enable4thHarm90    False
Enable5thHarm      False
Enable5thHarm90    False
EnableDisp         False
EnableImag         Disable
ExtLockIn          False
ExtTrigger         False
Gain               30 dB
GainB              30 dB
Harmonic           1
HighPass           True
InputPlugA         AC3
InputPlugB         AC3
Integrator         False
IsCalibExp         False
ModAmp             0.200 G
ModFreq            100.00 kHz
ModPhase           0.0
Offset             0.0 %
PolyCof            {2;3,9;0} 0,0.99652,0,0,0.00737177,0,0,-0.00559614,0,0,-2.88221e-05,0,0,1.00404e-05,0,0,3.43695e-08,0,0,-5.0404e-09,0,0,-1.4783e-11,0,0,-1.29132e-12,0
QuadMode           False
ResCenter          62.5 mm
ResLength          40 mm
Resolution         1024
Resonator          1
SctNorm            True
SctRevision        Allegro
SetAllOrd          False
SetOrdDef          False
SpuExtension       True
SpuRevision        MultiHarmonic
SweepTime          19.99872 s
TimeConst          0
TimeExp            False
TuneCaps           40
dModSW             True
*
************************************************************
*
#MHL	1.0 * MANIPULATION HISTORY LAYER by BRUKER
*
*
*       Input Dataset:
*
SOURCE
'20240618_1mM_BrPhN4PhBr_THF_rt_0.2G_9.858GHz_2D'
END_SOURCE
*
*       Selection:
*
SELECT  'qualiArea'
'qualiArea'
END_SELECT
*
*       Process:
*
PROCESS 'prExtract'
MDATE   10/10/24 12:26:19
*
************************************************************
