# Supplementary material for: Crystalline nitrogen chain radical anions
Source: Nat Chem. 2026 Feb 10;18(4):686–94. doi: 10.1038/s41557-025-02040-2 (PMC13061614; doi:10.1038/s41557-025-02040-2)
Supplement: Supplementary file 2 — Raw data associated with [K(crypt)][1]. [file 41557_2025_2040_MOESM2_ESM.zip › Supplementary_Data_1/Folder 5 XRD/Kcrypt_1.cif]

data_025_r_rlr018
_audit_creation_date               2025-09-11
_audit_creation_method
;
Olex2 1.5
(compiled 2025.03.04 svn.red2d20d0 for OlexSys, GUI svn.r7188)
;
_audit_contact_author_address      ?
_audit_contact_author_email        ?
_audit_contact_author_name         ''
_audit_contact_author_phone        ?
_publ_contact_author_id_orcid      ?
_publ_section_references
;
Bourhis, L.J., Dolomanov, O.V., Gildea, R.J., Howard, J.A.K., Puschmann, H.
 (2015). Acta Cryst. A71, 59-75.

Dolomanov, O.V., Bourhis, L.J., Gildea, R.J, Howard, J.A.K. & Puschmann, H.
 (2009), J. Appl. Cryst. 42, 339-341.

Sheldrick, G.M. (2015). Acta Cryst. A71, 3-8.
;
_chemical_name_systematic          '[K(crypt)][1]'
_chemical_formula_moiety           'C18 H36 K N2 O6, C12 H8 Br2 N4'
_chemical_formula_sum              'C30 H44 Br2 K1 N6 O6'
_chemical_formula_weight           783.626
loop_
  _atom_type_symbol
  _atom_type_scat_dispersion_real
  _atom_type_scat_dispersion_imag
  _atom_type_scat_Cromer_Mann_a1
  _atom_type_scat_Cromer_Mann_a2
  _atom_type_scat_Cromer_Mann_a3
  _atom_type_scat_Cromer_Mann_a4
  _atom_type_scat_Cromer_Mann_b1
  _atom_type_scat_Cromer_Mann_b2
  _atom_type_scat_Cromer_Mann_b3
  _atom_type_scat_Cromer_Mann_b4
  _atom_type_scat_Cromer_Mann_c
  _atom_type_scat_source
  _atom_type_scat_dispersion_source
 Br -0.66955 1.28295 17.17890 5.23580 5.63770 3.98510 2.17230 16.57960 0.26090
 41.43280 2.95570 'International Tables Volume C Table 6.1.1.4 (pp. 500-502)'
 'Brennan, Cowan, Rev. Sci. Instrum., 1992, 63, 850'
 C 0.01788 0.00908 2.31000 1.02000 1.58860 0.86500 20.84390 10.20750 0.56870
 51.65120 0.21560 'International Tables Volume C Table 6.1.1.4 (pp. 500-502)'
 'Brennan, Cowan, Rev. Sci. Instrum., 1992, 63, 850'
 H 0.00000 0.00000 0.49300 0.32291 0.14019 0.04081 10.51090 26.12570 3.14236
 57.79970 0.00304 'International Tables Volume C Table 6.1.1.4 (pp. 500-502)'
 'Brennan, Cowan, Rev. Sci. Instrum., 1992, 63, 850'
 K 0.38695 1.06752 8.21860 7.43980 1.05190 0.86590 12.79490 0.77480 213.18700
 41.68410 1.42280 'International Tables Volume C Table 6.1.1.4 (pp. 500-502)'
 'Brennan, Cowan, Rev. Sci. Instrum., 1992, 63, 850'
 N 0.03110 0.01806 12.21260 3.13220 2.01250 1.16630 0.00570 9.89330 28.99750
 0.58260 -11.52900 'International Tables Volume C Table 6.1.1.4 (pp. 500-502)'
 'Brennan, Cowan, Rev. Sci. Instrum., 1992, 63, 850'
 O 0.04960 0.03234 3.04850 2.28680 1.54630 0.86700 13.27710 5.70110 0.32390
 32.90890 0.25080 'International Tables Volume C Table 6.1.1.4 (pp. 500-502)'
 'Brennan, Cowan, Rev. Sci. Instrum., 1992, 63, 850'

_space_group_crystal_system        'monoclinic'
_space_group_IT_number             15
_space_group_name_H-M_alt          'C 1 2/c 1'
_space_group_name_Hall             '-C 2yc'
loop_
  _space_group_symop_id
  _space_group_symop_operation_xyz
 1 x,y,z
 2 -x,y,-z+1/2
 3 -x,-y,-z
 4 x,-y,z-1/2
 5 x+1/2,y+1/2,z
 6 -x+1/2,y+1/2,-z+1/2
 7 -x+1/2,-y+1/2,-z
 8 x+1/2,-y+1/2,z-1/2

_symmetry_Int_Tables_number        15
_cell_length_a                     25.6607(6)
_cell_length_b                     8.1860(2)
_cell_length_c                     20.2572(4)
_cell_angle_alpha                  90
_cell_angle_beta                   98.331(2)
_cell_angle_gamma                  90
_cell_volume                       4210.29(17)
_cell_formula_units_Z              4
_cell_measurement_reflns_used      11288
_cell_measurement_temperature      100.00(10)
_cell_measurement_theta_max        74.2180
_cell_measurement_theta_min        3.4550
_exptl_absorpt_coefficient_mu      3.670
_exptl_absorpt_correction_T_max    1.00000
_exptl_absorpt_correction_T_min    0.67728
_exptl_absorpt_correction_type     multi-scan
_exptl_absorpt_process_details
;
CrysAlisPro 1.171.43.92a (Rigaku Oxford Diffraction, 2023)
Empirical absorption correction using spherical harmonics,
implemented in SCALE3 ABSPACK scaling algorithm.
;
_exptl_crystal_colour              'clear blackish black'
_exptl_crystal_colour_lustre       clear
_exptl_crystal_colour_modifier     blackish
_exptl_crystal_colour_primary      black
_exptl_crystal_density_diffrn      1.236
_exptl_crystal_description         plate
_exptl_crystal_F_000               1612.947
loop_
  _exptl_crystal_face_index_h
  _exptl_crystal_face_index_k
  _exptl_crystal_face_index_l
  _exptl_crystal_face_perp_dist
 9 1 -12 0.0557
 -4 5 5 0.1486
 -9 -1 12 0.0628
 6 -4 -8 0.1220
 17 0 -1 0.0374
 -17 0 1 0.0356
 12 0 8 0.0463
 -12 0 -7 0.0331

_exptl_crystal_preparation         'THF/Hex at -35'
_exptl_crystal_recrystallization_method  .
_exptl_crystal_size_max            0.38
_exptl_crystal_size_mid            0.13
_exptl_crystal_size_min            0.07
loop_
  _exptl_oxdiff_crystal_face_indexfrac_h
  _exptl_oxdiff_crystal_face_indexfrac_k
  _exptl_oxdiff_crystal_face_indexfrac_l
  _exptl_oxdiff_crystal_face_x
  _exptl_oxdiff_crystal_face_y
  _exptl_oxdiff_crystal_face_z
 8.6707 0.7444 -11.9489 0.9272 -0.2773 -0.2518
 -4.0963 4.7857 5.1037 -0.0489 0.0238 0.9985
 -8.6954 -0.6557 11.9733 -0.9230 0.2762 0.2681
 6.2490 -3.8722 -8.1471 0.3343 -0.1078 -0.9363
 16.5711 0.0272 -0.5531 0.1267 -0.9766 -0.1740
 -16.5766 0.0197 0.5946 -0.1264 0.9749 0.1832
 12.1169 -0.2417 7.5301 -0.4771 -0.8786 0.0231
 -12.1905 0.3422 -7.4409 0.4774 0.8787 -0.0027

_diffrn_reflns_av_R_equivalents    0.0306
_diffrn_reflns_av_unetI/netI       0.0244
_diffrn_reflns_Laue_measured_fraction_full  0.9974
_diffrn_reflns_Laue_measured_fraction_max  0.9769
_diffrn_reflns_limit_h_max         32
_diffrn_reflns_limit_h_min         -31
_diffrn_reflns_limit_k_max         10
_diffrn_reflns_limit_k_min         -8
_diffrn_reflns_limit_l_max         24
_diffrn_reflns_limit_l_min         -25
_diffrn_reflns_number              21319
_diffrn_reflns_point_group_measured_fraction_full  0.9974
_diffrn_reflns_point_group_measured_fraction_max  0.9769
_diffrn_reflns_theta_full          67.6840
_diffrn_reflns_theta_max           76.05
_diffrn_reflns_theta_min           3.48
_diffrn_ambient_environment        N~2~
_diffrn_ambient_temperature        100.00(10)
_diffrn_detector                   'Hybrid Pixel Array Detector'
_diffrn_detector_area_resol_mean   10.0000
_diffrn_detector_type              'HyPix-Arc 150'
_diffrn_measured_fraction_theta_full  0.9974
_diffrn_measured_fraction_theta_max  0.9769
_diffrn_measurement_details
;
List of Runs (angles in degrees, time in seconds):

  # Type    Start    End  Width  t~exp~   \w     \q     \k     \f   Frames
--------------------------------------------------------------------------
  1  \w    -58.00 -30.00   0.50    0.71    --   -6.75 -30.00  80.00   56
  2  \w     -6.00  19.00   0.50    0.71    --   -6.75  30.00-118.00   50
  3  \w      6.00  34.00   0.50    0.71    --   56.93 -30.00  80.00   56
  4  \w     52.00  86.00   0.50    0.71    --   56.93  30.00-118.00   68
  5  \w     85.00 120.00   0.50    0.71    --   69.64  30.00-118.00   70
  6  \w     83.00 109.00   0.50    0.71    --   84.08  30.00-118.00   52
  7  \w      9.00  35.00   0.50    0.71    --   56.93 -30.00 -90.00   52
  8  \w      9.00  37.00   0.50    0.71    --   56.93 -30.00  30.00   56
  9  \w      4.00  29.00   0.50    0.71    --   56.93 -30.00  90.00   50
 10  \w      5.00  35.00   0.50    0.71    --   56.93 -30.00 120.00   60
 11  \w     62.00 104.00   0.50    0.71    --   56.93  45.00 120.00   84
 12  \w     10.00  37.00   0.50    0.71    --   56.93 -30.00 -30.00   54
 13  \w     27.00  53.00   0.50    0.71    --   69.64 -95.00 -30.00   52
 14  \w     19.00  46.00   0.50    0.71    --   69.64 -45.00   0.00   54
 15  \w     54.00  81.00   0.50    0.71    --   69.64 -95.00 -30.00   54
 16  \w     19.00  44.00   0.50    0.71    --   69.64 -45.00 -90.00   50
 17  \w     20.00  51.00   0.50    0.71    --   69.64 -45.00 -60.00   62
 18  \w     83.00 108.00   0.50    0.71    --   69.64  77.00-120.00   50
 19  \w     19.00  44.00   0.50    0.71    --   69.64 -45.00-150.00   50
 20  \w     40.00  70.00   0.50    0.71    --   84.08 -61.00   0.00   60
 21  \w     43.00  70.00   0.50    0.71    --   84.08 -77.00 -30.00   54
 22  \w     63.00 122.00   0.50    0.71    --   84.08 178.00   0.00  118
 23  \w     37.00  62.00   0.50    0.71    --   84.08 -61.00 150.00   50
 24  \w     37.00  62.00   0.50    0.71    --   84.08 -61.00 -90.00   50
 25  \w     43.00  77.00   0.50    0.71    --   84.08 -77.00   0.00   68
 26  \w     46.00  72.00   0.50    0.71    --   84.08-111.00   0.00   52
 27  \w     76.00 101.00   0.50    0.71    --   84.08 178.00-150.00   50
 28  \w     64.00  90.00   0.50    0.71    --   84.08 -95.00-120.00   52
 29  \w     39.00  65.00   0.50    0.71    --   84.08 -61.00-150.00   52
 30  \w     64.00  97.00   0.50    0.71    --   84.08 -95.00 150.00   66
 31  \w     89.00 131.00   0.50    0.71    --   86.75   5.00 -14.30   84
 32  \w     54.00  81.00   0.50    0.71    --   86.75  22.00-110.57   54
 33  \w     86.00 119.00   0.50    0.71    --   86.75  33.00  -2.84   66
 34  \w    112.00 140.00   0.50    0.71    --   86.75  22.00  13.26   56
 35  \w     50.00  80.00   0.50    0.71    --   86.75  22.00  13.26   60
 36  \w     68.00 106.00   0.50    0.71    --   86.75-116.00  91.89   76
 37  \w     58.00 139.00   0.50    0.71    --   86.75  15.00  97.75  162
 38  \w     43.00 103.00   0.50    0.71    --   86.75 -97.00  11.00  120
 39  \w     63.00 125.00   0.50    0.71    --   86.75  13.00 -94.27  124
 40  \w     52.00 139.00   0.50    0.71    --   86.75  22.00-179.45  174
 41  \w     40.00  65.00   0.50    0.71    --   86.75 -57.00-127.34   50
;
_diffrn_measurement_device         'four-circle diffractometer'
_diffrn_measurement_device_type    'XtaLAB Synergy R, DW system, HyPix-Arc 150'
_diffrn_measurement_method         '\w scans'
_diffrn_orient_matrix_type        
 'CrysAlisPro convention (1999,Acta A55,543-557)'
_diffrn_orient_matrix_UB_11        0.0052150000
_diffrn_orient_matrix_UB_12        0.0684170000
_diffrn_orient_matrix_UB_13        -0.0695517000
_diffrn_orient_matrix_UB_21        -0.0596110000
_diffrn_orient_matrix_UB_22        -0.0231278000
_diffrn_orient_matrix_UB_23        -0.0214936000
_diffrn_orient_matrix_UB_31        -0.0099590000
_diffrn_orient_matrix_UB_32        0.1738078000
_diffrn_orient_matrix_UB_33        0.0246741000
_diffrn_radiation_monochromator    mirror
_diffrn_radiation_probe            x-ray
_diffrn_radiation_type             'Cu K\a'
_diffrn_radiation_wavelength       1.54184
_diffrn_source                     'Rotating-anode X-ray tube'
_diffrn_source_type                'Rigaku (Cu) X-ray Source'
_reflns_Friedel_coverage           0.0
_reflns_limit_h_max                31
_reflns_limit_h_min                -32
_reflns_limit_k_max                10
_reflns_limit_k_min                0
_reflns_limit_l_max                25
_reflns_limit_l_min                0
_reflns_number_gt                  3694
_reflns_number_total               4306
_reflns_threshold_expression       I>=2u(I)
_computing_cell_refinement         'CrysAlisPro 1.171.43.92a (Rigaku OD, 2023)'
_computing_data_collection        
 'CrysAlisPro system (CCD 43.143a 64-bit (release 25-10-2024))'
_computing_data_reduction          'CrysAlisPro 1.171.43.92a (Rigaku OD, 2023)'
_computing_molecular_graphics      'Olex2 1.5 (Dolomanov et al., 2009)'
_computing_publication_material    'Olex2 1.5 (Dolomanov et al., 2009)'
_computing_structure_refinement    'olex2.refine 1.5 (Bourhis et al., 2015)'
_computing_structure_solution      'SHELXT 2018/2 (Sheldrick, 2018)'
_refine_diff_density_max           0.4669
_refine_diff_density_min           -0.4940
_refine_diff_density_rms           0.0823
_refine_ls_d_res_high              0.7943
_refine_ls_d_res_low               12.6950
_refine_ls_goodness_of_fit_ref     1.0289
_refine_ls_hydrogen_treatment      constr
_refine_ls_matrix_type             full
_refine_ls_number_constraints      35
_refine_ls_number_parameters       229
_refine_ls_number_reflns           4306
_refine_ls_number_restraints       0
_refine_ls_R_factor_all            0.0644
_refine_ls_R_factor_gt             0.0576
_refine_ls_restrained_S_all        1.0289
_refine_ls_shift/su_max            0.0005
_refine_ls_shift/su_mean           0.0001
_refine_ls_structure_factor_coef   Fsqd
_refine_ls_weighting_details      
 'w=1/[\s^2^(Fo^2^)+(0.0743P)^2^+13.6705P] where P=(Fo^2^+2Fc^2^)/3'
_refine_ls_weighting_scheme        calc
_refine_ls_wR_factor_gt            0.1607
_refine_ls_wR_factor_ref           0.1646
_olex2_refinement_description
;
1. Others
 Fixed Sof: K1(0.5)
 Fixed U12: K1(0)
 Fixed U23: K1(0)
 Fixed X: K1(0.5)
 Fixed Z: K1(0.25)
;
_atom_sites_solution_primary       dual
loop_
  _atom_site_label
  _atom_site_type_symbol
  _atom_site_fract_x
  _atom_site_fract_y
  _atom_site_fract_z
  _atom_site_U_iso_or_equiv
  _atom_site_adp_type
  _atom_site_occupancy
  _atom_site_site_symmetry_order
  _atom_site_refinement_flags_posn
  _atom_site_refinement_flags_adp
  _atom_site_refinement_flags_occupancy
 K1 K 0.5 0.48978(12) 0.25 0.0388(2) Uani 1.000000 2 S T P
 O1 O 0.52936(10) 0.1918(3) 0.31388(11) 0.0433(5) Uani 1.000000 1 . . .
 O3 O 0.52752(9) 0.6566(3) 0.13801(10) 0.0435(5) Uani 1.000000 1 . . .
 O2 O 0.60337(10) 0.6102(3) 0.25088(11) 0.0449(6) Uani 1.000000 1 . . .
 N3 N 0.57644(11) 0.4886(4) 0.37776(13) 0.0430(6) Uani 1.000000 1 . . .
 N1 N 0.43517(13) -0.0074(4) 0.47634(15) 0.0498(7) Uani 1.000000 1 . . .
 N2 N 0.48438(12) 0.0371(4) 0.47578(14) 0.0457(7) Uani 1.000000 1 . . .
 C13 C 0.58228(14) 0.6579(4) 0.13396(17) 0.0448(8) Uani 1.000000 1 . . .
 C14 C 0.49816(15) 0.6126(5) 0.07436(16) 0.0460(8) Uani 1.000000 1 . . .
 H14a H 0.50612(15) 0.6906(5) 0.03983(16) 0.0552(10) Uiso 1.000000 1 R . .
 H14b H 0.50870(15) 0.5020(5) 0.06151(16) 0.0552(10) Uiso 1.000000 1 R . .
 C7 C 0.52542(15) 0.0488(4) 0.27372(18) 0.0468(8) Uani 1.000000 1 . . .
 H7a H 0.52697(15) -0.0491(4) 0.30263(18) 0.0562(10) Uiso 1.000000 1 R . .
 H7b H 0.55547(15) 0.0442(4) 0.24816(18) 0.0562(10) Uiso 1.000000 1 R . .
 C1 C 0.40145(15) 0.0641(5) 0.42490(18) 0.0487(8) Uani 1.000000 1 . . .
 C9 C 0.57571(15) 0.3267(4) 0.40952(17) 0.0456(8) Uani 1.000000 1 . . .
 H9a H 0.60695(15) 0.3172(4) 0.44425(17) 0.0547(9) Uiso 1.000000 1 R . .
 H9b H 0.54402(15) 0.3191(4) 0.43200(17) 0.0547(9) Uiso 1.000000 1 R . .
 C2 C 0.41469(15) 0.1711(4) 0.37711(17) 0.0461(8) Uani 1.000000 1 . . .
 H2 H 0.45042(15) 0.2034(4) 0.37872(17) 0.0553(9) Uiso 1.000000 1 R . .
 C12 C 0.61158(15) 0.7182(4) 0.19772(17) 0.0451(8) Uani 1.000000 1 . . .
 H12a H 0.59927(15) 0.8293(4) 0.20707(17) 0.0541(9) Uiso 1.000000 1 R . .
 H12b H 0.64963(15) 0.7243(4) 0.19433(17) 0.0541(9) Uiso 1.000000 1 R . .
 C11 C 0.63189(15) 0.6581(5) 0.31241(17) 0.0491(8) Uani 1.000000 1 . . .
 H11a H 0.66898(15) 0.6799(5) 0.30702(17) 0.0590(10) Uiso 1.000000 1 R . .
 H11b H 0.61668(15) 0.7598(5) 0.32796(17) 0.0590(10) Uiso 1.000000 1 R . .
 C10 C 0.62969(14) 0.5241(5) 0.36329(17) 0.0473(8) Uani 1.000000 1 . . .
 H10a H 0.65207(14) 0.5558(5) 0.40530(17) 0.0567(10) Uiso 1.000000 1 R . .
 H10b H 0.64471(14) 0.4231(5) 0.34682(17) 0.0567(10) Uiso 1.000000 1 R . .
 C3 C 0.37779(16) 0.2320(5) 0.32754(19) 0.0516(9) Uani 1.000000 1 . . .
 H3 H 0.38786(16) 0.3072(5) 0.29598(19) 0.0619(11) Uiso 1.000000 1 R . .
 C8 C 0.57561(15) 0.1853(5) 0.36188(17) 0.0464(8) Uani 1.000000 1 . . .
 H8a H 0.57664(15) 0.0811(5) 0.38679(17) 0.0557(10) Uiso 1.000000 1 R . .
 H8b H 0.60720(15) 0.1907(5) 0.33911(17) 0.0557(10) Uiso 1.000000 1 R . .
 C15 C 0.55942(15) 0.6149(4) 0.42178(16) 0.0473(8) Uani 1.000000 1 . . .
 H15a H 0.57896(15) 0.6000(4) 0.46722(16) 0.0568(10) Uiso 1.000000 1 R . .
 H15b H 0.56889(15) 0.7236(4) 0.40559(16) 0.0568(10) Uiso 1.000000 1 R . .
 C4 C 0.32603(17) 0.1837(6) 0.3237(2) 0.0617(11) Uani 1.000000 1 . . .
 C6 C 0.34793(16) 0.0148(5) 0.4187(2) 0.0583(10) Uani 1.000000 1 . . .
 H6 H 0.33738(16) -0.0610(5) 0.4497(2) 0.0700(12) Uiso 1.000000 1 R . .
 C5 C 0.31084(18) 0.0754(6) 0.3681(2) 0.0693(12) Uani 1.000000 1 . . .
 H5 H 0.27512(18) 0.0417(6) 0.3645(2) 0.0832(14) Uiso 1.000000 1 R . .
 Br1 Br 0.27519(5) 0.2868(3) 0.25958(11) 0.1293(8) Uani 1.000000 1 . . .
 H13a H 0.59418(14) 0.5461(4) 0.12490(17) 0.0538(9) Uiso 1.000000 1 R . .
 H13b H 0.58929(14) 0.7296(4) 0.09690(17) 0.0538(9) Uiso 1.000000 1 R . .

loop_
  _atom_site_anharm_GC_C_label
  _atom_site_anharm_GC_C_111
  _atom_site_anharm_GC_C_112
  _atom_site_anharm_GC_C_113
  _atom_site_anharm_GC_C_122
  _atom_site_anharm_GC_C_123
  _atom_site_anharm_GC_C_133
  _atom_site_anharm_GC_C_222
  _atom_site_anharm_GC_C_223
  _atom_site_anharm_GC_C_233
  _atom_site_anharm_GC_C_333
 Br1 0.000000017(17) 0.00000031(5) 0.000000140(19) -0.0000033(3) -0.00000136(10)
 -0.00000043(5) 0.000104(3) 0.0000343(9) 0.0000145(4) 0.0000062(2)

loop_
  _atom_site_anharm_GC_D_label
  _atom_site_anharm_GC_D_1111
  _atom_site_anharm_GC_D_1112
  _atom_site_anharm_GC_D_1113
  _atom_site_anharm_GC_D_1122
  _atom_site_anharm_GC_D_1123
  _atom_site_anharm_GC_D_1133
  _atom_site_anharm_GC_D_1222
  _atom_site_anharm_GC_D_1223
  _atom_site_anharm_GC_D_1233
  _atom_site_anharm_GC_D_1333
  _atom_site_anharm_GC_D_2222
  _atom_site_anharm_GC_D_2223
  _atom_site_anharm_GC_D_2233
  _atom_site_anharm_GC_D_2333
  _atom_site_anharm_GC_D_3333
 Br1 0.0000000019(7) -0.0000000066(14) -0.0000000036(6) 0.000000028(5)
 0.0000000161(17) 0.0000000121(9) -0.00000036(3) -0.000000175(9) -0.000000071(4)
 -0.000000040(2) 0.0000023(3) 0.00000088(7) 0.00000047(3) 0.000000232(13)
 0.000000174(9)

loop_
  _atom_site_aniso_label
  _atom_site_aniso_U_11
  _atom_site_aniso_U_22
  _atom_site_aniso_U_33
  _atom_site_aniso_U_12
  _atom_site_aniso_U_13
  _atom_site_aniso_U_23
 K1 0.0447(5) 0.0406(5) 0.0327(4) -0.000000 0.0106(4) 0.000000
 O1 0.0490(14) 0.0421(12) 0.0399(12) 0.0024(10) 0.0101(10) 0.0020(10)
 O3 0.0497(14) 0.0513(13) 0.0308(11) -0.0012(11) 0.0101(9) -0.0008(10)
 O2 0.0503(14) 0.0490(13) 0.0363(11) -0.0078(11) 0.0092(10) 0.0022(10)
 N3 0.0464(16) 0.0478(16) 0.0353(13) -0.0015(13) 0.0079(11) 0.0018(12)
 N1 0.0520(17) 0.0519(17) 0.0465(16) -0.0032(14) 0.0111(13) 0.0005(13)
 N2 0.0518(17) 0.0453(16) 0.0402(14) -0.0037(13) 0.0074(12) -0.0036(12)
 C13 0.053(2) 0.0442(18) 0.0407(17) -0.0017(15) 0.0200(15) 0.0017(14)
 C14 0.062(2) 0.0479(19) 0.0288(15) -0.0025(16) 0.0085(14) 0.0027(14)
 C7 0.056(2) 0.0385(17) 0.0474(19) 0.0031(15) 0.0135(16) 0.0014(14)
 C1 0.050(2) 0.051(2) 0.0464(19) 0.0007(16) 0.0109(15) -0.0031(16)
 C9 0.055(2) 0.0457(18) 0.0367(16) 0.0020(16) 0.0092(15) 0.0036(14)
 C2 0.0449(19) 0.0488(19) 0.0454(18) -0.0038(15) 0.0093(15) -0.0010(15)
 C12 0.0471(19) 0.0471(19) 0.0435(18) -0.0024(15) 0.0147(15) 0.0046(15)
 C11 0.0462(19) 0.059(2) 0.0421(18) -0.0092(17) 0.0066(15) 0.0004(16)
 C10 0.0448(19) 0.055(2) 0.0410(17) -0.0039(16) 0.0036(14) 0.0031(15)
 C3 0.049(2) 0.056(2) 0.050(2) -0.0024(17) 0.0090(16) 0.0034(17)
 C8 0.0476(19) 0.050(2) 0.0417(17) 0.0045(16) 0.0066(15) 0.0047(15)
 C15 0.060(2) 0.0491(19) 0.0324(16) -0.0035(17) 0.0060(15) -0.0010(14)
 C4 0.047(2) 0.067(3) 0.071(3) 0.0009(19) 0.0112(19) 0.012(2)
 C6 0.052(2) 0.063(2) 0.062(2) -0.0039(19) 0.0162(18) 0.0069(19)
 C5 0.050(2) 0.083(3) 0.077(3) -0.007(2) 0.018(2) 0.008(2)
 Br1 0.0502(10) 0.1737(15) 0.1550(15) -0.0142(8) -0.0155(9) 0.0898(11)

loop_
  _geom_bond_atom_site_label_1
  _geom_bond_atom_site_label_2
  _geom_bond_distance
  _geom_bond_site_symmetry_2
  _geom_bond_publ_flag
 K1 O1 2.813(2) 2_655 ?
 K1 O1 2.813(2) . ?
 K1 O3 2.824(2) . ?
 K1 O3 2.824(2) 2_655 ?
 K1 O2 2.828(2) . ?
 K1 O2 2.828(2) 2_655 ?
 K1 N3 3.012(3) 2_655 ?
 K1 N3 3.012(3) . ?
 O1 C7 1.420(4) . ?
 O1 C8 1.422(4) . ?
 O3 C13 1.420(4) . ?
 O3 C14 1.442(4) . ?
 O2 C12 1.432(4) . ?
 O2 C11 1.406(4) . ?
 N3 C9 1.474(4) . ?
 N3 C10 1.468(4) . ?
 N3 C15 1.473(4) . ?
 N1 N2 1.316(4) . ?
 N1 C1 1.384(5) . ?
 N2 N2 1.322(6) 3_656 ?
 C13 C12 1.482(5) . ?
 C13 H13a 0.9900 . ?
 C13 H13b 0.9900 . ?
 C14 H14a 0.9900 . ?
 C14 H14b 0.9900 . ?
 C14 C15 1.491(5) 2_655 ?
 C7 C7 1.504(7) 2_655 ?
 C7 H7a 0.9900 . ?
 C7 H7b 0.9900 . ?
 C1 C2 1.384(5) . ?
 C1 C6 1.419(5) . ?
 C9 H9a 0.9900 . ?
 C9 H9b 0.9900 . ?
 C9 C8 1.507(5) . ?
 C2 H2 0.9500 . ?
 C2 C3 1.370(5) . ?
 C12 H12a 0.9900 . ?
 C12 H12b 0.9900 . ?
 C11 H11a 0.9900 . ?
 C11 H11b 0.9900 . ?
 C11 C10 1.512(5) . ?
 C10 H10a 0.9900 . ?
 C10 H10b 0.9900 . ?
 C3 H3 0.9500 . ?
 C3 C4 1.377(6) . ?
 C8 H8a 0.9900 . ?
 C8 H8b 0.9900 . ?
 C15 H15a 0.9900 . ?
 C15 H15b 0.9900 . ?
 C4 C5 1.360(6) . ?
 C4 Br1 1.900(4) . ?
 C6 H6 0.9500 . ?
 C6 C5 1.385(6) . ?
 C5 H5 0.9500 . ?

loop_
  _geom_angle_atom_site_label_1
  _geom_angle_atom_site_label_2
  _geom_angle_atom_site_label_3
  _geom_angle
  _geom_angle_site_symmetry_1
  _geom_angle_site_symmetry_3
  _geom_angle_publ_flag
 O1 K1 O1 59.70(10) . 2_655 ?
 O3 K1 O1 97.54(7) . 2_655 ?
 O3 K1 O1 135.03(7) . . ?
 O3 K1 O1 135.03(7) 2_655 2_655 ?
 O3 K1 O1 97.54(7) 2_655 . ?
 O3 K1 O3 122.16(10) 2_655 . ?
 O2 K1 O1 96.37(7) . . ?
 O2 K1 O1 119.60(7) . 2_655 ?
 O2 K1 O1 119.60(7) 2_655 . ?
 O2 K1 O1 96.37(7) 2_655 2_655 ?
 O2 K1 O3 99.78(7) 2_655 . ?
 O2 K1 O3 59.53(7) . . ?
 O2 K1 O3 99.78(7) . 2_655 ?
 O2 K1 O3 59.53(7) 2_655 2_655 ?
 O2 K1 O2 139.18(11) 2_655 . ?
 N3 K1 O1 119.35(8) . 2_655 ?
 N3 K1 O1 60.28(7) . . ?
 N3 K1 O1 119.35(8) 2_655 . ?
 N3 K1 O1 60.28(7) 2_655 2_655 ?
 N3 K1 O3 61.24(7) 2_655 . ?
 N3 K1 O3 118.97(7) 2_655 2_655 ?
 N3 K1 O3 61.24(7) . 2_655 ?
 N3 K1 O3 118.97(7) . . ?
 N3 K1 O2 120.00(7) . 2_655 ?
 N3 K1 O2 120.00(7) 2_655 . ?
 N3 K1 O2 60.15(7) 2_655 2_655 ?
 N3 K1 O2 60.15(7) . . ?
 N3 K1 N3 179.63(12) . 2_655 ?
 C7 O1 K1 117.32(19) . 2_655 ?
 C8 O1 K1 119.2(2) . 2_655 ?
 C8 O1 C7 110.1(3) . . ?
 C13 O3 K1 114.52(18) . . ?
 C14 O3 K1 116.02(19) . . ?
 C14 O3 C13 110.1(2) . . ?
 C12 O2 K1 116.8(2) . . ?
 C11 O2 K1 118.02(19) . . ?
 C11 O2 C12 112.4(3) . . ?
 C9 N3 K1 109.3(2) . 2_655 ?
 C10 N3 K1 109.69(19) . 2_655 ?
 C10 N3 C9 109.6(3) . . ?
 C15 N3 K1 107.7(2) . 2_655 ?
 C15 N3 C9 110.1(3) . . ?
 C15 N3 C10 110.4(3) . . ?
 C1 N1 N2 111.8(3) . . ?
 N2 N2 N1 110.2(4) 3_656 . ?
 C12 C13 O3 109.5(3) . . ?
 H13a C13 O3 109.78(18) . . ?
 H13a C13 C12 109.8(2) . . ?
 H13b C13 O3 109.78(17) . . ?
 H13b C13 C12 109.78(19) . . ?
 H13b C13 H13a 108.2 . . ?
 H14a C14 O3 109.65(17) . . ?
 H14b C14 O3 109.65(18) . . ?
 H14b C14 H14a 108.2 . . ?
 C15 C14 O3 110.1(3) 2_655 . ?
 C15 C14 H14a 109.65(18) 2_655 . ?
 C15 C14 H14b 109.6(2) 2_655 . ?
 C7 C7 O1 110.4(2) 2_655 . ?
 H7a C7 O1 109.56(17) . . ?
 H7b C7 O1 109.56(18) . . ?
 H7b C7 H7a 108.1 . . ?
 C2 C1 N1 127.2(3) . . ?
 C6 C1 N1 116.0(3) . . ?
 C6 C1 C2 116.8(3) . . ?
 H9a C9 N3 108.71(18) . . ?
 H9b C9 N3 108.71(18) . . ?
 H9b C9 H9a 107.6 . . ?
 C8 C9 N3 114.2(3) . . ?
 C8 C9 H9a 108.71(19) . . ?
 C8 C9 H9b 108.7(2) . . ?
 H2 C2 C1 119.0(2) . . ?
 C3 C2 C1 121.9(4) . . ?
 C3 C2 H2 119.0(2) . . ?
 C13 C12 O2 109.8(3) . . ?
 H12a C12 O2 109.71(18) . . ?
 H12a C12 C13 109.7(2) . . ?
 H12b C12 O2 109.71(18) . . ?
 H12b C12 C13 109.71(19) . . ?
 H12b C12 H12a 108.2 . . ?
 H11a C11 O2 109.74(18) . . ?
 H11b C11 O2 109.7(2) . . ?
 H11b C11 H11a 108.2 . . ?
 C10 C11 O2 109.6(3) . . ?
 C10 C11 H11a 109.7(2) . . ?
 C10 C11 H11b 109.7(2) . . ?
 C11 C10 N3 114.1(3) . . ?
 H10a C10 N3 108.74(17) . . ?
 H10a C10 C11 108.74(19) . . ?
 H10b C10 N3 108.74(19) . . ?
 H10b C10 C11 108.7(2) . . ?
 H10b C10 H10a 107.6 . . ?
 H3 C3 C2 120.1(2) . . ?
 C4 C3 C2 119.7(4) . . ?
 C4 C3 H3 120.1(2) . . ?
 C9 C8 O1 109.5(3) . . ?
 H8a C8 O1 109.78(18) . . ?
 H8a C8 C9 109.78(19) . . ?
 H8b C8 O1 109.78(17) . . ?
 H8b C8 C9 109.8(2) . . ?
 H8b C8 H8a 108.2 . . ?
 C14 C15 N3 113.9(3) 2_655 . ?
 H15a C15 N3 108.77(18) . . ?
 H15a C15 C14 108.77(18) . 2_655 ?
 H15b C15 N3 108.77(18) . . ?
 H15b C15 C14 108.8(2) . 2_655 ?
 H15b C15 H15a 107.7 . . ?
 C5 C4 C3 121.1(4) . . ?
 Br1 C4 C3 118.2(3) . . ?
 Br1 C4 C5 120.5(3) . . ?
 H6 C6 C1 119.5(2) . . ?
 C5 C6 C1 121.1(4) . . ?
 C5 C6 H6 119.5(2) . . ?
 C6 C5 C4 119.4(4) . . ?
 H5 C5 C4 120.3(3) . . ?
 H5 C5 C6 120.3(2) . . ?

loop_
  _geom_torsion_atom_site_label_1
  _geom_torsion_atom_site_label_2
  _geom_torsion_atom_site_label_3
  _geom_torsion_atom_site_label_4
  _geom_torsion
  _geom_torsion_site_symmetry_1
  _geom_torsion_site_symmetry_2
  _geom_torsion_site_symmetry_3
  _geom_torsion_site_symmetry_4
  _geom_torsion_publ_flag
 K1 O1 C7 C7 -43.5(2) . 2_655 2_655 . ?
 K1 O1 C7 C7 -43.5(2) . . . 2_655 ?
 K1 O1 C8 C9 47.2(2) . . . . ?
 K1 O3 C13 C12 -52.4(2) . . . . ?
 K1 O3 C14 C15 49.2(2) . . . 2_655 ?
 K1 O3 C14 C15 49.2(2) . 2_655 2_655 . ?
 K1 O2 C12 C13 -41.3(2) . . . . ?
 K1 O2 C11 C10 50.0(2) . . . . ?
 K1 N3 C9 C8 43.6(2) . . . . ?
 K1 N3 C10 C11 41.7(2) . . . . ?
 K1 N3 C15 C14 46.0(2) . 2_655 2_655 . ?
 K1 N3 C15 C14 46.0(2) . . . 2_655 ?
 O1 C7 C7 O1 56.91(18) . . 2_655 2_655 ?
 O1 C8 C9 N3 -61.8(3) . . . . ?
 O3 C13 C12 O2 62.1(3) . . . . ?
 O3 C14 C15 N3 -66.5(3) . . 2_655 2_655 ?
 O2 C11 C10 N3 -62.7(3) . . . . ?
 N3 C15 C14 O3 -66.5(3) . . 2_655 2_655 ?
 N1 N2 N2 N1 -180.0(4) . . 3_656 3_656 ?
 N1 C1 C2 C3 178.7(4) . . . . ?
 N1 C1 C6 C5 -178.5(4) . . . . ?
 N2 N1 C1 C2 -0.4(4) . . . . ?
 N2 N1 C1 C6 175.9(3) . . . . ?
 N2 N2 N1 C1 -178.1(3) 3_656 . . . ?
 C13 O3 C14 C15 -178.7(3) . . . 2_655 ?
 C13 C12 O2 C11 177.8(3) . . . . ?
 C14 O3 C13 C12 174.7(3) . . . . ?
 C14 C15 N3 C9 -73.1(3) 2_655 . . . ?
 C14 C15 N3 C10 165.7(3) 2_655 . . . ?
 C7 O1 C8 C9 -172.9(3) . . . . ?
 C7 C7 O1 C8 175.8(3) 2_655 . . . ?
 C1 C2 C3 C4 -1.4(5) . . . . ?
 C1 C6 C5 C4 0.1(5) . . . . ?
 C9 N3 C10 C11 161.7(3) . . . . ?
 C2 C1 C6 C5 -1.8(4) . . . . ?
 C2 C3 C4 C5 -0.4(5) . . . . ?
 C2 C3 C4 Br1 174.1(3) . . . . ?
 C12 O2 C11 C10 -169.6(3) . . . . ?
 C11 C10 N3 C15 -76.8(3) . . . . ?
 C10 N3 C9 C8 -76.7(3) . . . . ?
 C3 C2 C1 C6 2.4(4) . . . . ?
 C3 C4 C5 C6 1.0(5) . . . . ?
 C8 C9 N3 C15 161.7(3) . . . . ?
 C6 C5 C4 Br1 -173.3(4) . . . . ?

_smtbx_masks_special_details       ?
loop_
  _smtbx_masks_void_nr
  _smtbx_masks_void_average_x
  _smtbx_masks_void_average_y
  _smtbx_masks_void_average_z
  _smtbx_masks_void_volume
  _smtbx_masks_void_count_electrons
  _smtbx_masks_void_content
 1 0.250 -0.156 0.500 271.2 73.6 ?
 2 0.250 -0.177 0.000 271.2 73.6 ?
 3 0.750 -0.677 0.000 271.2 73.6 ?
 4 0.750 -0.656 0.500 271.2 73.6 ?

_smtbx_masks_void_probe_radius     1.2
_smtbx_masks_void_truncation_radius  1.2
_shelx_fab_file
;
-32 0 2 -0.3637 0.1691
-32 0 4 -0.5078 -0.2096
-32 0 6 -0.5979 0.3912
-31 1 1 0.7361 -0.0402
-31 1 2 0.1214 -0.1705
-31 1 3 0.6659 -0.0510
-31 1 4 0.5876 0.0531
-31 1 5 0.1459 0.0258
-31 1 6 0.5508 -0.0185
-31 1 7 -0.5270 0.0657
-31 1 8 0.6478 -0.1257
-31 1 9 -1.2235 -0.1909
-31 1 10 0.5828 0.4088
-30 0 2 1.6868 0.2089
-30 0 4 1.6849 0.1720
-30 0 6 1.4408 -0.4285
-30 0 8 0.1167 0.0468
-30 0 10 -1.4871 -0.0943
-30 0 12 -0.7891 -0.1383
-30 2 1 0.0532 -0.0307
-30 2 2 0.2662 -0.0895
-30 2 3 -0.3244 0.0533
-30 2 4 1.3575 0.1671
-30 2 5 -1.0576 -0.0102
-30 2 6 -0.3237 -0.1598
-30 2 7 -1.3841 -0.0959
-30 2 8 0.1081 0.1189
-30 2 9 -0.2024 -0.0948
-30 2 10 0.0964 -0.0854
-30 2 11 -0.0587 0.1485
-29 1 1 -0.2140 -0.0353
-29 1 2 0.6385 0.1457
-29 1 3 -0.2131 0.0949
-29 1 4 -0.6235 -0.1861
-29 1 5 0.1302 0.0688
-29 1 6 -0.9677 0.2517
-29 1 7 0.4604 -0.1955
-29 1 8 -1.5971 0.0007
-29 1 9 0.9997 0.3058
-29 1 10 -0.7798 -0.3250
-29 1 11 0.6493 0.0060
-29 1 12 0.1708 -0.1314
-29 1 13 0.5960 0.1119
-29 1 14 0.2442 0.0172
-29 3 1 1.0356 0.0082
-29 3 2 1.6868 0.0519
-29 3 3 0.1244 -0.0303
-29 3 4 0.0626 -0.0547
-29 3 5 -0.8065 0.0631
-29 3 6 0.1427 0.0764
-29 3 7 -0.0067 0.0606
-29 3 8 0.4272 -0.0901
-29 3 9 0.2608 0.0378
-29 3 10 0.1620 0.2262
-29 3 11 -0.1708 -0.0880
-28 0 2 -2.2560 -0.8777
-28 0 4 -2.4800 -0.0347
-28 0 6 -2.6825 0.3342
-28 0 8 -0.2163 -0.1455
-28 0 10 1.9294 0.1833
-28 0 12 1.2724 0.0766
-28 0 14 0.4340 0.2152
-28 2 1 0.1575 0.0229
-28 2 2 -0.6179 0.0002
-28 2 3 -0.0922 -0.0147
-28 2 4 -1.7525 -0.0623
-28 2 5 0.3142 -0.1146
-28 2 6 -1.2971 0.0703
-28 2 7 0.6119 0.2589
-28 2 8 -0.7553 -0.0888
-28 2 9 -0.5497 -0.0323
-28 2 10 0.0228 0.1772
-28 2 11 0.0893 -0.0603
-28 2 12 0.4195 -0.2659
-28 2 13 0.8671 0.1406
-28 2 14 -1.0819 0.2575
-28 4 1 -0.5054 0.0431
-28 4 2 -0.9211 -0.0465
-28 4 3 -0.7138 0.0309
-28 4 4 -1.2875 0.0339
-28 4 5 -0.0152 -0.1001
-28 4 6 -1.0497 -0.0688
-28 4 7 0.8757 0.0158
-28 4 8 -0.5988 0.0761
-28 4 9 -0.1362 0.0943
-28 4 10 -0.2088 0.2433
-28 4 11 0.9281 0.2457
-27 1 1 -1.1645 0.2025
-27 1 2 -2.0078 0.0529
-27 1 3 -0.8028 -0.2412
-27 1 4 -1.2215 0.2405
-27 1 5 -0.5749 -0.0478
-27 1 6 0.2361 -0.4704
-27 1 7 -0.3243 0.1894
-27 1 8 1.6453 0.1219
-27 1 9 -0.4037 -0.2205
-27 1 10 1.3772 0.1225
-27 1 11 -0.4500 0.1814
-27 1 12 -0.1687 0.0370
-27 1 13 0.6511 -0.1539
-27 1 14 -0.5884 0.0607
-27 1 15 0.7400 -0.0078
-27 1 16 -1.1077 -0.3877
-27 3 1 -1.7141 0.0596
-27 3 2 -2.0596 -0.0409
-27 3 3 -0.9199 -0.0011
-27 3 4 -1.4652 0.0671
-27 3 5 0.9523 0.0179
-27 3 6 -0.1396 -0.1291
-27 3 7 -0.5769 -0.1302
-27 3 8 0.6370 0.1458
-27 3 9 -0.4261 0.0063
-27 3 10 0.3477 -0.2647
-27 3 11 -0.0208 0.1514
-27 3 12 -0.7699 -0.1058
-27 3 13 -0.6479 -0.1738
-27 3 14 -0.1508 0.3148
-27 5 1 0.1940 -0.0027
-27 5 2 0.3062 0.1041
-27 5 3 0.2748 -0.0139
-27 5 4 0.4576 0.0508
-27 5 5 1.4167 0.1053
-27 5 6 -0.0967 -0.1039
-27 5 7 -0.2838 -0.1178
-27 5 8 -0.4264 -0.1487
-27 5 9 -0.4637 -0.1055
-26 0 2 1.2630 1.6711
-26 0 4 3.3119 -0.1323
-26 0 6 4.0515 -0.2430
-26 0 8 1.7335 0.1956
-26 0 10 -1.1610 -0.2587
-26 0 12 -1.9268 0.0530
-26 0 14 -0.9618 -0.0924
-26 0 16 0.0181 -0.2005
-26 2 1 -0.3777 -0.0636
-26 2 2 0.0112 0.0769
-26 2 3 0.6605 0.0631
-26 2 4 2.1565 -0.0395
-26 2 5 0.5940 0.1916
-26 2 6 2.9626 0.1017
-26 2 7 1.0368 -0.3208
-26 2 8 1.8779 -0.0082
-26 2 9 1.1830 0.1411
-26 2 10 0.0368 -0.2526
-26 2 11 0.5813 0.0322
-26 2 12 -1.2321 0.2325
-26 2 13 -0.2371 -0.1353
-26 2 14 -0.1299 -0.2865
-26 2 15 -2.7175 0.0587
-26 2 16 0.6528 -0.2868
-26 2 17 -1.7122 -0.1188
-26 4 1 -1.0131 -0.0935
-26 4 2 2.2461 0.0710
-26 4 3 1.3235 -0.0035
-26 4 4 2.5147 -0.0674
-26 4 5 0.1667 0.0765
-26 4 6 2.0438 0.0996
-26 4 7 -0.7083 0.0468
-26 4 8 0.1204 -0.0641
-26 4 9 1.0431 -0.1009
-26 4 10 0.0239 -0.1211
-26 4 11 0.2098 -0.2214
-26 4 12 1.0633 0.1876
-26 4 13 -0.3501 0.1099
-26 4 14 1.2197 0.0792
-26 6 1 -0.8234 -0.1180
-26 6 2 0.4545 0.0764
-26 6 3 -0.2803 0.0566
-26 6 4 -1.5378 -0.1847
-26 6 5 -0.2366 -0.1823
-25 1 1 2.2581 -0.3732
-25 1 2 4.1728 -0.3348
-25 1 3 1.6999 0.3270
-25 1 4 3.3367 -0.2502
-25 1 5 1.1080 0.0183
-25 1 6 0.8865 0.5995
-25 1 7 -0.2334 -0.1229
-25 1 8 -1.2912 -0.2130
-25 1 9 -0.4053 0.1077
-25 1 10 -3.0467 0.0460
-25 1 11 0.3884 -0.1473
-25 1 12 -1.0297 0.0592
-25 1 13 -1.8065 0.0615
-25 1 14 0.9230 -0.2056
-25 1 15 -1.7442 -0.0810
-25 1 16 1.7662 0.1034
-25 1 17 0.4474 -0.0843
-25 1 18 0.2072 0.1785
-25 3 1 3.0510 -0.1000
-25 3 2 2.3583 0.0145
-25 3 3 2.1746 0.0106
-25 3 4 2.7738 -0.0416
-25 3 5 0.1351 -0.0619
-25 3 6 -0.4688 0.1176
-25 3 7 1.3887 0.1850
-25 3 8 -1.8341 -0.1445
-25 3 9 1.2261 -0.0205
-25 3 10 -1.7544 0.2054
-25 3 11 1.6918 -0.1539
-25 3 12 -0.3957 -0.0132
-25 3 13 0.7435 0.0563
-25 3 14 0.1760 -0.1983
-25 3 15 0.3079 -0.0931
-25 3 16 1.0307 -0.2233
-25 3 17 0.7001 -0.1689
-25 5 1 0.9210 0.0568
-25 5 2 -0.1383 -0.1295
-25 5 3 0.2638 -0.0500
-25 5 4 -0.6574 -0.0277
-25 5 5 -1.6832 -0.0870
-25 5 6 -0.9369 0.0631
-25 5 7 1.1808 0.1104
-25 5 8 0.4509 0.1489
-25 5 9 1.0575 0.1242
-25 5 10 1.2990 0.1089
-25 5 11 -0.3167 0.1970
-25 5 12 0.3904 -0.1156
-25 5 13 0.1766 -0.0245
-24 0 2 -0.5194 -2.4792
-24 0 4 -4.9168 0.2697
-24 0 6 -5.0507 0.2238
-24 0 8 -3.9170 -0.2517
-24 0 10 -0.0976 0.3433
-24 0 12 2.4322 -0.1413
-24 0 14 1.7028 0.0386
-24 0 16 -1.0932 0.1968
-24 0 18 -1.2089 0.2040
-24 2 1 -0.2085 0.1045
-24 2 2 0.4680 -0.0923
-24 2 3 -1.3946 -0.1298
-24 2 4 -2.5464 0.0821
-24 2 5 -2.0334 -0.2158
-24 2 6 -3.2618 -0.2457
-24 2 7 -2.8823 0.3106
-24 2 8 -3.1176 0.0806
-24 2 9 -0.5014 -0.0944
-24 2 10 -0.1168 0.2718
-24 2 11 -0.1968 -0.1030
-24 2 12 2.4615 -0.1896
-24 2 13 0.3571 0.1092
-24 2 14 2.1075 0.1792
-24 2 15 3.0802 -0.0173
-24 2 16 -0.2971 0.0924
-24 2 17 1.4865 0.0283
-24 2 18 -1.0722 0.2873
-24 4 1 3.0594 0.0852
-24 4 2 -1.4592 -0.0456
-24 4 3 -1.7096 -0.0126
-24 4 4 -3.3765 0.0496
-24 4 5 -0.3748 -0.0673
-24 4 6 -2.1685 -0.1011
-24 4 7 0.2198 -0.1171
-24 4 8 0.1087 0.0063
-24 4 9 -0.9349 0.0854
-24 4 10 -0.0072 0.0396
-24 4 11 -0.7043 0.1345
-24 4 12 -0.5013 -0.0765
-24 4 13 -0.4909 -0.0456
-24 4 14 0.7807 -0.0290
-24 4 15 -0.6063 0.0076
-24 4 16 0.3758 -0.2561
-24 6 1 1.7646 0.0498
-24 6 2 -0.0092 -0.0226
-24 6 3 0.4642 -0.0441
-24 6 4 1.7078 0.0756
-24 6 5 0.6215 0.1457
-24 6 6 1.9168 0.0430
-24 6 7 -0.6768 0.0608
-24 6 8 1.2604 0.0439
-24 6 9 -1.2100 -0.0091
-24 6 10 -0.1430 0.1100
-24 6 11 0.6290 -0.0813
-23 1 1 -2.8071 0.4874
-23 1 2 -6.4416 0.5980
-23 1 3 -2.5988 -0.3166
-23 1 4 -4.1333 0.2818
-23 1 5 -1.6185 -0.0811
-23 1 6 -2.1422 -0.6918
-23 1 7 1.3064 0.1330
-23 1 8 0.8007 0.2731
-23 1 9 1.4913 -0.0752
-23 1 10 4.1382 -0.1160
-23 1 11 0.2169 0.0293
-23 1 12 2.2471 -0.1111
-23 1 13 1.9159 0.0241
-23 1 14 -1.1256 0.2429
-23 1 15 1.1992 0.0109
-23 1 16 -1.6273 0.0607
-23 1 17 0.1143 0.0212
-23 1 18 0.3103 0.1139
-23 1 19 0.7423 -0.0738
-23 1 20 0.6247 -0.0750
-23 3 1 -4.1193 0.1016
-23 3 2 -2.6298 0.0167
-23 3 3 -2.4301 -0.0038
-23 3 4 -3.0787 0.0480
-23 3 5 -0.8829 0.0533
-23 3 6 -0.1132 -0.0831
-23 3 7 -0.4361 -0.1722
-23 3 8 1.9929 0.0909
-23 3 9 -1.0335 -0.0648
-23 3 10 2.9385 -0.1261
-23 3 11 -3.0357 0.1131
-23 3 12 1.9763 0.0558
-23 3 13 -1.8309 -0.0222
-23 3 14 -0.2770 -0.0251
-23 3 15 -0.9671 0.0400
-23 3 16 -2.4121 0.1103
-23 3 17 -0.0146 0.1508
-23 3 18 -0.9029 0.4383
-23 5 1 -1.1903 -0.0596
-23 5 2 -2.0674 0.0365
-23 5 3 0.5995 0.0842
-23 5 4 -0.2772 0.0227
-23 5 5 1.8894 0.0468
-23 5 6 1.2231 -0.0065
-23 5 7 -1.1981 -0.0411
-23 5 8 -0.4075 -0.0427
-23 5 9 -0.6471 -0.0890
-23 5 10 -1.2072 0.0406
-23 5 11 0.4939 -0.0407
-23 5 12 0.5384 0.1533
-23 5 13 -0.4460 0.1054
-23 5 14 0.9819 0.1316
-23 5 15 -0.0314 0.0504
-23 7 1 2.7690 0.0101
-23 7 2 -0.4868 0.0512
-23 7 3 0.1898 0.0538
-23 7 4 -0.9584 -0.0637
-23 7 5 -1.3356 -0.0223
-23 7 6 -0.3609 0.1147
-23 7 7 -0.5687 0.0601
-22 0 2 0.4762 3.2276
-22 0 4 5.5502 -0.3924
-22 0 6 4.9326 -0.2283
-22 0 8 4.7962 0.3262
-22 0 10 1.3569 -0.4036
-22 0 12 -1.6408 0.1453
-22 0 14 -1.5588 -0.0559
-22 0 16 1.5067 -0.0508
-22 0 18 1.2306 -0.0488
-22 0 20 0.4470 -0.2709
-22 2 1 1.4843 -0.1245
-22 2 2 -0.2901 0.0672
-22 2 3 1.6315 0.1315
-22 2 4 1.4906 -0.1171
-22 2 5 3.0192 0.2458
-22 2 6 2.3439 0.3312
-22 2 7 3.4536 -0.2964
-22 2 8 4.0582 -0.0828
-22 2 9 -0.5645 -0.0320
-22 2 10 0.5774 -0.2101
-22 2 11 -1.0947 0.1570
-22 2 12 -2.5490 0.1510
-22 2 13 -1.7319 -0.1400
-22 2 14 -2.5419 -0.1264
-22 2 15 -2.3681 0.0267
-22 2 16 0.5491 0.0850
-22 2 17 -0.4960 0.0873
-22 2 18 1.3128 -0.1071
-22 2 19 -0.0970 0.0269
-22 2 20 1.0260 -0.1578
-22 4 1 -3.3558 -0.0408
-22 4 2 -0.8019 0.0093
-22 4 3 1.5932 -0.0097
-22 4 4 2.2929 -0.0293
-22 4 5 0.7821 0.0740
-22 4 6 1.5405 0.0722
-22 4 7 0.2927 0.1096
-22 4 8 0.5823 0.0181
-22 4 9 -0.3518 -0.0536
-22 4 10 0.5745 -0.0305
-22 4 11 -0.9329 -0.0723
-22 4 12 -0.1384 -0.0297
-22 4 13 -0.4613 -0.0153
-22 4 14 -2.7054 -0.0104
-22 4 15 0.7438 0.0262
-22 4 16 -1.0425 0.2451
-22 4 17 1.0551 -0.1030
-22 4 18 0.9211 0.3127
-22 6 1 -1.5449 0.0224
-22 6 2 -0.6537 -0.0167
-22 6 3 -0.9771 0.0141
-22 6 4 -0.6990 0.0190
-22 6 5 -1.5459 -0.0212
-22 6 6 -1.0946 0.0006
-22 6 7 0.1652 0.0475
-22 6 8 -1.3278 0.0400
-22 6 9 0.3381 0.0647
-22 6 10 0.4420 -0.1459
-22 6 11 -1.9416 0.0235
-22 6 12 2.0766 -0.1678
-22 6 13 -1.0338 -0.1879
-21 1 1 3.1731 -0.5408
-21 1 2 7.3661 -0.7965
-21 1 3 2.8491 0.2675
-21 1 4 4.4873 -0.3167
-21 1 5 1.2334 0.1982
-21 1 6 3.9156 0.7582
-21 1 7 -1.7918 -0.2056
-21 1 8 0.3761 -0.3072
-21 1 9 -1.6279 0.0619
-21 1 10 -3.1504 0.1290
-21 1 11 -1.0211 0.0174
-21 1 12 -2.5092 0.1006
-21 1 13 -1.1856 -0.0537
-21 1 14 0.7756 -0.1328
-21 1 15 0.2996 0.0816
-21 1 16 0.7799 0.0307
-21 1 17 0.0489 -0.0040
-21 1 18 -0.3485 -0.1743
-21 1 19 -0.8290 0.0018
-21 1 20 -0.8963 -0.1346
-21 1 21 -0.9549 -0.0432
-21 3 1 2.6425 -0.1025
-21 3 2 2.0479 -0.0611
-21 3 3 0.8789 0.0061
-21 3 4 2.7286 -0.0726
-21 3 5 1.1725 -0.0387
-21 3 6 2.3576 0.0579
-21 3 7 -0.0291 0.1149
-21 3 8 -0.9374 -0.0166
-21 3 9 0.7858 0.1377
-21 3 10 -2.7961 0.0868
-21 3 11 2.6732 -0.1087
-21 3 12 -2.7097 -0.0842
-21 3 13 2.5505 0.0306
-21 3 14 0.1078 0.1585
-21 3 15 1.4804 0.0239
-21 3 16 2.0531 0.0288
-21 3 17 -0.7853 -0.1002
-21 3 18 0.2175 -0.1892
-21 3 19 -0.2404 0.1092
-21 3 20 -2.0418 0.0067
-21 5 1 0.4472 0.0171
-21 5 2 4.4292 0.0493
-21 5 3 -1.5007 -0.0560
-21 5 4 1.2854 -0.0442
-21 5 5 -1.3589 -0.0327
-21 5 6 -0.8345 -0.0046
-21 5 7 0.2502 -0.0118
-21 5 8 -0.2378 -0.0243
-21 5 9 -1.1741 0.0624
-21 5 10 0.3208 -0.0458
-21 5 11 -1.2123 -0.0371
-21 5 12 -1.6500 -0.1181
-21 5 13 0.4737 -0.0848
-21 5 14 -1.3801 -0.1873
-21 5 15 0.2305 -0.0390
-21 5 16 -0.1589 -0.1188
-21 5 17 -1.1677 -0.1332
-21 7 1 -2.3376 -0.0823
-21 7 2 0.6058 0.0635
-21 7 3 -0.0270 0.0053
-21 7 4 1.3224 0.0570
-21 7 5 1.5702 0.0691
-21 7 6 -0.4233 -0.0710
-21 7 7 0.9370 -0.1018
-21 7 8 -0.4727 -0.1952
-21 7 9 -0.0839 -0.1809
-21 7 10 1.7171 0.0532
-20 0 2 -0.0416 -3.7358
-20 0 4 -3.6667 0.5191
-20 0 6 -2.9610 0.1962
-20 0 8 -3.2936 -0.3760
-20 0 10 -2.5392 0.3826
-20 0 12 -0.4865 -0.0967
-20 0 14 0.4281 0.0965
-20 0 16 -0.6970 -0.0472
-20 0 18 -0.5648 -0.0131
-20 0 20 -0.4591 0.2326
-20 0 22 -0.5098 0.1349
-20 2 1 -2.4101 0.1052
-20 2 2 -0.1046 -0.0345
-20 2 3 -0.3807 -0.0809
-20 2 4 0.8680 0.1477
-20 2 5 -1.0689 -0.2720
-20 2 6 -1.5214 -0.3862
-20 2 7 -1.3508 0.2535
-20 2 8 -4.3344 0.0828
-20 2 9 0.4557 0.0966
-20 2 10 -1.4304 0.0935
-20 2 11 0.9929 -0.1653
-20 2 12 1.5014 -0.1185
-20 2 13 2.1671 0.1649
-20 2 14 1.5167 0.1824
-20 2 15 1.1348 -0.0105
-20 2 16 -0.7402 -0.0896
-20 2 17 -0.0642 -0.1084
-20 2 18 -1.3016 -0.0076
-20 2 19 -0.5943 0.0129
-20 2 20 -0.5775 -0.1091
-20 2 21 -1.4277 -0.1175
-20 4 1 3.5445 0.0245
-20 4 2 1.8463 -0.0072
-20 4 3 0.7251 0.0471
-20 4 4 0.2173 0.0342
-20 4 5 -0.5002 -0.0697
-20 4 6 -0.8693 -0.0446
-20 4 7 -1.5683 -0.0682
-20 4 8 -1.2038 0.0075
-20 4 9 -0.1346 0.0193
-20 4 10 -0.7957 0.0113
-20 4 11 2.1302 0.0503
-20 4 12 0.6561 0.0173
-20 4 13 2.1328 0.0347
-20 4 14 2.7870 -0.0452
-20 4 15 -0.2222 -0.0418
-20 4 16 1.0324 -0.1148
-20 4 17 -0.4077 0.0393
-20 4 18 -0.5533 -0.0707
-20 4 19 1.4948 0.0019
-20 6 1 1.0258 -0.0245
-20 6 2 0.3648 0.0168
-20 6 3 1.0752 0.0066
-20 6 4 -0.5905 0.0226
-20 6 5 1.2149 -0.0248
-20 6 6 -0.2521 -0.0023
-20 6 7 -0.2194 -0.0502
-20 6 8 0.9668 -0.0614
-20 6 9 0.4212 -0.0459
-20 6 10 -0.6226 0.1042
-20 6 11 2.0367 0.0105
-20 6 12 -2.1075 0.0793
-20 6 13 0.6737 0.1384
-20 6 14 -0.8293 0.0435
-20 6 15 0.0919 0.0695
-20 8 1 -1.2905 -0.1224
-20 8 2 0.9487 0.0260
-20 8 3 -0.5206 -0.0111
-20 8 4 0.1104 -0.1286
-20 8 5 0.2359 -0.1392
-19 1 1 -3.1404 0.5546
-19 1 2 -6.0320 0.9050
-19 1 3 -0.8253 -0.1702
-19 1 4 -3.9398 0.3089
-19 1 5 0.9896 -0.2948
-19 1 6 -4.6099 -0.7046
-19 1 7 1.1483 0.2300
-19 1 8 -2.0181 0.3065
-19 1 9 0.0065 -0.0327
-19 1 10 0.6752 -0.1474
-19 1 11 0.6488 -0.0462
-19 1 12 1.5686 -0.0557
-19 1 13 0.0536 0.0948
-19 1 14 0.0016 0.0259
-19 1 15 -1.4410 -0.0681
-19 1 16 0.4042 -0.1570
-19 1 17 -1.0612 0.0323
-19 1 18 0.5017 0.0385
-19 1 19 -0.1687 0.0166
-19 1 20 0.5211 0.0815
-19 1 21 0.9827 0.0225
-19 1 22 0.1442 0.2780
-19 3 1 1.1779 0.1110
-19 3 2 -0.0247 0.0984
-19 3 3 0.8278 -0.0088
-19 3 4 -2.3034 0.0573
-19 3 5 -2.6122 0.0321
-19 3 6 -4.6093 -0.0044
-19 3 7 -2.6670 -0.0438
-19 3 8 -0.7416 -0.0421
-19 3 9 -1.8506 -0.1167
-19 3 10 1.7052 -0.0664
-19 3 11 -1.2791 0.1263
-19 3 12 2.3920 0.1193
-19 3 13 -1.9662 -0.0024
-19 3 14 0.1218 -0.1575
-19 3 15 -0.9932 -0.0656
-19 3 16 -1.1062 -0.0013
-19 3 17 1.2874 0.0788
-19 3 18 0.6010 0.0179
-19 3 19 -0.5377 -0.1502
-19 3 20 2.3050 -0.2310
-19 3 21 -0.5551 -0.1304
-19 5 1 -0.6372 -0.0078
-19 5 2 -4.1844 -0.0325
-19 5 3 -0.9177 0.0043
-19 5 4 -1.1379 0.0557
-19 5 5 -1.9264 0.0305
-19 5 6 1.0383 -0.0062
-19 5 7 -0.5743 0.0314
-19 5 8 1.5529 0.0002
-19 5 9 2.8077 -0.0655
-19 5 10 0.5221 -0.0336
-19 5 11 2.7796 -0.0181
-19 5 12 1.0410 0.0428
-19 5 13 0.7365 0.0156
-19 5 14 0.6957 0.2216
-19 5 15 -0.3256 -0.0228
-19 5 16 1.1301 0.1639
-19 5 17 1.0736 0.0975
-19 5 18 1.3797 -0.0292
-19 7 1 0.6425 0.0744
-19 7 2 -0.2926 -0.0686
-19 7 3 -0.7355 -0.0337
-19 7 4 -1.1556 -0.0296
-19 7 5 -1.3688 -0.0842
-19 7 6 0.9630 0.0285
-19 7 7 -0.9501 0.0559
-19 7 8 0.4582 0.1496
-19 7 9 -0.5109 0.1271
-19 7 10 -1.2776 -0.1244
-19 7 11 -0.7381 0.0366
-19 7 12 -0.3696 -0.3106
-19 7 13 0.7432 -0.0241
-18 0 2 1.1806 3.7786
-18 0 4 0.9334 -0.5979
-18 0 6 -1.5181 -0.1265
-18 0 8 -0.5613 0.3801
-18 0 10 2.5747 -0.2834
-18 0 12 2.5715 0.0480
-18 0 14 1.4890 -0.1081
-18 0 16 -0.0011 0.0170
-18 0 18 -1.0453 -0.0153
-18 0 20 -0.8104 -0.0936
-18 0 22 0.4209 0.0273
-18 2 1 2.7677 -0.0186
-18 2 2 0.9853 -0.0239
-18 2 3 -1.5799 0.0193
-18 2 4 -3.2358 -0.1284
-18 2 5 -2.9717 0.2467
-18 2 6 -0.1942 0.3891
-18 2 7 -1.9402 -0.1522
-18 2 8 2.8896 -0.1412
-18 2 9 0.2471 -0.1133
-18 2 10 1.8071 0.0271
-18 2 11 0.3371 0.1916
-18 2 12 -0.1775 0.1159
-18 2 13 -0.8469 -0.1186
-18 2 14 -0.2038 -0.1968
-18 2 15 0.1684 -0.0107
-18 2 16 0.7577 0.0276
-18 2 17 0.2743 0.0896
-18 2 18 1.1218 -0.0768
-18 2 19 1.5158 -0.0842
-18 2 20 0.1585 0.0958
-18 2 21 1.9402 0.1001
-18 2 22 0.2009 0.2440
-18 4 1 -6.1908 -0.0224
-18 4 2 -1.7611 0.0100
-18 4 3 -5.0273 -0.0695
-18 4 4 -2.6780 -0.0220
-18 4 5 -0.3221 0.0502
-18 4 6 0.5081 0.0362
-18 4 7 4.0192 0.0553
-18 4 8 1.4665 -0.0303
-18 4 9 3.1051 -0.0022
-18 4 10 0.4069 0.0038
-18 4 11 -1.1197 -0.0169
-18 4 12 -1.3402 -0.0186
-18 4 13 -2.9653 -0.0557
-18 4 14 -1.6155 0.1218
-18 4 15 -0.2950 0.0209
-18 4 16 0.0557 -0.0101
-18 4 17 -0.2483 0.0152
-18 4 18 0.3030 -0.2043
-18 4 19 -1.7657 0.0226
-18 4 20 -0.8220 -0.1176
-18 6 1 -1.8120 0.0038
-18 6 2 0.4442 0.0222
-18 6 3 -0.4721 -0.0145
-18 6 4 1.1008 -0.0928
-18 6 5 0.7018 -0.0176
-18 6 6 0.5801 -0.0279
-18 6 7 1.4518 -0.0180
-18 6 8 -1.4453 0.0502
-18 6 9 0.2726 -0.0189
-18 6 10 -0.3004 -0.0449
-18 6 11 -0.4000 0.0284
-18 6 12 1.3460 -0.0664
-18 6 13 -0.6558 -0.0206
-18 6 14 1.4015 -0.0722
-18 6 15 -0.7963 0.0497
-18 6 16 0.4416 -0.1510
-18 8 1 1.5529 0.0668
-18 8 2 -1.6519 0.0362
-18 8 3 0.6194 0.0504
-18 8 4 -0.1771 0.0686
-18 8 5 -0.6356 0.0720
-18 8 6 -0.2801 0.0362
-18 8 7 -1.1223 0.0667
-18 8 8 -0.8864 -0.2547
-18 8 9 -0.7284 -0.0458
-17 1 1 1.2055 -0.5234
-17 1 2 2.0595 -0.8799
-17 1 3 -3.4651 0.0134
-17 1 4 -0.5918 -0.2624
-17 1 5 -3.6223 0.3615
-17 1 6 2.8165 0.5007
-17 1 7 0.1276 -0.2069
-17 1 8 4.1509 -0.2624
-17 1 9 2.1851 0.0109
-17 1 10 3.0186 0.1802
-17 1 11 0.9582 0.1272
-17 1 12 1.2113 0.0310
-17 1 13 0.9303 -0.1438
-17 1 14 0.0056 -0.0129
-17 1 15 1.4422 0.0303
-17 1 16 -1.7056 0.1133
-17 1 17 1.7852 -0.0346
-17 1 18 -1.6424 0.0337
-17 1 19 0.7272 0.0006
-17 1 20 -0.3824 0.0008
-17 1 21 -0.8840 -0.0005
-17 1 22 -0.3478 -0.1906
-17 1 23 -0.3675 0.0172
-17 3 1 -4.2750 -0.1049
-17 3 2 -3.4266 -0.1047
-17 3 3 -0.8637 -0.0048
-17 3 4 1.5467 -0.0059
-17 3 5 4.6869 -0.0196
-17 3 6 6.2070 -0.0776
-17 3 7 5.2911 -0.0400
-17 3 8 3.4410 0.0718
-17 3 9 2.2969 0.0958
-17 3 10 0.2374 0.0088
-17 3 11 0.0815 -0.0820
-17 3 12 -1.4034 -0.1219
-17 3 13 1.5548 -0.0297
-17 3 14 -0.0673 0.1682
-17 3 15 0.9036 0.1016
-17 3 16 0.9387 -0.1139
-17 3 17 -1.0952 -0.1320
-17 3 18 -0.7069 0.0029
-17 3 19 0.1595 0.0841
-17 3 20 -1.5556 0.2485
-17 3 21 0.1083 0.1280
-17 3 22 -0.4207 0.0542
-17 5 1 2.1040 0.0292
-17 5 2 1.9056 -0.0111
-17 5 3 5.5165 0.0221
-17 5 4 0.7561 -0.0333
-17 5 5 6.3980 -0.0091
-17 5 6 -1.6312 -0.0082
-17 5 7 2.1989 -0.0605
-17 5 8 -2.6757 0.0232
-17 5 9 -2.7025 0.0483
-17 5 10 -0.8625 0.0437
-17 5 11 -3.9094 0.0450
-17 5 12 1.0259 0.0337
-17 5 13 -1.9170 0.0081
-17 5 14 1.2936 -0.1448
-17 5 15 0.4992 0.0996
-17 5 16 -1.6542 -0.0988
-17 5 17 -0.3627 0.0100
-17 5 18 -2.7610 0.2133
-17 5 19 1.0120 0.0761
-17 7 1 1.0506 -0.0264
-17 7 2 -0.7697 0.0116
-17 7 3 1.5932 -0.0033
-17 7 4 -0.0116 0.0282
-17 7 5 0.6717 0.0848
-17 7 6 -1.4433 0.0167
-17 7 7 0.2648 0.0055
-17 7 8 -0.2826 -0.0731
-17 7 9 0.2892 -0.0272
-17 7 10 0.9477 0.0407
-17 7 11 -0.7991 -0.0039
-17 7 12 0.2741 0.2000
-17 7 13 -2.7147 -0.0110
-17 7 14 -0.5530 0.1683
-16 0 2 -7.1899 -3.2891
-16 0 4 1.3626 0.5773
-16 0 6 8.3425 0.0526
-16 0 8 5.5372 -0.3599
-16 0 10 -1.2529 0.1513
-16 0 12 -3.8476 -0.0313
-16 0 14 -4.1394 0.0519
-16 0 16 -1.1369 0.0401
-16 0 18 2.3307 0.0367
-16 0 20 2.1209 -0.0167
-16 0 22 0.6813 0.0168
-16 2 1 -2.7714 -0.0945
-16 2 2 -2.4020 0.1226
-16 2 3 4.1212 0.0599
-16 2 4 6.8320 0.0732
-16 2 5 6.5431 -0.1912
-16 2 6 5.4063 -0.3133
-16 2 7 3.9109 0.0234
-16 2 8 0.7972 0.2031
-16 2 9 -0.1855 0.1635
-16 2 10 -1.8056 -0.1227
-16 2 11 -0.8763 -0.2189
-16 2 12 -1.9940 -0.1187
-16 2 13 -0.6940 0.0662
-16 2 14 -1.6642 0.1043
-16 2 15 -0.9343 0.0156
-16 2 16 -1.5482 -0.0462
-16 2 17 -0.4957 -0.1046
-16 2 18 -1.3726 0.1610
-16 2 19 -1.5297 0.0758
-16 2 20 -0.4553 0.0342
-16 2 21 -0.3131 -0.0633
-16 2 22 -0.2467 -0.0506
-16 2 23 0.0714 0.0477
-16 4 1 9.0345 -0.0170
-16 4 2 2.4161 0.0275
-16 4 3 7.9457 0.0835
-16 4 4 3.9196 -0.0094
-16 4 5 0.2494 -0.0125
-16 4 6 -0.5193 -0.0192
-16 4 7 -5.7789 -0.0367
-16 4 8 -1.7722 0.0038
-16 4 9 -4.7554 -0.0162
-16 4 10 -0.0344 0.0154
-16 4 11 0.4375 -0.0654
-16 4 12 1.8736 0.1295
-16 4 13 3.4735 0.0871
-16 4 14 0.5470 -0.1499
-16 4 15 0.3585 0.0047
-16 4 16 -1.5599 0.0317
-16 4 17 -0.0205 -0.0317
-16 4 18 -0.3627 0.2482
-16 4 19 1.2447 -0.0061
-16 4 20 1.1737 -0.1206
-16 4 21 0.9360 -0.0321
-16 6 1 2.7968 -0.0215
-16 6 2 -0.9488 -0.0747
-16 6 3 -0.4208 0.0104
-16 6 4 -1.4816 0.0662
-16 6 5 -2.1069 0.0230
-16 6 6 0.0457 0.0512
-16 6 7 -1.6624 0.0519
-16 6 8 2.8296 -0.0559
-16 6 9 -0.7581 0.0478
-16 6 10 1.8750 0.0058
-16 6 11 -0.9135 -0.0672
-16 6 12 -0.1684 0.0766
-16 6 13 1.1001 -0.0277
-16 6 14 -1.5122 0.1166
-16 6 15 1.3003 -0.0789
-16 6 16 -0.7632 0.1559
-16 6 17 1.4793 -0.0732
-16 6 18 0.6437 0.1470
-16 8 1 -0.6842 -0.0130
-16 8 2 1.6463 -0.0102
-16 8 3 -0.4815 -0.0107
-16 8 4 0.8641 -0.0089
-16 8 5 0.2776 0.0087
-16 8 6 1.4118 -0.0099
-16 8 7 0.6251 -0.0096
-16 8 8 1.0527 0.1457
-16 8 9 0.4549 0.0044
-16 8 10 -0.2129 0.2260
-16 8 11 -0.1363 0.0406
-15 1 1 4.4792 0.4332
-15 1 2 5.0557 0.6998
-15 1 3 7.9433 0.1489
-15 1 4 8.9176 0.1995
-15 1 5 3.4440 -0.4030
-15 1 6 -1.0955 -0.2367
-15 1 7 -2.8553 0.2047
-15 1 8 -8.2153 0.1981
-15 1 9 -4.4345 0.0168
-15 1 10 -8.1591 -0.1741
-15 1 11 -2.7443 -0.1861
-15 1 12 -5.1655 -0.0421
-15 1 13 -1.0492 0.1515
-15 1 14 -1.1635 0.0053
-15 1 15 -0.2702 -0.0445
-15 1 16 2.7361 -0.0073
-15 1 17 -1.3856 -0.0117
-15 1 18 2.9500 -0.0252
-15 1 19 -0.2803 0.0281
-15 1 20 0.9738 0.0275
-15 1 21 0.4905 0.0303
-15 1 22 0.8070 0.1089
-15 1 23 -0.3381 -0.0678
-15 3 1 6.7114 0.0751
-15 3 2 7.4009 0.0884
-15 3 3 0.6125 0.0066
-15 3 4 -0.2486 -0.0337
-15 3 5 -5.6037 -0.0010
-15 3 6 -7.4649 0.1209
-15 3 7 -5.2058 0.1311
-15 3 8 -6.9711 -0.0906
-15 3 9 -1.6156 -0.1381
-15 3 10 -3.3990 0.0842
-15 3 11 -0.2451 -0.0062
-15 3 12 -0.0508 0.0997
-15 3 13 -2.6361 0.0443
-15 3 14 -0.1412 -0.2425
-15 3 15 -2.1154 -0.1104
-15 3 16 -1.0915 0.1580
-15 3 17 0.1773 0.1863
-15 3 18 0.5411 -0.0148
-15 3 19 1.2502 0.0291
-15 3 20 1.2753 -0.1203
-15 3 21 0.7506 -0.0997
-15 3 22 0.5228 0.0780
-15 5 1 -2.5202 -0.0110
-15 5 2 -1.1592 -0.0025
-15 5 3 -7.6332 -0.0251
-15 5 4 -1.1572 0.0006
-15 5 5 -7.6126 -0.0319
-15 5 6 2.3621 0.0208
-15 5 7 -2.2613 0.0875
-15 5 8 3.4620 -0.0171
-15 5 9 1.6780 0.0065
-15 5 10 0.9561 -0.0068
-15 5 11 3.3239 0.0143
-15 5 12 -2.5662 -0.0895
-15 5 13 0.7817 0.0000
-15 5 14 -3.1162 0.0316
-15 5 15 -1.2913 -0.1203
-15 5 16 1.7659 0.0487
-15 5 17 -0.3236 -0.0744
-15 5 18 3.8092 -0.2997
-15 5 19 -1.2554 -0.0737
-15 5 20 1.3202 -0.1475
-15 7 1 -1.5324 0.0048
-15 7 2 1.1747 0.0210
-15 7 3 -1.3182 0.0419
-15 7 4 1.4595 -0.0317
-15 7 5 0.6915 -0.0542
-15 7 6 2.4024 -0.0853
-15 7 7 0.8668 -0.0099
-15 7 8 0.2785 0.0109
-15 7 9 0.2895 -0.0063
-15 7 10 -1.1352 0.0869
-15 7 11 2.4677 0.0411
-15 7 12 -0.3507 -0.0244
-15 7 13 3.7133 0.0451
-15 7 14 0.8709 -0.1199
-15 7 15 2.1753 0.0500
-15 7 16 1.6758 -0.2052
-15 9 1 1.1160 -0.0126
-15 9 2 0.5721 0.0726
-15 9 3 0.6023 0.0318
-15 9 4 0.5219 -0.0705
-15 9 5 0.4201 -0.0708
-14 0 2 16.5135 2.3655
-14 0 4 -4.7408 -0.4872
-14 0 6 -16.0216 -0.0034
-14 0 8 -9.7446 0.3281
-14 0 10 0.3611 -0.0010
-14 0 12 4.5560 0.0273
-14 0 14 6.5660 0.0366
-14 0 16 3.1317 -0.0683
-14 0 18 -2.2974 -0.0283
-14 0 20 -2.0918 0.0632
-14 0 22 -1.3625 -0.1467
-14 0 24 -0.6865 -0.1340
-14 2 1 1.4403 0.1536
-14 2 2 3.4931 -0.2007
-14 2 3 -10.1402 -0.1683
-14 2 4 -12.4944 -0.0311
-14 2 5 -11.6449 0.1511
-14 2 6 -12.4285 0.1965
-14 2 7 -5.5289 0.1092
-14 2 8 -4.5763 -0.2027
-14 2 9 -0.0973 -0.2241
-14 2 10 2.5592 0.1866
-14 2 11 1.3304 0.1751
-14 2 12 4.8173 0.0619
-14 2 13 2.1373 -0.0679
-14 2 14 3.5664 -0.0111
-14 2 15 1.1990 -0.0735
-14 2 16 2.2228 0.1045
-14 2 17 0.7496 0.0939
-14 2 18 1.4942 -0.0988
-14 2 19 0.4929 -0.0311
-14 2 20 0.7378 -0.0357
-14 2 21 -1.6501 0.0446
-14 2 22 -0.5062 0.0311
-14 2 23 -0.7726 -0.0459
-14 4 1 -9.2562 0.0840
-14 4 2 -2.6235 -0.0631
-14 4 3 -8.5393 -0.0884
-14 4 4 -2.7109 0.0156
-14 4 5 -0.1036 -0.0424
-14 4 6 0.8168 -0.0281
-14 4 7 4.6444 -0.0203
-14 4 8 0.6606 0.0507
-14 4 9 3.1993 0.0563
-14 4 10 -1.0571 0.0000
-14 4 11 -1.5780 0.1532
-14 4 12 -2.1401 -0.2190
-14 4 13 -3.8621 -0.1023
-14 4 14 -0.0273 0.1791
-14 4 15 -0.1745 -0.0400
-14 4 16 2.5191 -0.0054
-14 4 17 1.1481 0.0181
-14 4 18 0.5074 -0.1594
-14 4 19 0.0007 -0.0542
-14 4 20 -1.4258 0.2960
-14 4 21 -1.0288 -0.1432
-14 4 22 -1.1562 0.0266
-14 6 1 -2.5866 0.0405
-14 6 2 1.4754 0.0996
-14 6 3 0.9469 0.0032
-14 6 4 2.8307 0.0072
-14 6 5 1.9113 0.0361
-14 6 6 -0.4288 -0.0678
-14 6 7 -0.3808 -0.0359
-14 6 8 -4.1302 0.0414
-14 6 9 -0.8169 -0.0447
-14 6 10 -3.0197 0.0306
-14 6 11 -0.0898 0.0560
-14 6 12 -1.0667 -0.0071
-14 6 13 -0.9476 0.0542
-14 6 14 0.9458 -0.0612
-14 6 15 -0.1120 0.0863
-14 6 16 0.7214 -0.1116
-14 6 17 -1.5194 0.0222
-14 6 18 -0.6455 -0.1224
-14 8 1 -0.6705 0.0013
-14 8 2 -0.9648 -0.0372
-14 8 3 0.3984 -0.0234
-14 8 4 -0.8232 -0.0038
-14 8 5 0.5724 -0.0177
-14 8 6 -1.5510 0.0408
-14 8 7 -0.0291 -0.0278
-14 8 8 -1.1910 0.0466
-14 8 9 -0.1386 0.0274
-14 8 10 0.2908 -0.1379
-14 8 11 0.3518 -0.0234
-14 8 12 0.5636 -0.1860
-14 8 13 0.4493 -0.1375
-13 1 1 -12.4566 -0.2958
-13 1 2 -14.5930 -0.4212
-13 1 3 -11.3532 -0.2919
-13 1 4 -16.0880 -0.1210
-13 1 5 -0.5722 0.3958
-13 1 6 1.9257 -0.0277
-13 1 7 7.8157 -0.1839
-13 1 8 13.7644 -0.1302
-13 1 9 7.7706 -0.0594
-13 1 10 12.5477 0.0856
-13 1 11 4.3578 0.1709
-13 1 12 7.6054 0.0444
-13 1 13 0.4054 -0.1397
-13 1 14 1.8687 0.0637
-13 1 15 -1.0905 0.0366
-13 1 16 -3.2838 -0.0148
-13 1 17 0.2778 0.0507
-13 1 18 -2.9919 0.0641
-13 1 19 -0.3679 -0.0775
-13 1 20 -1.2489 -0.0635
-13 1 21 0.2210 -0.0261
-13 1 22 -0.2334 -0.0387
-13 1 23 0.6699 0.0773
-13 1 24 1.3124 -0.1127
-13 3 1 -12.0873 -0.0240
-13 3 2 -9.8282 -0.0622
-13 3 3 -2.8128 0.0314
-13 3 4 -0.8707 0.0563
-13 3 5 6.1495 0.0233
-13 3 6 6.9766 -0.1142
-13 3 7 6.6901 -0.2182
-13 3 8 8.4182 0.1204
-13 3 9 3.2811 0.1565
-13 3 10 5.9590 -0.1521
-13 3 11 2.3285 0.0763
-13 3 12 1.2575 -0.0903
-13 3 13 3.7729 -0.0743
-13 3 14 0.2003 0.2695
-13 3 15 2.9110 0.0886
-13 3 16 1.0652 -0.1420
-13 3 17 0.3703 -0.1328
-13 3 18 -0.0507 0.0647
-13 3 19 -2.4420 -0.0683
-13 3 20 -1.1404 0.0302
-13 3 21 -1.3879 0.1347
-13 3 22 -0.1801 -0.0979
-13 3 23 -0.6381 0.0142
-13 5 1 0.9243 -0.0406
-13 5 2 2.9951 0.0397
-13 5 3 6.3158 0.0313
-13 5 4 1.1988 0.0200
-13 5 5 4.8265 0.0775
-13 5 6 -4.1377 -0.0075
-13 5 7 0.1070 -0.0735
-13 5 8 -4.4332 0.0229
-13 5 9 -1.5563 -0.0652
-13 5 10 -0.8292 0.0035
-13 5 11 -1.7530 -0.0523
-13 5 12 2.9937 0.1084
-13 5 13 1.9453 0.0214
-13 5 14 3.9514 -0.0126
-13 5 15 2.2410 0.0951
-13 5 16 -1.4764 -0.1206
-13 5 17 0.3860 0.0514
-13 5 18 -3.9378 0.2119
-13 5 19 0.1290 -0.0541
-13 5 20 -1.6512 -0.1031
-13 5 21 -0.1941 -0.1385
-13 7 1 0.8447 -0.0106
-13 7 2 -0.1705 -0.0313
-13 7 3 0.3611 -0.0377
-13 7 4 -2.0137 -0.0072
-13 7 5 -1.9152 0.0036
-13 7 6 -3.1547 0.1247
-13 7 7 -1.6407 -0.0060
-13 7 8 -0.1403 0.0228
-13 7 9 -0.1813 0.0075
-13 7 10 1.4947 -0.1033
-13 7 11 -1.7705 -0.0374
-13 7 12 0.7593 -0.0549
-13 7 13 -2.4214 -0.0382
-13 7 14 -0.6177 0.1042
-13 7 15 -2.3108 -0.0299
-13 7 16 -1.5458 0.1940
-13 9 1 -0.7123 -0.0036
-13 9 2 -1.6147 -0.0111
-13 9 3 0.4185 -0.0049
-13 9 4 -1.0704 0.0587
-13 9 5 -0.3112 0.0512
-13 9 6 -0.4057 0.0570
-13 9 7 -0.7649 0.1431
-13 9 8 0.6206 -0.1931
-12 0 2 -21.9174 -1.0888
-12 0 4 9.5354 0.3559
-12 0 6 22.5007 0.0029
-12 0 8 12.5236 -0.2441
-12 0 10 -0.1045 -0.1628
-12 0 12 -4.6041 0.0065
-12 0 14 -7.4582 -0.0982
-12 0 16 -3.3596 0.0928
-12 0 18 2.3318 0.0318
-12 0 20 2.1545 -0.0980
-12 0 22 1.3760 0.1682
-12 0 24 -0.4401 -0.0664
-12 2 1 0.8677 -0.1739
-12 2 2 -4.6131 0.2129
-12 2 3 18.9037 0.2709
-12 2 4 15.8818 0.0099
-12 2 5 20.5522 -0.0974
-12 2 6 15.6301 -0.0593
-12 2 7 9.1472 -0.2460
-12 2 8 5.5969 0.1615
-12 2 9 -0.1612 0.2372
-12 2 10 -3.3355 -0.2354
-12 2 11 -3.1408 -0.0740
-12 2 12 -5.4393 0.0458
-12 2 13 -3.8041 0.0438
-12 2 14 -3.2455 -0.0186
-12 2 15 -1.6716 0.1713
-12 2 16 -0.5822 -0.0961
-12 2 17 -1.2967 -0.0439
-12 2 18 -0.0278 0.0224
-12 2 19 0.6886 0.0159
-12 2 20 0.1581 -0.0273
-12 2 21 1.9310 -0.0462
-12 2 22 1.0835 -0.1081
-12 2 23 0.2448 0.0046
-12 2 24 -0.4922 -0.2822
-12 4 1 8.7699 -0.1405
-12 4 2 0.5715 0.0338
-12 4 3 9.6663 0.0549
-12 4 4 -0.4397 -0.0163
-12 4 5 2.7737 0.0874
-12 4 6 -0.8166 0.0764
-12 4 7 -1.0910 0.0822
-12 4 8 2.8952 -0.0676
-12 4 9 -1.0301 -0.0736
-12 4 10 3.3465 -0.0635
-12 4 11 2.2962 -0.1885
-12 4 12 2.5056 0.2081
-12 4 13 3.2304 0.0941
-12 4 14 0.0735 -0.2257
-12 4 15 0.2208 0.0940
-12 4 16 -2.5380 0.0063
-12 4 17 -1.9985 -0.0438
-12 4 18 -0.9885 0.1144
-12 4 19 -1.0181 0.0675
-12 4 20 1.0400 -0.2427
-12 4 21 0.1381 0.1548
-12 4 22 1.0353 0.0494
-12 6 1 2.2054 -0.0084
-12 6 2 -1.8064 -0.0779
-12 6 3 -1.0313 -0.0074
-12 6 4 -3.7137 -0.0497
-12 6 5 -1.3382 -0.0753
-12 6 6 0.5659 0.0589
-12 6 7 2.5970 0.0129
-12 6 8 4.6702 0.0138
-12 6 9 3.2701 0.0574
-12 6 10 3.5688 -0.0579
-12 6 11 2.3631 -0.0239
-12 6 12 2.2933 -0.0763
-12 6 13 -0.1382 -0.0877
-12 6 14 -0.1153 -0.0284
-12 6 15 -1.9621 -0.0905
-12 6 16 -0.4822 0.1116
-12 6 17 0.4947 0.0004
-12 6 18 0.3352 0.0656
-12 6 19 0.7452 0.1443
-12 8 1 1.5164 -0.0092
-12 8 2 0.3860 0.0175
-12 8 3 -0.5322 -0.0013
-12 8 4 0.0040 -0.0044
-12 8 5 -1.4441 -0.0115
-12 8 6 0.6999 -0.0459
-12 8 7 -0.1023 0.0499
-12 8 8 0.6968 -0.0834
-12 8 9 0.5248 -0.0000
-12 8 10 -0.4272 0.0917
-12 8 11 -0.3014 0.0055
-12 8 12 -0.8334 0.1077
-12 8 13 -1.1135 0.0393
-12 8 14 -1.2716 0.1288
-11 1 1 16.3926 0.1035
-11 1 2 21.2337 0.0925
-11 1 3 14.0737 0.4277
-11 1 4 17.2294 0.0179
-11 1 5 -0.1438 -0.3265
-11 1 6 -3.9679 0.3189
-11 1 7 -11.8585 0.0741
-11 1 8 -16.8023 0.0230
-11 1 9 -11.2709 0.0850
-11 1 10 -12.9492 0.0499
-11 1 11 -5.3760 -0.1569
-11 1 12 -7.2452 0.0007
-11 1 13 0.3279 0.1216
-11 1 14 -0.8559 -0.1243
-11 1 15 1.4930 0.0142
-11 1 16 3.6785 0.0396
-11 1 17 0.9332 -0.0542
-11 1 18 2.0557 -0.1133
-11 1 19 0.8698 0.0832
-11 1 20 0.1618 0.0581
-11 1 21 -0.5619 -0.0335
-11 1 22 -1.7171 -0.0150
-11 1 23 -0.1876 -0.0443
-11 1 24 -1.8099 0.0597
-11 3 1 19.7630 -0.0320
-11 3 2 9.4473 0.0218
-11 3 3 7.9205 -0.0756
-11 3 4 1.4631 -0.0973
-11 3 5 -6.7964 -0.0546
-11 3 6 -3.5432 0.1101
-11 3 7 -11.2676 0.2893
-11 3 8 -5.7657 -0.1579
-11 3 9 -7.2342 -0.0969
-11 3 10 -5.1625 0.1737
-11 3 11 -4.7750 -0.1633
-11 3 12 -1.1471 0.0922
-11 3 13 -3.2504 0.1081
-11 3 14 0.0521 -0.2030
-11 3 15 -2.1456 -0.0748
-11 3 16 -1.1671 0.1442
-11 3 17 0.4113 0.0094
-11 3 18 -1.2161 -0.0781
-11 3 19 2.7843 0.0768
-11 3 20 -0.1875 -0.0195
-11 3 21 1.3402 -0.1401
-11 3 22 -0.7090 0.0823
-11 3 23 1.5389 0.1320
-11 5 1 0.7877 0.0614
-11 5 2 -3.6598 -0.0441
-11 5 3 -3.6293 -0.0324
-11 5 4 -0.0047 -0.0308
-11 5 5 -0.9874 -0.1114
-11 5 6 6.0577 0.0151
-11 5 7 1.6870 0.0350
-11 5 8 5.0112 -0.0217
-11 5 9 1.9844 0.0950
-11 5 10 0.7513 0.0052
-11 5 11 0.3796 0.0295
-11 5 12 -2.7205 -0.1121
-11 5 13 -3.5379 -0.0441
-11 5 14 -4.1355 0.0339
-11 5 15 -2.5620 -0.0792
-11 5 16 0.3670 0.1671
-11 5 17 0.1491 -0.0167
-11 5 18 3.0222 -0.1213
-11 5 19 1.0138 0.1344
-11 5 20 1.3429 0.2330
-11 5 21 0.7016 0.1548
-11 7 1 -0.0972 0.0217
-11 7 2 -0.0849 0.0347
-11 7 3 -0.1644 0.0159
-11 7 4 1.8351 0.0568
-11 7 5 2.0978 0.0091
-11 7 6 2.4695 -0.0902
-11 7 7 1.6432 -0.0064
-11 7 8 -0.5896 -0.0243
-11 7 9 -0.6525 -0.0177
-11 7 10 -1.6254 0.0617
-11 7 11 -0.5981 0.0148
-11 7 12 -1.3808 0.0402
-11 7 13 0.3074 0.0364
-11 7 14 0.2256 -0.0907
-11 7 15 1.3102 -0.0139
-11 7 16 1.1427 -0.1714
-11 7 17 -0.7680 -0.0599
-11 9 1 -0.4166 0.0087
-11 9 2 1.3263 -0.0684
-11 9 3 -1.3738 -0.0128
-11 9 4 0.6265 -0.0045
-11 9 5 0.3794 0.0274
-11 9 6 0.5670 -0.0486
-11 9 7 1.6682 -0.0816
-11 9 8 -0.3028 0.1362
-11 9 9 1.3596 -0.1284
-11 9 10 -0.3116 0.0937
-10 0 2 13.5653 -0.5272
-10 0 4 -13.1648 -0.1167
-10 0 6 -23.6752 -0.0564
-10 0 8 -12.4638 0.0490
-10 0 10 -1.1272 0.2890
-10 0 12 3.7774 -0.0747
-10 0 14 6.4577 0.1434
-10 0 16 1.2996 -0.0929
-10 0 18 -3.7293 -0.0564
-10 0 20 -3.6151 0.1328
-10 0 22 -1.2680 -0.1450
-10 0 24 0.7595 0.2131
-10 2 1 -0.0450 0.2356
-10 2 2 6.3163 -0.2001
-10 2 3 -21.8481 -0.3264
-10 2 4 -13.2005 0.0243
-10 2 5 -27.5162 -0.0236
-10 2 6 -13.3030 -0.1357
-10 2 7 -13.4206 0.3707
-10 2 8 -3.8668 -0.1164
-10 2 9 -0.4363 -0.2086
-10 2 10 2.1672 0.2888
-10 2 11 4.3588 -0.0165
-10 2 12 2.7727 -0.1390
-10 2 13 3.9484 0.0762
-10 2 14 0.8747 0.0382
-10 2 15 2.2317 -0.1896
-10 2 16 -2.4457 0.0390
-10 2 17 1.8127 0.0397
-10 2 18 -2.5731 -0.0601
-10 2 19 -1.8880 -0.0049
-10 2 20 -1.7621 0.0419
-10 2 21 -1.7395 0.0139
-10 2 22 -0.8349 0.0605
-10 2 23 0.1953 -0.0147
-10 2 24 1.1621 0.1200
-10 4 1 -8.5329 0.1716
-10 4 2 1.5674 0.0190
-10 4 3 -11.7046 0.0088
-10 4 4 2.5188 0.0582
-10 4 5 -8.5533 -0.1000
-10 4 6 0.2557 -0.0956
-10 4 7 -3.5189 -0.1190
-10 4 8 -5.5915 0.0338
-10 4 9 -0.9274 0.0348
-10 4 10 -4.3528 0.0833
-10 4 11 -1.7089 0.1980
-10 4 12 -2.6296 -0.1965
-10 4 13 -2.0192 -0.0641
-10 4 14 -0.6743 0.2146
-10 4 15 -0.4059 -0.1362
-10 4 16 1.8213 -0.0146
-10 4 17 1.9812 0.1132
-10 4 18 1.7615 -0.1172
-10 4 19 1.1788 -0.0275
-10 4 20 0.4116 0.1471
-10 4 21 0.7129 -0.0249
-10 4 22 0.4744 -0.0680
-10 4 23 -0.1989 0.1497
-10 6 1 -1.7250 -0.0318
-10 6 2 0.8914 0.0313
-10 6 3 1.4550 -0.0090
-10 6 4 1.9712 0.0702
-10 6 5 0.9302 0.0597
-10 6 6 -0.9322 -0.0131
-10 6 7 -3.5782 -0.0041
-10 6 8 -3.9050 -0.0545
-10 6 9 -4.5751 -0.0809
-10 6 10 -3.7805 0.0416
-10 6 11 -3.1692 0.0013
-10 6 12 -3.4584 0.0775
-10 6 13 1.3646 0.0550
-10 6 14 -0.7440 0.0500
-10 6 15 3.1023 0.0328
-10 6 16 0.2719 -0.1610
-10 6 17 0.1587 -0.0281
-10 6 18 -0.1293 -0.0166
-10 6 19 -1.4387 -0.1938
-10 6 20 -0.8704 -0.1099
-10 8 1 -1.3157 -0.0014
-10 8 2 -0.3402 0.0425
-10 8 3 0.9189 0.0232
-10 8 4 0.0510 0.0014
-10 8 5 2.1338 0.0212
-10 8 6 -0.2067 0.0031
-10 8 7 -0.1238 -0.0355
-10 8 8 0.3061 0.0047
-10 8 9 -1.3435 -0.0338
-10 8 10 0.3418 -0.0558
-10 8 11 -0.1364 0.0207
-10 8 12 0.9078 0.0119
-10 8 13 0.6256 0.0533
-10 8 14 1.2216 0.0499
-10 8 15 -0.5447 0.1528
-9 1 1 -10.6415 0.1750
-9 1 2 -14.7619 0.3763
-9 1 3 -14.9738 -0.5173
-9 1 4 -7.4008 0.1248
-9 1 5 -3.8563 0.1972
-9 1 6 7.8697 -0.6304
-9 1 7 10.8215 0.0734
-9 1 8 14.4943 0.1415
-9 1 9 12.1635 -0.0897
-9 1 10 9.0399 -0.1485
-9 1 11 4.4905 0.1769
-9 1 12 5.0524 -0.0619
-9 1 13 -1.2528 -0.0618
-9 1 14 -1.0578 0.1447
-9 1 15 -1.2299 -0.0254
-9 1 16 -3.7821 -0.1517
-9 1 17 -2.0970 0.0500
-9 1 18 -1.1804 0.1035
-9 1 19 -1.3090 -0.0697
-9 1 20 1.5136 -0.0784
-9 1 21 0.4110 0.0650
-9 1 22 3.3912 -0.0059
-9 1 23 -0.1360 -0.0088
-9 1 24 1.9951 0.0857
-9 1 25 -0.3300 0.0102
-9 3 1 -24.2832 0.0511
-9 3 2 -7.5063 0.0249
-9 3 3 -14.5659 0.0857
-9 3 4 -2.5705 0.1466
-9 3 5 3.9986 0.1166
-9 3 6 -0.5833 -0.1125
-9 3 7 11.5225 -0.3176
-9 3 8 1.5488 0.1843
-9 3 9 8.4391 0.0040
-9 3 10 1.6573 -0.1799
-9 3 11 5.5168 0.2793
-9 3 12 -0.1553 -0.0812
-9 3 13 2.0326 -0.1202
-9 3 14 -0.5793 0.1350
-9 3 15 1.0393 0.0596
-9 3 16 1.1480 -0.1607
-9 3 17 -1.7770 0.0752
-9 3 18 2.3244 0.0502
-9 3 19 -2.3865 -0.1245
-9 3 20 1.8220 0.0181
-9 3 21 -0.6022 0.0826
-9 3 22 0.8463 -0.1284
-9 3 23 -0.5001 -0.2009
-9 3 24 -0.3612 -0.1005
-9 5 1 -1.8831 -0.0481
-9 5 2 0.3720 0.0133
-9 5 3 -0.9351 0.0063
-9 5 4 -1.0462 0.0287
-9 5 5 -2.5563 0.1170
-9 5 6 -5.6945 -0.0458
-9 5 7 -1.4408 -0.0017
-9 5 8 -4.6147 -0.0027
-9 5 9 -0.5056 -0.0837
-9 5 10 -1.7719 -0.0604
-9 5 11 1.1411 -0.0212
-9 5 12 1.5572 0.1217
-9 5 13 3.4595 0.0061
-9 5 14 3.6826 -0.0009
-9 5 15 2.1951 0.0633
-9 5 16 1.0739 -0.1057
-9 5 17 -1.0702 0.0082
-9 5 18 -1.4930 0.1231
-9 5 19 -1.4756 -0.1072
-9 5 20 -0.4116 -0.1755
-9 5 21 -0.9028 -0.0668
-9 7 1 0.2757 -0.0300
-9 7 2 -2.4692 -0.0204
-9 7 3 0.5966 -0.0079
-9 7 4 -2.1201 -0.0600
-9 7 5 -1.8216 0.0184
-9 7 6 -0.7201 0.0383
-9 7 7 -1.2939 0.0153
-9 7 8 1.1416 0.0165
-9 7 9 1.6313 0.0121
-9 7 10 0.9574 -0.0591
-9 7 11 2.0976 -0.0424
-9 7 12 1.2262 -0.0188
-9 7 13 0.6074 -0.0365
-9 7 14 -0.2962 0.0478
-9 7 15 -0.2083 0.0922
-9 7 16 -0.7574 0.1335
-9 7 17 0.8258 0.1210
-9 7 18 -1.2980 0.1522
-9 9 1 1.1812 0.0045
-9 9 2 -0.2313 0.0545
-9 9 3 1.7985 0.0126
-9 9 4 -0.1595 -0.0509
-9 9 5 -0.5045 -0.0518
-9 9 6 -0.2270 0.0443
-9 9 7 -2.5733 0.0177
-9 9 8 -0.3671 -0.0079
-9 9 9 -1.8994 0.0943
-9 9 10 -0.0388 0.0939
-9 9 11 -0.4818 0.1423
-8 0 2 15.2660 2.3650
-8 0 4 13.3751 -0.2542
-8 0 6 11.7748 0.1028
-8 0 8 4.4676 0.2307
-8 0 10 1.5383 -0.3332
-8 0 12 -2.6978 0.1527
-8 0 14 -3.6796 -0.1763
-8 0 16 1.1683 0.0566
-8 0 18 4.7920 0.0756
-8 0 20 4.4469 -0.1540
-8 0 22 0.5831 0.1742
-8 0 24 -0.8138 -0.2042
-8 2 1 -5.9923 -0.3222
-8 2 2 -5.4758 0.1617
-8 2 3 13.3033 0.3274
-8 2 4 8.3985 -0.1123
-8 2 5 24.5708 0.1964
-8 2 6 8.6633 0.3746
-8 2 7 15.2899 -0.4624
-8 2 8 1.0454 0.0767
-8 2 9 3.0934 0.1385
-8 2 10 -0.1166 -0.3204
-8 2 11 -3.0316 0.0868
-8 2 12 -0.2338 0.2103
-8 2 13 -1.6819 -0.2034
-8 2 14 0.4953 -0.0886
-8 2 15 -2.1108 0.1367
-8 2 16 3.5660 -0.0186
-8 2 17 -1.2489 -0.0582
-8 2 18 3.7867 0.1293
-8 2 19 3.3235 -0.0207
-8 2 20 2.3294 -0.0742
-8 2 21 2.7626 0.0675
-8 2 22 0.5292 0.0648
-8 2 23 0.4544 0.0264
-8 2 24 -0.9765 0.0804
-8 4 1 4.8740 -0.1582
-8 4 2 -2.0581 -0.0111
-8 4 3 11.9689 -0.0577
-8 4 4 -3.0101 -0.1038
-8 4 5 14.4732 0.0790
-8 4 6 -0.4924 0.0939
-8 4 7 9.4178 0.1262
-8 4 8 3.9191 -0.0136
-8 4 9 4.6101 0.0185
-8 4 10 2.5700 -0.0606
-8 4 11 1.2926 -0.2129
-8 4 12 2.3344 0.2144
-8 4 13 1.0874 0.0200
-8 4 14 1.5854 -0.1349
-8 4 15 0.0357 0.1496
-8 4 16 -0.8140 0.0015
-8 4 17 -1.5283 -0.1411
-8 4 18 -2.0625 0.1320
-8 4 19 -1.1528 0.0235
-8 4 20 -1.6764 -0.1253
-8 4 21 -0.7614 -0.0391
-8 4 22 -1.2954 0.0588
-8 4 23 0.4715 -0.2752
-8 6 1 -0.5325 0.0167
-8 6 2 0.4835 0.0111
-8 6 3 -2.2782 0.0258
-8 6 4 0.9013 -0.0633
-8 6 5 0.2954 -0.0304
-8 6 6 0.7495 -0.0121
-8 6 7 4.5695 0.0090
-8 6 8 1.6706 0.0468
-8 6 9 4.4944 0.0772
-8 6 10 3.5462 -0.0028
-8 6 11 1.7267 0.0005
-8 6 12 3.9606 -0.0548
-8 6 13 -2.1807 0.0097
-8 6 14 1.4493 -0.0513
-8 6 15 -3.2632 0.0346
-8 6 16 0.1120 0.1528
-8 6 17 0.1724 0.0363
-8 6 18 0.3127 0.0221
-8 6 19 2.4257 0.1836
-8 6 20 1.1855 0.0280
-8 8 1 0.5592 0.0151
-8 8 2 0.0378 -0.0616
-8 8 3 -1.1733 -0.0046
-8 8 4 0.8430 0.0139
-8 8 5 -2.3158 -0.0175
-8 8 6 0.2166 0.0228
-8 8 7 0.3323 -0.0056
-8 8 8 -1.2467 0.0175
-8 8 9 1.3511 0.0438
-8 8 10 -0.1282 0.0088
-8 8 11 0.3346 -0.0096
-8 8 12 -0.5769 -0.0545
-8 8 13 0.4965 -0.0720
-8 8 14 -0.2411 -0.0915
-8 8 15 0.5271 -0.1915
-7 1 1 -3.8687 -0.4989
-7 1 2 -11.3454 -1.0458
-7 1 3 10.4236 0.5172
-7 1 4 -18.7656 -0.3321
-7 1 5 8.7048 -0.0019
-7 1 6 -17.8327 0.8562
-7 1 7 -5.2976 -0.1775
-7 1 8 -8.5374 -0.3014
-7 1 9 -10.0071 0.1021
-7 1 10 -2.7891 0.1629
-7 1 11 -1.9493 -0.1492
-7 1 12 -1.1207 0.0940
-7 1 13 2.0902 -0.0067
-7 1 14 2.5976 -0.1966
-7 1 15 0.9325 0.0088
-7 1 16 2.6672 0.2373
-7 1 17 2.5132 -0.0520
-7 1 18 0.2204 -0.1126
-7 1 19 1.2086 0.0786
-7 1 20 -2.2304 0.1041
-7 1 21 -0.3536 -0.0677
-7 1 22 -3.2318 0.0650
-7 1 23 -0.2087 0.0197
-7 1 24 -1.4358 -0.1688
-7 1 25 -0.3576 0.0559
-7 3 1 23.7921 -0.0188
-7 3 2 5.3088 -0.0508
-7 3 3 20.3217 -0.0685
-7 3 4 4.6109 -0.1430
-7 3 5 3.7135 -0.1987
-7 3 6 2.7995 0.0898
-7 3 7 -4.1148 0.2862
-7 3 8 1.0548 -0.1899
-7 3 9 -6.6261 0.1122
-7 3 10 1.3650 0.1642
-7 3 11 -5.3135 -0.3307
-7 3 12 1.3268 0.0488
-7 3 13 -1.6296 0.1250
-7 3 14 0.7376 -0.1264
-7 3 15 -0.1558 0.0017
-7 3 16 -1.0261 0.1576
-7 3 17 2.2340 -0.1243
-7 3 18 -2.4147 -0.0454
-7 3 19 1.5662 0.1500
-7 3 20 -1.8856 -0.0066
-7 3 21 -0.2051 -0.0686
-7 3 22 0.1647 0.1399
-7 3 23 -1.6107 0.1043
-7 3 24 0.7853 0.0491
-7 5 1 4.3414 0.0372
-7 5 2 3.2854 0.0284
-7 5 3 7.7020 0.0280
-7 5 4 0.8112 -0.0135
-7 5 5 5.6456 -0.0916
-7 5 6 3.8006 0.0285
-7 5 7 -0.3088 -0.0245
-7 5 8 4.4796 0.0035
-7 5 9 -3.5184 0.0488
-7 5 10 3.6386 0.1132
-7 5 11 -2.9559 0.0391
-7 5 12 -0.2557 -0.1014
-7 5 13 -2.8569 0.0475
-7 5 14 -2.6791 -0.0453
-7 5 15 -1.0460 -0.0294
-7 5 16 -1.8900 0.0670
-7 5 17 2.1443 -0.0040
-7 5 18 0.0205 -0.1235
-7 5 19 1.7514 0.0861
-7 5 20 -0.3387 0.0841
-7 5 21 1.3620 0.0215
-7 5 22 -0.4841 0.3296
-7 7 1 -1.3736 0.0218
-7 7 2 5.9481 0.0117
-7 7 3 -0.7252 0.0066
-7 7 4 2.9166 0.0346
-7 7 5 2.0954 -0.0313
-7 7 6 -0.5779 -0.0307
-7 7 7 1.1829 0.0025
-7 7 8 -0.6741 -0.0298
-7 7 9 -2.1128 0.0029
-7 7 10 0.4480 0.0583
-7 7 11 -1.7429 0.0666
-7 7 12 0.2059 0.0144
-7 7 13 -0.3553 0.0084
-7 7 14 0.8132 -0.0239
-7 7 15 0.1399 -0.1464
-7 7 16 0.2467 -0.0661
-7 7 17 0.2577 -0.1490
-7 7 18 1.0349 -0.0382
-7 9 1 -0.5432 -0.0185
-7 9 2 -0.1706 0.0101
-7 9 3 -1.8090 -0.0109
-7 9 4 0.3464 0.0470
-7 9 5 -0.1183 0.0031
-7 9 6 -0.1466 -0.0325
-7 9 7 1.8484 0.0184
-7 9 8 1.1500 -0.0025
-7 9 9 1.3898 -0.0324
-7 9 10 0.4316 -0.0515
-7 9 11 0.7041 -0.1236
-6 0 2 -59.1631 -4.0286
-6 0 4 -9.5107 0.5718
-6 0 6 16.6598 -0.0379
-6 0 8 13.7291 -0.4709
-6 0 10 2.9613 0.3396
-6 0 12 2.0016 -0.2158
-6 0 14 -0.4211 0.1439
-6 0 16 -2.5698 -0.0372
-6 0 18 -3.6875 -0.0761
-6 0 20 -3.1154 0.1637
-6 0 22 0.8389 -0.1886
-6 0 24 1.2300 0.1583
-6 2 1 12.0530 0.3412
-6 2 2 -2.3588 -0.0309
-6 2 3 0.8749 -0.2684
-6 2 4 -6.7061 0.2483
-6 2 5 -12.8587 -0.3675
-6 2 6 -2.9079 -0.5366
-6 2 7 -14.9897 0.5029
-6 2 8 2.3097 -0.0610
-6 2 9 -6.4394 -0.0118
-6 2 10 0.3985 0.3022
-6 2 11 0.9055 -0.1681
-6 2 12 0.3891 -0.2859
-6 2 13 -0.2191 0.2398
-6 2 14 -0.3483 0.1388
-6 2 15 1.5770 -0.1267
-6 2 16 -2.6851 0.0339
-6 2 17 0.0670 0.0125
-6 2 18 -2.6614 -0.1413
-6 2 19 -3.6191 0.0514
-6 2 20 -1.2678 0.1425
-6 2 21 -3.6212 -0.1236
-6 2 22 -0.6703 -0.0863
-6 2 23 -1.0918 0.0420
-6 2 24 -0.0228 -0.1131
-6 4 1 2.1968 0.0897
-6 4 2 3.8023 -0.0473
-6 4 3 -10.9316 0.0906
-6 4 4 5.5854 0.0974
-6 4 5 -18.0205 -0.0332
-6 4 6 2.6190 -0.0793
-6 4 7 -15.6424 -0.1032
-6 4 8 -0.5244 0.0325
-6 4 9 -8.1878 -0.0645
-6 4 10 -1.3479 0.0871
-6 4 11 -0.4174 0.1795
-6 4 12 -2.8616 -0.1760
-6 4 13 0.5256 0.0252
-6 4 14 -2.5952 0.0629
-6 4 15 0.6818 -0.1400
-6 4 16 0.0351 0.0131
-6 4 17 0.8253 0.1165
-6 4 18 1.8791 -0.1358
-6 4 19 1.5902 -0.0578
-6 4 20 1.5831 0.0998
-6 4 21 0.5307 -0.0265
-6 4 22 0.2455 -0.0712
-6 4 23 -0.5626 0.2692
-6 6 1 3.1764 0.0247
-6 6 2 -0.5233 -0.0378
-6 6 3 2.0617 -0.0275
-6 6 4 -1.4722 0.0210
-6 6 5 -2.1431 0.0153
-6 6 6 0.5239 -0.0069
-6 6 7 -5.9961 -0.0115
-6 6 8 0.6101 -0.0259
-6 6 9 -3.7901 -0.0450
-6 6 10 -2.8818 -0.0203
-6 6 11 -0.0578 0.0219
-6 6 12 -2.9099 0.0515
-6 6 13 2.4813 0.0023
-6 6 14 -1.4431 0.0844
-6 6 15 3.0705 -0.0445
-6 6 16 -0.6442 -0.0624
-6 6 17 -0.8959 -0.0091
-6 6 18 -0.2681 -0.0671
-6 6 19 -3.0744 -0.1138
-6 6 20 -0.5742 0.0048
-6 8 1 -0.4578 0.0044
-6 8 2 1.1062 0.0273
-6 8 3 0.8850 -0.0159
-6 8 4 -1.2460 -0.0218
-6 8 5 1.9078 0.0169
-6 8 6 0.0672 0.0005
-6 8 7 -0.0931 0.0254
-6 8 8 1.6552 0.0209
-6 8 9 0.0019 -0.0514
-6 8 10 0.2446 0.0269
-6 8 11 0.0234 -0.0318
-6 8 12 -0.1146 0.0053
-6 8 13 -0.8642 0.0664
-6 8 14 -1.0503 0.0432
-6 8 15 0.0156 0.1876
-6 10 1 -1.0965 -0.0166
-6 10 2 1.8350 0.0271
-6 10 3 -0.8012 0.0545
-6 10 4 0.2180 -0.1080
-5 1 1 21.5362 0.7558
-5 1 2 49.6805 1.6061
-5 1 3 0.1603 -0.4455
-5 1 4 57.9541 0.5978
-5 1 5 -11.3175 -0.2330
-5 1 6 31.8950 -0.8938
-5 1 7 -1.7435 0.2392
-5 1 8 2.3293 0.3927
-5 1 9 6.5136 -0.1198
-5 1 10 -4.0716 -0.1162
-5 1 11 0.6469 0.0550
-5 1 12 -4.6200 -0.1267
-5 1 13 -0.8116 0.0210
-5 1 14 -3.5025 0.2734
-5 1 15 0.2132 -0.0310
-5 1 16 -0.3016 -0.2194
-5 1 17 -1.3300 0.0528
-5 1 18 1.2497 0.1650
-5 1 19 -0.3987 -0.0909
-5 1 20 2.1118 -0.0550
-5 1 21 0.2366 0.0831
-5 1 22 2.0113 -0.0647
-5 1 23 0.0966 0.0027
-5 1 24 0.4692 0.1555
-5 1 25 0.5484 -0.0695
-5 3 1 -21.3181 -0.0112
-5 3 2 -2.0965 0.0515
-5 3 3 -20.9493 0.0224
-5 3 4 -5.7464 0.0852
-5 3 5 -10.1915 0.2423
-5 3 6 -3.9447 -0.0685
-5 3 7 -2.2177 -0.2028
-5 3 8 -2.1681 0.1758
-5 3 9 7.1627 -0.2481
-5 3 10 -2.3629 -0.0992
-5 3 11 6.0063 0.2975
-5 3 12 -1.4375 -0.0097
-5 3 13 1.1014 -0.1153
-5 3 14 0.3167 0.1275
-5 3 15 -1.4599 -0.0931
-5 3 16 2.0369 -0.1251
-5 3 17 -1.3465 0.1873
-5 3 18 2.5026 0.0668
-5 3 19 -0.8282 -0.1209
-5 3 20 0.9298 0.0138
-5 3 21 0.1417 0.0846
-5 3 22 -0.9996 -0.0514
-5 3 23 2.3036 0.0263
-5 3 24 -0.9933 -0.0506
-5 5 1 -8.8280 -0.0297
-5 5 2 -2.1125 -0.0453
-5 5 3 -12.4158 -0.0401
-5 5 4 -0.1940 0.0036
-5 5 5 -6.8551 0.0552
-5 5 6 -3.3691 0.0237
-5 5 7 2.3493 0.0345
-5 5 8 -5.3798 0.0221
-5 5 9 6.9580 -0.0233
-5 5 10 -3.9319 -0.1291
-5 5 11 3.7104 -0.0138
-5 5 12 0.5416 0.0436
-5 5 13 1.8095 -0.0373
-5 5 14 1.9328 0.0746
-5 5 15 -0.8326 0.0136
-5 5 16 2.2737 -0.0780
-5 5 17 -2.5280 0.0170
-5 5 18 0.9487 0.0666
-5 5 19 -1.5886 -0.1184
-5 5 20 -0.0346 -0.0577
-5 5 21 -1.3716 -0.0589
-5 5 22 0.3711 -0.3305
-5 7 1 2.3512 0.0031
-5 7 2 -6.4644 -0.0290
-5 7 3 0.5218 0.0034
-5 7 4 -2.8434 -0.0259
-5 7 5 -2.8871 0.0258
-5 7 6 0.8556 0.0238
-5 7 7 -1.4363 -0.0106
-5 7 8 -0.1479 0.0478
-5 7 9 1.6201 0.0015
-5 7 10 -1.2849 -0.0227
-5 7 11 0.6967 -0.0414
-5 7 12 -1.7633 -0.0217
-5 7 13 0.1902 -0.0002
-5 7 14 -1.3670 0.0332
-5 7 15 -0.5374 0.1220
-5 7 16 0.2826 -0.0016
-5 7 17 -1.2123 0.1436
-5 7 18 -0.0951 0.0234
-5 9 1 -0.5564 0.0164
-5 9 2 -0.5394 -0.0184
-5 9 3 1.9970 0.0062
-5 9 4 -0.6902 0.0174
-5 9 5 1.6511 0.0342
-5 9 6 0.2274 -0.0075
-5 9 7 0.4764 -0.0476
-5 9 8 -1.1076 -0.0878
-5 9 9 -0.1595 -0.0247
-5 9 10 -0.6012 -0.0836
-5 9 11 -0.5649 0.0897
-5 9 12 -0.8699 -0.0959
-4 0 2 101.7094 4.8954
-4 0 4 2.1993 -0.6215
-4 0 6 -50.2940 -0.1658
-4 0 8 -33.7811 0.5942
-4 0 10 -10.7252 -0.3753
-4 0 12 -0.9316 0.2243
-4 0 14 4.4407 -0.0682
-4 0 16 3.1299 0.0301
-4 0 18 2.0349 0.0679
-4 0 20 1.5781 -0.1404
-4 0 22 -2.0266 0.1431
-4 0 24 -1.3432 -0.1351
-4 2 1 -12.7374 -0.2759
-4 2 2 16.0947 -0.1247
-4 2 3 -12.2116 0.1352
-4 2 4 5.7241 -0.3584
-4 2 5 0.8280 0.5035
-4 2 6 -4.7879 0.5132
-4 2 7 14.7687 -0.4537
-4 2 8 -5.2835 0.0698
-4 2 9 8.7462 -0.1121
-4 2 10 -2.6871 -0.2813
-4 2 11 0.1577 0.2524
-4 2 12 -1.2380 0.3387
-4 2 13 -0.4351 -0.2298
-4 2 14 1.1632 -0.1521
-4 2 15 -1.3457 0.1367
-4 2 16 2.7104 -0.0319
-4 2 17 0.1021 0.0449
-4 2 18 1.2843 0.1405
-4 2 19 1.6696 -0.1073
-4 2 20 -0.1705 -0.1431
-4 2 21 2.5053 0.1102
-4 2 22 0.4167 0.0109
-4 2 23 1.0303 -0.0876
-4 2 24 0.7017 0.0980
-4 2 25 -0.1576 -0.0822
-4 4 1 -5.3477 -0.0072
-4 4 2 -7.7235 0.0852
-4 4 3 11.6554 -0.1225
-4 4 4 -10.1652 -0.0722
-4 4 5 18.6502 -0.0075
-4 4 6 -4.1531 0.0532
-4 4 7 18.1792 0.0619
-4 4 8 0.5568 -0.0224
-4 4 9 7.2099 0.1167
-4 4 10 3.3960 -0.1424
-4 4 11 -2.3349 -0.0824
-4 4 12 4.3685 0.0826
-4 4 13 -3.0228 -0.0732
-4 4 14 3.3497 -0.0182
-4 4 15 -0.2354 0.1131
-4 4 16 0.0998 -0.0178
-4 4 17 0.3660 -0.1041
-4 4 18 -1.8596 0.0726
-4 4 19 -1.9485 0.0567
-4 4 20 -0.5797 -0.0358
-4 4 21 -0.6194 0.1155
-4 4 22 1.1074 0.0382
-4 4 23 0.2208 -0.2135
-4 6 1 -2.8090 -0.0364
-4 6 2 -0.1707 0.0421
-4 6 3 -0.4061 0.0297
-4 6 4 -0.3185 -0.0142
-4 6 5 3.0652 -0.0094
-4 6 6 -1.7763 0.0089
-4 6 7 6.5051 -0.0064
-4 6 8 -1.0665 0.0255
-4 6 9 3.2804 0.0216
-4 6 10 2.2495 0.0419
-4 6 11 0.0956 -0.0431
-4 6 12 0.7733 -0.0080
-4 6 13 -2.0362 -0.0579
-4 6 14 1.0441 -0.1049
-4 6 15 -2.2291 0.0608
-4 6 16 1.0568 -0.0281
-4 6 17 1.1640 0.0141
-4 6 18 -0.5623 0.0813
-4 6 19 2.6922 0.0434
-4 6 20 -0.4779 0.0291
-4 8 1 1.0558 -0.0372
-4 8 2 -2.3479 0.0088
-4 8 3 -0.6102 0.0209
-4 8 4 0.4956 0.0034
-4 8 5 -1.4146 -0.0093
-4 8 6 -0.4051 -0.0225
-4 8 7 -0.6059 -0.0171
-4 8 8 -1.1649 -0.0242
-4 8 9 -1.5106 0.0541
-4 8 10 -0.7316 -0.0578
-4 8 11 -0.3437 0.0480
-4 8 12 0.3203 0.0460
-4 8 13 0.4759 -0.0705
-4 8 14 1.3630 -0.0209
-4 8 15 -0.4524 -0.1596
-4 8 16 0.0754 -0.1637
-4 10 1 1.1865 -0.0047
-4 10 2 -1.5482 -0.0332
-4 10 3 1.1836 -0.0265
-4 10 4 0.6089 0.0001
-4 10 5 0.2215 -0.1265
-3 1 1 -36.3732 -0.8733
-3 1 2 -83.6874 -1.5228
-3 1 3 -9.6979 0.3023
-3 1 4 -93.9377 -0.8288
-3 1 5 14.8190 0.4123
-3 1 6 -40.3391 0.7880
-3 1 7 9.4191 -0.2617
-3 1 8 2.3792 -0.4170
-3 1 9 -2.5207 0.1195
-3 1 10 9.7674 0.0641
-3 1 11 -2.3663 0.0085
-3 1 12 9.1290 0.1988
-3 1 13 -3.0684 -0.0207
-3 1 14 3.5167 -0.2801
-3 1 15 -2.0949 0.0488
-3 1 16 -1.9933 0.1895
-3 1 17 -0.1753 -0.0523
-3 1 18 -2.7959 -0.1405
-3 1 19 -0.2202 0.0795
-3 1 20 -2.6811 -0.0355
-3 1 21 0.4037 -0.0745
-3 1 22 -1.2233 0.0408
-3 1 23 0.9840 0.0043
-3 1 24 0.1637 -0.1300
-3 1 25 0.0267 0.0768
-3 3 1 18.1919 -0.0089
-3 3 2 -1.9037 -0.0477
-3 3 3 14.0562 0.0726
-3 3 4 4.7569 -0.0505
-3 3 5 9.0407 -0.2182
-3 3 6 5.2556 0.0998
-3 3 7 0.0491 0.0681
-3 3 8 2.0664 -0.1423
-3 3 9 -10.4181 0.3224
-3 3 10 1.3054 0.0277
-3 3 11 -6.4543 -0.2603
-3 3 12 0.3808 -0.0111
-3 3 13 1.1300 0.0681
-3 3 14 -2.0215 -0.0832
-3 3 15 3.3954 0.1622
-3 3 16 -3.7321 0.0639
-3 3 17 -0.1105 -0.2369
-3 3 18 -2.9800 -0.0502
-3 3 19 0.4961 0.1015
-3 3 20 -0.7842 -0.0171
-3 3 21 0.9474 -0.0144
-3 3 22 0.6519 -0.0062
-3 3 23 -1.1995 -0.0638
-3 3 24 1.2284 0.0999
-3 5 1 12.6937 0.0216
-3 5 2 -2.1797 0.0174
-3 5 3 11.7044 0.0343
-3 5 4 0.4395 0.0007
-3 5 5 5.8682 -0.0342
-3 5 6 4.1605 -0.0290
-3 5 7 -3.3466 -0.0204
-3 5 8 5.7218 -0.0368
-3 5 9 -6.7947 0.0158
-3 5 10 1.7803 0.1176
-3 5 11 -2.8663 -0.0442
-3 5 12 -1.6828 -0.0035
-3 5 13 -0.1518 0.0051
-3 5 14 -1.6441 -0.1086
-3 5 15 2.1068 -0.0200
-3 5 16 -2.7444 0.0343
-3 5 17 1.5319 -0.0583
-3 5 18 -1.1884 0.0098
-3 5 19 0.3678 0.1272
-3 5 20 1.3436 0.0184
-3 5 21 0.2376 0.0747
-3 5 22 0.3106 0.1778
-3 7 1 -2.1607 -0.0122
-3 7 2 3.3018 0.0269
-3 7 3 0.0266 -0.0102
-3 7 4 1.5850 0.0307
-3 7 5 3.6771 -0.0290
-3 7 6 -0.2140 0.0291
-3 7 7 1.6193 -0.0005
-3 7 8 0.7374 -0.0497
-3 7 9 -0.7663 -0.0064
-3 7 10 0.9162 -0.0069
-3 7 11 -0.3546 0.0157
-3 7 12 2.2899 0.0406
-3 7 13 -0.4548 0.0334
-3 7 14 1.6475 -0.0033
-3 7 15 -0.0347 -0.0740
-3 7 16 -0.4436 0.0278
-3 7 17 0.6421 -0.1422
-3 7 18 -0.6069 -0.1548
-3 9 1 0.5117 -0.0006
-3 9 2 1.2766 -0.0114
-3 9 3 -2.2596 -0.0031
-3 9 4 0.7218 -0.0626
-3 9 5 -2.6579 -0.0273
-3 9 6 0.0521 0.0408
-3 9 7 -1.8902 0.0628
-3 9 8 0.0701 0.0779
-3 9 9 -0.0784 0.0349
-3 9 10 0.2952 0.0902
-3 9 11 0.6283 -0.1066
-3 9 12 0.9104 0.0247
-2 0 2 -130.4879 -4.5149
-2 0 4 5.5520 0.4714
-2 0 6 70.3031 0.4091
-2 0 8 43.7476 -0.6394
-2 0 10 13.8614 0.4096
-2 0 12 -2.2537 -0.1598
-2 0 14 -7.3060 0.0422
-2 0 16 -3.4730 0.0262
-2 0 18 -1.8935 -0.0631
-2 0 20 -0.8217 0.0783
-2 0 22 2.8861 -0.0859
-2 0 24 0.9277 0.1070
-2 2 1 10.2982 0.1808
-2 2 2 -28.3120 0.1139
-2 2 3 18.5994 0.0486
-2 2 4 -0.9031 0.3973
-2 2 5 4.9909 -0.5664
-2 2 6 10.7876 -0.3429
-2 2 7 -14.8315 0.3035
-2 2 8 5.0311 -0.0666
-2 2 9 -9.7676 0.1623
-2 2 10 2.9563 0.2969
-2 2 11 -0.7223 -0.2956
-2 2 12 0.7993 -0.3287
-2 2 13 1.9589 0.2359
-2 2 14 -2.7495 0.1406
-2 2 15 1.0499 -0.0732
-2 2 16 -3.9081 0.0339
-2 2 17 0.2451 -0.0510
-2 2 18 -1.5078 -0.1481
-2 2 19 0.5288 0.1657
-2 2 20 0.8507 0.0934
-2 2 21 -0.6268 -0.0914
-2 2 22 0.6927 0.0318
-2 2 23 -1.1786 0.0150
-2 2 24 -0.4971 -0.1986
-2 4 1 -0.0692 -0.0464
-2 4 2 8.8837 -0.0813
-2 4 3 -13.8823 0.1202
-2 4 4 9.9749 0.0729
-2 4 5 -16.9063 0.0165
-2 4 6 1.3533 -0.0427
-2 4 7 -14.7802 -0.0087
-2 4 8 -3.7615 -0.0482
-2 4 9 -2.4909 -0.1285
-2 4 10 -5.5085 0.1320
-2 4 11 4.8962 0.0006
-2 4 12 -4.3913 -0.0001
-2 4 13 3.7903 0.1071
-2 4 14 -2.8584 -0.0416
-2 4 15 -1.8547 -0.0961
-2 4 16 0.3741 0.0189
-2 4 17 -1.6733 0.1006
-2 4 18 1.4795 0.0276
-2 4 19 1.6006 -0.0131
-2 4 20 -0.7564 -0.0541
-2 4 21 0.6992 -0.1513
-2 4 22 -1.4647 0.0194
-2 4 23 -0.1678 0.1756
-2 6 1 0.1982 0.0351
-2 6 2 0.3584 -0.0259
-2 6 3 -0.7490 -0.0389
-2 6 4 1.9106 0.0631
-2 6 5 -2.6447 0.0067
-2 6 6 2.2398 0.0180
-2 6 7 -5.5716 0.0269
-2 6 8 -0.1368 -0.0225
-2 6 9 -3.2976 -0.0271
-2 6 10 -1.9958 -0.0579
-2 6 11 -1.0515 0.0326
-2 6 12 0.2207 -0.0455
-2 6 13 0.8648 0.0688
-2 6 14 -1.5406 0.0871
-2 6 15 0.8721 -0.1052
-2 6 16 -1.2634 0.0623
-2 6 17 -0.4360 -0.0679
-2 6 18 1.5238 -0.0805
-2 6 19 -1.2484 -0.0264
-2 6 20 1.0860 -0.1410
-2 8 1 -0.7469 0.0372
-2 8 2 2.9862 -0.0168
-2 8 3 1.1972 -0.0235
-2 8 4 0.7436 0.0253
-2 8 5 1.0779 -0.0044
-2 8 6 0.1106 -0.0116
-2 8 7 0.9726 0.0100
-2 8 8 -0.0170 -0.0082
-2 8 9 1.8191 -0.0386
-2 8 10 1.1512 0.0830
-2 8 11 0.4427 -0.0356
-2 8 12 0.4636 -0.0524
-2 8 13 -0.2794 0.0603
-2 8 14 -0.3815 0.0109
-2 8 15 0.3236 0.1351
-2 8 16 -0.4330 -0.0519
-2 10 1 -0.7346 0.0083
-2 10 2 0.1318 0.0292
-2 10 3 -0.7833 0.0023
-2 10 4 -0.8587 0.0262
-2 10 5 -0.2217 0.1123
-2 10 6 -0.4218 0.0903
-1 1 1 43.1701 0.8375
-1 1 2 102.6429 0.7085
-1 1 3 9.9597 -0.0494
-1 1 4 109.4303 0.8967
-1 1 5 -21.0120 -0.4488
-1 1 6 37.4763 -0.6883
-1 1 7 -15.9269 0.2160
-1 1 8 -5.7940 0.3925
-1 1 9 -1.0429 -0.0969
-1 1 10 -12.0793 -0.0317
-1 1 11 5.0914 -0.0112
-1 1 12 -8.5892 -0.2467
-1 1 13 5.8864 0.0554
-1 1 14 -1.7746 0.2242
-1 1 15 1.7897 -0.0185
-1 1 16 3.3480 -0.1816
-1 1 17 -0.6490 0.0451
-1 1 18 3.9153 0.0328
-1 1 19 -0.0468 -0.0422
-1 1 20 3.9615 0.0845
-1 1 21 -1.0048 0.0399
-1 1 22 0.5384 -0.0873
-1 1 23 -1.7179 -0.0222
-1 1 24 -0.5483 0.1167
-1 1 25 -0.3837 -0.1200
-1 3 1 -13.3930 0.0530
-1 3 2 3.0927 0.0459
-1 3 3 -4.1363 -0.1766
-1 3 4 -4.1977 0.0621
-1 3 5 -2.4177 0.1601
-1 3 6 -5.2877 -0.1569
-1 3 7 5.9578 0.0998
-1 3 8 0.7028 0.0945
-1 3 9 10.8818 -0.3024
-1 3 10 2.0531 -0.0121
-1 3 11 4.4486 0.2136
-1 3 12 1.5941 0.0152
-1 3 13 -3.9896 -0.0078
-1 3 14 2.5182 0.0079
-1 3 15 -3.9042 -0.1958
-1 3 16 3.0177 -0.0007
-1 3 17 1.0940 0.2385
-1 3 18 2.1050 -0.0222
-1 3 19 -0.3662 -0.0926
-1 3 20 1.2331 -0.0215
-1 3 21 -2.1926 -0.0916
-1 3 22 0.1610 -0.0290
-1 3 23 -0.0064 0.0850
-1 3 24 -1.1331 -0.0498
-1 5 1 -13.0961 -0.0284
-1 5 2 2.9428 0.0183
-1 5 3 -7.9453 -0.0235
-1 5 4 -1.6604 -0.0175
-1 5 5 -4.0646 0.0290
-1 5 6 -3.7545 0.0159
-1 5 7 2.9019 0.0060
-1 5 8 -4.5263 0.0511
-1 5 9 4.0686 -0.0158
-1 5 10 0.0732 -0.0804
-1 5 11 1.2849 0.0537
-1 5 12 1.1797 -0.0247
-1 5 13 -1.4765 -0.0236
-1 5 14 1.3094 0.0937
-1 5 15 -1.7499 0.0049
-1 5 16 2.7707 0.0403
-1 5 17 0.0110 0.0833
-1 5 18 0.6354 -0.0839
-1 5 19 0.9946 -0.0868
-1 5 20 -2.3365 0.1176
-1 5 21 0.8313 -0.0277
-1 5 22 -0.9220 0.0815
-1 7 1 1.3211 -0.0040
-1 7 2 0.1476 0.0171
-1 7 3 -0.9257 -0.0041
-1 7 4 -0.8589 -0.0229
-1 7 5 -3.8459 0.0249
-1 7 6 -1.6059 -0.0650
-1 7 7 -1.1312 0.0037
-1 7 8 -1.7098 0.0521
-1 7 9 0.7990 -0.0073
-1 7 10 -0.5501 0.0187
-1 7 11 0.4962 -0.0097
-1 7 12 -2.0385 -0.0484
-1 7 13 0.5119 -0.0376
-1 7 14 -1.4448 -0.0783
-1 7 15 1.6354 0.0545
-1 7 16 0.1082 0.0013
-1 7 17 0.7501 0.0955
-1 7 18 0.7352 0.2846
-1 9 1 0.0329 -0.0025
-1 9 2 -1.1012 -0.0046
-1 9 3 1.6525 0.0114
-1 9 4 -0.8010 0.0316
-1 9 5 1.9879 0.0177
-1 9 6 -0.6871 -0.0187
-1 9 7 1.1217 -0.0361
-1 9 8 0.7661 0.0553
-1 9 9 -0.8211 0.0010
-1 9 10 0.2606 -0.0065
-1 9 11 -1.1361 0.1439
-1 9 12 -0.1864 0.1295
0 0 2 141.1806 3.1214
0 0 4 -9.9141 -0.3635
0 0 6 -68.5419 -0.5638
0 0 8 -39.3191 0.6327
0 0 10 -7.2678 -0.3524
0 0 12 7.8180 0.0809
0 0 14 8.8999 -0.0403
0 0 16 3.0402 -0.0967
0 0 18 1.7516 0.0566
0 0 20 -1.2326 -0.0323
0 0 22 -4.0935 0.0333
0 0 24 -0.7619 -0.0785
0 2 0 51.0232 -0.0170
0 2 1 -8.8985 -0.0879
0 2 2 30.9362 0.0804
0 2 3 -19.7940 -0.2256
0 2 4 -4.7272 -0.4163
0 2 5 -3.4164 0.5169
0 2 6 -8.6675 0.1815
0 2 7 13.9528 -0.1146
0 2 8 0.2573 0.0393
0 2 9 9.5010 -0.1740
0 2 10 0.3384 -0.2848
0 2 11 1.0232 0.2780
0 2 12 -0.6981 0.2661
0 2 13 -2.4744 -0.2192
0 2 14 1.8409 -0.1297
0 2 15 -0.4154 -0.0188
0 2 16 3.5112 -0.0725
0 2 17 0.6074 0.0846
0 2 18 2.3689 0.1226
0 2 19 -0.6879 -0.1449
0 2 20 -1.0035 -0.1125
0 2 21 -0.0269 0.1150
0 2 22 -1.5569 -0.0257
0 2 23 1.8296 0.0399
0 2 24 0.1928 0.2686
0 4 0 -1.3627 -0.0341
0 4 1 9.3061 0.0799
0 4 2 -5.0957 0.0555
0 4 3 14.7312 -0.0733
0 4 4 -2.1347 -0.0716
0 4 5 13.8970 -0.0125
0 4 6 4.6338 0.0525
0 4 7 8.3884 -0.0578
0 4 8 5.7424 0.0984
0 4 9 -1.1478 0.0671
0 4 10 4.0827 -0.0586
0 4 11 -4.6515 0.0459
0 4 12 1.7866 -0.0771
0 4 13 -1.3374 -0.0962
0 4 14 0.5817 0.1105
0 4 15 3.9633 0.0974
0 4 16 -0.9438 -0.0153
0 4 17 2.3855 -0.0688
0 4 18 -0.0047 -0.0578
0 4 19 -1.1052 -0.0252
0 4 20 2.1695 0.1742
0 4 21 -0.5186 0.1485
0 4 22 1.3135 0.0289
0 4 23 0.6242 -0.1716
0 6 0 1.6399 0.0272
0 6 1 1.4052 -0.0499
0 6 2 -1.5326 0.0137
0 6 3 0.2509 0.0311
0 6 4 -2.7567 -0.0591
0 6 5 1.4158 -0.0009
0 6 6 -2.6389 -0.0240
0 6 7 3.5330 -0.0232
0 6 8 1.2289 -0.0116
0 6 9 2.8027 0.0378
0 6 10 1.8671 0.0402
0 6 11 1.0491 -0.0019
0 6 12 0.9790 0.0278
0 6 13 0.6458 -0.0656
0 6 14 2.4506 -0.0432
0 6 15 0.0080 0.0784
0 6 16 0.8074 -0.0602
0 6 17 -0.9625 0.0823
0 6 18 -1.8777 0.1234
0 6 19 -0.3779 0.0307
0 6 20 -0.8734 0.2770
0 8 0 -3.9840 -0.0127
0 8 1 -0.9267 -0.0150
0 8 2 -3.3628 0.0176
0 8 3 -2.1196 0.0136
0 8 4 -1.6889 -0.0284
0 8 5 -0.6060 0.0113
0 8 6 0.3849 0.0657
0 8 7 -0.4353 -0.0159
0 8 8 0.6619 0.0131
0 8 9 -1.3033 0.0118
0 8 10 -1.4644 -0.0541
0 8 11 -0.7788 0.0232
0 8 12 -1.5003 0.0693
0 8 13 0.6949 -0.0252
0 8 14 -0.8961 0.0613
0 8 15 0.1093 -0.1053
0 10 0 0.0004 -0.0304
0 10 1 0.3130 -0.0014
0 10 2 0.4433 0.0127
0 10 3 0.4168 0.0167
0 10 4 -0.1864 0.0721
0 10 5 -0.0612 -0.0388
0 10 6 0.2171 0.1098
1 1 0 0.4663 1.8103
1 1 1 -39.9457 -0.6506
1 1 2 -102.9421 0.2218
1 1 3 -2.4687 -0.2557
1 1 4 -96.9522 -0.7896
1 1 5 24.3200 0.3667
1 1 6 -25.6132 0.6235
1 1 7 16.9915 -0.1276
1 1 8 8.7402 -0.3268
1 1 9 2.0952 0.0559
1 1 10 9.6215 -0.0041
1 1 11 -6.0964 0.0344
1 1 12 3.2416 0.2008
1 1 13 -4.7486 -0.0742
1 1 14 -1.6469 -0.1822
1 1 15 1.8409 0.0003
1 1 16 -3.7944 0.1161
1 1 17 3.6304 -0.0256
1 1 18 -4.2960 0.0224
1 1 19 0.7881 -0.0000
1 1 20 -4.0237 -0.0974
1 1 21 0.9063 -0.0409
1 1 22 0.7680 0.1384
1 1 23 1.2394 0.0263
1 1 24 1.0062 -0.1162
1 3 0 2.8113 0.1209
1 3 1 8.2711 -0.0839
1 3 2 1.6855 -0.0392
1 3 3 -1.1934 0.2146
1 3 4 7.2643 -0.0552
1 3 5 -2.5946 -0.0915
1 3 6 2.9536 0.1445
1 3 7 -7.8479 -0.2289
1 3 8 -5.4960 -0.0439
1 3 9 -7.1483 0.2629
1 3 10 -6.5634 0.0304
1 3 11 -1.1113 -0.1134
1 3 12 -3.6196 -0.0319
1 3 13 4.9272 -0.0451
1 3 14 -1.0908 0.0526
1 3 15 2.9143 0.2089
1 3 16 0.8836 -0.0360
1 3 17 -1.2192 -0.2073
1 3 18 0.5206 0.0620
1 3 19 0.1913 0.0474
1 3 20 -0.7761 0.0481
1 3 21 2.7385 0.0964
1 3 22 -0.1062 0.0039
1 3 23 0.5472 -0.1682
1 3 24 0.6864 -0.1471
1 5 0 0.8863 0.0208
1 5 1 9.7548 0.0380
1 5 2 1.1957 -0.0163
1 5 3 4.1536 0.0116
1 5 4 2.9423 0.0321
1 5 5 1.4071 -0.0114
1 5 6 2.3160 -0.0510
1 5 7 -2.2487 -0.0105
1 5 8 3.0088 -0.0532
1 5 9 -1.3398 0.0194
1 5 10 0.3616 0.0297
1 5 11 1.2310 -0.0256
1 5 12 0.3156 0.0852
1 5 13 2.9869 0.0472
1 5 14 -1.2589 -0.0219
1 5 15 0.8560 0.0244
1 5 16 -2.0206 -0.0732
1 5 17 -1.0030 -0.0721
1 5 18 0.3275 0.1348
1 5 19 -1.2328 0.0444
1 5 20 2.2467 -0.2534
1 5 21 -0.5303 -0.0155
1 7 0 -1.2424 -0.0144
1 7 1 -1.4972 0.0095
1 7 2 -0.9755 -0.0385
1 7 3 0.9478 0.0263
1 7 4 1.7674 -0.0015
1 7 5 2.8467 -0.0088
1 7 6 4.0269 0.0396
1 7 7 0.2340 -0.0064
1 7 8 2.8031 -0.0385
1 7 9 -1.3790 0.0244
1 7 10 1.0112 -0.0355
1 7 11 0.1694 0.0013
1 7 12 1.3701 0.0264
1 7 13 -0.2902 0.0025
1 7 14 0.6693 0.1074
1 7 15 -3.0552 -0.0332
1 7 16 0.4192 -0.0634
1 7 17 -1.5118 -0.0040
1 7 18 -0.3772 -0.2970
1 9 0 0.0520 0.0226
1 9 1 0.5638 -0.0112
1 9 2 0.5000 0.0331
1 9 3 -0.2314 -0.0111
1 9 4 1.0694 0.0264
1 9 5 -0.6312 -0.0303
1 9 6 1.0390 -0.0245
1 9 7 0.1313 -0.0143
1 9 8 -0.6169 -0.1076
1 9 9 1.2877 -0.0230
1 9 10 -0.3768 0.0153
1 9 11 1.6291 -0.1125
1 9 12 -0.4498 -0.1644
2 0 0 -203.9938 3.2918
2 0 2 -126.6342 -1.6138
2 0 4 9.9047 0.3200
2 0 6 50.1392 0.5778
2 0 8 22.6087 -0.5298
2 0 10 -5.6760 0.1968
2 0 12 -12.6113 -0.0389
2 0 14 -8.0709 -0.0380
2 0 16 -0.7675 0.1057
2 0 18 0.4177 -0.0345
2 0 20 4.4201 0.0148
2 0 22 4.8007 0.0013
2 0 24 1.0740 0.0174
2 2 0 -42.3531 -0.0593
2 2 1 6.8736 0.0163
2 2 2 -21.1889 -0.2436
2 2 3 14.2401 0.3545
2 2 4 3.7337 0.4467
2 2 5 -2.2666 -0.3839
2 2 6 -2.2405 -0.1325
2 2 7 -12.1224 -0.0432
2 2 8 -8.4501 -0.0071
2 2 9 -8.0347 0.2068
2 2 10 -3.9296 0.1873
2 2 11 -0.5839 -0.2260
2 2 12 2.6033 -0.1862
2 2 13 2.4703 0.1438
2 2 14 2.0931 0.0952
2 2 15 0.2772 0.0583
2 2 16 -0.8958 0.0775
2 2 17 -1.7801 -0.1594
2 2 18 -2.1563 -0.1009
2 2 19 -0.0615 0.0689
2 2 20 1.0492 0.1573
2 2 21 -0.2193 -0.1169
2 2 22 1.2308 0.0365
2 2 23 -1.9200 0.0424
2 2 24 -0.4889 -0.1251
2 4 0 2.9592 0.0400
2 4 1 -14.4033 -0.1041
2 4 2 1.3078 -0.0163
2 4 3 -13.2375 0.0398
2 4 4 -6.5534 0.0399
2 4 5 -10.4786 0.0125
2 4 6 -8.5786 -0.0268
2 4 7 -3.0173 0.1009
2 4 8 -4.8726 -0.0767
2 4 9 2.6242 -0.0128
2 4 10 -0.9016 -0.0217
2 4 11 2.8303 -0.1019
2 4 12 1.1676 0.1573
2 4 13 -2.0865 0.0776
2 4 14 2.1326 -0.1410
2 4 15 -4.9758 -0.0695
2 4 16 1.0039 0.0188
2 4 17 -2.4912 0.0291
2 4 18 -1.3559 0.0490
2 4 19 1.3882 0.0338
2 4 20 -2.5727 -0.2417
2 4 21 0.7578 -0.1299
2 4 22 -0.9629 -0.1358
2 6 0 1.3145 -0.0101
2 6 1 -1.9123 0.0500
2 6 2 4.7373 -0.0218
2 6 3 0.6517 -0.0014
2 6 4 3.9471 -0.0259
2 6 5 0.6614 -0.0147
2 6 6 3.0024 0.0220
2 6 7 -0.7533 0.0161
2 6 8 -1.2497 0.0320
2 6 9 -1.2112 -0.0286
2 6 10 -1.3140 -0.0281
2 6 11 -0.6720 -0.0220
2 6 12 -2.2419 -0.0008
2 6 13 -2.2527 0.0866
2 6 14 -1.5784 -0.0126
2 6 15 -0.2639 0.0119
2 6 16 0.8814 0.0799
2 6 17 1.9710 -0.0303
2 6 18 2.0284 -0.1533
2 6 19 1.3309 0.0238
2 6 20 0.1677 -0.2886
2 8 0 4.3219 0.0074
2 8 1 1.9935 0.0143
2 8 2 3.8850 -0.0334
2 8 3 2.1134 0.0058
2 8 4 2.1129 0.0230
2 8 5 0.0965 -0.0096
2 8 6 -0.2726 -0.0585
2 8 7 -0.4113 0.0308
2 8 8 0.1432 0.0141
2 8 9 1.0400 0.0119
2 8 10 1.7491 -0.0139
2 8 11 1.0086 -0.0131
2 8 12 1.6963 -0.1152
2 8 13 -1.5055 -0.0247
2 8 14 1.4150 -0.1568
2 8 15 -0.4803 0.0056
2 10 0 0.4630 0.0247
2 10 1 -0.2547 0.0117
2 10 2 0.1631 -0.0135
2 10 3 -0.5664 -0.0487
2 10 4 1.2198 -0.0951
2 10 5 -0.0009 -0.0575
3 1 0 0.9376 -1.5772
3 1 1 30.2988 0.3661
3 1 2 79.6439 -0.6038
3 1 3 -3.3812 0.4541
3 1 4 59.3937 0.6297
3 1 5 -19.9324 -0.2664
3 1 6 8.2968 -0.4659
3 1 7 -12.1942 0.0604
3 1 8 -10.5372 0.2364
3 1 9 -0.5560 0.0011
3 1 10 -2.9586 0.0642
3 1 11 5.3771 -0.0978
3 1 12 3.3070 -0.1309
3 1 13 2.1445 0.0500
3 1 14 4.8576 0.1313
3 1 15 -4.7947 -0.0112
3 1 16 3.2206 -0.0152
3 1 17 -5.2471 0.0057
3 1 18 3.4906 -0.0358
3 1 19 -1.2944 -0.0016
3 1 20 2.2934 0.0953
3 1 21 -0.4441 0.0532
3 1 22 -1.4895 -0.0836
3 1 23 -0.3342 -0.0772
3 1 24 -1.0945 0.1686
3 3 0 -5.9341 -0.1439
3 3 1 -6.5030 0.1144
3 3 2 -10.6146 0.0286
3 3 3 -0.1055 -0.1745
3 3 4 -12.1831 0.0038
3 3 5 2.8660 0.0113
3 3 6 0.3374 -0.0219
3 3 7 5.1303 0.2673
3 3 8 9.2667 -0.0116
3 3 9 3.3471 -0.2303
3 3 10 9.4446 -0.0286
3 3 11 -1.0039 0.0251
3 3 12 4.3801 0.0643
3 3 13 -3.9253 0.1032
3 3 14 -1.0552 -0.0738
3 3 15 -2.0060 -0.2050
3 3 16 -4.2619 0.0632
3 3 17 1.1541 0.1603
3 3 18 -2.3589 -0.0024
3 3 19 0.1702 0.0045
3 3 20 -0.3469 -0.0004
3 3 21 -2.1232 -0.0439
3 3 22 -0.9258 0.1453
3 3 23 -0.8152 0.1982
3 5 0 -0.3517 0.0054
3 5 1 -4.9141 -0.0196
3 5 2 -4.6476 -0.0069
3 5 3 -0.6093 -0.0152
3 5 4 -3.0500 -0.0199
3 5 5 1.9791 -0.0244
3 5 6 -1.2803 0.0703
3 5 7 1.6441 0.0249
3 5 8 -1.5200 -0.0032
3 5 9 -1.4309 -0.0166
3 5 10 -1.0538 0.0213
3 5 11 -5.0298 0.0306
3 5 12 0.0257 -0.1250
3 5 13 -4.4553 -0.0241
3 5 14 1.8148 0.0144
3 5 15 -0.4691 -0.0313
3 5 16 1.4846 0.1047
3 5 17 1.9111 0.0677
3 5 18 -0.9586 -0.1209
3 5 19 0.8488 0.0010
3 5 20 -1.4194 0.2433
3 5 21 -0.3895 0.0333
3 7 0 3.6344 0.0032
3 7 1 2.7105 0.0014
3 7 2 0.2276 0.0072
3 7 3 0.4201 -0.0309
3 7 4 -3.1524 0.0263
3 7 5 -1.5811 0.0180
3 7 6 -5.2465 -0.0269
3 7 7 -0.2812 0.0200
3 7 8 -2.5888 -0.0123
3 7 9 0.8144 -0.0356
3 7 10 -1.2969 0.0548
3 7 11 -1.6402 0.0031
3 7 12 0.0368 -0.0005
3 7 13 0.4522 0.0043
3 7 14 0.4422 -0.0568
3 7 15 3.4842 0.0119
3 7 16 -0.4797 0.0666
3 7 17 1.5018 0.0096
3 7 18 -0.2800 0.2068
3 9 0 -0.3280 -0.0324
3 9 1 -1.5944 0.0027
3 9 2 -0.3065 0.0181
3 9 3 -0.4997 -0.0100
3 9 4 -0.9206 -0.0494
3 9 5 0.1823 0.0394
3 9 6 -0.3684 0.0092
3 9 7 -0.2540 0.0189
3 9 8 -0.0163 0.0161
3 9 9 -0.7104 -0.0173
3 9 10 -0.2779 -0.1070
3 9 11 -1.6220 0.0028
4 0 0 154.6064 -4.6003
4 0 2 82.6726 0.7715
4 0 4 -6.7837 -0.1577
4 0 6 -23.3633 -0.4837
4 0 8 1.0203 0.3505
4 0 10 16.4157 -0.0345
4 0 12 12.5494 -0.0113
4 0 14 3.6201 0.1598
4 0 16 -2.4311 -0.0894
4 0 18 -2.8605 0.0002
4 0 20 -5.0805 0.0205
4 0 22 -3.7185 0.0043
4 0 24 -1.3035 0.1156
4 2 0 19.3013 0.1600
4 2 1 -0.8757 0.0113
4 2 2 4.9366 0.2156
4 2 3 -3.8494 -0.4015
4 2 4 5.1761 -0.4083
4 2 5 6.6774 0.2482
4 2 6 15.3517 0.1535
4 2 7 9.9050 0.1518
4 2 8 15.2708 -0.0220
4 2 9 6.1199 -0.2326
4 2 10 4.6455 -0.0577
4 2 11 0.2409 0.1763
4 2 12 -4.9307 0.1142
4 2 13 -2.0893 -0.0521
4 2 14 -5.5312 -0.0178
4 2 15 -0.4453 -0.0767
4 2 16 -1.3445 -0.0171
4 2 17 1.3757 0.1465
4 2 18 1.2023 0.1339
4 2 19 -0.0876 -0.0541
4 2 20 -0.6410 -0.0932
4 2 21 0.2029 0.0420
4 2 22 -0.3990 -0.0516
4 2 23 0.9498 -0.1290
4 2 24 0.8440 -0.0566
4 4 0 -5.8640 -0.0156
4 4 1 12.3702 0.1004
4 4 2 -0.8261 -0.0228
4 4 3 10.4702 -0.0366
4 4 4 9.6334 -0.0012
4 4 5 6.7764 0.0064
4 4 6 8.5599 -0.0509
4 4 7 -0.5040 -0.0861
4 4 8 3.0043 0.0493
4 4 9 -4.1506 0.0142
4 4 10 -1.1890 0.0865
4 4 11 -1.6618 0.1349
4 4 12 -2.8783 -0.1973
4 4 13 4.1674 -0.0987
4 4 14 -3.0158 0.1250
4 4 15 5.7683 0.0134
4 4 16 -0.1232 -0.0320
4 4 17 2.3562 -0.0002
4 4 18 1.3061 -0.1063
4 4 19 -2.1767 -0.0264
4 4 20 1.2503 0.1737
4 4 21 -1.7864 0.0763
4 4 22 0.1694 0.1218
4 6 0 -5.7389 -0.0406
4 6 1 2.3317 -0.0187
4 6 2 -7.0236 0.0313
4 6 3 -1.2016 -0.0223
4 6 4 -4.8297 0.0668
4 6 5 -3.2198 0.0285
4 6 6 -1.9441 -0.0420
4 6 7 -1.2467 -0.0294
4 6 8 0.7557 0.0070
4 6 9 0.6264 0.0123
4 6 10 0.4689 0.0402
4 6 11 1.9896 0.0343
4 6 12 1.4342 0.0249
4 6 13 3.4985 -0.0785
4 6 14 -0.6987 0.0258
4 6 15 0.5787 -0.0285
4 6 16 -2.9380 -0.1255
4 6 17 -1.9955 -0.0039
4 6 18 -2.4020 0.1135
4 6 19 -1.4565 -0.1152
4 8 0 -4.6141 0.0143
4 8 1 -1.2220 -0.0305
4 8 2 -4.4184 0.0461
4 8 3 -1.2112 -0.0039
4 8 4 -2.2577 -0.0499
4 8 5 -0.0321 -0.0021
4 8 6 -0.1931 0.0141
4 8 7 0.7399 -0.0296
4 8 8 -1.3879 -0.0291
4 8 9 -1.0117 -0.0028
4 8 10 -1.3863 -0.0003
4 8 11 -0.4091 -0.0018
4 8 12 -0.9506 0.0859
4 8 13 2.1062 0.0448
4 8 14 -0.9968 0.1338
4 8 15 0.6109 0.1117
4 10 0 -0.9095 0.0007
4 10 1 0.0599 -0.0315
4 10 2 -0.2996 -0.0755
4 10 3 0.5136 0.0613
4 10 4 -0.8405 -0.0531
5 1 0 -3.8125 1.1288
5 1 1 -18.9865 -0.0955
5 1 2 -34.2540 0.4174
5 1 3 3.0015 -0.4706
5 1 4 -11.3048 -0.4827
5 1 5 11.4503 0.1952
5 1 6 9.8436 0.1994
5 1 7 6.7039 -0.0282
5 1 8 8.9386 -0.1271
5 1 9 -0.7397 -0.0570
5 1 10 -4.7592 -0.1241
5 1 11 -4.1389 0.1287
5 1 12 -8.0237 0.1342
5 1 13 -1.3728 -0.0329
5 1 14 -6.0944 -0.0350
5 1 15 3.5756 -0.0043
5 1 16 -1.9189 -0.0218
5 1 17 3.6163 0.0108
5 1 18 -1.7963 0.1250
5 1 19 1.2616 0.0493
5 1 20 -0.7039 -0.0613
5 1 21 -0.0244 -0.0295
5 1 22 0.4359 0.0007
5 1 23 -0.2184 0.1535
5 1 24 0.5428 -0.2256
5 3 0 5.2861 0.1323
5 3 1 9.7065 -0.1523
5 3 2 17.8151 -0.0090
5 3 3 3.4054 0.0933
5 3 4 13.6566 0.0445
5 3 5 -1.2719 0.0521
5 3 6 -3.1239 -0.1261
5 3 7 -2.4694 -0.2384
5 3 8 -10.9511 0.0787
5 3 9 -1.5441 0.1637
5 3 10 -9.7600 0.0038
5 3 11 2.3046 0.0024
5 3 12 -3.5057 -0.0848
5 3 13 3.7007 -0.1392
5 3 14 2.6424 0.0691
5 3 15 1.7587 0.1750
5 3 16 4.2538 -0.0795
5 3 17 -1.6925 -0.1159
5 3 18 1.7047 -0.0502
5 3 19 -1.0401 -0.0246
5 3 20 0.4392 -0.0354
5 3 21 0.2693 0.0774
5 3 22 1.6375 -0.2229
5 3 23 0.7192 -0.0683
5 5 0 -2.2206 -0.0326
5 5 1 1.9011 -0.0157
5 5 2 4.0720 0.0174
5 5 3 -1.5676 0.0362
5 5 4 2.0544 0.0015
5 5 5 -3.0140 0.0420
5 5 6 0.2505 -0.0164
5 5 7 0.7653 -0.0358
5 5 8 -0.6535 0.0545
5 5 9 5.1062 0.0037
5 5 10 0.0442 -0.0773
5 5 11 7.6874 -0.0476
5 5 12 -1.3128 0.0999
5 5 13 4.6101 0.0091
5 5 14 -1.7629 -0.0652
5 5 15 -0.2359 0.0292
5 5 16 -1.8631 -0.1432
5 5 17 -3.1660 -0.0739
5 5 18 0.8179 0.0580
5 5 19 -0.8922 -0.0522
5 5 20 0.4618 -0.1439
5 5 21 0.6076 -0.0430
5 7 0 -5.2040 0.0435
5 7 1 -2.8559 0.0115
5 7 2 -0.2824 0.0040
5 7 3 -1.2259 0.0208
5 7 4 3.7930 -0.0334
5 7 5 1.7206 -0.0413
5 7 6 4.5705 0.0563
5 7 7 1.8234 -0.0195
5 7 8 1.3017 0.0252
5 7 9 1.1003 0.0323
5 7 10 0.4985 -0.0667
5 7 11 2.5429 -0.0093
5 7 12 -1.7274 0.0024
5 7 13 -0.8127 0.0138
5 7 14 -1.3995 0.0401
5 7 15 -2.8742 -0.0335
5 7 16 -0.3149 0.0525
5 7 17 -1.1648 -0.1315
5 9 0 0.4878 -0.0028
5 9 1 1.3323 0.0332
5 9 2 0.3292 -0.1060
5 9 3 0.0442 0.0149
5 9 4 0.2036 0.0659
5 9 5 -0.5264 -0.0063
5 9 6 -0.7562 0.0456
5 9 7 -0.3126 0.0376
5 9 8 0.4662 0.0110
5 9 9 -0.1668 0.0568
5 9 10 1.0030 0.0810
5 9 11 1.0100 0.0444
6 0 0 -74.3511 3.6668
6 0 2 -27.8056 -0.5682
6 0 4 1.3343 -0.1136
6 0 6 -2.6611 0.3606
6 0 8 -20.0451 -0.2050
6 0 10 -18.5580 -0.0610
6 0 12 -7.8454 0.1061
6 0 14 1.7643 -0.2196
6 0 16 3.7727 0.1065
6 0 18 2.8435 0.0273
6 0 20 2.2768 -0.0432
6 0 22 1.6823 0.0275
6 0 24 1.1492 -0.1981
6 2 0 7.4977 -0.2340
6 2 1 -7.7377 -0.0211
6 2 2 7.0575 -0.0463
6 2 3 -6.1447 0.3320
6 2 4 -14.8071 0.2391
6 2 5 -7.0730 -0.1359
6 2 6 -23.6053 -0.1548
6 2 7 -6.7225 -0.2026
6 2 8 -18.1681 0.0421
6 2 9 -3.7811 0.2065
6 2 10 -3.7128 -0.0276
6 2 11 -0.5925 -0.1360
6 2 12 5.1238 -0.0566
6 2 13 0.3395 -0.0139
6 2 14 5.8818 -0.0335
6 2 15 -0.6802 0.1023
6 2 16 1.6387 0.0122
6 2 17 -0.3378 -0.0511
6 2 18 -0.9126 -0.1429
6 2 19 0.1696 0.0860
6 2 20 -0.3799 -0.0112
6 2 21 -0.0621 0.0386
6 2 22 0.0344 0.0507
6 2 23 0.1864 0.0742
6 4 0 6.9152 -0.0240
6 4 1 -6.6830 -0.0704
6 4 2 0.8640 0.0400
6 4 3 -7.7330 0.0160
6 4 4 -8.5745 -0.0258
6 4 5 -3.2181 -0.0389
6 4 6 -7.0671 0.1080
6 4 7 2.9676 0.0543
6 4 8 -1.2057 -0.0638
6 4 9 5.5033 0.0005
6 4 10 2.8827 -0.1063
6 4 11 0.7423 -0.1060
6 4 12 4.1591 0.1957
6 4 13 -5.1622 0.1002
6 4 14 1.1654 -0.1004
6 4 15 -6.6376 0.0065
6 4 16 -1.6682 0.0145
6 4 17 -1.9421 -0.0184
6 4 18 -0.9106 0.1762
6 4 19 2.2480 0.0396
6 4 20 0.5454 -0.0753
6 4 21 2.5699 0.0092
6 4 22 0.5066 -0.0163
6 6 0 5.5146 0.0676
6 6 1 -1.4808 0.0007
6 6 2 5.8033 -0.0192
6 6 3 2.1829 0.0336
6 6 4 3.8673 -0.0216
6 6 5 4.9023 -0.0261
6 6 6 -0.5365 0.0430
6 6 7 1.0975 0.0358
6 6 8 -0.7016 -0.0360
6 6 9 -2.5058 -0.0060
6 6 10 -0.2637 -0.0000
6 6 11 -4.2722 -0.0330
6 6 12 0.2272 -0.0297
6 6 13 -3.6017 0.0275
6 6 14 1.2327 0.0200
6 6 15 -1.0459 -0.0371
6 6 16 3.6190 0.1245
6 6 17 1.2650 -0.0212
6 6 18 2.4309 -0.0719
6 6 19 0.8638 0.1188
6 8 0 3.8793 -0.0358
6 8 1 0.0992 0.0210
6 8 2 4.6321 -0.0240
6 8 3 0.4469 -0.0075
6 8 4 2.2382 0.0708
6 8 5 0.3197 0.0193
6 8 6 0.2737 -0.0340
6 8 7 -0.5640 -0.0127
6 8 8 1.4976 0.0214
6 8 9 0.7230 -0.0399
6 8 10 0.3304 0.1205
6 8 11 -0.4754 0.0291
6 8 12 0.3650 0.0489
6 8 13 -1.8583 0.0242
6 8 14 0.2745 0.0264
6 10 0 0.4365 -0.0301
6 10 1 0.4883 0.0247
6 10 2 -0.4738 0.1646
6 10 3 -0.0269 -0.0007
7 1 0 1.7786 -0.5912
7 1 1 7.4107 -0.0884
7 1 2 -12.6561 -0.1124
7 1 3 -0.2063 0.3734
7 1 4 -24.3569 0.2758
7 1 5 -4.7707 -0.1241
7 1 6 -20.2571 -0.0021
7 1 7 -3.9746 0.0084
7 1 8 -3.8354 -0.0064
7 1 9 0.0464 0.0843
7 1 10 9.0462 0.1433
7 1 11 2.3662 -0.1088
7 1 12 9.8278 -0.1651
7 1 13 1.2843 0.0261
7 1 14 5.6376 -0.0251
7 1 15 -0.5829 0.0324
7 1 16 1.1093 0.0351
7 1 17 -1.0718 -0.0282
7 1 18 0.3092 -0.2050
7 1 19 -0.8047 -0.0593
7 1 20 0.3517 0.0543
7 1 21 0.5475 0.0334
7 1 22 1.0149 -0.0065
7 1 23 0.3959 -0.1176
7 3 0 -3.3586 -0.0784
7 3 1 -14.9609 0.1601
7 3 2 -18.0983 -0.0206
7 3 3 -4.0051 -0.0002
7 3 4 -10.0781 -0.0588
7 3 5 1.6325 -0.0885
7 3 6 4.6458 0.1830
7 3 7 2.3234 0.1739
7 3 8 11.1826 -0.1364
7 3 9 0.1774 -0.0791
7 3 10 8.9872 0.0247
7 3 11 -4.3354 -0.0300
7 3 12 2.0176 0.0816
7 3 13 -5.1627 0.1112
7 3 14 -3.2125 -0.0771
7 3 15 -1.3496 -0.1264
7 3 16 -2.3811 0.0457
7 3 17 2.3079 0.0866
7 3 18 0.1563 -0.0210
7 3 19 2.1644 0.0352
7 3 20 0.8097 -0.0422
7 3 21 1.6786 -0.1912
7 3 22 -1.0924 0.0882
7 5 0 1.8890 0.0095
7 5 1 -2.1949 0.0351
7 5 2 -2.3260 -0.0235
7 5 3 0.8660 -0.0347
7 5 4 -1.5035 0.0003
7 5 5 0.1762 -0.0276
7 5 6 1.0306 -0.0183
7 5 7 -5.0320 0.0320
7 5 8 1.9554 -0.0131
7 5 9 -7.9575 -0.0046
7 5 10 0.7839 0.1010
7 5 11 -6.5210 0.0269
7 5 12 -0.0473 -0.0905
7 5 13 -2.6188 -0.0263
7 5 14 0.3146 0.0266
7 5 15 1.5670 -0.0409
7 5 16 2.2752 0.1221
7 5 17 3.4180 0.0235
7 5 18 -0.1249 -0.0309
7 5 19 1.1159 0.0347
7 5 20 0.1790 0.0900
7 7 0 4.7665 -0.0570
7 7 1 1.1165 -0.0396
7 7 2 0.8883 0.0424
7 7 3 0.3894 -0.0133
7 7 4 -3.8022 0.0212
7 7 5 -2.5990 0.0318
7 7 6 -3.1074 -0.0506
7 7 7 -3.2522 0.0100
7 7 8 -0.7715 0.0294
7 7 9 -2.6592 -0.0122
7 7 10 0.6680 0.0520
7 7 11 -2.5273 0.0242
7 7 12 2.1186 -0.0026
7 7 13 0.4168 -0.0094
7 7 14 1.7006 -0.0525
7 7 15 1.7053 0.0802
7 7 16 1.1757 -0.1421
7 9 0 0.1319 0.0018
7 9 1 -0.5614 -0.0379
7 9 2 -0.0219 0.1022
7 9 3 0.0824 0.0151
7 9 4 0.3161 -0.0922
7 9 5 0.5219 -0.0471
7 9 6 1.1230 -0.0256
7 9 7 0.7623 -0.0483
7 9 8 -0.4812 0.1392
7 9 9 0.8430 0.0003
7 9 10 -0.8654 0.1036
8 0 0 0.5217 -1.7130
8 0 2 -6.5543 0.4581
8 0 4 5.5101 0.2499
8 0 6 17.7745 -0.2722
8 0 8 23.1570 0.1240
8 0 10 13.0126 0.0955
8 0 12 3.1167 -0.1888
8 0 14 -3.4618 0.2125
8 0 16 -2.3734 -0.1174
8 0 18 -1.1244 -0.0333
8 0 20 0.5971 0.0217
8 0 22 -0.3847 -0.1280
8 2 0 -23.9345 0.2019
8 2 1 14.7550 0.0656
8 2 2 -9.8563 -0.1240
8 2 3 12.3553 -0.1792
8 2 4 17.5058 -0.0081
8 2 5 4.9300 0.0109
8 2 6 24.7665 0.1090
8 2 7 2.0307 0.1850
8 2 8 17.7219 -0.0628
8 2 9 0.5142 -0.1424
8 2 10 4.2170 0.0546
8 2 11 0.5713 0.0853
8 2 12 -2.9693 0.0017
8 2 13 1.9936 0.0442
8 2 14 -4.1414 0.0121
8 2 15 2.5778 -0.0969
8 2 16 -1.1084 -0.1007
8 2 17 0.4291 0.0275
8 2 18 1.3424 0.0617
8 2 19 0.9696 -0.0511
8 2 20 1.3141 -0.0334
8 2 21 0.3024 -0.0367
8 2 22 0.0653 -0.1286
8 2 23 -0.5164 0.0468
8 4 0 -5.3026 0.0411
8 4 1 2.7109 0.0429
8 4 2 0.3127 -0.0386
8 4 3 5.7941 0.0190
8 4 4 6.5664 0.0445
8 4 5 0.7230 0.0503
8 4 6 4.9624 -0.1073
8 4 7 -4.1281 -0.0469
8 4 8 -0.9373 0.0696
8 4 9 -4.5756 -0.0572
8 4 10 -4.9879 0.0741
8 4 11 0.8641 0.0782
8 4 12 -4.6431 -0.1836
8 4 13 5.4609 -0.0311
8 4 14 1.9969 0.1009
8 4 15 5.8786 -0.0106
8 4 16 3.3882 0.0393
8 4 17 1.1800 0.0027
8 4 18 1.2938 -0.1719
8 4 19 -1.2313 -0.0735
8 4 20 -1.3611 0.0608
8 4 21 -2.0816 -0.0455
8 6 0 -1.8519 -0.0420
8 6 1 -0.7309 -0.0131
8 6 2 -3.1290 -0.0076
8 6 3 -3.4180 -0.0470
8 6 4 -1.6145 -0.0082
8 6 5 -5.1936 0.0265
8 6 6 1.9448 -0.0119
8 6 7 -0.1942 -0.0163
8 6 8 1.2001 -0.0109
8 6 9 4.2245 -0.0029
8 6 10 0.7207 -0.0664
8 6 11 4.6583 0.0119
8 6 12 -0.6269 0.0184
8 6 13 2.7641 0.0068
8 6 14 0.4557 -0.0329
8 6 15 1.2907 0.0601
8 6 16 -2.6640 -0.0855
8 6 17 -0.2360 0.0495
8 6 18 -1.6569 0.0400
8 8 0 -2.3992 0.0369
8 8 1 -0.1027 0.0144
8 8 2 -4.1614 -0.0231
8 8 3 -0.0315 -0.0119
8 8 4 -1.7914 -0.0271
8 8 5 -0.3317 -0.0195
8 8 6 -0.1768 0.0895
8 8 7 0.3854 0.0367
8 8 8 -0.8569 -0.0091
8 8 9 -0.3238 0.0419
8 8 10 -0.1208 -0.1561
8 8 11 0.6375 -0.0532
8 8 12 -0.7872 -0.0980
8 8 13 0.9369 -0.1021
9 1 0 5.7923 0.0450
9 1 1 2.5157 0.1972
9 1 2 36.6699 -0.0229
9 1 3 -1.5791 -0.2404
9 1 4 34.5002 0.0277
9 1 5 0.7927 0.0396
9 1 6 18.0774 -0.0502
9 1 7 3.0267 0.0064
9 1 8 -1.2085 0.1277
9 1 9 1.7367 -0.0737
9 1 10 -8.1596 -0.1263
9 1 11 0.0309 0.0804
9 1 12 -8.8353 0.1218
9 1 13 0.1993 -0.0006
9 1 14 -4.7050 -0.0040
9 1 15 -0.2166 -0.0303
9 1 16 -1.2122 -0.1104
9 1 17 0.3404 0.0311
9 1 18 0.6886 0.1197
9 1 19 0.3345 0.0083
9 1 20 -0.0181 -0.1533
9 1 21 -0.7459 -0.0928
9 1 22 -1.0828 0.0103
9 1 23 -0.1427 -0.0215
9 3 0 0.4616 -0.0059
9 3 1 16.9708 -0.1257
9 3 2 11.5342 0.0262
9 3 3 2.0308 -0.0630
9 3 4 5.4113 0.0464
9 3 5 -3.3832 0.1446
9 3 6 -3.6282 -0.1440
9 3 7 -2.8621 -0.0962
9 3 8 -9.1604 0.1602
9 3 9 1.4541 0.0043
9 3 10 -7.6731 -0.0503
9 3 11 5.7392 0.0725
9 3 12 -0.9379 -0.0582
9 3 13 5.5854 -0.0525
9 3 14 2.5875 0.1051
9 3 15 0.5138 0.0929
9 3 16 1.0679 -0.0105
9 3 17 -1.6300 -0.0393
9 3 18 -1.4320 0.0865
9 3 19 -2.3188 -0.0489
9 3 20 -1.7982 0.1162
9 3 21 -1.9338 0.2553
9 3 22 0.0028 0.0973
9 5 0 1.2817 0.0308
9 5 1 3.6350 -0.0435
9 5 2 2.0449 0.0405
9 5 3 0.9434 -0.0048
9 5 4 1.4697 -0.0073
9 5 5 3.1749 0.0131
9 5 6 -1.3771 -0.0170
9 5 7 7.8889 -0.0055
9 5 8 -0.4722 -0.0328
9 5 9 7.7096 0.0239
9 5 10 0.5510 -0.0553
9 5 11 2.9161 -0.0161
9 5 12 3.5986 0.1171
9 5 13 0.0012 0.0114
9 5 14 1.1666 0.0664
9 5 15 -2.0650 0.0521
9 5 16 -1.5718 -0.0590
9 5 17 -1.8242 0.0845
9 5 18 -0.5208 0.1057
9 5 19 -0.9259 0.0577
9 7 0 -2.5481 0.0127
9 7 1 0.6591 0.0254
9 7 2 -0.5648 -0.0689
9 7 3 0.3283 0.0173
9 7 4 2.8890 -0.0127
9 7 5 2.0648 -0.0155
9 7 6 1.6473 0.0180
9 7 7 2.7622 -0.0247
9 7 8 1.2776 -0.0159
9 7 9 2.5611 0.0223
9 7 10 -0.9474 0.0039
9 7 11 2.2371 0.0025
9 7 12 -0.6337 -0.0612
9 7 13 0.3314 -0.0151
9 7 14 -1.1351 -0.0617
9 7 15 -0.9720 -0.1243
9 7 16 -0.9509 0.0153
9 9 0 -1.2480 0.0278
9 9 1 1.1780 -0.0057
9 9 2 -0.4743 -0.0134
9 9 3 1.0008 -0.0259
9 9 4 -0.1282 0.0350
9 9 5 -0.0385 0.0281
9 9 6 -0.6249 -0.0917
9 9 7 -1.0870 -0.0638
9 9 8 0.0385 -0.2616
9 9 9 -1.1336 -0.0897
10 0 0 32.2108 -0.0911
10 0 2 10.5830 -0.1467
10 0 4 -11.5700 -0.1680
10 0 6 -19.1429 0.2126
10 0 8 -13.0964 -0.0294
10 0 10 -6.1591 -0.1099
10 0 12 -1.5760 0.2153
10 0 14 1.1714 -0.1810
10 0 16 0.6541 0.0882
10 0 18 0.1661 0.0198
10 0 20 -1.3679 -0.0740
10 0 22 0.0630 0.1049
10 2 0 25.3405 -0.1077
10 2 1 -17.1408 -0.1414
10 2 2 8.2320 0.2010
10 2 3 -13.4682 0.0444
10 2 4 -13.0522 -0.1906
10 2 5 -1.8822 0.1296
10 2 6 -20.8821 -0.0273
10 2 7 2.8976 -0.1299
10 2 8 -15.4352 0.1231
10 2 9 2.2804 0.0633
10 2 10 -5.8745 -0.0521
10 2 11 0.0512 -0.0184
10 2 12 0.4056 0.0512
10 2 13 -2.5054 -0.0322
10 2 14 2.2112 -0.0041
10 2 15 -2.4270 0.0692
10 2 16 0.8439 0.1190
10 2 17 -0.9486 -0.0715
10 2 18 -1.4313 -0.0029
10 2 19 -2.1120 -0.0230
10 2 20 -1.5388 0.1670
10 2 21 -0.6450 -0.0053
10 2 22 -0.3327 0.3084
10 4 0 2.7294 -0.0308
10 4 1 -1.3366 -0.0205
10 4 2 -0.6201 0.0305
10 4 3 -3.7742 -0.0238
10 4 4 -3.5804 -0.0516
10 4 5 0.5798 -0.0609
10 4 6 -1.1228 0.0979
10 4 7 3.4382 0.0393
10 4 8 2.7826 -0.0466
10 4 9 1.7230 0.0942
10 4 10 5.6674 -0.0653
10 4 11 -2.2104 -0.0893
10 4 12 2.8466 0.1502
10 4 13 -4.1657 -0.0404
10 4 14 -3.7109 -0.1130
10 4 15 -2.7461 0.0569
10 4 16 -3.5867 -0.0584
10 4 17 -0.5418 0.0242
10 4 18 -1.3497 0.1575
10 4 19 0.1542 0.0687
10 4 20 1.2938 -0.0405
10 6 0 -0.1763 0.0090
10 6 1 2.2275 0.0194
10 6 2 1.7175 0.0195
10 6 3 3.8219 0.0463
10 6 4 -0.0423 -0.0125
10 6 5 4.6082 -0.0550
10 6 6 -0.6421 -0.0010
10 6 7 0.2147 0.0026
10 6 8 -1.2960 0.0437
10 6 9 -3.3508 0.0199
10 6 10 -0.3093 0.0299
10 6 11 -3.0744 0.0109
10 6 12 0.3718 -0.0620
10 6 13 -2.1779 -0.0157
10 6 14 -1.2010 -0.0184
10 6 15 -1.1282 -0.0112
10 6 16 1.2073 0.1179
10 6 17 -0.4146 -0.0383
10 8 0 1.1979 -0.0012
10 8 1 0.5391 -0.0214
10 8 2 3.0270 0.0409
10 8 3 -0.5215 0.0376
10 8 4 1.0559 -0.0294
10 8 5 -0.1976 -0.0065
10 8 6 0.5862 -0.0559
10 8 7 -0.5233 0.0250
10 8 8 0.8877 -0.0177
10 8 9 0.0427 0.0110
10 8 10 1.4166 -0.0199
10 8 11 -0.2591 0.0079
10 8 12 1.3648 -0.0659
11 1 0 -12.2324 0.4437
11 1 1 -5.8986 -0.2647
11 1 2 -35.6650 0.0281
11 1 3 3.5155 0.0956
11 1 4 -27.3604 -0.3234
11 1 5 1.7593 0.0314
11 1 6 -9.0351 0.1003
11 1 7 -3.1652 -0.0131
11 1 8 3.0759 -0.1797
11 1 9 -3.5803 0.0465
11 1 10 4.5673 0.1288
11 1 11 -1.6745 -0.0441
11 1 12 5.7529 -0.0101
11 1 13 -1.5569 -0.0130
11 1 14 3.7192 0.0222
11 1 15 -0.7495 0.0281
11 1 16 1.3236 0.1510
11 1 17 -0.8382 -0.0146
11 1 18 -1.6167 -0.0106
11 1 19 -0.0019 0.0021
11 1 20 -0.8145 0.2383
11 1 21 0.3123 0.1095
11 1 22 0.4399 0.1069
11 3 0 3.6772 0.0912
11 3 1 -13.7050 0.0953
11 3 2 -3.8266 0.0038
11 3 3 -0.9435 0.0572
11 3 4 -3.2426 -0.0184
11 3 5 2.8903 -0.2162
11 3 6 0.1685 0.0909
11 3 7 1.5160 0.0604
11 3 8 4.7012 -0.1653
11 3 9 -2.4626 0.0841
11 3 10 5.1005 0.0721
11 3 11 -4.4559 -0.0824
11 3 12 0.3769 0.0232
11 3 13 -3.2632 0.0193
11 3 14 -1.1441 -0.1042
11 3 15 -0.2478 -0.0750
11 3 16 -0.4340 0.0625
11 3 17 -0.3817 -0.0292
11 3 18 1.6809 0.0165
11 3 19 1.1349 0.0749
11 3 20 1.4503 -0.0187
11 3 21 0.6527 -0.2035
11 5 0 -2.5853 -0.0339
11 5 1 -3.4798 0.0598
11 5 2 -2.0264 -0.0529
11 5 3 -1.7352 0.0389
11 5 4 0.0187 0.0281
11 5 5 -4.3209 -0.0108
11 5 6 0.9428 0.0234
11 5 7 -7.2816 -0.0371
11 5 8 -1.4391 -0.0133
11 5 9 -5.1054 -0.0302
11 5 10 -2.1310 0.0214
11 5 11 -0.1867 0.0540
11 5 12 -5.0344 -0.0788
11 5 13 1.5092 0.0339
11 5 14 -1.6560 -0.0683
11 5 15 1.1601 -0.0494
11 5 16 -0.0894 -0.0016
11 5 17 0.0306 -0.1249
11 5 18 0.6241 -0.2428
11 5 19 0.5737 -0.0847
11 7 0 0.7771 0.0164
11 7 1 -1.0137 0.0237
11 7 2 -0.0591 0.0256
11 7 3 -0.0859 -0.0374
11 7 4 -0.4018 0.0268
11 7 5 -0.5888 0.0343
11 7 6 -0.2120 -0.0412
11 7 7 -0.8506 0.0345
11 7 8 -1.4202 -0.0911
11 7 9 -1.0673 -0.0735
11 7 10 0.1039 -0.0449
11 7 11 -1.4282 -0.0604
11 7 12 -1.1230 0.1387
11 7 13 -0.0592 0.0679
11 7 14 0.1808 0.2317
11 7 15 1.0856 0.1733
11 9 0 1.9608 -0.0184
11 9 1 -2.5522 0.0204
11 9 2 0.6583 -0.0256
11 9 3 -1.9393 -0.0261
11 9 4 -0.4770 0.1423
11 9 5 -0.1217 0.0810
11 9 6 0.0515 0.1777
11 9 7 1.1860 0.1780
12 0 0 -28.3991 1.4334
12 0 2 -1.8561 -0.2182
12 0 4 14.5885 0.0555
12 0 6 13.8131 -0.1400
12 0 8 3.1534 -0.0972
12 0 10 2.5656 0.1301
12 0 12 2.3307 -0.1981
12 0 14 1.4498 0.1423
12 0 16 -0.7384 -0.0482
12 0 18 -0.2914 -0.0264
12 0 20 1.1686 0.2332
12 0 22 -0.1162 0.1345
12 2 0 -19.1065 0.0442
12 2 1 14.3667 0.2058
12 2 2 -7.3425 -0.1810
12 2 3 9.3953 0.0200
12 2 4 7.2330 0.3431
12 2 5 -2.0734 -0.2379
12 2 6 14.7650 -0.0818
12 2 7 -6.2677 0.0823
12 2 8 11.3595 -0.1962
12 2 9 -2.5731 0.0255
12 2 10 5.5197 0.0689
12 2 11 0.0309 -0.0343
12 2 12 1.0625 -0.0781
12 2 13 0.8952 0.0121
12 2 14 -0.4154 0.0604
12 2 15 -0.0096 -0.0574
12 2 16 -0.5665 -0.0166
12 2 17 0.8829 0.0463
12 2 18 0.7929 0.0755
12 2 19 2.1375 0.0236
12 2 20 1.1516 -0.1017
12 2 21 0.7087 -0.0102
12 4 0 -1.1640 0.0150
12 4 1 -1.0384 -0.0125
12 4 2 -0.1290 -0.0092
12 4 3 0.2298 0.0206
12 4 4 0.3056 0.0521
12 4 5 -1.2790 0.0986
12 4 6 -2.3779 -0.0993
12 4 7 -1.8290 -0.0326
12 4 8 -2.7043 0.0471
12 4 9 0.4329 -0.1086
12 4 10 -3.8444 0.1084
12 4 11 2.0014 0.0922
12 4 12 -0.1480 -0.1014
12 4 13 1.3094 0.0767
12 4 14 2.4634 0.0837
12 4 15 -0.5531 -0.0865
12 4 16 2.0280 0.0239
12 4 17 0.5383 0.0104
12 4 18 0.2737 -0.1575
12 4 19 0.1049 -0.0194
12 6 0 -0.5539 -0.0125
12 6 1 -2.9498 -0.0177
12 6 2 -0.7757 0.0015
12 6 3 -3.7561 -0.0120
12 6 4 0.5363 0.0151
12 6 5 -3.1673 0.0787
12 6 6 -1.4744 0.0065
12 6 7 -0.1112 -0.0068
12 6 8 0.3774 0.0049
12 6 9 1.8271 -0.0205
12 6 10 -1.4850 0.0314
12 6 11 2.1062 -0.0132
12 6 12 -1.1111 0.0798
12 6 13 2.0561 0.0225
12 6 14 -0.2613 0.0545
12 6 15 0.5129 -0.0453
12 6 16 0.0574 -0.1759
12 8 0 -0.6386 -0.0524
12 8 1 -0.3081 -0.0245
12 8 2 -1.9036 0.0007
12 8 3 0.9894 -0.0137
12 8 4 -0.5750 0.0247
12 8 5 0.7634 0.0311
12 8 6 -0.9845 -0.0207
12 8 7 0.8223 -0.0688
12 8 8 -1.3424 0.0634
12 8 9 0.2735 0.0023
12 8 10 -2.3693 0.2084
12 8 11 -0.0140 0.1056
13 1 0 13.0917 -0.7949
13 1 1 1.6889 0.2954
13 1 2 25.4699 0.0040
13 1 3 -6.0748 0.0370
13 1 4 17.6842 0.5027
13 1 5 -2.5476 -0.0758
13 1 6 1.9812 -0.2252
13 1 7 4.7237 0.0101
13 1 8 -2.1554 0.1661
13 1 9 4.9036 -0.0250
13 1 10 -1.0247 -0.1703
13 1 11 1.1702 -0.0113
13 1 12 -1.7807 -0.0747
13 1 13 0.4214 0.0062
13 1 14 -2.8795 0.0588
13 1 15 0.5998 -0.0414
13 1 16 -1.2004 -0.0432
13 1 17 0.4591 0.0014
13 1 18 2.0166 0.1019
13 1 19 -0.5557 0.0642
13 1 20 0.8512 -0.1135
13 1 21 0.1191 -0.0541
13 3 0 -5.8245 -0.1239
13 3 1 8.6109 -0.0905
13 3 2 0.3305 -0.0119
13 3 3 2.1158 -0.0093
13 3 4 2.8457 -0.0033
13 3 5 -0.0312 0.2230
13 3 6 2.8614 -0.0537
13 3 7 1.2069 -0.0837
13 3 8 -0.6354 0.1686
13 3 9 2.6703 -0.1587
13 3 10 -2.0350 -0.0989
13 3 11 1.8404 0.0906
13 3 12 -0.2018 -0.0033
13 3 13 0.5966 -0.0138
13 3 14 -0.1627 0.0502
13 3 15 1.0812 0.0193
13 3 16 -0.2781 -0.1126
13 3 17 1.9429 0.0545
13 3 18 -1.1168 -0.1200
13 3 19 -0.0754 -0.1482
13 3 20 -0.5638 -0.1436
13 5 0 1.6122 0.0139
13 5 1 2.0824 -0.0655
13 5 2 1.0766 0.0374
13 5 3 2.6590 -0.0437
13 5 4 -2.8748 -0.0228
13 5 5 4.4325 0.0039
13 5 6 -1.2153 0.0298
13 5 7 4.8255 0.0847
13 5 8 0.4104 0.0455
13 5 9 2.5610 0.0151
13 5 10 1.5527 -0.0707
13 5 11 -0.9696 -0.0834
13 5 12 3.1485 -0.0043
13 5 13 -2.0153 -0.0401
13 5 14 2.0712 0.0321
13 5 15 -0.1410 0.0434
13 5 16 1.4472 0.0872
13 5 17 0.3022 0.0337
13 5 18 -0.1984 0.2976
13 7 0 -0.9056 0.0208
13 7 1 0.5002 -0.0416
13 7 2 -0.4168 0.0078
13 7 3 0.2800 0.0524
13 7 4 -2.1886 -0.0450
13 7 5 0.3182 -0.0335
13 7 6 -0.6182 0.0561
13 7 7 -0.4667 0.0021
13 7 8 0.7011 0.0878
13 7 9 -0.5300 0.0611
13 7 10 0.8190 0.0290
13 7 11 -0.0220 0.0311
13 7 12 1.3132 -0.0642
13 7 13 -0.7393 -0.1569
13 9 0 -1.8344 -0.0006
13 9 1 2.6038 0.0431
13 9 2 -0.2976 -0.0281
13 9 3 1.4378 0.0878
13 9 4 0.9709 -0.2705
13 9 5 -0.2174 -0.1473
14 0 0 14.0506 -2.4371
14 0 2 -2.8876 0.4470
14 0 4 -13.1381 -0.0403
14 0 6 -8.0133 0.0498
14 0 8 0.4368 0.1868
14 0 10 -1.2990 -0.1463
14 0 12 -3.4012 0.1250
14 0 14 -2.3533 -0.1329
14 0 16 1.7736 -0.0053
14 0 18 0.2649 0.1160
14 0 20 -1.1169 -0.2522
14 2 0 12.6139 -0.0045
14 2 1 -9.0741 -0.2320
14 2 2 5.9516 0.1325
14 2 3 -3.5126 -0.0454
14 2 4 -4.0720 -0.4397
14 2 5 5.9476 0.2859
14 2 6 -8.0349 0.1917
14 2 7 7.7000 -0.0451
14 2 8 -5.6354 0.1817
14 2 9 1.0655 -0.1043
14 2 10 -2.6735 -0.1303
14 2 11 -1.1015 0.0474
14 2 12 -1.8021 0.0652
14 2 13 0.4244 -0.0411
14 2 14 -1.4155 -0.0853
14 2 15 1.6007 0.0309
14 2 16 0.2277 -0.0230
14 2 17 -0.9742 0.0334
14 2 18 0.0524 -0.1671
14 2 19 -1.7257 0.0168
14 2 20 -0.4757 -0.2049
14 4 0 0.7926 -0.0048
14 4 1 5.2535 0.0382
14 4 2 -0.1778 -0.0145
14 4 3 3.5150 -0.0516
14 4 4 1.1108 -0.0580
14 4 5 1.5739 -0.1080
14 4 6 2.1120 0.0800
14 4 7 0.9134 0.0635
14 4 8 0.7498 -0.0568
14 4 9 -0.7012 0.1270
14 4 10 1.2796 -0.0992
14 4 11 -0.5721 -0.0800
14 4 12 -0.6517 0.0769
14 4 13 1.2759 -0.1134
14 4 14 0.0005 -0.0010
14 4 15 1.7314 0.0611
14 4 16 -0.1310 -0.0209
14 4 17 -0.9302 -0.0765
14 4 18 0.5726 0.0579
14 6 0 1.3004 0.0150
14 6 1 4.2852 0.0322
14 6 2 -1.0633 -0.0260
14 6 3 4.0429 -0.0180
14 6 4 -0.5556 0.0123
14 6 5 1.2158 -0.0497
14 6 6 1.6190 -0.0481
14 6 7 -0.8533 -0.0058
14 6 8 0.6370 -0.0161
14 6 9 -1.9118 0.0070
14 6 10 2.7351 0.0496
14 6 11 -2.2802 0.0121
14 6 12 2.3326 -0.0270
14 6 13 -1.4644 0.0151
14 6 14 1.5259 -0.0897
14 6 15 0.1997 0.0951
14 8 0 0.2992 0.0679
14 8 1 -0.4020 0.0527
14 8 2 1.2105 -0.0389
14 8 3 -0.7035 -0.0308
14 8 4 0.1988 -0.0154
14 8 5 -0.5611 -0.0248
14 8 6 0.2316 -0.0284
14 8 7 -0.7743 -0.0413
14 8 8 1.0032 -0.0712
14 8 9 -0.5778 -0.1052
15 1 0 -10.2576 0.9910
15 1 1 3.8576 -0.2746
15 1 2 -16.2398 -0.0446
15 1 3 6.8174 -0.1363
15 1 4 -9.7675 -0.5578
15 1 5 1.5810 0.1018
15 1 6 0.7297 0.3153
15 1 7 -6.0024 0.0020
15 1 8 0.4107 -0.1334
15 1 9 -4.5119 0.0001
15 1 10 -1.8752 0.1668
15 1 11 1.0972 0.0524
15 1 12 -1.4324 0.0638
15 1 13 2.6046 -0.0345
15 1 14 2.6386 -0.1683
15 1 15 1.1872 0.0308
15 1 16 1.3790 -0.0592
15 1 17 0.9349 0.0220
15 1 18 -1.2348 -0.2368
15 1 19 1.2774 -0.1060
15 1 20 0.1170 -0.1314
15 3 0 3.8190 0.1073
15 3 1 -5.1067 0.0743
15 3 2 -0.3147 -0.0239
15 3 3 -2.6602 -0.0226
15 3 4 -2.2137 0.0066
15 3 5 -1.2995 -0.1581
15 3 6 -3.3618 0.0066
15 3 7 -2.9515 0.0894
15 3 8 -0.8048 -0.1394
15 3 9 -2.4515 0.1609
15 3 10 0.3289 0.1234
15 3 11 -0.4541 -0.1272
15 3 12 0.4667 0.0065
15 3 13 0.1988 0.0205
15 3 14 1.0583 0.0013
15 3 15 -1.7663 0.0675
15 3 16 0.9979 0.0091
15 3 17 -1.6573 -0.0544
15 3 18 0.2169 -0.0207
15 3 19 0.1512 0.2296
15 5 0 -1.7840 0.0044
15 5 1 -1.4212 0.0378
15 5 2 0.2489 0.0041
15 5 3 -4.5178 0.0462
15 5 4 4.1702 -0.0256
15 5 5 -4.2229 -0.0019
15 5 6 1.8345 -0.0396
15 5 7 -2.7364 -0.1150
15 5 8 1.7907 0.0182
15 5 9 -0.9344 0.0108
15 5 10 -0.1917 0.0901
15 5 11 1.8026 0.0803
15 5 12 -1.2486 0.0130
15 5 13 2.1520 0.0077
15 5 14 -2.6791 -0.0395
15 5 15 -0.2285 -0.0653
15 5 16 -1.4728 -0.1566
15 7 0 1.6780 -0.0553
15 7 1 0.0941 0.0305
15 7 2 1.3819 0.0294
15 7 3 -0.9187 -0.0133
15 7 4 2.4208 0.0213
15 7 5 -0.8751 -0.0391
15 7 6 0.3030 0.0400
15 7 7 0.2447 -0.0226
15 7 8 0.0807 0.0457
15 7 9 1.0044 0.0619
15 7 10 -0.7149 -0.0476
15 7 11 0.7524 0.0842
15 7 12 -0.2173 -0.1596
15 9 0 1.0989 -0.0260
15 9 1 -1.2189 -0.1121
15 9 2 -0.3651 0.0716
16 0 0 -3.4024 3.1050
16 0 2 3.2334 -0.5402
16 0 4 7.4485 0.0380
16 0 6 1.9158 0.0453
16 0 8 -1.8927 -0.2212
16 0 10 -0.4343 0.1286
16 0 12 3.7439 -0.0081
16 0 14 2.2091 0.1310
16 0 16 -1.7787 0.0672
16 0 18 0.2263 -0.2680
16 0 20 0.9528 0.0069
16 2 0 -6.6838 -0.0578
16 2 1 5.2070 0.2038
16 2 2 -1.9712 -0.1092
16 2 3 0.2798 0.0662
16 2 4 2.8207 0.4263
16 2 5 -7.7929 -0.2796
16 2 6 2.1957 -0.2582
16 2 7 -7.3075 0.0031
16 2 8 0.8635 -0.0808
16 2 9 0.3275 0.1488
16 2 10 0.5750 0.1885
16 2 11 2.3800 -0.0528
16 2 12 2.6392 -0.0302
16 2 13 0.1417 0.0880
16 2 14 2.4433 0.0410
16 2 15 -0.9299 0.0299
16 2 16 -0.3317 -0.0770
16 2 17 1.4825 -0.0549
16 2 18 -0.6079 0.0934
16 2 19 1.4240 0.0026
16 4 0 -0.0263 0.0066
16 4 1 -7.5822 -0.0262
16 4 2 0.7463 0.0055
16 4 3 -4.5146 0.0778
16 4 4 -1.3585 0.0587
16 4 5 -1.4032 0.0449
16 4 6 0.3454 -0.0460
16 4 7 -0.5413 -0.0870
16 4 8 0.8207 -0.0039
16 4 9 0.5412 -0.1038
16 4 10 0.0656 -0.0068
16 4 11 -0.5450 0.0685
16 4 12 0.0989 -0.0407
16 4 13 -2.2318 0.1020
16 4 14 -0.6893 -0.0540
16 4 15 -1.2650 -0.0899
16 4 16 -0.8105 0.0851
16 4 17 0.9998 0.0749
16 6 0 -0.1935 0.0358
16 6 1 -5.0491 -0.0349
16 6 2 2.6851 0.0018
16 6 3 -3.7574 0.0039
16 6 4 0.4891 -0.0101
16 6 5 -0.3056 0.0103
16 6 6 -0.1202 0.0670
16 6 7 1.0896 0.0309
16 6 8 -0.7011 -0.0668
16 6 9 2.4605 -0.0323
16 6 10 -2.0810 -0.1146
16 6 11 1.8495 -0.0362
16 6 12 -2.4760 0.0875
16 6 13 0.2524 -0.1136
16 6 14 -1.0774 0.1811
16 8 0 0.0538 -0.0293
16 8 1 0.9600 0.0235
16 8 2 -0.7051 -0.0268
16 8 3 -0.0620 0.0146
16 8 4 0.3697 0.0842
16 8 5 -0.4045 -0.0052
16 8 6 1.0748 0.1646
16 8 7 0.3497 0.1904
16 8 8 -0.1575 0.0111
17 1 0 7.4253 -1.0658
17 1 1 -5.1015 0.2025
17 1 2 7.8732 0.0522
17 1 3 -4.7644 0.2087
17 1 4 1.9034 0.5292
17 1 5 -0.1784 -0.1276
17 1 6 -1.5360 -0.3074
17 1 7 5.0789 -0.0201
17 1 8 0.7444 0.0972
17 1 9 2.1909 0.0430
17 1 10 3.7580 -0.0498
17 1 11 -3.4308 -0.0679
17 1 12 2.7661 0.0037
17 1 13 -5.1671 0.0915
17 1 14 -2.3588 0.1832
17 1 15 -2.6609 0.0071
17 1 16 -1.4432 -0.0582
17 1 17 -1.6632 -0.0888
17 1 18 -0.0113 0.1179
17 1 19 -1.3620 0.0727
17 3 0 -0.9629 -0.1079
17 3 1 2.3244 -0.0327
17 3 2 -0.0272 0.0357
17 3 3 0.3945 0.0284
17 3 4 1.2887 -0.0117
17 3 5 0.4693 0.1019
17 3 6 2.3990 0.0331
17 3 7 3.3386 -0.0342
17 3 8 0.7612 0.0496
17 3 9 1.6603 -0.1440
17 3 10 -0.0202 -0.1075
17 3 11 0.0441 0.1207
17 3 12 -0.8435 0.0131
17 3 13 -0.4395 -0.0263
17 3 14 -1.9209 0.0054
17 3 15 1.0105 -0.0914
17 3 16 -1.3037 0.1521
17 3 17 0.2087 0.1256
17 3 18 0.2766 0.2680
17 5 0 2.9737 -0.0331
17 5 1 2.0306 -0.0027
17 5 2 -1.6915 -0.0286
17 5 3 5.3669 -0.0482
17 5 4 -3.0040 0.0683
17 5 5 2.8085 0.0168
17 5 6 -1.4728 -0.0167
17 5 7 1.5770 0.0880
17 5 8 -1.5008 -0.0575
17 5 9 -0.2562 -0.0486
17 5 10 0.4692 0.0110
17 5 11 -2.5711 -0.0706
17 5 12 1.3996 -0.0042
17 5 13 -1.9054 0.0306
17 5 14 2.1067 -0.0192
17 5 15 0.4712 0.1306
17 7 0 -1.5349 0.0046
17 7 1 -0.2545 -0.0516
17 7 2 -1.5793 -0.0381
17 7 3 0.5851 -0.0634
17 7 4 -0.7594 0.0486
17 7 5 0.4741 0.1077
17 7 6 0.4134 -0.1263
17 7 7 0.5945 -0.0522
17 7 8 -0.2989 -0.0298
17 7 9 -0.5740 -0.1572
17 7 10 -0.0510 0.1555
18 0 0 -3.1404 -3.3316
18 0 2 -3.9468 0.5690
18 0 4 -0.7116 0.0324
18 0 6 3.7367 -0.1574
18 0 8 4.3695 0.2352
18 0 10 2.9934 -0.0822
18 0 12 -2.7588 -0.0488
18 0 14 -1.8346 -0.0064
18 0 16 0.2889 -0.0341
18 0 18 -0.5034 0.3389
18 2 0 1.0380 0.1165
18 2 1 -3.6409 -0.1343
18 2 2 -2.4490 0.0882
18 2 3 0.6365 -0.0983
18 2 4 -1.9497 -0.3169
18 2 5 7.4332 0.2293
18 2 6 0.9181 0.2509
18 2 7 4.8245 0.0409
18 2 8 0.5753 0.0097
18 2 9 -1.4459 -0.1567
18 2 10 -0.8303 -0.1855
18 2 11 -3.6434 0.0966
18 2 12 -3.0635 0.0211
18 2 13 -1.4850 -0.0645
18 2 14 -1.9161 -0.0156
18 2 15 -0.2019 -0.0608
18 2 16 0.5117 0.1671
18 2 17 -1.4013 0.0340
18 2 18 0.7202 0.1214
18 4 0 -1.6312 -0.0154
18 4 1 6.6281 -0.0031
18 4 2 0.8476 0.0301
18 4 3 2.8890 -0.0468
18 4 4 2.4672 -0.0485
18 4 5 0.9065 0.0320
18 4 6 -0.7454 0.0156
18 4 7 -0.7009 0.0297
18 4 8 -0.2707 0.0981
18 4 9 -1.2560 0.0231
18 4 10 -0.0149 0.0790
18 4 11 0.4681 -0.0243
18 4 12 -0.6825 -0.0746
18 4 13 2.0291 -0.0063
18 4 14 -0.5860 0.0014
18 4 15 0.7280 0.1935
18 4 16 0.8570 -0.1386
18 6 0 -1.9171 -0.0868
18 6 1 3.6129 0.0054
18 6 2 -2.9095 0.0482
18 6 3 1.9345 0.0206
18 6 4 -0.4697 -0.0288
18 6 5 0.8862 -0.0394
18 6 6 -0.6072 0.0195
18 6 7 -0.3518 -0.0053
18 6 8 0.3751 0.0833
18 6 9 -2.1562 0.1158
18 6 10 0.9168 -0.0729
18 6 11 -0.5707 0.0581
18 6 12 1.5154 -0.2856
18 8 0 -0.1165 0.0075
18 8 1 -1.2160 -0.1597
18 8 2 0.3424 0.1655
18 8 3 0.2885 0.0550
18 8 4 -0.4274 -0.1734
18 8 5 1.0104 0.0162
19 1 0 -5.9688 1.0092
19 1 1 3.3089 -0.1091
19 1 2 -0.7713 -0.0054
19 1 3 2.0433 -0.2478
19 1 4 4.1069 -0.4565
19 1 5 -1.1916 0.1758
19 1 6 1.9793 0.2730
19 1 7 -3.1486 0.0399
19 1 8 -0.6881 -0.0596
19 1 9 -0.1536 -0.0881
19 1 10 -3.9506 -0.0801
19 1 11 4.2186 0.0883
19 1 12 -2.7421 0.0034
19 1 13 5.6212 -0.1010
19 1 14 0.7338 -0.0739
19 1 15 2.3208 -0.0625
19 1 16 0.7421 0.2834
19 1 17 0.9195 0.1494
19 1 18 0.5588 0.1462
19 3 0 0.5514 0.1267
19 3 1 0.8776 -0.0014
19 3 2 1.0967 -0.0028
19 3 3 2.0163 -0.0239
19 3 4 -0.7123 0.0160
19 3 5 -1.1116 -0.0746
19 3 6 -1.3613 -0.0274
19 3 7 -3.3543 -0.0234
19 3 8 -0.8086 0.0555
19 3 9 -0.4726 0.1775
19 3 10 -0.5133 0.0538
19 3 11 0.6449 -0.0632
19 3 12 0.7314 -0.0876
19 3 13 1.2228 0.0049
19 3 14 2.3545 -0.0584
19 3 15 0.3326 0.0447
19 3 16 1.0917 -0.1668
19 5 0 -2.5691 0.0561
19 5 1 -3.0622 -0.0058
19 5 2 2.7728 -0.0071
19 5 3 -4.1893 0.0184
19 5 4 1.7380 -0.0485
19 5 5 -0.9939 -0.0189
19 5 6 0.8762 0.0374
19 5 7 -1.0927 -0.0122
19 5 8 -0.2330 -0.0003
19 5 9 0.8733 0.0597
19 5 10 -1.6690 -0.0795
19 5 11 2.5951 0.0072
19 5 12 -1.8707 0.1033
19 5 13 1.2326 -0.0771
19 5 14 -0.2730 0.1678
19 7 0 0.7731 0.0759
19 7 1 -0.8388 0.0908
19 7 2 1.2151 -0.0812
19 7 3 0.2334 0.0720
19 7 4 -0.0999 -0.0763
19 7 5 0.4617 -0.0810
19 7 6 -0.5408 0.0382
19 7 7 -0.7380 0.1626
19 7 8 -0.0116 -0.1952
20 0 0 6.4990 3.1212
20 0 2 5.1601 -0.5613
20 0 4 -2.7804 -0.1235
20 0 6 -5.4361 0.2663
20 0 8 -5.7358 -0.2190
20 0 10 -4.4749 0.0517
20 0 12 0.8562 0.0232
20 0 14 1.5540 -0.2339
20 0 16 1.3523 -0.1314
20 2 0 2.5137 -0.1233
20 2 1 2.0318 0.0864
20 2 2 4.5733 -0.0415
20 2 3 -2.6432 0.1445
20 2 4 1.4760 0.2197
20 2 5 -6.0695 -0.1575
20 2 6 -1.2596 -0.1830
20 2 7 -1.4310 -0.0723
20 2 8 -0.1852 0.0034
20 2 9 2.2956 0.1456
20 2 10 1.4004 0.1335
20 2 11 4.3773 -0.1368
20 2 12 2.1343 -0.0997
20 2 13 1.8733 -0.0160
20 2 14 0.6200 0.0005
20 2 15 0.5390 0.0325
20 2 16 -0.0064 -0.1545
20 4 0 1.9314 -0.0015
20 4 1 -5.1496 0.0018
20 4 2 -3.4777 -0.0401
20 4 3 -1.3108 -0.0071
20 4 4 -3.2967 0.0431
20 4 5 -0.2518 -0.0647
20 4 6 -0.7258 0.0263
20 4 7 2.0307 0.0600
20 4 8 -1.4445 -0.0836
20 4 9 1.6343 0.0301
20 4 10 -0.4073 -0.0136
20 4 11 0.0388 -0.0276
20 4 12 2.2219 0.2115
20 4 13 -1.6060 -0.0330
20 4 14 1.4403 0.1196
20 6 0 2.8874 0.0317
20 6 1 -1.4859 -0.0125
20 6 2 2.5361 -0.0254
20 6 3 0.1383 -0.0085
20 6 4 0.8310 0.0254
20 6 5 -1.3652 0.0980
20 6 6 -0.0219 -0.1722
20 6 7 0.4144 -0.0799
20 6 8 -0.6789 0.0427
20 6 9 1.7272 -0.1865
20 6 10 -0.7016 0.3138
20 6 11 -0.2066 -0.0171
20 8 0 -0.1505 -0.0595
21 1 0 5.0643 -0.8120
21 1 1 -2.3362 0.0238
21 1 2 -2.6061 -0.0402
21 1 3 -0.4728 0.2469
21 1 4 -5.5151 0.3663
21 1 5 2.6849 -0.2089
21 1 6 -1.9691 -0.2359
21 1 7 2.2520 -0.0416
21 1 8 0.0401 0.0481
21 1 9 0.2870 0.1212
21 1 10 3.0151 0.0867
21 1 11 -3.0213 -0.1078
21 1 12 2.4662 -0.1418
21 1 13 -3.7591 0.0362
21 1 14 1.5511 -0.0840
21 1 15 -0.6478 0.1522
21 1 16 0.0474 -0.3288
21 3 0 -1.0008 -0.1040
21 3 1 -2.7146 0.0173
21 3 2 -0.8060 -0.0026
21 3 3 -1.3464 0.0115
21 3 4 0.3053 0.0102
21 3 5 3.4977 0.0386
21 3 6 0.1380 0.0050
21 3 7 2.5021 0.0461
21 3 8 0.8854 -0.0876
21 3 9 -0.0663 -0.1718
21 3 10 1.7108 -0.0111
21 3 11 -0.8921 0.0727
21 3 12 -0.2753 0.1831
21 3 13 -1.0661 0.0451
21 3 14 -1.6653 0.1250
21 3 15 -0.6724 -0.0295
21 5 0 1.1777 -0.0264
21 5 1 3.3699 0.0091
21 5 2 -2.0716 0.0526
21 5 3 2.1089 0.0229
21 5 4 -1.5493 -0.0418
21 5 5 0.0638 -0.0107
21 5 6 -1.3163 0.0275
21 5 7 0.8371 -0.0403
21 5 8 0.3211 0.0517
21 5 9 -0.3971 0.0057
21 5 10 1.7620 -0.0337
21 5 11 -1.7411 0.1332
21 5 12 0.9883 -0.2208
21 7 0 -0.0161 -0.0546
21 7 1 2.7051 -0.0673
21 7 2 -0.8521 0.2172
21 7 3 -0.2555 0.0145
21 7 4 -0.5056 -0.0177
21 7 5 -0.5728 -0.0007
21 7 6 0.1654 0.1257
22 0 0 -6.6264 -2.5931
22 0 2 -5.1650 0.4992
22 0 4 1.9805 0.1829
22 0 6 2.7187 -0.3040
22 0 8 4.2574 0.1641
22 0 10 3.4133 -0.0324
22 0 12 0.3899 -0.0640
22 0 14 -1.4459 0.3373
22 2 0 -3.3037 0.0943
22 2 1 0.7734 -0.0743
22 2 2 -4.3942 0.0080
22 2 3 5.6253 -0.1488
22 2 4 -1.1699 -0.1781
22 2 5 4.1461 0.0958
22 2 6 0.8616 0.1203
22 2 7 -0.1523 0.0718
22 2 8 0.6168 -0.0192
22 2 9 -1.7266 -0.1377
22 2 10 -0.8343 -0.0626
22 2 11 -3.4288 0.0817
22 2 12 -0.3273 0.2504
22 2 13 -1.1824 0.0610
22 2 14 0.1657 0.0987
22 2 15 -0.5528 -0.0066
22 4 0 0.4894 0.0458
22 4 1 4.1676 0.0206
22 4 2 4.1462 0.0071
22 4 3 0.5915 0.0178
22 4 4 1.9885 -0.0189
22 4 5 -0.2672 0.0691
22 4 6 0.8633 -0.0433
22 4 7 -0.9465 -0.0756
22 4 8 2.0762 -0.0547
22 4 9 -0.3313 -0.0082
22 4 10 0.0487 -0.1157
22 4 11 0.0774 0.0024
22 4 12 -2.6220 -0.2577
22 4 13 1.1239 -0.0586
22 6 0 -1.7212 0.1074
22 6 1 0.4878 0.0921
22 6 2 -2.2641 -0.0871
22 6 3 -0.7593 -0.0184
22 6 4 -1.3305 0.0855
22 6 5 0.9161 -0.0780
22 6 6 0.6454 0.2839
22 6 7 -1.1256 0.1340
22 6 8 1.3000 -0.1530
23 1 0 -3.8192 0.5573
23 1 1 2.8161 0.0552
23 1 2 2.5648 0.0423
23 1 3 -0.1734 -0.2493
23 1 4 3.3294 -0.2518
23 1 5 -3.2177 0.1456
23 1 6 1.3112 0.1408
23 1 7 -1.9152 0.0154
23 1 8 -0.1503 -0.0608
23 1 9 -1.3794 -0.1531
23 1 10 -1.9455 -0.0321
23 1 11 1.0214 0.0908
23 1 12 -1.9540 0.2866
23 1 13 1.0230 0.0748
23 1 14 -2.2301 0.1802
23 3 0 0.0825 0.0640
23 3 1 2.1287 -0.0265
23 3 2 -0.4482 -0.0370
23 3 3 -1.1550 -0.0070
23 3 4 0.0234 -0.0311
23 3 5 -3.6265 0.0068
23 3 6 1.0056 -0.0058
23 3 7 -0.3862 -0.0588
23 3 8 -0.8876 0.0223
23 3 9 -0.4755 0.0248
23 3 10 -2.2056 -0.0331
23 3 11 0.0349 -0.1666
23 3 12 0.1757 -0.2407
23 3 13 -0.2888 -0.0899
23 5 0 -0.8264 -0.0443
23 5 1 -2.1809 -0.0373
23 5 2 0.0584 0.0070
23 5 3 0.0674 -0.0094
23 5 4 1.2180 0.1622
23 5 5 0.7282 0.0474
23 5 6 1.8825 -0.1231
23 5 7 -0.3913 0.0565
23 5 8 0.5334 -0.0458
23 5 9 -0.5294 -0.0804
23 5 10 -0.8890 0.2067
23 7 0 -0.7488 -0.0797
23 7 1 -3.1109 -0.0262
24 0 0 4.5187 1.8840
24 0 2 3.5944 -0.3466
24 0 4 0.2668 -0.2225
24 0 6 0.5199 0.2755
24 0 8 -1.3454 -0.1410
24 0 10 -0.7674 -0.0359
24 0 12 -0.3264 0.2208
24 0 14 1.0696 -0.1754
24 2 0 2.7845 -0.0875
24 2 1 -3.1566 0.0172
24 2 2 2.8681 -0.0179
24 2 3 -6.1711 0.0639
24 2 4 0.4087 0.1334
24 2 5 -1.7591 -0.0398
24 2 6 -0.9180 -0.1016
24 2 7 -0.7622 -0.0393
24 2 8 -1.3876 0.0142
24 2 9 -0.0352 0.1205
24 2 10 0.1390 -0.0207
24 2 11 1.1915 0.0446
24 2 12 -0.9527 -0.3366
24 2 13 0.4074 -0.0556
24 4 0 -2.8744 -0.0543
24 4 1 -2.2241 -0.0093
24 4 2 -2.8739 0.0388
24 4 3 0.2812 0.0209
24 4 4 -0.0590 -0.0583
24 4 5 0.2894 -0.0571
24 4 6 0.4169 -0.0385
24 4 7 -1.8233 0.0027
24 4 8 -0.9718 0.1642
24 4 9 -1.0152 -0.0313
24 4 10 1.0788 0.1917
24 4 11 -0.4517 0.0606
24 6 0 -0.1474 -0.1740
24 6 1 0.0028 -0.1368
24 6 2 1.4909 0.1703
24 6 3 0.2658 0.0190
24 6 4 1.1412 -0.2362
24 6 5 -0.3982 -0.0035
25 1 0 2.3543 -0.3264
25 1 1 -2.8677 -0.1210
25 1 2 -1.3374 -0.0412
25 1 3 0.4218 0.2519
25 1 4 -0.5220 0.1174
25 1 5 1.6859 -0.0417
25 1 6 -0.2168 -0.0197
25 1 7 0.7726 -0.0337
25 1 8 1.0205 0.0376
25 1 9 1.2261 0.1637
25 1 10 0.8483 0.0592
25 1 11 0.1593 -0.0369
25 1 12 0.9596 -0.3073
25 3 0 1.0238 -0.0734
25 3 1 -0.7735 0.0217
25 3 2 0.5222 0.0656
25 3 3 2.5049 0.0304
25 3 4 0.0530 -0.0231
25 3 5 0.8217 -0.0659
25 3 6 -1.0901 -0.0218
25 3 7 -1.0598 0.0480
25 3 8 1.0395 0.0492
25 3 9 1.0888 0.1689
25 3 10 1.2418 0.1199
25 3 11 0.6107 0.2042
25 5 0 0.7938 0.0911
25 5 1 0.2725 0.0520
25 5 2 0.6780 -0.1579
25 5 3 -1.5961 -0.0613
25 5 4 -0.4141 -0.2468
25 5 5 -1.6236 -0.0755
25 5 6 -1.3501 0.1766
25 5 7 -0.0112 -0.0899
26 0 0 -1.4869 -1.1418
26 0 2 -0.9292 0.1307
26 0 4 -0.9663 0.2414
26 0 6 -1.1657 -0.2758
26 0 8 -0.7439 0.1959
26 0 10 -0.8656 0.1342
26 0 12 -0.0629 -0.3012
26 2 0 -2.1636 0.1155
26 2 1 3.3781 0.0977
26 2 2 -0.8136 0.0110
26 2 3 3.2248 0.0149
26 2 4 0.3293 -0.0839
26 2 5 -0.1513 -0.0390
26 2 6 0.8456 0.0574
26 2 7 1.8135 0.0175
26 2 8 0.8995 0.0707
26 2 9 1.0154 -0.0456
26 2 10 0.0630 0.0769
26 2 11 0.3323 -0.0989
26 4 0 2.2279 0.0076
26 4 1 0.0779 -0.0314
26 4 2 1.7426 -0.0820
26 4 3 -1.0702 -0.0714
26 4 4 -0.3304 0.1239
26 4 5 0.0232 0.0180
26 4 6 -0.8509 0.1600
26 4 7 2.5091 0.0915
26 4 8 -0.4650 -0.1476
27 1 0 -0.9139 0.1035
27 1 1 1.5506 0.1294
27 1 2 0.3991 0.0903
27 1 3 -0.1782 -0.1341
27 1 4 -0.7426 -0.0246
27 1 5 0.6994 0.0646
27 1 6 -0.6097 -0.0175
27 1 7 0.6615 0.1735
27 1 8 -1.2290 0.0335
27 1 9 0.0250 -0.1044
27 1 10 0.0865 -0.1289
27 3 0 -0.5621 0.0870
27 3 1 -0.0614 -0.0179
27 3 2 0.5486 -0.0751
27 3 3 -2.2241 -0.0569
27 3 4 -0.3251 0.1183
27 3 5 1.1604 0.1685
27 3 6 0.2604 0.1411
27 3 7 0.4426 0.0167
27 3 8 -0.9096 -0.0256
27 5 0 0.0852 -0.0873
27 5 1 0.6177 -0.0058
27 5 2 0.2126 0.2267
27 5 3 1.2861 0.1050
28 0 0 -1.1080 0.5345
28 0 2 -1.4677 0.0196
28 0 4 -0.0847 -0.2001
28 0 6 -0.0459 0.3121
28 0 8 1.0833 -0.2454
28 2 0 1.6207 -0.1104
28 2 1 -1.7165 -0.1377
28 2 2 -0.5056 0.0612
28 2 3 0.3388 0.0268
28 2 4 -0.3530 0.0883
28 2 5 0.6467 0.1195
28 2 6 -0.3123 0.0668
28 2 7 -1.3063 -0.0303
28 2 8 0.0930 -0.1702
28 4 0 -0.0217 0.0164
28 4 1 0.1760 0.0338
28 4 2 -1.2842 0.1166
28 4 3 0.7322 0.1042
28 4 4 -0.1578 -0.0881
29 1 0 -0.4557 0.1002
29 1 1 0.1531 -0.0725
29 1 2 -0.3331 -0.1854
29 1 3 -0.2777 -0.1289
29 1 4 0.0707 0.0112
29 1 5 -1.5601 -0.1834
29 1 6 0.5405 -0.0303
29 1 7 -1.0012 -0.3227
29 3 0 -0.7576 -0.0308
29 3 1 0.5177 0.0545
29 3 2 -1.0509 0.0792
29 3 3 1.3272 0.0470
29 3 4 0.3506 -0.1472
29 3 5 -0.7117 -0.2579
30 0 0 2.0460 -0.1697
30 0 2 1.9504 -0.0171
30 0 4 0.9792 0.0938
30 2 0 -1.0244 0.0181
30 2 1 0.0129 0.0341
30 2 2 0.4224 -0.1175
30 2 3 -1.5157 -0.0919
30 2 4 0.0401 -0.1053
31 1 0 1.0637 -0.1819
31 1 1 -0.8857 0.0284
31 1 2 0.7477 0.2630
31 1 3 0.2316 0.3167
0 0 0 0.0 0.0
;
loop_
  _diffrn_refln_index_h
  _diffrn_refln_index_k
  _diffrn_refln_index_l
  _diffrn_refln_intensity_net
  _diffrn_refln_intensity_u
 0 0 -2 2516.55 64.34
 0 0 2 2518.46 64.44
 0 0 -3 1.06 0.47
 0 0 3 1.23 0.78
 0 0 3 1.28 0.62
 0 0 -4 41.41 1.47
 0 0 4 40.51 1.8
 0 0 4 42.21 1.67
 0 0 -5 55.25 2.07
 0 0 5 53.6 2.61
 0 0 6 4092.46 103.83
 0 0 -6 4113.56 103.58
 0 0 6 4027.32 103.8
 0 0 -6 3890.7 103.79
 0 0 6 4066.88 103.91
 0 0 7 3.45 1.77
 0 0 -7 1.78 0.81
 0 0 7 1.52 1.45
 0 0 -7 1.75 1.5
 0 0 8 1400.14 37.2
 0 0 -8 1430.88 36.84
 0 0 8 1432.12 37.26
 0 0 -8 1410.78 37.23
 0 0 9 6.8 1.79
 0 0 9 7.14 2.06
 0 0 9 5.76 1.5
 0 0 -9 5.77 1.84
 0 0 10 1270.38 33.3
 0 0 10 1232.92 33.15
 0 0 -10 1237.85 33.18
 0 0 11 0.63 1.87
 0 0 -11 2.46 1.92
 0 0 11 1.46 1.57
 0 0 12 633.27 18.21
 0 0 -12 658.84 18.36
 0 0 13 1.09 2.23
 0 0 -13 0.44 2.04
 0 0 -14 221.41 7.8
 0 0 -15 1.91 2.06
 0 0 15 1.34 2.56
 0 0 -15 -3.1 2.39
 0 0 -15 -1.99 1.92
 0 0 -16 909.94 26.06
 0 0 16 957.19 26.16
 0 0 -16 877.01 26.15
 0 0 -16 912.71 26.12
 0 0 16 933.35 26.33
 0 0 -17 0.1 2.62
 0 0 17 -0.29 2.9
 0 0 17 1.05 3.15
 0 0 -17 1.46 2.25
 0 0 -18 1015.58 29.41
 0 0 18 1083.15 29.59
 0 0 18 1038.56 29.63
 0 0 -18 1044.28 29.59
 0 0 -18 1015.72 29.5
 0 0 19 5.55 3.17
 0 0 -19 3.41 2.36
 0 0 -19 -0.11 2.37
 0 0 19 0.62 3.05
 0 0 -20 14.48 2.71
 0 0 -20 14.68 2.54
 0 0 -21 2.34 2.19
 0 0 -21 -1.23 2.17
 0 0 -21 -0.29 1.99
 0 0 -22 6.92 2.14
 0 0 -22 10.07 2.34
 0 0 -23 0.49 1.88
 0 0 -23 2 1.86
 0 0 -24 26.48 2.32
 0 0 -24 28.87 2.4
 0 0 -24 26.17 2.39
 0 0 -25 -0.24 1.27
 0 2 0 89.46 3.06
 0 2 0 90.68 3.17
 0 2 0 92.45 2.96
 0 2 -1 3783.65 91.24
 0 2 1 3661.93 91.03
 0 2 1 3758.38 91.02
 0 2 -1 3710.8 91.08
 0 2 -1 3678.23 91.03
 0 2 1 3645.01 91.06
 0 2 -1 3681.15 91.07
 0 2 1 3613.1 90.8
 0 2 -1 3653.5 90.96
 0 2 -2 4775.02 122.42
 0 2 2 4774.49 122.39
 0 2 2 4763.72 122.43
 0 2 -2 4772.98 122.39
 0 2 -2 4817.83 122.58
 0 2 -2 4782.91 122.46
 0 2 2 4850.79 122.4
 0 2 2 4733.39 122.05
 0 2 -2 4768.62 122.44
 0 2 3 1527.25 40.92
 0 2 3 1580.64 40.92
 0 2 -3 1530.71 40.96
 0 2 3 1613.96 40.62
 0 2 -3 1551.35 41.03
 0 2 3 1581.33 41.07
 0 2 3 1606.25 41.13
 0 2 -3 1578.46 41.04
 0 2 -3 1600.89 41.07
 0 2 3 1599.03 41.07
 0 2 4 61.93 2.8
 0 -2 4 65.96 2.23
 0 2 4 61.52 2.24
 0 2 4 57.46 2.49
 0 2 -4 58.65 2.62
 0 2 4 66.36 2.87
 0 -2 4 62.17 2.6
 0 -2 4 64.09 2.62
 0 -2 4 61.83 2.33
 0 2 -4 62.04 2.73
 0 2 4 59.4 2.43
 0 2 -4 59.42 2.52
 0 2 -5 452.09 12.03
 0 -2 5 415.72 11.87
 0 -2 5 424.63 11.73
 0 2 5 451.88 12.06
 0 2 5 439.54 11.78
 0 -2 5 442.54 11.69
 0 2 5 437.45 11.7
 0 2 -5 426.51 11.98
 0 2 5 426.78 12.09
 0 2 5 415.46 11.93
 0 2 -5 444.69 11.83
 0 -2 6 34.22 2.14
 0 2 6 45.15 2.28
 0 2 6 36.55 1.7
 0 2 6 38.4 2.23
 0 2 -6 30.77 1.8
 0 -2 6 34.49 1.8
 0 2 6 38.8 2.27
 0 2 -6 31.48 1.97
 0 -2 6 35.21 1.95
 0 -2 6 39.63 2.33
 0 2 -6 32.87 2.26
 0 -2 7 2.83 1.53
 0 2 7 4.59 0.91
 0 2 -7 3.99 1.09
 0 -2 7 3.05 1.37
 0 -2 7 3.54 1.13
 0 2 7 5.27 1.2
 0 2 7 3.82 1.43
 0 2 -7 4.17 1.22
 0 2 -7 4.61 1.7
 0 2 7 5.3 1.33
 0 2 7 3.7 1.42
 0 -2 7 3.9 1.81
 0 2 8 86.81 3.24
 0 -2 8 82.71 3.2
 0 -2 8 76.95 3.54
 0 2 -8 69.94 3.22
 0 2 -8 75.97 2.84
 0 2 -8 79.15 3.58
 0 2 8 79.49 3.41
 0 2 8 80.31 3.46
 0 2 -9 14.68 2.25
 0 -2 9 22.26 2.05
 0 2 -9 17.61 1.77
 0 -2 9 19.09 2.39
 0 2 9 16.05 1.95
 0 -2 9 23.85 1.95
 0 2 9 18.67 1.81
 0 2 9 18.36 2.31
 0 2 -10 12.74 2.31
 0 2 10 10.71 2.31
 0 -2 10 11.19 2.38
 0 2 10 11.73 1.81
 0 -2 10 11.45 1.86
 0 2 11 20.22 2.55
 0 -2 11 23.59 2.71
 0 -2 11 21.83 2.27
 0 2 -11 19.14 1.86
 0 2 -11 21.47 2.57
 0 2 11 17.34 2.02
 0 2 -12 109.84 4.48
 0 -2 -12 103.64 4.42
 0 2 -12 93.64 4.11
 0 2 -12 107.38 4.89
 0 -2 -12 109.17 4.45
 0 2 12 101.69 4.26
 0 2 12 100.55 4.72
 0 -2 12 102.66 4.74
 0 2 13 31.3 3.45
 0 -2 -13 29.96 2.62
 0 2 -13 26.39 2.53
 0 -2 -13 28.27 2.54
 0 2 -14 116.99 5.11
 0 -2 -14 110.68 4.99
 0 2 -14 118.52 5.53
 0 2 14 122.9 5.95
 0 -2 -14 110.12 5.05
 0 2 -14 116.57 5.07
 0 -2 15 3.69 2.76
 0 2 15 7.47 3.34
 0 -2 -15 5.47 2.17
 0 2 -15 6.3 2.21
 0 2 -15 3.28 2.64
 0 2 -15 9.09 2.22
 0 -2 -15 4.88 2.14
 0 2 -16 60.12 4.38
 0 2 16 61.73 4.84
 0 2 -16 58.23 3.89
 0 -2 -16 55.13 3.82
 0 -2 16 59.02 4.38
 0 -2 -17 267.65 9.54
 0 2 -17 248.73 9.36
 0 -2 -17 252.95 9.27
 0 2 -17 262.23 9.42
 0 -2 17 278.76 9.75
 0 2 -17 278.22 9.95
 0 2 -17 253.11 9.28
 0 2 17 285.85 10.35
 0 2 18 1.83 3.33
 0 2 -18 -1.67 1.94
 0 -2 -18 1.28 2.08
 0 2 -18 0.93 2.14
 0 -2 18 2.2 2.93
 0 -2 -18 3.36 2.35
 0 -2 -18 3.32 2.33
 0 2 -18 0.51 2.25
 0 2 -18 -0.23 2.72
 0 2 19 -1.06 3.19
 0 2 -19 -0.28 1.72
 0 -2 -19 2.41 2.27
 0 -2 -19 3.86 2.2
 0 2 -19 0.4 2.12
 0 2 -19 -0.99 2.58
 0 -2 -19 1.83 2.18
 0 2 -19 1.59 2.19
 0 -2 19 3.53 2.91
 0 2 20 42.61 4.25
 0 2 -20 40.61 3.36
 0 -2 -20 36.75 3.32
 0 -2 20 45.73 4
 0 -2 -20 35.42 3.15
 0 2 -20 42.3 3.38
 0 2 -21 36.54 3.08
 0 -2 -21 31.42 3.04
 0 -2 22 29.64 2.62
 0 2 -22 30.87 2.83
 0 -2 -22 30.04 2.86
 0 2 -22 32.27 2.77
 0 2 -23 2.95 1.79
 0 -2 -23 1.92 1.76
 0 2 -23 1.45 1.68
 0 -2 -23 2.19 1.84
 0 2 -23 -0.74 1.76
 0 2 -24 3.05 1.53
 0 2 -24 1.98 1.42
 0 -2 -24 0.88 1.45
 0 4 0 723.84 19.26
 0 4 0 708.64 19.29
 0 4 0 687.4 19.29
 0 4 0 687.57 19.03
 0 4 0 713.04 19.6
 0 4 0 700.48 19.1
 0 4 0 692.91 18.97
 0 4 0 688.97 19.2
 0 4 -1 18.52 1.91
 0 4 1 23.52 2.19
 0 4 -1 20.11 2.08
 0 4 1 19.48 1.89
 0 4 1 22.41 2.19
 0 4 1 22.35 2.39
 0 4 -1 20.44 2.25
 0 4 1 17.23 2.13
 0 4 -1 19.58 1.95
 0 4 1 19.05 1.85
 0 4 1 21.22 2
 0 4 1 20.05 2.01
 0 4 -1 18.6 1.79
 0 4 -1 18.11 1.72
 0 4 1 18.35 1.56
 0 4 -1 17.44 2.11
 0 4 1 16.92 1.99
 0 4 -2 401.37 11.48
 0 4 2 428.53 12.01
 0 4 -2 414.2 12.06
 0 4 2 405.96 11.98
 0 4 2 407.52 11.66
 0 4 2 388.61 11.21
 0 4 -2 415.77 11.65
 0 4 -2 399.49 11.33
 0 4 2 410.68 11.7
 0 4 2 404.92 11.69
 0 4 2 407.58 11.62
 0 4 -2 418.07 11.82
 0 4 2 413.35 11.79
 0 4 2 407.4 11.86
 0 -4 2 394.9 11.17
 0 4 2 393.34 11.37
 0 4 2 404.23 11.73
 0 4 -2 384.98 11.74
 0 4 3 38.88 2.93
 0 4 3 41.63 2.93
 0 4 3 49.57 2.69
 0 4 -3 46.82 2.61
 0 4 3 44.06 2.69
 0 4 -3 45.73 2.75
 0 4 3 44.74 2.48
 0 4 3 39.14 2.4
 0 4 3 35.17 2.6
 0 -4 3 46.97 2.45
 0 4 3 43.22 2.77
 0 4 3 46.44 2.74
 0 4 3 41.08 2.27
 0 4 3 45.12 2.65
 0 4 4 673.86 18.86
 0 4 4 702.95 18.95
 0 4 -4 705.34 19.15
 0 4 4 677.48 18.75
 0 4 4 688.01 19.04
 0 4 4 727.06 19.48
 0 4 4 698.89 19.46
 0 4 4 650.61 18.54
 0 4 4 698.43 18.98
 0 4 4 669.27 19.18
 0 4 5 1220.35 32.72
 0 4 5 1245.27 32.82
 0 4 5 1223.06 32.27
 0 4 5 1197.56 32.26
 0 4 5 1173.8 32.38
 0 4 5 1209.03 32.15
 0 4 -5 1226.24 32.24
 0 4 5 1186.6 32
 0 4 -5 1180.76 31.8
 0 4 5 1248.04 32.22
 0 4 5 1138.91 31.58
 0 4 6 79.18 3.66
 0 4 6 81.44 4.3
 0 4 -6 90.6 3.74
 0 4 6 80.72 3.93
 0 4 6 85.15 4.25
 0 4 6 76.47 3.78
 0 4 6 81.46 3.9
 0 4 -6 84.04 3.76
 0 4 -7 561.99 15.8
 0 4 7 541.83 16.18
 0 4 -7 568.56 15.78
 0 4 7 528.49 16.08
 0 -4 7 562.9 15.68
 0 4 7 524.25 15.96
 0 4 -7 571.66 16.08
 0 4 7 553.56 16.01
 0 4 7 568.44 16.62
 0 4 -8 462.65 13.33
 0 4 8 437.37 13.86
 0 4 -8 473.33 13.47
 0 4 8 440.74 13.76
 0 -4 8 455.38 13.32
 0 4 -8 450.18 13.63
 0 4 8 457.88 13.61
 0 4 8 467.67 14.26
 0 4 9 31.79 2.95
 0 -4 9 39.37 3.09
 0 4 -9 38.4 2.99
 0 4 -9 37.37 2.73
 0 4 10 118.91 5.78
 0 4 -10 128.58 5.25
 0 4 10 126.49 5.29
 0 4 10 122.56 5.81
 0 4 11 84.77 4.85
 0 4 -11 78.33 4.16
 0 4 -11 86.89 4.47
 0 -4 11 85.62 4.47
 0 4 11 85.32 5.12
 0 4 11 79.81 4.28
 0 4 12 93.06 5.21
 0 -4 12 102.71 4.99
 0 4 -12 105.61 5.04
 0 4 12 92.46 4.68
 0 4 -12 94.06 4.63
 0 4 12 91.89 5.51
 0 -4 13 34.07 3.53
 0 4 -13 35.56 3.46
 0 4 13 35.39 3.17
 0 4 -13 29.46 2.81
 0 4 13 35.78 4.12
 0 4 13 32.22 3.48
 0 4 -14 294.99 10.06
 0 -4 14 267 9.64
 0 4 14 280.54 10.54
 0 4 14 264.42 10.18
 0 4 14 268.43 9.5
 0 4 -15 77.63 4.75
 0 4 15 67.12 4.6
 0 4 15 72.44 5.39
 0 4 -15 68.39 4.25
 0 -4 16 30.76 3.57
 0 4 16 26.53 3.26
 0 4 -16 34.56 3.57
 0 4 -16 29.26 2.9
 0 4 16 31.74 4.21
 0 4 -17 21.62 2.62
 0 -4 17 21.74 3.3
 0 4 17 15.49 2.76
 0 4 -18 22.82 2.69
 0 -4 18 29.14 3.47
 0 4 -19 3.79 1.84
 0 4 -19 5.84 2.12
 0 4 -20 13.4 2.01
 0 4 -20 15.93 2.23
 0 -4 20 16.36 2.81
 0 4 -21 -0.82 1.69
 0 -4 21 -0.41 2.17
 0 -4 22 34.85 2.32
 0 4 -22 29.78 2.13
 0 -4 23 4.3 1.23
 0 6 0 189.93 7.44
 0 6 0 210.46 8.12
 0 6 0 191.62 7.1
 0 6 0 215.35 7.49
 0 6 0 204.4 7.47
 0 6 -1 5.73 2.24
 0 6 1 9.27 2.3
 0 6 1 8.53 2.24
 0 6 -1 6.67 2.09
 0 6 1 6.97 1.81
 0 6 -1 5.72 1.57
 0 6 1 5.86 1.81
 0 6 1 8.06 2.16
 0 6 -1 8.57 2.05
 0 6 1 8.6 2.48
 0 6 2 12.64 2.31
 0 6 -2 11.46 2.33
 0 6 2 14.49 2.62
 0 6 -2 12.69 1.92
 0 6 2 14.25 2.02
 0 6 2 10.52 2.22
 0 6 2 13.26 2.26
 0 6 2 12.93 2.38
 0 6 2 12.33 2.3
 0 6 2 11.18 1.96
 0 6 3 45.39 3.8
 0 6 3 43.73 3.17
 0 6 3 41.52 3.34
 0 6 3 40.57 2.82
 0 6 3 47.91 3.34
 0 6 -3 43.49 3.36
 0 6 3 43.52 3.24
 0 6 -3 42.19 2.87
 0 6 3 43.48 3.36
 0 6 3 38.16 3.33
 0 6 3 43.75 2.97
 0 6 4 158.35 6.26
 0 6 4 157.28 6.94
 0 6 4 158.33 6.04
 0 6 4 155.2 6.62
 0 6 -4 156.99 6.09
 0 6 4 151.61 6.39
 0 6 4 155.29 6.19
 0 6 -4 153.12 6.21
 0 6 4 156.67 6.46
 0 6 5 178.28 6.92
 0 6 5 187.32 7.87
 0 6 5 171.86 6.54
 0 6 5 172.18 7.33
 0 6 -5 179.93 6.81
 0 6 5 164.58 7.01
 0 6 -5 186.3 6.93
 0 6 5 169.92 7.09
 0 6 6 73.26 4.12
 0 6 6 67.51 4.39
 0 6 -6 66.31 3.88
 0 6 6 64.1 3.69
 0 6 6 69.1 4.17
 0 6 -6 66.65 4.04
 0 6 6 70.71 4.85
 0 6 -6 67.39 3.89
 0 6 7 203.47 7.7
 0 6 -7 188.64 7.19
 0 6 -7 208.09 7.65
 0 6 7 184.14 7.69
 0 6 -7 206.01 7.53
 0 6 -7 197.64 7.27
 0 6 7 205.32 8.63
 0 6 7 192.48 8.11
 0 6 8 24.98 3.5
 0 6 -8 27.22 2.87
 0 6 8 22.56 3.17
 0 6 -8 22.57 2.78
 0 6 -8 22.93 2.97
 0 6 8 23.87 3.11
 0 6 -8 22.7 2.82
 0 6 -8 20.2 2.62
 0 6 9 54.81 4.42
 0 6 -9 67.53 4.15
 0 6 -9 60.15 3.87
 0 6 -9 59.76 3.87
 0 6 9 61.11 4.14
 0 6 -10 12.01 2.3
 0 6 10 12.8 3.03
 0 6 10 13.74 2.71
 0 6 -10 11.7 2.3
 0 6 -10 10.94 2.27
 0 6 11 99.75 5.78
 0 6 -11 97.58 4.78
 0 6 -11 92.33 4.89
 0 6 12 48.56 4.15
 0 6 -12 46.08 3.3
 0 6 -12 48.28 3.51
 0 6 -13 19.55 2.33
 0 6 -13 20.57 2.59
 0 6 13 15.94 3.06
 0 6 -14 2.34 1.81
 0 -6 14 4.82 2.52
 0 6 14 3.19 2.45
 0 6 -15 7.39 1.99
 0 -6 16 3.03 2.35
 0 6 -16 2.76 1.78
 0 -6 17 5.16 2.27
 0 6 -17 5.84 1.74
 0 6 18 10.64 2.18
 0 -6 18 18.68 2.36
 0 6 19 3.29 1.58
 0 -6 19 8.07 1.6
 0 6 -19 3.29 1.14
 0 6 -19 8.41 1.83
 0 -6 20 5.33 1.35
 0 8 0 5.23 2.42
 0 8 0 4.87 1.86
 0 8 0 6.34 2.3
 0 8 -1 3.82 2.19
 0 8 1 3.55 2.41
 0 8 -1 2.03 2.36
 0 8 1 6.19 1.9
 0 8 -1 4.01 1.91
 0 8 -1 4.48 2.31
 0 8 1 1.66 2.11
 0 8 -2 6.13 2.01
 0 8 -2 8.26 2.44
 0 8 -2 5.55 2.23
 0 8 -2 8.25 2.4
 0 8 2 7.15 2.57
 0 8 2 10.56 2.42
 0 8 -2 8.59 2.38
 0 8 -3 1.73 1.88
 0 8 -3 0.95 2.13
 0 8 -3 1.02 2.09
 0 8 3 -0.81 2.31
 0 8 -3 2.64 2.18
 0 8 3 2.27 2.2
 0 8 -3 3.81 2.28
 0 8 -4 51.96 3.49
 0 8 -4 59.7 3.92
 0 8 -4 53.08 3.8
 0 8 -4 53.61 3.66
 0 8 4 54.7 3.55
 0 8 -4 57.06 3.74
 0 8 -5 10.47 2.25
 0 8 -5 11.04 2.43
 0 8 -5 11.72 2.48
 0 8 5 10.36 2.74
 0 8 -5 11.07 2.37
 0 8 -5 12.59 2.5
 0 8 5 10.56 2.35
 0 8 -6 52.59 3.44
 0 8 -6 56.12 3.71
 0 8 -6 52.21 3.71
 0 8 6 52.32 4.13
 0 8 -6 55.58 3.56
 0 8 -6 56.18 3.53
 0 8 -7 -0.3 1.96
 0 8 -7 1.1 1.99
 0 8 -8 30.6 2.77
 0 8 -8 36.29 2.73
 0 8 -9 29.21 2.43
 0 8 -9 31.55 2.69
 0 8 9 21.23 3.05
 0 8 -9 26.8 2.8
 0 8 10 25.18 2.99
 0 8 -10 27.99 2.48
 0 8 -10 31.19 2.69
 0 8 -10 34.15 2.88
 0 8 11 3.09 2.03
 0 8 -11 4.17 1.62
 0 8 -11 3.92 1.81
 0 8 -11 5.85 1.9
 0 8 12 23.3 2.61
 0 8 -12 28.7 2.19
 0 8 -12 31.21 2.42
 0 8 -12 30.61 2.53
 0 8 -13 8.06 1.62
 0 8 13 5.27 1.84
 0 8 -13 10.76 1.85
 0 8 -14 13.98 1.56
 0 8 -14 14.64 1.74
 0 8 -15 0.44 0.96
 0 8 -15 2.96 1.48
 0 8 -15 1.65 1.18
 0 10 -2 1.38 1.36
 0 10 -3 3.33 1.38
 0 10 -4 1.92 1.3
 0 10 -5 2.84 1.23
 1 1 -25 1.23 1.26
 1 -1 -24 33.05 2.47
 1 1 -24 34.72 2.46
 1 -1 -24 28.72 2.27
 1 1 -24 35.72 2.53
 1 1 -23 4.16 1.93
 1 -1 -23 4.61 1.89
 1 -1 -22 2.12 2.01
 1 1 -22 3.57 2.09
 1 1 -22 2.37 1.89
 1 -1 -22 1.35 1.95
 1 1 -22 0.91 1.9
 -1 1 21 5.33 2.98
 1 1 -21 3.37 2.16
 1 -1 -21 1.33 2.17
 1 1 -21 1.22 2.01
 1 -1 -20 75.58 4.42
 1 1 -20 74.15 4.5
 -1 -1 20 88.62 5.08
 1 1 -20 83.37 4.63
 1 -1 -20 82.28 4.65
 1 1 -20 83.52 4.88
 -1 1 20 79.24 5.15
 1 1 -19 51.58 3.79
 1 -1 -19 51.79 3.74
 -1 -1 19 58.75 4.39
 1 -1 -19 53.01 3.94
 1 1 -19 56.74 3.93
 1 1 -19 50.06 4.12
 -1 1 19 51.47 4.63
 1 -1 -18 89.87 4.97
 1 1 -18 96.98 5.11
 -1 -1 18 97.45 5.6
 -1 1 18 97.52 5.92
 1 1 -18 107.03 5.37
 1 -1 -18 95.94 5.22
 1 1 -18 91.31 5.52
 1 -1 -17 156.72 6.63
 -1 -1 17 159.25 6.89
 -1 1 17 167.84 7.01
 -1 1 17 161.25 7.36
 1 1 -17 159.67 6.99
 1 1 -17 160.78 6.74
 -1 1 16 132.41 5.94
 -1 -1 16 125.24 5.86
 -1 1 16 129.87 6.38
 1 1 -16 121.39 5.58
 1 -1 -16 109.97 5.4
 1 1 -16 107.96 5.74
 1 -1 -16 109.55 5.46
 1 1 -16 118.42 5.55
 1 -1 -15 6.71 2.12
 1 -1 -15 5.56 2.28
 1 1 -15 6.06 2.57
 1 -1 -15 6.94 2.19
 1 1 -15 10.48 2.26
 -1 -1 15 7.14 2.68
 -1 1 15 5.86 2.66
 1 -1 -14 14.78 2.42
 -1 1 14 11.99 2.75
 -1 -1 13 23.11 2.6
 1 -1 -13 31.34 2.75
 1 1 -13 30.85 2.94
 -1 -1 13 29.59 2.98
 -1 1 13 31.38 2.91
 -1 -1 12 22.49 2.53
 -1 1 12 22.75 2.52
 -1 -1 12 25.66 2.81
 1 1 -12 22.91 2.61
 1 -1 -12 24.47 2.47
 -1 1 11 13.83 2.29
 -1 -1 11 14.4 2.53
 -1 1 11 13.32 2.22
 -1 -1 11 14.34 2.24
 1 -1 -11 14.83 2.14
 1 1 -11 13.83 2.36
 1 1 -11 11.95 1.51
 -1 -1 10 302.94 9.19
 -1 1 10 296.91 8.95
 1 1 -10 293.84 8.73
 -1 1 10 309.76 9.25
 -1 -1 10 304.27 9.19
 1 -1 -10 293.25 8.92
 1 1 -10 303.97 9.22
 -1 1 10 292.61 8.68
 -1 -1 9 16.74 1.74
 -1 1 9 20.33 1.77
 1 -1 -9 14.83 1.8
 -1 1 9 16.53 1.6
 -1 1 9 18.62 2.07
 -1 -1 9 14.92 2.2
 -1 -1 9 17.08 1.95
 -1 1 9 18.26 2
 1 1 -9 14.17 2.02
 1 1 -9 15.63 1.47
 -1 1 8 196.81 5.84
 1 1 -8 189.69 5.84
 -1 -1 8 200.09 6.11
 1 -1 -8 185.65 5.86
 1 1 -8 203.92 6.17
 -1 -1 8 195.14 6.11
 -1 -1 8 187.67 5.97
 -1 1 8 183.03 5.92
 -1 1 7 75.58 2.75
 1 1 -7 69.97 2.68
 1 1 -7 67.56 2.28
 1 -1 -7 66.61 2.75
 1 1 -7 68.51 3.03
 -1 -1 7 73.35 2.98
 -1 -1 7 74.33 3.08
 -1 -1 7 69.87 2.95
 -1 1 7 73.08 3.03
 -1 -1 6 125.96 4.14
 -1 1 6 123.34 3.96
 -1 1 6 131.59 4.18
 -1 -1 6 129.63 4.2
 -1 1 6 121.48 3.96
 -1 -1 6 123.33 3.97
 1 1 -6 132.06 4.22
 -1 1 6 122.38 4.17
 -1 -1 6 123.84 4.12
 1 1 -5 510.86 14.04
 -1 1 5 521.34 14.04
 -1 -1 5 526.82 14.02
 -1 -1 5 519.06 14.02
 -1 1 5 520.55 14.08
 -1 1 5 514.4 13.92
 -1 -1 5 541.33 13.94
 -1 1 5 522.49 13.95
 -1 1 4 243.31 5.95
 -1 -1 4 224.08 5.89
 -1 1 4 235.63 6.14
 1 1 -4 201.35 6.08
 -1 1 4 236.28 5.7
 1 1 -4 199.01 6.1
 -1 1 3 227.9 5.58
 -1 -1 3 198.28 5.52
 -1 1 3 217.75 5.69
 1 -1 -3 207.62 5.3
 -1 1 3 195.4 5.49
 1 1 -3 172.35 5.67
 1 1 -3 176.64 5.71
 1 1 -2 1445.28 36.7
 1 -1 -2 1396.02 36.7
 1 1 -2 1432.76 36.88
 -1 -1 2 1441.92 36.72
 -1 1 2 1443.39 36.73
 1 1 -2 1420.61 36.87
 -1 1 1 150.19 4.03
 -1 -1 1 155.63 4.04
 -1 1 1 151.1 4.1
 -1 1 1 156.08 4.07
 -1 1 1 146.65 4.05
 -1 1 1 150.47 4.03
 -1 1 1 155.45 4.02
 -1 1 1 158.18 4.23
 -1 1 1 159.26 4.04
 -1 1 1 146.12 4.16
 -1 1 1 141.1 4.06
 -1 1 0 353.45 9.47
 -1 1 0 366.03 9.32
 1 1 0 355.02 9.6
 -1 1 0 364.5 9.54
 -1 1 0 359.22 9.48
 -1 1 -1 150.73 3.91
 -1 -1 -1 144.27 3.91
 -1 1 -1 149.33 4.09
 -1 -1 -1 140.16 3.89
 -1 1 -1 150.64 4.09
 -1 1 -2 483.56 12.29
 -1 1 -2 463.47 12.43
 1 -1 2 472.98 12.26
 -1 1 -2 458.98 12.36
 -1 1 -3 359.4 9.48
 1 -1 3 346.28 9.36
 -1 1 -3 349.66 9.33
 1 -1 4 496.72 13.31
 -1 -1 -4 485.23 13.02
 1 1 4 501.81 13.08
 -1 1 -4 504.97 13.16
 -1 1 -4 519.23 13.41
 1 1 4 530.74 13.44
 1 -1 5 217.96 6.15
 1 1 5 212.37 6.06
 1 -1 5 217.98 6.04
 -1 1 -5 211.44 5.69
 1 1 5 200.9 5.44
 -1 1 -5 202.52 6.12
 -1 1 -5 208.8 6.01
 1 -1 6 1886.69 48.99
 1 1 6 1929.71 48.98
 -1 1 -6 1895.03 48.96
 -1 1 -6 1820.14 49.05
 1 1 6 1875.44 48.91
 1 -1 6 1926.79 48.99
 1 1 7 14.65 1.82
 1 -1 7 17.83 2.04
 1 1 7 15.25 1.56
 1 -1 7 16.5 1.73
 -1 1 -7 15.14 1.36
 -1 1 -7 16.6 0.92
 1 1 7 15.27 1.52
 1 -1 7 16.28 1.57
 -1 -1 -7 12.96 1.59
 -1 1 -7 14.18 1.82
 1 1 8 620.82 16.35
 -1 -1 -8 598.79 16.36
 -1 1 -8 579.78 16.55
 -1 1 -8 588.31 16.31
 1 -1 8 592.25 16.49
 1 1 8 603.33 16.43
 1 -1 8 604.08 16.47
 1 1 8 629.72 16.49
 1 1 9 8.01 2.02
 1 -1 9 6.65 2.13
 1 1 9 8.16 1.52
 1 -1 9 7.24 1.76
 1 1 9 9.27 1.56
 1 -1 9 7.7 1.6
 -1 1 -9 5.62 1.27
 -1 -1 -9 8.57 1.15
 -1 1 -9 8.33 1.98
 -1 -1 -9 9.96 1.82
 1 1 10 368.01 10.33
 1 -1 10 336.92 10.6
 1 -1 10 344.4 10.62
 1 1 10 366.74 10.62
 1 1 10 369.32 10.59
 1 -1 10 356.92 10.57
 1 1 10 358.73 10.65
 -1 -1 -10 356.06 10.51
 -1 1 -10 348.45 10.68
 -1 -1 -11 10.67 2.15
 -1 1 -11 14.83 2.45
 1 -1 11 14.09 2.65
 1 1 11 13.87 2.53
 1 1 11 8.52 1.71
 1 1 11 9.82 1.97
 -1 1 -11 11.01 2.06
 -1 -1 -11 12.06 2.08
 1 1 11 13.19 1.94
 1 -1 11 10.6 1.96
 1 1 12 194.8 6.74
 -1 1 -12 174.33 6.49
 -1 -1 -12 185.77 6.56
 1 -1 12 181.09 6.5
 1 1 12 186.25 6.54
 -1 -1 -12 190.99 6.56
 -1 1 -12 182.81 6.74
 -1 -1 -13 185.76 6.71
 -1 1 -13 188.19 6.71
 1 -1 13 177.72 6.82
 1 1 13 179.18 6.8
 -1 -1 -13 180.6 6.67
 -1 1 -13 187.07 6.97
 -1 -1 -13 186.53 6.66
 -1 1 -14 18.05 2.57
 -1 1 -14 14.11 2.44
 1 -1 14 15.74 2.94
 -1 -1 -14 24.95 2.65
 1 1 14 23.93 3.43
 -1 -1 -14 20.11 2.7
 -1 1 -14 20.46 2.89
 -1 1 -14 17.18 2.19
 -1 1 -15 153.25 6.11
 -1 1 -15 162.72 6.53
 -1 -1 -15 160.5 6.5
 1 -1 15 164.73 6.7
 1 1 15 168.57 6.69
 -1 -1 -15 150.55 6.36
 -1 1 -15 169.93 6.82
 -1 1 -15 154.85 6.42
 1 1 15 164.08 7.04
 1 1 16 340.4 11.15
 1 -1 16 339.05 11.14
 -1 -1 -16 320.74 10.87
 -1 1 -16 312.27 10.86
 -1 1 -16 326.19 11.24
 1 1 16 339.36 11.51
 -1 1 -16 315.97 10.95
 -1 -1 -16 313.73 10.92
 -1 1 -17 24.07 3.46
 1 -1 17 29.84 3.76
 -1 -1 -17 25.96 3.03
 -1 1 -17 25.81 3.05
 -1 1 -17 28.71 3.27
 -1 -1 -17 22.87 3.19
 1 1 17 30.92 4.03
 1 -1 18 41.59 3.98
 -1 1 -18 31.45 3.28
 -1 -1 -18 33.76 3.31
 1 1 18 41.51 4.32
 -1 -1 -18 36.53 3.49
 -1 1 -18 39.83 3.54
 -1 1 -18 38.75 3.83
 -1 -1 -19 6.45 2.3
 -1 1 -19 3.3 2.25
 1 -1 19 2.21 3.01
 1 1 19 -0.34 3.12
 -1 1 -19 2.25 2.33
 -1 -1 -19 4.97 2.45
 -1 -1 -19 4.17 2.47
 -1 1 -20 30.95 3.25
 -1 -1 -20 34.18 3.33
 1 1 20 33.14 3.81
 -1 -1 -20 33.78 3.18
 -1 1 -20 37.64 3.28
 -1 -1 -20 31.62 3.15
 1 -1 20 36.78 3.76
 -1 -1 -21 3.03 2.21
 -1 1 -21 0.93 2.05
 -1 1 -22 25.86 2.76
 -1 -1 -22 28.59 2.77
 -1 -1 -23 1.39 1.96
 -1 -1 -23 1.76 1.96
 -1 1 -23 2.15 1.9
 -1 1 -23 -0.33 1.96
 -1 -1 -23 1.01 1.82
 -1 1 -23 4.84 1.95
 -1 -1 -24 41.27 2.49
 -1 1 -24 43.59 2.66
 -1 -1 -24 43.58 2.7
 -1 1 -24 44.3 2.67
 1 3 -24 16.94 1.6
 1 3 -23 -0.49 1.54
 -1 -3 23 1.4 1.47
 1 3 -22 17.55 2.21
 -1 -3 22 16.09 2.66
 1 -3 -22 14.79 2.1
 1 3 -21 2.05 2.01
 1 3 -21 2.84 1.55
 1 3 -21 1.83 1.93
 -1 -3 21 2.95 2.6
 1 3 -20 52.02 3.36
 1 3 -20 52.88 3.42
 1 -3 -20 52.64 3.49
 1 -3 -19 3.42 2.13
 1 3 -19 1.21 1.99
 -1 -3 19 1.19 2.78
 1 3 -19 2.11 1.82
 -1 3 19 4.95 3.22
 1 3 -19 3.6 2.03
 1 3 -19 0.42 2.52
 -1 3 18 0.87 3.29
 1 -3 -18 1.04 2.07
 -1 -3 18 5.2 2.93
 1 3 -18 3.77 2.7
 1 3 -18 1.55 1.84
 1 3 -18 1.88 2.02
 1 3 -18 4.45 2.08
 1 3 -17 2.93 2.69
 -1 -3 17 3.27 2.92
 -1 3 17 4.79 3.4
 1 3 -17 1.29 1.91
 1 -3 -17 0.86 2.18
 1 3 -17 3.68 2.14
 1 3 -17 2.78 2.08
 1 3 -16 87.5 5.06
 -1 3 16 82.18 4.87
 1 3 -16 74.34 4.31
 1 -3 -16 82.63 4.49
 -1 3 16 88.56 5.64
 1 3 -16 79.1 4.39
 1 3 -15 28.8 2.98
 -1 -3 15 29.39 3.56
 -1 3 15 20.87 3.07
 1 3 -15 32.34 3.56
 1 3 -15 23.96 2.87
 -1 3 15 28.11 4.12
 1 -3 -15 22.19 2.86
 -1 3 14 170.36 7.51
 -1 3 14 168.92 6.51
 -1 -3 14 181.72 6.98
 1 -3 -14 163.11 6.51
 1 3 -14 170.61 6.51
 1 3 -14 175.6 6.59
 -1 3 14 165.72 7.12
 1 3 -14 159.85 6.39
 1 3 -13 8.02 2.66
 1 3 -13 6.8 2.05
 1 -3 -13 8.52 2.14
 -1 -3 13 10.44 2.9
 -1 3 13 4.7 2.32
 -1 3 13 5.5 2.13
 -1 3 13 9.63 3.35
 1 3 -13 6.11 1.81
 -1 3 12 94.29 5.06
 -1 3 12 88.92 4.78
 1 3 -12 92.56 4.09
 1 -3 -12 96.05 4.18
 1 3 -12 93.97 4.22
 1 3 -11 87.44 4.41
 -1 -3 11 82.74 3.9
 -1 3 11 95.04 4.2
 1 -3 -11 89.99 3.93
 1 3 -11 80.78 3.74
 -1 -3 11 84.52 4.26
 1 3 -11 82.15 3.92
 -1 -3 10 398.38 11.73
 -1 3 10 390.78 12.21
 -1 3 10 390.76 11.74
 1 3 -10 418.1 12
 1 -3 -10 368.82 11.35
 1 3 -10 382.44 11.34
 -1 -3 10 387.12 11.48
 1 3 -10 386.89 11.71
 -1 -3 9 7.1 2.22
 1 3 -9 2.56 1.5
 -1 -3 9 1.64 1.56
 1 3 -9 2.85 1.99
 -1 3 9 4.28 2.5
 -1 3 9 1.27 1.76
 -1 3 9 3.56 1.69
 -1 -3 8 111.85 4.32
 1 3 -8 117.66 4.09
 -1 3 8 104.31 4.77
 -1 3 8 108.74 4.37
 -1 -3 8 111.26 4.03
 -1 3 8 104.11 4.42
 -1 3 8 100.06 4.27
 1 3 -8 116.61 4.48
 -1 -3 8 108.16 4.37
 -1 3 7 59.34 2.62
 -1 -3 7 52.91 2.65
 -1 3 7 55.78 3.26
 1 3 -7 53.09 2.77
 -1 3 7 69.91 3.75
 -1 3 7 63.04 3.24
 1 3 -7 53.45 3.11
 -1 3 7 60.64 3.14
 -1 -3 7 51.26 2.95
 -1 3 6 31.45 1.91
 -1 -3 6 34.96 1.87
 1 3 -6 36.94 2.19
 -1 3 6 34.1 2.4
 1 3 -6 40.61 2.2
 -1 3 6 35.37 2.71
 1 3 -6 34.74 2.21
 -1 3 6 35.64 2.39
 -1 -3 6 39.35 2.28
 1 3 -6 40.06 2.35
 -1 -3 6 34.97 2.24
 -1 3 6 34.03 2.31
 -1 -3 5 32.74 2.09
 -1 3 5 29.2 2.17
 -1 3 5 31.25 2.11
 -1 -3 5 34.91 2.08
 -1 -3 5 34.41 1.69
 -1 3 5 28.26 1.87
 -1 3 5 31.33 1.62
 -1 3 5 25.12 1.96
 -1 3 5 33.05 2.06
 -1 3 5 31.13 2.6
 1 3 -5 35.81 2.15
 -1 3 5 28.35 2.19
 1 3 -5 33.95 2.16
 1 3 -5 32.99 2.06
 -1 3 5 32.06 2.21
 -1 3 4 93.04 3.59
 -1 -3 4 91.52 3.33
 -1 3 4 90.5 3.2
 -1 3 4 92.34 3.16
 -1 3 4 91.03 3.5
 1 3 -4 98.28 3.72
 -1 3 4 86.89 2.95
 -1 3 4 89.03 3.45
 1 3 -4 98.57 3.63
 -1 3 4 92.01 3.78
 -1 3 4 91.39 3.45
 -1 3 4 91.89 3.5
 1 3 -4 100.42 3.43
 1 3 -4 94 3.56
 -1 3 4 96.44 3.48
 -1 -3 4 95.63 3.42
 -1 3 4 95.93 3.74
 -1 3 3 13.46 1.58
 -1 3 3 13.8 1.52
 -1 3 3 12.19 1.63
 -1 -3 3 13.87 1.46
 -1 3 3 13.24 1.47
 -1 3 3 13.06 0.96
 -1 -3 3 13.77 1.4
 1 3 -3 13.2 1.77
 -1 3 3 15.68 1.81
 1 3 -3 15.14 1.69
 -1 3 3 12.52 1.16
 -1 3 3 12.97 1.59
 -1 3 3 14.76 1.46
 1 3 -3 13.76 1.5
 1 3 -3 13.59 1.17
 -1 3 3 14.85 1.66
 -1 3 3 14.77 1.95
 1 -3 -3 11.91 0.81
 1 3 -3 14.64 0.77
 1 3 -3 14.06 1.41
 -1 3 3 14.97 1.52
 1 3 -3 15.42 1.63
 -1 3 2 1176.43 31.1
 1 3 -2 1200.7 31.44
 -1 3 2 1198.29 31.46
 1 3 -2 1225.85 31.36
 1 3 -2 1207.7 31.79
 -1 3 2 1248.33 31.61
 -1 3 2 1197.7 31.18
 -1 3 2 1108.29 31.13
 1 3 -2 1204.43 31.53
 -1 3 2 1197.06 31.49
 1 3 -2 1210.96 31.57
 -1 3 2 1181.29 31.34
 -1 3 2 1197.29 31.35
 -1 3 2 1220.65 31.49
 1 3 -2 1181.7 31.17
 -1 -3 2 1174.13 31.2
 1 3 -2 1200.39 31.62
 -1 3 2 1269.1 31.5
 -1 3 2 1200.62 31.51
 1 3 -2 1199.63 31.56
 1 3 -1 569.73 15.79
 -1 3 1 593.15 15.67
 1 3 -1 580.05 15.86
 -1 3 1 589.44 15.87
 -1 3 1 589.44 15.8
 1 3 -1 567.71 15.65
 -1 3 1 597 15.84
 1 3 -1 573.15 15.73
 -1 3 1 594.5 15.83
 1 3 -1 574.28 15.96
 1 3 -1 584.19 16.18
 -1 3 1 613.12 15.95
 -1 3 1 586.54 15.6
 -1 3 1 576.43 15.89
 1 3 -1 572.88 15.92
 -1 3 1 578.14 15.34
 -1 3 0 250.93 7.74
 1 3 0 261.09 7.81
 -1 3 0 255.59 7.67
 1 3 0 276.75 7.68
 -1 3 0 254.5 7.59
 1 3 0 267.81 7.58
 1 3 0 262.13 7.86
 -1 3 0 261.92 7.69
 1 3 0 284.75 8.06
 -1 3 0 260.59 7.73
 -1 3 0 254.21 7.95
 1 3 0 273.43 8.17
 1 3 0 274.79 7.74
 -1 3 0 259.97 7.62
 -1 3 0 256.49 7.51
 1 3 0 274.29 7.87
 1 3 1 3.16 1.57
 1 3 1 3.81 1.49
 -1 3 -1 2.13 1.18
 -1 3 -1 2.3 1.06
 1 3 1 2.54 1.27
 -1 3 -1 2.39 1.43
 -1 3 -1 2.03 1.21
 1 3 1 3.5 1.36
 -1 3 -1 2.54 1.19
 1 3 1 1.18 1.37
 -1 3 -1 2.21 1.35
 1 3 1 2.15 1.38
 1 3 1 1.51 1.1
 -1 3 -2 151.07 4.9
 1 3 2 140.36 4.87
 1 3 2 154.21 5.08
 1 3 2 128.58 3.96
 -1 3 -2 145.59 4.36
 1 3 2 138.26 4.62
 -1 3 -2 138.13 4.67
 1 3 2 140.66 4.64
 1 3 2 142.24 4.72
 1 -3 2 143.14 4.27
 -1 3 -2 149.05 4.71
 -1 3 -2 141.65 4.55
 1 3 2 127.07 4.21
 1 3 2 141.21 4.8
 1 3 3 10.45 1.54
 1 3 3 11.59 2.13
 -1 3 -3 10.22 1.45
 1 3 3 10.48 1.38
 -1 3 -3 11.02 1.45
 1 3 3 12.19 1.59
 1 3 3 8.45 1.68
 1 3 3 11.7 1.84
 -1 3 -3 11.49 1.35
 1 3 3 9.22 1.44
 -1 3 -3 9.96 1.5
 1 3 3 8.65 1.58
 1 3 4 103.89 3.98
 -1 3 -4 98.32 3.79
 1 3 4 99.43 4.16
 1 3 4 113.03 4.09
 1 3 4 106.44 4.25
 1 3 4 101.06 3.72
 1 3 4 103.02 4.25
 1 3 4 104.01 3.52
 1 3 4 98.23 3.67
 -1 -3 -4 109.29 3.23
 -1 3 -4 98.05 3.13
 -1 3 -4 88.93 3.66
 1 3 4 102.96 3.74
 -1 3 -4 93.61 3.75
 -1 3 -5 17.43 1.39
 1 3 5 19.89 2.26
 -1 3 -5 16.94 1.95
 1 3 5 16.15 1.74
 -1 3 -5 17.35 1.75
 1 3 5 16.9 1.73
 1 3 5 16.72 2.49
 1 3 5 18.99 2.07
 -1 -3 -5 20.02 1.46
 -1 3 -5 17.39 1.34
 1 3 5 19.45 1.98
 -1 3 -5 17.06 1.78
 1 3 5 16.15 1.67
 1 -3 6 25.87 2.22
 -1 3 -6 26.33 1.97
 -1 3 -6 28.29 1.6
 -1 -3 -6 26.65 1.68
 1 3 6 22.13 2.23
 1 3 6 25.64 2.17
 1 3 6 26.1 1.86
 1 3 6 21.13 2.06
 1 3 6 22.65 1.93
 1 3 6 24.68 1.7
 -1 3 -6 27.14 1.87
 -1 3 -6 21.87 2.13
 1 3 6 25.4 2.67
 -1 3 -7 8.48 2.05
 1 3 7 8.81 2.61
 1 3 7 8.85 1.95
 1 -3 7 10.68 2.15
 1 3 7 8.25 2.11
 1 3 7 6.52 1.4
 -1 3 -7 6.34 1.57
 1 3 7 9.05 1.95
 1 3 8 18.59 2.15
 -1 3 -8 19.16 2.24
 -1 3 -8 16.67 1.79
 -1 3 -8 17.38 1.68
 -1 -3 -8 18.35 1.75
 1 3 8 16.23 2.02
 1 3 8 20.51 2.81
 1 3 8 19.68 2.29
 1 -3 8 16.8 2.31
 -1 3 -9 8.9 1.7
 -1 3 -9 9.78 1.72
 -1 -3 -9 7.05 1.71
 1 -3 9 10.94 2.41
 -1 3 -9 10.34 2.23
 -1 3 -9 8.31 1.66
 1 3 9 9.05 2.79
 1 3 9 9.05 2.07
 1 3 9 7.68 2.14
 1 3 10 84 4.56
 -1 3 -10 75.81 3.5
 -1 -3 -10 77.28 3.57
 1 -3 10 79.1 3.97
 -1 3 -10 86.02 4.17
 -1 3 -10 74.2 3.62
 1 3 10 86.74 3.89
 1 3 10 78.68 4.19
 -1 3 -10 79.22 3.6
 -1 3 -11 149.07 5.54
 -1 -3 -11 136.15 5.51
 1 -3 11 157.61 6.05
 -1 3 -11 150.63 5.72
 -1 3 -11 154.22 5.67
 -1 3 -11 159.99 6.26
 1 3 11 137.63 5.67
 -1 -3 -12 145.22 5.63
 -1 3 -12 145.14 5.57
 1 3 12 158.72 6.62
 1 3 12 140.44 6.21
 -1 3 -12 145.33 5.69
 -1 3 -13 33.66 2.96
 1 -3 13 41.22 3.66
 -1 3 -13 38.89 3.58
 1 3 13 26.28 3.18
 1 3 13 30.91 3.91
 1 3 13 27.52 2.85
 -1 3 -13 36.81 2.96
 -1 -3 -13 28.6 2.81
 -1 3 -14 48.14 3.44
 -1 -3 -14 45.91 3.41
 -1 3 -14 48.75 3.41
 -1 3 -14 49.39 4.02
 -1 3 -14 47.07 3.44
 1 3 14 46.72 3.81
 1 3 14 46.75 4.57
 1 3 14 47.11 3.32
 1 -3 15 147.39 6.42
 -1 3 -15 132.33 5.87
 -1 3 -15 142.05 6.56
 1 3 15 140.94 7.02
 -1 3 -15 137.9 5.89
 -1 3 -16 188.31 7.72
 1 3 16 183.6 8.16
 -1 3 -16 184.46 7.31
 -1 -3 -16 157.14 7
 -1 3 -16 166.76 6.98
 1 -3 16 199.04 7.67
 -1 3 -16 171.51 7.01
 -1 3 -17 104.55 5.64
 1 3 17 97.63 5.93
 1 -3 17 107.46 5.52
 -1 3 -17 89.67 4.79
 -1 3 -17 93.93 4.86
 -1 -3 -17 79.32 4.73
 -1 3 -17 86.62 4.83
 1 3 18 63.54 4.9
 1 -3 18 63.28 4.45
 -1 3 -18 52.5 3.66
 -1 3 -18 54.01 3.65
 -1 3 -18 57.44 3.79
 -1 -3 -18 45.72 3.63
 -1 -3 -19 3.25 2.17
 -1 3 -19 1.22 2.03
 -1 3 -19 1.99 1.8
 1 -3 19 4.58 2.91
 -1 3 -19 3.61 2.12
 -1 3 -20 1.09 1.67
 -1 3 -20 0.45 2.02
 -1 -3 -20 2.89 2.15
 1 -3 21 3.46 2.6
 -1 3 -21 -1.32 2.01
 -1 3 -21 1.35 1.92
 -1 -3 -21 1.78 2.04
 -1 -3 -21 3.1 2.01
 -1 3 -21 3.14 1.95
 1 -3 22 2.34 1.69
 -1 -3 -22 0.27 1.68
 -1 3 -22 -1.55 1.82
 -1 3 -23 3.27 1.59
 1 -3 23 1.9 1.44
 -1 -5 22 6.51 1.25
 -1 -5 21 1.98 1.86
 -1 -5 21 3.82 1.5
 -1 -5 20 7.1 2.23
 -1 -5 19 5.07 2.41
 1 5 -19 3.44 1.62
 -1 5 18 9.33 2.24
 -1 -5 18 8.84 2.65
 1 5 -18 6.69 1.89
 -1 -5 17 51.38 3.78
 1 5 -17 45.83 3.34
 -1 5 16 0.74 2.27
 -1 -5 16 1.09 2.61
 1 5 -16 -1.8 1.8
 1 5 -15 2.31 1.94
 -1 5 15 1.95 2.43
 -1 5 14 3.64 2.58
 1 5 -14 5.02 2.16
 -1 -5 14 3.31 2.72
 1 5 -14 4.72 2.48
 -1 -5 13 9.45 2.91
 1 5 -13 6.65 2.08
 1 5 -13 8.5 2.67
 1 5 -13 8.51 2.26
 -1 5 13 6.67 2.68
 -1 5 12 92.71 4.9
 1 5 -12 95.12 4.83
 -1 5 12 87.08 5.37
 1 5 -12 96.79 4.98
 -1 -5 12 101.43 5.06
 1 5 -12 90.48 4.45
 1 5 -11 21.45 2.55
 -1 5 11 19.28 3.17
 -1 5 11 24.03 2.92
 1 5 -11 23.68 2.88
 -1 -5 11 19.98 3.01
 1 5 -10 0.79 1.72
 -1 5 10 1.94 2.16
 -1 -5 10 3.41 2.56
 -1 5 10 1.6 2.15
 -1 5 10 4.84 2.55
 -1 5 9 170.76 6.74
 -1 5 9 166.25 6.91
 1 5 -9 178.89 6.86
 -1 5 9 172.09 7.43
 -1 -5 9 175.12 6.53
 1 5 -8 22.95 2.53
 1 5 -8 21.84 2.49
 -1 5 8 24 2.79
 -1 5 8 22.54 3.01
 -1 5 8 25.35 2.77
 1 5 -7 69.52 3.78
 -1 -5 7 70.87 3.78
 -1 5 7 71.67 3.92
 1 5 -7 69.39 3.74
 -1 5 7 72.88 3.46
 -1 5 7 70.93 4.33
 1 5 -6 31.21 2.57
 -1 5 6 31.49 2.45
 -1 5 6 32.7 2.96
 1 5 -6 28.86 2.62
 -1 5 5 183.71 7.04
 1 5 -5 189.82 6.82
 -1 5 5 194.71 6.52
 1 5 -5 187.28 6.76
 -1 5 5 194.53 6.99
 -1 5 5 191.04 7.06
 -1 5 5 186.39 6.73
 -1 5 4 17.2 2.05
 -1 5 4 18.11 2.4
 -1 5 4 15.88 2.27
 -1 5 4 15.67 2.21
 1 5 -4 17.6 2.1
 -1 5 4 18.75 2.23
 -1 5 4 16.14 2.47
 1 5 -4 17.94 1.97
 -1 5 4 18.15 2.17
 -1 5 4 17.81 2.21
 -1 5 4 16.49 1.76
 1 5 -4 17.71 2.11
 1 5 -3 20.55 2.08
 -1 5 3 17.2 2.21
 -1 5 3 23.16 2.82
 -1 5 3 21.89 2.56
 -1 5 3 20.45 2.57
 -1 5 3 21.88 2.43
 1 5 -3 20.48 2.29
 -1 5 3 24.46 2.43
 -1 5 3 23.54 2.37
 -1 5 3 18.78 1.95
 -1 5 3 22.77 2.35
 1 5 -3 17.53 2.2
 -1 5 3 19.34 2.03
 1 5 -2 89.36 3.94
 -1 5 2 87.73 4.05
 1 5 -2 98.31 4.63
 -1 5 2 98.12 4.6
 -1 5 2 92.86 4.39
 1 5 -2 94.28 4.22
 -1 5 2 97.51 4.17
 -1 5 2 93.5 4.19
 -1 5 2 91.69 4.37
 -1 5 2 93.42 4.18
 -1 5 2 91.46 3.9
 -1 5 2 92.05 4
 1 5 -2 95.93 4.28
 -1 5 2 94.62 4.12
 -1 5 1 46 3.02
 1 5 -1 40.63 2.87
 -1 5 1 45.47 2.8
 1 5 -1 43.23 2.59
 -1 5 1 43.42 2.84
 -1 5 1 44.62 2.99
 1 5 -1 42.23 2.8
 -1 5 1 44.06 2.76
 1 5 -1 39.33 2.48
 1 5 -1 42.41 3.21
 -1 5 1 42.39 3.17
 1 5 0 23.17 2.41
 -1 5 0 25.89 2.4
 -1 5 0 24.34 2.22
 1 5 0 21.92 2.2
 1 5 0 23.37 2.16
 1 5 0 25.72 2.36
 -1 5 0 20.99 2.22
 1 5 0 21.84 2.27
 1 5 0 22.62 2.31
 1 5 0 23 2.29
 -1 5 0 20.87 2.25
 1 5 0 26.03 2.69
 -1 5 0 27.1 2.58
 -1 5 -1 415.66 12.5
 1 5 1 407.27 12.61
 1 5 1 396.38 12.09
 1 5 1 389.26 12.07
 -1 5 -1 426.55 12.13
 1 5 1 381.03 11.93
 -1 5 -1 406.38 12.12
 1 5 1 397.24 12
 1 5 1 394.81 11.82
 1 5 1 385.35 11.93
 1 5 1 375.83 12.07
 -1 5 -1 385.57 11.7
 1 5 1 399.54 11.94
 -1 5 -1 422.36 12.14
 1 5 2 31.17 2.92
 1 5 2 30.59 2.55
 1 5 2 31.28 2.57
 -1 5 -2 32.52 2.57
 1 5 2 30.49 2.55
 -1 5 -2 33.77 2.6
 1 5 2 32.51 2.51
 1 5 2 31.38 2.45
 1 5 2 30.74 2.43
 1 5 2 28.37 2.57
 -1 5 -2 33.41 2.5
 1 5 2 30.36 2.36
 -1 5 -2 28.68 2.19
 1 5 3 1.2 2.26
 -1 5 -3 4.09 1.98
 1 5 3 5.42 1.99
 1 5 3 3.69 1.65
 1 5 3 4.09 1.9
 1 5 3 3.94 1.8
 1 5 3 2.16 1.87
 1 5 3 2.33 1.87
 1 5 3 3.75 1.81
 -1 5 -3 5 1.97
 -1 5 -3 3.91 1.38
 1 5 3 1.45 2.23
 1 5 3 3.78 2.04
 -1 5 -3 5.39 1.61
 -1 5 -4 14.84 1.81
 1 5 4 11.64 2.03
 -1 5 -4 16.52 2.16
 1 5 4 16.96 2.18
 1 5 4 13.5 1.95
 -1 5 -4 12.5 1.66
 -1 5 -4 13.55 2.07
 1 5 4 12.71 2.11
 1 5 4 12.92 1.66
 1 5 4 14.72 2.03
 1 5 4 15.46 2.44
 1 5 4 14.06 2.26
 1 5 4 12.58 1.74
 1 5 4 13.53 2.13
 -1 5 -5 1.68 1.39
 1 5 5 3.68 2.25
 1 5 5 3.18 1.83
 1 5 5 3.92 1.85
 1 5 5 1.49 1.74
 1 5 5 2.91 1.77
 -1 5 -5 1.97 1.54
 1 5 6 129.93 5.05
 -1 5 -6 145.59 5.52
 1 5 6 132.18 5.68
 1 5 7 8.53 2.5
 -1 5 -7 5.53 1.96
 -1 5 -7 5.29 1.79
 1 5 7 4.54 2.08
 1 5 8 228.17 8.07
 1 5 8 209.02 8.05
 -1 5 -8 219.74 7.72
 -1 5 -8 222.73 7.53
 -1 5 -8 233.46 8.08
 1 5 8 217.55 8.47
 1 5 8 223.47 8.73
 -1 5 -9 37.7 2.9
 1 5 9 39.01 3.49
 1 5 9 33.73 3
 -1 5 -9 33.1 2.83
 1 5 9 30.87 3.53
 -1 5 -10 58.59 3.72
 1 -5 10 59.45 3.89
 1 5 10 56 4.17
 -1 5 -10 54.73 3.48
 1 5 10 59.06 3.89
 1 5 10 49.64 4.35
 -1 5 -10 63.58 3.76
 -1 5 -11 46.69 3.42
 1 5 11 44.05 3.45
 1 5 11 39.52 4.07
 1 -5 11 41.63 3.55
 1 5 11 38.18 3.7
 -1 5 -11 44.09 3.37
 -1 5 -11 46.2 3.08
 1 5 12 26.01 3.63
 1 5 12 24 3.22
 -1 5 -12 27.67 2.61
 1 5 12 26.08 2.95
 1 -5 12 26.62 3.29
 -1 5 -13 34.09 3.08
 1 5 13 30.14 3.13
 1 5 13 20.99 3.63
 1 5 13 29.48 3.48
 -1 5 -14 25.74 2.83
 1 -5 14 29.57 3.37
 1 5 14 27.51 3.03
 1 5 14 18.42 3.48
 1 5 14 26.17 3.4
 1 5 15 3.33 2.49
 1 5 15 4.66 2.92
 1 -5 15 2.51 2.73
 -1 5 -15 3.52 2.06
 1 5 16 18.26 2.98
 -1 5 -16 22.46 2.62
 1 -5 16 25.16 3.21
 -1 5 -17 9.37 2.07
 -1 5 -18 4.13 1.72
 1 -5 18 6.57 2.56
 -1 5 -19 4.18 1.6
 1 -5 19 2.02 2.31
 1 -5 20 78.68 3.9
 1 -5 20 83.41 3.77
 1 -5 21 2.23 1.43
 1 7 -17 4.84 1.38
 1 7 -17 4.68 1.15
 -1 -7 17 8.23 1.5
 1 7 -16 34.19 2.27
 1 7 -16 43.26 2.89
 1 7 -15 0.6 1.46
 -1 7 15 1.26 1.76
 1 7 -14 5.19 1.75
 1 7 -14 5.37 1.54
 1 7 -14 8.19 1.83
 -1 7 14 4.11 2.06
 -1 7 13 9.92 2.42
 1 7 -13 11.48 1.91
 1 7 -13 17.01 2.16
 1 7 -12 4.07 1.81
 1 7 -11 3.8 1.83
 1 7 -11 3.5 1.77
 -1 7 11 4.02 2.39
 -1 7 11 0.13 2.42
 1 7 -10 59.39 3.62
 -1 7 10 54.93 4.32
 1 7 -10 64.58 3.77
 1 7 -9 6.81 2.15
 -1 7 9 9.46 2.81
 1 7 -9 7.44 2.17
 1 7 -9 5.01 2.17
 -1 7 9 8.55 2.66
 -1 7 8 57.64 4.03
 -1 7 8 59.52 4.41
 1 7 -8 57.05 3.71
 -1 7 8 53.22 4.22
 1 7 -8 65.21 3.89
 1 7 -7 6.6 1.96
 1 7 -7 8.22 2.21
 -1 7 7 7.28 2.68
 1 7 -7 9.38 2.38
 -1 7 7 8.3 2.5
 1 7 -7 7.95 2.32
 -1 7 7 7.39 2.74
 1 7 -6 42.96 3.14
 -1 7 6 37.62 3.38
 -1 7 6 40.7 3.75
 1 7 -6 42.51 3.32
 -1 7 6 38.52 3.06
 1 7 -6 46.45 3.47
 -1 7 6 38.98 3.81
 1 7 -6 39.56 3.2
 1 7 -5 34.32 2.96
 1 7 -5 39.58 3.21
 -1 7 5 34.42 3.5
 1 7 -5 38.16 3.29
 -1 7 5 34.73 3.07
 -1 7 5 33.95 3.3
 -1 7 5 29.99 3.52
 1 7 -5 36.87 3.34
 -1 7 5 30 3.59
 -1 7 4 4.23 2.7
 -1 7 4 4.53 2.32
 -1 7 4 3.23 2.24
 1 7 -4 4.16 2.06
 1 7 -4 3.47 2.33
 -1 7 4 2.54 2.16
 1 7 -4 2.65 1.71
 1 7 -4 3.68 2.37
 -1 7 4 1.74 2.41
 1 7 -4 2.73 2.2
 -1 7 3 4.19 2.5
 -1 7 3 5.43 2.22
 -1 7 3 3.09 1.76
 1 7 -3 4.28 2.07
 -1 7 3 6.58 2.42
 1 7 -3 3.94 2.13
 1 7 -3 4.34 1.78
 -1 7 3 5.33 2.25
 1 7 -3 8.76 2.43
 1 7 -3 6.24 2.39
 -1 7 2 80.25 4.06
 1 7 -2 71.28 4.14
 -1 7 2 73.66 4.56
 1 7 -2 80.4 4.6
 1 7 -2 81.15 4.35
 -1 7 2 79.79 4.25
 -1 7 2 78.56 4.59
 -1 7 2 75.78 4.96
 1 7 -2 77.05 4.46
 -1 7 2 81.08 4.44
 -1 7 1 110.93 5.28
 1 7 -1 121.2 5.47
 -1 7 1 100.43 5.37
 1 7 -1 104.26 5.36
 -1 7 1 97.63 5.34
 1 7 -1 102.59 5.09
 -1 7 1 104.06 5.07
 1 7 -1 110.2 5.04
 -1 7 1 99.68 4.8
 1 7 -1 106.6 5.27
 1 7 0 163.83 6.63
 -1 7 0 159.14 6.5
 1 7 0 159.65 6.76
 -1 7 0 153.13 6.65
 -1 7 0 147.19 6.62
 -1 7 0 142.8 6.43
 -1 7 0 147.38 6.27
 1 7 0 159.91 6.37
 1 7 0 143.47 6.07
 -1 7 0 145.27 6.11
 -1 7 -1 82.44 4.63
 1 7 1 76.51 4.67
 1 7 1 80.49 4.4
 -1 7 -1 78.57 4.45
 -1 7 -1 71.96 4.43
 1 7 1 81.37 4.17
 -1 7 -1 68.01 4.09
 1 7 1 84.17 5.31
 1 7 1 76.09 4.53
 -1 7 -1 82.96 4.55
 -1 7 -2 24.28 2.71
 1 7 2 28.44 2.63
 1 7 2 27.27 3.13
 1 7 2 23.4 3.51
 -1 7 -2 25.98 2.93
 -1 7 -2 28.56 3
 1 7 2 30.36 2.98
 -1 7 -2 27.31 3.05
 -1 7 -2 23.42 2.95
 1 7 2 27.45 3.12
 1 7 3 2.84 2.55
 1 7 3 -0.2 2.03
 -1 7 -3 1.19 2.05
 1 7 3 2.73 2.22
 -1 7 -3 2.76 2.02
 1 7 3 4.85 2.38
 -1 7 -3 1.6 2.24
 -1 7 -3 1.18 2.23
 1 7 3 2.43 2.2
 1 7 4 23.84 2.82
 -1 7 -4 20.19 2.76
 1 7 4 18.6 2.63
 1 7 4 23.79 3.39
 -1 7 -4 19.79 2.71
 -1 7 -4 21.28 2.79
 -1 7 -4 21.03 2.56
 1 7 5 89.68 5.08
 -1 7 -5 98.01 5.05
 1 7 5 92.76 4.74
 -1 7 -5 98.19 4.93
 1 7 5 99.55 5.85
 -1 7 -5 95 4.91
 -1 7 -5 99.77 4.92
 -1 7 -6 5.64 2.21
 1 7 6 1.13 2.74
 -1 7 -6 5.4 2.41
 1 7 6 6.33 2.27
 -1 7 -6 4.64 2.42
 -1 7 -6 5.02 2.28
 1 7 6 7.55 2.53
 -1 7 -7 20.56 2.79
 1 7 7 18.47 3.36
 -1 7 -7 21.45 2.76
 -1 7 -7 20.49 2.69
 -1 7 -7 23.02 2.78
 1 7 8 2.01 2.68
 -1 7 -8 1.71 2.03
 -1 7 -8 4.07 2.04
 -1 7 -8 5.25 2.1
 1 7 9 0.14 2.6
 -1 7 -9 0.28 1.85
 -1 7 -9 0.51 1.88
 -1 7 -10 2.49 1.96
 -1 7 -10 2.72 1.77
 1 7 10 2.29 2.59
 -1 7 -10 6.91 2.02
 -1 7 -11 10 2.17
 -1 7 -11 10.47 2.03
 -1 7 -11 9.89 2.03
 1 7 11 8.56 2.9
 -1 7 -12 6.95 1.91
 -1 7 -13 13.21 2.14
 -1 7 -13 11.77 2.07
 -1 7 -13 16.08 2.65
 1 7 13 9.89 2.7
 -1 7 -13 14.66 1.93
 -1 7 -14 2.51 1.66
 -1 7 -14 5.45 2.25
 -1 7 -14 4.56 1.69
 1 7 14 -0.11 2.25
 -1 7 -15 1.9 1.44
 -1 7 -15 -0.22 1.89
 1 7 15 0.92 1.9
 1 7 16 8.05 1.96
 -1 7 -16 9.3 2.02
 -1 7 -16 7.89 1.38
 1 -7 16 11.2 1.71
 -1 7 -16 9.8 1.68
 -1 7 -17 15.73 1.64
 1 7 17 11.62 1.81
 -1 7 -18 1.95 1.29
 1 9 -12 3.7 1.08
 1 9 -11 8.6 1.56
 1 9 -11 10.55 1.5
 1 9 -10 7.44 1.66
 1 9 -10 6.07 1.52
 1 9 -9 9.66 1.81
 1 9 -9 12.61 1.83
 1 9 -8 1.49 1.45
 1 9 -8 1.51 1.66
 1 9 -8 0.49 1.53
 1 9 -7 3.2 1.57
 1 9 -7 2.96 1.75
 1 9 -7 5.69 1.82
 1 9 -6 19.38 2.11
 1 9 -6 23.02 2.47
 1 9 -6 21.16 2.17
 1 9 -6 15.34 2.26
 1 9 -5 22.56 2.56
 1 9 -5 20.77 2.5
 1 9 -5 24.35 2.4
 1 9 -5 23.69 2.3
 1 9 -4 8.72 2.13
 1 9 -4 5.62 1.7
 1 9 -4 3.6 1.86
 1 9 -4 8.18 2.11
 1 9 -3 7.18 1.86
 1 9 -3 9.74 2.09
 -1 9 3 8.62 2.38
 1 9 -3 6.89 2.2
 1 9 -2 13.43 2.04
 1 9 -2 16.36 2.25
 -1 9 2 13.61 2.6
 1 9 -2 14.22 2.44
 1 9 -1 1.14 1.68
 1 9 -1 2.58 1.93
 1 9 -1 4.2 2.24
 -1 9 1 -1.29 2.24
 -1 9 0 41.95 3.48
 1 9 0 39.92 3.33
 1 9 0 47.71 3.14
 1 9 1 2 1.88
 -1 9 -1 -0.41 1.93
 1 9 1 1.66 2.11
 -1 9 -1 -0.87 2.15
 -1 9 -2 17.27 2.35
 1 9 2 18.39 2.31
 -1 9 -2 15.2 2.47
 -1 9 -3 9.57 2.27
 -1 9 -3 14.75 2.22
 -1 9 -3 13.08 2.39
 -1 9 -4 29.2 2.85
 -1 9 -4 27.01 2.72
 -1 9 -5 13.79 2.3
 -1 9 -5 18.03 2.43
 -1 9 -6 56.91 3.44
 -1 9 -6 57.08 3.41
 -1 9 -7 2.71 1.78
 -1 9 -7 4.07 1.88
 -1 9 -8 15.21 1.97
 -1 9 -8 14.69 2.07
 -1 9 -9 2.24 1.43
 -1 9 -9 2.01 1.58
 -1 9 -10 5.47 1.43
 -1 9 -10 4.02 1.54
 -1 9 -11 1.59 1.16
 -1 9 -11 0.83 1.25
 2 0 -25 1.78 1.36
 2 0 -25 0.04 1.34
 2 0 -24 3.46 1.81
 2 0 -24 3.08 1.76
 2 0 -23 -1.75 1.88
 2 0 -22 4.2 2.04
 2 0 -22 4.2 2.18
 2 0 -22 1.73 1.89
 2 0 -21 0.29 2.11
 2 0 -21 2.2 2.02
 2 0 -20 22.15 2.88
 2 0 -20 23.21 3.01
 2 0 -20 18.76 3.05
 -2 0 20 19.7 3.41
 -2 0 20 21.42 3.6
 2 0 -19 -1.27 2.17
 2 0 -19 0.76 2.42
 2 0 -19 1.01 2.56
 -2 0 19 0.43 3.13
 -2 0 19 1.7 2.92
 2 0 -18 51.08 4.07
 2 0 -18 51.85 3.98
 -2 0 18 47.76 4.67
 -2 0 18 58.13 4.47
 2 0 -18 54.71 4.23
 2 0 -17 -1.12 2.08
 2 0 -17 0.4 2.52
 -2 0 17 -0.93 2.71
 2 0 -16 4.32 2.61
 2 0 -16 5.8 2.42
 -2 0 16 10.28 2.91
 -2 0 15 2.37 2.42
 2 0 -15 0.61 2.21
 -2 0 14 87.06 4.45
 -2 0 13 0.63 1.89
 2 0 -13 2.1 2.03
 2 0 -12 145.01 5.62
 -2 0 12 149.71 5.71
 -2 0 11 3.44 2.24
 2 0 -11 2.24 1.9
 -2 0 11 2.23 1.87
 -2 0 10 259.27 8.13
 2 0 -10 269 8.19
 -2 0 10 271.28 8.32
 2 0 -9 5.43 1.78
 2 0 -9 4.71 0.99
 -2 0 9 6.91 2.03
 -2 0 9 7.35 1.78
 -2 0 8 115.7 4
 2 0 -8 98.98 3.36
 2 0 -8 101 3.94
 -2 0 8 113.06 4.06
 2 0 -7 7.75 1.7
 -2 0 7 8.17 1.63
 -2 0 7 8.03 1.66
 -2 0 7 10.21 1.84
 2 0 -7 7.68 0.98
 2 0 -6 1875.58 48.5
 -2 0 6 1864.92 48.42
 -2 0 6 1880.72 48.46
 2 0 -5 49.14 2.23
 -2 0 4 1241.14 32.41
 -2 0 4 1249.55 32.42
 2 0 -4 1259.55 32.28
 2 0 -3 25.63 1.13
 -2 0 3 25.77 1.36
 2 0 -3 22.82 1.18
 -2 0 3 25.68 1.38
 2 0 -3 23.71 1.28
 2 0 -3 21.03 0.98
 -2 0 2 735.64 19.07
 2 0 -2 736.5 19.02
 -2 0 1 0.4 0.56
 2 0 -1 0.78 0.54
 -2 0 0 118.63 3.25
 -2 0 0 117.19 3.25
 -2 0 0 115.46 3.26
 -2 0 -1 1.51 0.44
 -2 0 -1 1.45 0.54
 -2 0 -2 26.08 1.03
 -2 0 -2 24.24 1.12
 -2 0 -3 2.66 0.88
 -2 0 -5 28.34 1.95
 -2 0 -6 201.28 6.03
 2 0 7 0.88 1.08
 -2 0 -7 1.43 1.48
 2 0 7 0.54 1.05
 2 0 8 85.11 3.07
 2 0 8 81.94 3.3
 2 0 8 84.86 3
 -2 0 -8 85.42 3.46
 2 0 8 83.61 3.54
 2 0 9 0.06 1.1
 2 0 9 0.71 1.88
 -2 0 -9 2.67 1.64
 2 0 9 -0.47 1.31
 -2 0 -9 0.9 1.41
 2 0 10 33.92 2.76
 -2 0 -10 33.74 2.42
 -2 0 -10 32.26 2.54
 2 0 10 31.26 2.31
 2 0 11 1.05 2.04
 -2 0 -11 2.16 1.96
 -2 0 -11 0.39 1.21
 2 0 11 1.1 1.51
 -2 0 -11 -0.3 1.64
 2 0 12 184.86 6.42
 -2 0 -12 175.99 6.39
 -2 0 -12 164.18 5.95
 2 0 12 185.53 6.62
 -2 0 -12 183.67 6.62
 -2 0 -12 187.41 6.47
 -2 0 -13 2.97 2.26
 2 0 13 4.22 2.66
 -2 0 -13 4.04 1.98
 2 0 13 5.43 1.91
 -2 0 -13 3.51 1.98
 2 0 13 3.96 2.57
 -2 0 -14 35.47 2.86
 -2 0 -14 34.56 2.97
 2 0 14 33.27 2.84
 -2 0 -15 2.01 2.35
 2 0 15 -0.47 2.8
 2 0 15 2.17 2.65
 -2 0 -15 1.13 1.99
 -2 0 -15 0.29 2.06
 -2 0 -16 9.59 2.87
 2 0 16 9.28 3.3
 2 0 16 11.02 3.15
 -2 0 -16 9.83 2.48
 -2 0 -16 6.05 2.52
 -2 0 -17 3.06 2.76
 2 0 17 1.13 3.07
 2 0 17 -2.59 3.3
 -2 0 -17 1.96 2.58
 -2 0 -17 1.38 2.35
 -2 0 -18 113.29 5.74
 -2 0 -18 110.05 5.52
 2 0 18 115.2 6.01
 -2 0 -19 2.6 2.52
 -2 0 -19 1.98 2.41
 -2 0 -19 0.32 2.24
 -2 0 -20 72.39 4.37
 -2 0 -20 67.4 4.38
 -2 0 -20 74.86 4.59
 -2 0 -21 0.77 2.06
 -2 0 -22 8.45 2.3
 -2 0 -22 7.68 2.29
 -2 0 -23 2.38 1.88
 -2 0 -23 0.34 1.9
 -2 0 -23 2.57 1.97
 -2 0 -24 2.24 1.64
 -2 0 -24 2.82 1.65
 2 2 -24 11.02 1.75
 2 -2 -24 7.67 1.65
 2 2 -24 9.48 1.61
 2 2 -23 5.25 1.89
 2 -2 -23 6.02 1.91
 2 2 -23 3.85 1.82
 2 2 -22 83.25 4.1
 2 -2 -22 65.84 3.87
 2 2 -22 75.61 3.99
 2 2 -22 72.28 3.97
 -2 -2 22 90.71 4.61
 2 -2 -21 -0.08 1.93
 -2 2 21 4.2 3.06
 2 -2 -21 3.75 2.08
 2 2 -21 2.54 1.99
 2 2 -20 5.47 2.24
 2 -2 -20 9.24 2.43
 2 2 -20 9.5 2.67
 2 -2 -20 3.78 2.07
 2 2 -20 6.93 2.16
 -2 2 20 8.33 3.31
 -2 -2 20 9.69 2.98
 2 -2 -19 4.64 2.26
 2 2 -19 0.59 2.1
 2 2 -19 0.11 2.65
 2 2 -19 0.4 2
 2 -2 -19 -0.66 2.07
 -2 -2 19 0.1 2.79
 -2 2 19 3.71 3.27
 2 2 -19 2.16 1.81
 2 2 -18 89.97 4.87
 2 -2 -18 93.59 4.91
 -2 -2 18 109.98 5.57
 2 2 -18 91.34 4.76
 2 2 -18 100.21 5.06
 2 -2 -18 92.54 5.01
 -2 2 18 108.54 6.04
 2 2 -18 108.7 5.54
 2 2 -17 77.96 4.52
 2 -2 -17 83.14 4.55
 -2 -2 17 84.52 5.02
 2 2 -17 83.08 4.6
 2 -2 -17 81.99 4.68
 2 2 -17 79.93 5.01
 -2 2 17 83.62 5.56
 2 -2 -16 162.45 6.69
 -2 2 16 177.99 7.78
 2 2 -16 166.91 6.76
 2 -2 -16 163.75 6.8
 2 2 -16 189.36 7.42
 2 -2 -15 3.75 2.07
 2 2 -15 0.61 1.98
 2 -2 -15 3.77 2
 2 2 -15 1.6 2.47
 -2 -2 15 3.88 2.8
 -2 2 15 -0.44 3.13
 2 2 -14 186.55 7.14
 -2 -2 14 186.1 6.95
 -2 -2 14 184.55 6.98
 -2 -2 13 15.12 2.36
 2 2 -13 12.87 1.73
 2 2 -12 640.27 18.3
 -2 -2 12 639.01 18.57
 -2 -2 12 680.76 18.67
 2 2 -12 674.28 18.89
 -2 2 12 640.1 18.29
 -2 -2 11 13.76 2.41
 2 2 -11 10.13 1.6
 -2 -2 11 13.23 2.06
 -2 2 11 13.78 1.87
 2 2 -11 14.18 2.41
 -2 -2 10 1355.44 36.3
 -2 -2 10 1332.8 36.21
 -2 2 10 1351.59 36.12
 2 2 -10 1385.14 36.47
 -2 -2 10 1379.87 36.26
 -2 2 10 1366.74 36.32
 -2 2 9 137.1 4.85
 -2 -2 9 130.52 4.72
 -2 2 9 134.12 4.69
 -2 2 9 128.79 4.89
 -2 -2 9 126.55 4.85
 2 2 -9 134.98 4.71
 -2 -2 9 124.89 4.79
 2 2 -9 122.58 4.87
 -2 -2 8 1580.14 40.99
 -2 -2 8 1564.66 40.91
 -2 2 8 1504.76 40.59
 2 -2 -8 1487.01 40.5
 2 2 -8 1600.76 41.09
 -2 2 8 1561.2 41.12
 -2 2 8 1599.3 41.02
 2 2 -8 1590.99 41.01
 2 2 -8 1591.75 40.59
 -2 -2 8 1560.64 40.89
 -2 2 8 1569.12 40.96
 -2 2 8 1558.85 40.91
 2 2 -7 160.16 5.37
 -2 -2 7 160.56 5.33
 -2 2 7 166.9 5.3
 -2 2 7 156.14 5.42
 -2 -2 7 163.16 5.28
 -2 2 7 170.5 5.48
 2 2 -6 813.21 20.28
 -2 2 6 753.08 20.14
 2 2 -6 799.71 20.32
 -2 -2 6 763.65 20.25
 -2 2 6 764.35 20.24
 -2 2 6 723.08 19.79
 -2 2 6 734.45 20.36
 -2 -2 6 771.44 20.25
 -2 2 6 699.47 20.38
 -2 2 5 877.8 23.35
 2 2 -5 877.05 23.15
 -2 -2 5 849.46 23.1
 -2 2 5 891.39 23.35
 2 2 -5 838.52 23.12
 -2 -2 5 858.49 23.11
 -2 2 5 909.81 23.2
 2 2 -5 882.51 23.24
 -2 2 5 897.36 22.86
 2 2 -5 885.31 23.29
 2 -2 -5 856.39 22.46
 -2 2 5 899.69 23.02
 2 2 -4 9914.96 251.38
 -2 -2 4 9879.18 251.19
 -2 2 4 9930.88 251.28
 -2 2 4 9101 251.25
 -2 2 4 9702.85 251.39
 2 2 -4 9896.52 251.31
 2 2 -4 9999 251.35
 -2 2 4 9800.83 251.06
 2 2 -4 9866.36 251.19
 -2 2 4 9848.33 251.44
 -2 -2 4 9903.56 251.21
 -2 2 4 9946.87 251.04
 -2 2 4 9906.83 251.35
 -2 2 3 64.18 2.66
 2 2 -3 58.07 2.76
 -2 2 3 66.24 2.92
 2 2 -3 58.38 2.8
 -2 -2 3 65.15 2.34
 -2 2 3 68.12 2.39
 -2 2 3 64.58 2.7
 -2 2 3 70.27 3.59
 -2 2 3 63.2 2.7
 -2 2 3 56.56 2.47
 2 2 -3 56.92 2.73
 -2 -2 3 61.03 2.65
 -2 2 3 62.87 2.66
 -2 2 3 62.65 2.39
 -2 2 2 3091.94 78.69
 -2 2 2 3011.17 79
 -2 2 2 3011.26 78.87
 2 2 -2 3071.6 79.05
 -2 2 2 3084.5 79.02
 2 2 -2 3132.29 79.18
 -2 -2 2 3086.39 78.62
 -2 2 2 3088.49 78.97
 -2 2 2 3094.5 79.2
 -2 2 2 3065.62 78.96
 -2 2 2 3069.83 78.86
 -2 2 2 2989.14 78.73
 2 -2 -2 3067.07 78.59
 2 2 -2 3094.54 78.58
 2 2 -2 3106.47 79.02
 2 2 -2 3108.29 79.13
 2 2 -1 608.48 17.8
 2 2 -1 597.49 17.79
 -2 2 1 614.75 17.56
 -2 2 1 643.6 17.67
 -2 2 1 754.92 18.05
 -2 2 1 649.23 17.71
 -2 2 1 647.56 17.35
 -2 2 1 710.55 17.15
 -2 2 1 662.7 17.65
 -2 2 1 647.31 17.44
 2 2 -1 564.82 17.67
 -2 -2 1 655.53 17.17
 -2 2 1 716.07 17.19
 -2 2 0 1954.13 50.42
 -2 2 0 1959.07 50.65
 2 2 0 2015.82 50.71
 -2 2 0 1941.37 50.55
 -2 2 0 1944.48 50.55
 -2 2 0 1960.69 50.5
 2 2 0 2104.63 50.91
 -2 2 0 1974.6 50.74
 -2 2 0 1941.94 50.61
 2 2 0 1940.71 50.14
 2 -2 0 1954.81 50.14
 -2 2 -1 2842.75 75.08
 -2 2 -1 2865.32 74.62
 -2 -2 -1 2847.76 74.59
 -2 2 -1 2899.61 75.03
 2 2 1 3079.09 75.05
 2 2 1 3099.79 75.23
 -2 2 -1 2928.43 74.62
 -2 -2 -1 2859.78 74.62
 -2 2 -1 2959.94 74.96
 2 2 1 3054.96 75.21
 -2 2 -1 2937.79 75
 2 2 2 944.96 25.18
 -2 2 -2 953.06 24.95
 2 2 2 975.52 25.02
 2 2 2 955.6 25.16
 2 2 2 922.1 25.02
 -2 2 -2 954.83 24.94
 -2 2 -3 73.29 2.83
 2 2 3 70.41 3.34
 -2 2 -3 71.76 2.94
 -2 -2 -3 73.61 2.54
 -2 2 -3 81.26 2.56
 2 2 3 75.04 3.06
 2 2 3 70.3 2.9
 -2 2 -3 78.31 2.87
 2 2 3 68.89 3.09
 2 2 4 1642.08 42.2
 2 2 4 1665.26 42.04
 2 2 4 1579.73 41.72
 2 2 4 1606.09 42.09
 -2 2 -4 1569.65 41.93
 -2 2 -4 1633.54 41.98
 2 2 4 1644.68 42.04
 2 -2 4 1586.95 41.74
 -2 2 -4 1601.11 41.83
 -2 -2 -4 1624.12 41.69
 -2 2 -4 1615.11 41.67
 -2 -2 -5 39.88 1.93
 -2 2 -5 36.53 1.87
 -2 -2 -5 42.01 1.91
 2 -2 5 40.09 2.25
 2 2 5 42.59 2.23
 2 2 5 37.81 1.81
 2 2 5 43 2.38
 2 2 5 39.53 2.19
 -2 2 -5 41.39 2.04
 -2 2 -5 39.59 1.72
 2 2 5 41.03 1.79
 -2 2 -5 37.66 2.24
 2 2 5 41.1 2.68
 2 2 6 2802.08 72.79
 2 2 6 2749.84 72.7
 2 2 6 2791.51 72.74
 2 2 6 2822.86 72.59
 -2 2 -6 2780.36 72.59
 -2 2 -6 2851.37 72.31
 -2 -2 -6 2852.88 72.35
 -2 2 -6 2826.47 72.55
 2 2 6 2811.59 72.07
 2 -2 6 2726.8 72.38
 -2 -2 -6 2796.27 72.31
 2 2 7 30.24 2.7
 2 2 7 30.72 2.13
 2 2 7 28.76 1.8
 2 -2 7 34.53 1.93
 -2 2 -7 32.09 2.32
 -2 -2 -7 29.04 1.9
 2 -2 7 33.27 2.32
 -2 2 -7 31.13 1.92
 2 2 7 29.14 2.25
 -2 2 -7 32.18 1.65
 2 2 8 1176.76 31.25
 -2 2 -8 1166.42 31.06
 -2 -2 -8 1144.29 31.07
 -2 2 -8 1190.33 31.24
 -2 -2 -8 1174.73 31.1
 2 -2 8 1157.77 31.18
 2 2 8 1169.05 31.58
 2 2 8 1181.79 31.53
 2 2 8 1166.89 31.06
 2 -2 8 1207.71 31.11
 -2 2 -8 1181.07 31.4
 2 2 9 137.5 5.02
 2 2 9 146.57 5.63
 -2 2 -9 141.35 4.92
 -2 -2 -9 137.09 4.94
 -2 2 -9 129.65 4.88
 -2 -2 -9 140.48 4.93
 2 -2 9 135.42 5.17
 2 -2 9 144.58 4.91
 2 2 9 138.41 4.85
 -2 2 -9 143.14 5.36
 2 2 9 140.13 5.33
 2 2 10 352.43 10.89
 -2 -2 -10 328.31 10.18
 -2 2 -10 338.99 10.21
 2 -2 10 339.9 10.41
 -2 -2 -10 348.21 10.25
 -2 2 -10 341.81 10.24
 2 2 10 334.69 10.15
 2 -2 10 349.49 10.22
 2 2 10 336.65 10.24
 -2 2 -10 335.79 10.59
 2 2 10 344.43 10.61
 2 2 11 47.4 3.6
 -2 -2 -11 46.04 2.81
 -2 2 -11 39.88 2.68
 -2 -2 -11 43.86 2.74
 2 -2 11 39.65 3.08
 -2 2 -11 41.88 2.74
 2 2 11 45.84 2.68
 2 -2 11 40.18 2.59
 2 2 11 43.11 2.97
 2 2 11 40.49 2.71
 -2 2 -11 43.06 3.16
 -2 2 -12 358.06 11.22
 2 2 12 338.27 10.7
 2 -2 12 344.02 10.74
 2 2 12 336.68 10.61
 2 2 12 343.29 11.1
 -2 2 -12 358.49 10.86
 -2 -2 -12 361.97 10.84
 -2 2 -12 346.25 10.79
 -2 -2 -12 346.43 10.82
 -2 2 -13 32.71 2.62
 2 2 13 33.89 3.66
 -2 2 -13 35.94 2.8
 -2 -2 -13 27.78 2.7
 -2 2 -14 643.25 18.64
 -2 -2 -14 617.65 18.49
 2 -2 14 647.46 18.76
 -2 2 -14 646.5 19.03
 -2 2 -14 621.05 18.57
 2 2 14 671.51 19.33
 -2 2 -14 626.3 18.54
 -2 -2 -14 623.35 18.58
 -2 2 -15 33.04 3.43
 2 2 15 23.73 3.79
 -2 2 -15 24.65 2.62
 -2 -2 -15 28.36 2.98
 -2 2 -15 27.68 2.92
 2 -2 15 27.79 3.45
 -2 2 -15 27.15 2.9
 -2 -2 -15 25.67 2.84
 -2 2 -16 20.64 3.23
 -2 -2 -16 18.64 2.82
 -2 2 -16 16.6 2.72
 -2 -2 -16 20.15 2.8
 2 2 16 23.44 3.84
 2 -2 16 16.75 3.28
 -2 2 -17 54.09 3.82
 -2 -2 -17 49.52 3.92
 -2 2 -17 63.96 4.66
 -2 2 -17 56.32 4
 -2 -2 -17 57.86 3.99
 2 -2 17 66.38 4.74
 2 2 17 68.93 5.17
 -2 -2 -17 64.96 4.23
 -2 2 -17 57.84 4.07
 -2 -2 -18 36.15 3.31
 -2 2 -18 31.16 2.9
 -2 -2 -18 28.3 3.03
 -2 2 -18 36.22 3.3
 2 -2 18 40.21 3.9
 -2 2 -18 34.42 3.32
 -2 -2 -18 33.02 3.3
 2 2 18 36.44 4.19
 -2 -2 -19 3.46 2.36
 -2 2 -19 0.31 2.08
 -2 -2 -19 -0.61 2.24
 -2 2 -19 1.2 2.18
 2 -2 19 -0.32 2.92
 -2 2 -20 16.8 2.65
 -2 -2 -20 19 2.73
 2 -2 20 22.32 3.33
 -2 2 -20 23.33 2.89
 -2 2 -21 27.54 2.92
 -2 -2 -21 23.9 2.77
 2 -2 21 24.42 2.66
 -2 2 -21 28.37 2.88
 -2 2 -21 27.14 2.78
 -2 2 -22 93.83 4.37
 -2 -2 -22 87.43 4.37
 2 -2 22 97.35 4.3
 -2 2 -22 94.12 4.39
 -2 2 -22 88.04 4.27
 -2 -2 -22 83.33 4.3
 -2 -2 -23 5.3 1.82
 -2 2 -23 8.65 1.77
 -2 2 -23 10.34 1.92
 -2 2 -24 11.63 1.65
 -2 -4 23 1.12 1.23
 2 4 -22 4.44 1.56
 -2 -4 22 2.98 2.06
 2 4 -21 0.06 1.71
 -2 -4 21 2.91 2.25
 2 4 -20 2.41 1.97
 -2 -4 20 1.23 2.51
 2 4 -20 3.67 1.66
 2 4 -19 21.62 2.49
 2 4 -18 15.19 2.85
 -2 4 18 13.59 3.63
 2 4 -18 15.38 2.38
 -2 -4 18 17.48 3.08
 -2 -4 17 45.72 3.91
 2 4 -17 50.22 3.99
 -2 4 17 48.57 4.62
 2 4 -17 44.51 3.43
 -2 4 17 43.03 3.77
 -2 4 16 9.24 2.64
 -2 4 16 8.49 3.57
 2 4 -16 6.42 2.16
 2 4 -16 11.28 2.93
 -2 -4 15 48.06 3.99
 -2 4 15 40.38 3.86
 -2 4 15 53.42 4.8
 2 4 -15 41.83 3.81
 -2 -4 14 13.45 3.15
 -2 4 14 13.97 2.94
 2 4 -14 15.41 2.96
 -2 4 14 12.32 3.77
 2 4 -14 12.17 2.2
 -2 -4 13 2.18 2.78
 -2 4 13 2.93 2.41
 2 4 -13 2.04 2.51
 -2 4 13 1.83 3.29
 -2 4 13 0.72 2.13
 2 4 -13 3.01 1.8
 -2 -4 12 27.2 3.1
 -2 4 12 19.66 2.95
 2 4 -12 21.43 2.86
 -2 4 12 22.72 2.65
 -2 4 12 20.15 3.51
 2 4 -12 17.51 2.3
 -2 -4 11 6.47 2.53
 2 4 -11 7.15 1.85
 -2 4 11 9.06 2.16
 -2 4 11 9.05 3.04
 -2 4 11 9.05 2.38
 2 4 -10 8.78 2.29
 -2 4 10 9.92 2.15
 2 4 -10 5.8 1.74
 -2 4 10 4.92 2.3
 2 4 -9 129.79 5.18
 -2 4 9 120.56 5.66
 -2 4 9 118.32 5.34
 -2 -4 9 124.92 5.21
 2 4 -9 127.15 5.17
 -2 4 8 57.18 3.49
 2 4 -8 67.2 3.5
 -2 4 8 58.96 3.95
 -2 4 8 66.37 3.57
 2 4 -8 74.62 3.59
 2 4 -8 69.63 3.35
 -2 4 8 56.62 3.62
 -2 -4 8 66.85 3.62
 2 4 -7 287.64 8.87
 -2 4 7 280.86 9.23
 -2 4 7 280.5 9.04
 -2 4 7 267.66 9.14
 -2 -4 7 281.49 8.73
 -2 4 7 259.14 9.19
 2 4 -7 286.44 9.08
 2 4 -7 288.08 8.78
 2 4 -6 1094.01 29.56
 -2 4 6 1044.95 29.42
 -2 4 6 1114.07 29.53
 -2 4 6 1075.81 29.72
 -2 -4 6 1098.36 29.18
 -2 -4 6 1088.2 29.07
 -2 4 6 1061.81 29.59
 -2 4 6 1098.61 29.75
 2 4 -6 1100.93 29.54
 2 4 -6 1102.75 29.1
 2 4 -5 83.54 3.71
 -2 -4 5 85.36 3.48
 -2 4 5 90.89 4
 -2 4 5 83.6 3.33
 -2 4 5 86.32 4.05
 2 4 -5 90.26 3.89
 -2 4 5 86.36 3.87
 -2 4 5 88.76 4.04
 -2 -4 5 87.6 3.59
 -2 4 5 82.11 3.7
 -2 4 5 81.17 3.8
 -2 4 5 90.2 3.92
 2 4 -5 92.9 3.54
 -2 4 4 58.17 3.23
 -2 4 4 62.13 2.82
 -2 4 4 61 3.18
 2 4 -4 62.65 3.28
 -2 4 4 66.56 3.25
 -2 4 4 64.38 3.48
 -2 4 4 56.85 2.74
 -2 4 4 66.26 3.31
 -2 4 4 65.53 3.43
 -2 -4 4 79.02 3.17
 2 4 -4 70.19 3.35
 -2 4 4 50.69 2.9
 -2 4 4 63.68 3.23
 2 4 -3 121.51 4.37
 -2 4 3 101.25 4.19
 2 4 -3 109.64 4.7
 -2 -4 3 115.5 4.07
 -2 4 3 105.09 4.08
 -2 4 3 108.55 4.26
 -2 4 3 104.79 3.94
 2 4 -3 108.47 4.32
 -2 4 3 105.97 4.13
 -2 4 3 101.33 4.24
 -2 4 3 97.92 4
 -2 4 3 104.84 4.17
 -2 4 3 108.66 3.96
 -2 4 3 100.99 4.14
 -2 4 2 125.95 4.32
 2 4 -2 135.96 4.79
 2 4 -2 136.52 4.99
 -2 -4 2 132.33 4.53
 2 4 -2 135.41 5.25
 -2 4 2 141.88 5.29
 -2 4 2 139.53 5.12
 -2 4 2 137.97 4.89
 -2 4 2 129.28 4.88
 2 4 -2 136.16 4.96
 -2 4 2 130.92 4.66
 2 4 -2 132.07 4.51
 -2 4 2 128.87 4.87
 -2 4 2 137.1 4.74
 2 4 -2 140.94 5.11
 -2 4 2 133.74 4.87
 -2 4 2 128.97 4.63
 -2 -4 1 330.71 9.8
 2 4 -1 337.39 10.01
 -2 4 1 339.07 9.8
 -2 4 1 347.22 10.53
 2 4 -1 350.44 10.66
 -2 4 1 343.17 10.33
 -2 4 1 339.91 9.94
 2 4 -1 343.16 10.22
 2 4 -1 339.29 10.21
 -2 4 1 369.23 10.32
 -2 4 1 348.61 10.11
 2 4 -1 333.82 10.23
 2 4 -1 339.33 10.35
 -2 4 1 347.74 10.21
 -2 4 1 352.33 10.18
 2 4 -1 333 9.89
 -2 4 1 345.65 10.31
 2 4 0 102.39 4.52
 -2 4 0 101.75 4.27
 -2 4 0 101.14 4.02
 2 4 0 99.41 4.02
 2 4 0 103.15 4.17
 -2 4 0 102.39 4.15
 -2 4 0 103.12 3.99
 2 4 0 100.73 4.21
 2 4 0 107.36 4.05
 2 4 0 100.62 3.89
 -2 4 0 96.59 3.71
 2 4 0 96.68 4.11
 -2 4 0 94.32 3.42
 -2 4 0 97.35 4.14
 -2 4 -1 428.92 12.44
 2 4 1 445.24 12.66
 2 4 1 414.64 12.06
 2 4 1 410.26 12.33
 -2 4 -1 408.45 11.96
 -2 4 -1 434.08 12.23
 -2 4 -1 431.91 12.22
 2 4 1 408.78 12.37
 2 4 1 427.84 12.19
 2 4 1 419.71 12.1
 -2 4 -1 412.9 11.99
 2 4 1 412.18 12.21
 2 4 2 102.9 4.35
 2 4 2 88.51 3.62
 2 4 2 95.57 4.08
 -2 4 -2 90.29 3.79
 -2 4 -2 89.88 3.79
 2 4 2 93.77 3.84
 2 4 2 90.52 3.8
 2 4 2 101.28 4.14
 -2 4 -2 82.23 3.35
 2 4 2 90.9 3.83
 -2 4 -2 89.48 3.61
 2 4 3 241.57 7.95
 2 4 3 216.94 7.02
 2 4 3 224.73 7.17
 2 4 3 230.07 7.41
 2 4 3 227.17 7.28
 2 4 3 233.36 7.3
 2 4 3 225.39 7.34
 2 4 3 223.51 7.64
 2 4 4 14.81 2.74
 2 4 4 9.25 1.67
 2 4 4 18.12 2.14
 2 4 4 15.9 2.04
 2 4 4 18.65 2.45
 2 4 4 19.15 2.54
 2 4 4 18.29 2.21
 2 4 4 14.53 2.13
 2 4 4 18.24 2.01
 2 4 5 220.18 7.62
 2 4 5 206.49 7.9
 2 -4 5 219.65 6.78
 -2 4 -5 203.17 6.98
 2 4 5 208.1 7.16
 2 4 5 204.69 6.86
 2 4 5 216.38 6.89
 -2 4 -5 205.56 6.84
 2 4 5 215.75 6.92
 2 4 5 235.47 7.66
 2 4 5 206.91 7.18
 2 4 6 6.72 1.8
 2 -4 6 6.17 2.07
 -2 4 -6 4.64 1.59
 2 4 6 4.31 1.94
 2 4 6 7.77 1.88
 2 4 6 5.13 2.15
 -2 4 -6 5.38 1.91
 2 4 7 36.7 3.06
 -2 4 -7 37.33 2.45
 -2 4 -7 38.52 2.79
 2 -4 7 40.78 2.87
 2 4 7 36.07 2.79
 2 4 7 41.42 3.45
 2 4 7 36.2 2.85
 -2 4 -7 34.07 2.56
 -2 4 -8 14.13 1.86
 2 -4 8 15.13 2.48
 2 4 8 12.65 2.61
 -2 4 -8 14.82 1.97
 2 4 8 11.96 2.17
 2 4 8 13.1 2.9
 -2 4 -8 14.41 2.28
 2 4 8 12.8 2.36
 2 4 8 15.42 2.22
 2 -4 9 198.42 7.02
 -2 4 -9 204.82 7.24
 2 4 9 186.73 7.53
 -2 4 -9 192.97 7.09
 2 4 10 384.89 12.37
 2 4 10 386.61 11.85
 -2 4 -10 378.26 11.82
 2 4 10 388.98 12.45
 2 4 11 7.31 2.46
 -2 4 -11 7.41 2.46
 2 4 11 10.75 3.27
 2 4 11 4.98 2.06
 2 -4 11 6.28 2.59
 -2 4 -11 5.78 2
 -2 4 -12 233.21 8.43
 -2 4 -12 235.8 8.63
 2 -4 12 223.89 8.24
 2 4 12 231.22 8.91
 2 4 12 238.26 9.16
 2 4 12 220.71 8.26
 2 4 13 35.23 3.16
 -2 4 -13 35.63 3.56
 2 4 13 33.77 4.16
 2 4 13 30.8 3.37
 2 4 14 76.11 4.59
 2 4 14 85.95 5.15
 2 -4 14 92.49 5.17
 -2 4 -14 94.72 5.27
 -2 4 -14 94.77 4.96
 2 4 15 64.31 4.53
 2 4 15 63.91 4.09
 -2 4 -15 68.97 4.23
 2 -4 15 72.86 4.63
 -2 4 -16 22.95 2.76
 2 -4 16 21.03 3.37
 2 4 16 19.72 2.98
 -2 4 -17 14.51 2.54
 -2 4 -17 14.36 2.45
 2 -4 17 15.03 3.2
 -2 4 -18 17.24 2.48
 2 -4 18 22.54 3.24
 -2 4 -19 4.68 2.08
 -2 4 -19 2.47 1.69
 2 -4 19 2.46 2.75
 -2 4 -20 2.35 1.94
 2 -4 20 1.78 2.48
 -2 4 -21 1.38 1.7
 2 -4 21 2.04 1.67
 2 4 21 -0.16 1.98
 2 -4 22 5.52 1.57
 -2 -6 20 20.13 1.76
 -2 -6 19 2.57 1.82
 -2 6 18 28.82 2.71
 2 6 -18 37.6 2.34
 -2 6 17 2.88 1.99
 -2 -6 17 0.07 2.24
 2 6 -17 4.2 1.59
 -2 6 16 50.56 3.88
 -2 -6 16 61.07 3.66
 2 6 -16 54.86 3.41
 2 6 -15 8.53 2.1
 -2 6 14 22.85 3.21
 2 6 -14 28.19 2.75
 2 6 -13 14.16 2.21
 -2 6 13 12.29 2.92
 -2 -6 13 15.13 2.88
 2 6 -13 15.15 2.4
 2 6 -12 4.36 1.95
 2 6 -12 4.61 2
 -2 6 12 4.4 2.53
 -2 -6 12 5.23 2.69
 -2 6 11 15.07 3.15
 2 6 -11 15.67 2.45
 2 6 -11 15.93 2.49
 2 6 -11 15.71 2.54
 2 6 -10 42.49 3.26
 -2 6 10 41.61 3.88
 -2 6 10 37.3 3.61
 2 6 -10 41.4 3.33
 2 6 -10 40.38 3.25
 -2 6 9 55.47 4.5
 2 6 -9 59 3.71
 -2 6 9 60.07 4.55
 2 6 -9 61.16 3.94
 -2 6 9 57.66 4.17
 -2 6 8 283.72 10.71
 -2 6 8 292.47 10.36
 -2 6 8 287.83 10.66
 2 6 -8 299.71 10.08
 2 6 -7 57.36 3.57
 -2 6 7 46.2 3.97
 -2 6 7 55.65 4.13
 -2 6 7 51.34 3.8
 -2 6 7 52.13 3.3
 -2 6 7 52.39 4.13
 -2 6 6 15.22 2.8
 2 6 -6 20.73 2.59
 -2 6 6 13.66 2.76
 2 6 -6 17.16 2.29
 -2 6 6 16.38 2.6
 -2 6 6 16.08 2.72
 -2 6 6 16.39 2.31
 2 6 -5 40.33 3.2
 2 6 -5 35.58 2.84
 -2 6 5 28.31 3.14
 -2 6 5 31.47 3.11
 -2 6 5 31.58 2.8
 -2 6 5 31.72 3.23
 -2 6 5 35.16 3.44
 -2 6 4 56.28 3.21
 2 6 -4 65.99 3.83
 2 6 -4 62.07 3.54
 -2 6 4 60.58 3.89
 -2 6 4 58.14 3.86
 -2 6 4 60.44 3.51
 -2 6 4 59.51 3.9
 -2 6 4 65.11 4.14
 -2 6 3 70.43 4.37
 -2 6 3 78.7 3.98
 -2 6 3 68.98 4.25
 -2 6 3 60.93 4.02
 -2 6 3 75.32 4.1
 2 6 -3 76.27 4.17
 2 6 -3 77.71 4.19
 -2 6 3 66.87 3.6
 -2 6 3 65.75 4.08
 2 6 -3 71.04 3.74
 2 6 -3 79.48 4.13
 -2 6 2 191.49 7.11
 2 6 -2 185.4 7.17
 2 6 -2 206.91 7.39
 -2 6 2 188.63 6.83
 -2 6 2 197.97 7.62
 2 6 -2 185.79 6.84
 -2 6 2 183.54 7.16
 2 6 -2 209.3 7.32
 -2 6 2 200.47 7.05
 -2 6 2 198.06 7.51
 -2 6 2 187.94 7.26
 -2 6 1 2.95 2.14
 2 6 -1 1.38 2.14
 2 6 -1 2.51 2.07
 -2 6 1 2.51 1.73
 -2 6 1 1.34 2.09
 2 6 -1 1.13 2.25
 2 6 -1 1.65 1.47
 -2 6 1 0.78 1.97
 2 6 -1 4.03 1.89
 -2 6 1 5.1 2.16
 -2 6 1 2.24 2.11
 -2 6 1 2.76 1.96
 2 6 0 445.94 13.66
 -2 6 0 427.24 13.26
 2 6 0 432.12 13.6
 -2 6 0 434.67 13.63
 -2 6 0 441.86 13.38
 -2 6 0 430.69 13.51
 2 6 0 453.9 13.59
 2 6 0 445.08 13.6
 -2 6 0 436.01 13.49
 2 6 0 465.51 14.36
 -2 6 0 464.69 14.12
 -2 6 0 425.68 13.83
 2 6 1 89.59 4.54
 -2 6 -1 84.12 4.35
 2 6 1 86.58 4.43
 2 6 1 85.55 4.17
 2 6 1 79.04 4.34
 -2 6 -1 77.86 4.3
 -2 6 -1 87.7 4.3
 2 6 1 89.28 5.03
 -2 6 -1 77.62 4.07
 2 6 1 85.01 4.26
 2 6 2 37.72 3.11
 -2 6 -2 35.52 3.06
 -2 6 -2 35.73 2.61
 2 6 2 36.28 3.47
 -2 6 -2 39.76 3.14
 2 6 2 35.72 3.01
 2 6 2 35.46 3.03
 2 6 2 36.25 2.93
 -2 6 -2 34.58 2.91
 2 6 2 30.35 2.9
 -2 6 -2 35.58 2.84
 2 6 2 35.68 2.84
 2 6 3 90.58 4.9
 2 6 3 99.11 5.5
 -2 6 -3 86.65 4.24
 2 6 3 89.5 4.74
 -2 6 -3 98.99 4.61
 2 6 3 90.69 4.57
 2 6 3 90.05 4.67
 2 6 3 96.3 4.56
 -2 6 -3 93.81 4.59
 2 6 3 83.97 4.55
 -2 6 -3 99.61 4.61
 2 6 3 89.44 4.17
 -2 6 -3 95.34 4.46
 2 6 3 88.77 4.4
 2 6 4 10.77 2.85
 -2 6 -4 10.13 2.37
 2 6 4 8.67 2.28
 2 6 4 6.46 1.92
 2 6 4 10.61 2.28
 -2 6 -4 11.49 2.24
 2 6 4 10.26 2.37
 2 6 4 13.12 2.35
 -2 6 -4 13.44 2.47
 2 6 4 11.72 2.58
 -2 6 -4 9.53 2.02
 -2 6 -5 15.4 2.18
 -2 6 -5 13.78 2.25
 2 6 5 11.71 2.4
 2 6 5 13.04 2.45
 2 6 5 13 3.08
 2 6 5 16.08 2.54
 -2 6 -5 12.87 2.37
 2 6 5 12.06 2.23
 -2 6 -5 14.37 2.49
 2 6 5 15.63 2.77
 2 6 5 14.72 2.95
 -2 6 -6 19.89 2.4
 2 6 6 15.62 2.54
 2 6 6 13.59 3.11
 -2 6 -6 18.81 2.56
 2 6 6 20.9 2.68
 2 6 6 19.15 2.43
 -2 6 -6 19.94 2.55
 2 6 6 24.46 3.23
 2 6 6 21.39 3.07
 -2 6 -6 18.33 2.46
 2 6 7 6.81 2.76
 2 6 7 11.6 3.07
 2 6 7 8.88 2.44
 2 6 7 12.08 2.61
 -2 6 -7 11.47 2.4
 -2 6 -7 11.33 2.09
 -2 6 -7 8.42 2.39
 -2 6 -7 7.49 2.32
 -2 6 -8 227.63 8.07
 2 6 8 226.9 8.93
 2 6 8 209.35 8.89
 -2 6 -8 210.21 7.78
 2 6 8 220.97 8.21
 -2 6 -8 211.12 7.7
 2 6 9 8.68 2.61
 -2 6 -9 11.87 2.38
 -2 6 -9 9.12 2.31
 2 6 9 7.08 3.07
 2 6 9 5.4 2.72
 2 6 10 194.55 7.58
 2 6 10 184.87 8.14
 -2 6 -10 189.75 7.18
 -2 6 -10 184.36 7.35
 2 6 10 173.67 8.12
 2 6 11 72.83 4.41
 2 6 11 71.91 4.94
 -2 6 -11 76.7 4.28
 2 6 11 66.31 4.87
 -2 6 -11 64.3 3.88
 2 6 12 9.02 3.01
 2 6 12 6.14 2.67
 -2 6 -12 11.31 2.02
 2 6 12 17.82 2.84
 -2 6 -12 14.06 2.39
 -2 6 -13 4.69 2.05
 2 6 13 5.17 2.66
 -2 6 -14 76.28 4.32
 -2 6 -15 1.34 1.75
 -2 6 -16 56.75 3.55
 2 -6 16 57.78 3.56
 -2 6 -17 9.33 1.75
 2 -6 17 7.89 2.24
 -2 6 -18 57.37 3.22
 2 -6 18 67.71 3.08
 2 6 19 0.51 1.51
 2 -6 19 2.3 1.46
 2 -6 20 9.4 1.34
 2 8 -15 7.03 1.29
 2 8 -15 8.16 1.45
 2 8 -14 3.98 1.45
 2 8 -14 3.92 1.54
 2 8 -13 33.39 2.55
 2 8 -13 33.65 2.46
 2 8 -13 32.24 2.17
 -2 8 12 4.68 1.94
 2 8 -12 9.88 1.97
 2 8 -12 10.89 1.74
 2 8 -11 40.44 2.71
 2 8 -11 42.18 2.99
 -2 8 10 3.36 2.05
 2 8 -10 9.27 1.89
 2 8 -10 8.02 1.9
 2 8 -10 3.86 1.9
 2 8 -9 1.27 1.82
 2 8 -9 1.38 1.81
 2 8 -9 0.33 1.71
 -2 8 9 2.73 2.15
 -2 8 8 9.89 2.52
 2 8 -8 8.93 2.26
 2 8 -8 9.54 2.14
 2 8 -7 7.86 2.28
 2 8 -7 8.28 2.25
 2 8 -6 2.31 2.14
 2 8 -6 -1.92 1.87
 2 8 -6 -0.53 2.14
 -2 8 6 1.32 2.12
 2 8 -6 0.85 2.07
 2 8 -5 0.54 2.1
 2 8 -5 3.44 2.21
 2 8 -5 2.87 1.94
 2 8 -5 1.37 2.13
 -2 8 5 2.44 2.14
 2 8 -5 4.81 2.2
 -2 8 4 -0.62 2.48
 2 8 -4 0.33 2.15
 2 8 -4 -0.18 2.21
 -2 8 4 0.16 2.08
 2 8 -4 2.14 1.86
 2 8 -4 3.11 2.19
 -2 8 4 1.22 2.12
 2 8 -4 1.44 2.13
 2 8 -3 5.49 2.31
 -2 8 3 5.74 2.16
 2 8 -3 6.39 1.98
 2 8 -3 4.79 2.26
 -2 8 3 5.63 2.2
 -2 8 3 5.21 2.57
 2 8 -3 7.05 2.41
 -2 8 2 3.9 2.23
 2 8 -2 1.36 2.17
 2 8 -2 0.27 1.88
 2 8 -2 1.85 2.23
 -2 8 2 0.5 2.01
 -2 8 2 2.97 2.35
 2 8 -2 2.69 2.15
 2 8 -1 20.93 2.89
 -2 8 1 24.61 3.1
 2 8 -1 24.02 2.93
 -2 8 1 28.41 2.86
 2 8 -1 28.81 3.02
 2 8 -1 23.47 2.6
 -2 8 1 22.56 2.53
 -2 8 0 3.07 2.33
 2 8 0 0.56 2.25
 2 8 0 1.28 2.25
 -2 8 0 -0.26 2.19
 2 8 0 -0.36 2.26
 2 8 0 1.05 1.8
 -2 8 0 2.54 1.89
 2 8 1 3.31 1.87
 -2 8 -1 2.93 1.89
 -2 8 -1 5.03 2.34
 2 8 1 4.19 2.25
 2 8 1 6.41 2.44
 -2 8 -1 1.74 2.27
 2 8 1 5.99 2.37
 -2 8 -1 6.7 2.32
 -2 8 -2 12.58 2.44
 2 8 2 12.47 2.54
 -2 8 -2 15.26 2.63
 -2 8 -2 11.99 2.54
 -2 8 -2 12.64 2.18
 2 8 3 24.83 2.92
 -2 8 -3 18.38 2.76
 -2 8 -3 21.41 2.81
 -2 8 -3 20.61 2.93
 -2 8 -3 20.7 2.56
 -2 8 -4 8.23 2.26
 -2 8 -4 3.68 2.31
 2 8 4 7.43 2.44
 -2 8 -4 5.54 2.32
 -2 8 -4 5.33 2.46
 2 8 4 2.86 2.85
 -2 8 -5 111.78 5.19
 -2 8 -5 109.93 5.43
 2 8 5 120.46 5.19
 -2 8 -5 108.58 5.17
 -2 8 -5 105.53 5.42
 2 8 5 112.51 6.28
 -2 8 -6 17.59 2.52
 -2 8 -6 19.38 2.71
 -2 8 -6 18.39 2.64
 -2 8 -6 19.84 2.8
 2 8 6 11.81 3.09
 -2 8 -7 15.3 2.44
 -2 8 -7 19.62 2.55
 -2 8 -7 10.74 2.85
 2 8 8 -0.37 2.46
 -2 8 -8 1.42 2.05
 -2 8 -9 9.1 1.95
 2 8 9 10.28 2.55
 -2 8 -9 11 2.13
 -2 8 -9 12.03 2.24
 -2 8 -10 0.64 1.58
 2 8 10 0.33 2.17
 -2 8 -10 1.77 1.69
 -2 8 -10 1.53 1.83
 2 8 11 4.95 2.18
 -2 8 -11 7.63 1.79
 -2 8 -11 8.46 1.98
 2 8 12 2.73 1.96
 -2 8 -12 1.4 1.48
 -2 8 -12 3.68 1.74
 -2 8 -13 4.63 1.88
 2 8 13 2.18 1.77
 -2 8 -13 3.17 1.36
 -2 8 -13 3.21 1.56
 -2 8 -14 2.57 1.59
 2 8 14 2.5 1.45
 -2 8 -14 1.8 1.11
 -2 8 -14 2.73 1.37
 -2 8 -15 5.31 1.25
 -2 8 -15 7.56 1.51
 -2 10 -1 5.5 1.5
 -2 10 -2 -0.41 1.4
 -2 10 -3 1.55 1.32
 -2 10 -4 5.22 1.34
 -2 10 -5 11.17 1.46
 3 -1 -25 9.89 1.55
 3 1 -25 10.53 1.52
 3 1 -25 10.45 1.57
 3 1 -24 94.67 3.97
 3 -1 -24 86.11 3.95
 3 1 -24 94.88 4
 3 -1 -24 86.87 3.73
 3 -1 -23 3.6 1.93
 3 1 -23 3.74 1.97
 3 1 -23 1.74 1.73
 3 1 -22 0.59 1.84
 3 -1 -22 1.89 1.87
 3 -1 -22 1.28 1.98
 3 1 -22 -1.09 1.98
 -3 1 22 2.4 2.71
 3 -1 -22 2.78 2.02
 -3 -1 22 0.59 2.63
 3 1 -21 71.37 4.14
 3 -1 -21 72.38 4.12
 3 -1 -21 76.97 4.37
 3 1 -21 73.42 4.27
 3 1 -20 1.74 2.55
 -3 1 20 6.6 3.29
 3 1 -20 1.12 2.17
 3 -1 -20 4.86 2.33
 -3 -1 20 2.66 2.88
 3 1 -20 3.96 2.26
 3 -1 -20 3.05 2.19
 3 1 -19 17.03 3.06
 -3 -1 19 19.9 3.36
 -3 1 19 18.69 3.74
 3 -1 -19 18.02 2.76
 3 1 -19 21.61 2.84
 3 1 -19 23.19 3.02
 3 -1 -19 19 2.92
 3 1 -18 117.7 5.84
 -3 -1 18 120.7 5.83
 3 1 -18 113.86 5.5
 3 -1 -18 111.66 5.53
 -3 1 18 118.99 6.26
 3 1 -18 113.6 5.46
 3 -1 -18 108.72 5.34
 -3 -1 17 20.9 3.35
 3 -1 -17 23.19 2.91
 3 1 -17 21.78 3.25
 3 -1 -16 32.98 3.16
 3 1 -16 32.16 3.32
 -3 -1 15 2.71 2.23
 3 -1 -15 1.59 2.11
 3 1 -15 3.43 2.34
 -3 -1 14 10.22 2.39
 -3 1 14 11.33 2.35
 -3 1 14 11.73 2.61
 3 -1 -14 12.19 2.32
 -3 1 13 6.74 2.08
 -3 -1 13 7.28 2.19
 -3 1 13 7.5 2.26
 -3 -1 13 5.86 2.4
 3 1 -13 4.21 2.2
 3 -1 -13 6.13 2.02
 3 1 -12 95.12 4.28
 3 -1 -12 96.67 4.12
 -3 -1 12 92.27 4.24
 -3 1 12 93.84 4.28
 -3 1 12 89.31 4.07
 -3 -1 12 88.3 4.2
 -3 -1 11 38.78 2.98
 -3 1 11 41.35 2.85
 -3 -1 11 36.54 2.76
 3 1 -11 35.98 2.81
 3 -1 -11 39.62 2.64
 -3 -1 11 35.55 2.71
 3 1 -11 29.6 2.07
 3 1 -10 122.36 4.44
 -3 -1 10 132.7 4.91
 -3 1 10 143.31 5.04
 -3 -1 10 127.65 4.9
 3 -1 -10 127.98 4.74
 3 1 -10 125.69 4.91
 -3 1 10 129.35 4.5
 -3 -1 10 128.85 4.85
 3 1 -9 50.85 2.37
 3 1 -9 54.72 2.89
 3 -1 -9 59.04 2.7
 -3 -1 9 54.71 2.78
 -3 1 9 56.78 2.84
 -3 -1 9 50.03 2.73
 -3 -1 9 47.78 2.83
 -3 1 9 55.75 2.44
 3 1 -8 35.88 2.42
 3 -1 -8 42.66 2.3
 -3 1 8 44.06 2.37
 -3 1 8 45.38 2.43
 -3 -1 8 40.7 2.53
 -3 1 8 35.52 2.38
 -3 1 8 45.71 2.17
 -3 -1 8 36.68 2.35
 3 1 -7 393.45 11.1
 -3 1 7 410.46 11.16
 -3 1 7 368.4 10.95
 -3 1 7 405.8 10.93
 -3 -1 7 390.47 11.04
 -3 1 7 394.64 11.18
 -3 1 7 401.82 10.92
 3 -1 -7 411.86 11
 3 1 -7 403.37 11.18
 -3 1 7 403.82 10.9
 -3 -1 7 387.93 11.1
 3 1 -6 2109.98 54.64
 3 1 -6 2111.26 54.72
 3 1 -6 2065.89 54.75
 3 -1 -6 2075.65 54.57
 -3 1 6 2080.01 54.64
 3 -1 -6 2165.04 54.68
 3 1 -6 2198.07 54.68
 -3 -1 6 2088.96 54.7
 -3 1 6 2169.96 54.59
 -3 1 6 2157.22 54.76
 -3 -1 6 2096.73 54.67
 3 1 -6 2069.57 54.5
 -3 -1 6 2105.34 54.73
 -3 -1 5 46.02 2.32
 3 1 -5 41.37 2.05
 -3 1 5 37.32 2.08
 -3 -1 5 45.15 2.18
 3 -1 -5 41.12 1.82
 -3 1 5 41.54 2.18
 -3 -1 5 43.96 2.26
 -3 1 5 46.18 2.3
 3 -1 -5 46.02 2.06
 3 1 -5 54.35 2.1
 -3 -1 5 50.96 2.33
 3 1 -5 46.32 2.18
 3 1 -5 43.22 2.31
 -3 1 5 40.21 2.34
 -3 1 5 42.77 2.04
 3 1 -4 4703.65 118.48
 -3 1 4 4644.37 118.39
 3 1 -4 4626.03 118.42
 3 -1 -4 4519.62 118.35
 -3 1 4 4603.07 118.38
 -3 -1 4 4650.94 118.39
 -3 -1 4 4609.85 118.4
 3 -1 -4 4608.88 118.17
 -3 1 4 4650.05 118.39
 -3 1 3 1166.65 29.61
 -3 -1 3 1099.97 29.57
 -3 1 3 1162.42 29.6
 -3 1 2 1540.1 39.93
 -3 1 2 1554.69 39.95
 -3 -1 2 1561.01 39.87
 3 1 -2 1551.54 40.04
 -3 1 1 263.31 7.12
 -3 1 1 272.05 7.31
 3 1 -1 264.83 7.11
 3 -1 -1 265.63 7.1
 3 1 -1 258.16 7.17
 -3 -1 0 53.33 1.78
 -3 1 0 54.99 1.88
 -3 -1 0 52.5 1.86
 3 1 0 53.06 1.88
 -3 1 0 55.52 1.89
 -3 1 0 57.58 1.87
 3 1 0 57.04 2.22
 -3 1 0 59.02 2.01
 -3 -1 0 49.94 1.97
 3 1 1 606.15 15.83
 -3 1 -1 596.31 15.91
 -3 1 -1 612.98 16
 -3 1 -1 627.44 15.96
 -3 1 -1 618.72 15.95
 -3 -1 -1 601.17 15.94
 -3 1 -2 2549.58 64.98
 -3 1 -2 2483.61 64.81
 -3 1 -2 2509.81 64.87
 -3 -1 -2 2520.21 64.88
 3 1 2 2561.88 64.7
 -3 1 -3 347.16 9.45
 -3 1 -3 343.38 9.37
 -3 -1 -3 352.39 9.4
 3 1 3 339.53 9.63
 3 1 3 348.16 9.56
 -3 1 -3 344.99 9.22
 3 1 4 262.3 7.76
 -3 1 -4 269.82 7.52
 -3 1 -4 278.14 7.5
 3 1 4 260.12 7.61
 -3 1 -4 286.44 7.69
 -3 1 -4 266.61 7.49
 -3 -1 -4 256.99 7.49
 -3 1 -4 262.83 7.2
 3 1 5 390.82 11.4
 -3 1 -5 424.15 10.93
 -3 -1 -5 405.7 11.01
 3 1 5 406.15 11.56
 3 1 5 381.78 11.37
 -3 -1 -5 397.72 11.32
 3 -1 5 411.42 11.36
 -3 1 -5 409.32 11.47
 -3 1 -5 431.04 11.36
 -3 -1 -5 419.93 11.36
 -3 1 -5 444.88 11.38
 -3 1 -5 429.61 11.34
 -3 -1 -6 195.11 5.62
 3 1 6 198.53 6.3
 -3 1 -6 199.43 5.63
 -3 -1 -6 193.47 5.99
 3 -1 6 201.13 6.1
 3 1 6 188.25 6.08
 3 1 6 206 6.08
 3 1 6 193.96 6.06
 -3 -1 -6 188.99 5.92
 -3 1 -6 201.09 6.17
 -3 1 -6 211.79 6.01
 -3 -1 -6 192.85 5.98
 -3 1 -6 208.95 6.01
 3 1 7 300.17 9.08
 -3 1 -7 308.39 8.35
 -3 -1 -7 282.73 8.72
 -3 1 -7 307.23 8.98
 -3 1 -7 311.74 8.82
 -3 -1 -7 301.35 8.82
 3 1 7 318.45 8.86
 3 -1 7 311 8.92
 3 1 7 296.63 8.88
 3 1 7 302.95 8.87
 -3 -1 -7 304.81 8.42
 3 1 8 65.33 3.48
 -3 1 -8 52.58 3.04
 -3 -1 -8 59.83 2.95
 -3 1 -8 47.3 2.75
 -3 -1 -8 66.12 2.96
 3 1 8 55.58 2.79
 -3 1 -8 57.48 2.84
 -3 -1 -8 66.67 2.93
 3 1 8 62.1 3.21
 3 1 8 58.72 2.87
 -3 -1 -8 59.9 2.4
 -3 -1 -9 815.28 22.98
 -3 1 -9 831.02 23.21
 3 1 9 850.58 22.94
 -3 1 -9 884.75 23.08
 -3 -1 -9 860.24 23.07
 3 1 9 837.78 23.11
 -3 -1 -9 837.21 23.06
 -3 1 -9 860.87 23.07
 3 1 9 835.35 23.07
 3 1 9 875.01 23.12
 3 -1 9 876.52 23.13
 3 1 9 869.48 23.36
 -3 -1 -10 92.98 4.06
 -3 1 -10 95.73 4.3
 3 1 10 88.94 3.81
 -3 -1 -10 93.17 4.07
 -3 1 -10 104.39 4.16
 -3 -1 -10 98.14 4.09
 3 -1 10 102.24 4.47
 3 1 10 100.06 4.4
 -3 1 -10 99.51 4.1
 3 1 10 83.8 3.91
 3 1 10 94.44 4.05
 3 -1 10 95.06 4.08
 3 1 10 91.21 4.58
 3 1 11 913.24 24.6
 -3 1 -11 889.1 24.45
 -3 -1 -11 857.37 24.16
 3 1 11 838.03 23.87
 -3 1 -11 910.27 24.3
 -3 -1 -11 894.52 24.28
 3 -1 11 895.19 24.4
 -3 -1 -11 881.28 24.26
 3 1 11 866.95 24.31
 -3 1 -11 877.53 24.24
 3 1 11 896.12 24.26
 3 -1 11 902.67 24.3
 -3 1 -11 880.79 24.14
 -3 -1 -12 286.21 9.48
 -3 1 -12 317.77 9.62
 -3 1 -12 308.83 9.57
 3 -1 12 316.95 9.8
 -3 -1 -12 284.35 9.46
 3 1 12 296.09 9.7
 3 1 12 287.93 9.84
 -3 -1 -12 290.28 9.45
 -3 1 -12 301.07 9.77
 3 1 12 285.74 9.43
 3 -1 12 300.59 9.52
 -3 1 -12 286.9 9.3
 -3 1 -13 29.02 2.43
 3 1 13 25.18 2.54
 3 -1 13 30.03 2.63
 3 1 13 25.32 3.17
 -3 -1 -13 23.14 2.73
 -3 1 -13 24.18 2.64
 -3 -1 -13 29 2.73
 3 1 14 82.81 4.77
 -3 1 -14 74.11 4.32
 -3 1 -14 75.04 4.09
 -3 -1 -14 80.14 4.19
 3 1 14 73.1 4.01
 3 -1 14 62.88 3.84
 -3 -1 -14 81.2 4.19
 3 1 14 83.15 4.57
 -3 1 -14 70.28 3.99
 3 -1 14 73.6 4.38
 -3 1 -14 63.74 3.62
 -3 -1 -15 15.59 2.72
 -3 1 -15 12.94 2.62
 -3 1 -15 10.14 2.9
 3 1 15 12.98 3.38
 3 -1 15 16.46 3.27
 -3 1 -15 9.84 2.06
 -3 -1 -15 14.78 2.56
 -3 1 -15 11.33 2.58
 -3 -1 -16 98.75 5.2
 -3 1 -16 111.75 5.4
 3 -1 16 110.08 5.76
 -3 1 -16 109.01 5.74
 3 1 16 108.57 5.9
 -3 1 -17 5.08 2.52
 -3 -1 -17 5.96 2.55
 3 -1 17 6.11 3.33
 3 1 17 6.78 3.47
 -3 1 -17 9.5 2.71
 -3 -1 -17 7.89 2.64
 -3 -1 -17 8.03 2.81
 -3 1 -18 2.77 2.35
 -3 -1 -18 2.56 2.39
 -3 -1 -18 4 2.3
 -3 1 -18 2.53 2.22
 3 -1 18 7.32 3.17
 -3 -1 -18 1.68 2.51
 3 1 18 3.62 3.34
 -3 1 -19 7.13 2.45
 -3 -1 -19 8.02 2.61
 -3 1 -19 8.21 2.66
 -3 1 -19 8.11 2.54
 -3 -1 -19 8.82 2.63
 3 -1 19 8.2 2.34
 3 -1 19 7.64 3.17
 -3 1 -20 6.64 2.44
 -3 -1 -20 6.49 2.42
 -3 -1 -20 8.66 2.52
 -3 1 -20 10.02 2.62
 -3 1 -21 42.53 3.43
 -3 -1 -21 39.92 3.38
 -3 -1 -21 36.92 3.28
 -3 1 -22 26.77 2.83
 -3 -1 -22 26.09 2.76
 -3 -1 -22 27.48 2.84
 -3 1 -22 28.64 2.84
 -3 -1 -22 28.52 2.74
 -3 1 -22 26.26 2.75
 -3 -1 -23 8.72 2.07
 -3 1 -23 11.58 2.08
 -3 -1 -23 8.96 2.11
 -3 1 -23 10.19 2.09
 -3 -1 -23 9.38 1.95
 -3 1 -23 7.47 2.04
 -3 1 -24 4.05 1.55
 -3 -1 -24 6.32 1.63
 -3 1 -24 5.11 1.6
 3 3 -24 1.56 1.28
 3 -3 -23 1.49 1.52
 3 3 -23 2.88 1.54
 -3 -3 23 3.11 1.53
 3 3 -22 3.16 1.87
 -3 -3 22 4.62 2.44
 3 -3 -22 3.3 1.81
 3 3 -21 2.08 1.54
 3 3 -21 2.23 1.74
 -3 -3 21 0.25 2.57
 -3 3 21 5.13 2.96
 3 3 -20 40.77 3.08
 3 3 -20 42.28 3.14
 3 -3 -20 39.66 3.2
 3 3 -20 47.72 3.81
 3 3 -19 8.95 2.8
 -3 3 19 8.95 3.59
 3 3 -19 6.66 2.12
 3 3 -19 6.21 2.03
 -3 -3 19 4.8 2.84
 3 3 -19 9.26 2.31
 3 -3 -19 5.27 2.17
 3 3 -18 23.97 3.36
 -3 -3 18 21.86 3.36
 3 3 -18 18.94 2.72
 -3 3 18 22.05 4.05
 3 -3 -18 18.27 2.75
 3 3 -18 17.12 2.63
 3 3 -18 14.43 2.44
 3 3 -17 0.57 2.07
 3 3 -17 0.11 2.71
 -3 3 17 -0.12 2.23
 3 -3 -17 0.38 2.28
 3 3 -17 3.03 2.21
 -3 3 17 5.42 3.48
 3 3 -16 2.5 2.07
 -3 3 16 0.85 2.36
 -3 -3 16 3.61 3.02
 3 -3 -16 1.76 2.22
 3 3 -16 3.6 2.69
 -3 3 16 6.81 3.6
 -3 3 15 60.52 4.83
 3 3 -15 55.65 3.39
 3 -3 -15 56.6 3.6
 3 3 -15 57.65 3.57
 3 3 -15 63.88 4.28
 -3 3 15 60.74 4.24
 -3 -3 15 57.11 4.25
 3 3 -14 6.85 2.56
 -3 -3 14 8.41 2.84
 3 3 -14 4.89 1.76
 3 3 -14 5.16 2.01
 3 -3 -14 6.98 2.14
 -3 3 14 7.14 3.35
 -3 3 14 6.43 2.47
 -3 -3 14 4.74 2.2
 3 3 -13 62.69 3.86
 -3 3 13 61.17 4.42
 -3 -3 13 59.05 3.53
 -3 -3 13 59.88 3.89
 3 3 -13 56.78 3.29
 -3 -3 12 35.01 2.76
 3 3 -12 35.12 2.59
 3 3 -11 116.83 4.73
 -3 3 11 118.53 4.78
 -3 -3 11 107.66 4.59
 3 3 -11 115.04 4.99
 -3 -3 11 108.25 4.85
 -3 -3 10 60.47 3.36
 -3 3 10 63.33 3.49
 -3 -3 10 55.7 3.08
 -3 -3 10 61.47 3.51
 3 3 -10 55.98 3.12
 3 3 -10 58.1 3.41
 -3 3 10 61.55 3.3
 3 3 -9 446.93 13.13
 -3 -3 9 441.74 12.81
 -3 3 9 457.95 13.11
 -3 -3 9 446.05 13.04
 -3 -3 9 449.44 13.04
 -3 3 9 446.1 13.28
 3 3 -9 439.96 13.1
 -3 3 9 455.05 13.35
 -3 -3 8 499.08 14.08
 -3 3 8 492.48 14.38
 -3 -3 8 502.23 13.87
 -3 -3 8 505.33 14.11
 3 3 -8 494.91 14.15
 -3 3 8 474.52 14.42
 -3 3 8 486.14 14.16
 3 3 -8 498.27 13.95
 3 3 -7 11.34 2.06
 -3 3 7 8.65 1.92
 -3 -3 7 14.53 2.03
 -3 3 7 8.17 2.19
 -3 3 7 8.46 1.92
 3 3 -7 10.48 1.75
 -3 -3 7 11.1 2
 -3 3 7 9.2 1.54
 3 3 -6 11.33 1.87
 3 3 -6 7.59 1.84
 -3 3 6 12.46 2.07
 -3 3 6 7.86 1.88
 -3 3 6 9.32 1.55
 3 3 -6 7.9 1.83
 -3 -3 6 11.4 1.79
 -3 3 6 10.35 1.89
 -3 -3 6 10.41 1.88
 3 3 -6 9.53 1.65
 -3 -3 5 404.12 11.35
 -3 -3 5 399.95 11.38
 -3 3 5 408.41 11.77
 -3 3 5 409.34 11.55
 -3 3 5 399.99 11.59
 3 3 -5 410.91 11.56
 3 3 -5 415.44 11.62
 -3 3 5 404.49 11.11
 -3 3 5 388.93 11.09
 3 3 -5 404.41 11.62
 -3 3 5 389.66 11.21
 3 3 -5 401.82 11.31
 -3 3 5 421.57 11.72
 -3 -3 4 533.9 14.01
 -3 -3 4 518.59 14.06
 -3 3 4 508.78 14.18
 -3 3 4 534.29 13.99
 3 3 -4 527.81 14.29
 -3 3 4 522.07 14.15
 -3 3 4 528.3 14.25
 -3 3 4 486.47 13.66
 3 3 -4 512.38 14.22
 3 3 -4 530.48 14.28
 -3 3 4 468.33 13.66
 -3 3 4 505.54 14.03
 -3 3 4 501.42 13.85
 -3 3 4 491.42 13.83
 3 3 -4 511.75 13.91
 -3 3 4 537.68 14.29
 -3 -3 3 611.45 17.17
 -3 3 3 623.44 17.31
 -3 3 3 640.53 17.14
 -3 3 3 648.1 17.34
 -3 3 3 632.25 17
 -3 3 3 633.8 17.18
 -3 3 3 665.1 17.38
 3 3 -3 642.91 16.92
 -3 3 3 647.11 17.38
 -3 3 3 647.3 17.07
 3 3 -3 660.94 17.57
 3 3 -3 619.43 16.98
 -3 -3 3 633.25 17.11
 -3 3 3 649.05 17.2
 3 3 -3 648.06 17.45
 3 3 -3 685.12 17.74
 -3 3 3 648.95 17.22
 3 -3 -3 612.31 16.69
 3 3 -3 631.7 16.72
 -3 3 3 655.07 17.42
 3 3 -2 1754.56 45.7
 -3 3 2 1692.47 45.14
 -3 3 2 1754.37 45.21
 -3 3 2 1668.59 45.22
 3 3 -2 1794.13 45.43
 -3 3 2 1755.14 45.19
 -3 3 2 1748.84 45.34
 -3 3 2 1787.85 45.33
 -3 3 2 1733.19 45.08
 -3 3 2 1708.64 45.05
 -3 3 2 1726.15 45.34
 3 3 -2 1754.5 45.05
 -3 3 2 1753.36 45.38
 -3 -3 2 1727.41 45.06
 3 3 -2 1786.12 45.56
 -3 3 2 1704.12 45.08
 -3 3 1 83.75 2.83
 -3 3 1 80.15 2.9
 3 3 -1 85.5 3.09
 -3 3 1 81.25 3.18
 -3 3 1 79.77 3.19
 -3 3 1 85.02 3.4
 3 3 -1 98.71 3.72
 3 3 -1 91.39 3.63
 -3 3 1 82.77 3.2
 -3 3 1 82.89 3.03
 3 3 -1 88.35 3.47
 -3 3 1 82.64 3.17
 -3 3 1 83.9 3.09
 -3 3 1 77.34 2.77
 -3 3 0 21.98 1.85
 3 3 0 24.12 2.19
 3 3 0 25.15 1.79
 3 3 0 23.14 1.9
 -3 3 0 26.32 1.97
 -3 3 0 23.58 1.68
 3 3 0 23.89 1.99
 3 3 0 26.55 1.75
 -3 3 0 23.21 1.4
 -3 3 0 18.25 0.75
 -3 3 0 20.54 1.49
 -3 3 -1 313.12 9.15
 -3 3 -1 319.19 9.24
 3 3 1 343.69 9.35
 3 3 1 324.22 9.59
 3 3 1 328.56 9.36
 -3 3 -1 331.62 9.35
 -3 3 -1 308.38 9.51
 3 3 1 335.4 9.87
 3 3 1 347.74 9.75
 3 3 2 324.61 9.72
 -3 3 -2 315.82 9.03
 3 3 2 333.34 9.57
 3 3 2 346.64 9.15
 -3 3 -2 332.21 8.92
 -3 -3 -2 289 8.33
 -3 3 -2 293.6 8.36
 3 3 2 343.7 9.45
 -3 3 -2 303.34 8.96
 3 3 2 327.08 9.15
 3 3 3 481.5 13.13
 3 -3 3 477.01 12.91
 -3 3 -3 503.64 13.35
 3 3 3 501.88 13.84
 3 3 3 493.09 13.69
 -3 3 -3 467.6 12.83
 -3 -3 -3 453.71 12.82
 3 3 3 498.37 13.46
 3 3 3 488.91 13.37
 -3 3 -4 168.24 5.04
 3 -3 4 166.16 5.3
 -3 3 -4 167.75 5.55
 3 3 4 170.74 6.15
 3 3 4 182.09 6.05
 -3 3 -4 165.88 5.12
 3 3 4 170.15 5.73
 3 3 4 170.11 5.45
 3 3 4 176.41 5.49
 3 3 4 165.96 5.28
 -3 3 -4 162.28 5.54
 3 3 4 180.02 5.73
 3 -3 4 175.73 4.96
 3 3 4 164.95 4.96
 -3 3 -5 226.19 6.94
 3 3 5 216.97 6.56
 -3 3 -5 221.16 6.45
 3 -3 5 222.97 6.7
 3 3 5 200.07 6.31
 3 -3 5 219.88 6.37
 -3 3 -5 224.13 6.66
 -3 -3 -5 212.68 6.46
 3 3 5 225.11 6.7
 3 3 5 223 7.34
 -3 3 -5 234.03 6.98
 3 3 5 219.39 7.01
 3 3 5 228.76 7.07
 3 3 5 235.86 6.73
 3 3 5 231.28 7.35
 -3 3 -6 811.14 21.9
 3 -3 6 813.92 22.05
 3 3 6 780.99 21.79
 -3 3 -6 839.51 21.97
 -3 -3 -6 817.45 21.95
 -3 3 -6 810.52 21.88
 3 3 6 822.85 21.98
 3 3 6 826.59 22.68
 3 3 6 846.85 22.49
 -3 3 -6 833.06 22.41
 3 3 6 822.74 22.54
 3 3 6 842.53 22
 3 3 6 859.82 22.84
 3 -3 7 439.72 12.02
 3 3 7 392.76 11.91
 3 3 7 433.26 12.86
 -3 3 -7 458.29 12.63
 3 3 7 448.13 12.59
 3 3 7 427.65 12.87
 -3 -3 -7 392.26 12
 -3 3 -7 450.71 12.02
 3 -3 7 440.86 12.29
 -3 3 -7 434.58 12.09
 3 3 8 471.31 13.74
 3 -3 8 502.44 13.82
 3 3 8 508.98 14.72
 -3 3 -8 496.95 13.9
 -3 -3 -8 488.81 13.87
 -3 3 -8 482.87 13.78
 -3 3 -8 485.69 14.23
 -3 3 -8 498.91 14.4
 -3 3 -8 483.79 13.87
 3 -3 8 503.04 14.08
 3 3 8 521.74 14.39
 3 3 8 481.17 14.62
 3 3 9 352.4 10.93
 3 -3 9 384.02 11.02
 3 3 9 371.97 11.9
 -3 3 -9 386.14 11.05
 3 3 9 374.15 11.45
 -3 3 -9 387.08 11.15
 3 -3 9 383.14 11.35
 -3 3 -9 379.66 11.04
 -3 -3 -9 356.67 11.04
 3 3 9 375.8 11.86
 -3 3 -9 378.73 11.42
 -3 3 -9 405.17 11.74
 3 3 10 44.42 2.97
 3 3 10 51.74 3.34
 -3 3 -10 48.36 3.33
 3 3 10 47.45 2.65
 3 -3 10 47.65 2.68
 -3 3 -10 45.79 2.71
 -3 -3 -10 43.58 2.75
 3 -3 10 46 3.27
 -3 3 -10 49.09 2.79
 3 3 11 26.8 3.5
 3 -3 11 26.65 3.12
 -3 3 -11 26.66 2.51
 3 3 11 19.18 2.19
 -3 3 -11 30.64 2.59
 -3 3 -11 27.65 2.5
 -3 -3 -11 21.59 2.41
 -3 -3 -12 172.75 6.38
 -3 3 -12 153.79 6.12
 3 3 12 169.28 6.46
 3 3 12 180.37 7.34
 -3 3 -12 165.63 6.5
 -3 3 -12 176.65 6.95
 3 3 12 172.36 6.87
 3 3 13 216.85 8.7
 -3 3 -13 209.29 7.67
 -3 -3 -13 198.43 7.65
 3 3 13 207.62 7.76
 -3 3 -13 215.72 7.73
 3 -3 13 229.92 8.19
 -3 3 -13 230.4 8.07
 -3 3 -13 232.78 8.48
 3 3 13 200.81 8.09
 3 3 14 399.47 12.74
 -3 3 -14 349.77 11.54
 3 -3 14 373.33 11.92
 -3 3 -14 339.29 11.43
 -3 -3 -14 347.91 11.56
 3 3 14 347.12 11.46
 -3 3 -14 379.69 12.24
 -3 3 -14 357.46 11.78
 3 3 14 342.08 11.94
 3 3 15 33.15 4.34
 -3 3 -15 33.01 3.72
 3 3 15 21.52 3.08
 -3 3 -15 28.21 2.96
 3 -3 15 30.66 3.67
 -3 3 -16 308.21 10.85
 -3 -3 -16 299.18 10.73
 -3 3 -16 309.07 10.73
 3 3 16 344.03 11.95
 3 -3 16 343.63 11.23
 -3 3 -16 306.33 10.71
 -3 3 -17 2.48 2.17
 -3 -3 -17 6.08 2.35
 -3 3 -17 1.06 2.15
 -3 3 -17 1.18 1.89
 3 -3 17 2.04 3.01
 -3 3 -18 15.48 2.72
 -3 3 -18 12.27 2.57
 -3 -3 -18 11.05 2.61
 -3 3 -18 11.44 2.25
 3 -3 18 12.04 3.2
 -3 3 -19 25.2 2.89
 3 -3 19 22.68 3.34
 -3 3 -19 19.02 2.48
 -3 -3 -19 24.25 2.95
 -3 3 -19 24.5 2.91
 -3 3 -20 42.76 3.22
 -3 3 -20 38.31 3.09
 -3 -3 -20 37.09 3.17
 3 -3 20 43.07 3.18
 3 -3 20 39.69 3.66
 -3 3 -20 33.41 2.99
 -3 -3 -20 39.89 3.13
 -3 3 -21 12.32 2.11
 -3 -3 -21 11.6 2.24
 -3 -3 -21 8.61 2.13
 3 -3 21 15.22 2.26
 -3 3 -21 12.85 2.27
 3 -3 22 20.21 2.16
 -3 3 -22 19.07 2.18
 -3 -3 -22 13.19 1.96
 3 3 23 6.8 1.59
 3 -3 23 6.97 1.42
 -3 3 -23 6.63 1.49
 -3 -5 22 3.69 1.22
 -3 -5 21 6.11 1.97
 -3 -5 20 30.87 2.77
 -3 -5 19 6.79 2.41
 3 5 -19 4.83 1.66
 -3 5 19 2.13 1.98
 -3 -5 18 21.22 2.92
 3 5 -18 15.94 2.23
 -3 5 18 12.89 2.49
 -3 -5 17 11.56 2.83
 3 5 -17 8.53 2.09
 -3 5 16 45.77 3.93
 3 5 -16 51.58 3.63
 -3 -5 15 16.14 3.06
 3 5 -15 16.5 2.84
 3 5 -15 15.78 2.43
 -3 5 15 16.75 3.85
 -3 5 15 12.51 2.82
 -3 5 14 121.16 6.58
 3 5 -14 116.74 5.47
 -3 -5 14 119.27 5.79
 3 5 -14 136.67 5.91
 -3 5 14 100.9 6.01
 3 5 -13 74.12 4.27
 -3 5 13 74.62 5.06
 -3 -5 13 78.8 4.7
 3 5 -13 80.81 4.61
 -3 5 13 77.34 5.34
 3 5 -12 54.98 3.67
 -3 -5 12 55.11 4.03
 -3 5 12 48.53 4.19
 3 5 -12 62.64 3.94
 -3 5 12 44.29 4.47
 -3 -5 11 16.93 2.95
 3 5 -11 17.86 2.46
 -3 5 11 13.16 3.49
 -3 5 11 18.72 2.79
 -3 5 11 19.38 3.12
 3 5 -11 15.53 2.64
 -3 5 10 269.54 9.74
 -3 5 10 270.59 9.88
 3 5 -10 282.33 9.57
 -3 -5 10 275.9 9.23
 -3 5 10 262.97 10.09
 -3 5 9 40.86 3.6
 -3 5 9 38.3 3.28
 3 5 -9 49.75 3.29
 3 5 -9 44.2 2.99
 -3 -5 9 42.84 3.33
 -3 5 9 39.93 3.77
 3 5 -8 104.81 4.54
 3 5 -8 104.64 4.69
 -3 5 8 100.41 5.19
 -3 5 8 86.53 4.67
 -3 5 8 94.67 4.64
 -3 5 7 5.84 2.07
 3 5 -7 4.53 1.86
 3 5 -7 5.32 1.74
 -3 5 7 5.77 1.77
 -3 5 7 4.05 2.28
 -3 5 7 3.99 2.14
 3 5 -6 7.84 1.79
 -3 5 6 7.08 1.77
 -3 -5 6 7.66 1.81
 -3 5 6 7.54 2.14
 3 5 -6 9.18 1.97
 3 5 -5 17.87 2.18
 -3 5 5 13.19 1.72
 3 5 -5 15.01 2
 -3 5 5 15.64 2.03
 -3 5 5 11.18 2.31
 -3 -5 5 17.43 2.01
 -3 5 5 13.1 2.26
 -3 5 4 3.19 1.92
 -3 5 4 5.55 2.01
 3 5 -4 5.3 1.84
 -3 5 4 4.42 1.88
 -3 5 4 3.25 1.45
 -3 5 4 3.33 1.96
 -3 5 4 3.51 1.9
 3 5 -4 6.36 1.64
 -3 5 4 3.56 1.77
 -3 5 3 107.76 5.02
 -3 5 3 116.78 5.15
 -3 5 3 113.65 5.13
 -3 5 3 115.12 4.8
 3 5 -3 110.12 4.8
 -3 5 3 119.49 4.92
 -3 5 3 108.57 4.44
 3 5 -3 113.69 4.62
 3 5 -3 110.4 4.82
 -3 5 3 115.94 4.89
 -3 5 3 123.9 4.66
 3 5 -3 114.6 4.85
 -3 5 2 50.62 3.03
 3 5 -2 56.54 3.21
 -3 5 2 54.96 3.07
 -3 5 2 53.69 3.14
 3 5 -2 56.22 3.2
 3 5 -2 56.4 2.95
 3 5 -2 56.03 2.99
 -3 5 2 49.26 3.16
 -3 5 2 58.14 3.31
 3 5 -2 58.62 3.59
 3 5 -2 58.27 3.13
 -3 5 2 52.1 2.98
 -3 5 2 49.97 2.83
 -3 5 1 11.18 1.82
 -3 5 1 11.27 2.04
 3 5 -1 7.58 1.57
 3 5 -1 10.28 2.07
 3 5 -1 8.96 1.85
 -3 5 1 11.35 2.09
 -3 5 1 5.76 1.84
 3 5 -1 6.69 1.88
 3 5 -1 8.75 1.77
 -3 5 1 9.35 1.98
 3 5 -1 7.53 2.08
 3 5 -1 8.46 2
 -3 5 1 9.7 2
 3 5 -1 12.13 2.29
 -3 5 1 13.1 2.29
 3 5 0 21.95 2.22
 3 5 0 22.02 2.37
 -3 5 0 18.49 2.33
 -3 5 0 14.74 1.7
 3 5 0 16.02 1.74
 3 5 0 15.87 2.49
 -3 5 0 18.17 2.26
 3 5 0 19.57 2.17
 3 5 0 19.12 2.05
 -3 5 0 19.5 2.13
 3 5 0 18.62 2.17
 -3 5 0 20.92 2.19
 -3 5 0 20.62 2.02
 3 5 0 20.96 2.2
 3 5 1 34.98 2.82
 3 5 1 34.21 2.93
 3 5 1 31.67 3.21
 -3 5 -1 28.03 2.2
 -3 5 -1 30.61 2.7
 3 5 1 32.06 2.65
 3 5 1 31.08 2.5
 -3 5 -1 35.81 2.67
 3 5 1 30.51 2.67
 -3 5 -1 28.99 2.58
 -3 5 -1 30.21 2.44
 3 5 1 31.22 2.68
 -3 5 -2 13.56 1.79
 3 5 2 12.85 2.27
 3 5 2 11.48 2.65
 -3 5 -2 15.87 2.18
 3 5 2 12.4 2.2
 -3 5 -2 13.49 1.92
 3 5 2 14.23 2.08
 3 5 2 12.44 2.08
 3 5 2 16.55 2.11
 3 5 2 11.23 1.88
 -3 5 -2 14.13 2.05
 3 5 2 14.35 2.52
 3 5 2 13.53 2.36
 3 5 2 11.6 1.99
 3 5 3 5.89 2.11
 3 5 3 4.09 2.23
 -3 5 -3 2.27 1.81
 -3 5 -3 3.68 1.29
 3 5 3 5.08 1.77
 3 5 3 3.12 1.83
 3 5 3 3.41 1.7
 3 5 3 4.33 1.93
 3 5 3 3.89 1.71
 -3 5 -3 5.39 1.89
 3 5 3 2.94 1.86
 -3 5 -3 2.41 1.46
 -3 5 -4 34.6 2.36
 3 5 4 35.57 2.66
 -3 5 -4 34.96 2.5
 3 5 4 37.03 3
 -3 5 -4 37.26 2.66
 3 5 4 38.13 3.46
 3 5 4 39.17 2.86
 -3 5 -4 32.47 2.7
 3 5 4 36.84 2.73
 -3 5 -5 10.72 1.85
 3 5 5 6.23 2.15
 3 5 5 10.26 2.11
 -3 5 -5 10.05 1.73
 3 5 5 8.92 1.92
 3 5 5 10.29 2.1
 -3 5 -5 11.88 2.1
 -3 5 -6 81.86 3.97
 3 5 6 79.67 4.47
 -3 5 -6 79.59 3.8
 -3 5 -6 78.73 3.85
 3 5 6 74.84 4.01
 -3 5 -6 72.05 3.72
 3 5 6 75.24 3.78
 -3 5 -7 9.06 1.85
 -3 5 -7 8.37 2.01
 -3 5 -7 10.15 1.94
 3 5 7 10.98 2.82
 3 5 7 9.62 2.46
 3 5 7 11.18 2.27
 -3 5 -7 10.33 1.97
 -3 5 -8 11.2 2.07
 -3 5 -8 14.84 2.18
 -3 5 -8 14.06 2.14
 3 5 8 16.32 2.86
 3 5 8 12.36 2.95
 -3 5 -8 13.49 2.24
 3 5 8 15.57 2.49
 3 5 9 4.83 2.28
 -3 5 -9 2.26 1.89
 3 5 9 7.34 2.55
 3 5 9 5.9 2.93
 -3 5 -9 3.72 1.89
 3 5 10 28.78 3.12
 -3 5 -10 31.81 2.8
 -3 5 -10 29.75 2.89
 3 5 10 23.21 3.64
 3 5 10 23.95 3.3
 -3 5 -11 4.28 1.89
 3 5 11 6.48 2.41
 3 5 11 4.08 2.57
 3 5 11 3.54 3.04
 3 -5 11 7.21 2.65
 3 5 12 14.87 2.74
 3 5 12 19.84 3.19
 3 5 12 15.99 3.58
 -3 5 -12 14.85 2.49
 3 -5 12 20.4 3.05
 3 5 13 0.62 2.19
 3 5 13 1.74 2.52
 3 5 13 -0.16 2.95
 -3 5 -13 1.36 2.07
 3 -5 13 1.47 2.76
 3 5 14 1.95 2.29
 3 5 14 1.57 2.51
 3 5 14 -1.43 3
 -3 5 -14 3.72 2.03
 3 -5 14 1.58 2.74
 3 5 15 32.56 3.16
 -3 5 -15 31.61 3.1
 3 -5 15 36.12 3.61
 3 5 15 26.7 3.78
 -3 5 -16 17.78 2.52
 3 -5 16 24.75 3.22
 -3 5 -17 5.95 1.97
 3 5 17 4.8 2.8
 -3 5 -18 10.92 2.04
 3 -5 18 15.74 2.71
 3 5 18 10.56 2.58
 -3 5 -19 1.4 1.95
 3 5 19 0.95 2
 3 -5 19 0.07 1.72
 3 -5 20 7.24 1.75
 -3 5 -20 3.49 1.79
 3 -5 21 1.33 1.31
 3 7 -18 3.17 1.12
 -3 -7 18 5 1.24
 3 7 -17 8.45 1.4
 3 7 -16 -0.06 1.39
 -3 7 15 3.13 1.68
 3 7 -14 1.76 1.63
 -3 7 14 5.39 2.29
 -3 7 14 3.04 1.77
 3 7 -14 2.48 1.51
 3 7 -13 43.38 3.01
 -3 7 13 49.45 3.86
 3 7 -13 43.29 2.88
 3 7 -12 2.39 1.71
 -3 7 11 8.17 2.68
 3 7 -11 7.3 1.95
 -3 7 11 10.39 2.4
 3 7 -11 11.06 2.12
 -3 7 10 12.93 2.69
 3 7 -10 16.31 2.57
 3 7 -10 13.9 2.32
 -3 7 10 15.12 2.98
 3 7 -10 17.35 2.46
 3 7 -9 4.42 1.92
 3 7 -9 6.07 2.19
 3 7 -9 4.59 2.08
 -3 7 9 7.36 2.68
 3 7 -9 3.34 2.23
 -3 7 9 4.13 2.38
 -3 7 9 5.75 2.44
 3 7 -8 16.34 2.52
 -3 7 8 15.97 2.85
 -3 7 8 16.4 3.06
 -3 7 8 13.48 2.74
 3 7 -8 14.87 2.62
 3 7 -7 4.69 2.05
 -3 7 7 6.6 2.75
 3 7 -7 3.62 2.39
 -3 7 7 4.91 2.44
 -3 7 7 3.43 2.48
 -3 7 7 0.72 2.42
 3 7 -7 4.25 2.44
 3 7 -6 64.8 3.91
 -3 7 6 54 4.58
 -3 7 6 65.47 4.56
 -3 7 6 67.18 3.89
 3 7 -6 68.47 4.08
 -3 7 6 67.38 4.45
 -3 7 6 55.9 4.37
 3 7 -6 70.24 4.26
 3 7 -5 26.5 2.67
 -3 7 5 26.64 3.59
 -3 7 5 31.89 3.44
 -3 7 5 36.17 3.05
 -3 7 5 34.89 3.5
 -3 7 5 27.79 3.3
 3 7 -5 36.41 3.39
 3 7 -4 39.31 3.03
 -3 7 4 39.4 3.85
 -3 7 4 44.11 3.77
 -3 7 4 37.24 3.55
 -3 7 4 38.11 3.76
 3 7 -4 41.02 3.55
 -3 7 4 37 3.26
 -3 7 3 29.11 3.06
 -3 7 3 30.02 2.79
 3 7 -3 34.3 2.76
 -3 7 3 41.12 3.58
 3 7 -3 34.3 3.34
 3 7 -3 37.95 3.47
 -3 7 3 30.42 3.46
 -3 7 3 34.84 3.42
 -3 7 2 83.39 4.96
 3 7 -2 75.09 4.7
 -3 7 2 75.96 4.21
 -3 7 2 76.83 4.44
 -3 7 2 73.76 4.79
 -3 7 2 87.98 5.03
 3 7 -2 91.25 4.85
 -3 7 1 121.03 5.75
 3 7 -1 107.64 5.6
 -3 7 1 115.59 5.21
 3 7 -1 108.74 5.23
 -3 7 1 115.5 5.35
 -3 7 1 113.41 5.72
 3 7 -1 126.61 5.61
 3 7 -1 124.55 5.73
 -3 7 1 128.48 6.09
 3 7 0 78.65 4.76
 -3 7 0 90.24 4.94
 -3 7 0 93.91 4.78
 -3 7 0 94.23 5.04
 3 7 0 83.39 4.61
 3 7 0 87.72 4.46
 -3 7 0 88.19 4.5
 -3 7 0 91.62 4.79
 3 7 0 93.26 4.92
 -3 7 0 94.66 5.31
 3 7 1 11.53 2.49
 -3 7 -1 16.12 2.65
 -3 7 -1 16.76 2.69
 -3 7 -1 15.04 2.74
 3 7 1 13.08 2.23
 -3 7 -1 16.64 2.39
 -3 7 -1 11.39 2.55
 3 7 1 12.6 2.27
 -3 7 -1 15.64 2.62
 3 7 1 13.16 2.68
 3 7 1 13.33 3.11
 3 7 2 14.14 2.52
 -3 7 -2 14.82 2.57
 3 7 2 15.39 2.57
 -3 7 -2 18.37 2.75
 -3 7 -2 16.29 2.78
 -3 7 -2 18.44 2.53
 3 7 2 14.53 2.28
 3 7 2 15.75 2.29
 -3 7 -2 18.19 2.72
 3 7 2 14.27 3.21
 -3 7 -2 19.31 2.77
 3 7 2 15.44 2.71
 3 7 3 5.23 2.36
 -3 7 -3 5.25 2.21
 -3 7 -3 2.45 2.3
 3 7 3 4.06 2.31
 -3 7 -3 3.93 2.26
 3 7 3 3.28 2.75
 3 7 3 3.24 1.96
 -3 7 -3 5.25 2.34
 -3 7 -3 3.05 2.27
 3 7 3 2.87 2.42
 -3 7 -3 3.9 1.97
 -3 7 -4 12.27 2.33
 -3 7 -4 12.31 2.55
 3 7 4 14.42 2.6
 -3 7 -4 13.02 2.46
 3 7 4 14.8 2.74
 -3 7 -4 14.25 2.62
 3 7 4 12.89 3.16
 3 7 4 14.53 2.54
 -3 7 -4 16.16 2.63
 -3 7 -5 23.33 2.73
 -3 7 -5 22.02 2.81
 3 7 5 24.74 2.84
 3 7 5 22.61 2.94
 -3 7 -5 26.38 2.9
 -3 7 -5 20.37 2.78
 3 7 5 22.87 3.4
 -3 7 -6 51.78 3.55
 -3 7 -6 54.08 3.66
 3 7 6 46.93 4.33
 3 7 6 55.32 3.8
 -3 7 -6 49.72 3.65
 -3 7 -6 46.4 3.51
 3 7 7 4.04 2.32
 -3 7 -7 2.91 2.05
 -3 7 -7 3.45 2.11
 3 7 7 -0.45 2.82
 -3 7 -7 2.9 2.1
 -3 7 -8 17.01 2.59
 -3 7 -8 19.22 2.52
 3 7 8 16.68 2.79
 -3 7 -8 18 2.55
 3 7 8 13.6 3.25
 -3 7 -9 1.6 2.4
 -3 7 -9 1.75 1.84
 3 7 9 0.73 2.17
 3 7 9 3.22 2.76
 -3 7 -9 0.7 1.87
 3 7 10 7.16 2.88
 -3 7 -10 8.43 2.59
 -3 7 -10 7.1 2
 -3 7 -10 8.38 2.04
 -3 7 -10 10.39 2.14
 -3 7 -11 1.46 1.81
 3 7 11 0.58 2.71
 -3 7 -11 1.98 1.72
 -3 7 -11 0.39 2.3
 -3 7 -12 76.64 4.34
 -3 7 -12 63.38 3.61
 -3 7 -13 1.95 1.66
 -3 7 -13 -0.08 1.76
 -3 7 -13 1.57 2.23
 3 7 13 -1.51 2.48
 -3 7 -14 19.33 2.04
 3 7 14 14.49 2.71
 -3 7 -14 22.83 2.71
 -3 7 -14 20.17 2.24
 3 7 15 1.34 1.94
 -3 7 -15 1.78 1.48
 -3 7 -15 0.86 1.94
 3 -7 15 -0.6 1.54
 3 7 16 12.74 2.18
 -3 7 -16 26.04 2.37
 3 -7 16 22.54 1.95
 -3 7 -16 16.52 1.79
 3 -7 17 11.13 1.44
 -3 7 -17 12.7 1.72
 3 7 17 7.4 1.65
 3 9 -12 21.14 1.62
 3 9 -11 1.2 1.27
 3 9 -11 1.24 1.24
 3 9 -10 9.45 1.67
 3 9 -10 11.51 1.53
 3 9 -10 11.57 1.72
 3 9 -9 9.9 1.82
 3 9 -9 12.09 1.66
 3 9 -9 13.11 1.9
 3 9 -8 4.99 1.75
 3 9 -8 4.69 1.56
 3 9 -8 3.9 1.74
 3 9 -7 2.59 1.67
 3 9 -7 1.73 1.74
 3 9 -7 0.32 1.55
 3 9 -7 0.96 1.45
 3 9 -6 5.22 1.88
 3 9 -6 4.21 1.81
 3 9 -6 5.87 1.63
 3 9 -6 6.43 1.74
 3 9 -5 1 1.72
 3 9 -5 0.07 1.52
 3 9 -5 1.14 1.71
 -3 9 4 11.47 2.31
 3 9 -4 13.9 2.28
 3 9 -4 14.69 2.01
 3 9 -4 16.5 2.18
 -3 9 3 -1.91 2.27
 3 9 -3 1.22 1.86
 3 9 -3 -0.14 1.64
 3 9 -3 -0.76 1.8
 -3 9 2 5 2.34
 3 9 -2 7.22 2.12
 3 9 -2 6.81 1.79
 3 9 -2 8.57 2.06
 -3 9 1 0.5 2.19
 3 9 -1 -1.72 1.98
 3 9 -1 0.69 1.6
 3 9 -1 0.92 1.91
 -3 9 0 8 2.26
 3 9 0 11.11 1.88
 3 9 0 13.52 2.18
 3 9 1 1.11 1.91
 -3 9 -1 1.05 2.07
 3 9 2 0.6 1.78
 -3 9 -2 0.09 1.99
 -3 9 -2 0.28 1.88
 3 9 3 6.29 1.9
 -3 9 -3 7.47 2.2
 -3 9 -3 11.27 2.26
 -3 9 -4 1.25 1.91
 -3 9 -4 2.59 1.8
 -3 9 -5 10.33 2.17
 -3 9 -5 9.45 2
 -3 9 -6 18.45 2.29
 -3 9 -6 15.72 2.13
 -3 9 -7 2.53 1.81
 -3 9 -7 6.35 1.86
 -3 9 -8 0.27 1.58
 -3 9 -8 1.44 1.46
 -3 9 -9 6.91 1.67
 -3 9 -9 4.35 1.49
 -3 9 -10 7.89 1.54
 -3 9 -10 3.55 1.3
 -3 9 -11 -0.49 1.15
 -3 9 -11 0.08 1.02
 4 0 -25 -0.34 1.32
 4 0 -25 0.35 1.39
 4 0 -24 1.89 1.7
 4 0 -23 0.52 1.67
 4 0 -23 -0.53 1.77
 4 0 -23 -1.76 1.95
 -4 0 22 29.69 3.39
 4 0 -22 28.96 2.87
 4 0 -22 29.73 2.93
 4 0 -21 0.69 2.03
 4 0 -21 1.15 2
 4 0 -20 85.31 4.79
 -4 0 20 87.16 5.33
 4 0 -20 83.02 4.87
 4 0 -20 82.78 4.68
 4 0 -19 0.11 2.26
 -4 0 19 0.39 2.81
 4 0 -19 2.82 2.15
 4 0 -19 -0.1 2.5
 -4 0 18 101.14 5.41
 4 0 -18 99.5 5.28
 4 0 -18 101.12 5.2
 -4 0 17 2.7 2.74
 4 0 -17 1.28 2.49
 4 0 -16 194.37 7.35
 -4 0 16 184.04 7.44
 -4 0 16 181.95 7.13
 -4 0 15 -0.68 2.09
 4 0 -15 -0.09 2.14
 -4 0 14 218.86 7.88
 -4 0 13 1.98 1.89
 -4 0 13 2.79 2.28
 4 0 -13 2.93 2.02
 4 0 -12 419.75 12.4
 -4 0 12 405.34 12.29
 -4 0 12 426.41 12.6
 -4 0 11 1.67 2.18
 -4 0 11 2.07 1.74
 4 0 -11 3.86 1.94
 -4 0 11 4.13 1.85
 4 0 -10 297.47 8.84
 -4 0 10 287.15 8.7
 -4 0 10 286.61 8.89
 -4 0 10 288.2 8.71
 4 0 -9 27.15 2.52
 -4 0 9 31.54 2.7
 -4 0 9 32.17 2.61
 -4 0 9 31.88 2.5
 4 0 -8 2421.92 62.07
 -4 0 8 2421.92 61.97
 -4 0 8 2340.99 61.87
 -4 0 7 42.85 2.54
 4 0 -7 35.92 2.32
 4 0 -7 37.83 2.53
 -4 0 7 40.67 2.44
 4 0 -7 37.09 2.07
 -4 0 6 2910.08 74.86
 4 0 -6 2928.37 74.81
 4 0 -6 2934.77 75.03
 4 0 -6 2976.78 75.03
 -4 0 6 2878.86 75.06
 -4 0 6 2845.14 75.05
 -4 0 6 2892.65 74.95
 -4 0 5 36.54 2.33
 4 0 -5 42.13 2.09
 4 0 -5 41.3 1.92
 4 0 -5 40.18 1.7
 4 0 -5 38.87 2.13
 -4 0 5 35.82 2.31
 -4 0 5 43.5 2.18
 4 0 -5 40.99 2.27
 4 0 -4 6614.82 169.27
 -4 0 4 6621.87 169.37
 4 0 -3 39.42 1.92
 4 0 -2 1414.71 35.81
 -4 0 2 1360.29 35.81
 -4 0 1 0.91 1.14
 4 0 -1 0.55 0.83
 -4 0 1 0.7 1.47
 4 0 -1 1.42 0.89
 -4 0 0 2465.6 64.39
 -4 0 0 2543.4 64.37
 -4 0 0 2508.4 64.39
 -4 0 -1 -0.32 1.15
 -4 0 -1 -0.47 1.01
 -4 0 -2 289.11 7.93
 -4 0 -3 0.76 1.23
 -4 0 -3 -0.41 0.97
 -4 0 -4 3446.51 88.4
 -4 0 -4 3478.79 88.29
 -4 0 -4 3456.13 88.37
 -4 0 -4 3469.42 88.37
 4 0 4 3340.23 88.35
 -4 0 -5 7.24 1.67
 -4 0 -5 6.19 1.47
 4 0 5 6.89 1.85
 -4 0 -5 8.06 1.19
 4 0 5 6.81 1.8
 -4 0 -5 7.65 1.44
 4 0 6 1511.85 39.55
 -4 0 -6 1509.49 39.6
 4 0 6 1507.56 39.62
 -4 0 -6 1504.29 39.65
 -4 0 -6 1560.88 39.49
 -4 0 -6 1499.38 39.59
 4 0 7 0.24 1.02
 4 0 7 1 1.77
 4 0 7 1.71 1.77
 -4 0 -7 0.97 1.08
 -4 0 -7 1.46 1.59
 -4 0 -7 0.77 1.32
 -4 0 -8 96.22 3.86
 -4 0 -8 100.51 3.89
 4 0 8 108.99 4.2
 4 0 8 102.96 3.55
 -4 0 -8 100 4.07
 4 0 8 111.25 4.15
 4 0 9 0.48 2.03
 4 0 9 1.32 2.02
 4 0 9 1.82 1.35
 -4 0 -9 1.16 1.47
 -4 0 -9 1.4 1.53
 -4 0 -9 1.45 1.77
 -4 0 -9 0.94 1.14
 4 0 10 1100.39 28.75
 -4 0 -10 1050.81 28.68
 -4 0 -10 1048.72 28.7
 4 0 10 1099.25 28.88
 -4 0 -10 1062.13 28.84
 4 0 10 1055.62 28.72
 -4 0 -10 1044.52 28.43
 4 0 11 5.45 2.48
 -4 0 -11 5.03 1.94
 -4 0 -11 4.64 2.16
 4 0 11 6.31 1.83
 -4 0 -11 7.36 2.04
 -4 0 -11 4.59 1.5
 4 0 11 7.34 2.53
 4 0 12 192.33 6.76
 4 0 12 190.97 6.97
 -4 0 -12 189.35 6.99
 -4 0 -12 192.24 6.78
 4 0 12 201.48 7.14
 -4 0 -12 183.66 6.71
 -4 0 -12 180.83 6.34
 -4 0 -13 1.54 2.27
 4 0 13 2.32 1.91
 -4 0 -13 3.83 2.13
 4 0 14 32.34 2.84
 4 0 14 33 3.43
 -4 0 -14 32.36 3.21
 -4 0 -14 28.96 2.84
 -4 0 -14 29.02 2.81
 4 0 14 38.02 3.48
 -4 0 -15 5.19 2.35
 4 0 15 1.77 2.9
 4 0 15 6.89 3.07
 -4 0 -15 6.69 2.49
 4 0 16 2.52 3.06
 -4 0 -16 3.36 2.34
 -4 0 -17 1.43 2.42
 -4 0 -17 2.92 2.54
 -4 0 -17 3.99 2.63
 -4 0 -18 24.37 3.11
 -4 0 -18 27.53 3.3
 -4 0 -18 24.68 3.32
 -4 0 -19 -1.23 2.4
 -4 0 -19 2.54 2.56
 -4 0 -20 1.92 2.44
 -4 0 -21 0.36 2.28
 -4 0 -21 2.04 2.36
 -4 0 -21 -1.31 2.29
 -4 0 -22 36.62 3.16
 -4 0 -22 37.18 3.16
 -4 0 -22 41.43 3.12
 -4 0 -23 -1.08 1.84
 -4 0 -23 -0.78 1.86
 -4 0 -23 2.09 1.85
 -4 0 -24 1.29 1.43
 -4 0 -24 -0.69 1.5
 4 2 -25 4.78 1.24
 4 2 -24 2.07 1.57
 4 -2 -24 0.41 1.49
 4 2 -24 -0.3 1.47
 4 2 -23 -0.64 1.59
 -4 -2 23 1.95 2.29
 4 2 -23 2.25 1.87
 -4 -2 22 2.02 2.61
 -4 2 22 5.36 2.87
 4 2 -22 -0.07 1.81
 4 -2 -22 1.76 1.83
 4 2 -22 2.23 1.89
 4 -2 -22 0.5 1.76
 4 2 -21 22.33 2.61
 4 -2 -21 21.82 2.64
 -4 2 21 23.79 3.61
 4 -2 -21 22.5 2.58
 -4 -2 20 10.5 3.02
 4 2 -20 10.85 2.75
 4 -2 -20 9.1 2.42
 4 2 -20 8.65 2.34
 -4 2 20 11.24 3.48
 4 2 -20 8.47 2.27
 4 -2 -20 6.97 2.21
 4 -2 -19 7.84 2.29
 4 2 -19 9.39 2.4
 4 -2 -19 9.52 2.45
 4 2 -19 10.83 2.45
 -4 -2 19 7.32 3.02
 4 2 -19 8.99 2.78
 4 2 -19 9.97 2.14
 -4 2 19 9.57 3.56
 4 2 -18 13.92 2.6
 4 -2 -18 15.31 2.69
 4 2 -18 14.49 3.06
 4 -2 -18 16.16 2.63
 4 2 -18 16.03 2.6
 -4 -2 18 18.17 3.35
 -4 2 18 15.89 3.77
 4 2 -17 12.55 2.99
 -4 2 17 10.6 3.64
 4 -2 -17 14.37 2.47
 4 2 -17 12.98 2.56
 4 -2 -17 11.2 2.55
 -4 -2 16 21.08 3.42
 4 2 -16 23.13 3.21
 4 2 -15 75.13 4.43
 -4 -2 15 74.84 4.5
 -4 -2 15 72.78 4.28
 4 2 -14 109.18 5.21
 -4 -2 14 108.78 5.18
 -4 -2 14 109.43 5.06
 4 2 -13 37.85 2.46
 -4 2 13 38.68 2.93
 -4 -2 13 35.88 2.95
 4 2 -12 6.99 2.37
 -4 2 12 7.27 2.17
 -4 -2 12 9.05 2.2
 -4 -2 12 4.47 2.2
 4 2 -12 6.57 1.59
 -4 -2 12 7.53 2.46
 -4 -2 11 175 6.27
 4 2 -11 175.63 5.99
 -4 -2 11 175.62 6.2
 -4 2 11 182.64 6.29
 -4 -2 11 169.45 6.21
 4 2 -11 174.35 6.32
 -4 2 10 36.72 2.53
 -4 -2 10 44.59 2.86
 4 2 -10 40.3 2.87
 -4 2 10 35.57 2.61
 -4 2 10 42.65 2.75
 -4 -2 10 39.55 2.67
 -4 -2 10 41.3 2.97
 -4 2 9 322.85 9.35
 -4 2 9 323.24 9.56
 -4 -2 9 309.91 9.42
 -4 -2 9 308.52 9.33
 -4 2 9 326.42 9.43
 4 2 -9 313.49 9.5
 4 -2 -9 300.61 9.02
 -4 2 9 294.38 9.39
 -4 2 8 122.61 5
 -4 2 8 143.59 5.07
 -4 -2 8 144.57 4.95
 4 2 -8 151.88 5.02
 -4 2 8 130.86 4.89
 -4 -2 8 142.77 4.86
 -4 2 8 132.86 4.77
 4 -2 -8 130.22 4.47
 4 2 -8 145.93 5.01
 -4 2 8 135.79 4.78
 -4 2 7 32.74 2.75
 4 2 -7 35.88 1.97
 -4 -2 7 34.74 2.28
 4 -2 -7 39.36 2
 4 2 -7 34.56 2.36
 4 2 -7 33.74 2.22
 -4 2 7 35.27 2.3
 -4 -2 7 34.14 2.21
 4 2 -7 31.11 2.18
 -4 2 7 36.02 2.22
 -4 2 7 35.96 2.52
 -4 2 6 1797.29 49.18
 4 2 -6 1936.73 49.06
 -4 2 6 1867.39 48.95
 4 -2 -6 1873.19 48.53
 -4 -2 6 1922.6 48.97
 -4 2 6 1875.64 49.1
 -4 -2 6 1855.02 49.1
 -4 2 6 1843.24 49.26
 4 2 -6 1940.84 49.18
 4 2 -6 1938.12 49.12
 -4 -2 6 1910.98 49.11
 -4 2 6 1866.7 49.45
 -4 -2 5 11.12 1.9
 4 2 -5 9.87 1.82
 4 2 -5 9.98 1.72
 -4 2 5 21.97 1.73
 4 2 -5 9.77 1.49
 -4 2 5 13.35 2.6
 -4 2 5 18.58 2.21
 -4 -2 5 10.25 1.7
 -4 2 5 15.64 1.95
 -4 2 5 20.89 2.01
 4 -2 -5 23.2 1.49
 -4 2 5 18.41 1.72
 -4 -2 5 11.56 1.6
 -4 2 5 15.68 1.68
 4 -2 -5 19.25 1.59
 4 2 -5 12.07 1.35
 -4 -2 4 24.92 2.13
 -4 2 4 39.34 2.34
 -4 2 4 34.2 2.42
 -4 2 4 37.86 3.02
 4 2 -4 20.71 2.09
 -4 2 4 38.12 2.06
 4 -2 -4 33.7 1.77
 -4 -2 4 29.04 1.92
 4 2 -4 24.55 1.64
 -4 2 4 35.69 2.26
 4 2 -4 20.95 2.02
 -4 2 4 40.77 2.07
 -4 2 4 37.88 2.44
 -4 2 4 36.93 1.96
 -4 -2 4 25.09 1.93
 -4 2 3 887.77 22.65
 -4 -2 3 858.37 22.62
 -4 2 3 860.07 22.99
 -4 2 3 867.93 22.76
 -4 2 3 878.39 22.8
 4 2 -3 847.12 23.03
 -4 2 3 871.48 22.97
 -4 2 3 908.73 23.23
 -4 2 3 875.84 23.08
 -4 2 3 900.1 22.64
 4 2 -3 791.72 23
 4 2 -3 808.05 22.76
 -4 -2 3 873.38 22.46
 -4 2 3 876.41 23.03
 -4 2 2 48.71 2.93
 -4 2 2 42.44 2.21
 -4 2 2 44.56 2.17
 4 2 -2 49.51 2.38
 -4 2 2 42.7 2.14
 -4 2 2 44.37 2.15
 -4 2 2 44.52 2.44
 4 -2 -2 44.89 1.85
 4 2 -2 47.31 1.85
 -4 2 2 43.83 1.99
 -4 2 2 43.65 2.41
 4 2 -2 45.2 2.28
 -4 2 1 716.98 19.5
 4 2 -1 723.2 19.82
 -4 2 1 674.07 19.4
 -4 2 1 753.16 19.56
 -4 2 1 756.47 19.43
 -4 2 1 743.88 19.43
 -4 2 1 729.4 19.49
 -4 2 1 800.77 19.8
 -4 2 1 724.08 19.51
 -4 2 0 15.28 1.55
 -4 2 0 15.1 1.43
 -4 2 0 15.96 1.29
 -4 2 0 20.56 2.35
 -4 2 0 14.66 1.52
 -4 2 0 12.32 1.39
 4 2 0 15.79 1.99
 -4 2 0 15.3 1.44
 4 2 0 15.03 2.04
 -4 -2 -1 394.79 11.23
 -4 2 -1 417.09 11.41
 -4 2 -1 433.63 11.33
 -4 -2 -1 420.87 11.31
 -4 2 -1 418.61 11.41
 4 2 1 410.95 11.69
 -4 2 -1 454 11.76
 -4 2 -1 415.65 11.41
 4 2 1 399.1 11.82
 -4 2 -1 430.24 11.44
 -4 -2 -2 151.28 4.4
 -4 2 -2 170.36 4.88
 -4 2 -2 163.87 4.89
 4 2 2 157.26 4.84
 -4 2 -2 153.56 4.8
 4 2 2 160.13 5.15
 -4 2 -2 167.21 4.81
 -4 2 -2 157.03 5.16
 -4 -2 -2 153.01 4.76
 -4 2 -2 159.51 4.81
 -4 2 -2 159.18 4.89
 4 2 2 148.37 5.35
 -4 -2 -3 502.85 13.69
 -4 2 -3 518.41 13.7
 -4 2 -3 500.78 13.74
 -4 2 -3 514.01 13.92
 -4 2 -3 512.95 13.69
 -4 2 -3 506.45 13.8
 4 2 3 497.14 14.1
 4 2 3 534.51 13.94
 -4 2 -3 505.85 13.93
 -4 2 -3 513.89 13.72
 -4 2 -4 8.17 1.25
 -4 2 -4 5.69 1.28
 -4 -2 -4 7.99 1.56
 4 2 4 8.55 1.62
 -4 2 -4 6.69 1.24
 -4 2 -4 7.09 1.29
 -4 -2 -4 8.5 1.29
 4 -2 4 8.31 1.61
 -4 2 -4 6.52 1.68
 4 2 4 7.99 1.62
 -4 2 -4 7.15 1.23
 4 2 4 6.77 2.14
 -4 2 -4 6.76 1.28
 -4 2 -4 8.99 1.8
 4 2 5 250.9 7.75
 -4 -2 -5 250.2 7.41
 -4 2 -5 252.6 7.21
 -4 2 -5 258.41 7.69
 4 2 5 243.9 7.12
 -4 2 -5 250.4 7.14
 -4 2 -5 260.65 7.58
 -4 2 -5 250.7 7.24
 4 2 5 271.85 7.76
 -4 2 -5 256.78 7.36
 4 -2 5 244.17 7.4
 -4 2 -5 250 7.33
 -4 2 -5 257.5 7.38
 -4 -2 -5 262.93 7.43
 4 2 5 268.78 7.95
 4 2 6 63.46 2.97
 -4 -2 -6 57.97 2.69
 -4 2 -6 59.95 2.37
 -4 2 -6 63.29 3.05
 -4 2 -6 61.12 2.32
 4 -2 6 63.25 2.9
 -4 -2 -6 62.31 2.69
 -4 2 -6 61.95 2.64
 4 2 6 67.15 3.44
 -4 2 -6 63.83 2.76
 -4 2 -6 62.79 2.73
 4 2 6 65.15 2.95
 4 2 6 59.83 2.61
 -4 2 -6 64.57 2.55
 -4 2 -7 115.82 3.89
 -4 -2 -7 134.92 4.46
 -4 2 -7 125.1 4.36
 4 -2 7 119.38 4.5
 -4 2 -7 124.08 4.14
 4 2 7 127.67 5.05
 -4 2 -7 119.66 4.69
 -4 -2 -7 138.53 4.46
 4 2 7 128.14 4.71
 4 2 7 131.42 4.65
 -4 -2 -7 124.44 4.38
 -4 2 -7 112.52 4.26
 4 2 7 133.75 4.35
 4 2 8 384.87 11.57
 4 2 8 389.29 11.43
 -4 2 -8 387.09 10.93
 -4 2 -8 378.21 11.34
 4 2 8 410.46 11.86
 -4 -2 -8 393.78 11.22
 4 2 8 391.62 11.2
 4 -2 8 402.42 11.24
 -4 2 -8 373.12 11.19
 -4 -2 -8 387.93 11.27
 -4 -2 -8 402.39 11.3
 4 -2 8 378.9 11.31
 -4 2 -8 397.65 11.27
 -4 2 -8 387.59 11.6
 4 2 9 4.63 1.78
 4 2 9 5.13 2.59
 4 2 9 1.99 1.63
 -4 2 -9 4.55 2.07
 -4 2 -9 5.78 1.52
 4 2 9 5.75 1.53
 4 -2 9 5.03 1.5
 -4 -2 -9 4.73 1.67
 -4 2 -9 6.38 1.67
 -4 -2 -9 3.71 1.62
 -4 2 -9 4.03 1.61
 -4 -2 -9 3.28 1.76
 -4 -2 -10 335.23 9.93
 -4 2 -10 310.29 9.98
 4 2 10 349.1 10.67
 4 2 10 322.37 10.03
 4 2 10 325.92 9.92
 4 -2 10 321.01 9.91
 -4 2 -10 311.81 9.89
 -4 -2 -10 322.81 9.97
 -4 -2 -10 340.73 10.05
 -4 2 -10 328.27 10.01
 4 -2 10 338.69 10.19
 4 2 10 321.7 10.2
 -4 2 -10 319.85 10.34
 -4 -2 -11 7.8 1.86
 -4 2 -11 9.51 1.88
 -4 -2 -11 7.01 1.99
 -4 2 -11 8.75 1.69
 -4 2 -11 9.29 2.37
 4 -2 11 7.2 1.69
 -4 2 -11 9.6 1.89
 4 2 11 8.53 1.75
 -4 -2 -11 8.05 1.95
 4 2 11 9.92 1.87
 4 2 11 6.58 2.79
 4 -2 11 9.6 2.41
 4 2 11 6.45 1.89
 4 2 12 130.25 5.26
 -4 2 -12 124.84 5.25
 -4 -2 -12 128.68 5.32
 4 2 12 129.01 5.22
 4 -2 12 127.28 5.23
 -4 -2 -12 134.34 5.35
 4 2 12 131.47 5.47
 -4 2 -12 129.82 5.28
 -4 -2 -12 134.31 5.38
 4 -2 13 21.73 3.1
 4 -2 13 18.76 2.36
 -4 -2 -13 21.27 2.61
 4 2 13 19.55 2.29
 -4 2 -13 27.54 3.14
 -4 2 -13 20.85 2.35
 -4 2 -13 23.29 2.58
 -4 2 -13 18.51 2.45
 4 2 13 23.31 3.39
 -4 2 -14 133.63 6.34
 -4 2 -14 138.25 5.88
 -4 -2 -14 126.06 5.77
 -4 -2 -14 122.82 5.71
 -4 -2 -14 119.9 5.69
 -4 2 -14 134.58 5.85
 4 -2 14 146.29 6.33
 4 2 14 148.99 6.73
 -4 2 -14 133.24 5.72
 -4 2 -15 82.84 4.57
 -4 -2 -15 73.74 4.49
 -4 -2 -15 73.32 4.43
 -4 2 -15 77.03 4.45
 -4 -2 -15 70.28 4.4
 4 -2 15 89.45 5.15
 -4 2 -15 77.1 4.33
 4 2 15 78.63 5.33
 4 2 16 21.39 3.92
 -4 -2 -16 24.21 3.05
 -4 2 -16 16.98 2.86
 4 -2 16 26.73 3.64
 -4 -2 -16 19.17 3.02
 -4 2 -16 23.82 2.68
 -4 2 -16 18.54 2.84
 -4 2 -17 8.15 2.56
 -4 -2 -17 10.61 2.68
 4 -2 17 11.24 3.3
 -4 -2 -17 9.34 2.72
 -4 2 -17 5.61 2.06
 -4 2 -17 8.18 2.59
 -4 2 -18 12.19 2.81
 -4 -2 -18 13.2 2.77
 4 -2 18 8.9 3.24
 -4 2 -18 8.5 2.17
 -4 -2 -18 8.61 2.64
 -4 2 -18 7.74 2.58
 -4 -2 -19 4.57 2.59
 -4 2 -19 12.14 2.72
 4 -2 19 6.46 3.2
 -4 -2 -19 10.65 2.62
 -4 2 -19 9.23 2.6
 -4 2 -20 5.32 2.45
 -4 2 -20 3.33 2.44
 -4 -2 -20 2.3 2.46
 -4 -2 -20 1.62 2.45
 -4 -2 -20 1.83 2.36
 4 -2 21 2.22 1.94
 -4 -2 -21 2.22 2.21
 -4 2 -21 1.33 2.17
 -4 -2 -21 3.05 2.21
 -4 2 -21 1.54 2.18
 -4 2 -21 3.78 2.22
 -4 -2 -21 3.23 2.12
 4 -2 22 20.54 2.28
 -4 -2 -22 21.56 2.44
 -4 2 -22 20.15 2.4
 -4 2 -22 24.08 2.5
 -4 -2 -22 21.26 2.57
 -4 2 -22 25.51 2.57
 -4 2 -23 3.66 1.56
 -4 -2 -23 -1.41 1.62
 -4 2 -23 0.89 1.64
 -4 2 -24 1.02 1.18
 -4 -4 23 1.08 1.2
 4 4 -22 28.47 2.15
 -4 -4 22 31.32 2.73
 4 4 -21 0.52 1.72
 -4 -4 21 0.86 2.31
 4 4 -20 66.94 3.77
 -4 -4 20 86.89 4.49
 4 4 -19 2.22 1.75
 -4 4 19 3.94 2.13
 -4 -4 18 79.98 4.72
 4 4 -18 86.22 4.7
 4 4 -18 75.28 4.27
 -4 4 18 77.12 5.36
 -4 4 17 2.39 3.47
 -4 4 17 3.47 2.31
 4 4 -17 4.35 2.65
 -4 -4 16 147.49 6.48
 -4 4 16 148.02 7.29
 4 4 -16 152.95 6.54
 -4 4 15 5.33 2.61
 4 4 -15 5.24 1.93
 -4 4 15 5.63 3.43
 4 4 -15 1.48 2.58
 -4 -4 15 4.06 3.05
 -4 4 14 145.27 7.09
 -4 -4 14 153.18 6.47
 4 4 -14 141.57 6.31
 -4 4 14 128.68 6.61
 4 4 -14 137 5.91
 -4 4 13 74.71 5.07
 -4 -4 13 63.64 4.24
 4 4 -13 67.93 4.2
 -4 4 13 60.26 4.39
 4 4 -13 57.56 3.69
 -4 -4 12 437.38 13.3
 4 4 -12 451.16 13.45
 -4 4 12 405.23 13.84
 4 4 -12 411.96 13.27
 4 4 -11 42.28 3.02
 -4 -4 11 41.21 3.42
 4 4 -11 43.07 3.28
 -4 4 11 44.82 3.96
 -4 4 11 40.92 3.32
 4 4 -10 478.5 13.94
 4 4 -10 476.76 14.1
 -4 -4 9 258.2 8.21
 -4 4 9 232.08 8.5
 4 4 -9 253.6 8.28
 -4 4 9 229.16 8.55
 4 4 -9 238.06 8
 -4 4 9 245.75 8.72
 4 4 -9 249.5 8.37
 -4 4 8 619.09 18.48
 4 4 -8 668.67 18.41
 4 4 -8 674.52 18.18
 -4 4 8 647.79 18.41
 -4 4 8 608.17 18.71
 4 4 -8 652.1 18.21
 -4 -4 8 639.67 18.07
 4 4 -8 633.52 18.36
 -4 4 8 631.84 18.65
 -4 -4 8 640.75 18.15
 4 4 -7 31 2.47
 4 4 -7 28.91 2.45
 -4 4 7 28.19 3.13
 -4 -4 7 29.64 2.56
 -4 4 7 26.53 2.69
 4 4 -7 29.75 2.52
 -4 -4 7 27.3 2.57
 -4 4 7 18.72 2.78
 -4 4 7 28.26 2.63
 -4 4 6 106.45 4.79
 -4 4 6 111.98 4.86
 4 4 -6 119.59 4.77
 4 4 -6 119.56 4.45
 -4 -4 6 121.17 4.6
 -4 4 6 112.72 4.96
 -4 4 6 118.26 4.81
 -4 -4 6 126.11 4.56
 4 4 -6 117.37 4.79
 4 4 -6 122.69 4.89
 -4 4 6 111.59 4.94
 4 4 -5 48.63 2.92
 4 4 -5 45.64 2.88
 -4 4 5 45.35 2.89
 -4 4 5 49.2 3.03
 -4 4 5 46.1 2.46
 -4 -4 5 48.71 2.68
 -4 4 5 46.34 3.03
 -4 4 5 48.65 3
 4 4 -5 47.17 2.79
 -4 4 5 47.38 3.06
 -4 -4 5 50.56 2.63
 -4 4 4 1745.77 47.58
 -4 4 4 1765.07 47.36
 -4 4 4 1829.15 47.85
 4 4 -4 1830.75 47.85
 -4 4 4 1848.16 47.86
 4 4 -4 1853.07 47.77
 -4 -4 4 1836.75 47.31
 4 4 -4 1785.57 47.78
 -4 -4 4 1811.47 47.44
 -4 4 3 259.29 8.59
 4 4 -3 273.85 8.82
 -4 -4 3 266.46 7.99
 4 4 -3 249.2 8.38
 -4 4 3 276.06 8.47
 -4 4 3 268.37 8.44
 4 4 -3 263.01 8.6
 4 4 -3 267.47 8.39
 -4 4 3 260.56 8.44
 -4 4 3 267.81 8.11
 -4 4 3 278.57 8.44
 -4 -4 3 260.46 8.15
 -4 4 2 911.8 24.65
 -4 4 2 910.72 24.72
 4 4 -2 976.38 25.13
 -4 4 2 895.99 24.74
 -4 4 2 890.15 24.5
 -4 4 2 931.48 24.8
 -4 4 2 851.62 24.52
 4 4 -2 914.78 24.64
 4 4 -2 960.71 25.23
 -4 4 2 940.42 24.91
 4 4 -2 893.78 24.32
 4 4 -1 219.69 7.49
 -4 4 1 218.82 7.15
 4 4 -1 216.82 6.75
 4 4 -1 214.2 7.32
 -4 4 1 216.28 6.89
 -4 4 1 219.54 7.08
 -4 4 1 210.92 7.02
 4 4 -1 211.12 7.08
 -4 4 1 229.68 7.11
 4 4 -1 209.88 6.92
 4 4 -1 206.91 6.76
 4 4 0 210.54 7.09
 4 4 0 216.67 7.07
 -4 4 0 190.15 6.46
 4 4 0 190.01 6.12
 4 4 0 186.75 6.35
 -4 4 0 185.57 6.3
 4 4 0 203.06 6.78
 -4 4 0 183.24 6.18
 -4 4 0 190.61 6.33
 -4 4 0 184.7 6.29
 4 4 0 181.51 6.18
 4 4 0 186.48 6.18
 4 4 1 6.06 2.22
 -4 4 -1 4.79 1.79
 4 4 1 3.63 1.87
 -4 4 -1 4.8 1.4
 -4 4 -1 4.24 1.28
 4 4 1 4.36 1.69
 -4 4 -1 6.18 1.63
 -4 4 -1 4.81 1.82
 4 4 1 4.73 1.54
 4 4 1 2.37 1.82
 -4 4 -2 369.31 10.7
 -4 4 -2 341.88 10.42
 -4 4 -2 336.87 10.59
 4 4 2 389.95 11.58
 4 4 2 379.42 11.19
 4 4 2 364.03 10.79
 -4 4 -2 369.49 10.67
 4 4 2 380.68 10.72
 -4 4 -3 141.63 4.94
 -4 4 -3 136.3 4.71
 4 4 3 116.85 4.58
 4 4 3 127.17 4.88
 4 4 3 131.36 5.32
 4 4 3 126.22 4.97
 -4 4 -3 134.95 4.85
 4 4 3 126.12 5.63
 4 4 4 813.89 24.09
 -4 4 -4 836.4 23.05
 -4 4 -4 808.9 23.15
 4 4 4 860.69 23.32
 4 4 4 882.71 23.8
 4 4 4 864.05 23.13
 -4 4 -4 852.9 23.02
 -4 4 -4 840.51 23.1
 4 4 4 866.49 23.31
 4 4 5 128.23 6.24
 -4 4 -5 146.58 5.25
 -4 4 -5 145.44 5.4
 4 4 5 134.74 5.47
 4 4 5 136.66 5.84
 -4 4 -5 146.65 5.28
 -4 4 -5 151.02 5.33
 4 4 5 142.13 5.23
 4 4 5 140.85 5.51
 -4 4 -5 149.04 5.31
 -4 4 -6 965.78 26.25
 -4 4 -6 986.87 26.64
 -4 4 -6 940.38 26.69
 4 4 6 941.62 27.33
 4 4 6 980.14 26.83
 4 4 6 993.94 27.3
 4 4 6 1017.07 26.94
 -4 4 -6 981.37 26.51
 -4 4 -6 966.88 26.33
 4 4 6 981.42 26.37
 -4 4 -7 5.94 1.66
 -4 4 -7 6.88 1.64
 -4 4 -7 7.14 1.68
 4 4 7 5.04 2.54
 -4 4 -7 5.72 1.65
 4 4 7 5.31 2
 4 4 7 6.91 2.09
 4 -4 8 465.81 13.55
 -4 4 -8 479 13.96
 -4 4 -8 480.08 13.67
 4 -4 9 15.58 2.5
 4 4 9 15.06 2.5
 -4 4 -9 15.62 2.05
 4 4 9 8.16 2.71
 4 4 9 16.42 2.31
 -4 4 -10 174.05 6.3
 4 4 10 174.1 7.17
 -4 4 -10 177.05 6.73
 4 4 10 178.53 6.83
 4 4 10 171.49 7.5
 4 4 11 125.05 6.53
 4 4 11 129.59 6.19
 4 -4 11 145.85 5.93
 4 4 11 138.17 5.88
 -4 4 -11 140.24 5.88
 4 4 12 78.69 5.16
 4 -4 12 77.6 4.47
 4 4 12 79.2 4.76
 4 4 12 79.4 4.41
 -4 4 -12 74.18 4.28
 4 -4 13 20.13 3.17
 4 4 13 15.5 2.66
 4 4 13 15.58 2.89
 4 4 13 18.54 3.5
 -4 4 -14 494.2 15.56
 -4 4 -14 503.02 15.04
 4 -4 14 531.65 15.55
 4 4 14 501.5 16.39
 4 4 14 449.42 15.68
 4 4 14 471.34 15.26
 4 -4 15 2.65 3.05
 -4 4 -15 1.23 2.34
 -4 4 -15 -0.8 2.02
 4 4 15 -0.68 2.27
 4 -4 16 40.84 3.89
 -4 4 -16 35.85 3.18
 -4 4 -16 35.11 3.2
 4 4 16 30.89 3.1
 -4 4 -17 9.29 2.5
 -4 4 -17 6.79 2.13
 4 -4 17 10.99 2.99
 -4 4 -18 16 2.39
 4 -4 19 36.57 2.96
 -4 4 -19 29.75 2.79
 4 -4 19 32.36 3.34
 4 4 20 31.47 3.21
 -4 4 -20 34.83 2.85
 -4 4 -20 38.68 2.69
 4 -4 20 39.04 2.89
 4 -4 21 5.74 1.72
 4 4 21 2.57 1.87
 4 -4 22 19.48 1.79
 -4 -6 20 6.02 1.66
 -4 -6 19 5.19 1.89
 4 6 -19 1.92 1.09
 -4 -6 18 0.12 2.12
 -4 6 18 1.34 1.86
 -4 -6 17 23.26 2.73
 4 6 -17 23 2.32
 -4 6 17 16.32 2.58
 -4 -6 16 6.23 2.45
 4 6 -16 3.97 1.9
 -4 6 16 6.36 2.38
 4 6 -15 8.47 2.08
 -4 6 14 7.92 2.67
 -4 -6 14 10.4 2.87
 4 6 -14 10.83 2.13
 -4 6 14 8.68 2.4
 4 6 -14 6.33 2.09
 4 6 -13 5.34 2.09
 -4 -6 13 4.55 2.72
 4 6 -13 5.39 1.86
 4 6 -13 4.08 1.92
 -4 6 13 2.67 2.26
 -4 6 13 2.75 2.58
 -4 6 12 1.92 2.29
 -4 -6 12 2.01 2.75
 -4 6 12 0.7 2.46
 4 6 -11 56.25 3.76
 -4 -6 11 54.69 4.04
 -4 6 11 53.05 4.42
 -4 6 11 56.17 4.22
 -4 6 10 20.85 3.34
 -4 6 10 26.7 3.29
 4 6 -10 27.03 2.75
 -4 6 10 26.37 3.2
 -4 -6 10 25.63 3.22
 4 6 -9 14.26 2.47
 4 6 -9 12.52 2.33
 -4 -6 9 15.62 2.97
 -4 6 9 9.07 2.7
 -4 6 9 7.57 2.64
 -4 6 9 9.11 2.92
 -4 6 8 24.28 3.18
 -4 6 8 21.96 3.18
 4 6 -8 21.95 2.7
 -4 -6 8 24.65 3.15
 4 6 -8 23.89 2.86
 -4 6 8 19.75 3.22
 -4 6 8 22.09 3.45
 4 6 -7 81.08 4.36
 4 6 -7 82.45 4.38
 -4 6 7 68.52 4.82
 -4 6 7 80.46 4.74
 -4 6 7 73.89 4.01
 -4 6 7 74.66 4.66
 -4 6 7 73.74 4.8
 -4 6 6 2.43 2.01
 4 6 -6 6.08 2.24
 -4 6 6 3.63 2.38
 -4 6 6 0.71 2.43
 -4 6 6 3.92 2.37
 -4 6 6 2.19 2.25
 4 6 -6 6.05 2.06
 4 6 -5 5.07 2.1
 -4 6 5 4 2.04
 4 6 -5 7.14 2.13
 -4 6 5 6.48 2.33
 -4 6 5 6.4 2.45
 -4 6 5 4.96 2.22
 -4 6 5 4.61 2.33
 4 6 -5 3.27 1.78
 -4 6 4 24.71 2.91
 -4 6 4 23.23 2.66
 -4 6 4 23.18 2.94
 4 6 -4 26.67 2.89
 -4 6 4 24.54 2.97
 -4 6 4 26.46 3.14
 4 6 -4 26.53 2.81
 -4 6 4 20.52 2.9
 -4 6 4 22.44 2.34
 4 6 -4 22.3 2.41
 4 6 -3 30.75 2.73
 4 6 -3 33.5 2.93
 -4 6 3 34.45 3.27
 -4 6 3 30.54 3.1
 -4 6 3 36.04 3.22
 -4 6 3 37.99 3
 -4 6 3 34.27 2.69
 -4 6 3 39.35 3.45
 4 6 -3 32.1 2.97
 -4 6 3 28.52 3.08
 4 6 -2 8.94 2.3
 4 6 -2 6.47 1.82
 -4 6 2 12.65 2.52
 -4 6 2 13.44 2.46
 -4 6 2 11.43 2.06
 -4 6 2 10.53 2.68
 -4 6 2 10.89 2.56
 -4 6 2 10.52 2.47
 4 6 -2 10.08 2.2
 4 6 -1 51.27 3.52
 4 6 -1 54.33 3.13
 4 6 -1 52.72 3.52
 -4 6 1 48.62 3.49
 -4 6 1 47.94 3.17
 -4 6 1 49.44 3.51
 -4 6 1 51.29 3.54
 4 6 -1 57.32 4.12
 4 6 -1 59.49 3.68
 -4 6 1 52.74 3.51
 -4 6 0 8.67 2.37
 4 6 0 4.43 2.08
 -4 6 0 8.01 2.28
 -4 6 0 5.81 2.25
 4 6 0 6.78 2.11
 -4 6 0 7.35 2
 -4 6 0 12 2.76
 -4 6 0 7.48 2.37
 4 6 0 5.14 2.35
 4 6 0 5.31 2.15
 4 6 0 4.66 2.54
 4 6 1 34.12 3.48
 4 6 1 30.54 2.88
 -4 6 -1 31.4 2.92
 4 6 1 33.69 2.75
 -4 6 -1 33.28 2.95
 4 6 1 32.87 2.78
 -4 6 -1 32.12 2.77
 -4 6 -1 34.7 3.04
 4 6 1 35.33 3.18
 -4 6 -1 35.96 2.99
 4 6 1 32.98 2.89
 4 6 1 35.06 3.02
 4 6 1 35.28 3.22
 -4 6 -2 9.76 2.38
 4 6 2 5.42 2.18
 -4 6 -2 12.45 2.65
 -4 6 -2 12.56 2.28
 4 6 2 6.46 2.42
 4 6 2 5.55 2.74
 -4 6 -2 12.48 2.56
 4 6 2 6.43 2.1
 4 6 2 7.65 2.24
 4 6 2 6.65 2.47
 -4 6 -3 18.17 2.44
 4 6 3 19.2 2.35
 4 6 3 22.1 2.55
 -4 6 -3 19.03 2.59
 -4 6 -3 15.8 2.35
 4 6 3 18.31 2.68
 -4 6 -3 20 2.55
 4 6 3 20.52 3.35
 4 6 3 14.39 2.65
 4 6 3 19.62 2.53
 -4 6 -4 6.05 2.11
 4 6 4 0.42 2.65
 4 6 4 6.58 2.34
 -4 6 -4 7.73 2.27
 4 6 4 5.61 1.95
 4 6 4 8.06 2.35
 -4 6 -4 11.6 2.5
 -4 6 -4 7.61 2.16
 4 6 4 6.87 2.22
 4 6 4 4.34 2.39
 4 6 4 7.86 2.22
 4 6 5 15.93 3.23
 4 6 5 11.78 2.5
 -4 6 -5 14.6 2.47
 4 6 5 9.73 2.12
 4 6 5 13.51 2.53
 4 6 5 12.48 2.56
 -4 6 -5 14.85 2.36
 -4 6 -5 12.81 2.32
 4 6 5 10.7 3.06
 -4 6 -5 12.69 2.65
 -4 6 -5 13.23 2.42
 -4 6 -6 11.14 2.01
 4 6 6 13.76 2.57
 4 6 6 11.73 2.6
 -4 6 -6 14.33 2.39
 4 6 6 12.85 3.11
 -4 6 -6 12.3 2.39
 -4 6 -6 11.71 2.38
 4 6 6 12.53 2.28
 4 6 6 11.55 2.54
 -4 6 -6 12.57 2.44
 4 6 7 11.83 2.63
 -4 6 -7 7.11 2.34
 4 6 7 5.98 2.49
 -4 6 -7 10.09 2.31
 -4 6 -7 7.54 2.22
 -4 6 -7 7.88 2.09
 4 6 7 9.01 3.19
 -4 6 -8 37.41 3.03
 4 6 8 34.43 4.08
 4 6 8 40.73 3.49
 -4 6 -8 40.77 3.19
 -4 6 -9 3.44 1.91
 4 6 9 2.1 2.96
 4 6 9 5.16 2.46
 -4 6 -9 1.58 1.95
 -4 6 -10 42.16 3.37
 4 6 10 36.94 4.13
 4 6 10 49.73 3.79
 -4 6 -10 42.56 3.25
 -4 6 -11 29.46 2.77
 -4 6 -11 28.91 3.01
 4 6 11 31.55 3.84
 4 6 11 31.15 3.31
 -4 6 -11 31.84 2.91
 -4 6 -12 7.97 2
 -4 6 -12 7.03 2.03
 4 6 12 8.13 2.57
 4 6 12 5 3.02
 -4 6 -12 8.01 2.14
 -4 6 -13 7.92 1.91
 -4 6 -13 7.75 2.16
 4 6 13 3.74 2.35
 4 6 13 6.34 2.8
 -4 6 -14 -0.9 1.77
 -4 6 -15 4.03 1.85
 4 6 15 2.75 2.46
 4 6 16 6.46 2.41
 -4 6 -16 7.21 1.73
 -4 6 -16 8.44 2.41
 4 -6 16 8.5 2.08
 4 6 17 2.62 2.04
 -4 6 -17 2.2 1.93
 4 -6 17 3.11 1.8
 -4 6 -18 2.9 1.81
 4 -6 18 0.17 1.56
 4 6 18 1.33 1.87
 4 6 19 0.18 1.4
 -4 6 -19 -0.04 1.26
 4 -6 19 0.04 1.35
 4 8 -15 5.05 1.39
 4 8 -15 5.18 1.29
 4 8 -14 1.34 1.15
 4 8 -14 2.74 1.39
 4 8 -13 7.9 1.51
 4 8 -13 9.35 1.81
 4 8 -12 17.83 1.93
 4 8 -12 18.35 2.23
 4 8 -11 1.49 1.65
 4 8 -11 2.86 1.59
 4 8 -11 3.07 1.78
 4 8 -10 3.67 1.83
 4 8 -10 4.79 1.94
 4 8 -10 6.44 1.85
 4 8 -9 4.65 1.98
 4 8 -9 3.18 1.87
 4 8 -9 7.9 1.97
 4 8 -8 15.34 2.45
 4 8 -8 16.68 2.34
 4 8 -7 10.22 2.39
 -4 8 7 7.77 2.39
 4 8 -7 9.44 2.23
 4 8 -6 12.52 2.45
 4 8 -6 10.64 2.17
 4 8 -6 8.13 2.36
 4 8 -6 12.43 2.49
 -4 8 6 9.72 2.75
 -4 8 6 10.98 2.45
 -4 8 5 43.67 3.54
 4 8 -5 41.96 3.36
 4 8 -5 40.4 3.16
 4 8 -5 45.72 3.5
 4 8 -5 42.55 3.48
 -4 8 5 38.1 3.81
 4 8 -4 1.9 2.28
 4 8 -4 5.53 2.07
 4 8 -4 3.62 2.33
 4 8 -4 4.66 2.27
 -4 8 4 2.26 2.66
 -4 8 4 2.48 2.24
 4 8 -3 0.09 2.21
 4 8 -3 1.49 1.86
 4 8 -3 -0.5 2.19
 -4 8 3 -0.25 2.4
 4 8 -3 2.88 2.19
 -4 8 3 -0.22 2.09
 -4 8 2 2.64 2.08
 4 8 -2 -0.83 2.25
 4 8 -2 0.55 1.88
 4 8 -2 1.21 2.35
 4 8 -2 3.96 2.31
 -4 8 2 1.56 2.29
 -4 8 2 0.11 2.18
 -4 8 1 4.47 2.19
 4 8 -1 3.25 2.23
 4 8 -1 4.25 1.98
 4 8 -1 1.72 2.26
 4 8 -1 2.59 2.18
 -4 8 1 3.01 2.25
 -4 8 1 1.62 2.07
 -4 8 0 7.09 2.39
 -4 8 0 3.2 2.25
 4 8 0 4.9 2.29
 4 8 0 4.22 2
 4 8 0 4.95 2.39
 -4 8 0 4.06 2.18
 4 8 0 7.04 2.29
 -4 8 0 6.32 2.25
 -4 8 -1 38.89 3.57
 4 8 1 44.16 3.63
 -4 8 -1 36.77 3.53
 -4 8 -1 31.77 2.95
 -4 8 -1 37.65 3.24
 4 8 1 41.58 3.44
 -4 8 -1 38.76 3.45
 -4 8 -2 12.36 2.66
 -4 8 -2 11.29 2.55
 -4 8 -2 10.22 2.21
 4 8 2 8.22 2.57
 4 8 2 11.92 2.56
 -4 8 -2 12.14 2.56
 -4 8 -3 16.49 2.41
 -4 8 -3 18.43 2.9
 -4 8 -3 19.78 2.8
 4 8 3 22.82 2.91
 -4 8 -3 22.4 2.83
 4 8 4 28.7 2.89
 -4 8 -4 29.72 2.91
 -4 8 -4 28.81 2.79
 -4 8 -4 25.05 2.97
 -4 8 -4 26.75 2.94
 4 8 4 25.25 3.53
 4 8 5 2.5 2.13
 -4 8 -5 5.09 1.99
 -4 8 -5 2.55 2.11
 -4 8 -5 1.69 1.94
 4 8 5 1.63 2.55
 -4 8 -6 63.22 3.86
 -4 8 -7 11.22 2.66
 -4 8 -8 4.5 2.41
 4 8 8 -0.99 2.26
 -4 8 -8 0.09 1.84
 -4 8 -9 6.65 2.38
 -4 8 -9 3.07 1.86
 4 8 9 5.38 2.37
 -4 8 -9 3.84 1.79
 -4 8 -10 20.71 2.65
 -4 8 -10 17.76 2.34
 4 8 10 13.2 2.63
 -4 8 -10 17.5 2.14
 -4 8 -11 2.05 2.01
 -4 8 -11 0.97 1.66
 4 8 11 2.75 2.09
 -4 8 -11 0.13 1.51
 -4 8 -12 9.49 2.04
 -4 8 -12 8.68 1.77
 4 8 12 5.26 1.97
 -4 8 -12 5.91 1.53
 -4 8 -13 0.42 1.65
 -4 8 -13 0.28 1.39
 4 8 13 1.46 1.66
 -4 8 -13 -1.14 1.22
 -4 8 -14 3.9 1.57
 4 8 14 3.2 1.48
 -4 8 -14 5.05 1.34
 -4 10 1 3.72 1.3
 -4 10 0 -0.59 1.29
 -4 10 -1 17.32 1.79
 -4 10 -2 8.11 1.51
 -4 10 -3 2.37 1.31
 -4 10 -4 1.03 1.12
 5 -1 -25 15.43 1.71
 5 1 -25 17.53 1.68
 5 1 -25 18.43 1.74
 5 1 -24 25.97 2.24
 5 -1 -24 24.22 2.16
 5 1 -24 29.41 2.36
 5 -1 -23 7.87 1.9
 5 1 -23 8.11 1.93
 -5 1 23 12.85 2.77
 5 -1 -23 7.76 1.97
 5 -1 -22 4.51 2.02
 5 1 -22 2.67 1.93
 5 1 -22 1.09 2.26
 5 1 -22 3.31 1.95
 5 -1 -22 2.95 1.92
 -5 1 22 5.56 2.98
 -5 -1 22 1.23 2.6
 5 -1 -21 64.51 3.96
 5 1 -21 66.49 4
 5 1 -21 62.07 4.02
 5 -1 -21 65.53 4.13
 5 1 -20 4.07 2.31
 5 -1 -20 6.14 2.41
 5 1 -20 4.71 2.65
 -5 -1 20 1.93 2.9
 5 -1 -20 4.13 2.15
 5 1 -20 0.91 2.1
 -5 1 20 0.68 3.14
 -5 -1 19 105.83 5.52
 -5 1 19 104.08 6.07
 5 1 -19 106.63 5.52
 5 1 -19 104.98 5.3
 5 -1 -19 107.97 5.39
 5 1 -19 102.54 5.2
 5 -1 -19 101.57 5.18
 5 -1 -18 4.1 2.44
 5 1 -18 2.91 2.37
 -5 -1 18 3.29 3.03
 5 1 -18 1.93 2.61
 5 -1 -17 49.65 3.68
 5 1 -17 52.34 4.01
 -5 -1 16 3.05 2.41
 5 -1 -16 3.86 2.34
 5 1 -16 8.36 2.69
 -5 1 15 98.93 5.02
 -5 -1 15 106.01 5.09
 -5 -1 15 105.63 5.04
 5 1 -15 103.34 5.03
 5 -1 -15 98.21 4.8
 -5 -1 14 11.01 2.43
 -5 1 14 13.8 2.58
 5 -1 -14 12.22 2.33
 -5 1 13 104.83 4.71
 -5 -1 13 98.06 4.64
 -5 -1 13 100.09 4.69
 5 -1 -13 105.69 4.53
 5 1 -13 102.38 4.65
 5 -1 -12 2.77 1.87
 5 1 -12 1.74 1.99
 -5 -1 12 3.35 2.22
 -5 1 12 2.58 1.86
 -5 -1 12 2.84 1.88
 -5 -1 12 2.83 1.9
 5 -1 -11 5.43 1.84
 5 1 -11 6.62 2
 -5 -1 11 6.53 1.99
 -5 -1 11 4.63 1.89
 -5 1 11 4.6 1.92
 5 1 -11 4.6 1.24
 -5 -1 11 6.86 2.23
 -5 1 10 161.57 5.53
 -5 -1 10 168.98 5.81
 5 1 -10 168.7 5.87
 5 -1 -10 158.81 5.58
 -5 1 10 159.04 5.81
 -5 -1 10 169.79 5.8
 -5 1 10 170.4 5.63
 -5 1 9 21.23 2.09
 -5 -1 9 22.17 1.97
 -5 -1 9 19.75 2.26
 -5 1 9 20.39 2.18
 -5 1 9 15.37 2.3
 5 1 -9 21.48 2.16
 5 -1 -9 19.64 2.01
 -5 1 9 21.33 1.87
 -5 -1 9 20.3 2.09
 -5 1 8 100.35 3.65
 -5 -1 8 100.43 3.91
 -5 1 8 109.89 3.76
 5 -1 -8 105.69 3.81
 5 1 -8 106.59 3.81
 5 1 -8 102.64 3.97
 5 -1 -8 106.03 3.85
 -5 -1 8 99.81 3.78
 -5 1 8 106.13 3.86
 -5 -1 8 99.68 3.89
 5 -1 -7 13.12 1.5
 5 1 -7 13.49 1.19
 -5 1 7 18.66 1.76
 -5 -1 7 15.52 1.87
 -5 1 7 14.72 1.56
 5 1 -7 12.75 1.67
 5 1 -7 15.41 1.55
 5 -1 -7 15.98 1.59
 5 1 -7 13.38 1.51
 5 -1 -7 15.41 1.73
 5 1 -7 15.39 1.92
 -5 1 7 14.23 1.56
 -5 -1 7 14.94 1.68
 5 -1 -6 216.77 6.27
 5 1 -6 226.81 6.45
 -5 1 6 212.73 6.28
 -5 -1 6 211.05 6.27
 -5 1 6 218.08 6.61
 -5 1 6 206.86 6.07
 -5 -1 6 215.17 6.37
 5 1 -6 211.49 6.01
 5 1 -6 213.74 6.2
 -5 1 6 205.32 6.33
 -5 -1 6 208.5 6.32
 5 -1 -6 206.68 6.07
 -5 1 6 204.48 6.33
 5 1 -6 213.06 6.22
 -5 -1 6 203.02 6.32
 5 -1 -6 211.69 6.24
 5 1 -6 212.64 6.31
 5 -1 -6 203.19 5.73
 5 1 -5 1186.18 30.02
 -5 1 5 1098.75 29.94
 -5 -1 5 1117.06 29.94
 5 1 -5 1176.01 29.91
 5 -1 -5 1122.05 29.89
 -5 -1 5 1142.49 29.98
 5 -1 -5 1131.66 29.76
 -5 1 5 1144.96 29.97
 -5 1 5 1128.53 29.96
 -5 -1 5 1162.65 29.96
 -5 1 5 1205.03 30.3
 5 1 -4 6.22 1.56
 5 1 -4 5.64 1.61
 5 -1 -4 5.63 1.46
 -5 -1 4 6.82 1.48
 -5 1 4 6.52 1.48
 -5 1 4 4.88 1.66
 5 1 -3 9061.2 231.47
 -5 1 3 9037.26 231.71
 5 1 -3 9053.06 231.54
 5 1 -2 876.42 22.3
 -5 -1 2 836.08 22.25
 -5 1 2 835.48 22.3
 -5 1 2 831.46 22.39
 -5 1 2 841.2 22.45
 5 1 -2 888.85 22.25
 5 -1 -2 834.01 22.21
 -5 1 1 5071.12 128.75
 -5 1 1 5169.73 128.84
 5 1 -1 5124.24 128.64
 -5 1 1 4874.54 128.76
 5 1 -1 5099.77 128.86
 5 -1 -1 4953.89 128.66
 5 1 -1 5076.25 128.67
 -5 -1 1 4892.37 128.53
 -5 -1 0 102.33 3.47
 -5 1 0 110.45 3.91
 5 1 0 110.04 3.83
 -5 1 0 107.64 3.5
 5 1 0 111.05 3.5
 -5 -1 0 104.2 3.62
 -5 1 0 112.74 3.68
 -5 1 0 107.61 3.7
 -5 1 -1 671.04 17.85
 5 1 1 673.21 17.65
 -5 1 -1 684.75 17.87
 -5 1 -1 654.08 17.71
 -5 -1 -1 663.14 17.82
 -5 1 -1 691.17 17.85
 -5 1 -2 511.88 14
 -5 -1 -2 531.75 13.97
 -5 1 -2 517.81 13.94
 -5 -1 -2 531.2 13.96
 -5 1 -2 510.63 13.93
 -5 1 -2 517.84 13.95
 -5 1 -2 511.16 13.79
 5 -1 3 937.58 25.19
 -5 1 -3 970.54 25.1
 5 1 3 934.69 25.28
 -5 1 -3 966.43 25.23
 -5 -1 -3 989.95 25
 -5 -1 -3 945.78 25.27
 -5 1 -3 946.84 25.19
 -5 1 -3 982.52 25.32
 5 1 3 968.81 25.37
 -5 1 -4 1332.58 34.72
 5 1 4 1316.85 34.84
 -5 1 -4 1333.34 34.44
 5 -1 4 1296.41 34.62
 -5 1 -4 1310.39 34.64
 5 1 4 1280.04 34.67
 -5 -1 -4 1337.41 34.33
 5 1 4 1352.15 34.77
 -5 -1 -4 1390 34.71
 -5 1 -4 1312.71 34.65
 -5 -1 -4 1334.06 34.67
 -5 1 -5 1007.44 25.74
 5 1 5 983.29 26.21
 5 -1 5 972.92 26.03
 -5 -1 -5 977.62 26.06
 -5 1 -5 996.49 26.03
 -5 1 -5 963.81 26.18
 5 1 5 974.7 26.08
 5 1 5 938.47 25.96
 -5 1 -5 1018.13 26.09
 -5 -1 -5 948.37 25.99
 -5 1 -5 1025.94 26.07
 -5 -1 -5 1005.47 26.07
 -5 -1 -6 193.28 5.87
 5 -1 6 183.9 5.88
 -5 1 -6 174.6 5.74
 -5 1 -6 168.13 5.91
 5 -1 6 172.74 5.52
 5 1 6 194.08 6.16
 5 1 6 191.17 5.86
 5 1 6 185.36 5.76
 -5 1 -6 176.46 5.34
 -5 -1 -6 195.56 5.84
 -5 1 -7 681.44 18.53
 5 -1 7 671.66 18.24
 5 1 7 689.26 18.77
 5 1 7 677.22 18.55
 5 -1 7 689.63 18.63
 -5 -1 -7 676.44 18.56
 -5 1 -7 694.39 18.55
 -5 1 -7 691.23 18.55
 -5 -1 -7 688.17 18.56
 5 1 7 670.46 18.41
 -5 1 -7 666.62 18.7
 -5 1 -8 13.58 1.85
 5 1 8 24.01 2.77
 -5 1 -8 14.28 2.3
 5 -1 8 19.54 2.54
 -5 -1 -8 21.09 2.16
 5 1 8 21.42 2.25
 5 -1 8 12.46 2.2
 5 1 8 16.93 2.02
 -5 1 -8 14.29 1.98
 5 1 8 25.24 2.73
 5 1 8 22.93 2.15
 -5 -1 -8 21.78 2.14
 -5 1 -8 18.72 2.08
 -5 1 -9 588.66 16.62
 5 1 9 604.67 16.95
 -5 -1 -9 602.67 16.69
 -5 1 -9 603.37 16.69
 5 -1 9 609 16.83
 -5 -1 -9 602.09 16.72
 -5 1 -9 581.34 16.65
 5 1 9 602.24 16.67
 5 1 9 593.19 16.63
 5 1 9 600.2 16.86
 5 1 9 584.79 16.52
 -5 1 -9 579.44 16.87
 5 1 10 43.22 2.78
 -5 1 -10 32.44 2.49
 5 1 10 49.39 3.55
 -5 1 -10 39.38 2.85
 -5 -1 -10 50.08 2.99
 -5 1 -10 39.53 2.8
 -5 -1 -10 45.67 2.87
 5 -1 10 39.7 3.24
 5 1 10 39.87 2.77
 5 1 10 37.77 2.72
 5 1 10 52.3 3.5
 5 1 10 48.26 2.87
 5 -1 10 35.93 2.7
 -5 1 -10 37.89 3.04
 5 1 11 258.58 8.23
 5 1 11 264.26 8.83
 -5 1 -11 260.58 8.44
 -5 -1 -11 251.6 8.42
 -5 -1 -11 256.3 8.45
 5 -1 11 270 8.72
 -5 1 -11 246.66 8.38
 5 1 11 246.75 8.14
 5 1 11 261.1 8.47
 5 -1 11 265.6 8.51
 -5 1 -11 270.57 8.76
 5 1 11 257.82 8.75
 -5 1 -11 253.78 8.27
 5 -1 12 326.34 10.65
 5 1 12 349.41 10.75
 -5 1 -12 345.78 10.96
 5 1 12 352.6 10.54
 -5 1 -12 316.15 10.43
 -5 -1 -12 347.07 10.78
 -5 1 -12 332.53 10.67
 5 -1 12 342.95 10.94
 -5 -1 -12 342.52 10.72
 -5 1 -12 326.85 10.63
 5 1 13 423.58 13.11
 5 -1 13 400.98 12.73
 5 1 13 400.23 12.72
 5 -1 13 442.08 13.13
 -5 1 -13 403.41 12.71
 -5 1 -13 396.93 12.48
 -5 -1 -13 404.83 12.75
 -5 1 -13 414.69 12.77
 -5 1 -13 412.59 13.02
 5 -1 14 9.92 2.98
 -5 1 -14 12.72 2.41
 -5 -1 -14 11.93 2.53
 -5 1 -14 12.61 2.34
 -5 -1 -14 9.74 2.35
 5 1 14 11.95 3.11
 -5 -1 -14 12.38 2.48
 -5 1 -14 10.63 1.99
 -5 -1 -15 285.26 9.86
 -5 1 -15 285.59 10.01
 -5 -1 -15 278.48 9.97
 -5 1 -15 283.29 9.91
 -5 -1 -15 272.43 9.86
 5 -1 15 316.51 10.41
 5 1 15 296.6 10.42
 -5 1 -15 272.73 9.56
 -5 -1 -16 11.83 2.82
 -5 1 -16 8.81 2.78
 -5 -1 -16 11.05 2.63
 -5 1 -16 11.78 2.57
 5 1 16 13.31 3.51
 5 -1 16 12.76 3.38
 5 -1 17 101.37 5.58
 -5 1 -17 81.39 4.92
 -5 1 -17 87.44 4.97
 -5 -1 -17 86.75 4.95
 -5 1 -17 82.58 5.03
 -5 -1 -17 78.78 4.94
 -5 -1 -18 9.63 2.77
 -5 1 -18 7.14 2.71
 5 -1 18 9.27 2.44
 -5 1 -18 3.96 2.44
 -5 -1 -18 9.32 2.67
 -5 -1 -19 12.65 2.84
 -5 1 -19 17.85 2.99
 5 -1 19 13.62 2.66
 -5 1 -19 17.95 3.03
 -5 -1 -19 19.62 3.17
 -5 1 -20 54.93 3.97
 -5 1 -20 56.17 4.18
 -5 -1 -20 59.69 4.19
 -5 1 -21 3.68 2.41
 -5 -1 -21 4.06 2.25
 -5 1 -21 4.13 2.42
 -5 1 -21 5.83 2.48
 -5 -1 -21 6.68 2.45
 -5 -1 -21 8.65 2.44
 -5 -1 -22 40.78 3
 -5 1 -22 41.38 3.19
 -5 1 -22 40.38 3.2
 -5 -1 -22 44.3 3.3
 -5 -1 -22 41.17 3.15
 -5 1 -22 44.57 3.2
 -5 1 -23 18.07 2.21
 -5 -1 -23 15.91 1.97
 -5 1 -23 17.11 2.11
 -5 -1 -23 16.1 2.16
 -5 1 -24 -0.04 1.25
 5 3 -24 3.57 1.31
 5 -3 -23 -0.45 1.54
 5 3 -23 3.53 1.59
 -5 -3 23 -0.06 2.06
 -5 -3 22 41.64 3.21
 5 3 -22 32.89 2.51
 -5 -3 21 4.73 2.63
 -5 3 21 2 2.97
 5 3 -21 1.96 1.56
 5 3 -21 -0.07 1.71
 5 3 -21 1.32 2.28
 5 -3 -20 121.79 5.35
 5 3 -20 126.72 5.27
 5 3 -20 123.12 5.35
 5 3 -19 2.34 1.99
 -5 3 19 3.74 3.36
 -5 -3 19 1.08 2.78
 5 3 -19 1.88 2.52
 5 3 -19 1.37 1.97
 5 -3 -19 0.45 2.08
 5 3 -19 2.54 1.89
 5 3 -18 151.26 6.53
 5 3 -18 142.75 5.97
 5 -3 -18 142.63 6.05
 5 3 -18 132.35 5.83
 -5 3 18 161.84 7.29
 5 3 -17 8.55 2.29
 5 -3 -17 10.87 2.31
 -5 3 17 12.54 3.76
 5 3 -17 11.33 2.92
 -5 -3 17 11 3.29
 -5 3 17 10.12 2.7
 5 -3 -16 61.62 3.79
 5 3 -16 59.67 3.73
 -5 3 16 51.1 4.12
 5 3 -16 65.95 4.28
 -5 3 16 63.16 4.98
 -5 -3 16 64.52 4.48
 5 3 -15 11.51 2.88
 -5 -3 15 6.55 2.33
 -5 -3 15 8.69 3.13
 5 3 -15 6.15 1.84
 -5 3 15 6.82 3.46
 5 3 -14 87.39 4.63
 -5 -3 14 83.41 4.59
 5 3 -14 69.94 3.81
 -5 -3 14 74.96 4.12
 5 3 -13 5.53 1.77
 -5 -3 13 9.6 2.83
 5 3 -13 7.25 2.56
 -5 -3 13 4.88 2.18
 5 3 -12 134.23 5.29
 -5 -3 12 129.32 5.3
 -5 -3 11 1.13 1.78
 -5 3 11 5.42 1.97
 -5 -3 11 4.8 2.16
 5 3 -11 3.71 2.17
 -5 -3 11 5.18 2.47
 5 3 -11 1.56 1.5
 -5 3 10 76.19 3.97
 -5 -3 10 84.33 3.92
 -5 -3 10 83.36 3.75
 -5 3 10 86.23 3.76
 5 3 -10 82.18 3.99
 5 3 -9 460.8 13.42
 -5 -3 9 485.22 13.44
 -5 3 9 448.79 13.6
 -5 -3 9 461.49 13.35
 -5 3 9 443.61 13.66
 -5 3 9 442.54 13.1
 5 3 -8 867.73 23.27
 -5 3 8 817.61 22.95
 5 3 -8 867.28 23.31
 -5 -3 8 857.9 23.27
 -5 3 8 844.86 23.78
 -5 3 8 843.6 23.6
 -5 -3 8 859.66 23.27
 5 3 -8 855.76 23.43
 5 3 -8 872.14 23.51
 5 3 -7 63.22 3.28
 5 3 -7 71.76 3.29
 5 3 -7 71.43 3.16
 -5 -3 7 68.65 3.27
 -5 3 7 65.46 3.66
 -5 -3 7 67.29 3.2
 -5 3 7 66.62 3.42
 5 3 -6 204.33 6.68
 -5 3 6 201.72 6.98
 -5 -3 6 204.98 6.53
 -5 3 6 198.76 7.12
 5 3 -6 201.98 6.54
 -5 3 6 193.77 6.13
 5 3 -6 207.6 6.49
 5 3 -6 203.58 6.7
 -5 -3 6 210.66 6.55
 -5 3 6 212.15 6.94
 5 3 -5 363.44 10.85
 -5 3 5 396.8 10.54
 -5 3 5 402.65 11.16
 -5 -3 5 363.87 10.62
 -5 3 5 368.31 11.2
 -5 3 5 382.79 11.07
 5 3 -5 365.22 10.75
 -5 3 5 359.49 10.19
 -5 -3 5 355.08 10.29
 5 3 -5 367 10.56
 5 -3 -5 367.49 10.26
 5 3 -5 373.45 10.83
 -5 3 5 374.97 11.09
 -5 -3 5 370.74 10.68
 5 3 -4 1369 35.9
 -5 3 4 1416.29 35.59
 -5 3 4 1380.96 35.59
 -5 3 4 1397.08 35.83
 -5 3 4 1401.29 36.19
 -5 3 4 1382.65 36.02
 -5 -3 4 1324.66 35.6
 5 3 -4 1371.1 35.88
 5 3 -4 1444.45 36.13
 5 3 -4 1352.73 35.49
 -5 -3 4 1288.2 35.26
 -5 3 4 1283.61 35.09
 -5 3 4 1473.36 36.06
 5 3 -4 1391.67 35.31
 5 -3 -4 1344.89 35.23
 5 3 -4 1304.02 35.18
 5 -3 -4 1365.83 35.29
 -5 3 3 1.79 1.34
 -5 3 3 0.71 1.41
 -5 -3 3 2.37 1.13
 -5 3 3 2.92 1.14
 5 -3 -3 3.07 1.01
 5 -3 -3 1.02 0.79
 5 3 -3 1.74 1.05
 -5 -3 3 1.55 1.11
 -5 3 3 0.86 1.71
 -5 3 3 2.5 1.2
 5 3 -3 0.62 1.51
 -5 3 3 2.12 2.44
 -5 3 3 0.79 1.46
 -5 3 3 2.06 0.96
 5 3 -3 1.76 1.28
 5 3 -3 0.62 1.48
 5 3 -3 1.34 1.12
 -5 3 2 424.57 11.2
 -5 3 2 402.96 11.4
 -5 3 2 416.78 11.69
 5 3 -2 394.98 11.79
 -5 3 2 417.55 11.57
 -5 3 2 416.2 10.93
 -5 -3 2 383.19 10.86
 -5 3 2 423.96 12.06
 -5 3 2 420.63 11.55
 -5 3 2 418.37 11.64
 -5 3 2 404.59 10.83
 5 3 -2 391.01 11.24
 -5 3 2 417.67 11.44
 -5 3 2 425.87 11.7
 5 3 -2 382.08 11.07
 5 3 -2 413.03 11.83
 -5 3 2 422.65 11.63
 -5 3 1 281.01 8.69
 -5 3 1 271.91 8.17
 -5 3 1 277.61 8.27
 -5 3 1 279.41 8.25
 -5 3 1 271.06 8.11
 -5 3 1 268.41 8.29
 -5 3 1 267.34 8.09
 5 3 -1 295.92 8.68
 -5 3 1 283.54 8.23
 5 3 -1 310.01 8.87
 5 3 -1 282.25 8.64
 5 3 -1 270.43 8.08
 -5 3 1 282.56 8.02
 5 3 0 8.91 2.09
 -5 3 0 6.35 1.54
 -5 3 0 6.95 1.57
 -5 3 0 9.37 1.86
 5 3 0 9.74 1.34
 -5 3 0 8.12 1.51
 -5 3 0 10.91 2.87
 -5 3 0 6.17 1.69
 5 3 0 6.01 1.56
 -5 3 0 7.97 1.65
 5 3 1 14.39 2.23
 -5 3 -1 13.42 1.68
 -5 3 -1 12.65 1.7
 -5 3 -1 14.08 1.45
 5 3 1 15.35 2.29
 -5 3 -1 13.13 1.57
 -5 3 -1 10.6 1.56
 5 3 1 14.32 1.63
 5 3 1 10.59 1.69
 5 3 1 13.86 1.5
 5 3 2 90.88 3.9
 -5 3 -2 85.72 3.41
 5 3 2 91.88 3.45
 5 3 2 92.81 4.34
 -5 3 -2 89.85 3.46
 -5 -3 -2 88.21 3.42
 5 3 2 88.86 3.36
 5 3 2 91.1 3.68
 -5 3 -2 90.58 3.48
 5 3 2 94.09 4.23
 -5 -3 -2 88.14 3.11
 -5 3 -2 82.84 3.1
 -5 3 -3 80.87 2.94
 5 3 3 82.54 3.08
 5 3 3 77.68 3.3
 5 3 3 71.98 3.92
 5 3 3 83.15 3.72
 -5 3 -3 82.01 3.22
 -5 -3 -3 79.85 3.17
 -5 3 -3 82.11 3.19
 -5 3 -3 79.42 3.21
 -5 3 -3 78.22 3.15
 -5 -3 -3 74.73 3.15
 -5 -3 -3 78.42 2.95
 -5 3 -3 81.06 3.02
 5 3 3 82.69 3.51
 -5 3 -3 83.1 3.27
 5 -3 4 16.88 1.9
 -5 3 -4 18.45 1.86
 -5 3 -4 20.04 1.89
 5 3 4 17.48 2.09
 5 3 4 17.12 2.14
 -5 3 -4 15.3 1.76
 -5 3 -4 19.54 1.78
 -5 3 -4 20.76 1.94
 -5 -3 -4 20.12 1.94
 -5 -3 -4 17.6 1.86
 -5 3 -4 16.23 1.64
 -5 -3 -4 14.16 1.97
 5 3 4 15.73 2.61
 -5 3 -4 14.84 1.72
 5 3 5 92.24 4.13
 -5 -3 -5 85.25 3.57
 -5 3 -5 89.86 3.54
 -5 3 -5 94.29 3.5
 5 3 5 93.93 3.54
 -5 3 -5 96.49 3.75
 5 -3 5 91.2 3.59
 -5 -3 -5 88.24 3.68
 5 3 5 95.43 3.98
 -5 -3 -5 87.34 3.55
 -5 3 -5 90.96 3.51
 -5 3 -5 98.95 3.55
 -5 3 -5 96.72 3.64
 -5 3 -6 1.81 1.46
 5 3 6 1.82 1.77
 5 3 6 1.58 1.8
 -5 3 -6 1.22 1.34
 -5 -3 -6 3.67 1.64
 -5 3 -6 2.98 1.56
 -5 3 -6 1.81 1.58
 -5 3 -6 2.76 1.41
 5 3 6 1.87 1.27
 -5 3 -6 3.21 1.41
 5 -3 6 2.3 1.83
 -5 -3 -6 0.43 1.8
 -5 3 -7 33.47 2.34
 5 3 7 32.97 2.62
 -5 3 -7 33.01 2.16
 -5 3 -7 32.86 2.28
 -5 3 -7 29.65 2.18
 -5 3 -7 31.11 2.09
 5 3 7 24.46 1.94
 5 -3 7 29.52 2.03
 5 3 7 28.46 2.64
 5 3 8 14.56 2.12
 5 -3 8 10.32 1.55
 5 3 8 10.47 1.58
 -5 -3 -8 11.86 1.85
 5 3 8 10.35 2.1
 -5 3 -8 9.37 1.71
 -5 3 -8 10.95 1.59
 -5 3 -8 10.84 1.72
 -5 3 -9 6.13 1.7
 5 3 9 8.14 2.94
 5 -3 9 7.77 1.6
 5 3 9 7.86 1.62
 -5 3 -9 7.03 1.5
 5 -3 9 9.62 2.31
 -5 -3 -9 5.83 1.82
 -5 3 -9 7.78 1.72
 5 3 9 7.64 2.04
 5 3 9 7.84 1.98
 -5 3 -9 6.82 1.73
 -5 3 -10 116.85 4.88
 5 -3 10 120.34 4.99
 -5 3 -10 112.82 4.67
 -5 -3 -10 111.26 4.73
 -5 3 -10 110.58 4.6
 5 3 10 106.53 4.48
 5 -3 10 106.84 4.48
 5 3 11 275.62 9.28
 -5 3 -11 280.25 9.06
 -5 -3 -11 262.06 9.05
 5 3 11 253.73 8.83
 5 -3 11 278.28 8.97
 -5 3 -11 303.57 9.45
 5 3 11 294.23 10.07
 5 3 11 264.49 9.52
 -5 3 -12 207.24 7.52
 5 3 12 190.88 7.27
 5 3 12 206.57 7.66
 -5 -3 -12 205.67 7.56
 -5 3 -12 205.41 7.47
 -5 3 -12 212.14 7.7
 5 3 12 201.44 7.93
 -5 3 -13 13.2 2.42
 5 -3 13 16.98 3.13
 5 3 13 10.56 2.53
 -5 3 -13 17.87 2.48
 5 3 13 11.2 2.52
 -5 3 -13 12.47 2.37
 -5 -3 -13 10.49 2.39
 5 3 14 122.47 5.72
 -5 3 -14 131.12 5.85
 5 -3 14 143.38 6.4
 -5 -3 -14 122.89 5.88
 -5 3 -15 19.12 3
 -5 -3 -15 14.06 2.92
 -5 3 -15 17.46 2.95
 5 -3 15 17.54 3.47
 -5 3 -15 17 2.71
 -5 -3 -16 7.98 2.68
 -5 3 -16 10.68 2.73
 -5 3 -16 6.38 2.68
 -5 3 -16 10.01 2.7
 -5 3 -16 9.19 2.27
 5 -3 16 8.33 3.21
 5 -3 17 40.42 4.03
 -5 -3 -17 28.56 3.29
 -5 3 -17 31.92 3.39
 -5 -3 -17 30.06 3.47
 -5 3 -17 33.49 3.28
 -5 3 -17 33.64 3.41
 -5 3 -17 32.8 3.15
 -5 3 -18 3.56 2.48
 -5 -3 -18 2.74 2.54
 -5 3 -18 3.74 2.4
 5 -3 18 3.55 3
 -5 3 -19 2.99 2.31
 -5 -3 -19 0.52 2.36
 -5 -3 -19 1.19 2.25
 -5 3 -19 0.66 2.28
 5 3 19 2.12 2.69
 -5 3 -20 11.62 2.43
 -5 3 -20 11.63 2.32
 -5 -3 -20 8.2 2.33
 -5 -3 -20 7.04 2.32
 -5 3 -20 13.65 2.3
 5 3 20 13.81 2.71
 -5 3 -20 7.73 2.23
 5 -3 20 12.11 2.31
 -5 3 -21 13.95 2.2
 -5 -3 -21 7.68 2.05
 5 -3 21 14.85 2.2
 5 -3 22 2.45 1.55
 -5 3 -22 0.79 1.59
 -5 -5 22 2.27 1.53
 -5 -5 21 5.46 1.96
 -5 -5 20 -0.06 2.1
 5 5 -19 10.51 1.93
 -5 5 19 10.8 2.21
 -5 -5 19 15.31 2.61
 5 5 -18 2.81 1.72
 -5 5 18 1.05 2.08
 -5 -5 18 3.72 2.59
 5 5 -17 36.36 3.03
 -5 5 16 12.35 3.61
 5 5 -16 9.84 2.62
 -5 -5 16 10.29 2.91
 -5 5 16 10.27 2.74
 -5 5 15 10.59 2.78
 5 5 -15 11.93 2.73
 -5 5 15 14.67 3.8
 -5 -5 15 14.12 3.1
 5 5 -15 10.63 2.11
 -5 5 14 16.29 3.09
 5 5 -14 14.9 2.9
 -5 5 14 19.27 3.93
 -5 -5 14 16.78 3.19
 5 5 -14 13.95 2.32
 5 5 -13 50.74 3.51
 -5 5 13 47.84 4.23
 5 5 -13 51.59 3.72
 -5 5 13 46.26 4.6
 -5 -5 13 47.69 3.96
 5 5 -12 4.61 2
 5 5 -12 5.68 2.47
 -5 5 12 5.87 2.79
 -5 -5 12 2.3 2.76
 -5 5 12 7.12 3.53
 5 5 -11 10.45 2.18
 -5 5 11 11.38 3.51
 -5 5 11 6.12 2.69
 -5 5 11 10.5 2.64
 -5 -5 11 9.59 2.93
 -5 5 10 554.08 17.1
 5 5 -10 552.84 16.73
 -5 5 10 542.82 17.04
 -5 5 10 540.46 17.51
 -5 5 10 519.27 16.85
 -5 -5 10 581.95 16.49
 5 5 -9 330.73 10.89
 -5 5 9 320.17 11.17
 -5 5 9 335.4 11.61
 5 5 -9 338.82 10.65
 -5 5 9 311.35 11.24
 -5 5 8 253.64 9.62
 -5 5 8 260.87 9.37
 5 5 -8 256.05 8.78
 5 5 -8 249.77 8.91
 5 5 -7 200.44 7.37
 5 5 -7 203.67 7.44
 5 5 -7 205.41 7.41
 -5 5 7 212.94 7.92
 -5 5 6 106.86 5.27
 -5 5 6 114.23 4.77
 -5 -5 6 122.58 4.87
 5 5 -6 116.47 5.08
 5 5 -6 113.05 4.98
 -5 5 5 20.99 2.59
 5 5 -5 23.69 2.39
 -5 5 5 18.33 2.48
 5 5 -5 17.61 2.31
 -5 5 5 21.38 2.22
 5 5 -5 21.24 2.45
 -5 -5 5 21.31 2.26
 -5 5 4 96.2 4.79
 -5 5 4 99.22 4.39
 -5 -5 4 108.37 4.65
 -5 5 4 101.46 5.14
 5 5 -4 117.35 4.95
 -5 5 4 113.52 5.01
 5 5 -4 115 4.86
 -5 5 4 111.06 4.55
 5 5 -4 119.25 5
 -5 5 4 116.38 5.11
 5 5 -3 25.96 2.51
 -5 5 3 26.71 2.37
 -5 5 3 22.47 2.66
 -5 5 3 20.95 2.1
 -5 5 3 27.24 2.64
 -5 -5 3 24.17 2.25
 -5 5 3 23.15 2.44
 5 5 -3 25.66 2.35
 5 5 -3 25.45 2.46
 -5 5 3 23.82 2.45
 -5 5 3 25.68 2.62
 5 5 -3 24.47 2.87
 5 5 -2 80 4.08
 -5 5 2 84.26 4.15
 -5 5 2 86.15 4.13
 5 5 -2 88.24 4.43
 -5 5 2 77.25 4.24
 -5 5 2 81.94 3.76
 5 5 -2 81.99 3.92
 -5 -5 2 73.37 3.75
 5 5 -2 84.17 4.06
 -5 5 2 90.77 3.95
 -5 5 2 77.94 4.1
 5 5 -2 79.85 4.46
 -5 5 2 74.86 4.04
 5 5 -1 59.88 3.83
 -5 5 1 60.59 3.56
 -5 5 1 58.83 3.17
 -5 5 1 61.52 3.68
 -5 5 1 57.76 3.39
 -5 5 1 55.47 3.36
 5 5 -1 56.45 3.04
 -5 5 1 61.25 3.42
 5 5 -1 48.31 3.1
 5 5 -1 57.56 3.39
 -5 5 1 61.47 3.35
 5 5 -1 66.87 3.8
 5 5 -1 57.18 3.37
 5 5 0 61.79 4.09
 -5 5 0 68.92 3.44
 -5 5 0 66.42 3.61
 -5 5 0 68.44 3.58
 5 5 0 65.57 3.42
 -5 5 0 68.65 3.6
 5 5 0 57.58 3.27
 5 5 0 69.09 3.65
 5 5 0 66.92 3.59
 -5 5 0 69.72 3.48
 5 5 0 72.06 4.01
 5 5 1 189.28 6.77
 5 5 1 215.96 7.51
 5 5 1 195.42 6.84
 -5 5 -1 190.02 6.88
 -5 5 -1 188.95 6.67
 -5 5 -1 202.25 6.98
 5 5 1 192.92 7.7
 -5 5 -1 194.68 6.83
 5 5 1 195.98 6.98
 5 5 2 426.14 12.94
 -5 5 -2 401.92 12.16
 5 5 2 391.82 12.1
 -5 5 -2 394.83 11.88
 5 5 2 372.64 12
 -5 5 -2 383.63 12.02
 -5 5 -2 410.44 12.08
 5 5 2 400.78 12.16
 -5 5 -3 54.77 3.03
 5 5 3 60.06 3.41
 5 5 3 63.63 4.04
 -5 5 -3 59.06 3.58
 -5 5 -3 62.14 3.39
 5 5 3 56.68 3.25
 5 5 3 58.11 3.3
 5 5 3 62.27 3.59
 -5 5 -3 58.45 3.41
 5 5 4 525.51 15.8
 -5 5 -4 474.63 14.51
 5 5 4 514.55 14.77
 -5 5 -4 508.92 14.57
 5 5 4 506.13 14.85
 5 5 4 473.5 14.77
 5 5 5 92.48 4.39
 5 5 5 90.45 4.81
 -5 5 -5 84.58 4.05
 -5 5 -5 84.61 4.01
 5 5 5 90.8 4.16
 -5 5 -5 90.37 4.15
 5 5 5 83.32 5.02
 5 5 6 215.81 7.61
 5 5 6 207.69 8.05
 -5 5 -6 204.73 7.12
 5 5 6 207.68 7.19
 -5 5 -6 202.03 7.26
 5 5 6 208.19 8.28
 -5 5 -6 206.12 7.26
 5 5 6 180.24 8.19
 5 5 7 53.04 3.59
 5 5 7 52.25 3.91
 -5 5 -7 44.38 3.03
 5 5 7 43.27 4.12
 -5 5 -7 55.14 3.28
 5 5 7 49.49 4.09
 -5 5 -7 45.6 3.13
 -5 5 -8 429.8 13.3
 5 5 8 436.35 13.49
 5 5 8 424.31 14.02
 -5 5 -8 422.06 13.03
 5 5 8 398.9 14.02
 5 5 8 418.3 14.52
 -5 5 -9 130.12 5.81
 5 5 9 143.33 6.08
 5 5 9 133.33 6.42
 -5 5 -9 136.62 5.59
 5 5 9 119.22 6.5
 5 5 9 132.13 6.95
 5 5 10 98.94 5.24
 5 5 10 108.6 5.83
 5 5 10 93.64 5.97
 5 5 10 95.34 5.8
 -5 5 -10 103.34 4.76
 5 5 11 0.16 3
 5 5 11 0.13 2.59
 -5 5 -11 3.01 1.82
 5 5 11 3.86 2.36
 -5 5 -11 2.85 2.06
 5 5 12 150.71 6.73
 5 5 12 141.37 7.71
 5 5 13 3.91 3.08
 -5 5 -13 3.79 2.18
 5 5 13 1.95 2.32
 5 -5 13 5.35 2.83
 5 5 14 74.21 5.63
 -5 5 -14 77.37 4.67
 5 5 14 84.28 4.79
 5 -5 14 87.37 4.86
 5 5 15 3.65 3
 -5 5 -15 1.09 1.97
 5 -5 15 1.72 2.72
 5 5 15 1.88 2.22
 -5 5 -16 20.46 2.63
 5 5 17 0.5 2.55
 5 -5 17 1.91 2.47
 5 -5 17 1.84 2.11
 -5 5 -18 37.47 3.11
 5 -5 18 38.95 2.95
 -5 5 -19 27.55 2.61
 5 5 19 23.35 2.61
 5 -5 20 75.44 3.2
 5 5 20 43.58 3
 5 -5 21 16.71 1.53
 5 7 -18 14.8 1.35
 5 7 -17 6.54 1.41
 -5 -7 17 8.1 1.78
 -5 -7 16 19.84 2.27
 -5 7 15 23.27 2.78
 -5 -7 15 24.93 2.49
 5 7 -14 30.27 2.55
 -5 7 14 23.33 2.97
 5 7 -14 23.11 2.21
 5 7 -13 1.1 1.62
 5 7 -13 -0.23 1.58
 -5 7 13 3.13 2.36
 5 7 -12 1.88 1.94
 5 7 -12 0.97 1.69
 5 7 -12 1.33 1.64
 5 7 -11 17.66 2.41
 5 7 -11 13.27 2.21
 5 7 -11 17.31 2.35
 -5 7 11 18.31 3.05
 5 7 -10 8.01 2.19
 -5 7 10 10.08 2.61
 -5 7 10 8.03 2.61
 -5 7 10 4.95 2.09
 5 7 -10 10.74 2.18
 5 7 -10 8.83 2.39
 5 7 -9 16.95 2.55
 5 7 -9 16.04 2.7
 -5 7 9 18.18 3.07
 -5 7 9 13.15 2.54
 -5 7 9 16.26 2.86
 5 7 -9 16.53 2.45
 -5 7 8 0.85 2.27
 5 7 -8 2.33 2.32
 -5 7 8 2.69 2.64
 -5 7 8 2.73 2.42
 -5 7 8 0.43 2.13
 -5 7 7 36.87 3.65
 -5 7 7 35.62 3.42
 -5 7 7 41.43 3.66
 5 7 -7 41.6 3.48
 -5 7 7 42.71 4.13
 5 7 -6 3.49 1.89
 5 7 -6 3.86 2.27
 -5 7 6 3.95 2.44
 -5 7 6 2.4 2.69
 5 7 -6 6.53 2.57
 -5 7 6 4.43 2.54
 -5 7 6 2.45 2.26
 5 7 -5 12.54 2.19
 5 7 -5 10.84 2.55
 -5 7 5 11.52 2.8
 -5 7 5 11.68 2.96
 5 7 -5 12.33 2.79
 -5 7 5 12.81 2.74
 -5 7 5 9.32 2.49
 -5 7 4 15.03 3.05
 -5 7 4 10.83 2.48
 5 7 -4 14.04 2.71
 5 7 -4 12.49 2.72
 5 7 -4 12.5 2.16
 -5 7 4 9.83 2.74
 -5 7 3 36.3 3.66
 -5 7 3 39.56 3.31
 5 7 -3 44.67 3.58
 5 7 -3 39.15 3.61
 -5 7 3 35.19 3.68
 5 7 -3 41.21 3.07
 5 7 -3 34.3 3.29
 -5 7 3 37.18 3.91
 -5 7 2 23.78 3.22
 5 7 -2 27.39 2.89
 -5 7 2 19.18 3.04
 5 7 -2 21.82 3.11
 -5 7 2 19 2.71
 5 7 -2 21.29 2.89
 5 7 -2 19.4 2.81
 -5 7 2 20.61 2.96
 5 7 -1 28.14 3.15
 5 7 -1 29.85 3.14
 -5 7 1 26.45 3.18
 -5 7 1 18.88 2.71
 -5 7 1 27.66 3.23
 5 7 -1 30.81 3.08
 5 7 -1 33.38 3.44
 -5 7 1 23.42 2.88
 -5 7 1 26.78 3.42
 5 7 0 3.45 2.35
 -5 7 0 -1.12 2.43
 -5 7 0 0.46 1.91
 -5 7 0 1.45 2.5
 5 7 0 2.6 2.16
 5 7 0 1.69 2.47
 5 7 0 -1.58 2.16
 -5 7 0 -1.1 2.26
 -5 7 0 0.18 2.22
 5 7 0 -0.99 2.76
 5 7 1 53.41 4.43
 -5 7 -1 52.28 3.85
 5 7 1 50.57 3.63
 5 7 1 50.52 3.9
 -5 7 -1 53.68 3.68
 -5 7 -1 51.85 3.75
 -5 7 -1 57.84 4.21
 5 7 1 55.76 3.85
 -5 7 -1 50 3.52
 -5 7 -2 5.13 2.83
 -5 7 -2 4.36 2.07
 5 7 2 8.87 2.36
 -5 7 -2 5.21 2.44
 5 7 2 4.99 2.15
 5 7 2 5.59 2.8
 -5 7 -2 5.17 2.35
 5 7 2 4.64 2.56
 -5 7 -2 5.34 2.48
 -5 7 -3 29.25 3.41
 -5 7 -3 30.56 2.95
 5 7 3 27.09 3.01
 -5 7 -3 30.37 3.09
 5 7 3 29.5 2.84
 5 7 3 22.95 3.42
 -5 7 -3 33.19 3.21
 5 7 3 29.11 3.15
 -5 7 -3 33.55 3.19
 5 7 4 16.56 2.45
 -5 7 -4 17.16 2.68
 5 7 4 17.26 2.72
 5 7 4 16.61 2.81
 -5 7 -4 17.44 2.5
 -5 7 -4 16.81 2.61
 5 7 4 17.1 2.76
 5 7 4 19.89 3.36
 5 7 4 19.38 2.73
 -5 7 -4 18.42 2.74
 -5 7 -5 1.83 2.2
 5 7 5 1.52 2.34
 5 7 5 2.04 2.34
 -5 7 -5 2.35 2.11
 -5 7 -5 2.43 2.16
 5 7 5 -0.75 2.83
 -5 7 -5 2.43 2.4
 5 7 5 1.73 2.24
 -5 7 -6 11.92 2.4
 5 7 6 16.79 2.77
 5 7 6 15.66 2.78
 5 7 6 13.75 3.3
 -5 7 -6 16.7 2.61
 -5 7 -6 15.9 2.68
 5 7 7 75.5 4.51
 -5 7 -7 70.66 4.19
 -5 7 -7 76.86 4.41
 5 7 7 60.05 4.95
 -5 7 -7 76.33 4.3
 -5 7 -8 2.74 2.15
 5 7 8 0.21 2.25
 -5 7 -8 -0.38 1.89
 -5 7 -8 1.3 1.96
 5 7 8 1.68 2.72
 -5 7 -8 -0.71 2.42
 -5 7 -9 1.44 1.96
 5 7 9 2.21 2.23
 -5 7 -9 2.73 1.89
 -5 7 -9 3.28 1.93
 5 7 9 -0.61 2.81
 -5 7 -9 -0.2 2.49
 5 7 10 6.73 2.45
 -5 7 -10 5.73 2.54
 -5 7 -10 7.51 2.11
 -5 7 -10 7.76 2.22
 5 7 10 2.66 2.58
 -5 7 -11 1.91 2.29
 -5 7 -12 1 2.25
 -5 7 -12 1.84 1.65
 -5 7 -12 0.44 1.85
 5 7 12 2.01 2.63
 -5 7 -13 2.2 2.15
 -5 7 -13 -0.07 1.47
 -5 7 -13 0.79 1.75
 5 7 13 -0.36 2.31
 -5 7 -14 0.61 1.99
 -5 7 -14 1.37 1.59
 5 7 14 0.43 2.09
 5 7 15 2.69 1.98
 -5 7 -15 2.69 1.87
 5 -7 15 1.77 1.49
 -5 7 -15 1.62 1.86
 -5 7 -15 1.96 1.45
 5 7 16 5.56 1.76
 5 -7 16 7.18 1.4
 -5 7 -16 6.23 1.36
 -5 7 -16 6.99 1.79
 -5 7 -17 0.24 1.27
 5 7 17 -0.1 1.23
 5 9 -12 6.61 1.13
 5 9 -11 13.6 1.43
 5 9 -11 11.03 1.49
 5 9 -11 14.97 1.56
 5 9 -10 9.9 1.48
 5 9 -10 6.38 1.49
 5 9 -10 7.69 1.53
 5 9 -9 26.27 2.03
 5 9 -9 23.07 2.09
 5 9 -9 18.89 1.93
 5 9 -8 1.04 1.48
 5 9 -8 0.89 1.48
 5 9 -8 1.83 1.55
 5 9 -7 6.91 1.72
 5 9 -7 9.95 1.85
 5 9 -7 7.63 1.7
 5 9 -7 4.77 1.78
 5 9 -6 2.56 1.72
 5 9 -6 1.82 1.74
 5 9 -6 2.28 1.56
 5 9 -6 3.1 1.75
 5 9 -5 11.3 2.08
 5 9 -5 12.58 2.2
 5 9 -5 9.8 1.87
 -5 9 5 7.01 2.1
 5 9 -5 9.49 2.06
 -5 9 4 23.63 2.82
 5 9 -4 21.83 2.43
 5 9 -4 28.02 2.57
 5 9 -4 22.53 2.58
 5 9 -4 24.8 2.33
 -5 9 4 26.3 2.58
 -5 9 3 -0.23 1.81
 5 9 -3 2.31 1.98
 5 9 -3 2.24 1.9
 5 9 -3 3.49 1.66
 -5 9 3 3.95 2.22
 5 9 -3 0.31 1.8
 5 9 -2 19.26 2.3
 -5 9 2 19.43 2.75
 -5 9 2 17.32 2.31
 5 9 -2 19.96 2.43
 5 9 -2 13.64 2
 -5 9 1 6.24 2.34
 -5 9 1 4.82 1.84
 5 9 -1 8.67 1.81
 5 9 -1 8.96 2.16
 -5 9 0 6.45 2.24
 5 9 0 7.82 2.12
 -5 9 -1 3.06 1.98
 -5 9 -1 2.41 1.99
 5 9 1 3.28 1.9
 -5 9 -2 1.6 1.85
 -5 9 -2 1.43 1.9
 5 9 2 1.77 1.79
 -5 9 -3 -0.42 1.8
 -5 9 -3 -0.58 1.83
 5 9 3 1.24 1.77
 -5 9 -4 6.56 1.98
 -5 9 -4 3.46 1.97
 5 9 4 4.86 1.74
 -5 9 -5 17.64 2.3
 -5 9 -5 16.93 2.21
 -5 9 -6 1.24 1.75
 -5 9 -6 1.48 1.65
 -5 9 -7 11.2 1.93
 -5 9 -7 9.22 1.73
 -5 9 -8 2.81 1.58
 -5 9 -8 3.05 1.5
 -5 9 -9 4.73 1.54
 -5 9 -9 4.89 1.35
 -5 9 -10 0.29 1.24
 -5 9 -10 0.49 1.1
 6 0 -25 2.22 1.32
 6 0 -24 1.5 1.54
 6 0 -24 3.32 1.71
 -6 0 23 -2.24 2.44
 6 0 -23 -1.04 1.74
 -6 0 22 13.53 3.11
 6 0 -22 16.95 2.56
 6 0 -22 16.81 2.44
 6 0 -22 19.35 2.68
 6 0 -21 0.98 2.17
 6 0 -21 2.87 2.06
 6 0 -20 22.44 2.95
 6 0 -20 19.96 2.79
 6 0 -20 19.44 3.03
 6 0 -19 0.3 2.49
 6 0 -19 1.92 2.28
 -6 0 18 11.6 3.12
 6 0 -18 10.82 2.79
 -6 0 17 1.94 2.66
 6 0 -17 -0.1 2.47
 -6 0 16 23.49 3.04
 6 0 -16 25.2 3.11
 6 0 -15 2.35 2.23
 -6 0 15 0.98 2.2
 -6 0 14 18.49 2.48
 6 0 -13 0.88 1.97
 -6 0 13 3.01 2.26
 -6 0 13 0.48 1.93
 -6 0 12 31.32 2.64
 6 0 -12 29.96 2.71
 -6 0 12 37.08 2.81
 -6 0 12 30.61 2.88
 6 0 -11 6.01 2.07
 -6 0 11 3.58 1.95
 -6 0 11 4.91 2.03
 -6 0 11 7.55 2.38
 -6 0 10 1190.12 31.71
 -6 0 10 1194.15 31.78
 6 0 -10 1199.76 31.91
 6 0 -9 36.44 2.71
 6 0 -9 44.63 2.97
 -6 0 9 42.97 2.98
 -6 0 9 40.01 2.9
 6 0 -8 80.63 3.17
 -6 0 8 75.49 3.33
 -6 0 8 74.14 3.23
 -6 0 8 74.35 2.95
 6 0 -8 76.8 3.31
 6 0 -8 79.98 2.91
 -6 0 8 72.43 3.13
 -6 0 8 77.27 3.18
 6 0 -7 10.44 1.81
 -6 0 7 14.02 1.6
 6 0 -7 13.42 1.93
 6 0 -7 13.91 1.26
 6 0 -7 10.75 1.46
 6 0 -7 13.9 1.65
 -6 0 7 13.35 1.84
 -6 0 6 188.21 5.83
 -6 0 6 182.02 5.5
 6 0 -6 193.74 5.69
 -6 0 6 182.87 5.8
 6 0 -6 193.34 5.7
 6 0 -6 190.71 5.79
 -6 0 6 187.77 5.7
 6 0 -6 177.8 5.32
 -6 0 5 35.64 1.99
 6 0 -5 37.11 2.29
 -6 0 5 30.62 2.39
 6 0 -4 7.57 1.61
 6 0 -4 9.49 1.49
 6 0 -3 21.07 1.92
 6 0 -2 3.56 1.31
 -6 0 2 4.39 2.26
 -6 0 2 3.52 1.72
 6 0 -1 3.72 1.43
 6 0 -1 2.23 1.44
 -6 0 1 2.29 2.38
 -6 0 1 3.03 1.85
 -6 0 0 2619.61 69.24
 -6 0 0 2714.54 69.3
 -6 0 0 2735.36 69.29
 -6 0 -1 0.82 1.51
 -6 0 -1 1.88 1.37
 -6 0 -1 1.52 1.67
 -6 0 -1 0.92 1.69
 6 0 2 36.31 2.08
 -6 0 -2 41.06 2.25
 -6 0 -2 38.95 2.21
 -6 0 -2 40.34 2.08
 -6 0 -2 39.95 2.19
 6 0 3 0.71 1.38
 -6 0 -3 2.08 1.52
 -6 0 -3 1.93 1.57
 -6 0 -3 0.4 1.33
 -6 0 -3 0.57 1.53
 -6 0 -4 100.42 3.58
 6 0 4 92.91 3.49
 6 0 4 90.89 3.68
 -6 0 -4 93.9 3.53
 -6 0 -5 -0.03 1.05
 -6 0 -5 0.11 1.37
 6 0 5 0.62 1.78
 -6 0 -5 -0.07 1.51
 -6 0 -6 1259.87 34.22
 -6 0 -6 1316.72 34.22
 6 0 6 1316.95 34.17
 6 0 6 1292.85 34.31
 -6 0 -6 1321.85 34.27
 -6 0 -6 1287.89 34.13
 6 0 7 0.12 1.92
 -6 0 -7 0.13 1.41
 6 0 7 1.86 1.99
 -6 0 -7 1.41 1.44
 -6 0 -8 2615.25 69.23
 -6 0 -8 2668.6 69.29
 6 0 8 2743.05 69.43
 -6 0 -8 2622.16 69.08
 6 0 8 2678.02 69.2
 -6 0 -9 19.15 2.29
 -6 0 -9 14.7 1.91
 -6 0 -9 14.23 2.24
 6 0 9 16.4 2.89
 6 0 9 12.43 2.62
 -6 0 -10 617.16 18.13
 6 0 10 650.59 18.47
 -6 0 -10 646.99 17.93
 -6 0 -10 663.15 18.21
 6 0 10 641.87 18.19
 6 0 11 7.89 2.69
 6 0 11 6.69 1.97
 -6 0 -11 11.22 2.19
 -6 0 -11 7.39 2.04
 6 0 11 5.78 2.58
 -6 0 -11 5.5 1.68
 6 0 12 54.57 3.82
 6 0 12 58.5 3.54
 -6 0 -12 63.35 3.62
 -6 0 -12 53.88 3.09
 6 0 13 4.13 1.98
 6 0 13 0.18 2.75
 -6 0 -13 3.86 2
 -6 0 -13 1.66 2.08
 -6 0 -14 3.18 2.34
 6 0 14 1.99 2.13
 6 0 14 1.99 2.81
 -6 0 -14 1.06 2.05
 -6 0 -14 1.26 2.11
 -6 0 -15 9.01 2.82
 -6 0 -15 3.23 2.49
 6 0 15 2.66 2.35
 -6 0 -15 8.26 2.68
 -6 0 -16 18.99 3.08
 -6 0 -16 16.67 2.87
 6 0 16 20.49 2.96
 -6 0 -16 15.62 2.96
 -6 0 -17 0.11 2.52
 6 0 17 -1.07 2.24
 -6 0 -17 -0.35 2.55
 -6 0 -18 1.21 2.66
 -6 0 -18 3.09 2.65
 -6 0 -19 4.24 2.61
 -6 0 -19 0.66 2.64
 -6 0 -19 -0.31 2.54
 -6 0 -20 11.48 2.85
 -6 0 -21 1.33 2.34
 -6 0 -21 0.53 2.24
 -6 0 -21 -1.52 2.27
 -6 0 -22 6.85 2.22
 -6 0 -22 7.15 2.25
 -6 0 -22 10.45 2.26
 -6 0 -23 1.09 1.6
 -6 0 -23 2.07 1.7
 6 2 -24 25.66 2.12
 -6 2 23 2.36 2.53
 6 2 -23 1.85 1.57
 -6 -2 23 4.28 2.31
 -6 -2 22 8.36 2.71
 6 2 -22 7.05 1.96
 6 -2 -22 6.37 1.91
 -6 2 22 6.78 2.98
 6 -2 -22 7.05 2.01
 6 2 -22 5.93 1.94
 6 2 -22 8.7 2.41
 6 2 -21 8.19 2.07
 6 -2 -21 5.23 2.13
 6 -2 -21 3.99 1.97
 -6 2 21 9.11 3.23
 -6 -2 20 60.27 4.28
 6 -2 -20 47.28 3.55
 6 2 -20 64.08 3.83
 6 -2 -20 56.53 3.82
 6 2 -20 57.48 3.72
 6 2 -20 60.68 4.11
 -6 2 20 62.41 4.81
 6 2 -20 45.86 3.26
 6 -2 -19 0.66 2.04
 6 2 -19 -0.4 2.04
 6 2 -19 1.93 2.16
 6 -2 -19 1.1 2.15
 6 2 -19 1.19 2.54
 -6 -2 19 3.39 2.84
 -6 2 19 5.4 3.42
 6 -2 -18 143.34 6.19
 6 2 -18 156.8 6.76
 6 2 -18 147.75 6.31
 6 -2 -18 149.78 6.41
 6 2 -17 3.99 2.7
 -6 -2 17 2.59 3.07
 -6 -2 17 3.6 2.52
 -6 -2 16 103.86 5.44
 6 2 -16 104.31 5.38
 6 2 -15 5.91 2.54
 -6 -2 15 5.83 2.83
 -6 -2 15 3.71 2.35
 -6 -2 14 157.55 6.4
 -6 -2 14 150.18 6.24
 -6 2 14 149.14 6.31
 6 2 -14 160.35 6.38
 6 2 -13 76.45 3.61
 -6 2 13 82.08 4.12
 -6 -2 13 70.85 3.94
 -6 -2 12 861.63 23.07
 -6 -2 12 820.13 23.08
 -6 2 12 837.13 23.11
 -6 -2 12 834.08 23.12
 6 2 -12 783.73 22.74
 6 2 -12 826.9 23.16
 -6 2 11 53.32 3.34
 -6 -2 11 61.88 3.46
 6 2 -11 61.37 3.51
 -6 -2 11 68.32 3.57
 -6 -2 11 65.88 3.67
 -6 2 10 423.82 12.43
 -6 -2 10 426.63 12.39
 -6 -2 10 433.14 12.31
 -6 2 10 416.13 12.28
 6 2 -10 429.9 12.46
 6 -2 -10 391.82 11.9
 6 2 -9 90.48 3.98
 6 -2 -9 82.2 3.54
 -6 -2 9 94.36 4.01
 6 2 -9 92.61 3.9
 -6 2 9 88.32 3.91
 -6 -2 9 97.73 3.92
 -6 2 9 91.86 3.84
 -6 2 9 82.04 4.17
 6 2 -8 1675.44 43.18
 -6 -2 8 1625.93 43.07
 -6 2 8 1604.93 43.08
 6 2 -8 1656.22 43.25
 -6 -2 8 1662.02 43.17
 -6 2 8 1634.27 43.32
 -6 2 8 1557.46 43.26
 6 2 -8 1695.76 42.98
 6 2 -8 1670.63 43.25
 6 -2 -8 1591.25 42.85
 -6 -2 8 1638.08 43.24
 -6 2 8 1651.53 43.52
 6 -2 -8 1608.1 43.01
 6 2 -8 1704.31 43.04
 6 2 -7 42.95 2.57
 6 -2 -7 56.59 2.38
 -6 -2 7 46.53 2.57
 6 2 -7 44.82 2.65
 -6 2 7 50.42 2.85
 -6 -2 7 40.81 2.6
 -6 2 7 50.48 3.48
 6 2 -7 41.32 2.29
 6 2 -7 43.61 2.76
 6 -2 -7 50.58 2.53
 6 2 -7 46.37 2.37
 6 -2 -7 58.77 2.56
 -6 -2 7 38.93 2.67
 -6 2 7 50.87 3.11
 -6 -2 6 975.76 26.13
 6 2 -6 997.02 26.22
 -6 2 6 989.54 26.4
 6 2 -6 968.6 25.97
 6 -2 -6 974.39 25.71
 6 2 -6 1001.22 26.13
 -6 2 6 999.95 26.53
 6 2 -6 978.37 26.14
 6 2 -6 1014.09 25.89
 6 -2 -6 945.91 25.88
 -6 -2 6 986.8 26.11
 -6 2 6 954.29 26.26
 6 -2 -6 959.49 25.81
 -6 -2 5 283.07 8.6
 -6 2 5 318.34 8.68
 -6 2 5 310.41 8.7
 6 -2 -5 311.04 8.58
 -6 -2 5 277.95 8.57
 6 2 -5 293.71 8.45
 6 2 -5 271.94 8.69
 -6 2 5 334.28 9.45
 -6 2 5 326.03 9.3
 -6 2 4 231.13 7.24
 6 2 -4 233.09 6.92
 6 2 -4 250.25 7.17
 -6 2 4 227.87 6.81
 -6 -2 4 229.19 6.79
 6 2 -4 238.37 6.77
 6 -2 -4 224.57 6.72
 -6 2 4 227.14 7.05
 -6 2 4 228.25 7.43
 -6 2 4 234.88 7.24
 -6 2 3 22.68 2.67
 -6 2 3 19.59 2.03
 -6 2 3 21.37 2.02
 6 -2 -3 17.61 1.53
 6 2 -3 17.88 1.55
 -6 2 3 22.19 1.86
 -6 -2 3 19.85 2.04
 -6 2 3 21.62 2.12
 6 2 -3 17.77 1.7
 6 2 -3 17.35 1.82
 6 2 -3 17.06 1.78
 -6 2 2 322.38 9.15
 6 2 -2 319.75 9.44
 6 2 -2 346.65 9.72
 -6 2 2 355.39 9.88
 6 2 -2 324.63 9.23
 6 -2 -2 323.17 9.22
 -6 2 2 341.87 9.49
 6 2 -2 335.56 9.47
 -6 2 2 322.08 9.57
 -6 2 2 330.93 9.54
 -6 2 2 355.21 9.65
 -6 2 2 334.59 9.4
 6 2 -1 35.28 2.38
 -6 2 1 37.81 2.16
 -6 2 1 41.31 2.56
 -6 2 1 43.35 2.15
 -6 2 1 55.85 3.29
 -6 2 1 46.72 2.28
 -6 2 1 43.07 2.63
 -6 2 1 40.09 2.32
 -6 2 1 34.89 1.86
 6 2 -1 30.36 2.58
 6 2 -1 28.34 2.19
 6 2 0 1586.36 42.8
 -6 2 0 1663.1 42.61
 6 2 0 1613.99 42.22
 6 2 0 1659.04 42.83
 -6 2 0 1629.29 42.34
 -6 -2 0 1611.32 42.34
 6 2 0 1675.01 42.44
 -6 2 0 1616.68 42.37
 -6 2 0 1623.87 42.45
 -6 2 0 1622.78 42.27
 -6 2 0 1618.19 42.53
 -6 2 -1 141.26 4.7
 -6 2 -1 146.29 4.4
 -6 2 -1 140.9 4.4
 -6 2 -1 163.47 5.01
 -6 -2 -1 127.5 4.3
 -6 2 -1 141.93 4.45
 6 2 1 116.45 4.86
 -6 2 -1 124.93 4.29
 6 2 1 119 4.44
 -6 -2 -1 126.8 4.1
 6 2 1 124.9 4.28
 -6 2 -1 132.52 4.42
 -6 -2 -1 129.46 4.44
 -6 2 -1 152.64 4.57
 -6 -2 -1 118.14 4.44
 6 2 2 1246.41 33.39
 -6 2 -2 1301.6 32.99
 6 2 2 1250.56 32.59
 -6 2 -2 1282.7 32.77
 -6 2 -2 1286.84 32.87
 -6 2 -2 1257.58 32.97
 -6 -2 -2 1257.36 32.92
 -6 -2 -2 1249.58 32.82
 -6 2 -2 1293.13 32.85
 -6 2 -2 1299.21 32.88
 -6 -2 -2 1252.12 32.84
 -6 -2 -2 1151.24 32.51
 -6 2 -2 1251.12 32.83
 6 2 2 1242.21 32.93
 -6 2 -2 1257.36 32.72
 -6 2 -2 1290.5 32.87
 -6 -2 -2 1231.73 32.85
 6 -2 3 28.04 2
 -6 -2 -3 25.41 2.04
 -6 2 -3 27.87 2.08
 6 2 3 24.33 1.66
 -6 2 -3 29.51 2.54
 -6 2 -3 29.04 1.88
 -6 2 -3 31.93 2.38
 -6 2 -3 29.2 1.94
 -6 -2 -3 24.43 2.17
 -6 2 -3 28.61 2.11
 -6 -2 -3 24.09 2.05
 -6 2 -3 27.42 1.8
 6 2 3 19.55 1.99
 6 -2 4 750.44 19.76
 -6 2 -4 754.4 19.77
 -6 -2 -4 725.21 19.94
 -6 -2 -4 761.1 19.88
 -6 2 -4 747.28 19.83
 6 2 4 761.34 20.22
 -6 2 -4 752.26 19.99
 6 2 4 708.67 19.34
 -6 2 -4 769.03 19.81
 6 2 4 714.4 19.85
 -6 2 -4 727.79 19.8
 -6 2 -4 750.4 19.54
 -6 2 -4 695.81 19.75
 -6 2 -4 754.14 19.85
 -6 -2 -4 757.97 19.88
 -6 2 -5 5.37 1.35
 -6 2 -5 6.19 2.14
 -6 2 -5 7.22 1.55
 -6 -2 -5 6.68 1.77
 6 2 5 7.41 1.61
 -6 2 -5 5.33 1.21
 6 -2 5 7.81 1.79
 6 2 5 6.68 1.65
 -6 2 -5 5.89 1.59
 -6 -2 -5 7.13 1.63
 -6 2 -6 1516.05 39.79
 6 2 6 1540.69 40
 -6 2 -6 1525.4 40.14
 -6 2 -6 1527.27 39.8
 -6 -2 -6 1546.16 40.04
 6 2 6 1537.58 40.35
 6 -2 6 1501.91 39.97
 -6 2 -6 1519.75 40
 -6 2 -6 1474.56 39.97
 -6 -2 -6 1538.49 40.05
 6 2 7 1016.32 26.46
 6 2 7 954.68 26.03
 -6 2 -7 975.41 26.09
 -6 -2 -7 986.64 26.15
 -6 2 -7 980.62 25.8
 -6 -2 -7 959.61 26.1
 6 2 7 936.7 26.37
 -6 2 -7 964.59 26.19
 6 -2 7 959.71 26.09
 -6 2 -7 970.7 26.08
 -6 2 -8 24.76 2.09
 6 2 8 27.63 2.39
 6 2 8 32.19 2.28
 -6 2 -8 24.74 2.16
 -6 -2 -8 28.59 2.26
 -6 2 -8 26.24 1.82
 -6 -2 -8 29.6 2.45
 6 -2 8 28.87 2.57
 -6 2 -8 28.27 2.23
 6 2 8 28.16 2.99
 6 2 8 29.04 2.38
 -6 2 -9 130.97 5.01
 6 -2 9 138.53 5.25
 6 2 9 131.22 5.18
 -6 2 -9 131.38 5.03
 -6 -2 -9 131.78 5.09
 6 2 9 131.86 5.67
 -6 2 -9 127.1 5
 -6 -2 -9 140.55 5.17
 6 2 9 125.28 5.16
 6 -2 10 266.46 8.58
 -6 2 -10 258.12 8.38
 6 -2 10 251.93 8.27
 6 2 10 253.9 8.3
 6 2 10 269.84 9.01
 6 2 10 248.95 8.45
 -6 2 -10 239.98 8.26
 -6 -2 -10 258.65 8.44
 -6 2 -10 242.87 8.3
 6 2 10 250.85 8.53
 -6 -2 -10 281.29 8.53
 -6 -2 -11 3.63 2.16
 -6 2 -11 2.19 1.75
 -6 2 -11 1.92 1.8
 -6 -2 -11 2.97 1.8
 6 -2 11 2.46 1.66
 6 2 11 1.27 1.61
 6 -2 11 2.68 2.31
 -6 2 -11 -0.39 1.49
 6 2 11 0.37 1.75
 6 2 11 1.21 1.78
 -6 -2 -12 18.7 2.58
 -6 2 -12 14.28 2.44
 6 2 12 20.03 2.43
 6 -2 12 15.68 2.26
 6 2 12 22.84 3.42
 6 -2 12 18.37 3.03
 -6 2 -12 13.98 2.08
 -6 -2 -13 12.8 2.47
 -6 2 -13 10.75 2.22
 6 2 13 10.29 2.12
 6 -2 13 8.64 2.07
 6 2 13 8.41 2.09
 -6 2 -13 6.97 1.91
 -6 2 -13 4.44 2.13
 -6 -2 -13 7.07 2.22
 6 -2 13 8.37 2.83
 -6 -2 -14 8.6 2.59
 -6 2 -14 7.79 2.64
 -6 2 -14 6.18 2.44
 -6 -2 -14 7.97 2.5
 -6 2 -14 7.01 2.33
 6 -2 14 5.64 3.03
 -6 2 -14 4.31 1.98
 -6 -2 -15 48.58 3.87
 -6 2 -15 55.71 3.93
 6 -2 15 55.81 4.42
 -6 -2 -16 3.93 2.66
 -6 2 -16 4.12 2.7
 -6 2 -16 4.46 2.6
 6 -2 16 3.58 3.17
 -6 2 -16 1.99 2
 -6 -2 -17 27.34 3.31
 -6 2 -17 26.8 3.31
 -6 2 -17 28.81 3.34
 -6 -2 -17 25.48 3.23
 6 -2 17 30.41 3.97
 -6 -2 -18 57 4.26
 -6 2 -18 50.36 4.04
 6 -2 18 58.34 4.02
 -6 -2 -18 57.24 4.05
 -6 2 -18 53.19 4.04
 -6 2 -18 54.19 4.03
 -6 -2 -18 52.07 4.04
 -6 2 -19 8.5 2.72
 -6 -2 -19 7.25 2.81
 6 -2 19 8.18 2.49
 -6 2 -19 11.72 2.74
 -6 2 -20 36.94 3.34
 -6 -2 -20 32.29 3.25
 -6 2 -20 36.94 3.31
 -6 2 -20 28.7 3.11
 6 -2 20 40.47 3.18
 -6 -2 -20 34.18 3.09
 -6 -2 -20 29.14 3.15
 -6 2 -21 3.33 2.15
 -6 -2 -21 2.43 2.16
 -6 -2 -21 4.75 2.19
 -6 2 -21 3.25 2.09
 6 -2 21 0.14 1.9
 -6 2 -21 6.18 2.16
 -6 -2 -21 2.06 1.95
 -6 2 -22 3.74 1.8
 -6 -2 -22 4.23 1.88
 -6 2 -22 3.82 1.93
 6 -2 22 5.16 1.69
 -6 2 -23 13.6 1.74
 -6 -4 23 4.89 1.74
 6 4 -22 2.37 1.5
 -6 -4 22 0.65 2.05
 -6 -4 21 13.3 2.54
 6 4 -20 14.45 2.62
 -6 4 20 13.25 3.32
 6 4 -20 12.78 2.03
 -6 -4 20 14.92 2.82
 -6 4 20 11.16 2.23
 6 4 -19 34.74 2.86
 -6 4 19 32.04 3.21
 -6 4 18 5.5 2.51
 -6 4 18 11.06 3.64
 6 4 -18 6.17 2.6
 -6 4 17 13.33 2.78
 -6 4 17 18.24 3.75
 -6 -4 17 17.16 3.32
 6 4 -17 15.95 2.88
 -6 4 16 4.42 2.6
 -6 4 16 3.59 3.59
 -6 -4 16 1.3 2.96
 6 4 -16 0.11 2.55
 -6 4 15 41.68 4.51
 -6 4 15 34.58 3.71
 6 4 -15 42.19 3.11
 -6 -4 15 44.59 3.99
 6 4 -15 43.83 3.7
 -6 4 14 11.2 3.65
 -6 -4 14 15.39 3.28
 6 4 -14 9.11 2.15
 6 4 -14 13.69 2.91
 6 4 -13 60.25 3.78
 -6 -4 13 72.76 4.47
 6 4 -13 66.04 4.16
 -6 4 13 67.39 4.97
 6 4 -12 8.81 2.62
 -6 4 12 7.94 2.48
 -6 -4 12 7.65 2.47
 -6 4 12 3.98 3.25
 -6 -4 12 9.82 2.92
 6 4 -12 7.01 2.01
 -6 4 11 169.85 7.43
 6 4 -11 182.67 6.92
 6 4 -11 195.99 7.09
 -6 4 11 173.66 7.23
 -6 -4 11 187.28 7.06
 -6 -4 11 188.33 6.92
 6 4 -10 4.99 1.91
 -6 4 10 8.35 2.39
 -6 -4 9 38.76 2.87
 6 4 -9 34.79 2.85
 6 4 -9 36.59 2.68
 -6 4 9 38.02 3.25
 6 4 -8 13.74 2.22
 6 4 -8 13.43 2.18
 -6 4 8 13.02 2.69
 -6 4 8 19.11 2.55
 -6 -4 8 13.83 2.17
 6 4 -8 12.78 1.97
 6 4 -8 13.87 2.23
 -6 -4 8 13.6 2.18
 -6 -4 7 21.96 2.37
 6 4 -7 19.16 2.26
 6 4 -7 20.39 2.21
 6 4 -7 22.83 2.48
 -6 4 7 18.48 2.57
 -6 -4 7 23.62 2.38
 -6 4 7 15.29 2.36
 6 4 -7 23.73 2.44
 -6 4 6 45.58 3.35
 6 4 -6 33.16 2.58
 6 4 -6 36.14 2.83
 6 4 -6 32.74 2.54
 -6 -4 6 34.98 2.65
 -6 4 6 47.74 3.48
 6 4 -6 34.03 2.81
 -6 4 6 46.74 3.21
 -6 -4 6 35.49 2.65
 -6 4 5 352.65 11.3
 -6 4 5 372.69 11.53
 -6 -4 5 373.67 10.99
 6 4 -5 358.94 11.08
 6 4 -5 373.19 11.17
 -6 4 5 373.33 11.4
 -6 -4 5 388.28 10.87
 -6 4 5 345.85 10.95
 6 4 -5 369.6 11.19
 -6 4 5 350.05 10.68
 -6 4 5 343.01 11.1
 -6 4 4 455.52 13.13
 6 4 -4 416.1 12.77
 6 4 -4 423.09 13.02
 -6 -4 4 418.43 12.47
 6 4 -4 407.08 12.77
 -6 4 4 461.76 12.54
 -6 4 4 447.66 12.93
 -6 4 4 409.92 12.76
 -6 4 4 462.26 13.08
 -6 -4 4 415.57 12.56
 -6 4 3 440.37 13.26
 6 4 -3 436.29 13.46
 -6 4 3 430.63 13.05
 6 4 -3 454.39 13.27
 -6 4 3 452.06 12.83
 6 4 -3 477.75 13.57
 -6 4 3 455.41 13.24
 -6 4 3 438.63 13.26
 -6 4 3 431.42 12.85
 -6 -4 3 463.74 12.86
 6 4 -3 464.11 13.21
 -6 4 2 117.36 4.7
 6 4 -2 81.33 3.85
 6 4 -2 91.51 4.58
 -6 4 2 115.21 4.59
 -6 4 2 114.14 4.81
 -6 4 2 125.91 4.49
 6 4 -2 86.99 4.27
 -6 4 2 103.62 4.45
 6 4 -2 87.66 4.55
 -6 4 2 124.03 4.95
 -6 4 2 109.62 4.32
 -6 4 1 107.41 4.36
 6 4 -1 95.38 3.98
 -6 4 1 107.34 4.29
 6 4 -1 99.71 4.64
 6 4 -1 99.88 4.68
 -6 4 1 104.89 4.26
 -6 4 1 101.3 4.46
 -6 4 1 104 4.12
 -6 4 1 105.07 4.55
 -6 4 1 103.97 4.1
 -6 4 1 109.46 4.31
 -6 4 0 29.45 2.53
 6 4 0 18.5 2.18
 -6 4 0 30.03 2.37
 -6 4 0 30.66 2.88
 -6 4 0 35.49 2.55
 -6 4 0 33.4 2.64
 6 4 0 17.34 2.71
 6 4 0 25.38 3.02
 -6 4 0 30.03 2.5
 6 4 0 20.03 2.68
 6 4 1 27.51 2.36
 -6 4 -1 34.02 2.44
 -6 4 -1 32.73 2.42
 6 4 1 29.32 2.96
 -6 4 -1 31.22 2.32
 -6 4 -1 33.32 2.51
 -6 4 -2 20.26 2.07
 6 4 2 21.24 2.25
 -6 4 -2 24.42 2.11
 -6 4 -2 21.33 1.89
 -6 4 -2 25.47 2.17
 6 4 2 20.15 2.77
 6 4 2 21.39 1.95
 -6 4 -2 22.64 2.15
 -6 4 -3 75.85 3.54
 -6 4 -3 70.59 3.33
 6 4 3 74.46 4.36
 -6 4 -3 73.88 3.4
 -6 4 -3 72.39 3.43
 6 4 3 74.76 4.4
 6 4 3 71.59 3.65
 -6 4 -3 72.15 3.42
 -6 4 -4 102.74 4.24
 6 4 4 113.13 5.4
 -6 4 -4 108.33 4.17
 6 4 4 113.21 5.03
 -6 4 -4 105.9 4.25
 6 4 4 108.73 5.18
 6 4 4 108.13 4.59
 -6 4 -4 101.8 4.12
 6 4 5 6.02 1.82
 -6 4 -5 6.5 1.65
 -6 4 -5 4.57 1.53
 -6 4 -5 6.22 1.63
 6 4 5 6.12 2.14
 6 4 5 6.91 2.51
 -6 4 -5 6.95 1.73
 6 4 5 6.65 1.97
 6 4 5 4.7 2.66
 -6 4 -6 40.57 2.64
 6 4 6 34.27 3.09
 -6 4 -6 39.7 2.58
 6 4 6 41.03 3
 -6 4 -6 37.83 2.65
 6 4 6 40.06 3.64
 -6 4 -7 2.36 1.53
 -6 4 -7 1.76 1.52
 6 4 7 4.7 2.5
 -6 4 -7 1.94 1.45
 -6 4 -8 7.73 1.79
 6 4 8 9.77 2.78
 6 4 8 6.69 2.08
 6 -4 8 9.6 2.19
 6 4 8 10.45 2.33
 -6 4 -9 66.79 3.71
 6 4 9 65.53 4.15
 6 4 9 68.82 3.97
 6 4 9 68.23 4.5
 -6 4 -9 65.28 3.42
 6 4 10 5.85 2.28
 6 4 10 8.3 2.33
 6 4 10 6.57 2.84
 6 -4 10 5.47 2.4
 -6 4 -10 8.31 1.97
 6 -4 11 40.39 3.5
 6 4 11 40.49 3.98
 6 4 11 41.18 3.43
 6 4 11 34.85 3.46
 -6 4 -11 34.69 3
 6 -4 12 34.65 3.62
 6 4 12 32.32 3.96
 6 4 12 32.58 3.3
 6 -4 13 75.12 4.65
 6 4 13 64.49 4.31
 -6 4 -13 62.97 4.21
 6 4 13 76.25 5.22
 6 -4 14 17.26 3.42
 6 4 14 10.92 2.66
 -6 4 -14 14.81 2.86
 -6 4 -14 16.68 2.7
 6 4 14 17.43 3.6
 -6 4 -15 6.64 2.48
 6 4 15 1.83 2.32
 -6 4 -15 4.38 2.07
 6 -4 15 7.81 3.01
 6 -4 16 5.06 3.09
 6 4 16 7.36 2.32
 -6 4 -16 5.79 2.31
 -6 4 -16 7.57 2.55
 6 4 16 11.36 3.16
 6 4 17 10.22 3.09
 6 -4 17 17.13 3.24
 -6 4 -18 9.43 2.37
 6 4 18 5.14 2.72
 -6 4 -18 14.03 2.67
 6 -4 19 1.8 1.99
 -6 4 -19 1.64 1.96
 -6 4 -19 1.03 2.01
 -6 4 -20 8.61 1.98
 6 -4 20 5.92 1.95
 6 4 20 3.99 2.15
 6 -4 21 0.21 1.48
 6 4 21 0.65 1.57
 -6 -6 20 18.92 1.96
 -6 -6 19 -0.31 1.85
 -6 6 18 8.51 2.08
 -6 -6 18 9.89 2.29
 -6 6 17 14.98 2.58
 -6 -6 17 11.72 2.49
 6 6 -17 11.51 1.95
 -6 -6 16 38.92 3.35
 -6 6 16 37.19 3.44
 6 6 -16 36.18 2.93
 6 6 -15 18.53 2.35
 6 6 -15 17.81 2.39
 -6 -6 14 45.8 3.66
 6 6 -14 41.84 3.18
 -6 6 13 28.75 3.61
 6 6 -13 30.33 2.94
 -6 -6 13 33.57 3.56
 -6 -6 12 103.27 5.24
 -6 6 12 96.26 5.82
 -6 6 11 1.01 2.46
 -6 6 11 1.91 2.39
 -6 -6 11 0.52 2.68
 6 6 -11 1.87 1.93
 -6 6 10 19.31 3.2
 -6 6 10 26.25 3.25
 6 6 -10 25.04 2.79
 -6 6 10 19.56 3.29
 6 6 -10 20.67 2.63
 -6 -6 10 26.81 3.25
 -6 6 9 55.53 4.23
 6 6 -9 65.47 3.98
 -6 6 9 49.01 3.79
 -6 6 9 58.6 4.58
 -6 6 9 54.42 4.37
 -6 -6 9 58.42 4.07
 6 6 -9 58.34 3.75
 6 6 -8 2.58 1.99
 6 6 -8 2.97 2.2
 -6 6 8 3.96 2.79
 -6 6 8 4.58 2.48
 -6 6 8 3.35 2.22
 -6 6 8 4.42 2.64
 6 6 -7 32.23 2.93
 6 6 -7 30.5 2.96
 -6 6 7 22.93 3.42
 -6 6 7 29.04 3.33
 -6 6 7 29.04 3.4
 -6 6 7 23.7 2.91
 6 6 -7 28.54 2.98
 -6 6 6 23.28 2.79
 6 6 -6 29.03 2.95
 -6 6 6 27.64 3.31
 6 6 -6 32.41 2.92
 -6 6 6 31.26 3.43
 -6 6 6 33.48 3.44
 6 6 -6 28.98 2.8
 -6 6 5 137.09 6.65
 -6 6 5 156.76 6.92
 6 6 -5 155.89 6.35
 6 6 -5 166.59 6.56
 -6 6 5 148.05 6.45
 -6 6 5 141.9 6.75
 -6 6 5 167.84 7.12
 6 6 -5 161.36 6.56
 -6 6 5 157.34 6.15
 -6 6 4 118.67 5.97
 -6 6 4 125.3 5.98
 6 6 -4 132.92 5.66
 6 6 -4 148.88 6.03
 -6 6 4 124.66 5.78
 -6 6 4 125.19 6
 -6 6 4 144.02 6.45
 6 6 -4 143.73 5.98
 -6 6 4 130.27 5.51
 -6 6 3 110.3 5.64
 6 6 -3 137.83 5.76
 -6 6 3 112.97 5.2
 -6 6 3 122.88 6.08
 -6 6 3 120.04 5.63
 6 6 -3 113.95 5.2
 6 6 -3 132.27 5.68
 -6 6 3 116.67 5.59
 6 6 -3 127.01 5.59
 -6 6 2 48.42 3.55
 6 6 -2 58.56 3.63
 -6 6 2 48.34 3.34
 6 6 -2 52.57 3.25
 -6 6 2 48.44 3.63
 6 6 -2 59.82 3.65
 -6 6 2 44.69 3.2
 6 6 -2 52.01 3.6
 -6 6 1 27.66 2.8
 6 6 -1 28.83 3.35
 -6 6 1 27.01 3.19
 -6 6 1 25.28 2.6
 6 6 -1 30.71 2.92
 -6 6 1 27.04 2.79
 6 6 -1 26.71 2.87
 -6 6 1 25.79 2.91
 6 6 -1 25.08 2.82
 6 6 -1 24.76 2.44
 6 6 0 37.43 3.41
 -6 6 0 33.73 3.05
 6 6 0 35.88 3.04
 -6 6 0 28.49 2.88
 -6 6 0 27.42 3.26
 -6 6 0 27.9 2.71
 6 6 0 26.54 3.3
 6 6 0 28.63 2.94
 6 6 0 27.99 2.86
 -6 6 0 33.32 3.1
 6 6 1 24.13 3.22
 6 6 1 24.94 2.97
 6 6 1 21.09 2.58
 -6 6 -1 22.28 2.68
 6 6 1 24.33 2.59
 -6 6 -1 23.95 2.67
 -6 6 -1 24.9 2.7
 6 6 1 28.64 2.78
 -6 6 -1 26.54 3.1
 -6 6 -1 22.82 2.5
 6 6 1 26.68 3.07
 6 6 1 22.64 2.64
 6 6 2 216.76 7.85
 -6 6 -2 194.26 7.57
 6 6 2 184.71 7.53
 6 6 2 203.44 7.46
 -6 6 -2 196.69 7.53
 6 6 2 206.5 7.41
 -6 6 -2 206.3 7.4
 -6 6 -2 193.64 7.32
 6 6 2 185.31 8.25
 6 6 2 206.32 7.67
 6 6 2 224.56 8.32
 6 6 3 6.44 2.42
 6 6 3 1.91 2.61
 6 6 3 5.78 2.03
 -6 6 -3 4.12 2.2
 6 6 3 4.89 2.17
 -6 6 -3 6.07 2.14
 -6 6 -3 3.82 2.19
 -6 6 -3 6.36 2.01
 6 6 3 4.16 2.51
 -6 6 -3 1.02 2.51
 6 6 3 2.65 2.06
 6 6 4 275.97 9.44
 -6 6 -4 266.02 9.39
 6 6 4 273.04 9.43
 -6 6 -4 258.23 9.3
 -6 6 -4 257.73 9.02
 -6 6 -4 261.87 9.46
 -6 6 -4 275.27 9.22
 6 6 4 254.02 10.41
 6 6 4 234.95 10.24
 6 6 4 297.39 10.23
 6 6 4 286.36 9.46
 -6 6 -5 10.89 2.75
 6 6 5 11.8 2.36
 6 6 5 13.33 2.55
 -6 6 -5 12.72 2.43
 -6 6 -5 12.16 2.5
 -6 6 -5 13.48 2.38
 6 6 5 8.56 3.09
 6 6 5 8.52 3.09
 6 6 5 11.04 2.44
 6 6 5 11.31 2.8
 -6 6 -6 93.65 4.77
 -6 6 -6 92.28 5.03
 -6 6 -6 91.36 4.61
 6 6 6 88.46 5.81
 6 6 6 94.54 4.97
 6 6 6 103.25 5.62
 -6 6 -6 97.87 4.79
 6 6 7 9.01 2.58
 -6 6 -7 13.33 2.34
 6 6 7 6.42 3.15
 -6 6 -7 9.95 2.68
 6 6 7 10.13 2.78
 -6 6 -7 11.02 2.34
 6 6 8 4.59 2.5
 -6 6 -8 3.85 2.15
 6 6 8 3.27 3.04
 -6 6 -8 3.93 2.57
 -6 6 -8 5.36 2.1
 6 6 8 2.9 2.69
 -6 6 -8 5.66 2.12
 6 6 9 8.97 2.56
 -6 6 -9 10.6 2.2
 6 6 9 8.32 3.19
 -6 6 -9 8.94 2.74
 -6 6 -9 4.5 2
 6 6 9 8.78 2.77
 -6 6 -9 8.56 2.19
 6 6 10 61.59 4.2
 -6 6 -10 55.03 3.6
 6 6 10 52.68 4.72
 -6 6 -10 47 3.45
 6 6 10 44.95 4.06
 -6 6 -10 52.5 3.72
 6 6 11 4.91 2.96
 6 6 11 8.82 2.62
 -6 6 -11 8.67 2.12
 -6 6 -11 10.21 2.86
 -6 6 -11 4.54 2.1
 6 6 12 136.2 6.17
 -6 6 -12 143.45 6.37
 6 6 13 9.14 2.56
 -6 6 -13 13.07 2.77
 -6 6 -14 52.07 3.43
 6 6 14 52.47 3.82
 -6 6 -14 56.36 3.95
 6 6 14 47.98 4.24
 6 -6 15 6.18 2.07
 -6 6 -15 6.74 2.38
 6 6 15 2.81 2.44
 -6 6 -15 7.53 1.83
 6 6 16 20.68 2.8
 6 -6 16 15.78 2.27
 -6 6 -16 16.86 2.46
 -6 6 -17 17.93 2.3
 6 -6 17 16.15 2.09
 -6 6 -17 14.35 2.1
 6 6 17 11.67 2.21
 -6 6 -18 16.58 1.87
 6 6 18 13.28 2.09
 6 -6 19 7.32 1.24
 6 6 19 2.13 1.26
 6 8 -15 2.8 1.25
 6 8 -15 3.3 1.24
 6 8 -14 1.26 1.35
 6 8 -14 1.53 1.11
 6 8 -13 1.29 1.52
 6 8 -13 1.75 1.3
 6 8 -12 14.39 1.85
 6 8 -12 14.48 2.09
 6 8 -12 14.91 1.87
 6 8 -11 12.2 1.97
 6 8 -11 11.49 1.88
 6 8 -11 8.85 2.07
 6 8 -10 2.85 1.9
 6 8 -10 2.19 1.73
 6 8 -10 3.84 1.76
 6 8 -10 2.02 1.89
 6 8 -9 7.54 2.2
 6 8 -9 10.75 2.06
 6 8 -9 7.66 1.95
 6 8 -9 7.41 2.11
 -6 8 8 2.53 2.18
 6 8 -8 0.44 1.64
 6 8 -8 1.78 1.84
 6 8 -8 1.67 2.13
 6 8 -8 2.04 1.93
 6 8 -7 9.87 2.02
 6 8 -7 9.17 2.24
 -6 8 6 12.21 2.7
 6 8 -6 12.24 2.08
 6 8 -6 13.75 2.54
 6 8 -6 12.65 2.46
 6 8 -5 8.04 2.21
 6 8 -5 8.59 2.35
 -6 8 5 8.66 2.66
 6 8 -5 9.73 2.49
 6 8 -5 8.03 1.82
 -6 8 5 10.51 2.49
 6 8 -5 7.48 2.33
 6 8 -4 9.66 2.47
 6 8 -4 16.12 2.47
 6 8 -4 13.8 2.59
 -6 8 4 15.9 3.06
 -6 8 4 14.89 2.68
 6 8 -4 15.96 2.73
 6 8 -3 58.58 4.03
 -6 8 3 53.92 4.04
 -6 8 3 45.35 3.98
 6 8 -3 50.38 3.55
 6 8 -3 50.67 3.7
 6 8 -3 51.27 3.7
 6 8 -2 1.59 2.19
 6 8 -2 0.62 2.06
 -6 8 2 0.72 2.45
 -6 8 2 -0.82 2.3
 6 8 -2 2.32 1.93
 -6 8 2 0.33 2.36
 6 8 -2 2.37 2.36
 6 8 -1 16.52 2.72
 -6 8 1 16.34 2.78
 -6 8 1 17.26 2.82
 6 8 -1 13.87 2.32
 -6 8 1 12.57 2.73
 6 8 -1 18.52 2.85
 6 8 0 4.74 2.41
 -6 8 0 3.61 2.37
 -6 8 0 -0.81 2.41
 6 8 0 1.58 1.9
 -6 8 0 0.23 2.38
 6 8 0 3.78 2.41
 -6 8 -1 10.18 2.62
 -6 8 -1 8.86 2.44
 -6 8 -1 8.45 2.51
 6 8 1 8.46 2.44
 6 8 1 8.51 2.5
 -6 8 -2 3.8 2.28
 -6 8 -2 2.22 2.06
 -6 8 -2 4.59 2.36
 6 8 2 3.61 2.27
 6 8 2 1.07 2.34
 -6 8 -3 2.78 2.22
 6 8 3 3.91 2.27
 -6 8 -3 3.08 2.09
 -6 8 -3 6.27 2.35
 -6 8 -4 -0.3 1.93
 -6 8 -4 -0.1 2.16
 6 8 4 -0.4 2.54
 6 8 4 2.06 2.16
 -6 8 -5 2.21 2.02
 6 8 5 3.82 2.13
 -6 8 -6 24.23 3.03
 6 8 7 10.99 2.7
 -6 8 -7 11.45 2.33
 -6 8 -7 8.91 2.55
 -6 8 -8 3.54 1.83
 6 8 8 2.79 2.29
 -6 8 -8 3.42 1.99
 -6 8 -8 0.88 2.3
 -6 8 -9 4.07 1.78
 6 8 9 5.32 2.34
 -6 8 -9 5.38 1.97
 -6 8 -9 6.07 2.28
 -6 8 -10 3.03 1.61
 6 8 10 2.19 2.1
 -6 8 -10 2.87 1.8
 -6 8 -10 1.24 2.04
 -6 8 -11 7.17 1.6
 6 8 11 1.7 1.95
 -6 8 -11 9.15 1.91
 -6 8 -11 5.62 2.05
 -6 8 -12 0.46 1.22
 6 8 12 -0.08 1.69
 -6 8 -12 2.73 1.79
 -6 8 -12 2.05 1.53
 6 8 13 -0.38 1.49
 -6 8 -13 0.89 1.54
 -6 8 -13 0.94 1.29
 -6 8 -14 7.06 1.4
 6 8 14 4.37 1.33
 -6 10 0 0.48 1.14
 -6 10 -1 3.6 1.2
 -6 10 -2 -0.85 1.08
 -6 10 -3 11.44 1.32
 7 1 -25 2.98 1.36
 7 1 -24 0.48 1.67
 7 -1 -24 1.07 1.52
 7 -1 -24 2.93 1.49
 7 1 -24 2.76 1.51
 -7 1 24 2.28 2.11
 7 -1 -23 0.06 1.77
 -7 1 23 2.73 2.54
 7 -1 -23 1.43 1.67
 7 1 -23 -0.57 1.69
 -7 1 22 10.82 3.01
 7 1 -22 14.85 2.57
 7 1 -22 11.6 2.28
 7 -1 -22 12.92 2.35
 7 1 -22 13.56 2.26
 7 -1 -22 10.95 2.18
 -7 -1 22 15.87 2.83
 7 -1 -21 1.92 2.17
 7 1 -21 -1.32 2.22
 7 1 -21 0.19 2
 -7 1 20 13.52 3.52
 7 -1 -20 17.29 2.72
 7 1 -20 11.99 2.54
 -7 -1 20 13.88 3.07
 7 1 -20 16.54 2.97
 7 -1 -20 10.78 2.37
 7 1 -20 11.43 2.44
 7 1 -19 8.48 2.52
 7 -1 -19 4.94 2.4
 7 1 -19 4.16 2.64
 -7 -1 19 5.5 2.99
 -7 -1 18 30.27 3.38
 7 1 -18 31.17 3.4
 -7 1 17 12.56 2.93
 -7 -1 17 8.55 2.95
 7 1 -17 8.73 2.79
 7 -1 -17 13.45 2.7
 7 -1 -16 44.57 3.41
 7 1 -16 49.52 3.72
 -7 1 16 48.28 3.73
 -7 -1 16 44.42 3.63
 -7 -1 16 46.64 3.86
 7 -1 -15 40.83 3.19
 7 1 -15 40.18 3.34
 -7 -1 15 39.21 3.37
 -7 1 15 41.87 3.45
 -7 -1 15 38.72 3.66
 7 1 -14 28.03 2.8
 -7 1 14 28.83 2.85
 -7 -1 14 29.42 2.82
 -7 -1 14 28.29 2.8
 -7 -1 14 30.23 3.16
 7 -1 -13 16.85 2.36
 -7 1 13 18.03 2.54
 -7 -1 13 17.46 2.41
 -7 -1 13 17.24 2.72
 7 -1 -12 6.56 1.98
 7 1 -12 8.59 2.19
 -7 -1 12 6.35 2.12
 -7 -1 12 6.94 2.37
 -7 1 12 4.1 2.06
 -7 -1 12 7.23 2.1
 -7 -1 11 52.8 3.24
 -7 1 11 54.85 3.09
 -7 1 11 52.47 3.15
 -7 1 11 53.58 2.9
 -7 -1 11 55.94 3.11
 7 -1 -11 53.39 3.03
 7 1 -11 58.47 3.22
 -7 -1 10 228.69 7.23
 7 1 -10 224.34 7.41
 7 -1 -10 221.75 7.25
 -7 -1 10 220.96 7.31
 -7 1 10 236 7.18
 7 1 -10 220.51 7.17
 -7 1 10 228.53 7.12
 -7 -1 10 230.95 7.39
 7 1 -9 426.8 11.99
 7 1 -9 409.32 12.12
 -7 1 9 451.22 12.25
 7 1 -9 414.84 12.2
 7 -1 -9 438.6 12.28
 -7 1 9 430.62 11.97
 -7 -1 9 409.22 12.26
 -7 1 9 439.96 12.35
 -7 1 9 412.94 11.99
 -7 -1 9 424.69 12.29
 7 1 -9 425.07 12.37
 7 -1 -9 449.14 12.29
 -7 -1 9 420.8 12.15
 -7 -1 8 4.25 1.74
 -7 1 8 4.25 1.77
 7 -1 -8 4.05 1.39
 7 1 -8 3.67 1.35
 -7 1 8 2.62 1.64
 -7 1 8 3.09 1.37
 -7 -1 8 3.13 1.53
 -7 1 8 3.26 1.46
 -7 -1 8 5.62 1.72
 7 1 -8 3.63 1.41
 -7 -1 8 4.39 1.68
 -7 1 8 4.19 1.66
 7 1 -8 3.79 1.34
 7 1 -8 6.04 1.78
 7 -1 -8 4.89 1.7
 7 1 -7 979.15 25.49
 7 -1 -7 991.45 25.39
 -7 1 7 941.95 25.43
 7 1 -7 971.58 25.36
 7 -1 -7 963.44 25.37
 -7 -1 7 933.71 25.41
 -7 1 7 953.3 25.14
 -7 -1 7 968.8 25.46
 7 -1 -7 859.15 24.78
 7 -1 -7 988.45 25.21
 -7 -1 7 942.95 25.44
 -7 1 7 949.01 25.43
 -7 1 7 963.16 24.99
 7 1 -7 968.35 25.24
 7 1 -7 941.14 25
 -7 1 7 1007.65 25.37
 -7 -1 7 966.89 25.35
 7 -1 -6 12.36 1.73
 -7 1 6 13.81 1.56
 -7 1 6 15.16 1.57
 -7 -1 6 14.48 1.69
 7 1 -6 14.07 1.84
 7 1 -5 225.42 6.53
 -7 1 5 223.66 6.71
 -7 -1 5 206.17 6.44
 -7 1 5 202.35 6.45
 7 -1 -5 205.1 6.31
 7 -1 -5 213.7 6.2
 7 1 -4 67.38 3.03
 7 1 -4 63.6 2.68
 7 1 -4 65.39 2.96
 7 -1 -3 157.92 5.08
 7 1 -3 165.9 5.12
 -7 1 3 165.89 5.38
 -7 -1 3 155.37 5.32
 7 1 -3 163.99 5.25
 -7 1 3 161.63 5.28
 7 1 -3 171.33 5.31
 -7 1 2 21.42 2.19
 -7 1 2 23.65 1.99
 7 1 -2 23.57 2.05
 7 1 -2 23.33 1.98
 7 1 -2 22.82 1.69
 7 -1 -2 21.81 1.7
 -7 1 2 24.11 2.03
 -7 -1 2 21.46 2.51
 -7 1 2 20.42 1.86
 7 1 -1 2052 52.25
 -7 1 1 2182.29 52.36
 7 1 -1 1938.7 52.21
 -7 1 1 1998.4 52.22
 -7 -1 1 1980.05 52.03
 -7 1 1 2012.41 52.24
 -7 1 1 2050.29 52.15
 -7 -1 1 2039.25 52.2
 -7 1 1 2042.4 52.1
 -7 1 1 2001.11 52.23
 7 1 -1 2042.92 52.35
 7 -1 -1 1924.61 51.64
 7 -1 -1 2006.96 52.07
 7 1 -1 2085.51 52.13
 -7 1 0 28.98 2.18
 -7 -1 0 25.12 2.08
 7 1 0 30.43 2.09
 -7 -1 0 30.86 1.92
 -7 1 0 27.32 1.87
 7 1 0 26.5 2.04
 -7 1 0 26.79 2.06
 7 1 0 27.52 1.99
 -7 1 0 25.36 2.69
 7 1 0 26.96 2.23
 -7 1 0 27.21 1.86
 -7 1 0 32.37 2.07
 -7 -1 0 31.97 2.18
 7 -1 0 30.97 1.95
 -7 1 -1 2498.65 63.84
 -7 1 -1 2563.05 63.83
 -7 -1 -1 2488.42 63.8
 -7 1 -1 2518.78 63.67
 7 -1 1 2428.37 63.71
 7 1 1 2377.31 63.79
 -7 1 -1 2462.06 63.77
 -7 1 -1 2398.42 63.75
 7 1 1 2302.52 63.58
 -7 1 -1 2484.36 63.71
 -7 -1 -1 2526.63 63.81
 -7 -1 -1 2510.96 63.79
 -7 1 -1 2555.78 63.81
 -7 1 -2 172.13 5.42
 7 -1 2 174.16 5.29
 7 1 2 171.92 5.37
 -7 1 -2 167.14 5.4
 -7 -1 -2 165.5 5.4
 -7 1 -2 165.35 5.57
 -7 1 -2 163.99 5.1
 -7 -1 -2 174.31 5.46
 -7 1 -2 175.3 5.35
 -7 1 -2 170.74 5.4
 -7 -1 -2 164.11 5.37
 -7 1 -3 1114.19 28.78
 -7 -1 -3 1111.45 29.02
 -7 1 -3 1130.21 29.02
 7 1 3 1071.13 29.02
 -7 -1 -3 1062.52 29.03
 -7 1 -3 1109.29 28.95
 -7 1 -3 1132.74 29.04
 -7 -1 -3 1095.28 29.02
 7 -1 3 1062.57 28.89
 7 1 4 25.25 2.12
 -7 1 -4 29.55 2.17
 -7 -1 -4 29.66 2.23
 -7 -1 -4 29.24 1.84
 -7 -1 -4 28.2 2.27
 -7 1 -4 34.08 2.18
 -7 1 -4 28.17 2.22
 -7 -1 -4 27.21 2.26
 7 -1 4 32.99 2.33
 7 1 5 966.63 26.77
 -7 1 -5 1059.17 26.83
 -7 -1 -5 1018.76 26.82
 -7 -1 -5 980.47 26.38
 -7 1 -5 1031.13 26.83
 7 -1 5 999.8 26.8
 -7 1 -5 1031.5 26.76
 -7 -1 -5 979.16 26.8
 7 1 6 31.95 2.34
 -7 1 -6 27.69 2.37
 -7 -1 -6 35.36 2.5
 -7 1 -6 26.85 2.09
 -7 -1 -6 31.95 2.01
 7 -1 6 29.01 2.59
 -7 1 -6 25.87 2.28
 -7 -1 -6 34.57 2.39
 -7 1 -7 842.07 22.62
 -7 -1 -7 830.56 22.64
 7 1 7 813.65 22.57
 -7 1 -7 835.71 22.6
 -7 1 -7 820.62 22.54
 -7 -1 -7 836.93 22.64
 -7 1 -7 839.45 22.64
 7 -1 7 841.11 22.72
 -7 1 -8 110.88 4.31
 -7 -1 -8 97.06 4.22
 7 1 8 99.93 4.19
 -7 1 -8 99.84 4.1
 -7 1 -8 107.45 4.27
 -7 -1 -8 99.67 4.29
 -7 1 -8 107.05 4.25
 7 -1 8 110.04 4.58
 -7 1 -9 317.81 9.74
 -7 -1 -9 304.6 9.69
 7 1 9 312.1 9.66
 -7 1 -9 308.6 9.61
 -7 -1 -9 319.44 9.77
 -7 -1 -9 299.02 9.71
 -7 1 -9 315.76 9.74
 7 -1 9 336.91 10
 7 1 10 59.08 3.44
 -7 -1 -10 65.26 3.59
 -7 1 -10 68.9 3.5
 -7 -1 -10 60.55 3.44
 7 1 10 66.76 3.98
 7 1 10 60.77 3.45
 -7 1 -10 69.74 3.5
 -7 -1 -10 57.01 3.43
 7 -1 10 72.13 3.97
 -7 1 -10 65.09 3.29
 -7 1 -11 224.27 7.7
 -7 -1 -11 207.38 7.61
 -7 -1 -11 231.77 7.77
 -7 1 -11 223.99 7.63
 -7 1 -11 212.69 7.5
 7 1 11 217.19 7.56
 7 -1 11 224.24 7.69
 7 1 11 208.06 7.57
 -7 -1 -11 223.48 7.77
 -7 1 -11 220.28 7.66
 7 -1 11 244.39 8.14
 7 1 11 215.47 7.54
 -7 1 -12 126.21 5.28
 -7 1 -12 128.09 5.48
 -7 -1 -12 128.72 5.48
 7 -1 12 129.64 5.54
 7 1 12 128.13 5.52
 7 1 12 130.65 5.46
 -7 1 -13 59.67 3.7
 -7 -1 -13 57.41 3.8
 7 1 13 50.92 3.53
 7 -1 13 53.63 3.59
 -7 1 -13 54.12 3.63
 -7 -1 -13 51.38 3.59
 -7 1 -13 48.16 3.25
 7 -1 13 63.98 4.25
 -7 1 -13 52.94 3.58
 -7 1 -14 6.45 2.41
 -7 -1 -14 8.83 2.39
 -7 1 -14 7.59 2.42
 -7 1 -14 4.82 2.37
 -7 -1 -14 6.15 2.46
 -7 1 -14 5.02 1.86
 7 -1 14 10.82 3.23
 7 -1 15 82.15 5.27
 -7 1 -15 82.98 4.75
 -7 -1 -15 74.34 4.72
 7 -1 15 93.17 4.81
 -7 1 -16 48.48 3.94
 -7 -1 -16 40.72 3.86
 -7 -1 -16 47.33 3.93
 -7 1 -16 45.32 3.89
 7 -1 16 45.35 3.68
 -7 -1 -17 173.43 7.43
 -7 1 -17 166.54 7.28
 -7 1 -17 178.83 7.5
 -7 -1 -17 168.96 7.33
 7 -1 17 176.17 7.24
 -7 -1 -18 30.28 3.54
 -7 1 -18 38.38 3.72
 7 -1 18 36.81 3.32
 -7 1 -18 41.02 3.92
 -7 -1 -18 32.03 3.73
 -7 -1 -18 30.4 3.49
 -7 1 -18 35.09 3.58
 -7 -1 -19 90.52 5.13
 -7 1 -19 89.37 5.06
 7 -1 19 90.4 4.77
 -7 1 -19 90.76 5.24
 -7 -1 -19 87.55 5.15
 -7 1 -19 100.67 5.18
 -7 -1 -19 85.33 4.98
 -7 1 -20 29.69 3.24
 7 -1 20 32.92 2.94
 -7 1 -20 26.65 3.19
 -7 -1 -20 25.98 3.17
 -7 -1 -20 26.69 3.18
 -7 -1 -20 22.53 3.03
 -7 1 -21 17.66 2.7
 -7 -1 -21 19.44 2.75
 -7 1 -21 16.23 2.62
 -7 -1 -21 16.66 2.66
 -7 1 -21 14.07 2.58
 -7 -1 -21 13.05 2.51
 -7 1 -22 6.26 2.02
 -7 -1 -22 7.01 2.04
 -7 -1 -22 4.48 1.84
 -7 1 -22 5.22 2.04
 -7 1 -22 7.54 2.06
 -7 -1 -22 7.26 2.08
 -7 -1 -23 1.34 1.31
 -7 1 -23 3.59 1.51
 7 3 -24 1.07 1.23
 7 3 -23 8.61 1.53
 -7 -3 23 7.61 2.18
 7 3 -22 4.08 2.17
 7 3 -22 3.32 1.62
 -7 3 22 3.58 2.73
 -7 -3 22 4.82 2.46
 -7 -3 21 22.97 2.99
 7 3 -21 16.86 2.23
 7 3 -21 15.01 2.01
 -7 3 21 19.93 3.42
 7 3 -21 21.74 2.78
 7 3 -20 36.67 2.97
 7 -3 -20 37.65 3.13
 7 3 -20 36.78 2.96
 7 3 -19 9.04 2.75
 7 3 -19 9.95 2.23
 7 -3 -19 10.66 2.31
 7 3 -19 10.07 2.16
 -7 3 19 14.13 3.6
 -7 -3 18 34.19 3.92
 -7 3 18 23.56 3.24
 7 3 -18 32.31 3.07
 7 -3 -18 30.78 3.1
 -7 3 18 42.4 4.62
 7 3 -18 35.81 3.59
 -7 3 17 13.37 3.71
 -7 3 17 10.89 2.74
 -7 -3 17 17.59 3.4
 7 3 -17 11.64 2.84
 -7 -3 17 10.17 2.58
 7 3 -17 10.64 2.29
 7 -3 -17 10.34 2.44
 -7 -3 16 5.95 2.36
 -7 -3 16 8.07 3.13
 7 3 -16 7.5 2.75
 -7 -3 15 13.53 3.28
 7 3 -15 14.63 2.88
 7 3 -15 8.84 1.93
 -7 -3 14 28.3 3.43
 7 3 -14 25.4 3.12
 7 3 -14 23.43 2.46
 -7 -3 14 21.99 2.77
 -7 -3 13 159.53 6.42
 -7 -3 13 175.5 6.75
 7 3 -13 168.02 6.65
 7 3 -13 163.62 6.37
 -7 -3 13 170.41 6.61
 -7 3 12 59.6 3.53
 -7 -3 12 54.88 3.46
 -7 -3 12 62.98 3.94
 -7 -3 12 59.95 3.63
 7 3 -12 52.78 3.23
 7 3 -12 58.52 3.7
 -7 3 11 193.78 6.8
 -7 -3 11 190.99 6.83
 -7 3 11 190.12 7.22
 -7 -3 10 138.8 5.44
 -7 3 10 149.64 5.8
 -7 3 10 142.06 5.31
 7 3 -10 145.56 5.62
 -7 -3 10 134.32 5.47
 7 3 -10 138.49 5.51
 7 3 -9 437.17 12.78
 -7 -3 9 419.36 12.66
 -7 3 9 390.24 12.98
 7 3 -9 435.08 12.56
 -7 3 9 437.92 13.19
 -7 -3 9 430.59 12.69
 -7 3 9 440.01 13.09
 7 3 -9 430.65 12.83
 7 3 -9 438.51 12.75
 -7 3 9 422.71 12.41
 7 3 -8 3.29 1.48
 -7 3 8 3.53 1.88
 -7 -3 8 5.56 1.92
 -7 3 8 5.65 2.09
 -7 -3 8 4.75 1.91
 7 3 -8 4.38 1.9
 -7 3 8 2.55 2.71
 7 3 -8 5.04 1.78
 7 3 -8 4.18 1.82
 -7 -3 7 630.24 17.51
 -7 -3 7 605.78 17.15
 7 3 -7 630.95 17.5
 7 3 -7 640.23 17.48
 -7 -3 7 637.45 17.52
 -7 3 7 638.15 17.93
 -7 3 7 609.87 17.96
 7 3 -7 609.61 17.56
 -7 3 7 639.67 18.12
 7 3 -7 625.7 17.67
 -7 -3 6 208.16 6.92
 7 3 -6 199.97 6.84
 7 3 -6 204.98 6.8
 7 3 -6 203.7 7.06
 7 -3 -6 221 6.55
 7 -3 -6 224.64 6.7
 7 3 -6 205.03 6.43
 7 3 -6 222.61 6.66
 -7 3 6 206.06 7.42
 -7 3 6 211.6 7.35
 -7 -3 6 208.93 6.94
 -7 3 6 224.76 7.67
 -7 3 5 802.43 22.07
 7 3 -5 813.77 22.03
 7 3 -5 876.25 22.28
 7 -3 -5 826.42 22.21
 7 -3 -5 802.7 22.05
 -7 -3 5 833.2 22.13
 7 3 -5 845.2 22.4
 -7 -3 5 858.76 22.54
 -7 3 5 820.15 22.95
 -7 3 5 834.01 23.09
 -7 3 5 864.16 23
 7 3 -5 811.18 22.68
 -7 3 4 742.21 19.75
 -7 3 4 683.71 19.44
 -7 3 4 707.94 19.32
 -7 3 4 718.29 18.67
 7 3 -4 660.84 18.88
 7 3 -4 713.86 19.45
 -7 3 4 721.6 19.48
 -7 3 4 684.31 18.98
 -7 -3 4 692.45 18.66
 7 3 -4 672.64 18.56
 -7 3 4 713.55 18.7
 7 -3 -4 685.35 18.59
 7 3 -3 412.94 12.07
 -7 3 3 417.32 11.75
 -7 -3 3 416.68 11.47
 -7 3 3 400.55 11.48
 -7 3 3 424.72 12.45
 -7 3 3 411.09 12.18
 -7 3 3 428.54 12.18
 -7 3 3 400.82 11.41
 -7 3 3 409.64 11.79
 7 3 -3 407.09 11.65
 -7 3 3 427.73 12.12
 7 3 -3 466.26 12.44
 7 3 -3 422.06 11.66
 -7 3 3 432 11.74
 -7 3 2 450.15 11.91
 -7 3 2 397.99 11.35
 -7 3 2 399.05 11.41
 -7 3 2 389.39 11.05
 7 3 -2 393.7 11.65
 7 3 -2 360.93 10.77
 -7 3 2 380.25 11.39
 7 3 -2 371.24 10.92
 -7 3 2 390.25 11.23
 -7 3 2 360.61 10.86
 7 3 -2 362.85 11.25
 -7 3 2 409.73 11.07
 -7 3 1 553.26 15.37
 -7 3 1 548.19 15.44
 -7 3 1 545.88 15.19
 7 3 -1 563.13 15.21
 -7 3 1 559.5 15.32
 -7 3 1 551.36 15.67
 7 3 -1 531.24 14.77
 -7 3 1 525.8 15.06
 -7 3 1 547.38 15.45
 7 3 -1 536.72 15.54
 7 3 -1 586.71 15.92
 -7 3 1 557.44 15.11
 7 3 0 187.63 7.08
 -7 3 0 211.76 6.67
 -7 3 0 210.38 6.85
 -7 3 0 216.83 6.5
 7 3 0 189.21 6.54
 -7 3 0 207.5 6.6
 7 3 0 193.17 6.58
 7 -3 0 193.47 6.16
 -7 3 0 207.36 6.53
 7 3 1 314.32 9.96
 -7 3 -1 321.57 9.43
 -7 3 -1 317.44 9.51
 -7 3 -1 307.75 9.14
 7 3 1 309.68 9.43
 -7 3 -1 311.59 9.25
 7 3 1 312.81 9.98
 7 -3 1 310.35 9.02
 -7 3 -1 320.89 9.74
 7 3 1 336.75 9.34
 -7 3 -1 312.28 9.29
 7 3 2 310.53 10.07
 -7 3 -2 337.85 9.77
 -7 3 -2 313.03 9.26
 7 3 2 311.35 9.29
 -7 3 -2 304.61 9.24
 -7 -3 -2 276.54 9.13
 -7 3 -2 317.72 9.22
 7 3 2 301.57 10.04
 -7 3 -2 328.71 9.59
 -7 3 -2 323.31 9.14
 7 3 2 304.94 9.52
 -7 3 -2 320.05 9.04
 -7 -3 -2 305.47 8.98
 7 3 3 615.36 17.71
 -7 3 -3 604.14 16.85
 -7 3 -3 610.53 16.73
 -7 -3 -3 611.81 16.83
 -7 3 -3 607.34 16.97
 -7 -3 -3 593.1 16.66
 -7 3 -3 627.22 16.73
 -7 3 -3 611.85 16.78
 -7 -3 -3 598.42 16.74
 -7 3 -3 626.7 16.91
 7 3 3 630 16.91
 7 3 3 634.13 17.25
 -7 3 -3 603.33 16.6
 7 -3 4 586.94 15.7
 -7 3 -4 588.49 15.91
 -7 3 -4 603.08 15.83
 -7 3 -4 584.96 16.07
 -7 -3 -4 547.65 15.76
 -7 3 -4 567.49 15.77
 7 3 4 584.58 16.35
 -7 3 -4 563.16 15.86
 7 3 4 548.88 15.94
 -7 -3 -4 564.17 15.95
 -7 -3 -4 559.91 15.87
 -7 3 -4 583.02 15.87
 -7 -3 -4 563.98 15.89
 -7 3 -4 548.19 15.68
 -7 3 -5 699.34 19.35
 -7 -3 -5 707.59 19.21
 -7 3 -5 706.04 19
 -7 3 -5 680.14 19.1
 -7 -3 -5 686.32 19.14
 7 -3 5 711.34 19.03
 -7 -3 -5 671.79 19.11
 -7 3 -5 676.86 19.09
 7 3 5 746.87 19.71
 -7 3 -5 702.23 19.12
 -7 3 -6 317.1 9.72
 -7 -3 -6 312.22 9.64
 -7 3 -6 314.01 9.4
 -7 3 -6 308.54 9.52
 -7 -3 -6 325.19 9.63
 7 -3 6 327.74 9.55
 7 3 6 316.14 10.15
 -7 -3 -6 309.46 9.57
 -7 3 -6 305.02 9.49
 7 3 6 311.37 9.99
 -7 3 -6 316.2 9.45
 -7 -3 -7 121.83 4.86
 -7 3 -7 118.33 4.8
 -7 3 -7 129.46 4.7
 7 -3 7 131.69 4.85
 7 3 7 118.47 5.19
 -7 3 -7 122.99 4.74
 -7 -3 -7 114.41 4.73
 7 3 7 123.08 5.18
 -7 3 -7 124.14 4.56
 -7 3 -8 392.93 12.02
 -7 -3 -8 390.97 11.95
 -7 3 -8 392.36 11.82
 -7 -3 -8 402.09 11.95
 -7 3 -8 390.43 11.79
 -7 -3 -8 401.14 11.91
 7 3 8 382.31 12.37
 -7 3 -8 393.67 11.74
 -7 3 -8 386.91 11.61
 7 3 8 401.67 12.33
 7 -3 8 410.84 11.93
 7 -3 9 294.99 9.26
 -7 3 -9 288.55 9.28
 -7 -3 -9 276.08 9.11
 -7 3 -9 289.9 9.12
 -7 3 -9 293.32 9.08
 7 -3 9 278.71 8.91
 7 3 9 257.3 8.81
 -7 3 -9 280.76 9.05
 -7 -3 -9 275.08 9.15
 -7 3 -10 67.21 3.7
 7 3 10 72.69 4.03
 -7 3 -10 67.12 3.77
 -7 -3 -10 67.6 3.91
 7 -3 10 65.15 3.55
 7 3 10 70.34 3.63
 7 3 11 87.49 4.62
 7 -3 11 95.53 4.78
 -7 3 -11 87.17 4.42
 -7 3 -11 83.63 4.39
 -7 -3 -11 86.3 4.52
 -7 3 -11 94.23 4.48
 -7 3 -11 93.66 4.57
 -7 -3 -11 88.7 4.6
 7 3 11 83.29 4.2
 7 3 12 369.6 12.36
 -7 3 -12 372.23 12.19
 -7 -3 -12 392.49 12.42
 -7 3 -12 374.78 12.37
 7 -3 12 412.47 12.57
 -7 -3 -12 383.21 12.32
 -7 3 -12 369.19 12.16
 -7 3 -12 403.33 12.25
 -7 3 -13 72.58 4.43
 -7 -3 -13 75.3 4.58
 7 -3 13 77.13 4.82
 -7 3 -13 77.68 4.39
 -7 -3 -13 67.83 4.39
 -7 3 -13 76.79 4.37
 7 3 13 75.8 4.43
 7 3 14 91.77 4.96
 -7 3 -14 97.1 5.04
 -7 3 -14 89.25 4.97
 -7 -3 -14 94.15 5.13
 -7 3 -14 82.91 4.84
 7 -3 14 105.29 5.57
 -7 3 -14 84.88 4.89
 -7 -3 -14 91.74 5.09
 -7 3 -15 70.59 4.41
 -7 3 -15 62.5 4.45
 -7 -3 -15 63.56 4.46
 -7 3 -15 68.75 4.38
 -7 3 -15 70.42 4.47
 -7 -3 -15 74.87 4.57
 -7 -3 -16 6.31 2.77
 -7 3 -16 5.89 2.61
 -7 3 -16 7.76 2.73
 7 -3 16 7.38 3.21
 -7 3 -17 62.28 4.17
 -7 3 -17 57.04 4.09
 -7 -3 -17 59.64 4.24
 7 -3 17 65.16 4.19
 -7 -3 -17 53.24 4.04
 -7 3 -17 53 3.96
 -7 3 -18 24.97 3.05
 -7 -3 -18 21.1 3.1
 -7 3 -18 18.3 2.83
 -7 -3 -18 20.66 3.08
 -7 3 -18 21.63 2.99
 7 -3 18 28.24 3.05
 7 3 18 18.96 3.42
 -7 3 -19 40.62 3.23
 -7 -3 -19 40.36 3.36
 7 3 19 45.2 3.83
 7 -3 19 50.81 3.54
 -7 3 -19 40.88 3.35
 -7 3 -19 38.02 3.23
 -7 -3 -19 34.43 3.21
 -7 3 -19 36.32 3.18
 -7 3 -20 14.6 2.39
 -7 3 -20 10.15 2.16
 -7 -3 -20 13.01 2.27
 -7 -3 -20 12.15 2.27
 7 -3 20 17.4 2.4
 7 3 20 13.4 2.6
 7 -3 21 14.78 2.05
 -7 3 -21 8.69 1.99
 7 3 22 1.2 1.46
 7 -3 22 -0.21 1.29
 -7 3 -22 0.65 1.33
 -7 -5 22 14.76 1.72
 -7 -5 21 9.64 2.05
 -7 5 20 12.83 2.02
 -7 -5 20 21.2 2.55
 -7 5 19 6.76 2.09
 -7 -5 19 8.71 2.48
 7 5 -19 8.88 1.8
 7 5 -18 17.85 2.29
 -7 5 18 12.42 2.5
 -7 -5 17 1.23 2.77
 7 5 -16 8.21 2.64
 -7 5 16 6.26 3.48
 -7 -5 16 10.62 3.06
 7 5 -16 7.62 1.93
 -7 5 16 9.21 2.68
 7 5 -15 3.75 2.61
 -7 -5 15 4.1 2.9
 7 5 -15 4.83 1.81
 -7 5 15 4.22 2.57
 -7 5 15 5.91 3.55
 -7 5 14 41.2 4.09
 -7 5 14 41.55 4.55
 7 5 -14 55.52 3.91
 -7 -5 14 48.87 4.02
 -7 5 13 19.97 3.35
 -7 -5 13 20.95 3.41
 7 5 -13 23.34 3.12
 -7 5 13 21.63 4
 7 5 -13 17.39 2.45
 -7 5 12 2.16 2.59
 7 5 -12 0.86 1.81
 -7 5 12 1.61 3.4
 -7 -5 12 2.47 2.9
 -7 5 12 -0.5 2.36
 7 5 -12 2.49 2.36
 -7 5 11 56.73 4.15
 7 5 -11 56.03 3.7
 -7 -5 11 59.5 4.14
 -7 -5 10 43.66 3.24
 7 5 -10 40.83 3.14
 7 5 -10 36.64 3.13
 -7 5 10 38.76 3.57
 -7 5 10 32.69 3.49
 -7 -5 9 115.08 5.01
 7 5 -9 113.15 5.23
 -7 -5 9 117.69 5.1
 -7 5 9 119.24 5.73
 -7 5 9 105.48 5.74
 7 5 -9 117.25 5.2
 -7 -5 8 47.75 3.16
 -7 5 8 45.65 3.6
 7 5 -8 46.59 3.25
 -7 5 8 42.27 3.71
 7 5 -8 50.77 3.23
 7 5 -7 20.86 2.34
 -7 -5 7 22.73 2.43
 -7 5 7 20.97 2.8
 7 5 -7 22.15 2.64
 7 5 -7 24.23 2.63
 7 5 -7 19.94 2.43
 -7 5 7 23.94 3.03
 7 5 -6 4.75 1.84
 -7 5 6 3.92 2.23
 7 5 -6 6.75 2.15
 7 5 -6 5.31 2.13
 7 5 -6 3.5 1.93
 -7 5 6 2.67 2.23
 7 5 -5 16.61 2.31
 7 5 -5 17.2 2.39
 7 5 -5 15.7 2.21
 -7 5 4 8.81 2.36
 -7 -5 4 10.68 2.16
 -7 5 4 8.96 2.04
 7 5 -4 9.65 2.12
 -7 5 4 10.09 2.12
 7 5 -4 11.22 2.27
 7 5 -4 10.03 2.05
 -7 -5 3 135.54 5.57
 -7 5 3 147.22 6
 7 5 -3 155.89 5.96
 -7 5 3 148.72 5.61
 7 5 -3 155.12 5.79
 -7 5 3 143.57 5.81
 -7 5 2 17.85 2.73
 -7 5 2 20.09 2.37
 7 5 -2 21.22 2.58
 7 5 -2 22.37 2.46
 -7 5 2 20.1 2.51
 7 5 -1 16.82 2.35
 7 5 -1 19.4 2.52
 -7 5 1 17.05 2.33
 7 5 -1 20.53 2.77
 -7 5 1 17.58 2.77
 -7 5 0 10.43 2.14
 7 5 0 10.08 2.21
 7 5 0 8.05 1.99
 7 5 0 10.82 2.06
 7 5 0 8.34 2.48
 -7 5 0 8.63 2.46
 7 5 1 9.85 2.26
 -7 5 -1 15.35 2.26
 7 5 1 9.1 2.19
 7 5 1 12.08 2.16
 -7 5 -1 16.48 2.68
 7 5 1 11.86 2.25
 -7 5 -2 13.1 2.31
 -7 5 -2 11.66 2.5
 7 5 2 12.04 2.21
 -7 5 -2 14.93 2.23
 -7 5 -2 13.04 2.15
 -7 5 -3 41.71 3.22
 -7 5 -3 42.51 2.86
 7 5 3 45.58 3.1
 7 5 3 43.46 3.8
 -7 5 -3 37.96 2.76
 -7 5 -4 24.65 2.44
 7 5 4 26.47 2.61
 -7 5 -4 27.33 2.91
 -7 5 -4 24.51 2.53
 7 5 4 28.04 2.83
 7 5 4 27.12 3.39
 7 5 5 17.49 3.17
 -7 5 -5 14.74 2.31
 -7 5 -5 16.1 2.18
 -7 5 -5 14.3 2.2
 -7 5 -5 15.34 2.67
 7 5 5 16.33 2.28
 -7 5 -5 12.35 2.03
 7 5 5 13.37 2.42
 7 5 6 92.75 5.48
 -7 5 -6 80.43 4.08
 -7 5 -6 79.21 4.16
 -7 5 -6 81.34 4.23
 7 5 6 91.3 4.62
 7 5 6 77.53 5.22
 -7 5 -6 80.33 4.12
 7 5 7 152.03 7.24
 -7 5 -7 161 6.18
 -7 5 -7 156 6.23
 -7 5 -7 150.44 6.31
 7 5 7 163.36 6.68
 7 5 7 166.99 7.61
 7 5 8 2.63 2.29
 -7 5 -8 1 1.77
 -7 5 -8 3.67 1.86
 -7 5 -8 3.93 2
 7 5 8 4.13 2.93
 7 5 8 1.76 2.84
 -7 5 -9 32.29 2.84
 7 5 9 36.78 3.42
 7 5 9 37.84 4.13
 7 5 9 37.43 4.13
 -7 5 -9 35.97 2.9
 -7 5 -10 4.73 1.94
 -7 5 -10 4.32 1.92
 7 5 10 1.26 2.95
 7 5 10 3.53 3.11
 7 5 10 2.58 2.43
 7 5 11 7.44 3.26
 7 5 11 12.25 2.75
 7 5 11 8.79 3.15
 -7 5 -11 12.27 2.46
 7 5 12 14.99 3.56
 7 5 12 13.3 2.81
 7 5 12 14.78 3.61
 -7 5 -12 13.33 2.52
 7 5 13 24.52 3.86
 7 5 13 30.45 3.33
 7 5 13 24.91 3.81
 -7 5 -13 27.76 3.1
 7 5 14 15.31 2.94
 7 5 14 14.88 3.36
 7 5 14 14.96 3.57
 7 -5 15 70.1 4.26
 -7 5 -15 72.1 4.62
 -7 5 -16 2.81 2.43
 7 5 16 2.9 2.21
 7 5 16 -1.05 2.58
 -7 5 -17 18.56 2.68
 7 -5 17 17.22 2.53
 7 5 17 12.39 2.72
 -7 5 -18 18.59 2.49
 -7 5 -18 13.54 2.13
 7 5 18 14.57 2.56
 7 -5 19 5.81 1.76
 7 5 19 5.63 1.87
 7 -5 20 10.11 1.52
 7 7 -18 2.8 1.02
 -7 -7 17 11.56 1.82
 -7 7 16 9.18 2.14
 -7 -7 16 8.51 2
 -7 7 15 1.48 2.05
 -7 -7 15 1.02 2.03
 7 7 -15 -0.37 1.3
 7 7 -14 52.89 3.11
 -7 -7 14 67.57 3.7
 7 7 -14 58.9 3.46
 -7 7 14 64.6 4.23
 7 7 -13 34.05 2.79
 -7 7 13 39.24 3.65
 7 7 -13 35.45 2.83
 7 7 -13 38.54 2.95
 7 7 -13 32.87 2.69
 -7 -7 13 39.53 3.23
 7 7 -12 16.23 2.41
 7 7 -12 13.98 2.26
 7 7 -12 18.66 2.5
 7 7 -12 15.75 2.29
 -7 -7 12 18.78 2.92
 7 7 -11 34.31 2.95
 7 7 -10 2.52 1.94
 -7 7 10 4.28 2.53
 -7 7 10 5.15 2.66
 7 7 -10 2.28 2.12
 7 7 -10 5.37 2.36
 -7 7 9 30.7 3.42
 7 7 -9 29.14 2.87
 -7 7 9 30.48 3.41
 -7 7 9 29.26 3.57
 -7 7 8 26.71 3.32
 7 7 -8 22.94 2.99
 -7 7 8 20.09 3.35
 7 7 -8 22.54 2.79
 -7 7 8 22.08 3.3
 -7 7 7 11.45 2.74
 -7 7 7 9.89 2.79
 -7 7 7 12.55 3.04
 -7 7 6 31.38 3.56
 -7 7 6 38.45 3.83
 -7 7 6 31.42 3.85
 -7 7 5 91.89 5.5
 -7 7 5 82.09 5.36
 7 7 -5 102.64 5.18
 7 7 -5 94.93 5.1
 7 7 -5 90.78 4.76
 7 7 -4 75.67 4.32
 -7 7 4 84.52 5.38
 7 7 -4 82.82 4.71
 -7 7 4 78.07 5.07
 -7 7 4 73.38 5.12
 7 7 -4 81.86 4.76
 7 7 -3 99.16 4.96
 7 7 -3 121.61 5.61
 -7 7 3 112.25 6.03
 7 7 -3 115.3 5.73
 -7 7 3 95.22 5.61
 -7 7 3 108.45 5.76
 7 7 -3 111.39 5.52
 7 7 -2 21.26 2.86
 -7 7 2 22.81 3.16
 -7 7 2 21.09 3.36
 7 7 -2 16.81 2.76
 -7 7 2 22.11 3.14
 7 7 -2 23.53 3.24
 7 7 -2 20.24 2.9
 -7 7 1 4.14 2.5
 7 7 -1 8.09 2.35
 -7 7 1 3.8 2.77
 -7 7 1 9.75 2.5
 7 7 -1 6.05 2.39
 7 7 -1 7.52 2.73
 7 7 0 70.4 4.53
 7 7 0 63.4 4.19
 -7 7 0 57.95 4.32
 -7 7 0 61.17 4.88
 -7 7 0 59.58 4.22
 7 7 0 67.85 4.32
 -7 7 -1 3.11 2.76
 -7 7 -1 3.54 2.29
 -7 7 -1 3.67 2.45
 7 7 1 1.09 2.16
 7 7 1 2.06 2.64
 7 7 1 4.65 2.41
 7 7 1 3.35 2.67
 -7 7 -2 69.96 4.34
 7 7 2 57.47 4.68
 7 7 2 71.53 4.23
 7 7 2 65.49 4.25
 -7 7 -2 68.84 4.49
 7 7 2 75.84 4.55
 7 7 2 77.69 4.55
 -7 7 -2 70.69 4.68
 -7 7 -2 70.23 4.2
 -7 7 -3 17.93 2.86
 7 7 3 18.42 2.61
 -7 7 -3 19.81 2.71
 -7 7 -3 15.43 3.12
 -7 7 -3 21.34 2.91
 7 7 3 19.4 3.19
 7 7 3 20.8 2.87
 7 7 3 20.89 3.07
 7 7 3 24.74 3.01
 7 7 3 16.51 3.29
 -7 7 -4 119.32 5.68
 7 7 4 121.08 5.79
 7 7 4 120.42 6.25
 7 7 4 109.79 6.44
 7 7 4 124.28 5.75
 -7 7 -4 124.77 6.07
 -7 7 -4 116.59 5.58
 7 7 4 107.17 5.48
 -7 7 -4 125.35 5.92
 -7 7 -5 68.29 4.15
 7 7 5 67.38 4.6
 7 7 5 60.76 3.94
 -7 7 -5 66.65 4.3
 7 7 5 57.67 4.76
 -7 7 -5 64.92 4.49
 -7 7 -5 72.7 4.19
 7 7 5 68.79 4.33
 -7 7 -6 3.08 2.09
 7 7 6 -0.74 2.38
 -7 7 -6 3.72 2.24
 7 7 6 1.49 2.32
 7 7 6 5.7 2.82
 -7 7 -6 5.51 2.71
 -7 7 -7 1.42 2.52
 7 7 7 1.9 2.56
 7 7 7 -0.72 2.21
 7 7 7 -0.97 2.24
 -7 7 -7 0.2 1.95
 -7 7 -7 -0.65 2.1
 -7 7 -7 -0.1 2.46
 7 7 8 8.74 2.92
 7 7 8 8.28 2.46
 7 7 8 6.44 2.5
 -7 7 -8 9.79 2.39
 -7 7 -8 7.23 2.66
 -7 7 -8 3.76 1.98
 -7 7 -9 2.84 1.92
 -7 7 -9 5.1 2.16
 7 7 9 2.88 2.69
 7 7 9 4.45 2.36
 -7 7 -9 2.23 2.5
 -7 7 -10 67.51 4.32
 -7 7 -11 2.01 1.77
 -7 7 -11 3.11 2.07
 7 7 11 2.88 2.49
 7 7 11 3.39 2.34
 -7 7 -11 3.76 2.46
 -7 7 -12 30.84 2.76
 -7 7 -12 32.58 3.12
 -7 7 -12 41.48 3.35
 7 7 12 31.35 3.12
 7 7 12 29.43 3.37
 -7 7 -13 23.17 2.67
 -7 7 -13 15.55 2.18
 -7 7 -13 18.52 2.57
 7 7 13 14.29 2.7
 -7 7 -14 12.79 2.23
 -7 7 -14 9.51 1.78
 -7 7 -14 11.4 2.2
 7 7 14 6.1 2.13
 7 7 15 6.65 1.89
 -7 7 -15 11.81 1.92
 -7 7 -15 6.95 1.44
 7 7 16 1.09 1.4
 -7 7 -16 4.9 1.47
 7 9 -11 2.16 1.08
 7 9 -11 2.08 1.11
 7 9 -10 2.76 1.26
 7 9 -10 1.57 1.28
 7 9 -9 4.58 1.48
 7 9 -9 4.92 1.37
 7 9 -9 1.76 1.34
 7 9 -8 15.84 1.9
 7 9 -8 16.15 1.81
 7 9 -8 11.25 1.77
 7 9 -7 2.09 1.63
 7 9 -7 1.91 1.5
 7 9 -7 0.74 1.57
 7 9 -7 0.38 1.52
 7 9 -6 8.9 1.93
 7 9 -6 9.09 1.75
 7 9 -6 9.38 1.9
 -7 9 6 9.93 1.96
 7 9 -6 7.64 1.78
 -7 9 5 2.36 1.86
 7 9 -5 0.92 1.63
 7 9 -5 1.59 1.58
 7 9 -5 1.9 1.84
 -7 9 5 2.45 1.8
 7 9 -5 3.11 1.87
 -7 9 4 19.02 2.41
 7 9 -4 16.53 2.05
 7 9 -4 17.6 2.37
 -7 9 4 16.71 2.31
 7 9 -4 17.04 2.3
 -7 9 3 0.43 2.01
 7 9 -3 0.86 1.56
 7 9 -3 2.02 1.89
 -7 9 3 1.81 1.86
 7 9 -3 2.06 1.84
 -7 9 2 4.51 2.1
 7 9 -2 3.99 1.6
 7 9 -2 3.86 1.93
 7 9 -2 5.22 1.92
 -7 9 2 5.08 1.87
 -7 9 1 0.09 2
 7 9 -1 0.84 1.49
 -7 9 1 1.68 1.81
 7 9 -1 2.72 1.91
 -7 9 0 -1.53 2.08
 -7 9 0 -0.81 1.69
 7 9 0 -0.34 1.81
 -7 9 -1 0.7 1.93
 -7 9 -1 3.04 1.79
 7 9 1 3.87 1.89
 7 9 2 6.77 1.92
 -7 9 -2 7.31 2.03
 -7 9 -2 8.47 2.12
 7 9 3 3.65 1.76
 -7 9 -3 2.33 1.79
 -7 9 -3 1.3 1.73
 -7 9 -4 9.36 1.94
 -7 9 -4 10.94 2.05
 -7 9 -5 5.22 1.75
 -7 9 -5 5.34 1.81
 -7 9 -6 1.62 1.54
 -7 9 -6 0.6 1.59
 -7 9 -7 2.1 1.5
 -7 9 -7 2.96 1.57
 -7 9 -8 4.61 1.38
 -7 9 -8 5.47 1.53
 -7 9 -9 1.58 1.12
 -7 9 -9 3.14 1.34
 -8 0 24 16.93 2.34
 8 0 -24 17.17 1.98
 8 0 -24 18.15 2.03
 8 0 -23 -0.73 1.73
 -8 0 23 -0.22 2.54
 8 0 -22 76.54 4.15
 -8 0 22 62.79 4.47
 8 0 -22 70.7 4.03
 8 0 -22 65.5 3.91
 8 0 -21 -2.36 2.12
 8 0 -21 0.29 2.12
 8 0 -20 125.49 5.86
 8 0 -20 124.93 5.81
 8 0 -19 2.74 2.57
 8 0 -18 171.88 7.14
 -8 0 18 172.06 7.47
 8 0 -17 1.81 2.46
 -8 0 17 0.7 2.64
 8 0 -16 255.65 9.06
 -8 0 16 250.36 9.26
 8 0 -15 2.68 2.36
 -8 0 15 0.91 2.2
 -8 0 15 -0.16 2.74
 -8 0 14 114.51 5.28
 8 0 -14 116.1 5.12
 -8 0 13 2.68 2.09
 -8 0 13 2.83 2.04
 -8 0 13 3.29 2.44
 8 0 -13 3.16 2.12
 -8 0 12 396.22 12.25
 -8 0 12 403.02 11.96
 8 0 -12 406.07 12.11
 -8 0 12 391.86 11.93
 -8 0 11 20.34 2.91
 8 0 -11 18.18 2.56
 -8 0 11 18.75 2.58
 8 0 -10 315.7 9.51
 8 0 -10 307.15 9.54
 -8 0 10 297.79 9.5
 -8 0 10 317.12 9.34
 -8 0 10 308.99 9.39
 -8 0 9 20.68 2.23
 -8 0 9 19.25 2.61
 8 0 -9 21.78 2.29
 8 0 -9 25.39 2.62
 -8 0 9 17.36 2.49
 -8 0 9 29.96 2.66
 -8 0 9 25.32 2.49
 8 0 -8 303.7 8.95
 -8 0 8 312.03 9.01
 -8 0 8 313.85 9.35
 8 0 -8 308.41 9.16
 -8 0 8 311.67 9.35
 8 0 -8 314.18 9.23
 -8 0 8 313.42 9.22
 8 0 -8 316.7 9.33
 8 0 -7 24.39 2.36
 -8 0 7 24.28 2.4
 -8 0 7 24.48 2.27
 -8 0 7 23.91 2.43
 8 0 -7 23.28 2.16
 8 0 -7 20.94 1.63
 -8 0 7 24.16 2.02
 -8 0 6 1229.1 32.22
 8 0 -5 42.96 2.62
 8 0 -5 32.25 2.42
 8 0 -4 6006.31 156.43
 8 0 -4 6185.07 156.43
 8 0 -3 26.48 2.26
 -8 0 3 30.53 2.6
 8 0 -3 26.58 2.38
 -8 0 2 2579.01 66.53
 -8 0 2 2522.53 66.5
 8 0 -2 2611.77 66.53
 -8 0 1 12.12 2.58
 8 0 -1 5.84 1.59
 -8 0 1 8.76 2.07
 -8 0 1 6.97 1.95
 8 0 -1 6.2 1.75
 8 0 0 707.96 19.3
 -8 0 0 722.9 19.3
 -8 0 0 705.16 19.31
 8 0 0 718.51 19.16
 -8 0 0 722.39 19.3
 -8 0 0 727.24 19.12
 -8 0 -1 -0.17 1.72
 8 0 1 0.28 1.55
 -8 0 -1 -1.42 1.46
 -8 0 -1 -0.43 1.5
 -8 0 -1 0.03 1.34
 -8 0 -1 0.36 1.76
 8 0 2 1462.18 38.47
 -8 0 -2 1453.38 38.49
 -8 0 -2 1450.12 38.47
 -8 0 -2 1470.95 38.51
 -8 0 -2 1524.6 38.42
 -8 0 -2 1457.17 38.2
 -8 0 -2 1459.61 38.48
 -8 0 -3 1.24 1.74
 -8 0 -3 1.03 1.73
 -8 0 -3 1.52 1.71
 -8 0 -3 0.14 1.51
 8 0 3 -0.08 1.53
 -8 0 -3 1.01 1.29
 -8 0 -4 321.11 9.43
 -8 0 -4 323.08 9.23
 -8 0 -4 327.49 9.42
 -8 0 -4 308.27 8.99
 -8 0 -4 326.18 9.43
 8 0 4 329.61 9.41
 -8 0 -5 0.76 1.54
 -8 0 -5 -0.71 1.77
 8 0 5 0.36 1.54
 -8 0 -5 0.09 1.74
 -8 0 -5 0.9 1.72
 -8 0 -6 201.05 6.66
 8 0 6 196.66 6.59
 -8 0 -6 210.73 6.73
 8 0 7 1.64 1.7
 -8 0 -7 0.26 1.88
 -8 0 -8 270.85 8.9
 -8 0 -8 301.08 9.05
 8 0 8 282.71 8.96
 -8 0 -9 24.16 2.79
 -8 0 -9 26.3 2.78
 8 0 9 22.35 2.71
 -8 0 -10 122.15 4.98
 8 0 10 129.84 5.05
 8 0 11 8.33 2.35
 -8 0 -11 12.27 2.34
 8 0 12 186.35 7.06
 -8 0 -12 191.92 7.05
 -8 0 -12 176.16 6.96
 8 0 13 6.03 2.38
 -8 0 -13 6.59 2.52
 -8 0 -13 7.25 2.4
 -8 0 -14 104.81 5.43
 8 0 14 114.36 5.46
 8 0 15 3.36 2.59
 -8 0 -15 3.26 2.8
 -8 0 -15 4.8 2.86
 8 0 16 22.32 3.03
 -8 0 -16 19.82 3.28
 -8 0 -16 16.89 3.17
 -8 0 -16 20.03 3.28
 8 0 17 0.2 2.28
 -8 0 -17 1.11 2.63
 -8 0 -17 -1.02 2.64
 -8 0 -18 2.06 2.67
 -8 0 -18 3.99 2.81
 -8 0 -18 3.89 2.73
 -8 0 -19 -2.56 2.53
 -8 0 -19 -1.07 2.58
 -8 0 -20 27.16 3.21
 -8 0 -20 26.85 3.22
 -8 0 -20 26.57 3.24
 -8 0 -21 -1.79 2.15
 -8 0 -21 4.3 2.27
 -8 0 -21 2.84 2.24
 -8 0 -22 6.51 2.02
 -8 0 -22 7.66 1.98
 -8 0 -22 6.21 2.07
 -8 0 -23 0.2 1.34
 8 2 -24 4.8 1.55
 8 2 -24 1.81 1.3
 8 2 -23 2.68 1.57
 8 -2 -23 4.3 1.52
 8 2 -23 3.22 2.02
 -8 2 23 2.06 2.49
 -8 -2 23 4.27 2.25
 -8 -2 22 0.75 2.52
 8 2 -22 -0.82 2.19
 -8 2 22 5.13 2.89
 8 -2 -22 2.1 1.73
 8 2 -22 1.59 1.79
 -8 -2 21 1.21 2.61
 8 -2 -21 1.6 1.89
 -8 2 21 3.67 3.05
 8 2 -21 4.1 1.98
 8 -2 -21 2.77 2.06
 -8 2 20 8.46 3.42
 8 2 -20 6.75 2.63
 8 2 -20 3.82 2.17
 8 -2 -20 4.61 2.22
 8 2 -20 4.6 2.17
 8 -2 -20 4.84 2.12
 -8 -2 20 8.44 2.9
 8 -2 -19 2.88 2.04
 8 2 -19 5.91 2.64
 8 2 -19 3.95 2.13
 8 -2 -19 1.59 2.12
 -8 -2 18 3.92 2.65
 8 2 -18 4.05 2.78
 -8 -2 17 1.23 2.53
 -8 -2 17 8.22 3.34
 8 2 -17 6 2.72
 -8 -2 16 8.64 3.15
 8 2 -16 6.21 2.68
 -8 -2 15 27.64 3
 -8 2 15 30.03 3.13
 -8 -2 15 29.55 3.46
 8 2 -15 33.85 3.25
 -8 2 14 4.76 2.35
 -8 -2 14 5.69 2.32
 8 2 -14 8.6 2.54
 -8 -2 14 10.11 2.93
 -8 -2 14 8.43 2.52
 -8 2 13 5.98 2.16
 -8 -2 13 2.33 2.09
 8 2 -13 3.85 2.19
 8 2 -13 3.89 1.48
 -8 -2 13 6.21 2.66
 -8 -2 13 3.65 2.16
 -8 2 12 164.59 6.29
 8 2 -11 122.58 5.02
 -8 2 11 116.88 4.97
 -8 -2 11 118.47 4.96
 -8 -2 11 129.39 4.97
 -8 2 11 116.55 4.89
 8 2 -10 18.95 2.28
 -8 -2 10 21.1 2.5
 -8 2 10 22.86 2.44
 -8 -2 10 23.4 2.38
 -8 2 10 27.55 2.57
 8 -2 -10 25.3 2.41
 8 2 -10 19.77 2.49
 -8 2 10 14.21 3.07
 -8 2 9 125.8 5.33
 8 2 -9 117.45 4.29
 8 2 -9 121.09 4.7
 8 -2 -9 126.36 4.57
 8 2 -9 112.31 4.41
 -8 -2 9 112.18 4.71
 -8 2 9 124.62 4.79
 -8 -2 9 114.45 4.64
 8 2 -9 118.19 4.8
 8 -2 -9 130.36 4.61
 -8 -2 9 118.92 4.6
 8 2 -8 16.33 2.11
 8 2 -8 18.58 2.41
 8 -2 -8 26.82 2.31
 -8 2 8 16.45 3.19
 -8 2 8 22.3 2.36
 -8 -2 8 19.39 2.29
 -8 2 8 28.92 2.82
 8 2 -8 17.59 1.84
 -8 2 8 20.17 2.38
 -8 -2 8 20.75 2.37
 8 2 -8 19.64 2
 -8 -2 8 20.79 2.35
 8 -2 -8 24.54 2.19
 -8 2 8 28.83 2.55
 8 2 -8 16.68 2.19
 -8 -2 8 20.16 2.46
 -8 2 7 8.12 2.75
 -8 -2 7 7.05 1.77
 8 2 -7 9.24 1.78
 -8 2 7 8.42 1.77
 -8 2 7 8.99 1.85
 8 -2 -7 7.87 1.46
 8 2 -7 9.61 1.43
 -8 -2 7 8.85 1.82
 8 -2 -7 10.48 1.8
 8 2 -7 8.25 1.92
 8 2 -7 10.89 1.75
 -8 2 7 8.23 1.96
 -8 -2 7 9.52 1.94
 8 2 -7 8.12 1.41
 -8 -2 7 8.84 1.79
 -8 2 7 9.12 1.81
 -8 2 6 13.08 1.91
 -8 2 6 9.89 1.95
 -8 -2 6 7.93 1.81
 -8 2 6 12.18 2.26
 -8 -2 6 10.42 1.96
 -8 2 6 14.07 2.02
 8 -2 -6 10.74 1.61
 8 2 -6 9.87 1.59
 8 -2 -6 15.08 1.84
 8 2 -6 8.41 1.97
 8 2 -5 26.47 2.29
 8 2 -5 25.46 2.18
 -8 2 5 52.97 2.99
 8 2 -5 33.24 2.16
 8 -2 -5 46.7 2.35
 -8 2 4 26.33 2.31
 8 2 -4 22.09 2.07
 -8 2 4 20.75 2.21
 8 2 -4 22.22 1.98
 -8 2 4 19.39 2.13
 8 2 -4 26.8 1.94
 8 -2 -4 20.78 1.81
 8 2 -3 42.63 2.46
 -8 2 3 41.51 2.57
 -8 -2 3 40.34 2.69
 -8 2 3 34.59 2.32
 8 2 -3 45.63 2.54
 8 2 -3 38.49 2.07
 -8 2 3 37.84 2.51
 -8 2 2 59.25 2.83
 8 -2 -2 64.72 2.61
 -8 -2 2 62.06 3.11
 -8 2 2 62.33 2.99
 8 2 -2 66.01 3.14
 8 2 -2 53.09 2.56
 -8 2 2 66.65 3.07
 8 2 -2 66.22 3
 -8 2 1 13.8 1.73
 -8 2 1 10.4 2.05
 8 2 -1 15.13 1.92
 8 2 -1 12.6 2.15
 -8 2 1 11.98 1.74
 -8 2 1 11.2 1.97
 8 2 -1 13.47 2.01
 -8 2 1 10.93 1.55
 8 -2 -1 14.72 1.56
 8 2 -1 12.12 1.88
 -8 2 0 49.05 2.79
 8 2 0 52.64 2.73
 8 2 0 49.42 2.86
 -8 2 0 49.21 2.34
 8 2 0 54.21 2.61
 -8 2 0 45.85 2.48
 -8 -2 0 49.8 2.68
 -8 2 0 55.3 2.51
 8 -2 0 45.93 2.38
 -8 2 0 46.48 2.67
 8 2 0 52.27 3.05
 -8 2 -1 84.75 3.61
 -8 -2 -1 78.94 3.21
 -8 2 -1 86.57 3.29
 8 2 1 74.52 3.78
 -8 2 -1 80.11 3.31
 8 2 1 75.73 3.71
 -8 2 -1 79.27 3.1
 -8 2 -1 86.62 3.24
 -8 -2 -1 75.41 3.44
 8 2 1 69.57 3.37
 8 -2 1 75.14 3.18
 8 2 1 81.4 3.35
 -8 -2 -1 70.69 3.08
 -8 -2 -2 34.91 2.13
 -8 -2 -2 36.35 2.43
 -8 2 -2 34.37 2.27
 -8 2 -2 36.1 2.47
 -8 2 -2 38.64 2.18
 -8 2 -2 40.89 2.88
 -8 2 -2 35.11 2
 8 2 2 29.92 2.3
 8 2 2 35.9 2.72
 8 -2 2 35.02 2.16
 8 2 2 35.03 2.16
 -8 -2 -2 34.46 2.12
 -8 2 -2 37.47 2.17
 -8 2 -2 36.1 2.36
 -8 -2 -2 35.19 2.34
 -8 2 -3 4.05 2.45
 -8 -2 -3 6.43 1.54
 -8 2 -3 5.4 1.48
 8 -2 3 4.31 1.76
 -8 2 -3 5.57 1.49
 -8 -2 -3 6.14 1.82
 -8 2 -3 5.47 1.81
 -8 2 -3 5.17 1.82
 -8 -2 -3 5.94 1.84
 8 2 3 2.72 1.75
 -8 2 -3 3.41 1.27
 -8 2 -3 5.97 2.23
 -8 2 -3 5.9 1.86
 -8 2 -3 4.52 1.71
 -8 -2 -3 6.06 1.9
 8 2 3 5.87 1.55
 -8 2 -4 12.37 2.5
 -8 2 -4 10.96 1.41
 -8 2 -4 9.83 1.58
 -8 2 -4 13.42 2.17
 8 2 4 8.9 1.46
 -8 -2 -4 8.6 1.95
 -8 -2 -4 10.06 1.94
 -8 2 -4 8.77 1.89
 -8 2 -4 11.74 1.96
 -8 2 -4 11.45 1.8
 -8 -2 -4 9.97 1.95
 8 -2 4 9.6 1.92
 8 2 4 10.54 1.88
 -8 2 -5 186.86 6.26
 8 2 5 183.36 6.23
 -8 2 -5 196.25 6.29
 -8 -2 -5 195.83 6.36
 -8 2 -5 174.12 5.78
 -8 2 -5 199.37 6.32
 -8 -2 -5 199.67 6.39
 -8 2 -5 196.19 6.39
 -8 2 -5 190.36 6.15
 -8 -2 -5 181.7 6.35
 8 -2 5 186.49 6.24
 -8 2 -6 153.81 5.59
 -8 2 -6 165.55 5.57
 -8 -2 -6 148.14 5.55
 8 2 6 146.59 5.41
 -8 2 -6 154.1 5.49
 8 -2 6 150.35 5.51
 -8 2 -6 159.66 5.44
 -8 -2 -6 143.43 5.55
 -8 -2 -6 153.05 5.58
 -8 2 -6 166.38 5.59
 8 2 7 88.89 3.91
 8 -2 7 94.49 4.13
 -8 2 -7 89.07 3.94
 -8 2 -7 87.42 3.99
 -8 -2 -7 90.81 4.12
 -8 2 -7 100.57 4
 -8 -2 -7 93.71 4.17
 -8 2 -8 192.01 6.47
 -8 -2 -8 174.06 6.61
 -8 2 -8 197.32 6.64
 -8 -2 -8 176.5 6.58
 8 2 8 168.5 6.34
 8 -2 8 189.93 6.67
 -8 2 -8 181.37 6.49
 -8 2 -8 206.23 6.71
 -8 -2 -8 180.78 6.61
 8 2 8 189.17 6.9
 -8 -2 -9 11.28 2.25
 -8 2 -9 12.85 2.17
 -8 2 -9 9.93 1.8
 8 -2 9 11.23 2.46
 8 2 9 9.1 2.19
 -8 2 -9 11.36 2.19
 -8 -2 -9 10.35 2.24
 -8 2 -9 10.95 2.21
 -8 -2 -9 12.67 2.31
 -8 2 -10 70.19 3.81
 -8 -2 -10 63.6 4.02
 8 -2 10 73.26 4.2
 -8 2 -10 69.18 3.73
 8 -2 11 90.09 4.4
 8 2 11 93.26 4.48
 -8 2 -11 96.69 4.59
 -8 -2 -11 97.68 4.65
 -8 2 -11 82.81 4.27
 8 2 12 6.22 2.19
 8 -2 12 8.37 2.86
 -8 2 -12 7.68 2.55
 -8 -2 -12 6.78 2.57
 -8 2 -12 7.46 2.6
 -8 -2 -12 10.2 2.6
 -8 2 -12 8.19 2.39
 8 -2 12 6.41 2.08
 8 2 12 9.6 2.27
 -8 2 -12 8.44 2.03
 -8 -2 -13 81.08 4.56
 -8 2 -13 75.97 4.48
 8 2 13 68.36 4.25
 -8 2 -13 79.55 4.59
 -8 -2 -13 83.67 4.66
 8 -2 13 80.38 4.91
 -8 2 -13 85.7 4.55
 -8 -2 -13 81.04 4.64
 -8 2 -13 74.47 4.27
 -8 2 -14 8.24 2.75
 -8 -2 -14 14.28 2.97
 8 -2 14 9.45 3.3
 -8 2 -14 12.92 2.98
 -8 -2 -14 15.81 3.06
 -8 2 -14 8.18 2.79
 -8 -2 -14 13.04 3.01
 -8 2 -15 13.11 2.99
 -8 -2 -15 15 3.05
 -8 2 -15 12.24 2.95
 -8 -2 -15 12.18 2.98
 -8 2 -15 16.29 2.94
 -8 -2 -15 17.75 3.11
 8 -2 15 15.65 3.49
 8 -2 15 14.06 2.85
 -8 -2 -16 6.91 2.9
 -8 2 -16 10.17 2.9
 -8 2 -16 7.92 2.9
 -8 -2 -16 7.79 2.96
 8 -2 16 11.26 2.82
 -8 2 -17 2.88 2.64
 -8 -2 -17 2.5 2.71
 -8 2 -17 2.64 2.76
 -8 -2 -17 2.11 2.69
 -8 2 -17 0.43 2.7
 -8 -2 -17 2.06 2.73
 8 -2 17 -0.66 2.37
 -8 2 -18 59.71 4.31
 -8 -2 -18 52.67 4.32
 -8 -2 -18 51.78 3.98
 -8 2 -18 55.92 4.16
 -8 -2 -18 56.34 4.22
 -8 2 -18 59.43 4.26
 8 -2 18 59.29 4.14
 -8 -2 -19 4.2 2.46
 -8 2 -19 1.52 2.57
 -8 -2 -19 5 2.57
 -8 -2 -19 1.8 2.52
 -8 2 -19 3.17 2.48
 -8 2 -20 16.28 2.6
 -8 -2 -20 14.77 2.6
 -8 -2 -20 11.7 2.55
 8 -2 20 18.12 2.48
 -8 2 -20 16.82 2.68
 -8 -2 -20 13.52 2.37
 -8 2 -20 15.99 2.57
 -8 -2 -21 8.22 2.1
 -8 2 -21 5.87 2
 -8 -2 -21 5.29 1.8
 -8 2 -21 8.13 2.11
 8 -2 21 7.31 1.85
 8 2 21 5.65 2.14
 -8 -2 -21 6.96 2.08
 -8 2 -21 6.6 1.99
 -8 2 -22 1.36 1.6
 -8 -4 23 2.03 1.59
 -8 -4 22 19.45 2.37
 8 4 -21 4.15 2.06
 -8 4 21 0.59 2.69
 -8 -4 21 0.35 2.26
 -8 -4 20 37.09 3.28
 -8 4 20 32.53 3.73
 8 4 -20 30.88 2.59
 8 4 -20 39.09 3.15
 -8 4 19 3.61 3.28
 -8 4 19 1.38 2.15
 8 4 -18 20.79 2.99
 -8 -4 18 18.74 3.23
 8 4 -17 24.66 3.18
 -8 4 17 28.06 4.17
 -8 -4 17 30.91 3.66
 -8 4 17 22.54 3.2
 -8 -4 16 32.91 3.82
 -8 4 16 29.14 3.65
 -8 4 16 30.99 4.34
 8 4 -16 38.8 3.59
 -8 -4 15 6.55 3.09
 -8 4 15 7.41 3.55
 8 4 -15 1.79 1.83
 8 4 -15 3.88 2.55
 8 4 -14 28.36 2.82
 -8 -4 14 33.26 3.76
 8 4 -14 29.59 3.35
 -8 4 14 28.4 4.29
 -8 4 13 120.42 6.55
 -8 -4 13 133.65 6.1
 -8 -4 13 127.49 5.76
 8 4 -13 138.81 5.98
 8 4 -13 113.11 5.45
 8 4 -12 153.36 6.52
 8 4 -12 183.47 6.92
 -8 4 12 153.42 6.96
 -8 -4 12 173.08 6.99
 -8 -4 12 167.7 6.72
 -8 4 11 188.26 7.68
 8 4 -11 199.31 7.35
 -8 -4 11 202.24 7.37
 -8 -4 10 75.4 4.05
 -8 4 10 63.34 4.29
 -8 -4 10 76.74 4.02
 -8 4 10 65.57 4.22
 8 4 -9 215.86 7.63
 8 4 -9 222.36 7.91
 8 4 -9 225.36 7.94
 8 4 -8 29.79 2.67
 8 4 -8 30.02 2.62
 -8 -4 8 32.26 2.71
 8 4 -8 28.19 2.65
 -8 4 8 30.83 3.14
 -8 4 7 69.26 4.27
 8 4 -7 83.52 4.05
 8 4 -7 75.82 3.73
 8 4 -7 76.03 3.91
 -8 -4 7 78.2 3.91
 -8 4 7 73.63 4.27
 -8 -4 7 78.09 3.93
 8 4 -7 75.6 3.77
 8 4 -6 90.03 4.26
 8 4 -6 91.46 4.22
 8 4 -6 93.35 4.32
 -8 4 6 90.32 4.62
 -8 -4 6 98.38 4.23
 -8 -4 6 91.34 4.12
 -8 4 6 87.25 4.53
 -8 4 5 10.25 2.18
 8 4 -5 8.77 1.98
 -8 4 5 8.8 2.1
 -8 -4 5 8.05 1.9
 -8 -4 5 9.33 1.93
 8 4 -5 7.36 1.9
 -8 4 5 7.92 2.18
 -8 4 4 93.43 4.34
 -8 -4 4 89.25 4.02
 -8 4 4 88.15 4.41
 8 4 -4 91.85 4.27
 8 4 -4 88.98 4.2
 -8 4 4 93.94 3.94
 -8 4 4 94.89 4.35
 -8 4 3 16.75 2.26
 8 4 -3 17.57 2.4
 -8 4 3 12.58 1.84
 8 4 -3 13.55 2.1
 -8 4 3 13.27 2.2
 -8 4 3 15.32 2.39
 -8 4 2 98.58 4.28
 -8 4 2 101.82 4.54
 -8 4 2 95.84 4.45
 8 4 -2 98.77 4.46
 -8 4 2 102.1 4.17
 -8 4 2 97.93 4.08
 8 4 -2 89.36 3.97
 -8 4 1 1.96 1.82
 8 4 -1 2.16 1.62
 8 4 -1 3.29 2.11
 -8 4 1 4.35 1.71
 8 4 -1 4.92 1.92
 -8 4 1 4.32 1.69
 -8 4 1 4.3 2.23
 -8 4 1 5.68 1.82
 8 4 0 140.25 5.47
 -8 4 0 148.31 5.83
 -8 4 0 142.51 5.41
 8 4 0 162.68 6.44
 -8 4 0 142.47 5.3
 -8 4 0 152.17 5.57
 8 4 0 156.15 6.11
 8 4 0 160.86 6.38
 -8 4 0 154.73 5.72
 8 4 1 6.67 1.99
 8 4 1 10.74 2.72
 -8 4 -1 11.85 2.08
 -8 4 -1 14.25 2.15
 -8 4 -1 11.42 2.57
 -8 4 -1 11.25 2
 -8 4 -1 12.59 2.29
 8 4 2 233.68 8.43
 -8 4 -2 228.82 7.43
 -8 4 -2 231.25 7.68
 -8 4 -2 211.73 7.14
 -8 4 -2 205.22 7.25
 -8 4 -2 230.79 7.57
 8 4 2 228.8 7.6
 -8 4 -3 7.47 1.78
 -8 4 -3 8.38 1.81
 8 4 3 11.14 2.52
 -8 4 -3 6.17 1.76
 -8 4 -3 8.91 2.22
 8 4 3 6.91 1.96
 8 4 3 9.95 2.74
 8 4 4 7.37 2.15
 8 4 4 8.08 2.6
 -8 4 -4 10.19 2.36
 -8 4 -4 8.33 1.79
 8 4 4 9.97 2.67
 -8 4 -4 8.28 1.72
 -8 4 -4 8.49 1.76
 -8 4 -5 9.16 1.8
 8 4 5 8.22 2.64
 -8 4 -5 10.42 1.82
 -8 4 -5 8.96 1.71
 -8 4 -6 27.56 2.46
 -8 4 -6 26.2 2.35
 -8 4 -7 3.97 1.7
 8 4 7 6.28 2.11
 8 4 7 4.37 2.6
 -8 4 -7 4.42 1.57
 -8 4 -8 54.92 3.39
 -8 4 -8 47.88 3.02
 8 4 8 54.81 3.7
 8 4 9 12.55 2.57
 -8 4 -9 11.36 2.12
 8 4 10 67.64 4.29
 -8 4 -10 63.49 3.91
 8 -4 10 65.94 4.09
 8 4 10 67.17 4.8
 8 4 11 113.87 5.77
 8 -4 11 115.43 5.62
 8 4 12 18.8 3.02
 -8 4 -12 18.34 2.68
 8 -4 12 21.69 3.27
 8 4 12 16.21 3.53
 8 4 13 169.25 7.48
 -8 4 -13 177.14 7.49
 8 4 13 183.35 8.27
 8 -4 13 191.51 7.66
 8 4 14 5.99 2.5
 8 -4 14 5.8 3
 8 4 15 14.43 3.37
 8 -4 15 15.17 2.74
 8 4 15 10.48 2.71
 8 4 16 10.6 3.21
 -8 4 -16 8.14 2.76
 8 -4 16 9.6 2.66
 8 4 17 11.86 2.98
 -8 4 -17 7.4 2.54
 -8 4 -18 23.25 2.64
 8 4 18 23.63 3.17
 -8 4 -18 20.72 2.79
 8 -4 18 29.32 2.93
 8 4 18 29.18 3.28
 8 4 19 15.87 2.65
 -8 4 -19 17.9 2.38
 8 4 19 15.82 2.57
 8 -4 19 24.92 2.51
 8 4 20 3.02 1.79
 8 -4 20 1.32 1.63
 8 4 21 2.6 1.37
 8 -4 21 5.27 1.35
 -8 -6 20 8.59 1.68
 -8 -6 19 11.66 2.03
 -8 6 19 8.34 1.8
 -8 -6 18 7.79 2.12
 -8 6 18 4.9 1.98
 8 6 -17 6.23 1.78
 -8 6 17 6.73 2.21
 8 6 -16 24.26 2.52
 -8 -6 16 26.64 3.11
 -8 6 16 22.45 3.03
 8 6 -15 67.35 3.88
 -8 6 14 2.75 2.57
 -8 -6 14 4.65 2.72
 8 6 -14 2.78 1.93
 -8 6 13 26.19 3.59
 8 6 -13 28.77 2.9
 -8 -6 13 33.93 3.59
 -8 6 12 1.47 2.7
 -8 -6 12 2.97 2.91
 -8 6 12 -1.03 2.52
 8 6 -12 -0.89 1.85
 -8 6 11 77.72 5.42
 -8 -6 11 93.65 5.1
 -8 6 11 82.84 5.17
 8 6 -10 17.47 2.62
 8 6 -10 16.03 2.54
 -8 6 10 14.8 3.01
 -8 6 10 16.04 3.06
 -8 6 10 16.94 3.37
 -8 -6 10 17.62 3.2
 -8 6 9 32.43 3.5
 8 6 -9 36.06 3.23
 -8 6 9 31.23 3.68
 8 6 -9 35.9 3.23
 -8 6 9 28.99 3.58
 -8 6 8 2.36 2.41
 -8 6 8 2.67 2.7
 -8 6 8 2.07 2.62
 8 6 -8 2.61 2.24
 8 6 -8 3.11 2.01
 -8 -6 7 24.62 2.79
 -8 6 7 22.63 3.29
 8 6 -7 26.88 2.95
 -8 6 7 21.28 3.39
 -8 6 7 21.01 3.25
 8 6 -7 23.14 2.88
 8 6 -7 26.51 2.82
 -8 6 6 28.53 3.65
 -8 6 6 28.09 3.54
 -8 -6 6 30.27 2.94
 8 6 -6 31.83 3.18
 8 6 -6 24.81 2.77
 8 6 -6 29.12 3.05
 -8 6 6 26.92 3.42
 8 6 -5 13.6 2.58
 -8 6 5 14.13 3.06
 -8 6 5 12.68 2.82
 8 6 -5 14.54 2.59
 -8 -6 5 16.16 2.51
 -8 6 5 11.65 2.98
 8 6 -5 17.52 2.85
 -8 6 5 14.41 2.87
 -8 6 4 68.44 4.6
 -8 6 4 72.17 4.99
 8 6 -4 78.19 4.52
 8 6 -4 75.72 4.3
 8 6 -4 73.31 4.44
 8 6 -4 70.71 4.34
 -8 6 4 65.69 4.58
 8 6 -3 11.36 2.51
 8 6 -3 7.05 2.27
 -8 6 3 10.24 2.53
 -8 6 3 7.8 2.85
 8 6 -3 6.91 2.32
 -8 6 3 6.42 2.68
 8 6 -3 9.11 2.35
 8 6 -2 0.88 2.11
 -8 6 2 4.52 2.69
 8 6 -2 3.3 2.3
 -8 6 2 6.16 2.49
 8 6 -2 1.69 2.1
 -8 6 2 2.53 2.55
 8 6 -2 1.39 2.12
 8 6 -1 6.13 2.54
 -8 6 1 3.39 2.47
 8 6 -1 3.31 2.2
 -8 6 1 3.23 2.08
 8 6 -1 5.45 2.55
 8 6 -1 1.79 2.18
 8 6 -1 3.21 2.11
 -8 6 1 5.06 2.34
 8 6 0 32.58 3.38
 -8 6 0 20.68 3.11
 8 6 0 30.31 3
 -8 6 0 17.94 2.59
 8 6 0 22.88 3.21
 8 6 0 25.18 2.98
 8 6 0 24.1 2.86
 -8 6 0 30.52 3.15
 8 6 1 3.25 2.6
 -8 6 -1 4.92 2.37
 8 6 1 7.65 2.16
 -8 6 -1 6.15 2.09
 -8 6 -1 5.81 2.68
 8 6 1 4.87 2.27
 -8 6 -1 2.42 2.13
 8 6 1 3.95 2.59
 8 6 1 5.98 2.35
 8 6 2 54.83 4.07
 -8 6 -2 66.93 4.21
 8 6 2 55.89 3.87
 -8 6 -2 62.82 4.38
 -8 6 -2 64.61 3.9
 -8 6 -2 61.87 4.39
 8 6 2 62.57 3.93
 -8 6 -2 66.82 4.09
 8 6 2 59.18 4.5
 8 6 2 60.24 4.54
 8 6 2 60.77 4.04
 8 6 3 105.06 5.33
 -8 6 -3 110.81 5.34
 8 6 3 104.63 5.18
 -8 6 -3 96.59 4.87
 -8 6 -3 107.61 5.53
 -8 6 -3 96.63 5.34
 8 6 3 98.6 5.81
 8 6 3 108.54 5.22
 -8 6 -3 105.49 5.13
 8 6 3 110.58 6
 8 6 4 4.71 3
 8 6 4 4.87 2.46
 8 6 4 2.37 2.45
 -8 6 -4 2.82 2.13
 -8 6 -4 3 2.27
 -8 6 -4 3.07 2.45
 8 6 4 6.27 3.24
 8 6 4 4.27 2.28
 -8 6 -4 3.62 2.85
 8 6 4 5.44 2.86
 8 6 5 4.42 2.81
 8 6 5 5.64 2.54
 -8 6 -5 2.85 2.05
 -8 6 -5 4.89 2.12
 -8 6 -5 2.99 2.29
 8 6 5 1.98 2.93
 -8 6 -5 5.38 2.62
 8 6 5 3.87 2.17
 8 6 5 3.06 2.78
 8 6 6 1.35 2.72
 -8 6 -6 2.79 2.19
 8 6 6 0.77 2.39
 -8 6 -6 3.75 2.08
 -8 6 -6 -0.2 2
 8 6 6 2.77 2.97
 -8 6 -6 2.9 2.61
 8 6 6 0.99 2.56
 8 6 7 35.2 3.91
 -8 6 -7 37.23 3.65
 8 6 7 40.58 4.31
 -8 6 -7 38.34 3.18
 -8 6 -7 37.29 3.39
 8 6 7 38.61 3.6
 -8 6 -8 1.62 2.15
 8 6 8 0.31 2.97
 -8 6 -8 0.98 1.95
 -8 6 -8 2.68 2.5
 8 6 8 2.9 2.55
 8 6 8 -2.45 2.79
 8 6 9 5.01 3.04
 -8 6 -9 7.9 2.08
 8 6 9 2.98 2.59
 -8 6 -9 5.04 2.27
 8 6 9 4.91 2.51
 -8 6 -10 -1.37 2.24
 8 6 10 1.54 2.85
 -8 6 -10 0.73 1.92
 -8 6 -10 0.11 2.66
 8 6 10 0.83 2.57
 8 6 10 3.03 2.47
 8 6 11 2.76 2.45
 8 6 11 1.95 2.8
 8 -6 11 0.36 2.16
 -8 6 -11 2.38 2.66
 -8 6 -11 3.13 2.06
 8 6 11 2.64 2.55
 8 6 12 1.43 2.64
 -8 6 -12 5.92 2.7
 8 -6 12 2.95 2.2
 8 6 12 -1.23 2.52
 8 6 12 7.56 2.51
 -8 6 -13 2.1 1.93
 -8 6 -13 1.98 2.5
 8 6 14 1.59 2.16
 -8 6 -14 0.29 2.27
 8 6 14 -1.22 2.35
 -8 6 -14 1.6 1.72
 8 -6 14 6.45 2.14
 8 6 15 1.8 1.97
 -8 6 -15 0.35 2.1
 8 6 15 0.32 2.21
 8 -6 15 0.52 1.87
 -8 6 -15 1.21 2.07
 -8 6 -16 1.28 1.99
 8 6 16 1.07 1.99
 -8 6 -16 1.14 1.89
 8 -6 16 3.07 1.8
 8 -6 17 0.99 1.52
 8 6 17 -0.08 1.68
 -8 6 -17 1.12 1.67
 -8 6 -17 -0.05 1.5
 8 6 17 1.52 1.68
 8 -6 18 0.86 1.18
 8 6 18 -0.33 1.32
 8 8 -15 -0.46 1.07
 8 8 -14 2.32 1.33
 8 8 -14 1.65 1.07
 8 8 -13 1.19 1.28
 8 8 -13 0.06 1.42
 8 8 -13 2.51 1.31
 8 8 -12 5.86 1.68
 8 8 -12 8.17 1.67
 8 8 -12 7.83 1.81
 8 8 -11 1.31 1.71
 -8 8 11 0.72 1.98
 8 8 -11 -1.61 1.59
 8 8 -11 -2.1 1.76
 8 8 -10 15.43 2.03
 8 8 -10 14.64 2.02
 8 8 -10 14.59 2.21
 -8 8 10 15.36 2.57
 8 8 -10 13.31 2.1
 8 8 -10 9.44 2.11
 -8 8 9 7.06 2.31
 8 8 -9 8.27 2.1
 8 8 -9 10.31 1.95
 8 8 -9 9.94 2.25
 -8 8 9 8.12 2.29
 8 8 -9 10.79 2.05
 8 8 -9 7.23 2.06
 8 8 -8 1.82 1.97
 8 8 -8 0.35 1.63
 -8 8 8 1.84 2.13
 8 8 -8 0.29 1.9
 8 8 -8 0.36 2.14
 8 8 -8 0.98 1.85
 -8 8 8 -0.32 2.11
 8 8 -7 0.09 1.63
 8 8 -7 -1.69 2.03
 -8 8 7 -1.42 2.26
 8 8 -7 -0.1 2.2
 8 8 -7 2.28 2.05
 8 8 -7 0.83 1.83
 8 8 -6 3.53 1.69
 8 8 -6 5.16 2.24
 -8 8 5 -1.28 2.39
 8 8 -5 1.39 1.62
 -8 8 4 1.55 2.4
 -8 8 4 1.67 2.37
 -8 8 3 6 2.64
 -8 8 3 5.82 2.52
 8 8 -3 5.51 2.48
 -8 8 2 6.62 2.5
 -8 8 2 6.35 2.5
 8 8 -2 6.53 2.54
 8 8 -1 0.73 1.98
 -8 8 1 -0.23 2.3
 -8 8 1 4.43 2.56
 8 8 -1 3.08 2.4
 8 8 0 17.17 2.64
 8 8 0 15.66 2.78
 -8 8 0 18.42 2.77
 -8 8 0 19.65 3.01
 -8 8 -1 0.97 2.19
 -8 8 -1 1.21 2.35
 8 8 1 0.18 2.3
 8 8 2 75.48 4.36
 -8 8 -2 75.53 4.77
 -8 8 -2 78.08 4.51
 8 8 3 11.78 2.33
 -8 8 -3 13.07 2.84
 -8 8 -3 14.36 2.61
 8 8 3 17.64 2.73
 8 8 4 1.51 2.15
 8 8 4 2.06 1.77
 -8 8 -4 3 2.4
 -8 8 -5 2.39 2.17
 8 8 5 0.59 2.3
 -8 8 -5 4.02 2.17
 -8 8 -5 1.26 2.22
 -8 8 -6 16.21 2.3
 -8 8 -6 19.64 2.59
 -8 8 -6 17.01 2.57
 -8 8 -6 12.87 2.55
 8 8 6 13.44 2.7
 -8 8 -7 1.56 1.77
 -8 8 -7 3.23 2.22
 8 8 7 4.12 2.26
 -8 8 -7 6.39 2.12
 8 8 8 25.42 3.01
 -8 8 -8 28.96 2.59
 -8 8 -8 31.83 2.93
 -8 8 -8 29.19 2.8
 -8 8 -9 4.29 1.9
 -8 8 -9 5.35 1.68
 -8 8 -9 5.19 2.02
 8 8 9 3.85 2.07
 -8 8 -10 16.24 1.88
 -8 8 -10 18.89 2.23
 8 8 10 11.69 2.17
 -8 8 -10 16.73 2.26
 -8 8 -11 16.79 2.12
 8 8 11 9.78 1.97
 -8 8 -11 11.58 1.6
 -8 8 -11 13.97 1.95
 -8 8 -12 12.34 1.69
 8 8 12 10.09 1.82
 8 8 13 1.09 1.22
 -8 8 -13 2.75 1.29
 -9 1 24 4.48 2.24
 9 1 -24 4.94 1.53
 9 -1 -24 5.47 1.47
 -9 1 23 10.88 2.75
 9 1 -23 5.06 2.09
 9 -1 -23 7.98 1.88
 9 1 -23 4.96 1.83
 9 -1 -22 20.88 2.47
 9 1 -22 18.74 2.5
 9 -1 -22 16.59 2.5
 -9 1 22 17.66 3.34
 -9 -1 22 20.64 3.04
 9 1 -22 20.18 2.78
 9 1 -22 23.97 2.56
 9 -1 -21 0.37 2.12
 9 1 -21 2.38 2.09
 -9 1 21 4.16 3.17
 -9 -1 20 43.4 3.82
 9 1 -20 39.72 3.61
 9 1 -20 42.55 3.5
 9 -1 -20 40.99 3.47
 9 1 -19 2.99 2.56
 -9 -1 19 3.22 2.85
 -9 -1 19 4.71 2.67
 9 1 -18 30.2 3.46
 9 -1 -18 26.59 3.11
 -9 -1 18 27.29 3.44
 -9 1 18 26.39 3.37
 9 -1 -17 21.9 2.97
 9 1 -17 24.66 3.24
 -9 -1 17 23.61 3.51
 -9 -1 17 22.7 3.24
 -9 1 17 21.57 3.25
 9 1 -16 32 3.42
 9 -1 -16 28.35 3.07
 -9 -1 16 32.66 3.71
 9 1 -15 11.35 2.65
 9 -1 -15 10.92 2.46
 -9 -1 15 10.3 2.55
 -9 -1 15 10.58 2.96
 -9 1 15 8.24 2.47
 -9 -1 15 12.11 2.63
 -9 -1 14 149.68 6.15
 -9 -1 14 147.93 6.04
 9 1 -14 149.4 6.06
 9 -1 -14 140.95 5.84
 -9 -1 14 139.1 6.15
 -9 1 14 143.57 6.13
 -9 1 13 78.2 3.91
 -9 -1 13 81.26 4.32
 -9 1 13 82.8 4.28
 -9 -1 12 84.64 4.32
 -9 1 12 87.28 4.28
 9 -1 -12 91.59 4.19
 9 1 -12 89.85 4.33
 -9 1 12 86.39 3.97
 -9 -1 12 83.99 4.2
 9 1 -11 291.4 9.36
 9 -1 -11 292.15 9.22
 9 1 -11 294.95 9.08
 -9 -1 11 293.91 9.14
 -9 1 11 283.71 8.95
 -9 -1 11 291.82 9.3
 -9 -1 11 292.07 9.25
 -9 1 10 55.03 3.14
 -9 -1 10 45.75 3.05
 -9 -1 10 48.01 2.88
 -9 1 10 53.51 2.83
 -9 -1 10 49.7 3.09
 9 1 -10 46.83 2.75
 9 -1 -10 53.23 2.93
 9 1 -10 47.94 2.83
 9 1 -10 49.44 3.14
 9 -1 -10 58.89 3.17
 9 1 -9 516.1 14.56
 9 -1 -9 511.2 14.42
 -9 -1 9 500.29 14.46
 -9 1 9 502.73 14.45
 -9 -1 9 507.28 14.31
 -9 1 9 504.25 14.22
 9 1 -9 487.07 14.05
 -9 1 9 507.73 14.48
 9 1 -9 517.41 14.4
 -9 -1 9 505.8 14.45
 9 -1 -9 505.78 14.39
 -9 1 9 493.59 14.11
 -9 -1 9 518.29 14.5
 9 -1 -9 498.83 14.14
 9 1 -9 506 14.28
 9 -1 -8 115.72 4.32
 9 1 -8 100.56 4.3
 -9 1 8 110.8 4.33
 -9 -1 8 99.36 4.21
 9 1 -8 102.37 4.05
 -9 -1 8 105.75 4.26
 -9 1 8 108.8 4.01
 -9 1 8 112.68 4.34
 -9 -1 8 99.84 4.22
 9 1 -8 101.03 4.03
 9 -1 -8 111.78 4.15
 9 1 -8 100.79 3.88
 9 -1 -8 108.94 4.12
 -9 -1 8 101.39 4.08
 -9 1 8 103.79 3.95
 9 1 -7 437.78 12.43
 9 -1 -7 452.84 12.5
 -9 1 7 435.2 12.45
 9 -1 -7 430.23 12.34
 -9 -1 7 436.09 12.42
 -9 1 7 429.62 12.21
 -9 1 7 412.44 11.81
 -9 -1 7 452.3 12.4
 9 1 -7 447.14 12.53
 9 -1 -7 440.7 12.33
 -9 1 7 433.59 12.45
 -9 -1 7 441.6 12.48
 -9 1 7 417.6 12.12
 -9 1 6 184.83 5.87
 -9 1 6 181.71 5.47
 -9 -1 6 177.21 6.06
 -9 1 6 182.32 6.12
 9 1 -6 188.73 6.15
 9 1 -6 194.72 6.15
 9 1 -5 1224.99 32.04
 9 -1 -5 1174.36 31.72
 9 1 -5 1195.62 31.71
 9 1 -5 1187.07 31.93
 9 1 -5 1240.8 31.92
 9 -1 -5 1192.59 31.88
 -9 1 5 1232.43 32.09
 9 1 -4 439.73 12.04
 9 -1 -4 453.39 12.06
 -9 1 4 451.71 12.24
 9 1 -4 394.33 11.8
 9 -1 -4 420.08 11.93
 9 1 -4 404.12 12.11
 -9 -1 3 1327.46 37.04
 9 1 -3 1453.33 37.14
 9 -1 -3 1416.14 37.11
 -9 1 3 1481.72 37.25
 9 -1 -3 1358.35 37
 9 1 -3 1419.54 37.26
 9 1 -3 1453.77 37.1
 9 1 -2 329.12 9.9
 -9 1 2 361.4 9.84
 9 -1 -2 319.54 9.63
 -9 -1 2 335.13 9.84
 -9 -1 2 334.15 9.69
 -9 1 2 339.29 9.8
 9 1 -2 340.92 9.76
 9 -1 -2 337.45 9.75
 -9 -1 1 414.7 12.2
 9 -1 -1 437.58 12.22
 9 1 -1 439.1 12.29
 -9 1 1 455.56 12.37
 9 1 -1 422.87 12.4
 9 1 -1 421.15 12.27
 -9 -1 1 463.02 12.41
 -9 1 1 435.63 12.22
 9 -1 -1 426.16 11.72
 9 1 -1 445.21 12.5
 -9 1 1 454.92 12.34
 -9 1 1 444.57 12.29
 -9 -1 1 443.53 12.41
 9 1 0 1204.45 31.8
 -9 1 0 1171.21 31.72
 -9 1 0 1174.07 31.47
 -9 1 0 1305.29 31.84
 -9 -1 0 1140.08 31.53
 9 -1 0 1185.75 31.59
 9 1 0 1199.16 31.68
 -9 1 0 1220.33 31.63
 -9 1 0 1216.49 31.65
 9 1 0 1104.09 31.49
 9 1 0 1162.88 31.73
 -9 1 0 1213.75 31.6
 -9 -1 0 1240.15 31.74
 -9 -1 0 1219.97 31.64
 -9 1 0 1233.56 31.66
 -9 -1 -1 586.21 15.62
 -9 1 -1 583.25 15.85
 -9 1 -1 557.5 15.8
 9 1 1 609.99 15.96
 9 -1 1 544.02 15.66
 9 1 1 575.58 15.8
 -9 1 -1 543.87 15.56
 -9 -1 -1 583.7 15.77
 -9 1 -1 569.64 15.65
 9 1 1 548.58 15.56
 -9 1 -1 545.35 15.66
 -9 1 -1 593.82 15.81
 -9 -1 -1 595.93 15.81
 -9 -1 -1 596.85 15.76
 -9 1 -1 579.69 15.73
 -9 1 -1 548.06 15.4
 9 1 2 907.54 23.61
 9 -1 2 861.92 23.51
 -9 1 -2 883.82 23.57
 -9 -1 -2 883.4 23.58
 -9 1 -2 878.71 23.33
 -9 1 -2 858.42 23.11
 -9 1 -2 872.15 23.47
 -9 1 -2 877.22 23.6
 -9 1 -2 890.37 23.58
 -9 -1 -2 879.56 23.57
 -9 1 -2 859.8 23.48
 -9 -1 -2 868.33 23.52
 -9 1 -2 871.96 23.53
 -9 1 -3 644.78 17.32
 -9 -1 -3 619.21 17.29
 -9 1 -3 622.92 17.28
 -9 -1 -3 629.48 17.3
 -9 1 -3 623.88 17.29
 -9 -1 -3 618.38 17.3
 -9 -1 -3 605.38 17.23
 -9 1 -3 608.39 17.22
 9 -1 3 638.63 17.28
 9 1 3 636.82 17.28
 -9 1 -3 630.55 16.98
 -9 1 -3 627.37 17.22
 -9 1 -3 642.1 17.28
 -9 1 -4 1134.11 30.45
 -9 -1 -4 1189.11 30.92
 -9 1 -4 1116.53 30.82
 -9 1 -4 1183.44 30.88
 -9 1 -4 1131.44 30.86
 -9 -1 -4 1189.4 30.94
 -9 -1 -4 1157.09 30.89
 -9 1 -4 1127 30.77
 9 1 4 1201.21 30.88
 9 -1 4 1147.79 30.83
 -9 1 -5 779.64 21.28
 -9 1 -5 801.22 21.8
 -9 -1 -5 802.21 21.84
 -9 -1 -5 803.17 21.31
 -9 1 -5 816.73 21.79
 -9 1 -5 801.26 21.79
 -9 -1 -5 794.05 21.81
 -9 -1 -5 786.11 21.81
 -9 1 -5 794.42 21.71
 9 -1 5 808.24 21.79
 9 1 5 783.71 21.73
 -9 1 -6 70.85 3.74
 -9 -1 -6 84.63 3.91
 9 -1 6 76.06 3.67
 9 1 6 79.41 3.72
 -9 1 -6 68.28 3.68
 -9 -1 -6 87.5 3.96
 -9 1 -7 518.06 15.15
 -9 -1 -7 539.93 15.34
 9 -1 7 527.51 15.33
 -9 1 -7 525.14 15.21
 -9 -1 -7 520.71 15.26
 9 1 7 524.82 15.21
 9 -1 7 563.8 15.32
 -9 1 -8 391.83 12.27
 -9 -1 -8 426.83 12.55
 9 -1 8 399.83 12.52
 -9 1 -8 402.5 12.39
 -9 -1 -8 425.06 12.49
 -9 1 -8 394.66 12.34
 -9 -1 -8 439.48 12.54
 9 -1 8 424.29 12.45
 9 1 8 427.53 12.46
 -9 1 -9 448.69 13.4
 -9 -1 -9 467.96 13.62
 9 -1 9 470.13 13.75
 -9 1 -9 458.78 13.52
 -9 -1 -9 439.79 13.48
 9 1 9 439.19 13.41
 -9 1 -9 448.09 13.46
 -9 -1 -9 435.61 13.46
 -9 -1 -10 377.72 11.63
 -9 1 -10 348.28 11.34
 -9 1 -10 358.7 11.48
 -9 -1 -10 376.41 11.58
 9 -1 10 366.42 11.71
 9 1 10 372.73 11.49
 9 -1 10 379.05 11.56
 9 1 10 348.54 11.56
 -9 1 -11 194.79 7.44
 -9 -1 -11 214.2 7.58
 9 1 11 206.55 7.47
 -9 1 -11 192.61 7.36
 -9 -1 -11 199.16 7.42
 -9 -1 -12 52.69 3.64
 -9 1 -12 46.15 3.46
 -9 1 -12 40.68 3.48
 -9 -1 -12 47.19 3.6
 9 -1 12 42.34 3.25
 9 1 12 43.56 3.29
 -9 -1 -12 43.66 3.51
 -9 1 -12 44.19 3.38
 9 -1 12 42.57 3.36
 9 1 12 47.33 3.42
 9 1 13 189.15 7.44
 9 -1 13 207.38 7.72
 -9 1 -13 201.6 7.65
 -9 -1 -13 195.14 7.74
 -9 -1 -13 192.95 7.65
 -9 1 -13 196.57 7.69
 -9 1 -13 191.36 7.71
 -9 -1 -13 189.33 7.68
 9 -1 14 46.35 3.7
 -9 1 -14 39.2 3.63
 -9 -1 -14 45.14 3.89
 -9 1 -14 42.59 3.77
 -9 -1 -14 46.63 3.82
 -9 1 -14 38.4 3.73
 -9 -1 -14 43.15 3.8
 9 -1 15 85.53 4.95
 -9 1 -15 79.55 4.85
 -9 -1 -15 85.46 5.12
 -9 1 -15 77.64 5
 -9 -1 -15 76.43 4.93
 -9 1 -15 83.39 5.1
 -9 -1 -15 80.01 5.07
 9 -1 16 83.81 4.94
 -9 1 -16 80.13 4.92
 -9 -1 -16 82.88 5.07
 -9 1 -16 78.77 5.04
 -9 -1 -16 86.8 5.14
 -9 1 -16 78.47 5.14
 -9 -1 -16 91.83 5.3
 -9 1 -17 12.54 3.02
 -9 -1 -17 6.67 2.96
 9 -1 17 8.27 2.78
 -9 1 -17 7.78 3.1
 -9 -1 -17 8.72 3.06
 -9 1 -17 9.33 2.92
 -9 -1 -17 11.34 3.04
 9 -1 18 72.18 4.39
 -9 -1 -18 65.49 4.58
 -9 1 -18 62.84 4.49
 -9 1 -18 67.48 4.65
 -9 -1 -18 66.33 4.61
 -9 1 -18 74.17 4.82
 -9 -1 -18 74.65 4.85
 9 -1 19 6.16 2.28
 -9 1 -19 4.91 2.81
 -9 -1 -19 5.75 2.74
 -9 1 -19 3.33 2.64
 -9 -1 -19 1.72 2.63
 -9 -1 -20 16.2 2.73
 -9 1 -20 19.93 2.89
 9 -1 20 21.7 2.46
 -9 1 -20 14.26 2.79
 -9 -1 -20 19.13 2.89
 -9 1 -20 18.2 2.84
 -9 -1 -20 13.03 2.77
 -9 -1 -21 9.44 2.32
 -9 1 -21 12.27 2.37
 -9 -1 -21 13.02 2.23
 -9 1 -21 10.28 2.31
 -9 1 -21 7.25 2.22
 -9 -1 -21 9.07 2.29
 -9 -1 -22 1.54 1.51
 -9 1 -22 2.38 1.72
 -9 1 -23 2.46 1.21
 9 3 -24 5 1.22
 9 3 -23 6.99 1.43
 -9 -3 23 9.84 2.05
 9 3 -22 7.99 1.68
 -9 3 22 9.36 2.78
 -9 -3 22 7.69 2.42
 9 3 -22 11.2 2.29
 9 3 -21 5.91 1.83
 -9 3 21 8.23 3.14
 9 3 -21 5.79 2.41
 -9 -3 21 5.22 2.59
 9 3 -20 35.17 2.92
 9 -3 -20 37.14 2.99
 -9 3 20 37.59 4.16
 -9 3 19 7.54 3.55
 9 3 -19 5.68 2.07
 9 -3 -19 6.29 2.09
 9 3 -19 5.87 2.58
 -9 3 18 6.32 2.46
 -9 3 18 6.66 3.65
 -9 -3 18 8.09 3.19
 9 3 -18 8.51 2.25
 9 -3 -18 5.37 2.19
 9 3 -18 7.94 2.8
 9 3 -17 19.58 3.14
 -9 -3 17 15.54 2.84
 -9 -3 17 20.94 3.61
 9 3 -16 8.06 2.87
 -9 -3 16 6.41 3.21
 -9 -3 16 8.74 2.74
 -9 -3 15 101.41 5.45
 9 3 -15 100.19 5.23
 -9 -3 14 14.06 2.64
 9 3 -14 21.5 3
 -9 -3 14 15.17 3.25
 -9 -3 14 18.35 2.86
 9 3 -14 13.99 2.16
 -9 -3 13 16.42 2.66
 9 3 -13 20.66 2.88
 -9 -3 13 20.43 3.23
 9 3 -13 13.7 2.18
 -9 -3 13 19.69 2.81
 -9 3 12 6.39 2.15
 -9 -3 12 7.21 2.69
 9 3 -12 6.45 2.36
 -9 -3 12 5.4 2.26
 -9 -3 11 213.55 7.61
 9 3 -11 219.86 7.79
 9 3 -10 11.03 2.07
 9 3 -10 7.54 2.16
 -9 3 10 8.09 2.05
 -9 3 10 7.25 3.02
 9 -3 -10 9.93 1.86
 9 3 -10 9.19 2.02
 9 3 -9 329.91 10.58
 9 3 -9 336.19 10.56
 -9 3 9 319.03 11.07
 9 3 -9 353.65 10.46
 9 -3 -9 349.63 10.43
 -9 3 9 354.17 11.07
 9 3 -9 337.51 10.69
 -9 -3 9 332.85 10.59
 -9 3 9 347.9 10.96
 -9 -3 9 321.24 10.57
 9 3 -9 344.05 10.43
 9 3 -8 19.66 2.22
 9 3 -8 21.15 2.42
 -9 3 8 15.2 3.14
 9 -3 -8 18.76 2.03
 9 -3 -8 16.66 1.82
 9 3 -8 19.63 1.81
 9 3 -8 19.01 2.04
 -9 3 8 18.95 2.49
 -9 -3 8 18.04 2.37
 -9 3 8 20.24 2.47
 -9 -3 8 18.12 2.31
 -9 -3 8 18.72 2.05
 9 3 -8 19.09 1.99
 9 3 -8 21.55 2.32
 9 3 -7 631.36 18.05
 9 3 -7 637.15 17.92
 -9 3 7 630.64 18.59
 9 -3 -7 606.87 17.53
 9 3 -7 625.83 17.49
 -9 -3 7 632.93 17.61
 9 3 -7 695.31 17.84
 9 -3 -7 655.35 17.75
 -9 3 7 616.15 17.6
 -9 -3 7 619.04 17.96
 -9 3 7 653.13 18.42
 -9 -3 7 661.24 18.06
 -9 3 7 662.25 18.5
 9 3 -7 631.89 18.11
 -9 -3 7 650.28 17.67
 -9 3 7 610.94 17.56
 9 3 -7 612.25 17.86
 9 3 -6 7.81 2.01
 -9 3 6 6.02 2.16
 -9 3 6 4.48 1.63
 9 3 -6 5.49 1.89
 -9 -3 6 5.6 1.72
 9 3 -6 5.95 1.85
 -9 3 6 5.78 2.99
 -9 -3 6 6.32 2.01
 -9 -3 6 5.5 1.78
 -9 3 6 3.31 1.71
 9 -3 -6 4.57 1.4
 9 3 -6 4.4 1.37
 9 3 -6 4.9 1.6
 9 -3 -6 4.07 1.54
 -9 3 5 409.13 12.89
 9 3 -5 445.32 12.45
 9 3 -5 471.23 12.97
 -9 3 5 421.3 12.15
 -9 -3 5 426.75 12.16
 9 3 -5 447.45 12.35
 -9 3 5 429.88 12.19
 9 -3 -5 413.43 12.24
 9 -3 -5 411.58 12.08
 9 3 -5 422.18 12.07
 -9 3 5 452.15 13.33
 -9 3 4 41.77 3.8
 -9 3 4 38.02 2.96
 -9 3 4 35.51 2.9
 9 3 -4 39.32 2.91
 9 3 -4 36.76 2.67
 -9 3 4 38.02 2.91
 -9 3 3 361.17 10.87
 -9 3 3 379.53 11.65
 -9 3 3 351.15 11.24
 -9 3 3 372.47 11.19
 -9 3 3 375.25 11.23
 9 3 -3 401.53 11.53
 9 3 -3 373.1 10.75
 9 3 -3 370.5 10.94
 -9 3 2 15.38 2.31
 -9 3 2 17.03 3.3
 9 3 -2 11.9 1.98
 -9 3 2 14.35 2.48
 -9 3 2 11.81 2.02
 -9 3 2 15.96 2.5
 9 3 -2 11.78 2.08
 9 3 -2 10.61 2.27
 -9 3 1 766 21.22
 9 3 -1 801.8 20.92
 -9 3 1 743.03 20.76
 -9 3 1 715.79 20.89
 9 3 -1 737.33 20.38
 -9 3 1 781.55 21.01
 -9 3 1 735.98 20.88
 9 3 -1 784.84 21.38
 9 3 -1 742.72 20.86
 -9 3 1 765.75 20.71
 -9 3 0 85.12 3.83
 -9 3 0 94.5 4.28
 9 3 0 78.58 4.33
 -9 3 0 93.55 4.1
 -9 3 0 93.9 4.38
 9 3 0 78.49 4.04
 9 -3 0 82.65 3.58
 -9 3 -1 329.46 9.94
 -9 3 -1 332.47 10.1
 9 3 1 345.34 10.16
 -9 3 -1 322.09 10.39
 9 -3 1 330.99 9.79
 9 3 1 347.14 10.7
 -9 -3 -2 545.99 15.95
 -9 3 -2 572.42 16
 9 3 2 563.88 16.36
 -9 3 -2 573.95 16.11
 -9 3 -2 606.76 16.36
 -9 -3 -2 536.14 16.19
 -9 3 -2 624.45 16.68
 9 3 2 602.52 17.06
 9 -3 2 577.31 16.04
 9 3 3 774.25 21.01
 -9 3 -3 716.31 20.25
 -9 3 -3 737.95 20.13
 9 -3 3 753.42 19.97
 -9 3 -3 736.47 20.33
 9 3 3 686.36 20.09
 -9 3 -3 727.95 19.91
 -9 -3 -3 736.73 20.03
 -9 -3 -3 675.53 19.77
 -9 3 -3 708.52 19.83
 9 3 3 780.84 20.95
 -9 3 -4 16.4 2.41
 -9 -3 -4 12.78 2.34
 -9 -3 -4 9.51 2.4
 -9 3 -4 10.61 2.15
 9 3 4 14.86 2.83
 -9 3 -4 15.86 2.13
 -9 3 -4 13.82 2.09
 -9 -3 -4 8.52 1.87
 9 3 4 5.56 2.21
 9 3 4 10.19 2.4
 -9 3 -4 18.61 2.62
 -9 3 -4 11.96 1.85
 -9 -3 -5 189.27 6.29
 -9 3 -5 179.92 6.29
 -9 -3 -5 156.18 5.95
 -9 3 -5 169.58 6
 -9 3 -5 176.48 6.15
 9 3 5 193 6.8
 9 3 5 156.82 6.12
 -9 3 -5 171.11 5.89
 9 -3 5 185.36 6.14
 -9 3 -5 179.31 6.07
 9 3 5 195.49 7.08
 -9 3 -6 3.98 1.63
 -9 3 -6 2.76 1.62
 -9 -3 -6 2.26 1.67
 9 3 6 4.1 2.14
 -9 -3 -6 1.51 1.99
 -9 3 -6 4.08 2.03
 -9 3 -6 1.95 1.41
 9 -3 6 3.58 2.12
 -9 -3 -6 1.35 2.06
 -9 3 -6 5.18 1.95
 9 3 6 5.84 2.44
 9 -3 7 463.64 13.26
 -9 3 -7 424.12 13.16
 -9 -3 -7 434.07 13.26
 -9 -3 -7 448.66 13.28
 -9 3 -7 458.15 13.43
 -9 3 -7 438.83 13.24
 -9 -3 -7 437.47 13.3
 -9 3 -7 455.89 13.18
 -9 3 -8 4.92 2.17
 -9 -3 -8 5.81 2.37
 -9 3 -8 5.03 2.17
 -9 -3 -8 4.84 2.34
 -9 3 -8 7.82 1.91
 -9 3 -8 4.37 2.14
 -9 -3 -8 3.09 2.22
 9 -3 8 5.45 2.42
 -9 -3 -9 313.18 10.24
 -9 3 -9 317.71 10.21
 -9 -3 -9 299.37 10.23
 9 3 9 310.61 10.56
 -9 3 -9 323.47 10.37
 9 -3 10 33.26 3.23
 -9 3 -10 29.36 2.71
 -9 3 -10 29.17 2.93
 -9 3 -10 27.54 2.96
 -9 -3 -10 30.73 3.1
 -9 -3 -10 23.46 2.95
 -9 3 -10 26.02 2.87
 9 3 10 30.78 3.03
 9 3 10 23.44 2.47
 -9 -3 -11 367.79 12.5
 -9 3 -11 390.62 12.5
 9 3 11 369.98 12.69
 -9 3 -11 379.12 12.58
 9 -3 11 426.79 12.74
 -9 3 -11 398.07 12.59
 -9 -3 -11 375.7 12.58
 -9 3 -11 411.58 12.53
 9 3 12 28.88 3.18
 -9 3 -12 29.05 2.96
 -9 3 -12 24.86 3.14
 -9 -3 -12 22.11 3.23
 -9 3 -12 26.82 3.19
 -9 -3 -12 25.4 3.23
 9 -3 12 27.28 3.47
 -9 3 -12 29.27 3.15
 9 3 13 176.37 7.62
 -9 3 -13 184.59 7.62
 -9 -3 -13 179.15 7.79
 9 -3 13 211.46 8.08
 -9 3 -13 188.99 7.58
 -9 -3 -13 175.87 7.65
 -9 3 -13 210.63 7.72
 -9 3 -14 1.75 2.64
 -9 -3 -14 4.5 2.76
 -9 3 -14 7.2 2.76
 -9 -3 -14 6 2.7
 9 3 14 5.08 2.48
 9 -3 14 5.76 2.62
 -9 3 -14 3.26 2.57
 -9 3 -15 135.92 6.01
 9 -3 15 144.65 6.2
 -9 -3 -15 105.34 5.78
 -9 3 -15 110.92 5.72
 9 3 15 97.08 5.5
 9 -3 16 2.68 2.42
 -9 3 -16 2.23 2.6
 -9 -3 -16 0.11 2.71
 -9 3 -16 3.37 2.52
 -9 -3 -16 2.46 2.68
 -9 3 -16 2.7 2.63
 -9 3 -16 2.84 2.53
 -9 -3 -17 28.85 3.4
 -9 3 -17 33.37 3.31
 -9 3 -17 33.02 3.42
 9 3 17 37.02 3.9
 9 -3 17 35.9 3.41
 -9 3 -17 39.78 3.54
 -9 3 -18 17.03 2.71
 -9 -3 -18 19.09 2.83
 9 3 18 12.69 2.95
 -9 3 -18 16.86 2.8
 -9 3 -18 17.58 2.68
 -9 3 -18 12.91 2.56
 -9 -3 -18 12.38 2.61
 -9 3 -19 8.11 2.31
 -9 3 -19 4.42 2.16
 -9 -3 -19 7.3 2.24
 9 -3 19 6.58 2.3
 -9 3 -19 4.92 2.15
 9 3 19 6.08 2.45
 -9 3 -20 2.18 1.82
 9 -3 20 0.07 1.8
 9 3 20 1.11 2.03
 9 3 21 9.01 1.86
 -9 3 -21 8.79 1.63
 9 -3 21 10.01 1.69
 -9 -5 21 16.03 2.11
 -9 5 20 3.98 1.76
 -9 -5 20 3.98 2.14
 9 5 -19 8.84 2.17
 -9 5 19 9.54 2.17
 -9 -5 19 10.06 2.46
 -9 5 18 12.41 3.25
 -9 5 18 10.71 2.46
 -9 -5 18 11.07 2.76
 9 5 -18 11.28 2.53
 -9 5 17 23.35 3.81
 9 5 -17 24.69 2.4
 -9 5 17 22.98 3.2
 -9 5 16 0.14 2.54
 9 5 -16 1.31 1.62
 9 5 -16 -0.19 2.39
 -9 -5 16 -0.38 2.84
 -9 -5 15 36.74 3.74
 9 5 -15 31.09 2.81
 -9 5 15 30.5 4.21
 -9 5 15 29.08 3.63
 9 5 -15 35.94 3.38
 -9 5 14 19.51 4.03
 9 5 -14 23.57 3.15
 -9 5 14 15.01 3.19
 -9 -5 14 21.03 3.49
 9 5 -13 285.12 9.8
 -9 -5 13 288.37 10.02
 -9 -5 12 131.05 6.14
 -9 -5 12 124.69 5.7
 9 5 -12 115.91 5.63
 -9 5 12 107.65 6.05
 9 5 -11 78.39 4.5
 -9 -5 11 84.74 4.5
 -9 5 11 79.36 4.94
 -9 5 10 38.52 3.9
 9 5 -10 31.4 3.1
 -9 -5 10 40.07 3.39
 9 5 -10 30.57 3.13
 -9 -5 10 39.81 3.43
 -9 5 10 43.89 3.86
 -9 5 9 107.28 5.82
 9 5 -9 123.81 5.45
 -9 -5 9 123.67 5.27
 9 5 -9 109.41 5.3
 -9 -5 9 120.77 5.35
 -9 5 9 109.68 5.82
 9 5 -8 6.61 2.42
 -9 5 8 7.85 2.68
 -9 -5 8 8.35 2.31
 -9 -5 8 11.41 2.4
 -9 5 8 11.1 2.74
 9 5 -8 8.43 2.38
 9 5 -8 7.33 2.14
 -9 5 7 197.87 8.5
 -9 5 7 205.73 8.59
 -9 -5 7 233.36 7.99
 9 5 -7 226.41 8.17
 9 5 -7 234 8.33
 9 5 -7 242.93 8.39
 -9 5 6 32.47 3.51
 -9 5 6 42.44 3.77
 -9 -5 6 41.32 3.2
 9 5 -6 38.59 3.12
 9 5 -6 41.79 3.4
 9 5 -6 44.41 3.35
 9 5 -5 208.87 7.38
 9 5 -5 193.65 7.3
 -9 5 5 179.84 7.6
 -9 5 5 192.59 7.89
 -9 -5 5 196.74 7.11
 -9 5 5 179.36 7.48
 9 5 -5 195.78 7.35
 -9 5 4 69.04 4.43
 9 5 -4 84.04 4.36
 9 5 -4 88.78 4.56
 9 5 -4 72.72 4.2
 -9 5 4 65.04 4.39
 -9 5 3 91.03 4.77
 9 5 -3 104.43 4.77
 9 5 -3 107.77 4.96
 9 5 -3 112.98 5.29
 -9 5 3 91.58 4.92
 9 5 -2 62.07 3.78
 -9 5 2 51.03 3.78
 9 5 -2 60.32 3.84
 9 5 -1 96.69 4.75
 -9 5 1 92.01 4.66
 9 5 -1 93.7 4.52
 -9 5 1 92.77 4.84
 -9 5 0 257.83 9.11
 -9 5 0 267.46 9.18
 -9 5 0 251.34 8.98
 9 5 0 246.59 8.78
 -9 5 -1 265.8 9.36
 -9 5 -1 264.25 9.34
 9 5 1 262.9 9.63
 -9 5 -1 271.35 9.29
 9 5 1 279.8 10.02
 9 5 2 119.8 6.27
 -9 5 -2 119.61 5.37
 -9 5 -2 134.56 5.89
 -9 5 -2 124.22 5.29
 9 5 2 122.15 6.11
 9 5 2 130.82 6.48
 9 5 2 122.66 5.43
 -9 5 -2 118.44 5.76
 -9 5 -2 123.12 5.58
 -9 5 -3 87.41 4.49
 9 5 3 88.6 5.27
 9 5 3 95.85 5.37
 9 5 3 85.1 4.49
 -9 5 -3 83.35 4.65
 -9 5 -3 75.4 4.13
 -9 5 -3 80.39 4.15
 9 5 3 91.39 4.56
 -9 5 -4 158.64 6.43
 9 5 4 167.77 7.53
 9 5 4 152.84 6.49
 -9 5 -4 162.02 6.73
 -9 5 -4 152.07 6.19
 -9 5 -4 150.19 6.1
 9 5 4 152.86 6.36
 -9 5 -5 156.65 6.47
 9 5 5 175.43 7.61
 9 5 5 168.33 6.77
 -9 5 -5 158.49 6.72
 -9 5 -5 163.3 6.32
 -9 5 -5 142.1 6.13
 9 5 5 162.53 6.44
 9 5 6 73.88 5.03
 9 5 6 64.56 4.28
 -9 5 -6 70.66 4.48
 -9 5 -6 64.92 3.87
 9 5 6 70.86 5.15
 -9 5 -6 71.09 4.12
 -9 5 -7 7.07 2.78
 -9 5 -7 4.31 2.22
 9 5 7 5.12 3.22
 9 5 7 2.2 2.48
 -9 5 -7 4.01 1.98
 9 5 7 5.61 2.92
 9 -5 7 6.6 2.2
 -9 5 -8 38.77 3.3
 9 5 8 46.69 4.48
 -9 5 -8 37.43 3.8
 9 5 8 36.34 3.59
 -9 5 -8 36.9 3
 9 5 8 34.81 4.16
 9 -5 8 41.59 3.26
 9 -5 9 85.86 4.62
 9 5 9 91.29 5.72
 9 5 9 85.6 5.11
 -9 5 -9 83.76 5.02
 9 5 9 92.29 5.76
 -9 5 -9 79.05 4.57
 9 5 10 31.98 4.15
 9 5 10 35.58 4.13
 9 5 10 33.89 3.65
 -9 5 -10 37.48 3.81
 9 -5 10 35.65 3.26
 -9 5 -10 32.19 3.13
 9 -5 11 85.19 4.63
 9 5 11 74.42 5.36
 9 5 11 72.98 4.81
 -9 5 -11 86.97 5.12
 9 5 11 75.09 5.42
 -9 5 -11 66.3 4.21
 9 5 12 1.87 3.08
 9 5 12 1.7 2.81
 9 5 12 2.83 2.6
 -9 5 -12 4.97 2.04
 9 -5 12 2.48 2.35
 9 -5 13 63.36 4.09
 9 5 13 50.79 4.05
 9 5 13 50.14 4.63
 9 5 13 50.94 4.58
 -9 5 -13 68.14 4.6
 9 -5 14 4.03 2.38
 -9 5 -14 2.48 2.54
 9 5 14 2.13 2.61
 9 5 14 5.43 3.02
 9 5 15 29.49 3.65
 9 5 15 25.97 3.08
 9 5 15 27.68 3.6
 -9 5 -15 33.94 3.44
 -9 5 -16 30.15 3.15
 9 5 16 23.78 2.72
 9 5 16 24.48 3.24
 9 -5 16 33.08 3.08
 -9 5 -16 22.52 2.82
 9 5 16 25.67 3.26
 9 -5 17 27.32 2.63
 -9 5 -17 26.57 2.79
 -9 5 -17 18.23 2.39
 9 5 17 20.5 2.8
 -9 5 -18 27.95 2.59
 9 -5 18 31.68 2.52
 9 5 18 24.64 2.61
 9 -5 19 12.01 1.65
 9 5 19 8.01 1.68
 -9 -7 17 5.86 1.69
 -9 7 17 5.34 1.73
 -9 -7 16 0.77 1.81
 -9 7 16 -0.4 1.75
 -9 -7 15 2.82 2.08
 9 7 -15 1.61 1.28
 -9 7 15 0.38 1.95
 9 7 -14 1.95 1.54
 -9 7 14 2.86 2.18
 9 7 -14 2.87 1.59
 9 7 -14 0.93 1.7
 -9 -7 14 1.79 2.28
 9 7 -13 0.81 1.63
 9 7 -13 1.07 1.64
 9 7 -13 2.48 1.94
 -9 7 13 1.27 2.23
 -9 -7 13 1.05 2.43
 9 7 -13 0.97 1.58
 9 7 -12 17.68 2.33
 -9 -7 12 19.19 2.89
 9 7 -12 16.4 2.57
 -9 7 12 13.85 2.81
 9 7 -12 17.53 2.28
 -9 7 11 8.22 2.56
 9 7 -11 9.72 2.08
 -9 -7 10 4.55 2.67
 9 7 -10 -0.21 1.87
 -9 7 10 0.98 2.42
 -9 7 9 1.64 2.43
 9 7 -9 1.75 1.99
 -9 7 9 3.68 2.4
 -9 -7 9 4.73 2.75
 -9 7 9 2.24 2.62
 9 7 -9 3.03 2.15
 -9 7 8 5.57 2.49
 9 7 -8 5.13 2.11
 -9 7 8 4.01 2.55
 -9 -7 8 6.42 2.77
 -9 7 8 5.61 2.54
 9 7 -8 8.45 2.44
 9 7 -7 7.47 2.58
 9 7 -7 6.59 2.25
 -9 7 7 5.61 2.69
 -9 7 7 8.39 2.92
 -9 7 7 4.65 2.75
 -9 7 6 18.19 3.18
 -9 7 6 23.2 3.33
 9 7 -6 17.84 2.8
 -9 7 5 48.35 4.28
 -9 7 5 47.35 4.51
 9 7 -5 54.47 4.02
 -9 7 4 6.69 2.83
 -9 7 4 6.63 2.96
 9 7 -4 10.48 2.5
 -9 7 3 15.43 3.04
 -9 7 3 12.95 3.12
 -9 7 3 10.63 2.91
 9 7 -3 12.87 2.67
 -9 7 2 1.22 2.58
 9 7 -2 0.24 2.13
 -9 7 2 0.25 2.38
 -9 7 2 1.01 2.63
 9 7 -2 2.6 2.36
 9 7 -2 2.22 2.7
 9 7 -1 16.74 2.98
 -9 7 1 18.38 2.92
 -9 7 1 21.02 3.1
 9 7 -1 20.77 2.94
 -9 7 1 20.33 3.02
 -9 7 1 19.76 3.36
 9 7 -1 19.87 2.88
 9 7 -1 18.49 2.93
 -9 7 0 1.29 2.32
 9 7 0 3.44 2.36
 -9 7 0 1.69 2.48
 9 7 0 3.76 2.22
 9 7 0 4.32 2.65
 9 7 0 0.93 2.37
 -9 7 0 -1.45 2.53
 -9 7 -1 2.02 2.46
 9 7 1 1.86 2.26
 9 7 1 1.43 2.59
 -9 7 -1 0.34 2.27
 -9 7 -1 4.48 2.71
 9 7 1 0.66 2.63
 9 7 2 11.12 2.61
 -9 7 -2 14.53 3.04
 9 7 2 14.18 3.14
 -9 7 -2 14.84 2.81
 9 7 2 13.26 2.91
 -9 7 -2 10.8 2.81
 9 7 2 10.08 2.61
 9 7 2 10.97 3
 9 7 3 5.11 2.42
 -9 7 -3 7.2 2.8
 9 7 3 4.6 2.64
 -9 7 -3 7.08 2.33
 9 7 3 6.55 2.48
 -9 7 -3 3.14 2.41
 9 7 3 5.48 2.25
 9 7 3 8.02 2.76
 -9 7 -4 0.75 2.08
 9 7 4 1.16 2.26
 9 7 4 1.89 2.55
 -9 7 -4 2.68 2.74
 9 7 4 -0.97 2.34
 -9 7 -4 -1.03 2.32
 9 7 4 2.17 2.06
 9 7 4 1.74 2.5
 9 7 5 2.81 2.4
 9 7 5 -0.4 2.51
 -9 7 -5 1.36 2.33
 9 7 5 2.18 2.07
 -9 7 -5 2.11 2.63
 9 7 5 1.07 2.47
 -9 7 -5 -0.62 2.05
 -9 7 -6 10.14 2.28
 9 7 6 12.27 2.77
 9 7 6 5.6 2.68
 -9 7 -6 8.15 2.78
 -9 7 -6 6.63 2.66
 -9 7 -6 9.18 2.51
 9 7 6 7.67 2.8
 -9 7 -7 8.58 2.17
 9 7 7 8.84 2.49
 9 7 7 6.45 2.56
 -9 7 -7 12.26 2.83
 -9 7 -7 10.85 2.75
 -9 7 -7 7.23 2.3
 9 7 7 8.31 2.69
 -9 7 -8 6.96 2.09
 9 7 8 4.55 2.45
 9 7 8 4.45 2.47
 -9 7 -8 5.3 2.59
 -9 7 -8 5.78 2.56
 9 7 8 3.23 2.57
 -9 7 -8 7.71 2.35
 -9 7 -9 6.99 2.62
 -9 7 -10 9.96 2.02
 9 7 10 9.95 2.58
 9 7 10 6.29 2.31
 -9 7 -10 14.61 2.72
 -9 7 -10 10.64 2.69
 -9 7 -10 12.97 2.4
 9 7 10 8.05 2.63
 9 7 11 3.05 2.22
 9 7 11 -1.08 1.93
 9 7 11 3.12 2.29
 -9 7 -11 1.37 1.88
 -9 7 -11 1.24 2.19
 -9 7 -11 4.38 2.34
 -9 7 -12 2.07 2.14
 -9 7 -12 3.47 1.8
 9 7 12 1.41 2.13
 -9 7 -12 1.94 2.13
 9 7 12 1.21 2.09
 9 7 13 0.87 1.84
 -9 7 -13 0.95 1.58
 -9 7 -13 -0.65 1.85
 -9 7 -13 1.67 1.96
 9 7 14 0.66 1.63
 -9 7 -14 0.71 1.31
 -9 7 -14 2.21 1.78
 -9 7 -14 0.36 1.68
 -9 7 -15 2.08 1.44
 9 7 15 0.86 1.36
 9 9 -10 0.6 1.04
 9 9 -10 2.73 1.07
 9 9 -9 9.21 1.45
 9 9 -9 8.66 1.52
 9 9 -9 9.45 1.4
 9 9 -8 23.99 1.9
 9 9 -8 22.74 1.97
 9 9 -8 24.77 2.11
 9 9 -7 3.34 1.45
 9 9 -7 3.99 1.68
 9 9 -6 20.31 2.03
 9 9 -6 20.17 2.21
 9 9 -6 22.21 2.21
 9 9 -5 2.65 1.73
 -9 9 5 1.7 1.79
 9 9 -5 1.58 1.52
 9 9 -5 2.31 1.73
 -9 9 5 1.66 1.74
 9 9 -4 28.06 2.5
 9 9 -4 20.36 2.15
 -9 9 4 30.16 2.71
 9 9 -4 24.19 2.43
 -9 9 4 27.73 2.54
 9 9 -3 1.95 1.49
 9 9 -3 1.76 1.82
 -9 9 3 -0.15 1.81
 9 9 -3 -0.62 1.77
 -9 9 3 2.42 1.83
 9 9 -2 14.65 1.87
 -9 9 2 21.71 2.43
 9 9 -2 22.24 2.33
 9 9 -2 20.42 2.32
 -9 9 2 20.45 2.46
 -9 9 1 1.14 1.77
 9 9 -1 1.37 1.79
 -9 9 1 0.8 1.87
 -9 9 0 27.3 2.7
 -9 9 0 33.22 2.74
 9 9 0 25.29 2.49
 -9 9 -1 29.33 2.74
 -9 9 -1 27.3 2.51
 9 9 1 29.51 2.53
 -9 9 -2 2.83 1.67
 9 9 2 3.34 1.72
 -9 9 -2 1.83 1.83
 -9 9 -3 11.52 2.02
 -9 9 -4 23.82 2.31
 -9 9 -4 24.92 2.35
 -9 9 -5 10.95 1.82
 -9 9 -5 12.11 1.88
 -9 9 -6 25.09 2.1
 -9 9 -6 25.55 2.18
 -9 9 -7 -0.05 1.29
 -9 9 -7 1.31 1.27
 -9 9 -8 1.69 1.25
 10 0 -24 11.52 1.77
 -10 0 24 12.34 2.24
 10 0 -23 -0.23 1.8
 -10 0 23 -2.34 2.56
 10 0 -23 1.54 1.65
 10 0 -22 46.58 3.31
 10 0 -22 44.05 3.2
 10 0 -22 42.98 3.28
 -10 0 22 40.24 3.85
 10 0 -21 2.58 2.38
 10 0 -21 1.61 2.08
 10 0 -20 6.58 2.67
 10 0 -19 -1.85 2.44
 -10 0 19 0.24 2.5
 10 0 -18 95.01 5.22
 -10 0 18 98.3 5.55
 10 0 -17 -0.72 2.6
 -10 0 17 3.71 2.57
 10 0 -16 148.84 6.46
 -10 0 15 0.32 2.19
 10 0 -15 -0.19 2.29
 -10 0 14 13.73 2.54
 10 0 -14 12.86 2.59
 -10 0 14 13.4 2.49
 -10 0 13 2.17 2.19
 -10 0 13 2.79 2.6
 -10 0 12 8.04 2.22
 10 0 -12 7.5 2.29
 -10 0 12 7.79 2.45
 10 0 -11 5.09 1.86
 10 0 -11 7.19 2.25
 -10 0 11 2.19 2.08
 -10 0 11 4.13 2.19
 -10 0 11 4.64 2.34
 -10 0 10 49.26 3.07
 -10 0 10 50.04 2.78
 10 0 -10 46.91 2.92
 -10 0 10 47.33 3.18
 10 0 -10 52.02 3.18
 -10 0 10 46.41 3.05
 -10 0 10 44.03 3.09
 10 0 -9 5.22 2.07
 -10 0 9 5.51 1.84
 -10 0 9 6.67 2.09
 10 0 -9 5.17 1.61
 -10 0 9 6.38 2.06
 -10 0 9 6.21 2.24
 10 0 -9 4.85 1.77
 10 0 -9 6.02 2.22
 10 0 -8 68.83 3.4
 -10 0 8 62.51 3.26
 10 0 -8 68.51 3.37
 -10 0 8 65.66 3.37
 -10 0 8 58.17 3.35
 10 0 -8 59.47 3.06
 -10 0 8 66.94 2.97
 10 0 -7 5.27 2.02
 10 0 -7 5.58 2.07
 -10 0 7 8.7 1.72
 -10 0 7 4.91 2.1
 10 0 -6 891.54 24.26
 10 0 -6 910.32 24.31
 10 0 -6 895.62 24.25
 10 0 -5 2.64 1.9
 10 0 -5 2.92 1.57
 10 0 -5 2.18 1.71
 10 0 -4 474.52 12.85
 10 0 -4 462.84 12.77
 10 0 -3 -0.32 1.62
 10 0 -3 0.98 1.47
 10 0 -2 103.44 3.97
 -10 0 2 100.06 4.31
 -10 0 1 -0.48 1.79
 10 0 -1 -0.04 1.63
 10 0 -1 0.18 1.51
 -10 0 1 1.88 2.44
 10 0 0 1293.92 34.64
 -10 0 0 1305.71 35.06
 10 0 0 1353.24 34.89
 -10 0 0 1358.2 35.08
 -10 0 0 1320.77 35.05
 10 0 0 1345.32 35.08
 -10 0 -1 4.96 2.07
 -10 0 -1 3.99 1.96
 -10 0 -1 4.16 1.69
 -10 0 -1 9.32 2.65
 10 0 1 4.74 1.72
 -10 0 -1 6.2 1.56
 -10 0 -2 432.44 11.79
 10 0 2 410.83 12.13
 -10 0 -2 422.24 12.22
 -10 0 -2 426.26 12.17
 -10 0 -2 423.94 12.16
 10 0 3 -0.4 1.62
 -10 0 -3 0.65 1.85
 -10 0 -3 -0.1 1.5
 -10 0 -3 1.16 1.59
 -10 0 -3 0.36 1.83
 -10 0 -3 0.92 1.83
 -10 0 -3 0.65 1.35
 -10 0 -4 20.71 2.41
 -10 0 -4 20.15 2.14
 10 0 4 16.17 2.16
 -10 0 -4 18.01 2.32
 -10 0 -4 16.76 2.33
 -10 0 -4 19.62 1.8
 -10 0 -5 8.34 2.34
 -10 0 -5 9.57 2.09
 10 0 5 10.37 2.15
 -10 0 -5 5.36 1.66
 -10 0 -5 8.51 2.27
 10 0 6 416.07 12.69
 -10 0 -6 429.53 12.47
 -10 0 -6 439.4 12.8
 -10 0 -6 428.7 12.7
 -10 0 -7 5.21 1.96
 -10 0 -7 11.12 2.32
 -10 0 -7 4.2 2.22
 -10 0 -7 6.25 2.26
 10 0 7 4.8 2.09
 -10 0 -8 441.01 13.04
 -10 0 -8 425.85 12.99
 10 0 8 423.25 13
 -10 0 -8 432.24 12.99
 -10 0 -9 12.83 2.6
 -10 0 -9 13.24 2.61
 10 0 9 10.12 2.48
 -10 0 -9 10.26 2.62
 -10 0 -10 602.2 17.65
 10 0 10 600.04 17.72
 -10 0 -11 8.36 2.68
 -10 0 -11 7.6 2.55
 -10 0 -11 7.49 2.64
 -10 0 -12 137.92 6.03
 -10 0 -12 133.19 6
 10 0 12 132.39 5.96
 -10 0 -12 128.34 5.91
 -10 0 -13 2.48 2.66
 -10 0 -13 2.51 2.68
 -10 0 -13 1.34 2.56
 10 0 13 0.62 2.38
 -10 0 -14 137.91 6.47
 -10 0 -14 125.17 6.23
 10 0 14 130.21 6.17
 -10 0 -14 140.06 6.42
 -10 0 -15 4.35 2.85
 -10 0 -15 1.39 2.94
 10 0 15 1.96 2.64
 -10 0 -15 3.51 2.99
 -10 0 -16 64.39 4.64
 10 0 16 64.94 4.3
 -10 0 -16 61.56 4.53
 -10 0 -17 1.3 2.85
 -10 0 -17 2.76 2.7
 10 0 17 0.99 2.24
 -10 0 -17 2.04 2.68
 -10 0 -18 9.43 2.92
 -10 0 -18 15.07 3.13
 -10 0 -18 13.29 3.06
 -10 0 -19 5.12 2.62
 -10 0 -19 -3.53 2.67
 -10 0 -20 11.19 2.54
 -10 0 -20 12.75 2.61
 -10 0 -20 14.07 2.73
 -10 0 -21 2.93 1.92
 -10 0 -21 -0.63 2.01
 -10 0 -22 26.12 2.15
 10 2 -24 1.22 1.21
 -10 2 24 1.98 2
 10 2 -23 4.74 1.64
 10 -2 -23 2.99 1.42
 10 2 -23 4.41 1.92
 -10 2 23 7.74 2.5
 10 -2 -22 34.25 2.62
 10 2 -22 37.97 2.81
 -10 -2 22 41.41 3.22
 -10 2 22 39.61 3.75
 10 2 -22 39.71 3.17
 10 2 -21 14.52 2.25
 10 -2 -21 15.87 2.39
 -10 2 21 19.94 3.55
 -10 -2 21 14.01 2.79
 10 2 -21 12.52 2.62
 10 -2 -21 12.82 2.18
 10 2 -21 12.28 2.21
 10 2 -20 47.55 3.42
 10 -2 -20 50.67 3.51
 10 2 -20 46.39 3.81
 -10 -2 19 9.83 2.68
 10 2 -19 16.57 2.97
 -10 -2 18 12.7 2.81
 10 2 -18 9.85 2.83
 -10 -2 18 8.69 3.27
 -10 -2 17 156.53 6.8
 -10 -2 17 138.99 6.62
 10 2 -17 149.24 6.56
 10 2 -16 43.25 3.75
 -10 -2 16 31.55 3.51
 -10 2 16 34.81 3.62
 -10 -2 15 36.82 3.44
 -10 -2 15 33.02 3.73
 10 2 -15 34.34 3.42
 -10 2 15 35.11 3.41
 -10 -2 14 224.74 8.37
 -10 -2 14 245.69 8.61
 -10 -2 14 210.65 8.38
 -10 2 14 223.08 8.44
 10 2 -14 233.93 8.43
 10 2 -13 6.64 2.47
 -10 2 13 7.65 2.37
 -10 -2 13 8.7 2.89
 -10 -2 13 7.08 2.46
 10 2 -12 431.86 13.35
 -10 2 12 435.71 13.38
 -10 -2 12 436.67 13.38
 10 -2 -11 10.06 2.12
 -10 -2 11 9.77 2.22
 -10 2 11 9.79 3.02
 10 2 -11 10.97 2.1
 -10 2 11 7.99 2.16
 10 2 -10 320.15 9.78
 -10 2 10 279.71 9.58
 -10 -2 10 325.32 9.81
 10 -2 -10 295.59 9.55
 10 2 -10 316.26 9.6
 -10 -2 10 307.13 9.88
 10 2 -10 325.04 9.89
 10 -2 -10 283.3 9.44
 -10 2 10 282.37 10.24
 10 2 -10 307.09 9.58
 -10 -2 10 305.01 9.65
 10 2 -9 254.28 8.68
 -10 -2 9 275.77 8.74
 -10 2 9 276.84 8.78
 10 -2 -9 280.68 8.64
 10 2 -9 265.25 8.49
 -10 -2 9 265.27 8.62
 -10 2 9 284.55 8.78
 -10 -2 9 260.25 8.82
 10 2 -9 267.78 8.81
 10 -2 -9 278.91 8.61
 -10 2 9 293.17 9.61
 10 2 -9 256.77 8.53
 -10 2 9 280.36 8.69
 -10 -2 9 265.12 8.63
 10 2 -8 154.66 5.63
 -10 -2 8 176.21 6.29
 10 2 -8 172.98 5.88
 -10 -2 8 180.4 6.12
 -10 2 8 166 6.05
 10 -2 -8 152.97 5.79
 10 2 -8 190.81 6.19
 10 -2 -8 166.85 6.03
 -10 2 8 149.16 5.97
 -10 -2 8 177.04 6.12
 10 2 -8 170.21 6.17
 10 -2 -8 166.06 5.93
 10 2 -8 163.32 6.09
 -10 -2 8 171.53 6.06
 10 -2 -8 166.95 5.81
 -10 2 8 158.82 5.96
 -10 2 7 276.63 8.57
 10 2 -7 238.11 8.08
 -10 -2 7 244.67 8.09
 -10 2 7 249.04 8.21
 10 -2 -7 259.94 7.91
 -10 -2 7 246.41 8.03
 -10 2 7 266.14 8.12
 10 -2 -7 272.2 8.17
 -10 -2 7 242.22 7.93
 -10 2 7 260.85 8.11
 10 -2 -7 247.75 7.93
 10 2 -7 233.61 7.79
 10 2 -7 256.82 8.06
 10 2 -6 283.37 8.9
 10 2 -6 308.38 8.89
 10 -2 -6 284.77 8.8
 -10 -2 6 298.12 8.88
 -10 2 6 299.41 8.89
 -10 2 6 279.64 9.09
 10 2 -5 383.42 11.78
 10 2 -5 384.17 11.81
 -10 2 5 425.83 12.15
 10 2 -5 415.78 11.75
 10 -2 -5 412.78 11.75
 10 2 -4 118.43 4.47
 10 2 -4 124.32 4.67
 10 -2 -4 95.19 4.01
 10 2 -4 119.52 4.39
 10 -2 -4 102.37 4.19
 10 2 -4 127.72 4.65
 -10 2 4 95.1 4.45
 10 2 -3 108.32 4.36
 -10 2 3 109.86 4.4
 -10 2 3 105.05 4.3
 10 -2 -3 100.32 3.91
 10 2 -3 95.33 4.27
 10 2 -3 89.43 4.15
 -10 -2 3 100.79 4.35
 -10 2 3 121.6 4.45
 -10 2 3 104.23 4.45
 -10 2 2 124.59 4.8
 -10 -2 2 125.55 4.81
 10 2 -2 126.75 4.85
 -10 2 2 129.81 4.78
 10 -2 -2 127.06 4.45
 10 2 -2 133.72 4.78
 -10 2 2 128.58 4.76
 -10 2 2 117.06 4.68
 10 2 -1 203.51 6.93
 10 2 -1 206.61 6.74
 -10 2 1 206.52 6.7
 10 2 -1 195.96 6.84
 -10 2 1 213.77 6.84
 10 -2 -1 197.66 6.45
 -10 2 1 205.54 6.8
 -10 2 1 228.06 6.88
 -10 2 1 202.6 6.54
 10 2 0 89.96 3.8
 -10 2 0 81.98 3.75
 -10 2 0 73.42 3.45
 10 2 0 81.41 3.71
 -10 2 0 81.68 3.4
 -10 -2 0 81.19 3.64
 -10 2 0 76.77 3.33
 10 -2 0 83.15 3.38
 10 2 0 80.99 3.95
 -10 2 0 74.67 3.61
 -10 -2 0 76.7 3.33
 -10 2 -1 104.13 4.38
 10 2 1 93.52 4.24
 -10 -2 -1 91.05 3.84
 -10 2 -1 102.24 3.95
 10 -2 1 91.34 3.88
 -10 2 -1 96.71 3.76
 10 2 1 79.94 4.01
 -10 -2 -1 95.04 4.14
 -10 2 -1 100.11 3.92
 -10 2 -1 98.79 4.21
 10 2 1 99.85 4.53
 -10 2 -1 98.15 3.97
 -10 -2 -1 86.16 3.76
 -10 -2 -2 5.28 1.6
 -10 2 -2 6.58 1.63
 -10 2 -2 7.63 2.13
 -10 2 -2 6.72 1.96
 -10 -2 -2 7.37 1.97
 -10 2 -2 9.4 2
 -10 -2 -2 9.34 2.04
 -10 2 -2 9.28 1.84
 -10 2 -2 9.55 1.5
 10 2 2 5.95 2.13
 10 2 2 8.94 2.02
 10 -2 2 7.66 1.8
 -10 2 -2 8.07 1.67
 -10 2 -3 423.49 12.57
 -10 -2 -3 442.84 12.75
 -10 2 -3 438.93 12.95
 -10 2 -3 444.09 12.62
 -10 2 -3 408.36 12.27
 -10 2 -3 443.8 12.71
 -10 -2 -3 453.76 12.78
 -10 -2 -3 450.54 12.7
 -10 2 -3 440.06 12.64
 10 -2 3 454.35 12.75
 -10 2 -3 424.61 12.82
 10 2 3 447.84 12.85
 -10 2 -4 8.77 2.43
 -10 2 -4 9.76 1.65
 -10 2 -4 8.97 1.43
 -10 -2 -4 9.56 1.81
 -10 2 -4 8.69 1.75
 -10 -2 -4 10.01 2.12
 -10 -2 -4 11.96 2.14
 -10 2 -4 11.15 2.05
 -10 2 -4 10.39 2.13
 -10 -2 -4 9.57 2.11
 -10 2 -4 9.42 2.69
 10 -2 4 12.7 1.96
 10 2 4 12.5 2.03
 -10 2 -5 10.05 1.72
 -10 2 -5 7.91 2.71
 10 -2 5 9.76 1.91
 10 2 5 9.78 2.02
 -10 2 -5 9.07 1.87
 -10 -2 -5 10.01 1.87
 -10 2 -5 11.09 2.21
 -10 -2 -5 14.04 2.32
 -10 2 -5 12.8 2.23
 -10 -2 -5 10.02 2.21
 -10 2 -5 8.57 2.09
 -10 2 -6 83.38 4.09
 -10 -2 -6 89.83 4.24
 -10 2 -6 97.24 4.14
 10 2 6 91.26 4.05
 10 -2 6 97.84 4.11
 -10 2 -6 94.71 4.24
 -10 -2 -6 92.44 4.27
 -10 2 -6 86.18 4.11
 -10 -2 -6 92.89 4.27
 -10 2 -6 81.04 4.24
 -10 2 -6 85.21 3.71
 -10 2 -7 25.78 2.75
 -10 -2 -7 28.71 2.91
 -10 2 -7 28.56 2.77
 -10 -2 -7 28.93 2.89
 -10 -2 -7 25.8 2.85
 -10 2 -7 26.99 2.7
 10 -2 7 30.05 2.65
 10 2 7 22.63 2.47
 -10 2 -8 5.8 2.3
 -10 -2 -8 4.98 2.32
 -10 2 -8 4.28 2.19
 -10 -2 -8 3.67 2.23
 10 -2 8 3.71 2.42
 -10 2 -8 3.36 2.14
 -10 -2 -8 1.25 2.24
 10 -2 8 5.99 2.05
 10 2 8 -0.75 2
 -10 2 -9 4.74 2.33
 -10 -2 -9 7.86 2.47
 10 2 9 3.18 1.94
 10 -2 9 3.85 2.53
 -10 2 -9 4.64 2.27
 -10 -2 -9 2.45 2.35
 10 -2 10 4.47 2.3
 -10 2 -10 7.74 2.63
 -10 -2 -10 9.3 2.75
 -10 2 -10 7.62 2.57
 -10 -2 -10 8.17 2.74
 10 2 10 5.48 2.46
 -10 2 -11 18.98 2.84
 -10 -2 -11 17.95 2.95
 -10 2 -11 14.56 2.78
 -10 -2 -11 16.66 2.89
 10 -2 11 19.37 2.7
 -10 2 -11 19.18 2.73
 -10 -2 -11 15.57 2.92
 10 2 11 11.23 2.61
 -10 2 -12 25.58 3.3
 -10 -2 -12 23.57 3.34
 -10 2 -12 26.37 3.37
 -10 -2 -12 22.14 3.34
 -10 2 -12 24.86 3.13
 -10 -2 -12 20.22 3.27
 10 2 12 21.36 3
 10 -2 12 25.64 3.1
 -10 2 -13 1.73 2.63
 -10 -2 -13 -0.75 2.73
 -10 2 -13 3.94 2.44
 -10 2 -13 4.05 2.77
 -10 -2 -13 5.56 2.77
 -10 2 -13 4.54 2.7
 -10 -2 -13 6.47 2.83
 10 2 13 2.23 2.35
 10 -2 13 3.02 2.37
 10 -2 14 12.41 2.86
 -10 2 -14 11.97 2.99
 -10 -2 -14 6.84 3.07
 -10 2 -14 12.04 2.83
 -10 2 -14 14.09 3.15
 -10 -2 -14 7.91 3.21
 -10 2 -14 8.82 3.05
 -10 -2 -14 11.55 3.17
 -10 2 -15 10.82 2.99
 -10 -2 -15 13.27 3.13
 -10 2 -15 10.14 3.03
 -10 2 -15 13.96 3.11
 -10 -2 -15 13.01 3.15
 10 -2 15 10.85 2.85
 10 -2 16 37.64 3.66
 -10 2 -16 38.15 3.76
 -10 -2 -16 35.99 3.75
 -10 -2 -16 31.78 3.76
 -10 2 -16 36.84 3.79
 -10 2 -16 33.02 3.75
 -10 -2 -16 36.91 3.97
 -10 2 -17 6.34 2.9
 -10 -2 -17 8.29 2.98
 -10 -2 -17 5.5 2.76
 -10 2 -17 4.58 2.77
 -10 -2 -17 9.37 2.77
 -10 2 -17 7.98 2.8
 10 -2 17 6.57 2.68
 -10 2 -18 14.26 2.88
 -10 -2 -18 16.67 3.01
 -10 2 -18 15.57 2.95
 -10 -2 -18 18.21 3.1
 -10 2 -19 12.84 2.66
 -10 -2 -19 15.33 2.72
 -10 -2 -19 12.92 2.65
 -10 2 -19 15.37 2.64
 -10 -2 -19 11.11 2.46
 -10 2 -19 13.65 2.74
 10 -2 19 15.91 2.59
 -10 2 -20 3.13 1.96
 -10 -2 -20 3.91 2.07
 -10 -2 -20 1.09 1.78
 -10 2 -20 -0.29 2.06
 10 -2 20 2.38 1.83
 10 2 20 2.7 2.19
 10 -2 21 0.77 1.46
 -10 -2 -21 1.88 1.4
 -10 2 -21 2.08 1.72
 -10 2 -22 -0.28 1.25
 10 2 22 2.09 1.3
 -10 -4 22 4.7 1.95
 -10 4 21 5.74 2.69
 -10 4 21 4.26 1.63
 10 4 -21 7.32 2.07
 -10 -4 21 5.83 2.26
 10 4 -20 27.47 2.86
 -10 4 20 23.18 2.67
 10 4 -20 21.89 2.3
 -10 4 20 24.65 3.48
 -10 -4 20 33.61 3.09
 -10 4 19 28.83 3.18
 10 4 -19 40.59 3.31
 -10 4 19 36.86 4.09
 10 4 -18 10.27 2.75
 -10 -4 18 11.23 3.12
 -10 4 17 11.26 2.85
 -10 4 17 13.26 3.74
 10 4 -17 11.3 2.81
 -10 -4 17 15.67 3.37
 -10 4 16 6.29 3.73
 -10 -4 16 11.67 3.39
 10 4 -16 6.13 2.06
 10 4 -16 11.45 2.98
 -10 -4 15 104.49 5.67
 -10 4 15 96.83 6.17
 10 4 -15 102.74 5.35
 -10 -4 14 54.28 4.01
 10 4 -14 60.81 4.2
 10 4 -14 51.84 3.62
 -10 -4 14 59.93 4.49
 -10 -4 13 6.58 2.66
 -10 -4 13 4.05 3.14
 -10 4 13 5.75 2.53
 10 4 -13 5.92 2.57
 10 4 -13 3.94 2
 -10 4 12 24.28 3.05
 10 4 -12 21.87 3
 -10 -4 12 17.89 2.86
 -10 -4 11 42.37 3.4
 -10 -4 11 39.94 3.34
 -10 4 11 39.65 3.58
 10 4 -11 41.13 3.41
 -10 -4 10 6.28 2.29
 -10 4 10 9.76 2.49
 10 4 -10 6.61 2.3
 10 4 -10 8.71 1.97
 10 4 -10 7.05 2.24
 10 4 -10 7.33 2.27
 -10 -4 10 5.4 2.3
 10 4 -9 5.86 2.15
 -10 4 9 7.82 2.44
 -10 -4 9 12.18 2.37
 -10 -4 9 5.86 2.23
 10 4 -9 8.02 1.96
 10 4 -9 7.19 2.15
 -10 4 9 8.54 2.51
 10 4 -8 1.81 1.98
 10 4 -8 1.82 2.06
 -10 4 8 4.11 2.39
 -10 -4 8 2.18 2.06
 10 4 -8 0.89 1.88
 10 4 -8 3.32 1.8
 10 4 -7 220.49 7.87
 10 4 -7 226.04 7.93
 10 4 -7 206.11 7.47
 -10 -4 7 219.62 7.77
 -10 -4 6 5.55 2.08
 -10 4 6 5.46 2.38
 10 4 -6 5.27 2.09
 10 4 -6 6.46 2.14
 -10 -4 6 4.69 2.14
 -10 -4 5 26.5 2.67
 10 4 -5 28.32 2.7
 10 4 -5 27.56 2.65
 -10 4 5 29.2 2.88
 10 4 -4 7.02 2.2
 -10 4 4 9.79 2.37
 -10 4 4 9.93 2.33
 -10 4 4 15.68 3.67
 -10 4 4 10.62 2.45
 -10 4 3 32.03 2.9
 10 4 -3 28.34 2.54
 -10 4 3 38.19 3.96
 -10 4 3 27.8 2.86
 10 4 -3 28.25 2.88
 -10 4 3 29.51 2.71
 10 4 -2 36.9 3.29
 -10 4 2 47.47 3.37
 -10 4 2 55.24 3.67
 -10 4 2 68.43 4.79
 -10 4 2 49.92 3.46
 10 4 -2 30.39 2.75
 10 4 -2 34.29 2.91
 -10 4 1 2.63 1.91
 10 4 -1 4.28 2.23
 10 4 -1 3.01 1.83
 -10 4 1 3.29 2.2
 -10 4 1 3.73 3.18
 10 4 -1 2.17 1.81
 -10 4 1 2.06 1.78
 -10 4 1 4.42 2.13
 10 4 0 5.9 2.47
 -10 4 0 6.97 2.36
 10 4 0 3.68 2.03
 -10 4 0 2.74 1.99
 -10 4 0 4.72 2.38
 10 4 0 1.71 1.92
 -10 4 0 3.63 1.88
 -10 4 0 1.73 2.28
 10 4 0 3.04 2.21
 -10 4 -1 45.52 3.1
 10 4 1 39.67 3.56
 10 4 1 38.12 3
 -10 4 -1 40.5 3.12
 -10 4 -1 42.03 2.89
 -10 4 -1 41.62 3.34
 -10 4 -1 41.9 3.29
 -10 4 -2 61.49 3.78
 10 4 2 54.54 3.58
 -10 4 -2 66.63 3.63
 -10 4 -2 58.59 3.3
 -10 4 -3 8.32 1.8
 -10 4 -3 6.92 2.31
 10 4 3 6.09 2.71
 -10 4 -4 48.25 3.53
 -10 4 -4 43.52 2.96
 10 4 4 51.34 4.09
 10 -4 4 51.7 3.12
 10 4 5 93.42 5.15
 -10 4 -5 87.76 4.61
 10 4 5 86.06 4.96
 10 -4 5 94.95 4.25
 10 4 5 90.97 4.68
 -10 4 -5 79.02 3.94
 10 4 6 5.26 2.25
 10 4 6 4.96 2.75
 -10 4 -6 4.53 1.83
 -10 4 -6 5.8 2.34
 10 4 6 7.06 2.6
 10 4 7 39.31 3.69
 -10 4 -7 36.15 3.38
 -10 4 -7 28.79 2.66
 10 4 7 27.94 3.12
 10 4 7 36.93 3.91
 10 -4 7 30.65 2.76
 10 4 8 2.94 2.37
 -10 4 -8 2.74 1.85
 10 4 8 3.51 2.77
 -10 4 -8 1.88 2.42
 10 -4 8 2.81 2.05
 10 4 9 1.7 2.38
 -10 4 -9 0.44 1.76
 10 4 9 -0.93 2.78
 -10 4 -9 -0.22 2.44
 10 -4 9 -0.75 2.15
 10 4 10 3.04 2.51
 -10 4 -10 2.21 1.81
 10 -4 10 -0.5 2.27
 -10 4 -10 1.24 2.57
 10 4 10 4.63 3.02
 10 -4 11 29.21 3.2
 -10 4 -11 29.63 3.5
 10 4 11 32.33 3.93
 10 4 11 25.46 3.4
 10 -4 12 5.51 2.59
 -10 4 -12 4.87 2.91
 10 4 12 8.23 3.17
 10 4 12 5.27 2.78
 10 -4 13 2.32 2.6
 10 4 13 4.57 2.73
 10 -4 14 1.44 2.51
 -10 4 -14 1.64 2.62
 10 4 14 3.37 2.98
 10 4 14 0.44 2.36
 10 -4 15 24.24 3.08
 -10 4 -15 25.3 3.37
 10 4 15 23.86 3.69
 10 4 16 25.64 3.49
 -10 4 -16 30.07 3.26
 10 4 16 19.92 2.79
 10 -4 17 33.57 3.11
 -10 4 -17 28.57 3.11
 10 4 17 19.13 3.13
 10 4 17 21.01 3.18
 10 -4 18 17.56 2.46
 10 4 18 13.94 2.61
 10 4 18 10.54 2.48
 -10 4 -18 18.11 2.46
 10 4 19 7.74 2.01
 10 -4 19 14.18 2.08
 10 4 20 2.47 1.46
 10 -4 20 3.26 1.38
 -10 -6 19 3.19 1.79
 -10 6 19 3.4 1.56
 -10 -6 18 3.94 2.07
 -10 6 18 4.61 1.89
 -10 -6 17 19.18 2.66
 -10 6 17 15.86 2.53
 -10 -6 16 14.37 2.72
 10 6 -16 8.4 1.78
 -10 6 16 9.44 2.49
 -10 -6 15 1.57 2.63
 10 6 -15 1.7 1.66
 -10 6 15 1.02 2.45
 10 6 -14 4.72 1.94
 -10 -6 13 11.71 3.04
 -10 6 13 4.61 2.79
 10 6 -13 12.27 2.27
 -10 -6 12 49.17 3.98
 -10 6 12 45.05 3.89
 -10 6 12 35.16 4.08
 10 6 -12 38.28 3.29
 -10 6 11 2.73 2.46
 10 6 -11 -0.12 1.94
 -10 6 11 3.75 2.76
 -10 -6 11 1.41 2.82
 -10 6 10 -1.35 2.55
 -10 6 10 4.76 2.61
 -10 6 10 0.47 2.42
 -10 6 9 4.02 2.57
 -10 6 9 6.86 2.61
 10 6 -9 4.1 2.21
 -10 6 9 3.52 2.64
 10 6 -9 5.37 2.13
 10 6 -8 3.24 2.37
 -10 6 8 0.88 2.58
 -10 6 8 1.23 2.64
 -10 -6 8 6.23 2.43
 10 6 -8 3.24 2.25
 -10 6 8 3.42 2.67
 10 6 -8 3.69 2.06
 10 6 -7 4.34 2.35
 -10 6 7 7.61 2.91
 10 6 -7 7.45 2.34
 -10 -6 7 7.07 2.41
 -10 6 7 1.94 2.58
 -10 6 7 5.35 2.75
 -10 6 6 51.19 4.33
 -10 6 6 50.68 4.36
 10 6 -6 59.53 4.15
 10 6 -6 54.97 4.13
 10 6 -6 63.93 4.27
 10 6 -6 62.31 4.11
 -10 6 6 54.58 4.47
 -10 -6 6 58.15 3.81
 -10 6 5 17.48 3.18
 10 6 -5 17.55 2.79
 -10 6 5 20.6 3.4
 -10 -6 5 21.63 2.83
 -10 6 5 12.76 2.9
 10 6 -5 15.75 2.83
 10 6 -5 15.14 2.85
 -10 6 4 48.53 4
 10 6 -4 50.45 3.87
 -10 6 4 51.1 4.37
 -10 -6 4 54.41 3.66
 10 6 -4 44.09 3.78
 10 6 -4 49.23 3.75
 -10 6 4 44.64 3.9
 10 6 -3 2.34 2.31
 -10 -6 3 3.19 2.19
 -10 6 3 2.78 2.38
 10 6 -3 5.04 2.3
 -10 6 3 2.23 2.41
 -10 6 3 1.67 2.45
 10 6 -3 0.7 2.21
 10 6 -3 1.97 2.22
 -10 6 2 14.95 2.92
 10 6 -2 16.4 2.88
 -10 6 2 12.73 2.98
 10 6 -2 15.64 2.69
 10 6 -2 19.29 2.9
 -10 6 2 17.8 3.02
 10 6 -2 11.63 2.71
 10 6 -1 5.04 2.34
 -10 6 1 4.7 2.51
 10 6 -1 6.9 2.69
 10 6 -1 4.46 2.47
 -10 6 1 7.21 2.52
 -10 6 1 2.77 2.59
 10 6 -1 3.66 2.34
 10 6 -1 2.93 2.47
 -10 6 0 0.69 2.52
 -10 6 0 5.22 2.78
 10 6 0 0.71 2.45
 -10 6 0 7.15 2.49
 10 6 0 3.55 2.46
 10 6 0 3.75 2.44
 10 6 0 6.36 2.95
 -10 6 -1 19.34 2.96
 -10 6 -1 23.14 3.26
 10 6 1 13.43 2.89
 10 6 1 16.7 2.72
 10 6 1 16.18 2.86
 10 6 1 17.51 2.88
 -10 6 -1 19.01 2.77
 10 6 1 17.11 3.09
 10 6 2 11.18 2.78
 10 6 2 9.7 2.7
 -10 6 -2 8.61 2.58
 -10 6 -2 6.82 2.74
 10 6 2 9.29 2.97
 10 6 2 7.21 2.5
 10 6 2 10.95 2.62
 10 6 2 9.88 2.62
 -10 6 -2 11.14 2.88
 -10 6 -2 8.53 2.43
 10 6 3 75.02 4.39
 -10 6 -3 77.99 4.57
 10 6 3 69.48 5.02
 -10 6 -3 70.73 4.69
 -10 6 -3 65.66 4.19
 10 6 3 69.25 4.39
 10 6 3 67.4 4.33
 -10 6 -3 67.4 4.62
 10 6 3 61.75 4.58
 10 6 3 70.48 4.39
 10 6 4 0.68 2.55
 -10 6 -4 1.6 2.66
 -10 6 -4 4.82 2.21
 10 6 4 1.88 2.37
 -10 6 -4 -0.22 2.34
 10 6 4 -0.32 2.23
 -10 6 -4 2.21 2.71
 10 6 4 -0.29 2.69
 10 6 5 9.59 2.85
 -10 6 -5 7.29 2.83
 10 6 5 7.05 3.1
 -10 6 -5 8.31 2.23
 10 6 5 8.15 2.64
 -10 6 -5 8.45 2.47
 -10 6 -5 7.59 2.91
 10 6 5 8.21 2.99
 10 6 6 5.54 2.71
 -10 6 -6 4.82 2.28
 10 6 6 2.45 2.86
 -10 6 -6 2.49 2.04
 10 6 6 3.63 2.85
 10 6 6 5.69 2.62
 -10 6 -6 3.9 2.7
 -10 6 -6 6.89 2.8
 10 6 7 36.86 4.07
 -10 6 -7 49.47 3.54
 10 6 7 52.76 4.2
 -10 6 -7 50.76 4.16
 -10 6 -7 55.09 4.21
 10 6 7 44.71 4.23
 10 6 7 54.88 4.66
 -10 6 -7 50.63 3.83
 -10 6 -8 52.72 3.62
 -10 6 -8 57.25 4.32
 10 6 8 49.55 4.14
 10 6 8 63.11 4.87
 -10 6 -8 57.59 4.02
 10 6 8 45.74 4.38
 10 6 9 23.9 3.51
 10 6 9 24.45 3.26
 -10 6 -9 28.31 3.5
 10 6 9 24.45 3.65
 -10 6 -9 26.93 3.43
 -10 6 -9 24.47 2.9
 10 6 10 42.04 3.84
 -10 6 -10 45.79 3.99
 -10 6 -10 48.27 3.99
 10 6 10 45.06 4.34
 -10 6 -10 42.21 3.42
 10 6 10 31.87 3.77
 -10 6 -11 60.37 4.34
 -10 6 -11 64.94 4.32
 10 6 11 54.87 4.5
 10 6 11 52.33 4.17
 -10 6 -12 30.29 3.38
 10 -6 12 31.15 2.98
 -10 6 -12 25.37 2.77
 10 6 13 15.62 2.82
 10 -6 13 30.1 2.77
 -10 6 -13 29.64 3.25
 10 6 13 24.7 3.25
 -10 6 -13 20.96 2.44
 10 6 13 23.55 2.97
 -10 6 -13 25.75 3.05
 10 6 14 9.15 2.27
 10 6 14 13.14 2.43
 10 -6 14 19.89 2.4
 -10 6 -14 16.48 2.68
 -10 6 -14 20.15 2.61
 10 6 14 13.32 2.75
 10 6 15 22.3 2.45
 -10 6 -15 25.9 2.71
 10 6 15 19.23 2.66
 10 6 15 17.22 2.48
 -10 6 -15 23.21 2.52
 10 -6 15 22.84 2.35
 10 -6 16 1.64 1.54
 -10 6 -16 2.51 1.59
 10 6 16 -0.15 1.62
 -10 6 -16 0.58 1.79
 10 6 16 0.74 1.73
 10 -6 17 20.66 1.66
 10 6 17 7.44 1.6
 10 8 -15 15.32 1.32
 10 8 -14 34.81 2.12
 10 8 -13 9.64 1.49
 10 8 -13 10.41 1.63
 10 8 -13 9.61 1.47
 10 8 -12 18.58 2.01
 10 8 -12 20.84 1.94
 10 8 -12 14.69 1.95
 10 8 -11 23.11 2.23
 10 8 -11 27.18 2.36
 10 8 -11 24.93 2.24
 10 8 -11 21.5 2.27
 10 8 -10 38.77 2.76
 -10 8 10 26.16 2.8
 10 8 -10 36.7 2.86
 10 8 -10 34.34 2.58
 10 8 -10 34.98 2.65
 10 8 -10 31.95 2.69
 -10 8 9 0.78 2.04
 10 8 -9 -1.13 1.57
 10 8 -9 -1.78 1.77
 10 8 -9 2.07 2.04
 10 8 -9 -0.08 1.78
 10 8 -9 2.54 1.87
 10 8 -8 6.56 1.8
 10 8 -8 7.77 2.1
 10 8 -8 5.45 1.97
 -10 8 8 4.34 2.21
 10 8 -8 6.15 2.23
 10 8 -7 3.69 1.72
 -10 8 7 3.36 2.15
 10 8 -7 2.17 1.89
 -10 8 7 1.95 2.18
 10 8 -7 1.42 2.21
 10 8 -6 9.82 1.95
 -10 8 6 13.95 2.54
 10 8 -6 7.65 2.13
 -10 8 6 7.42 2.52
 10 8 -6 11.41 2.52
 10 8 -5 13.04 2.06
 10 8 -5 13.17 2.64
 -10 8 2 9.71 2.59
 10 8 -1 3.71 1.93
 -10 8 1 5.58 2.51
 10 8 0 0.66 2.28
 10 8 1 26.78 3.05
 10 8 1 33 3.26
 -10 8 -2 38.66 3.59
 10 8 2 42.69 3.32
 -10 8 -2 45.17 3.44
 10 8 2 42.13 3.41
 10 8 2 37.64 3.27
 10 8 3 41.61 3.26
 -10 8 -3 45.26 3.4
 -10 8 -3 37.52 3.66
 -10 8 -3 37.77 3.53
 10 8 3 49.48 3.43
 -10 8 -4 49.76 3.56
 -10 8 -4 47.06 3.82
 -10 8 -4 56.05 3.64
 10 8 4 54.36 3.38
 -10 8 -4 50.01 3.72
 -10 8 -5 -0.54 1.88
 -10 8 -5 -0.82 2.1
 -10 8 -5 -1.94 2.22
 -10 8 -5 -1.44 2.15
 10 8 5 0.85 1.68
 -10 8 -6 7.93 2.19
 -10 8 -6 4.79 2.13
 -10 8 -6 6.92 2.05
 -10 8 -6 8.74 2.18
 10 8 6 4.02 2.11
 -10 8 -7 7.11 2.11
 -10 8 -7 9.41 2.09
 -10 8 -7 8.39 2.02
 -10 8 -7 8.38 2.23
 10 8 7 9.08 2.21
 -10 8 -8 8.36 2.03
 -10 8 -8 8.25 1.88
 10 8 8 3 1.91
 -10 8 -8 7.06 1.83
 -10 8 -8 6.87 2.05
 -10 8 -9 0.57 1.61
 10 8 9 -0.23 1.65
 -10 8 -9 -1.85 1.54
 -10 8 -9 0.26 1.75
 10 8 10 0.27 1.53
 -10 8 -10 -1.54 1.6
 -10 8 -10 1.65 1.65
 10 8 11 0.11 1.34
 -10 8 -11 1.23 1.43
 -10 8 -11 -0.5 1.32
 -10 8 -12 0.74 1.23
 -11 1 24 11.53 2.25
 11 1 -24 10.63 1.61
 11 -1 -24 7.31 1.44
 -11 -1 23 -0.47 2.17
 -11 1 23 1.21 2.54
 11 -1 -23 1.52 1.69
 11 1 -23 0.4 1.64
 11 1 -23 1.33 1.95
 11 1 -22 48.47 3.46
 11 1 -22 48.69 3.22
 11 -1 -22 46.43 3.28
 11 -1 -22 51.19 3.24
 11 1 -22 52.31 3.31
 -11 1 22 48.75 4.01
 11 -1 -21 14.4 2.39
 11 1 -21 13.45 2.75
 11 1 -21 11.82 2.38
 11 -1 -21 14.33 2.5
 11 1 -20 13.72 2.76
 11 1 -19 22.19 3.17
 -11 -1 19 15.22 3.02
 11 -1 -18 3.59 2.44
 11 1 -18 0.55 2.56
 -11 1 18 1.93 2.58
 -11 -1 18 1.34 2.58
 11 -1 -17 28.66 3.25
 11 1 -17 29.22 3.46
 -11 1 17 28.94 3.47
 -11 -1 17 29.54 3.48
 -11 -1 17 23.61 3.63
 11 1 -16 34.65 3.46
 -11 -1 16 32.52 3.71
 11 -1 -16 27.22 3.08
 -11 -1 16 23.52 3.38
 -11 -1 15 198.96 7.8
 -11 -1 15 199.74 7.91
 -11 1 15 196.97 7.91
 -11 -1 15 193.7 7.67
 11 1 -15 204.32 7.77
 11 -1 -15 199.32 7.61
 -11 -1 14 48.42 3.75
 -11 1 14 39.02 3.44
 -11 -1 14 39.23 3.53
 -11 -1 14 48.86 3.53
 11 1 -14 46.66 3.58
 11 -1 -14 39.55 3.3
 -11 -1 13 298.6 9.9
 11 -1 -13 299.1 9.87
 11 1 -13 299.68 10
 -11 -1 13 291.47 9.87
 -11 1 13 302.39 10.16
 -11 1 12 71.59 3.74
 11 1 -11 361.19 11
 -11 1 11 346.3 10.87
 -11 -1 11 359.64 11.25
 11 1 -11 363.06 11.37
 11 -1 -11 358.1 11.23
 -11 -1 11 357.77 11.28
 -11 1 11 356.67 11.26
 -11 -1 11 374.51 11.11
 -11 -1 10 68.82 3.52
 11 1 -10 68.89 3.43
 -11 1 10 62.02 3.34
 -11 -1 10 71.16 3.78
 -11 -1 10 68.98 3.76
 -11 1 10 60.92 3.68
 11 1 -10 61.53 3.4
 11 -1 -10 64.16 3.42
 11 -1 -10 65.2 3.62
 11 1 -10 68.82 3.72
 11 -1 -10 61.61 3.46
 -11 1 10 65.3 3.67
 -11 -1 10 63.36 3.63
 -11 -1 9 497.99 14.39
 11 1 -9 500.93 14.41
 -11 1 9 491.07 14.22
 -11 -1 9 492.74 14.58
 -11 -1 9 480.5 14.53
 -11 1 9 514.82 14.68
 11 -1 -9 489.7 14.5
 11 1 -9 501.09 14.47
 11 1 -9 502.85 14.65
 11 -1 -9 518.45 14.61
 11 -1 -9 506.74 14.38
 -11 1 9 513.81 14.66
 -11 -1 9 487.5 14.59
 -11 -1 8 16.76 2.2
 -11 -1 8 15.31 2.38
 -11 -1 8 16.86 2.4
 -11 1 8 21.28 2.26
 -11 1 8 18.93 2.47
 11 -1 -8 21.03 2.45
 11 1 -8 19.03 2.49
 11 -1 -8 18.74 2.14
 11 1 -8 15.83 2.05
 -11 -1 8 14.85 2.41
 -11 1 8 17.46 2.49
 11 1 -8 16.81 2.21
 11 -1 -8 20.61 2.23
 11 1 -8 14.97 2.35
 11 -1 -8 21.26 2.5
 11 -1 -7 226.56 7.53
 11 1 -7 228.72 7.71
 11 1 -7 241.13 7.64
 11 -1 -7 243.01 7.68
 -11 -1 7 230.23 7.67
 -11 1 7 235.16 7.72
 11 1 -7 234.71 7.68
 11 -1 -6 172.16 6.14
 11 1 -6 200.89 6.47
 11 -1 -6 183.06 6.11
 -11 1 6 158.56 5.85
 11 1 -6 198.11 6.33
 11 -1 -6 190.85 6.29
 11 1 -5 830.66 21.92
 11 -1 -5 802.3 21.88
 11 1 -5 824.34 21.95
 11 1 -5 778.52 21.5
 11 -1 -5 803.34 21.74
 11 1 -5 838.4 22.08
 11 -1 -5 739.53 21.65
 -11 1 4 343.06 10.02
 11 -1 -4 329.68 9.96
 11 1 -4 354.3 10.27
 11 1 -4 329.96 9.76
 11 -1 -4 316.31 9.96
 11 1 -4 340.68 10.06
 11 -1 -4 325.42 9.94
 11 1 -4 352.52 10.18
 -11 -1 3 1304.53 35.77
 11 1 -3 1338.98 35.98
 11 -1 -3 1338.11 35.72
 11 1 -3 1347.23 35.8
 11 -1 -3 1349.84 35.8
 -11 1 3 1358 35.81
 -11 1 3 1423.26 35.77
 11 1 -3 1331.41 35.81
 -11 1 2 204 6.34
 11 -1 -2 200.95 6.41
 11 1 -2 183.18 6.64
 -11 -1 2 193.32 6.67
 11 1 -2 186.81 6.45
 -11 1 2 209.09 6.62
 -11 -1 2 190.78 6.41
 11 -1 -1 709.38 18.97
 -11 -1 1 671.51 18.99
 11 1 -1 666.33 19.12
 -11 1 1 719.42 18.99
 -11 -1 1 701.25 19.1
 -11 1 1 701.51 18.81
 11 1 -1 722.95 19.19
 -11 1 1 694.55 18.91
 11 1 -1 702.78 18.92
 11 1 -1 643.1 18.84
 -11 1 1 703.69 19.06
 -11 -1 1 659.39 18.83
 -11 -1 0 31.65 2.39
 -11 1 0 31.01 2.41
 11 -1 0 25.68 2.35
 11 1 0 25.09 2.25
 -11 1 0 35.64 3.38
 -11 -1 0 32.32 3.11
 11 -1 0 25.2 1.86
 11 1 0 29.93 2.58
 -11 1 0 29.61 2.07
 11 1 0 36.68 2.61
 11 1 0 25.7 2.58
 -11 1 0 32.6 2.44
 -11 1 0 28.05 2.52
 -11 -1 0 29.39 2.66
 -11 -1 0 35.48 2.67
 -11 1 -1 1117.54 28.94
 -11 -1 -1 1075.19 28.85
 -11 1 -1 1103.54 28.76
 11 1 1 1052.07 28.81
 -11 1 -1 1100.72 28.69
 -11 1 -1 1066.02 28.7
 -11 -1 -1 1041.76 28.77
 -11 1 -1 1066.91 28.81
 -11 -1 -1 1073.48 28.66
 -11 1 -1 1074.62 28.91
 11 1 1 1088.27 28.98
 -11 1 -1 1051.08 28.41
 11 1 1 1085.7 28.92
 11 -1 1 1062.72 28.78
 11 1 1 1071.24 28.62
 -11 -1 -2 689.89 19
 -11 1 -2 704.48 18.95
 -11 1 -2 675.97 18.75
 -11 1 -2 691 19.03
 -11 -1 -2 673.78 19.01
 11 1 2 709.57 19.07
 11 -1 2 685.7 19
 11 1 2 688.89 18.75
 -11 1 -2 682.86 19.02
 11 1 2 715.16 19.24
 -11 1 -2 671.9 18.85
 -11 -1 -2 669.42 18.94
 -11 1 -2 673.79 18.96
 -11 1 -2 723.29 19.17
 -11 1 -2 663.27 18.47
 -11 1 -3 2112.96 55.87
 -11 1 -3 2158.61 56.22
 -11 -1 -3 2118.9 56.22
 -11 1 -3 2160.06 56.14
 -11 -1 -3 2078.21 56.17
 -11 1 -3 2119.79 56.17
 -11 1 -3 2180.95 56.16
 -11 -1 -3 2110.46 56.18
 -11 1 -3 2160.54 56.05
 11 -1 3 2122.16 56.23
 11 1 3 2206.51 56.22
 -11 1 -3 2194.49 56.3
 -11 1 -4 19.55 1.85
 -11 -1 -4 19.95 2.52
 -11 1 -4 24.68 2.56
 -11 -1 -4 20.94 2.22
 -11 1 -4 20.62 2.15
 -11 -1 -4 20.5 2.44
 -11 1 -4 22.56 2.44
 -11 1 -4 19.9 2.84
 11 -1 4 23.02 2.33
 11 1 4 22.84 2.25
 -11 1 -4 20.53 2.21
 -11 1 -4 21.77 2.42
 -11 -1 -5 1581.54 43.12
 -11 1 -5 1596.94 43.1
 -11 -1 -5 1598.33 43.15
 -11 1 -5 1610.6 43.06
 -11 1 -5 1635.09 42.83
 11 -1 5 1670.32 43.23
 11 1 5 1647.34 43.05
 11 1 6 341.36 10.5
 11 -1 6 354.68 10.68
 -11 1 -6 335.75 10.61
 -11 -1 -6 323.85 10.59
 -11 -1 -6 334.74 10.66
 -11 1 -6 333.83 10.61
 -11 -1 -6 333.4 10.64
 -11 1 -6 348.47 10.6
 -11 1 -6 354.81 10.33
 -11 1 -6 331.71 10.49
 11 -1 7 624.63 17.33
 11 1 7 592.97 17.14
 -11 1 -7 589.34 17.2
 -11 -1 -7 574.95 17.23
 -11 1 -7 586.89 17.22
 -11 -1 -7 584.99 17.26
 -11 -1 -7 581.11 17.27
 -11 1 -7 610.61 17.21
 -11 1 -7 595.07 16.83
 -11 1 -7 601.42 17.11
 -11 -1 -8 172.34 6.82
 -11 1 -8 184.45 6.75
 -11 1 -8 179.56 6.78
 -11 -1 -8 171.58 6.77
 11 1 8 170.5 6.6
 11 -1 8 187.22 6.8
 -11 1 -8 181.93 6.78
 -11 -1 -8 175.95 6.81
 -11 1 -8 183.28 6.63
 11 1 9 281.6 9.41
 -11 1 -9 288.92 9.36
 -11 1 -9 276.52 9.5
 -11 -1 -9 272.18 9.5
 -11 1 -10 22.53 2.78
 -11 -1 -10 17.58 2.9
 -11 1 -10 22.33 2.9
 11 -1 10 25.68 2.79
 -11 -1 -10 20.22 2.92
 -11 1 -10 24.09 2.98
 -11 -1 -10 19.84 2.87
 -11 1 -10 24.1 2.67
 -11 1 -11 198.14 7.52
 -11 1 -11 199.36 7.8
 -11 -1 -11 195.72 7.81
 11 -1 11 225.47 7.99
 11 1 11 220.49 7.78
 -11 -1 -11 203.44 7.91
 -11 1 -11 209.35 7.76
 11 1 11 183.52 7.69
 -11 1 -11 203.37 7.8
 -11 -1 -11 196.95 7.8
 -11 1 -12 62.25 4.32
 -11 -1 -12 61.26 4.37
 11 1 12 59.05 4.04
 11 -1 12 73.82 4.44
 -11 -1 -12 61.73 4.4
 -11 1 -12 73.55 4.38
 11 1 12 47.88 3.9
 -11 1 -12 67.14 4.42
 -11 -1 -12 64.74 4.39
 11 -1 13 81.87 4.82
 11 1 13 75.47 4.56
 -11 -1 -13 81.37 5.02
 -11 1 -13 83.45 4.86
 -11 1 -13 76.05 4.88
 -11 -1 -13 79.77 4.95
 -11 1 -13 74.48 4.84
 -11 -1 -13 73.79 4.81
 11 1 14 59.93 4.04
 11 -1 14 64.11 4.4
 -11 -1 -14 53.81 4.43
 -11 1 -14 51.57 4.2
 -11 1 -14 57.36 4.5
 -11 -1 -14 53.02 4.36
 -11 1 -14 56.11 4.39
 -11 -1 -14 52.98 4.43
 -11 -1 -15 30.34 3.72
 -11 1 -15 32.25 3.67
 11 -1 15 26.06 3.43
 -11 1 -15 30.3 3.75
 -11 -1 -15 26.62 3.7
 -11 1 -15 26.5 3.6
 -11 -1 -15 31.13 3.66
 -11 -1 -16 25.49 3.56
 -11 1 -16 21.3 3.37
 -11 1 -16 22.04 3.57
 -11 -1 -16 21.45 3.46
 -11 1 -16 19.12 3.35
 -11 -1 -16 15.99 3.34
 11 -1 16 21.88 3.11
 11 -1 17 32.54 3.42
 -11 1 -17 25.46 3.48
 -11 -1 -17 30.09 3.54
 -11 1 -17 29.2 3.64
 -11 -1 -17 28.3 3.66
 -11 -1 -17 29.05 3.58
 -11 1 -17 33.29 3.67
 -11 1 -18 18.09 3.12
 -11 -1 -18 10.61 2.96
 11 -1 19 23.22 2.6
 -11 -1 -19 19.17 2.82
 -11 1 -19 21.78 2.98
 -11 1 -19 19.22 2.99
 -11 -1 -19 17.19 2.91
 -11 1 -19 20.21 2.97
 -11 -1 -19 18.11 2.97
 -11 1 -20 13.98 2.46
 -11 -1 -20 16.6 2.55
 -11 -1 -20 13.1 2.28
 -11 1 -20 15.42 2.53
 11 -1 20 14.49 2
 -11 -1 -21 14.41 2
 -11 1 -21 17.01 2.18
 -11 1 -22 2.86 1.33
 -11 3 23 1.28 2.11
 -11 -3 23 -0.08 1.65
 11 3 -23 1.99 1.18
 -11 3 22 20.62 3.08
 11 3 -22 27.52 2.6
 11 3 -22 21.94 2.06
 -11 -3 22 22.08 2.6
 -11 -3 21 2.85 2.42
 11 3 -21 2.43 2.21
 11 3 -21 3.5 1.76
 -11 3 21 6.98 3.03
 -11 3 20 19.98 2.66
 11 -3 -20 22 2.53
 11 3 -20 25.11 3.1
 11 3 -20 19.72 2.42
 -11 3 20 25.08 3.69
 -11 3 19 2.18 2.28
 11 3 -19 6.64 2.52
 11 3 -19 6.45 2.03
 11 -3 -19 2.99 2.06
 -11 -3 18 3.29 2.43
 -11 -3 18 1.11 3.13
 11 3 -18 0.75 2.57
 -11 -3 17 74.93 4.51
 11 3 -17 76.53 4.74
 -11 -3 17 72.67 4.97
 -11 -3 16 27.11 3.24
 -11 -3 16 26.23 3.78
 11 3 -16 30.24 3.45
 -11 -3 15 111.36 5.61
 11 3 -15 111.3 5.71
 -11 -3 15 121.65 5.8
 -11 -3 15 120.65 6.05
 -11 -3 14 52.29 3.94
 11 3 -14 48.82 3.9
 -11 -3 14 58.81 4.41
 -11 -3 13 239.98 8.74
 11 3 -13 231.34 8.68
 -11 -3 13 243.18 8.93
 -11 -3 12 8.96 2.44
 -11 3 12 10.62 2.37
 11 3 -12 11.23 2.67
 -11 -3 12 11.85 2.63
 11 3 -11 131.35 5.65
 -11 -3 11 129.51 5.6
 -11 -3 11 127.86 5.64
 11 3 -11 138.09 5.63
 11 3 -11 134.58 5.71
 -11 3 11 114.46 6.21
 -11 -3 10 9.63 2.38
 11 3 -10 8.98 1.99
 11 -3 -10 6.59 1.98
 -11 -3 10 8.6 2.24
 11 3 -10 5.96 2.08
 11 3 -10 6.64 2.07
 -11 -3 9 128.34 5.27
 11 3 -9 143.13 5.63
 -11 3 9 123.89 5.7
 11 3 -9 145.28 5.53
 11 -3 -9 135.85 5.4
 11 3 -9 137.26 5.68
 11 3 -9 135.81 5.57
 11 3 -8 113.83 5.13
 11 -3 -8 124.71 4.86
 11 3 -8 120.12 4.76
 -11 3 8 123.85 5.04
 11 3 -8 128.52 5.08
 11 -3 -8 123.98 5.03
 -11 -3 8 123.08 4.95
 -11 -3 8 122.23 5.33
 -11 3 8 131.43 6.18
 11 3 -8 115.17 4.92
 11 3 -8 120.66 5.23
 11 3 -8 128.14 5.4
 -11 3 8 117.25 5.4
 -11 -3 8 123.02 5.23
 -11 3 8 130.63 5.55
 -11 3 8 121.74 4.93
 -11 -3 8 121.27 4.94
 -11 3 7 337.14 11.37
 -11 -3 7 327.24 10.19
 -11 3 7 324.97 10.09
 11 3 -7 351.59 10.51
 11 3 -7 335.56 10.62
 -11 3 7 317.87 10.77
 -11 -3 7 338.26 10.58
 -11 -3 7 349.1 10.62
 -11 3 7 332.05 10.75
 -11 -3 7 334.63 10.15
 -11 3 7 331.56 10.19
 11 -3 -7 307.03 10.01
 11 3 -7 321.6 10.01
 11 3 -7 348.85 10.33
 11 -3 -7 319.34 10.18
 11 3 -7 326.37 10.54
 11 -3 -6 253.34 8.14
 -11 -3 6 251.56 8.16
 -11 3 6 246.01 8.08
 11 3 -6 245.11 8.31
 -11 -3 6 257.65 8.09
 -11 3 6 270.56 8.24
 11 -3 -6 239.88 7.96
 11 3 -6 239.55 7.9
 11 3 -6 249.42 8.18
 11 -3 -6 250.61 8.17
 -11 3 6 246.53 8.72
 -11 3 6 284.25 9.59
 -11 3 5 94.38 4.06
 -11 3 5 95.17 4.62
 11 3 -5 99.68 4.3
 11 3 -5 101.62 4.55
 -11 -3 5 97.75 4.14
 -11 3 5 97.31 4.2
 -11 3 5 98.48 5.34
 11 3 -4 383.47 11.82
 11 3 -4 391.39 12.22
 -11 3 4 381.37 12.26
 -11 3 4 403.21 12.08
 -11 3 3 143.85 5.74
 11 3 -3 159.7 6.07
 11 3 -3 159.57 5.64
 -11 3 3 158.64 6.69
 -11 3 3 148.51 5.91
 -11 3 3 145.49 5.7
 -11 3 3 133.89 5.77
 -11 3 2 565.88 16.85
 -11 -3 2 620.9 16.53
 -11 3 2 561.97 16.92
 -11 3 2 677.99 17.74
 11 3 -2 603.52 17
 -11 3 2 607.03 16.9
 11 3 -2 527.8 16.5
 11 3 -2 520.51 17.02
 -11 3 2 599.28 16.71
 -11 3 1 491.95 14.8
 -11 3 1 490.32 14.66
 -11 3 1 521.48 14.65
 -11 3 1 466.56 14.73
 -11 3 1 528.06 15.35
 11 3 -1 556.95 15.34
 11 3 -1 469.53 14.47
 11 3 -1 538.9 14.95
 11 3 0 490.55 15.2
 11 -3 0 499.97 14.66
 -11 3 0 502.6 15.01
 -11 3 0 531.13 15.35
 -11 3 0 542.23 15.14
 11 3 0 509.11 15.56
 -11 3 0 570.4 15.84
 -11 3 0 506.62 15.17
 -11 3 0 526.91 15.3
 -11 3 -1 442.29 13.77
 -11 3 -1 441.84 13.43
 11 -3 1 451.12 13.1
 -11 3 -1 447.88 13.2
 11 3 1 498.1 14.1
 11 3 1 430.91 13.45
 -11 3 -1 453.6 13.65
 -11 3 -1 439.29 13.52
 11 3 1 493.9 14.13
 -11 3 -2 329.79 10.08
 -11 3 -2 288.71 9.5
 11 -3 2 298.37 9.34
 -11 -3 -2 287.76 9.51
 -11 3 -2 287.83 9.25
 11 3 2 293.01 10.02
 11 3 2 265.7 9.53
 -11 3 -2 306.85 9.85
 11 3 2 327.21 10.29
 -11 3 -2 303.7 9.78
 -11 3 -3 161.43 6.22
 11 3 3 149.72 6.03
 11 3 3 173.78 6.63
 11 3 3 182.45 6.76
 -11 3 -3 170.02 6.23
 -11 3 -3 152.3 6.26
 -11 -3 -3 163.57 5.95
 -11 -3 -3 144.2 5.59
 -11 3 -3 147.44 5.6
 11 -3 3 164.5 5.89
 -11 3 -3 158.52 5.63
 -11 3 -3 158.2 5.91
 -11 -3 -4 21.3 2.41
 -11 3 -4 27.37 2.51
 -11 -3 -4 24.39 2.81
 -11 3 -4 20.45 2.58
 11 3 4 28.58 3.15
 -11 3 -4 34.24 3.12
 11 3 4 24.73 2.85
 11 -3 4 29.75 2.74
 11 3 4 27 3.25
 -11 3 -4 24.54 2.31
 -11 3 -4 31.91 2.72
 -11 3 -5 259.99 8.52
 -11 -3 -5 271.84 8.72
 -11 3 -5 276.35 9.09
 11 3 5 253.98 8.8
 -11 3 -5 258.52 8.59
 11 3 5 287.94 9.54
 -11 3 -5 245.74 8.49
 -11 3 -5 260.36 8.6
 -11 -3 -5 252.07 8.6
 11 -3 5 283.94 8.82
 11 -3 6 79.71 3.98
 -11 3 -6 73.97 3.75
 11 3 6 74.74 4.51
 -11 -3 -6 68.73 3.89
 -11 3 -6 61.45 3.71
 -11 3 -6 78.86 4.24
 -11 3 -6 70.08 3.86
 -11 -3 -6 64.64 3.86
 -11 3 -6 65.65 3.63
 -11 3 -7 105.23 4.84
 -11 -3 -7 102.25 4.93
 11 3 7 120.29 5.69
 11 3 7 112.63 5.49
 -11 -3 -7 113.29 5.03
 -11 3 -7 114.69 5.26
 -11 3 -7 112.27 4.97
 -11 3 -8 94.72 4.88
 -11 -3 -8 101.25 5.12
 11 3 8 129.24 5.95
 11 -3 8 117.24 5.12
 -11 3 -8 113.86 5.35
 11 3 8 105.8 5.49
 -11 3 -9 136.43 5.83
 -11 3 -9 118.26 5.69
 -11 -3 -9 133.76 5.97
 -11 -3 -9 130.59 5.8
 11 3 9 162.07 6.84
 11 -3 9 143.64 5.93
 -11 -3 -9 134.27 6.02
 -11 3 -9 127.05 5.76
 -11 3 -9 147.38 6.21
 11 3 9 129.17 6.18
 -11 3 -10 72.58 4.35
 -11 -3 -10 72.14 4.34
 11 -3 10 85.13 4.52
 -11 3 -10 69.22 4.34
 -11 -3 -10 73.07 4.57
 -11 -3 -10 70.43 4.46
 -11 3 -10 65.56 4.28
 -11 3 -10 81.88 4.65
 11 3 10 69.8 4.61
 -11 3 -11 97.84 5.09
 -11 -3 -11 92.22 5.01
 11 -3 11 99.83 5.08
 -11 3 -11 84.53 4.91
 -11 -3 -11 85.97 5.07
 -11 -3 -11 80.69 5.1
 -11 3 -11 82.06 4.81
 -11 3 -11 93.12 5.19
 11 3 11 85.55 5.11
 -11 3 -12 31.06 3.39
 -11 3 -12 24.14 3.38
 -11 -3 -12 30.94 3.57
 -11 -3 -12 35.19 3.46
 -11 3 -12 33.21 3.54
 11 -3 12 38.88 3.53
 11 3 12 29.22 3.38
 -11 3 -12 30.78 3.39
 -11 -3 -12 32.12 3.6
 -11 3 -13 15.12 3.07
 -11 -3 -13 13.14 3.08
 -11 3 -13 15.95 3.13
 -11 -3 -13 20.09 3.28
 11 3 13 18.26 3.6
 -11 3 -13 15.26 3.12
 11 3 13 9.38 2.83
 -11 3 -13 17.15 3.07
 11 -3 13 24.47 3.2
 -11 3 -14 36.89 3.7
 11 3 14 27.32 3.39
 -11 -3 -14 34.54 3.73
 -11 3 -14 34.83 3.56
 -11 3 -15 19.07 3.15
 -11 -3 -15 15.36 3.12
 -11 3 -15 22.76 3.26
 11 -3 15 28.11 3.35
 -11 3 -15 28.22 3.4
 11 3 15 22.61 3.78
 -11 3 -15 17.26 3.11
 -11 -3 -15 18.6 3.12
 -11 3 -16 38.75 3.6
 -11 3 -16 36.33 3.47
 -11 -3 -16 38.85 3.64
 11 3 16 39.71 4.01
 11 -3 16 36.02 3.58
 -11 3 -16 40.89 3.67
 -11 3 -17 21.59 2.88
 -11 -3 -17 18.19 2.93
 11 3 17 24.52 3.33
 -11 3 -17 23.97 3.07
 -11 3 -17 19.4 2.9
 -11 3 -18 0.77 2.2
 11 3 18 0.3 2.35
 -11 3 -18 2.96 2.05
 -11 -3 -18 1.8 2.05
 -11 3 -18 5.98 2.18
 11 -3 18 -0.89 2.11
 -11 3 -19 16.52 2.24
 11 3 19 12.87 2.45
 11 3 19 10.77 2.34
 11 -3 19 16.06 2.33
 -11 3 -20 -0.09 1.47
 11 3 20 2.76 1.66
 11 -3 20 2.71 1.56
 11 3 21 1.89 1.25
 11 -3 21 3.33 1.15
 -11 -5 21 1.33 1.61
 -11 -5 20 1.41 1.99
 -11 5 20 0.59 1.55
 11 5 -19 23.8 2.48
 -11 5 19 14.82 2.36
 -11 5 18 0.32 2.12
 -11 5 18 0.87 2.86
 11 5 -18 2.31 2.11
 -11 -5 18 0.79 2.53
 -11 -5 17 -2.03 2.83
 -11 5 17 0.74 2.45
 11 5 -17 5 2.39
 -11 5 17 5.13 3.04
 11 5 -17 -0.64 1.53
 11 5 -16 2.11 1.71
 -11 -5 16 0.66 2.82
 -11 -5 15 18.87 3.36
 11 5 -15 16.28 2.42
 11 5 -15 17.82 2.9
 -11 5 15 14.66 3.12
 11 5 -14 16.97 2.91
 11 5 -14 13.52 2.42
 -11 -5 14 13.88 3.45
 -11 -5 13 24.46 3.06
 -11 5 13 25.79 3.26
 -11 -5 13 27 3.65
 -11 -5 12 19.49 2.91
 -11 5 12 16.95 3
 11 5 -12 17.3 2.57
 -11 -5 12 20.97 3.54
 -11 -5 11 26.87 3.16
 -11 -5 11 27.15 3.16
 -11 5 11 25.21 3.23
 11 5 -11 31.1 3
 -11 -5 10 31.96 3.33
 -11 5 10 22.74 3.35
 -11 -5 10 32.85 3.26
 11 5 -10 23.31 2.84
 11 5 -10 25.77 3.02
 -11 5 10 23.57 3.31
 -11 5 9 8.52 2.82
 -11 -5 9 8.26 2.53
 -11 5 9 6.06 2.62
 -11 -5 9 9.07 2.56
 11 5 -9 5.84 2.15
 11 5 -9 8.33 2.63
 -11 5 8 32.9 3.6
 11 5 -8 45.05 3.69
 11 5 -8 43.39 3.64
 -11 -5 8 42.42 3.53
 -11 5 8 32.36 3.71
 11 5 -8 38.75 3.31
 -11 -5 8 42.84 3.47
 11 5 -7 10.13 2.53
 -11 5 7 12.15 2.93
 -11 -5 7 13.32 2.59
 -11 5 7 12.23 2.89
 -11 -5 7 14.68 2.55
 11 5 -7 6.92 2.18
 11 5 -7 11.69 2.64
 -11 5 6 29.73 3.48
 11 5 -6 40.42 3.47
 11 5 -6 42.41 3.51
 -11 -5 6 40.34 3.41
 -11 5 6 32.62 3.7
 -11 -5 6 39.17 3.32
 11 5 -6 30.28 3.08
 11 5 -5 21.63 2.69
 -11 5 5 19.67 3.07
 -11 -5 5 20.05 2.89
 11 5 -5 20.32 2.75
 -11 5 5 18.73 2.98
 11 5 -5 20.88 2.84
 -11 5 4 43.42 3.77
 11 5 -4 56.97 3.96
 -11 5 4 42.53 3.63
 11 5 -4 52.08 3.91
 -11 5 4 41.44 3.77
 -11 -5 4 47.42 3.73
 -11 5 3 74.81 4.44
 -11 5 3 79.58 4.67
 11 5 -3 90.17 4.9
 11 5 -3 84.22 4.7
 11 5 -3 81.38 4.56
 -11 5 3 74.72 4.54
 11 5 -2 117.82 5.86
 -11 5 2 135.45 6.1
 -11 5 2 124.04 6.07
 11 5 -2 128.61 6.37
 11 5 -2 151.59 6.39
 -11 5 2 128.06 6.04
 11 5 -2 151.19 6.25
 11 5 -1 163.42 6.96
 -11 5 1 144.48 6.52
 11 5 -1 152.74 6.43
 -11 5 1 155.58 6.53
 -11 5 1 151.85 6.41
 11 5 0 8.39 2.77
 11 5 0 5.67 2.24
 -11 5 0 9.22 2.33
 -11 5 0 11.6 2.61
 11 5 0 5.3 2.31
 -11 5 0 13.15 2.9
 11 5 1 15.18 2.59
 -11 5 -1 11.39 2.32
 -11 5 -1 10.67 2.8
 11 5 1 7.66 2.3
 -11 5 -1 9.59 2.5
 -11 5 -1 15.12 2.83
 11 5 1 10.12 2.8
 11 5 2 8.49 2.54
 -11 5 -2 10.46 2.47
 -11 5 -2 12.37 2.83
 11 5 2 5.62 2.75
 11 5 2 7.4 2.4
 -11 5 -2 9.37 2.89
 -11 5 -2 8.61 2.19
 11 5 2 14.36 3.11
 11 5 3 52.84 4.28
 11 5 3 43.7 3.76
 11 5 3 58.58 4.42
 11 5 3 51.91 3.8
 -11 5 -3 54.82 4.14
 -11 5 -3 46.22 3.33
 -11 5 -3 47.76 3.63
 -11 5 -3 49.4 3.94
 -11 5 -4 8.96 2.84
 11 5 4 4 2.8
 -11 5 -4 7.33 2.84
 -11 5 -4 6.55 2.44
 -11 5 -4 3.88 2.03
 11 5 4 3 2.4
 -11 5 -5 24.64 3.26
 -11 5 -5 20.3 3.25
 -11 5 -5 25.33 2.94
 -11 5 -5 20.03 2.54
 11 5 5 22.85 3.47
 11 5 5 20.12 3.01
 -11 5 -6 1.36 2.67
 11 5 6 1.72 2.84
 11 5 6 1.05 2.49
 -11 5 -6 0.97 1.79
 -11 5 -6 -0.21 2.12
 -11 5 -7 67.54 4.26
 11 5 7 68.22 4.66
 11 5 7 80.38 5.26
 -11 5 -7 66.34 4.69
 11 5 7 76.56 5.37
 11 -5 8 5.21 2.33
 11 5 8 2.98 2.52
 -11 5 -8 2.14 2.74
 11 5 8 3.52 2.87
 -11 5 -8 3.62 2.24
 11 5 8 0.15 3.04
 11 -5 9 36.17 3.36
 11 5 9 32.11 3.63
 -11 5 -9 32.56 3.74
 11 5 9 31.21 3.85
 11 5 9 34.16 4.08
 -11 5 -9 29.37 3.07
 11 5 10 9.26 2.82
 11 5 10 7.29 2.95
 11 -5 10 5.68 2.51
 -11 5 -10 8.34 2.26
 11 -5 11 16.52 2.82
 11 5 11 18.4 3.12
 -11 5 -11 15.82 3.38
 11 5 11 14.36 3.21
 11 5 11 16.54 3.59
 -11 5 -11 12.02 2.41
 -11 5 -12 22.22 3.17
 11 5 12 15.21 3.43
 11 5 12 12.63 2.98
 11 -5 12 19.39 2.88
 -11 5 -12 21.21 3.35
 11 5 12 16.4 3.26
 11 -5 13 67.48 4.17
 11 5 13 45.53 4.24
 -11 5 -13 59.38 4.36
 11 5 13 54.3 4.57
 11 5 14 2.61 2.61
 -11 5 -14 0.38 2.35
 11 5 14 2.42 2.53
 -11 5 -14 3.95 2.56
 11 5 14 -2.03 2.41
 -11 5 -15 37.25 3.39
 11 -5 15 41.32 3.27
 11 5 15 34.03 3.12
 -11 5 -15 34.92 3.1
 11 5 15 31.07 3.38
 11 5 16 1.88 2.15
 -11 5 -16 2.17 2.17
 11 -5 16 -1.25 2.03
 11 5 16 0.35 1.8
 -11 5 -16 1.55 1.87
 11 5 17 1.5 1.58
 11 -5 17 1.03 1.71
 -11 5 -17 1.89 1.92
 11 5 17 0.74 1.95
 11 5 18 2.13 1.56
 11 -5 18 5.87 1.53
 -11 7 17 51.93 2.89
 -11 -7 16 28.13 2.36
 -11 7 16 21.87 2.38
 11 7 -15 18.21 1.83
 11 7 -15 14.57 1.68
 -11 7 15 18.68 2.47
 -11 7 14 3.04 2.09
 11 7 -14 2.87 1.56
 11 7 -14 2.7 1.5
 -11 -7 14 3.44 2.3
 11 7 -14 3.79 1.79
 -11 7 13 21.7 2.9
 11 7 -13 18.7 2.25
 -11 -7 13 27.11 2.96
 11 7 -13 19.2 2.48
 -11 7 12 18.13 3.02
 11 7 -12 20.95 2.46
 -11 7 11 13.18 2.8
 11 7 -11 17.05 2.37
 -11 -7 11 18.33 3
 11 7 -10 32.93 3.11
 -11 7 10 35.07 3.51
 11 7 -10 33.25 3.06
 -11 7 10 30.21 3.55
 11 7 -9 21.1 2.75
 -11 7 9 21.9 3.2
 11 7 -9 26.01 2.95
 -11 -7 9 25.86 3.25
 11 7 -8 112.74 5.48
 -11 7 8 108.76 5.54
 11 7 -8 108.53 5.42
 -11 7 8 104.75 5.78
 11 7 -7 35.27 3.27
 -11 7 7 35.66 3.74
 11 7 -7 32.62 3.42
 -11 7 7 30.78 3.48
 11 7 -6 151.88 6.78
 11 7 -6 143.28 6.54
 -11 7 6 152.46 7.28
 11 7 -6 148.48 6.81
 -11 7 6 149.69 6.97
 11 7 -5 53.26 3.97
 11 7 -5 50.74 3.72
 -11 7 5 49.24 4.39
 11 7 -5 47.95 4.01
 -11 7 5 52.33 4.27
 11 7 -4 113.42 5.76
 -11 7 4 112.69 6.33
 11 7 -4 96.73 5.27
 11 7 -4 104.62 5.75
 -11 7 4 102.27 5.86
 -11 7 3 33.99 3.84
 11 7 -3 40.39 3.59
 11 7 -3 33.63 3.11
 -11 7 3 32.15 3.66
 11 7 -3 41.61 3.78
 -11 7 2 2.17 2.45
 -11 7 2 2.18 2.5
 11 7 -2 2.72 2.29
 -11 7 2 2.65 2.79
 -11 7 1 43.06 3.57
 -11 7 1 36.8 3.66
 11 7 -1 35.39 3.67
 -11 7 1 34.09 3.63
 11 7 -1 39.53 3.62
 -11 7 1 40.4 4.13
 11 7 0 74.59 4.78
 -11 7 0 70.96 4.56
 -11 7 0 62.94 4.7
 11 7 0 68.11 4.65
 11 7 0 74.32 4.74
 -11 7 0 65.78 4.61
 -11 7 -1 136.35 6.51
 -11 7 -1 142.88 6.42
 11 7 1 143.91 6.51
 11 7 1 151.37 6.82
 11 7 1 146.65 6.52
 -11 7 -1 139.92 6.7
 11 7 1 126.8 6.47
 11 7 2 40.45 3.77
 -11 7 -2 43.53 3.82
 11 7 2 44.19 3.95
 11 7 2 41.54 4.17
 11 7 2 50.66 3.95
 11 7 2 45.1 3.72
 -11 7 -2 40.32 3.88
 -11 7 -2 52.49 4.15
 -11 7 -3 3.73 2.64
 11 7 3 1.31 2.21
 -11 7 -3 2.97 2.35
 11 7 3 3.43 2.32
 -11 7 -3 1.31 2.43
 11 7 3 1.18 2.14
 11 7 3 -1.67 2.27
 11 7 3 -2.34 2.55
 -11 7 -4 1.93 2.47
 11 7 4 1.43 2.32
 -11 7 -4 1.07 2.12
 11 7 4 1.28 2.3
 -11 7 -4 1.17 2.33
 11 7 4 2.5 2.13
 11 7 4 2.54 2.35
 11 7 4 1.63 2.53
 11 7 5 1.73 2.41
 -11 7 -5 0.34 2.24
 11 7 5 1.3 2.03
 11 7 5 1.74 2.27
 -11 7 -5 1.13 2.15
 11 7 5 1.65 2.22
 -11 7 -5 -1.07 2.59
 11 7 6 21.9 3.23
 11 7 6 20.1 3.03
 11 7 6 24.54 3.08
 -11 7 -6 22.04 3.14
 -11 7 -6 19.53 2.92
 -11 7 -6 19.35 2.66
 -11 7 -7 15.68 2.75
 11 7 7 9.41 2.71
 -11 7 -8 23.14 2.53
 11 7 8 17.36 2.94
 11 7 8 18.19 2.89
 -11 7 -8 21.42 2.9
 -11 7 -8 18.84 2.81
 11 7 9 26.99 3.18
 -11 7 -9 36.19 3.31
 11 7 9 33.66 3.35
 -11 7 -9 39.5 3.42
 -11 7 -9 34.11 3.13
 11 7 9 21.24 2.98
 11 7 10 25.32 2.95
 11 7 10 23.76 2.85
 -11 7 -10 37.19 3.22
 -11 7 -10 32.85 3.06
 11 7 10 26.32 3.03
 -11 7 -10 32.59 2.9
 11 7 11 16.8 2.45
 11 7 11 14.02 2.36
 -11 7 -11 18.94 2.61
 11 7 11 19.38 2.63
 -11 7 -11 19.1 2.41
 -11 7 -11 21.15 2.64
 11 7 12 7.28 1.96
 11 7 12 8.75 1.93
 -11 7 -12 14.96 2.25
 -11 7 -12 10.47 1.9
 11 7 12 14.39 2.26
 -11 7 -12 14.79 2.22
 -11 7 -13 16.78 1.7
 -11 7 -13 19.06 2.12
 11 7 14 3.04 1.42
 -11 7 -14 8.06 1.53
 11 9 -9 2.94 1.2
 11 9 -9 3.05 1.08
 11 9 -8 0.89 1.3
 11 9 -8 1.71 1.18
 11 9 -7 -1.2 1.4
 11 9 -7 -0.05 1.19
 -11 9 6 -1.27 1.55
 11 9 -6 0.3 1.21
 11 9 -6 0.11 1.47
 11 9 -5 1.72 1.55
 -11 9 5 4.06 1.68
 11 9 -5 0.74 1.53
 11 9 -5 2.5 1.33
 11 9 -4 2.92 1.37
 -11 9 4 3.62 1.6
 11 9 -4 3.81 1.72
 -11 9 4 4.12 1.69
 11 9 -4 4.59 1.67
 11 9 -3 1.86 1.29
 -11 9 3 0.63 1.54
 -11 9 3 1.68 1.63
 11 9 -3 1.29 1.67
 11 9 -3 1.04 1.6
 -11 9 2 0.65 1.59
 -11 9 2 0.14 1.62
 11 9 -2 -1.41 1.7
 11 9 -2 -1.47 1.58
 -11 9 1 0.26 1.62
 11 9 -1 0.23 1.65
 -11 9 1 1.46 1.67
 11 9 0 20.25 2.13
 -11 9 0 21.79 2.25
 -11 9 0 22.48 2.26
 -11 9 -1 -1.34 1.5
 -11 9 -1 1.23 1.64
 -11 9 -2 1.25 1.47
 -11 9 -2 4.65 1.69
 -11 9 -3 1.33 1.37
 -11 9 -3 1.7 1.52
 -11 9 -4 2.3 1.46
 -11 9 -5 7.31 1.45
 -11 9 -6 0.94 1.1
 -12 0 24 47.45 2.99
 12 0 -24 53.48 2.67
 12 0 -23 1.54 1.74
 12 0 -23 0.45 1.67
 -12 0 23 1.33 2.46
 12 0 -22 57.08 3.51
 12 0 -22 59.89 3.62
 12 0 -22 61.79 3.6
 12 0 -21 0.26 2.29
 12 0 -21 1.01 2.08
 -12 0 19 3.03 2.61
 12 0 -19 1.14 2.53
 -12 0 18 30.51 3.52
 12 0 -18 26.28 3.29
 -12 0 17 -2.6 2.71
 12 0 -17 1.17 2.57
 -12 0 16 190.55 7.87
 12 0 -16 178.68 7.4
 -12 0 15 1.11 2.37
 12 0 -15 2.53 2.53
 12 0 -14 125.82 5.7
 -12 0 14 127.3 5.56
 -12 0 14 126.55 5.96
 12 0 -13 2.28 2.43
 -12 0 13 4.52 2.36
 -12 0 12 4.33 2.38
 -12 0 11 4.63 2.1
 -12 0 11 5.75 2.35
 12 0 -11 8.67 2.54
 -12 0 11 4.93 2.4
 -12 0 11 5.54 2.55
 -12 0 10 30 2.91
 12 0 -10 27.54 2.52
 12 0 -10 35.08 2.71
 12 0 -10 30.51 2.86
 -12 0 10 24.73 2.57
 -12 0 10 28.52 2.82
 -12 0 10 31.7 2.44
 -12 0 9 6.85 2
 -12 0 9 11.53 2.46
 -12 0 9 7.7 2.44
 12 0 -9 7.8 2.44
 12 0 -9 9.62 2.46
 12 0 -9 8.48 2.22
 -12 0 9 10.46 2.66
 12 0 -9 6.97 2.08
 -12 0 8 647.81 18.19
 12 0 -8 655.06 18.55
 12 0 -8 686.18 18.73
 -12 0 8 644.02 18.66
 -12 0 8 664.63 18.76
 12 0 -8 655.53 18.73
 12 0 -7 26.91 3.06
 -12 0 7 27.82 3.32
 12 0 -7 28.33 3.01
 12 0 -6 1287.67 33.62
 12 0 -6 1226.86 33.54
 12 0 -6 1235.64 33.53
 12 0 -5 12.76 2.46
 12 0 -5 20.28 2.62
 12 0 -5 20.63 2.73
 12 0 -4 11.34 2.13
 12 0 -4 8.1 1.85
 12 0 -4 10.73 2.22
 12 0 -3 1.56 1.91
 -12 0 3 6.23 2.24
 12 0 -3 4.31 2.05
 12 0 -2 1815.12 46.16
 -12 0 2 1709.26 46.25
 12 0 -2 1736.42 46.27
 -12 0 2 1748.64 46.14
 -12 0 1 -1.51 2.03
 -12 0 1 2.25 1.97
 12 0 -1 0.44 1.71
 12 0 -1 0.31 1.54
 -12 0 1 0.37 2.56
 -12 0 0 29.47 2.3
 -12 0 0 38.67 3.15
 -12 0 0 34.07 2.6
 12 0 0 30.53 2.28
 -12 0 0 34.75 2.68
 12 0 0 34.95 2.52
 12 0 1 2.1 1.66
 -12 0 -1 1.56 2.54
 -12 0 -1 0.43 1.93
 -12 0 -1 2.39 1.6
 -12 0 -1 1.64 2.05
 12 0 1 0.6 1.72
 12 0 2 8.45 1.83
 -12 0 -2 3.74 1.68
 -12 0 -2 6.44 2.62
 -12 0 -2 8.98 2.08
 -12 0 -3 -0.96 1.97
 -12 0 -3 0.13 1.64
 12 0 3 -0.78 1.74
 -12 0 -3 1.86 1.42
 -12 0 -4 322.32 9.27
 -12 0 -4 304.83 9.87
 12 0 4 302.64 9.83
 -12 0 -4 311.9 9.89
 -12 0 -4 327.81 9.73
 -12 0 -5 9.02 2.54
 -12 0 -5 8.66 2.49
 -12 0 -5 8.98 2.14
 -12 0 -5 5.77 2.31
 -12 0 -5 9.72 2.62
 12 0 5 5.88 2.19
 12 0 6 152.09 5.98
 -12 0 -6 159.69 6.18
 -12 0 -6 155.53 6.19
 -12 0 -6 145.72 6
 -12 0 -7 3.69 2.24
 12 0 7 7.81 2.42
 -12 0 -7 12.92 2.74
 -12 0 -7 7.03 2.57
 -12 0 -7 4.94 2.54
 12 0 8 21.61 2.69
 -12 0 -8 17.44 2.8
 -12 0 -8 21.58 2.89
 -12 0 -9 15.74 3.16
 -12 0 -9 17.53 3.08
 12 0 10 16.54 2.68
 -12 0 -10 21.39 2.97
 -12 0 -10 17.4 2.87
 -12 0 -10 12.95 2.77
 12 0 11 5.08 2.67
 -12 0 -11 9.96 2.96
 -12 0 -11 6.71 2.83
 -12 0 -11 9.75 2.98
 12 0 12 5 2.59
 -12 0 -12 5.52 2.77
 -12 0 -12 4.47 2.71
 -12 0 -12 3.79 2.74
 12 0 13 2.01 2.61
 -12 0 -13 4.89 2.96
 -12 0 -13 2.77 2.97
 -12 0 -13 4.56 2.94
 12 0 14 48.8 4.04
 -12 0 -14 49.72 4.27
 -12 0 -14 55.93 4.44
 -12 0 -14 49.9 4.3
 12 0 15 3.92 2.52
 -12 0 -15 4.13 2.92
 -12 0 -15 2.14 2.81
 12 0 16 57.21 3.98
 -12 0 -16 50.6 4.33
 -12 0 -16 51.95 4.42
 -12 0 -16 58.44 4.46
 12 0 17 -0.82 2.13
 -12 0 -17 0.9 2.67
 -12 0 -17 -1.25 2.71
 -12 0 -17 3.81 2.66
 -12 0 -18 3.71 2.69
 -12 0 -18 2.36 2.62
 -12 0 -19 -1.18 2.37
 -12 0 -19 1.95 2.4
 -12 0 -20 1.76 2.01
 -12 0 -20 2.09 2.01
 -12 0 -21 0.35 1.56
 -12 2 24 1.85 1.73
 12 2 -24 1.21 1.07
 12 2 -23 1.93 1.79
 -12 2 23 2.85 2.29
 12 2 -23 2.92 1.47
 12 -2 -23 2.06 1.3
 12 2 -22 32.31 2.86
 -12 2 22 33.45 3.47
 12 -2 -22 28.6 2.3
 12 2 -22 31.54 2.57
 12 2 -21 3.01 2.36
 12 2 -21 2.31 1.94
 12 -2 -21 5.1 2.03
 -12 -2 21 2.61 2.43
 -12 2 21 6.66 3.09
 12 -2 -21 2.73 1.82
 12 2 -20 4.1 2.03
 12 -2 -20 7.85 2.25
 -12 -2 20 6.55 2.79
 -12 -2 19 83.17 4.91
 12 2 -19 88.04 4.91
 12 2 -18 5.01 2.77
 -12 -2 18 1.51 2.55
 -12 -2 18 1.1 3.06
 12 2 -17 7.39 2.84
 -12 2 17 4.87 2.72
 -12 -2 17 4.97 2.67
 -12 -2 17 9.96 3.37
 -12 2 16 19.84 3.13
 -12 -2 16 24.6 3.29
 12 2 -16 24.76 3.35
 -12 -2 16 22.54 3.65
 -12 -2 16 24.15 3.33
 12 2 -15 4.31 2.79
 -12 -2 15 4.75 3.24
 -12 -2 15 2.95 2.65
 -12 -2 14 184.18 7.32
 -12 -2 14 169.95 7.24
 -12 2 14 161.28 7.05
 12 2 -14 178.95 7.18
 -12 -2 14 173.28 7.12
 -12 -2 13 48.06 3.79
 12 2 -13 53.61 3.75
 -12 2 13 41.33 3.39
 -12 -2 13 43.81 3.54
 12 2 -12 56.43 3.64
 12 -2 -12 54.1 3.63
 -12 -2 12 54.27 3.75
 -12 -2 12 58.22 3.66
 12 2 -12 51.61 3.64
 -12 2 12 54.83 3.74
 12 2 -12 55.97 3.59
 12 2 -11 38.46 2.98
 12 -2 -11 39.21 3
 -12 -2 11 33.19 3.13
 12 2 -11 37.73 3.14
 12 -2 -11 43.89 3.18
 -12 -2 11 36.45 3.01
 12 2 -11 39.48 2.96
 12 2 -10 16.72 2.29
 12 2 -10 20.85 2.53
 12 -2 -10 23.53 2.6
 -12 2 10 22.08 2.8
 -12 -2 10 17.09 2.63
 12 -2 -10 26.11 2.73
 12 2 -10 19.21 2.47
 -12 2 10 18.64 2.58
 -12 -2 10 21.36 2.67
 12 -2 -9 8.92 2.22
 12 2 -9 8.78 2.36
 -12 -2 9 8.8 2.21
 -12 -2 9 11.05 2.4
 12 2 -9 8.41 1.99
 12 -2 -9 11.04 2.04
 -12 -2 9 10.59 2.32
 -12 2 9 9.66 2.32
 12 -2 -9 9.54 1.94
 12 2 -9 8.87 1.88
 12 2 -9 7.75 2.02
 -12 2 9 6.56 2.09
 -12 -2 9 9.57 2.22
 12 2 -9 7.98 1.98
 12 2 -8 25.44 2.54
 -12 2 8 29.37 2.6
 -12 -2 8 32.37 2.82
 -12 -2 8 31.27 2.82
 -12 2 8 34.14 2.91
 12 -2 -8 30.76 2.54
 12 2 -8 30.76 2.5
 12 2 -8 32.9 2.78
 12 -2 -8 33.56 2.71
 -12 2 8 35.3 2.84
 12 -2 -8 31.33 2.77
 -12 -2 8 28.92 2.78
 12 2 -8 32.1 2.89
 -12 -2 8 33.34 3
 12 -2 -8 37.78 2.97
 12 2 -7 68.37 3.72
 -12 2 7 63.93 3.52
 -12 -2 7 68.36 3.61
 -12 2 7 72.34 3.69
 12 2 -7 73.84 3.59
 12 -2 -7 78.35 3.69
 -12 2 7 70.94 3.62
 12 -2 -7 66.6 3.55
 12 -2 -6 107.06 4.49
 12 2 -6 108.33 4.73
 12 -2 -6 104.3 4.47
 -12 -2 6 109.34 4.63
 -12 2 6 113.65 4.74
 12 2 -6 111.9 4.55
 -12 2 6 117.48 4.8
 12 2 -5 -1.32 2.16
 12 -2 -5 -0.28 1.95
 12 2 -5 2.61 1.68
 12 2 -5 2.11 1.69
 12 -2 -5 0.73 1.56
 12 2 -5 2.03 2.02
 -12 2 5 0.89 1.73
 -12 2 4 609.98 16.72
 -12 2 4 594.97 16.74
 12 2 -4 601.82 16.74
 12 2 -4 583.45 16.89
 12 -2 -4 562.3 16.32
 12 2 -4 560.25 16.57
 -12 2 3 110.82 4.69
 12 2 -3 103.5 4.52
 -12 -2 3 107.28 4.77
 -12 2 3 106.31 4.56
 12 -2 -3 105.11 4.28
 12 2 -3 109.78 4.75
 12 2 -3 112.08 4.69
 -12 2 2 317.14 9.5
 12 2 -2 298.07 9.47
 -12 -2 2 306.31 9.49
 -12 2 2 295.23 9.47
 -12 2 2 310.04 9.46
 12 2 -2 293.27 9.62
 12 -2 -2 298.43 9.18
 -12 2 1 159.17 5.89
 12 2 -1 156.21 6.02
 -12 -2 1 160.97 5.95
 12 2 -1 154.94 5.82
 -12 2 1 168 5.95
 12 -2 -1 164.94 5.61
 12 2 -1 170.71 6
 -12 2 1 148.81 5.7
 -12 2 1 163.73 5.85
 -12 2 0 373.25 11.54
 12 2 0 397.24 11.89
 -12 2 0 388.74 11.74
 12 2 0 388.95 11.9
 12 2 0 348.72 11.47
 -12 2 0 398.39 11.52
 -12 -2 0 394.86 11.73
 -12 -2 0 380.73 11.33
 -12 2 0 427.56 11.81
 12 -2 0 403.7 11.52
 -12 2 0 404.82 11.75
 -12 2 -1 135.72 5.24
 12 2 1 154.49 5.71
 -12 -2 -1 145.04 5.34
 -12 2 -1 139.62 5.3
 -12 2 -1 157.95 5.78
 -12 2 -1 143.07 5.49
 12 2 1 144.92 5.69
 12 2 1 134.11 5.38
 -12 -2 -1 155.77 5.67
 -12 2 -1 144.4 5.31
 -12 -2 -1 151.65 5.26
 12 -2 1 145.11 5.35
 -12 2 -1 149.12 5.62
 -12 2 -2 291.87 9.3
 -12 2 -2 327.65 9.99
 -12 2 -2 307.68 9.55
 -12 -2 -2 288.67 9.46
 -12 -2 -2 314.12 9.3
 12 2 2 338.43 10.07
 -12 2 -2 297.6 9.58
 12 -2 2 311.61 9.64
 12 2 2 332.88 9.91
 12 2 2 275.69 9.34
 -12 2 -2 311.19 9.78
 12 2 2 329.47 10.18
 -12 -2 -2 322.42 9.74
 -12 2 -2 313.95 9.49
 -12 -2 -3 21.25 2.24
 -12 2 -3 20.5 2.2
 -12 -2 -3 15.65 2.43
 -12 2 -3 17.77 2.37
 -12 2 -3 16.68 3.12
 -12 2 -3 19.51 2.21
 -12 -2 -3 19.19 2.33
 12 2 3 18.98 2.34
 12 2 3 18.92 2.66
 -12 2 -3 20.57 2.67
 12 2 3 17.9 2.39
 12 -2 3 17.64 2.36
 -12 2 -3 18.98 2.51
 -12 2 -4 419.96 12.47
 -12 -2 -4 396.01 12.52
 -12 2 -4 415.97 12.53
 12 2 4 419.46 12.67
 12 -2 4 441.99 12.78
 -12 2 -4 419.33 12.58
 -12 -2 -4 404.63 12.59
 -12 2 -4 426.98 12.7
 12 2 4 437.56 13.1
 -12 2 -4 436.19 12.9
 -12 2 -4 419.39 12.49
 -12 -2 -4 407.35 12.59
 -12 2 -5 16.32 2.51
 -12 2 -5 12.69 1.92
 12 2 5 16.47 2.6
 -12 2 -5 13.49 2.85
 -12 2 -5 15.61 2.4
 -12 -2 -5 17.01 2.46
 -12 2 -5 14.32 2.31
 12 2 5 13.83 2.26
 12 -2 5 12.76 2.25
 -12 -2 -5 11.54 2.39
 -12 2 -5 11.8 2.34
 -12 -2 -5 16.15 2.19
 -12 2 -5 12.7 2.07
 -12 2 -6 47.73 3.56
 -12 2 -6 50.97 3.33
 -12 -2 -6 39.5 3.25
 -12 2 -6 44.62 3.35
 -12 -2 -6 39.38 3.07
 -12 2 -6 42.63 3.06
 12 -2 6 53.03 3.4
 12 2 6 43.4 3.14
 -12 -2 -6 43 3.36
 -12 2 -6 49.22 3.32
 -12 2 -6 48.94 3.24
 -12 2 -7 14.76 2.69
 -12 -2 -7 17.99 2.85
 -12 2 -7 14.33 2.49
 12 2 7 13.87 2.5
 -12 -2 -7 14.89 2.73
 -12 2 -7 13.92 2.63
 -12 2 -7 14.62 2.65
 12 2 8 42.88 3.33
 -12 2 -8 55.64 3.78
 -12 -2 -8 41.79 3.72
 -12 2 -8 49.87 3.61
 -12 2 -8 53.19 3.74
 -12 -2 -8 43.7 3.71
 12 2 9 56.8 4.21
 -12 -2 -9 65.54 4.19
 -12 2 -9 59.22 4.06
 -12 -2 -9 67.14 4.27
 12 -2 9 62.71 3.95
 -12 2 -9 63.87 4.15
 -12 -2 -9 70.57 4.35
 -12 2 -9 62.51 4.1
 -12 2 -9 58.13 3.96
 12 2 10 58.08 4.27
 -12 -2 -10 53.06 4.17
 -12 -2 -10 56.04 4.28
 -12 2 -10 64.27 4.34
 12 -2 10 63.73 4.11
 -12 2 -10 66.14 4.37
 -12 -2 -10 67.44 4.5
 -12 2 -10 61.24 4.17
 -12 2 -10 56.91 4.05
 12 2 11 48.17 3.99
 -12 -2 -11 59.93 4.26
 -12 2 -11 51.72 4.05
 -12 -2 -11 50.85 4.16
 12 -2 11 52.66 3.91
 -12 2 -11 53.84 4.08
 -12 -2 -11 57.75 4.31
 -12 2 -11 47.13 3.89
 -12 2 -11 51.76 3.87
 -12 -2 -12 142.75 6.63
 -12 2 -12 134.52 6.55
 -12 -2 -12 138.73 6.69
 -12 2 -12 145.09 6.53
 12 -2 12 158.46 6.76
 -12 2 -12 141.53 6.43
 -12 2 -12 146.19 6.71
 -12 -2 -12 141.04 6.74
 12 2 13 1.86 2.47
 12 -2 13 1.64 2.55
 -12 2 -13 1.83 2.71
 -12 -2 -13 1.41 2.89
 -12 -2 -13 1.16 2.73
 -12 -2 -13 2.01 2.85
 -12 2 -13 -1.54 2.72
 -12 2 -13 -0.42 2.48
 -12 2 -13 4.77 2.86
 -12 2 -14 102.6 5.7
 12 -2 14 120.27 5.97
 -12 -2 -14 99.58 5.7
 -12 -2 -14 107.08 5.94
 -12 2 -14 113.91 5.98
 -12 -2 -15 7.08 2.92
 -12 2 -15 8.49 2.96
 12 -2 15 5.87 2.69
 -12 -2 -15 6.3 2.89
 -12 2 -15 5.17 2.9
 -12 2 -15 7.24 2.97
 -12 -2 -15 6.54 2.98
 -12 -2 -16 84.26 5.21
 -12 2 -16 91.18 5.3
 -12 2 -16 97.9 5.41
 -12 -2 -16 83.33 5.04
 -12 2 -16 95.75 5.42
 -12 -2 -16 82.23 5.24
 -12 2 -17 -0.89 2.52
 -12 -2 -17 1.61 2.63
 -12 2 -18 50.7 3.73
 -12 -2 -18 39.28 3.32
 -12 2 -18 47.1 3.64
 -12 -2 -18 47.64 3.71
 12 2 18 47.79 3.92
 12 -2 18 57.48 3.7
 -12 -2 -19 6.32 1.96
 -12 2 -19 3 2.08
 -12 2 -19 3.85 2.08
 -12 -2 -19 5.16 2.15
 12 -2 19 7.7 2.04
 -12 -2 -19 5.62 2.52
 12 2 19 4.85 2.22
 12 -2 20 12.2 1.76
 -12 -2 -20 8.8 1.68
 -12 2 -20 11.18 1.95
 12 2 20 7.82 2.07
 12 2 21 1.28 1.26
 -12 2 -21 -0.49 1.26
 -12 -4 22 5.2 1.74
 -12 -4 21 15.69 2.35
 -12 4 21 19.4 2.7
 12 4 -21 21.22 2.27
 12 4 -20 36.56 2.9
 -12 4 20 30.25 3.44
 -12 -4 19 4.29 2.77
 12 4 -19 5.46 2.31
 -12 4 19 3.05 2.27
 12 4 -19 2.9 1.75
 -12 4 19 5.66 3.14
 -12 4 18 8.34 2.7
 -12 4 18 13.62 3.62
 12 4 -17 22.6 3.05
 -12 -4 17 19.5 3.39
 -12 -4 16 0.1 3.1
 -12 4 16 8.71 3.67
 12 4 -16 0.32 2.65
 12 4 -16 2.14 1.87
 12 4 -15 1.94 2.65
 -12 -4 15 5.58 3.22
 -12 4 15 2.41 3.49
 -12 -4 15 0.32 2.48
 12 4 -15 0.63 1.92
 12 4 -14 71.29 4.57
 -12 -4 14 63.96 4.43
 12 4 -14 61.24 4.04
 -12 -4 13 92.59 5.04
 -12 4 13 85.09 5.03
 12 4 -13 96.2 5.08
 -12 -4 13 97.01 5.51
 -12 -4 12 14.86 2.88
 -12 4 12 7.81 2.61
 -12 -4 12 11.81 2.87
 12 4 -12 12.2 2.86
 12 4 -11 77.8 4.52
 -12 -4 11 75.97 4.43
 -12 -4 11 82.2 4.5
 -12 -4 10 4.17 2.44
 12 4 -10 6.35 2.4
 12 4 -10 3.91 2.42
 -12 4 10 1.72 2.27
 -12 -4 10 4 2.34
 12 4 -10 5.57 2.3
 -12 4 9 59.51 4.97
 12 4 -9 50.05 3.34
 -12 4 9 45.87 3.82
 -12 -4 9 49.23 3.63
 12 4 -9 52.65 3.6
 12 4 -9 51.52 3.67
 -12 -4 9 57.11 3.72
 -12 4 9 47.79 3.79
 12 4 -9 54.41 3.72
 -12 4 8 21.61 2.81
 12 4 -8 21.17 2.73
 -12 -4 8 23.26 2.78
 -12 4 8 20.71 2.81
 12 4 -8 24.17 2.51
 12 4 -8 24.81 2.79
 -12 -4 8 21.81 2.81
 -12 4 8 24.78 4.11
 -12 4 7 63.52 4.93
 12 4 -7 52.37 3.65
 -12 4 7 48.7 3.83
 -12 -4 7 55.64 3.6
 12 4 -7 49.17 3.41
 -12 4 7 53.56 3.95
 12 4 -7 53.68 3.71
 -12 -4 7 48.8 3.56
 -12 -4 6 5.3 2.26
 12 4 -6 8.19 2.3
 12 4 -6 6.12 2.19
 -12 4 6 5.45 2.31
 -12 4 6 7.5 3.53
 -12 4 5 24.41 3.84
 -12 4 4 4.11 2.28
 -12 4 4 9.98 3.71
 -12 4 2 10.3 2.69
 12 4 -2 6.58 2.08
 -12 4 1 123.5 5.42
 -12 4 1 129.16 5.31
 12 4 -1 110.58 5.27
 -12 4 0 6.31 2.44
 -12 4 0 4.25 2.02
 -12 4 -1 5.26 2.55
 -12 4 -1 4.44 2.24
 -12 4 -1 5.44 2.56
 -12 4 -1 3.57 2.06
 -12 4 -1 6.42 2.6
 12 4 1 3.73 2.45
 12 4 2 31.89 3.25
 -12 4 -2 30.29 3.17
 -12 4 -2 31.66 2.75
 -12 4 -2 26.08 2.81
 -12 4 -2 29.88 3.24
 -12 4 -3 81.49 4.67
 12 4 3 94.76 5.16
 -12 4 -3 84.47 4.59
[truncated: 349,878 more chars]
