# Supplementary material for: Crystalline nitrogen chain radical anions
Source: Nat Chem. 2026 Feb 10;18(4):686–94. doi: 10.1038/s41557-025-02040-2 (PMC13061614; doi:10.1038/s41557-025-02040-2)
Supplement: Supplementary file 3 — Raw data associated with [K(crypt)][3]. [file 41557_2025_2040_MOESM3_ESM.zip › Supplementary_Data_2/Folder 1 UV-Vis/Data Points.csv]

Wavelength [nm]	Absorbance [A]
190.00	0.00875
190.20	0.00887
190.40	0.00886
190.60	0.00861
190.80	0.00830
191.00	0.00845
191.20	0.00953
191.40	0.01044
191.60	0.00906
191.80	0.00452
192.00	0.00269
192.20	0.01167
192.40	0.03217
192.60	0.04694
192.80	0.03660
193.00	-0.00061
193.20	-0.04580
193.40	-0.08039
193.60	-0.10141
193.80	-0.11503
194.00	-0.12622
194.20	-0.13434
194.40	-0.13720
194.60	-0.13349
194.80	-0.12368
195.00	-0.10840
195.20	-0.08739
195.40	-0.05952
195.60	-0.02466
195.80	0.00914
196.00	0.02978
196.20	0.02918
196.40	0.01360
196.60	-0.00750
196.80	-0.02737
197.00	-0.04373
197.20	-0.05492
197.40	-0.06178
197.60	-0.06726
197.80	-0.07369
198.00	-0.07903
198.20	-0.07947
198.40	-0.07338
198.60	-0.06544
198.80	-0.06137
199.00	-0.05970
199.20	-0.04908
199.40	-0.01918
199.60	0.01812
199.80	0.03561
200.00	0.01281
200.20	-0.03420
200.40	-0.07745
200.60	-0.09986
200.80	-0.11021
201.00	-0.12068
201.20	-0.13377
201.40	-0.14087
201.60	-0.13391
201.80	-0.11627
202.00	-0.09775
202.20	-0.08514
202.40	-0.07228
202.60	-0.04969
202.80	-0.01665
203.00	0.01078
203.20	0.01547
203.40	-0.00185
203.60	-0.02366
203.80	-0.03393
204.00	-0.03257
204.20	-0.02681
204.40	-0.02207
204.60	-0.01763
204.80	-0.01152
205.00	-0.00404
205.20	0.00110
205.40	0.00017
205.60	-0.00591
205.80	-0.01263
206.00	-0.01594
206.20	-0.01494
206.40	-0.00988
206.60	-0.00401
206.80	-0.00842
207.00	-0.03511
207.20	-0.08283
207.40	-0.13361
207.60	-0.16988
207.80	-0.18975
208.00	-0.20107
208.20	-0.21000
208.40	-0.21426
208.60	-0.20915
208.80	-0.19215
209.00	-0.16531
209.20	-0.13128
209.40	-0.09290
209.60	-0.05325
209.80	-0.01571
210.00	0.01414
210.20	0.02959
210.40	0.02785
210.60	0.02017
210.80	0.02078
211.00	0.03361
211.20	0.04549
211.40	0.04261
211.60	0.02617
211.80	0.00959
212.00	0.00487
212.20	0.01295
212.40	0.03049
212.60	0.05329
212.80	0.07476
213.00	0.08809
213.20	0.09232
213.40	0.09420
213.60	0.10039
213.80	0.11027
214.00	0.11856
214.20	0.12030
214.40	0.11228
214.60	0.09187
214.80	0.05953
215.00	0.02238
215.20	-0.01157
215.40	-0.03462
215.60	-0.03931
215.80	-0.02009
216.00	0.01248
216.20	0.03981
216.40	0.04853
216.60	0.04467
216.80	0.03855
217.00	0.03580
217.20	0.03415
217.40	0.03076
217.60	0.02521
217.80	0.01904
218.00	0.01335
218.20	0.00595
218.40	-0.00658
218.60	-0.02421
218.80	-0.03731
219.00	-0.03490
219.20	-0.01577
219.40	0.00857
219.60	0.02638
219.80	0.03319
220.00	0.02909
220.20	0.01511
220.40	-0.00391
220.60	-0.02197
220.80	-0.03535
221.00	-0.04500
221.20	-0.05244
221.40	-0.05835
221.60	-0.06254
221.80	-0.06477
222.00	-0.06449
222.20	-0.06097
222.40	-0.05344
222.60	-0.04092
222.80	-0.02244
223.00	-0.00063
223.20	0.01610
223.40	0.01948
223.60	0.01127
223.80	0.00097
224.00	-0.00323
224.20	-0.00210
224.40	0.00028
224.60	0.00107
224.80	0.00057
225.00	-0.00043
225.20	-0.00110
225.40	-0.00054
225.60	0.00183
225.80	0.00350
226.00	0.00018
226.20	-0.01021
226.40	-0.01986
226.60	-0.01843
226.80	-0.00204
227.00	0.02061
227.20	0.03970
227.40	0.05188
227.60	0.05982
227.80	0.06602
228.00	0.07028
228.20	0.07122
228.40	0.06829
228.60	0.06369
228.80	0.06005
229.00	0.05623
229.20	0.04569
229.40	0.02233
229.60	-0.00808
229.80	-0.03152
230.00	-0.03702
230.20	-0.03066
230.40	-0.02400
230.60	-0.02405
230.80	-0.02742
231.00	-0.02937
231.20	-0.02820
231.40	-0.02549
231.60	-0.02273
231.80	-0.01901
232.00	-0.01217
232.20	-0.00166
232.40	0.00699
232.60	0.00697
232.80	-0.00197
233.00	-0.00895
233.20	-0.00286
233.40	0.01373
233.60	0.02713
233.80	0.02586
234.00	0.01383
234.20	0.00074
234.40	-0.00709
234.60	-0.01262
234.80	-0.02013
235.00	-0.02862
235.20	-0.03044
235.40	-0.01900
235.60	-0.00320
235.80	-0.00117
236.00	-0.02494
236.20	-0.05959
236.40	-0.08301
236.60	-0.08536
236.80	-0.08050
237.00	-0.08423
237.20	-0.09810
237.40	-0.11052
237.60	-0.11099
237.80	-0.10014
238.00	-0.08340
238.20	-0.06546
238.40	-0.04865
238.60	-0.03487
238.80	-0.02745
239.00	-0.03169
239.20	-0.05217
239.40	-0.08261
239.60	-0.10951
239.80	-0.12189
240.00	-0.12206
240.20	-0.11634
240.40	-0.10857
240.60	-0.09725
240.80	-0.08024
241.00	-0.05767
241.20	-0.03196
241.40	-0.00593
241.60	0.01508
241.80	0.02456
242.00	0.01924
242.20	0.00698
242.40	-0.00212
242.60	-0.00345
242.80	-0.00098
243.00	0.00087
243.20	0.00084
243.40	0.00007
243.60	-0.00041
243.80	-0.00038
244.00	0.00012
244.20	0.00089
244.40	0.00138
244.60	0.00103
244.80	-0.00018
245.00	-0.00165
245.20	-0.00279
245.40	-0.00351
245.60	-0.00399
245.80	-0.00436
246.00	-0.00459
246.20	-0.00464
246.40	-0.00449
246.60	-0.00416
246.80	-0.00369
247.00	-0.00304
247.20	-0.00213
247.40	-0.00092
247.60	0.00039
247.80	0.00147
248.00	0.00194
248.20	0.00119
248.40	-0.00133
248.60	-0.00387
248.80	-0.00195
249.00	0.00803
249.20	0.02000
249.40	0.02247
249.60	0.00776
249.80	-0.01665
250.00	-0.03960
250.20	-0.05478
250.40	-0.06437
250.60	-0.07127
250.80	-0.07633
251.00	-0.07870
251.20	-0.07761
251.40	-0.07331
251.60	-0.06642
251.80	-0.05700
252.00	-0.04375
252.20	-0.02518
252.40	-0.00292
252.60	0.01763
252.80	0.03105
253.00	0.03377
253.20	0.02335
253.40	-0.00038
253.60	-0.02820
253.80	-0.04859
254.00	-0.05606
254.20	-0.05607
254.40	-0.05496
254.60	-0.05464
254.80	-0.05323
255.00	-0.04906
255.20	-0.04269
255.40	-0.03549
255.60	-0.02766
255.80	-0.01616
256.00	0.00237
256.20	0.02430
256.40	0.03724
256.60	0.03000
256.80	0.00892
257.00	-0.00936
257.20	-0.01238
257.40	-0.00550
257.60	0.00132
257.80	0.00259
258.00	0.00085
258.20	-0.00064
258.40	-0.00073
258.60	-0.00011
258.80	0.00052
259.00	0.00064
259.20	-0.00018
259.40	-0.00167
259.60	-0.00167
259.80	0.00221
260.00	0.00872
260.20	0.01211
260.40	0.00706
260.60	-0.00470
260.80	-0.01738
261.00	-0.02632
261.20	-0.03196
261.40	-0.03597
261.60	-0.03941
261.80	-0.04210
262.00	-0.04373
262.20	-0.04325
262.40	-0.03901
262.60	-0.02965
262.80	-0.01575
263.00	0.00138
263.20	0.01952
263.40	0.03397
263.60	0.03981
263.80	0.03686
264.00	0.03062
264.20	0.02642
264.40	0.02456
264.60	0.02251
264.80	0.01828
265.00	0.01223
265.20	0.00530
265.40	-0.00127
265.60	-0.00566
265.80	-0.00614
266.00	-0.00346
266.20	-0.00030
266.40	0.00100
266.60	0.00067
266.80	-0.00011
267.00	-0.00047
267.20	-0.00031
267.40	0.00035
267.60	0.00099
267.80	0.00047
268.00	-0.00196
268.20	-0.00358
268.40	0.00021
268.60	0.01122
268.80	0.02090
269.00	0.01839
269.20	0.00059
269.40	-0.02304
269.60	-0.04239
269.80	-0.05465
270.00	-0.06259
270.20	-0.06864
270.40	-0.07269
270.60	-0.07378
270.80	-0.07147
271.00	-0.06657
271.20	-0.06000
271.40	-0.05084
271.60	-0.03620
271.80	-0.01416
272.00	0.00865
272.20	0.02135
272.40	0.01753
272.60	0.00598
272.80	-0.00141
273.00	-0.00055
273.20	0.00096
273.40	-0.00462
273.60	-0.01440
273.80	-0.01803
274.00	-0.00764
274.20	0.01154
274.40	0.03025
274.60	0.04269
274.80	0.05045
275.00	0.05599
275.20	0.06014
275.40	0.06213
275.60	0.06128
275.80	0.05791
276.00	0.05278
276.20	0.04602
276.40	0.03572
276.60	0.01974
276.80	0.00017
277.00	-0.01512
277.20	-0.01865
277.40	-0.01220
277.60	-0.00332
277.80	0.00184
278.00	0.00383
278.20	0.00498
278.40	0.00670
278.60	0.00856
278.80	0.00997
279.00	0.01070
279.20	0.01084
279.40	0.01050
279.60	0.00986
279.80	0.00918
280.00	0.00838
280.20	0.00654
280.40	0.00269
280.60	-0.00198
280.80	-0.00367
281.00	0.00064
281.20	0.00526
281.40	-0.00026
281.60	-0.02078
281.80	-0.03967
282.00	-0.03543
282.20	-0.00155
282.40	0.04396
282.60	0.08169
282.80	0.10568
283.00	0.12017
283.20	0.12897
283.40	0.13243
283.60	0.12968
283.80	0.12218
284.00	0.11657
284.20	0.11975
284.40	0.12756
284.60	0.12437
284.80	0.09752
285.00	0.06128
285.20	0.04268
285.40	0.05905
285.60	0.09669
285.80	0.13591
286.00	0.16477
286.20	0.18222
286.40	0.18811
286.60	0.18371
286.80	0.17118
287.00	0.15331
287.20	0.13554
287.40	0.12399
287.60	0.11851
287.80	0.10693
288.00	0.07677
288.20	0.03461
288.40	0.00369
288.60	0.00289
288.80	0.01993
289.00	0.03033
289.20	0.01904
289.40	-0.00434
289.60	-0.02647
289.80	-0.04286
290.00	-0.05942
290.20	-0.08150
290.40	-0.10406
290.60	-0.11655
290.80	-0.11145
291.00	-0.09263
291.20	-0.06648
291.40	-0.03366
291.60	0.01406
291.80	0.08432
292.00	0.16570
292.20	0.23306
292.40	0.26693
292.60	0.27819
292.80	0.28720
293.00	0.30456
293.20	0.32007
293.40	0.32146
293.60	0.30857
293.80	0.29283
294.00	0.28467
294.20	0.28401
294.40	0.28625
294.60	0.28787
294.80	0.28861
295.00	0.28877
295.20	0.28859
295.40	0.28823
295.60	0.28784
295.80	0.28744
296.00	0.28701
296.20	0.28653
296.40	0.28602
296.60	0.28550
296.80	0.28499
297.00	0.28442
297.20	0.28375
297.40	0.28297
297.60	0.28214
297.80	0.28129
298.00	0.28044
298.20	0.27958
298.40	0.27871
298.60	0.27781
298.80	0.27688
299.00	0.27592
299.20	0.27495
299.40	0.27398
299.60	0.27301
299.80	0.27204
300.00	0.27106
300.20	0.27007
300.40	0.26903
300.60	0.26798
300.80	0.26696
301.00	0.26600
301.20	0.26511
301.40	0.26424
301.60	0.26335
301.80	0.26248
302.00	0.26165
302.20	0.26088
302.40	0.26012
302.60	0.25934
302.80	0.25852
303.00	0.25770
303.20	0.25690
303.40	0.25610
303.60	0.25527
303.80	0.25440
304.00	0.25350
304.20	0.25261
304.40	0.25175
304.60	0.25093
304.80	0.25016
305.00	0.24941
305.20	0.24865
305.40	0.24784
305.60	0.24699
305.80	0.24611
306.00	0.24522
306.20	0.24436
306.40	0.24354
306.60	0.24277
306.80	0.24203
307.00	0.24129
307.20	0.24058
307.40	0.23990
307.60	0.23930
307.80	0.23876
308.00	0.23832
308.20	0.23794
308.40	0.23757
308.60	0.23714
308.80	0.23668
309.00	0.23618
309.20	0.23567
309.40	0.23514
309.60	0.23461
309.80	0.23409
310.00	0.23358
310.20	0.23312
310.40	0.23269
310.60	0.23228
310.80	0.23188
311.00	0.23150
311.20	0.23115
311.40	0.23085
311.60	0.23061
311.80	0.23047
312.00	0.23037
312.20	0.23026
312.40	0.23006
312.60	0.22981
312.80	0.22955
313.00	0.22930
313.20	0.22908
313.40	0.22889
313.60	0.22873
313.80	0.22858
314.00	0.22843
314.20	0.22826
314.40	0.22806
314.60	0.22783
314.80	0.22762
315.00	0.22744
315.20	0.22732
315.40	0.22719
315.60	0.22705
315.80	0.22688
316.00	0.22673
316.20	0.22661
316.40	0.22652
316.60	0.22644
316.80	0.22636
317.00	0.22633
317.20	0.22634
317.40	0.22638
317.60	0.22643
317.80	0.22645
318.00	0.22647
318.20	0.22650
318.40	0.22654
318.60	0.22662
318.80	0.22673
319.00	0.22686
319.20	0.22703
319.40	0.22723
319.60	0.22745
319.80	0.22770
320.00	0.22797
320.20	0.22828
320.40	0.22861
320.60	0.22896
320.80	0.22935
321.00	0.22976
321.20	0.23017
321.40	0.23058
321.60	0.23095
321.80	0.23128
322.00	0.23158
322.20	0.23184
322.40	0.23209
322.60	0.23234
322.80	0.23257
323.00	0.23277
323.20	0.23294
323.40	0.23308
323.60	0.23325
323.80	0.23343
324.00	0.23364
324.20	0.23385
324.40	0.23409
324.60	0.23435
324.80	0.23465
325.00	0.23501
325.20	0.23545
325.40	0.23598
325.60	0.23659
325.80	0.23725
326.00	0.23794
326.20	0.23862
326.40	0.23926
326.60	0.23990
326.80	0.24056
327.00	0.24128
327.20	0.24201
327.40	0.24268
327.60	0.24328
327.80	0.24385
328.00	0.24439
328.20	0.24493
328.40	0.24547
328.60	0.24603
328.80	0.24659
329.00	0.24715
329.20	0.24769
329.40	0.24824
329.60	0.24882
329.80	0.24944
330.00	0.25010
330.20	0.25083
330.40	0.25160
330.60	0.25241
330.80	0.25324
331.00	0.25405
331.20	0.25482
331.40	0.25554
331.60	0.25624
331.80	0.25691
332.00	0.25756
332.20	0.25816
332.40	0.25874
332.60	0.25931
332.80	0.25990
333.00	0.26052
333.20	0.26115
333.40	0.26178
333.60	0.26242
333.80	0.26309
334.00	0.26382
334.20	0.26456
334.40	0.26528
334.60	0.26600
334.80	0.26670
335.00	0.26739
335.20	0.26808
335.40	0.26876
335.60	0.26944
335.80	0.27013
336.00	0.27086
336.20	0.27161
336.40	0.27237
336.60	0.27312
336.80	0.27385
337.00	0.27459
337.20	0.27535
337.40	0.27610
337.60	0.27680
337.80	0.27745
338.00	0.27806
338.20	0.27865
338.40	0.27923
338.60	0.27979
338.80	0.28034
339.00	0.28087
339.20	0.28140
339.40	0.28192
339.60	0.28246
339.80	0.28303
340.00	0.28361
340.20	0.28418
340.40	0.28471
340.60	0.28523
340.80	0.28580
341.00	0.28642
341.20	0.28706
341.40	0.28771
341.60	0.28833
341.80	0.28891
342.00	0.28945
342.20	0.28993
342.40	0.29037
342.60	0.29075
342.80	0.29109
343.00	0.29140
343.20	0.29165
343.40	0.29181
343.60	0.29187
343.80	0.29187
344.00	0.29185
344.20	0.29186
344.40	0.29187
344.60	0.29189
344.80	0.29192
345.00	0.29197
345.20	0.29204
345.40	0.29215
345.60	0.29226
345.80	0.29239
346.00	0.29250
346.20	0.29258
346.40	0.29263
346.60	0.29264
346.80	0.29262
347.00	0.29254
347.20	0.29238
347.40	0.29215
347.60	0.29190
347.80	0.29171
348.00	0.29159
348.20	0.29152
348.40	0.29147
348.60	0.29140
348.80	0.29128
349.00	0.29112
349.20	0.29092
349.40	0.29071
349.60	0.29051
349.80	0.29031
350.00	0.29008
350.20	0.28985
350.40	0.28962
350.60	0.28941
350.80	0.28921
351.00	0.28901
351.20	0.28883
351.40	0.28869
351.60	0.28862
351.80	0.28857
352.00	0.28848
352.20	0.28830
352.40	0.28806
352.60	0.28781
352.80	0.28757
353.00	0.28731
353.20	0.28699
353.40	0.28664
353.60	0.28630
353.80	0.28603
354.00	0.28580
354.20	0.28559
354.40	0.28537
354.60	0.28517
354.80	0.28504
355.00	0.28497
355.20	0.28491
355.40	0.28482
355.60	0.28471
355.80	0.28458
356.00	0.28446
356.20	0.28433
356.40	0.28416
356.60	0.28396
356.80	0.28375
357.00	0.28353
357.20	0.28335
357.40	0.28326
357.60	0.28326
357.80	0.28331
358.00	0.28333
358.20	0.28328
358.40	0.28320
358.60	0.28312
358.80	0.28305
359.00	0.28300
359.20	0.28295
359.40	0.28290
359.60	0.28281
359.80	0.28268
360.00	0.28251
360.20	0.28231
360.40	0.28210
360.60	0.28196
360.80	0.28191
361.00	0.28190
361.20	0.28187
361.40	0.28179
361.60	0.28170
361.80	0.28164
362.00	0.28164
362.20	0.28169
362.40	0.28178
362.60	0.28191
362.80	0.28203
363.00	0.28213
363.20	0.28217
363.40	0.28213
363.60	0.28203
363.80	0.28188
364.00	0.28172
364.20	0.28156
364.40	0.28141
364.60	0.28128
364.80	0.28115
365.00	0.28100
365.20	0.28086
365.40	0.28074
365.60	0.28068
365.80	0.28067
366.00	0.28070
366.20	0.28074
366.40	0.28075
366.60	0.28069
366.80	0.28058
367.00	0.28048
367.20	0.28045
367.40	0.28050
367.60	0.28064
367.80	0.28084
368.00	0.28108
368.20	0.28132
368.40	0.28154
368.60	0.28175
368.80	0.28196
369.00	0.28215
369.20	0.28229
369.40	0.28237
369.60	0.28238
369.80	0.28232
370.00	0.28224
370.20	0.28219
370.40	0.28224
370.60	0.28235
370.80	0.28247
371.00	0.28256
371.20	0.28264
371.40	0.28273
371.60	0.28283
371.80	0.28294
372.00	0.28303
372.20	0.28311
372.40	0.28319
372.60	0.28329
372.80	0.28340
373.00	0.28355
373.20	0.28374
373.40	0.28398
373.60	0.28429
373.80	0.28461
374.00	0.28489
374.20	0.28509
374.40	0.28524
374.60	0.28540
374.80	0.28559
375.00	0.28581
375.20	0.28603
375.40	0.28626
375.60	0.28646
375.80	0.28662
376.00	0.28678
376.20	0.28695
376.40	0.28715
376.60	0.28737
376.80	0.28762
377.00	0.28787
377.20	0.28813
377.40	0.28838
377.60	0.28864
377.80	0.28890
378.00	0.28916
378.20	0.28943
378.40	0.28970
378.60	0.28994
378.80	0.29010
379.00	0.29018
379.20	0.29021
379.40	0.29027
379.60	0.29039
379.80	0.29057
380.00	0.29078
380.20	0.29102
380.40	0.29128
380.60	0.29157
380.80	0.29187
381.00	0.29215
381.20	0.29242
381.40	0.29268
381.60	0.29295
381.80	0.29322
382.00	0.29345
382.20	0.29364
382.40	0.29379
382.60	0.29396
382.80	0.29418
383.00	0.29441
383.20	0.29466
383.40	0.29492
383.60	0.29518
383.80	0.29547
384.00	0.29578
384.20	0.29613
384.40	0.29650
384.60	0.29688
384.80	0.29725
385.00	0.29760
385.20	0.29791
385.40	0.29818
385.60	0.29843
385.80	0.29868
386.00	0.29894
386.20	0.29919
386.40	0.29945
386.60	0.29971
386.80	0.29997
387.00	0.30025
387.20	0.30056
387.40	0.30097
387.60	0.30148
387.80	0.30200
388.00	0.30247
388.20	0.30286
388.40	0.30323
388.60	0.30362
388.80	0.30400
389.00	0.30436
389.20	0.30469
389.40	0.30500
389.60	0.30530
389.80	0.30559
390.00	0.30588
390.20	0.30615
390.40	0.30642
390.60	0.30673
390.80	0.30710
391.00	0.30752
391.20	0.30799
391.40	0.30850
391.60	0.30905
391.80	0.30963
392.00	0.31022
392.20	0.31080
392.40	0.31139
392.60	0.31199
392.80	0.31264
393.00	0.31334
393.20	0.31405
393.40	0.31476
393.60	0.31544
393.80	0.31608
394.00	0.31670
394.20	0.31730
394.40	0.31790
394.60	0.31851
394.80	0.31911
395.00	0.31969
395.20	0.32028
395.40	0.32090
395.60	0.32156
395.80	0.32224
396.00	0.32292
396.20	0.32361
396.40	0.32437
396.60	0.32521
396.80	0.32610
397.00	0.32697
397.20	0.32776
397.40	0.32848
397.60	0.32916
397.80	0.32982
398.00	0.33049
398.20	0.33122
398.40	0.33200
398.60	0.33283
398.80	0.33371
399.00	0.33461
399.20	0.33550
399.40	0.33640
399.60	0.33735
399.80	0.33838
400.00	0.33947
400.20	0.34054
400.40	0.34158
400.60	0.34259
400.80	0.34361
401.00	0.34464
401.20	0.34569
401.40	0.34675
401.60	0.34784
401.80	0.34894
402.00	0.35006
402.20	0.35118
402.40	0.35228
402.60	0.35337
402.80	0.35446
403.00	0.35558
403.20	0.35673
403.40	0.35788
403.60	0.35903
403.80	0.36020
404.00	0.36139
404.20	0.36260
404.40	0.36383
404.60	0.36506
404.80	0.36632
405.00	0.36764
405.20	0.36902
405.40	0.37039
405.60	0.37168
405.80	0.37289
406.00	0.37409
406.20	0.37533
406.40	0.37660
406.60	0.37786
406.80	0.37908
407.00	0.38030
407.20	0.38153
407.40	0.38278
407.60	0.38405
407.80	0.38536
408.00	0.38671
408.20	0.38816
408.40	0.38970
408.60	0.39126
408.80	0.39280
409.00	0.39428
409.20	0.39573
409.40	0.39720
409.60	0.39867
409.80	0.40015
410.00	0.40163
410.20	0.40312
410.40	0.40463
410.60	0.40615
410.80	0.40768
411.00	0.40924
411.20	0.41080
411.40	0.41237
411.60	0.41394
411.80	0.41549
412.00	0.41703
412.20	0.41853
412.40	0.41999
412.60	0.42138
412.80	0.42272
413.00	0.42402
413.20	0.42530
413.40	0.42660
413.60	0.42796
413.80	0.42937
414.00	0.43082
414.20	0.43229
414.40	0.43378
414.60	0.43528
414.80	0.43681
415.00	0.43836
415.20	0.43993
415.40	0.44152
415.60	0.44309
415.80	0.44463
416.00	0.44614
416.20	0.44761
416.40	0.44905
416.60	0.45050
416.80	0.45199
417.00	0.45352
417.20	0.45502
417.40	0.45648
417.60	0.45789
417.80	0.45931
418.00	0.46073
418.20	0.46216
418.40	0.46358
418.60	0.46497
418.80	0.46632
419.00	0.46763
419.20	0.46893
419.40	0.47026
419.60	0.47164
419.80	0.47308
420.00	0.47455
420.20	0.47602
420.40	0.47746
420.60	0.47883
420.80	0.48019
421.00	0.48158
421.20	0.48302
421.40	0.48446
421.60	0.48585
421.80	0.48719
422.00	0.48850
422.20	0.48980
422.40	0.49114
422.60	0.49253
422.80	0.49401
423.00	0.49557
423.20	0.49722
423.40	0.49890
423.60	0.50054
423.80	0.50208
424.00	0.50357
424.20	0.50508
424.40	0.50662
424.60	0.50814
424.80	0.50957
425.00	0.51094
425.20	0.51227
425.40	0.51361
425.60	0.51495
425.80	0.51633
426.00	0.51776
426.20	0.51925
426.40	0.52081
426.60	0.52241
426.80	0.52396
427.00	0.52543
427.20	0.52685
427.40	0.52831
427.60	0.52980
427.80	0.53130
428.00	0.53277
428.20	0.53421
428.40	0.53565
428.60	0.53712
428.80	0.53858
429.00	0.54002
429.20	0.54141
429.40	0.54278
429.60	0.54411
429.80	0.54540
430.00	0.54661
430.20	0.54775
430.40	0.54890
430.60	0.55014
430.80	0.55148
431.00	0.55282
431.20	0.55408
431.40	0.55531
431.60	0.55656
431.80	0.55787
432.00	0.55923
432.20	0.56058
432.40	0.56191
432.60	0.56322
432.80	0.56454
433.00	0.56584
433.20	0.56711
433.40	0.56835
433.60	0.56956
433.80	0.57078
434.00	0.57199
434.20	0.57314
434.40	0.57422
434.60	0.57525
434.80	0.57630
435.00	0.57738
435.20	0.57848
435.40	0.57956
435.60	0.58062
435.80	0.58171
436.00	0.58286
436.20	0.58401
436.40	0.58511
436.60	0.58611
436.80	0.58702
437.00	0.58786
437.20	0.58865
437.40	0.58943
437.60	0.59022
437.80	0.59104
438.00	0.59190
438.20	0.59276
438.40	0.59360
438.60	0.59437
438.80	0.59510
439.00	0.59582
439.20	0.59659
439.40	0.59734
439.60	0.59797
439.80	0.59849
440.00	0.59894
440.20	0.59941
440.40	0.59989
440.60	0.60033
440.80	0.60071
441.00	0.60104
441.20	0.60136
441.40	0.60165
441.60	0.60190
441.80	0.60206
442.00	0.60214
442.20	0.60220
442.40	0.60225
442.60	0.60230
442.80	0.60234
443.00	0.60237
443.20	0.60243
443.40	0.60254
443.60	0.60270
443.80	0.60289
444.00	0.60310
444.20	0.60330
444.40	0.60349
444.60	0.60365
444.80	0.60376
445.00	0.60381
445.20	0.60379
445.40	0.60368
445.60	0.60351
445.80	0.60328
446.00	0.60304
446.20	0.60278
446.40	0.60252
446.60	0.60225
446.80	0.60198
447.00	0.60169
447.20	0.60139
447.40	0.60110
447.60	0.60082
447.80	0.60056
448.00	0.60034
448.20	0.60018
448.40	0.60004
448.60	0.59991
448.80	0.59978
449.00	0.59962
449.20	0.59945
449.40	0.59926
449.60	0.59906
449.80	0.59885
450.00	0.59859
450.20	0.59824
450.40	0.59781
450.60	0.59734
450.80	0.59692
451.00	0.59654
451.20	0.59616
451.40	0.59578
451.60	0.59538
451.80	0.59497
452.00	0.59456
452.20	0.59412
452.40	0.59364
452.60	0.59312
452.80	0.59258
453.00	0.59203
453.20	0.59146
453.40	0.59083
453.60	0.59017
453.80	0.58954
454.00	0.58898
454.20	0.58848
454.40	0.58797
454.60	0.58744
454.80	0.58689
455.00	0.58634
455.20	0.58580
455.40	0.58525
455.60	0.58467
455.80	0.58406
456.00	0.58345
456.20	0.58284
456.40	0.58221
456.60	0.58154
456.80	0.58084
457.00	0.58012
457.20	0.57938
457.40	0.57865
457.60	0.57793
457.80	0.57723
458.00	0.57656
458.20	0.57591
458.40	0.57528
458.60	0.57463
458.80	0.57395
459.00	0.57326
459.20	0.57261
459.40	0.57199
459.60	0.57136
459.80	0.57068
460.00	0.56995
460.20	0.56917
460.40	0.56836
460.60	0.56752
460.80	0.56667
461.00	0.56580
461.20	0.56492
461.40	0.56401
461.60	0.56309
461.80	0.56215
462.00	0.56119
462.20	0.56020
462.40	0.55917
462.60	0.55811
462.80	0.55699
463.00	0.55584
463.20	0.55467
463.40	0.55356
463.60	0.55254
463.80	0.55161
464.00	0.55074
464.20	0.54994
464.40	0.54918
464.60	0.54844
464.80	0.54772
465.00	0.54699
465.20	0.54626
465.40	0.54554
465.60	0.54482
465.80	0.54412
466.00	0.54340
466.20	0.54266
466.40	0.54188
466.60	0.54107
466.80	0.54023
467.00	0.53936
467.20	0.53848
467.40	0.53757
467.60	0.53662
467.80	0.53561
468.00	0.53453
468.20	0.53337
468.40	0.53215
468.60	0.53096
468.80	0.52987
469.00	0.52885
469.20	0.52784
469.40	0.52678
469.60	0.52569
469.80	0.52457
470.00	0.52346
470.20	0.52234
470.40	0.52121
470.60	0.52010
470.80	0.51902
471.00	0.51800
471.20	0.51698
471.40	0.51593
471.60	0.51485
471.80	0.51375
472.00	0.51265
472.20	0.51153
472.40	0.51038
472.60	0.50919
472.80	0.50798
473.00	0.50677
473.20	0.50559
473.40	0.50442
473.60	0.50327
473.80	0.50215
474.00	0.50108
474.20	0.50007
474.40	0.49911
474.60	0.49820
474.80	0.49729
475.00	0.49635
475.20	0.49534
475.40	0.49433
475.60	0.49338
475.80	0.49252
476.00	0.49171
476.20	0.49093
476.40	0.49018
476.60	0.48950
476.80	0.48892
477.00	0.48844
477.20	0.48803
477.40	0.48772
477.60	0.48752
477.80	0.48745
478.00	0.48747
478.20	0.48753
478.40	0.48760
478.60	0.48769
478.80	0.48783
479.00	0.48800
479.20	0.48815
479.40	0.48822
479.60	0.48829
479.80	0.48843
480.00	0.48871
480.20	0.48913
480.40	0.48969
480.60	0.49040
480.80	0.49126
481.00	0.49226
481.20	0.49339
481.40	0.49463
481.60	0.49596
481.80	0.49734
482.00	0.49873
482.20	0.50011
482.40	0.50147
482.60	0.50280
482.80	0.50410
483.00	0.50539
483.20	0.50666
483.40	0.50791
483.60	0.50910
483.80	0.51028
484.00	0.51146
484.20	0.51269
484.40	0.51399
484.60	0.51539
484.80	0.51690
485.00	0.51851
485.20	0.52025
485.40	0.52214
485.60	0.52426
485.80	0.52663
486.00	0.52919
486.20	0.53188
486.40	0.53464
486.60	0.53743
486.80	0.54020
487.00	0.54294
487.20	0.54566
487.40	0.54834
487.60	0.55093
487.80	0.55341
488.00	0.55578
488.20	0.55806
488.40	0.56030
488.60	0.56257
488.80	0.56495
489.00	0.56750
489.20	0.57022
489.40	0.57312
489.60	0.57619
489.80	0.57939
490.00	0.58269
490.20	0.58606
490.40	0.58944
490.60	0.59279
490.80	0.59608
491.00	0.59927
491.20	0.60235
491.40	0.60533
491.60	0.60822
491.80	0.61104
492.00	0.61380
492.20	0.61654
492.40	0.61929
492.60	0.62208
492.80	0.62493
493.00	0.62784
493.20	0.63081
493.40	0.63384
493.60	0.63692
493.80	0.64002
494.00	0.64307
494.20	0.64606
494.40	0.64901
494.60	0.65194
494.80	0.65484
495.00	0.65766
495.20	0.66035
495.40	0.66294
495.60	0.66546
495.80	0.66793
496.00	0.67031
496.20	0.67255
496.40	0.67464
496.60	0.67659
496.80	0.67840
497.00	0.68004
497.20	0.68146
497.40	0.68267
497.60	0.68376
497.80	0.68480
498.00	0.68579
498.20	0.68665
498.40	0.68734
498.60	0.68792
498.80	0.68842
499.00	0.68884
499.20	0.68904
499.40	0.68894
499.60	0.68856
499.80	0.68797
500.00	0.68720
500.20	0.68618
500.40	0.68483
500.60	0.68316
500.80	0.68127
501.00	0.67925
501.20	0.67707
501.40	0.67469
501.60	0.67210
501.80	0.66937
502.00	0.66658
502.20	0.66370
502.40	0.66067
502.60	0.65744
502.80	0.65404
503.00	0.65052
503.20	0.64686
503.40	0.64299
503.60	0.63886
503.80	0.63450
504.00	0.63002
504.20	0.62548
504.40	0.62084
504.60	0.61605
504.80	0.61112
505.00	0.60610
505.20	0.60104
505.40	0.59592
505.60	0.59074
505.80	0.58548
506.00	0.58012
506.20	0.57465
506.40	0.56908
506.60	0.56342
506.80	0.55769
507.00	0.55189
507.20	0.54604
507.40	0.54014
507.60	0.53420
507.80	0.52819
508.00	0.52215
508.20	0.51615
508.40	0.51023
508.60	0.50440
508.80	0.49864
509.00	0.49294
509.20	0.48729
509.40	0.48167
509.60	0.47608
509.80	0.47055
510.00	0.46508
510.20	0.45963
510.40	0.45418
510.60	0.44868
510.80	0.44311
511.00	0.43745
511.20	0.43178
511.40	0.42618
511.60	0.42071
511.80	0.41536
512.00	0.41013
512.20	0.40497
512.40	0.39984
512.60	0.39472
512.80	0.38964
513.00	0.38465
513.20	0.37974
513.40	0.37491
513.60	0.37013
513.80	0.36538
514.00	0.36065
514.20	0.35592
514.40	0.35124
514.60	0.34662
514.80	0.34209
515.00	0.33763
515.20	0.33324
515.40	0.32889
515.60	0.32454
515.80	0.32019
516.00	0.31587
516.20	0.31161
516.40	0.30744
516.60	0.30333
516.80	0.29930
517.00	0.29535
517.20	0.29150
517.40	0.28777
517.60	0.28416
517.80	0.28068
518.00	0.27731
518.20	0.27402
518.40	0.27079
518.60	0.26761
518.80	0.26444
519.00	0.26131
519.20	0.25821
519.40	0.25516
519.60	0.25217
519.80	0.24920
520.00	0.24626
520.20	0.24332
520.40	0.24037
520.60	0.23741
520.80	0.23448
521.00	0.23160
521.20	0.22878
521.40	0.22600
521.60	0.22327
521.80	0.22062
522.00	0.21806
522.20	0.21558
522.40	0.21319
522.60	0.21088
522.80	0.20862
523.00	0.20640
523.20	0.20421
523.40	0.20203
523.60	0.19984
523.80	0.19765
524.00	0.19548
524.20	0.19335
524.40	0.19128
524.60	0.18928
524.80	0.18735
525.00	0.18547
525.20	0.18363
525.40	0.18182
525.60	0.18003
525.80	0.17826
526.00	0.17648
526.20	0.17468
526.40	0.17288
526.60	0.17112
526.80	0.16940
527.00	0.16773
527.20	0.16612
527.40	0.16457
527.60	0.16306
527.80	0.16160
528.00	0.16020
528.20	0.15884
528.40	0.15752
528.60	0.15625
528.80	0.15502
529.00	0.15385
529.20	0.15273
529.40	0.15166
529.60	0.15063
529.80	0.14962
530.00	0.14860
530.20	0.14757
530.40	0.14650
530.60	0.14539
530.80	0.14419
531.00	0.14293
531.20	0.14165
531.40	0.14041
531.60	0.13920
531.80	0.13799
532.00	0.13676
532.20	0.13558
532.40	0.13453
532.60	0.13363
532.80	0.13284
533.00	0.13211
533.20	0.13143
533.40	0.13083
533.60	0.13031
533.80	0.12982
534.00	0.12935
534.20	0.12888
534.40	0.12840
534.60	0.12790
534.80	0.12735
535.00	0.12671
535.20	0.12599
535.40	0.12522
535.60	0.12443
535.80	0.12366
536.00	0.12289
536.20	0.12215
536.40	0.12144
536.60	0.12074
536.80	0.12008
537.00	0.11949
537.20	0.11900
537.40	0.11857
537.60	0.11817
537.80	0.11777
538.00	0.11740
538.20	0.11707
538.40	0.11675
538.60	0.11640
538.80	0.11598
539.00	0.11554
539.20	0.11512
539.40	0.11474
539.60	0.11437
539.80	0.11399
540.00	0.11362
540.20	0.11329
540.40	0.11300
540.60	0.11274
540.80	0.11248
541.00	0.11223
541.20	0.11208
541.40	0.11206
541.60	0.11210
541.80	0.11208
542.00	0.11198
542.20	0.11184
542.40	0.11170
542.60	0.11159
542.80	0.11148
543.00	0.11136
543.20	0.11120
543.40	0.11100
543.60	0.11075
543.80	0.11046
544.00	0.11015
544.20	0.10983
544.40	0.10952
544.60	0.10924
544.80	0.10898
545.00	0.10872
545.20	0.10848
545.40	0.10824
545.60	0.10801
545.80	0.10778
546.00	0.10755
546.20	0.10731
546.40	0.10708
546.60	0.10687
546.80	0.10667
547.00	0.10647
547.20	0.10626
547.40	0.10601
547.60	0.10570
547.80	0.10538
548.00	0.10511
548.20	0.10495
548.40	0.10484
548.60	0.10472
548.80	0.10459
549.00	0.10447
549.20	0.10439
549.40	0.10439
549.60	0.10447
549.80	0.10462
550.00	0.10480
550.20	0.10496
550.40	0.10507
550.60	0.10517
550.80	0.10528
551.00	0.10540
551.20	0.10557
551.40	0.10576
551.60	0.10594
551.80	0.10608
552.00	0.10620
552.20	0.10635
552.40	0.10655
552.60	0.10677
552.80	0.10697
553.00	0.10712
553.20	0.10716
553.40	0.10706
553.60	0.10687
553.80	0.10668
554.00	0.10652
554.20	0.10639
554.40	0.10627
554.60	0.10617
554.80	0.10606
555.00	0.10594
555.20	0.10586
555.40	0.10584
555.60	0.10588
555.80	0.10594
556.00	0.10596
556.20	0.10594
556.40	0.10587
556.60	0.10577
556.80	0.10567
557.00	0.10563
557.20	0.10565
557.40	0.10567
557.60	0.10567
557.80	0.10564
558.00	0.10560
558.20	0.10556
558.40	0.10554
558.60	0.10556
558.80	0.10563
559.00	0.10574
559.20	0.10590
559.40	0.10608
559.60	0.10629
559.80	0.10652
560.00	0.10678
560.20	0.10707
560.40	0.10734
560.60	0.10753
560.80	0.10761
561.00	0.10761
561.20	0.10755
561.40	0.10749
561.60	0.10744
561.80	0.10745
562.00	0.10752
562.20	0.10764
562.40	0.10782
562.60	0.10802
562.80	0.10824
563.00	0.10846
563.20	0.10870
563.40	0.10892
563.60	0.10912
563.80	0.10925
564.00	0.10933
564.20	0.10936
564.40	0.10937
564.60	0.10938
564.80	0.10945
565.00	0.10957
565.20	0.10972
565.40	0.10987
565.60	0.11002
565.80	0.11016
566.00	0.11028
566.20	0.11036
566.40	0.11039
566.60	0.11038
566.80	0.11036
567.00	0.11034
567.20	0.11032
567.40	0.11031
567.60	0.11033
567.80	0.11040
568.00	0.11054
568.20	0.11075
568.40	0.11100
568.60	0.11125
568.80	0.11147
569.00	0.11165
569.20	0.11179
569.40	0.11191
569.60	0.11203
569.80	0.11213
570.00	0.11219
570.20	0.11223
570.40	0.11229
570.60	0.11239
570.80	0.11255
571.00	0.11276
571.20	0.11300
571.40	0.11327
571.60	0.11354
571.80	0.11379
572.00	0.11397
572.20	0.11404
572.40	0.11405
572.60	0.11403
572.80	0.11399
573.00	0.11394
573.20	0.11386
573.40	0.11378
573.60	0.11374
573.80	0.11374
574.00	0.11376
574.20	0.11378
574.40	0.11378
574.60	0.11379
574.80	0.11382
575.00	0.11384
575.20	0.11384
575.40	0.11382
575.60	0.11381
575.80	0.11384
576.00	0.11392
576.20	0.11406
576.40	0.11426
576.60	0.11449
576.80	0.11470
577.00	0.11489
577.20	0.11503
577.40	0.11511
577.60	0.11513
577.80	0.11509
578.00	0.11501
578.20	0.11489
578.40	0.11477
578.60	0.11463
578.80	0.11446
579.00	0.11427
579.20	0.11411
579.40	0.11405
579.60	0.11409
579.80	0.11415
580.00	0.11422
580.20	0.11431
580.40	0.11445
580.60	0.11464
580.80	0.11486
581.00	0.11507
581.20	0.11529
581.40	0.11557
581.60	0.11588
581.80	0.11619
582.00	0.11643
582.20	0.11661
582.40	0.11677
582.60	0.11695
582.80	0.11711
583.00	0.11719
583.20	0.11720
583.40	0.11719
583.60	0.11721
583.80	0.11728
584.00	0.11736
584.20	0.11747
584.40	0.11759
584.60	0.11773
584.80	0.11789
585.00	0.11810
585.20	0.11834
585.40	0.11859
585.60	0.11878
585.80	0.11892
586.00	0.11906
586.20	0.11923
586.40	0.11943
586.60	0.11962
586.80	0.11980
587.00	0.11997
587.20	0.12015
587.40	0.12029
587.60	0.12034
587.80	0.12029
588.00	0.12022
588.20	0.12022
588.40	0.12029
588.60	0.12036
588.80	0.12040
589.00	0.12042
589.20	0.12049
589.40	0.12063
589.60	0.12081
[truncated: 2,552 more rows]
