# Supplementary material for: Crystalline nitrogen chain radical anions
Source: Nat Chem. 2026 Feb 10;18(4):686–94. doi: 10.1038/s41557-025-02040-2 (PMC13061614; doi:10.1038/s41557-025-02040-2)
Supplement: Supplementary file 3 — Raw data associated with [K(crypt)][3]. [file 41557_2025_2040_MOESM3_ESM.zip › Supplementary_Data_2/Folder 2 Cyclic Voltammetry/CV Data Points.xlsx]

## Sheet: Full Data
Column1	Column2	Column3	Column4	Column5	Column6	Column7	Column8	Column9	Column10	Column11	Column12	Column13	Column14	Column15	Column16	Column17	Column18	Column19	Column20	Column21
Date and time:	2025-04-09 11:46:01
Notes:
0.1 vs pos first: CV i vs E Scan 2		0.1 vs pos first: CV i vs E Scan 1 [1]		0.1vs neg first: CV i vs E Scan 1		0.1vs neg first: CV i vs E Scan 2		neg wave 0.1vs: CV i vs E Scan 1		neg wave 0.1vs: CV i vs E Scan 2		neg wave 0.5vs: CV i vs E Scan 1		neg wave 0.5vs: CV i vs E Scan 2		neg wave 0.025vs: CV i vs E Scan 1		neg wave 0.025vs: CV i vs E Scan 2
Date and time measurement:	2025-04-09 11:39:57	Date and time measurement:	2025-04-09 11:39:57	Date and time measurement:	2025-04-09 11:38:10	Date and time measurement:	2025-04-09 11:38:10	Date and time measurement:	2025-04-09 11:42:19	Date and time measurement:	2025-04-09 11:42:19	Date and time measurement:	2025-04-09 11:42:05	Date and time measurement:	2025-04-09 11:42:05	Date and time measurement:	2025-04-09 11:42:57	Date and time measurement:	2025-04-09 11:42:57
V	µA	V	µA	V	µA	V	µA	V	µA	V	µA	V	µA	V	µA	V	µA	V	µA
-0.849950551986694	0.319473505020142	-0.849950551986694	0.128533124923706	-0.849950551986694	0.747042655944824	-0.849950551986694	-0.222659707069397	-0.849950551986694	0.424162626266479	-0.849950551986694	0.435037851333618	-0.849950551986694	0.134220838546753	-0.849950551986694	0.705729484558105	-0.849950551986694	0.429787874221802	-0.849950551986694	0.349786520004272
-0.839950323104858	0.358161687850952	-0.839950323104858	0.166221380233765	-0.85995078086853	0.491038799285889	-0.85995078086853	-0.234597325325012	-0.85995078086853	0.257535219192505	-0.85995078086853	0.335598945617676	-0.85995078086853	0.00140619277954102	-0.85995078086853	0.457225799560547	-0.85995078086853	0.305848360061646	-0.85995078086853	0.269535303115845
-0.829950332641602	0.408600091934204	-0.829950332641602	0.21934700012207	-0.869950771331787	0.348474025726318	-0.869950771331787	-0.24378502368927	-0.869950771331787	0.176221370697021	-0.869950771331787	0.269535303115845	-0.869950771331787	-0.0609697103500366	-0.869950771331787	0.321223735809326	-0.869950771331787	0.234909772872925	-0.869950771331787	0.212409496307373
-0.819950103759766	0.472851037979126	-0.819950103759766	0.288348197937012	-0.879951000213623	0.253535032272339	-0.879951000213623	-0.252660155296326	-0.879951000213623	0.124095678329468	-0.879951000213623	0.219847202301025	-0.879951000213623	-0.106032848358154	-0.879951000213623	0.225722074508667	-0.879951000213623	0.185034036636353	-0.879951000213623	0.168783903121948
-0.80994987487793	0.553789615631104	-0.80994987487793	0.374224424362183	-0.889951229095459	0.185409069061279	-0.889951229095459	-0.258972764015198	-0.889951229095459	0.0864701271057129	-0.889951229095459	0.180659055709839	-0.889951229095459	-0.137845873832703	-0.889951229095459	0.150908470153809	-0.889951229095459	0.148158550262451	-0.889951229095459	0.13515830039978
-0.799949884414673	0.653666257858276	-0.799949884414673	0.478413581848145	-0.899951219558716	0.135658264160156	-0.899951219558716	-0.264472842216492	-0.899951219558716	0.0600321292877197	-0.899951219558716	0.148971080780029	-0.899951219558716	-0.166221261024475	-0.899951219558716	0.0933451652526855	-0.899951219558716	0.119470596313477	-0.899951219558716	0.108657836914063
-0.789949655532837	0.776480674743652	-0.789949655532837	0.601227998733521	-0.909951448440552	0.0977826118469238	-0.909951448440552	-0.269285440444946	-0.909951448440552	0.0385942459106445	-0.909951448440552	0.122908115386963	-0.909951448440552	-0.190471649169922	-0.909951448440552	0.0464069843292236	-0.909951448440552	0.0969076156616211	-0.909951448440552	0.0875325202941895
-0.779949426651001	0.917795181274414	-0.779949426651001	0.740605115890503	-0.919951677322388	0.0676572322845459	-0.919951677322388	-0.274535417556763	-0.919951677322388	0.0220940113067627	-0.919951677322388	0.101220369338989	-0.919951677322388	-0.21097195148468	-0.919951677322388	0.00765633583068848	-0.919951677322388	0.0784075260162354	-0.919951677322388	0.0704073905944824
-0.769949197769165	1.0786726474762	-0.769949197769165	0.890919923782349	-0.929951667785645	0.045344352722168	-0.929951667785645	-0.278285503387451	-0.929951667785645	0.00853133201599121	-0.929951667785645	0.0830326080322266	-0.929951667785645	-0.230909824371338	-0.929951667785645	-0.0266566276550293	-0.929951667785645	0.063657283782959	-0.929951667785645	0.0562195777893066
-0.759949207305908	1.24948787689209	-0.759949207305908	1.04535961151123	-0.93995189666748	0.0269067287445068	-0.93995189666748	-0.282848119735718	-0.93995189666748	-0.00234389305114746	-0.93995189666748	0.0667197704315186	-0.93995189666748	-0.250847578048706	-0.93995189666748	-0.0554071664810181	-0.93995189666748	0.0515320301055908	-0.93995189666748	0.0441567897796631
-0.749948978424072	1.42217803001404	-0.749948978424072	1.19592452049255	-0.949952125549316	0.0120313167572021	-0.949952125549316	-0.286160588264465	-0.949952125549316	-0.0119063854217529	-0.949952125549316	0.0527820587158203	-0.949952125549316	-0.268472909927368	-0.949952125549316	-0.0807825326919556	-0.949952125549316	0.0409069061279297	-0.949952125549316	0.0343441963195801
-0.739948749542236	1.58568048477173	-0.739948749542236	1.33148908615112	-0.959952116012573	0.000281333923339844	-0.959952116012573	-0.290160655975342	-0.959952116012573	-0.0197815895080566	-0.959952116012573	0.0410318374633789	-0.959952116012573	-0.288473129272461	-0.959952116012573	-0.103282809257507	-0.959952116012573	0.0325942039489746	-0.959952116012573	0.0261566638946533
-0.729948759078979	1.73096418380737	-0.729948759078979	1.44455337524414	-0.969952344894409	-0.00971889495849609	-0.969952344894409	-0.293723225593567	-0.969952344894409	-0.0269067287445068	-0.969952344894409	0.0299692153930664	-0.969952344894409	-0.307098507881165	-0.969952344894409	-0.124970674514771	-0.969952344894409	0.0253441333770752	-0.969952344894409	0.0196564197540283
-0.719948530197144	1.8472146987915	-0.719948530197144	1.53105473518372	-0.979952573776245	-0.0180940628051758	-0.979952573776245	-0.297848343849182	-0.979952573776245	-0.0327193737030029	-0.979952573776245	0.0199689865112305	-0.979952573776245	-0.325786232948303	-0.979952573776245	-0.142783403396606	-0.979952573776245	0.0184690952301025	-0.979952573776245	0.0137815475463867
-0.709948301315308	1.92909240722656	-0.709948301315308	1.5908055305481	-0.989952564239502	-0.0246565341949463	-0.989952564239502	-0.301223397254944	-0.989952564239502	-0.0376567840576172	-0.989952564239502	0.0114688873291016	-0.989952564239502	-0.345036506652832	-0.989952564239502	-0.159471154212952	-0.989952564239502	0.0130314826965332	-0.989952564239502	0.00865626335144043
-0.699948310852051	1.99284315109253	-0.699948310852051	1.62971258163452	-0.999952793121338	-0.0304691791534424	-0.999952793121338	-0.305285930633545	-0.999952793121338	-0.0425944328308105	-0.999952793121338	0.00384378433227539	-0.999952793121338	-0.364724397659302	-0.999952793121338	-0.175534009933472	-0.999952793121338	0.00834393501281738	-0.999952793121338	0.00403118133544922
-0.689948081970215	2.02471733093262	-0.689948081970215	1.64096355438232	-1.00995302200317	-0.0363442897796631	-1.00995302200317	-0.309535980224609	-1.00995302200317	-0.0472195148468018	-1.00995302200317	-0.00353121757507324	-1.00995302200317	-0.38409960269928	-1.00995302200317	-0.190534234046936	-1.00995302200317	0.00434374809265137	-1.00995302200317	0.000281333923339844
-0.679947853088379	2.03784465789795	-0.679947853088379	1.64158821105957	-1.01995325088501	-0.0417819023132324	-1.01995325088501	-0.314411044120789	-1.01995325088501	-0.0514070987701416	-1.01995325088501	-0.0100939273834229	-1.01995325088501	-0.406412482261658	-1.01995325088501	-0.204034447669983	-1.01995325088501	0.0006561279296875	-1.01995325088501	-0.00303125381469727
-0.669947862625122	2.0384693145752	-0.669947862625122	1.63721323013306	-1.02995324134827	-0.0461568832397461	-1.02995324134827	-0.319286108016968	-1.02995324134827	-0.0554071664810181	-1.02995324134827	-0.0160939693450928	-1.02995324134827	-0.426662802696228	-1.02995324134827	-0.217222094535828	-1.02995324134827	-0.00290632247924805	-1.02995324134827	-0.00578141212463379
-0.659947633743286	2.0384693145752	-0.659947633743286	1.61908626556396	-1.0399534702301	-0.0504070520401001	-1.0399534702301	-0.32434868812561	-1.0399534702301	-0.0592197179794312	-1.0399534702301	-0.0224690437316895	-1.0399534702301	-0.447038054466248	-1.0399534702301	-0.228409767150879	-1.0399534702301	-0.00590634346008301	-1.0399534702301	-0.00840640068054199
-0.64994740486145	2.03893780708313	-0.64994740486145	1.6084623336792	-1.04995369911194	-0.0545320510864258	-1.04995369911194	-0.329911351203918	-1.04995369911194	-0.0630947351455688	-1.04995369911194	-0.0281567573547363	-1.04995369911194	-0.46760094165802	-1.04995369911194	-0.240909934043884	-1.04995369911194	-0.00890636444091797	-1.04995369911194	-0.0109689235687256
-0.639947414398193	2.03909397125244	-0.639947414398193	1.59221172332764	-1.0599536895752	-0.0594072341918945	-1.0599536895752	-0.336098909378052	-1.0599536895752	-0.0674698352813721	-1.0599536895752	-0.0334692001342773	-1.0599536895752	-0.488851189613342	-1.0599536895752	-0.254347681999207	-1.0599536895752	-0.0110938549041748	-1.0599536895752	-0.0134689807891846
-0.629947185516357	2.03971862792969	-0.629947185516357	1.58096075057983	-1.06995391845703	-0.0640947818756104	-1.06995391845703	-0.343286514282227	-1.06995391845703	-0.0704073905944824	-1.06995391845703	-0.0384068489074707	-1.06995391845703	-0.51241409778595	-1.06995391845703	-0.263597846031189	-1.06995391845703	-0.0139689445495605	-1.06995391845703	-0.0163440704345703
-0.619946956634521	2.04784393310547	-0.619946956634521	1.56908750534058	-1.07995414733887	-0.0689698457717896	-1.07995414733887	-0.350661635398865	-1.07995414733887	-0.073969841003418	-1.07995414733887	-0.0434069633483887	-1.07995414733887	-0.533414483070374	-1.07995414733887	-0.275972962379456	-1.07995414733887	-0.0167191028594971	-1.07995414733887	-0.018718957901001
-0.609946966171265	2.05784320831299	-0.609946966171265	1.56346082687378	-1.08995413780212	-0.0751574039459229	-1.08995413780212	-0.359474301338196	-1.08995413780212	-0.0787199735641479	-1.08995413780212	-0.0480945110321045	-1.08995413780212	-0.557539820671082	-1.08995413780212	-0.286973118782043	-1.08995413780212	-0.0191564559936523	-1.08995413780212	-0.0208439826965332
-0.599946737289429	2.07221984863281	-0.599946737289429	1.56096220016479	-1.09995436668396	-0.0820325613021851	-1.09995436668396	-0.368786931037903	-1.09995436668396	-0.0822200775146484	-1.09995436668396	-0.0527820587158203	-1.09995436668396	-0.579477667808533	-1.09995436668396	-0.298348307609558	-1.09995436668396	-0.0223441123962402	-1.09995436668396	-0.0235316753387451
-0.589946508407593	2.09347009658813	-0.589946508407593	1.56033515930176	-1.1099545955658	-0.0898451805114746	-1.1099545955658	-0.379912137985229	-1.1099545955658	-0.0872200727462769	-1.1099545955658	-0.0579696893692017	-1.1099545955658	-0.604102969169617	-1.1099545955658	-0.30828595161438	-1.1099545955658	-0.0251567363739014	-1.1099545955658	-0.0270316600799561
-0.579946517944336	2.11971998214722	-0.579946517944336	1.56283617019653	-1.11995458602905	-0.0996577739715576	-1.11995458602905	-0.391912221908569	-1.11995458602905	-0.0924701690673828	-1.11995458602905	-0.0629696846008301	-1.11995458602905	-0.628353357315063	-1.11995458602905	-0.320098638534546	-1.11995458602905	-0.0287816524505615	-1.11995458602905	-0.0300941467285156
-0.5699462890625	2.1572208404541	-0.5699462890625	1.56908750534058	-1.12995481491089	-0.111220479011536	-1.12995481491089	-0.405725002288818	-1.12995481491089	-0.0977827310562134	-1.12995481491089	-0.068469762802124	-1.12995481491089	-0.654166221618652	-1.12995481491089	-0.331348896026611	-1.12995481491089	-0.0332818031311035	-1.12995481491089	-0.0347816944122314
-0.559946060180664	2.19659566879272	-0.559946060180664	1.5778374671936	-1.13995504379272	-0.125783205032349	-1.13995504379272	-0.421412706375122	-1.13995504379272	-0.104907870292664	-1.13995504379272	-0.0753449201583862	-1.13995504379272	-0.680916666984558	-1.13995504379272	-0.343911528587341	-1.13995504379272	-0.0380942821502686	-1.13995504379272	-0.0399069786071777
-0.549945831298828	2.2465968132019	-0.549945831298828	1.58908605575562	-1.14995503425598	-0.143095970153809	-1.14995503425598	-0.439412951469421	-1.14995503425598	-0.112658023834229	-1.14995503425598	-0.0811575651168823	-1.14995503425598	-0.709667086601257	-1.14995503425598	-0.357099175453186	-1.14995503425598	-0.0445320606231689	-1.14995503425598	-0.0461568832397461
-0.539945840835571	2.30409860610962	-0.539945840835571	1.60533666610718	-1.15995526313782	-0.165971279144287	-1.15995526313782	-0.459163308143616	-1.15995526313782	-0.121533155441284	-1.15995526313782	-0.0894076824188232	-1.15995526313782	-0.739917635917664	-1.15995526313782	-0.370349407196045	-1.15995526313782	-0.0521570444107056	-1.15995526313782	-0.0535945892333984
-0.529945611953735	2.36034870147705	-0.529945611953735	1.62221193313599	-1.16995549201965	-0.193409204483032	-1.16995549201965	-0.482663631439209	-1.16995549201965	-0.132533311843872	-1.16995549201965	-0.0987203121185303	-1.16995549201965	-0.772730588912964	-1.16995549201965	-0.385849714279175	-1.16995549201965	-0.061657190322876	-1.16995549201965	-0.0634697675704956
-0.519945383071899	2.43597507476807	-0.519945383071899	1.64721250534058	-1.17995548248291	-0.229659795761108	-1.17995548248291	-0.506914019584656	-1.17995548248291	-0.145533442497253	-1.17995548248291	-0.109220385551453	-1.17995548248291	-0.809418678283691	-1.17995548248291	-0.40253746509552	-1.17995548248291	-0.073469877243042	-1.17995548248291	-0.0761574506759644
-0.509945392608643	2.49410152435303	-0.509945392608643	1.68033838272095	-1.18995571136475	-0.274910449981689	-1.18995571136475	-0.537101984024048	-1.18995571136475	-0.162408709526062	-1.18995571136475	-0.1227205991745	-1.18995571136475	-0.847606778144836	-1.18995571136475	-0.421350240707397	-1.18995571136475	-0.0889701843261719	-1.18995571136475	-0.0925952196121216
-0.499945163726807	2.58035182952881	-0.499945163726807	1.70846462249756	-1.19995594024658	-0.331661343574524	-1.19995594024658	-0.572727560997009	-1.19995594024658	-0.182221531867981	-1.19995594024658	-0.138970851898193	-1.19995594024658	-0.889294862747192	-1.19995594024658	-0.443288087844849	-1.19995594024658	-0.109407901763916	-1.19995594024658	-0.11309552192688
-0.489944934844971	2.66347885131836	-0.489944934844971	1.74846410751343	-1.20995593070984	-0.404224991798401	-1.20995593070984	-0.613728165626526	-1.20995593070984	-0.207846999168396	-1.20995593070984	-0.159908771514893	-1.20995593070984	-0.938045620918274	-1.20995593070984	-0.468538403511047	-1.20995593070984	-0.134345769882202	-1.20995593070984	-0.140158414840698
-0.479944944381714	2.73785352706909	-0.479944944381714	1.79033994674683	-1.21995615959167	-0.494476318359375	-1.21995615959167	-0.660728931427002	-1.21995615959167	-0.238847374916077	-1.21995615959167	-0.185971617698669	-1.21995615959167	-0.990796446800232	-1.21995615959167	-0.498726367950439	-1.21995615959167	-0.166783809661865	-1.21995615959167	-0.173721432685852
-0.469944715499878	2.81847953796387	-0.469944715499878	1.84096574783325	-1.22995638847351	-0.607290506362915	-1.22995638847351	-0.714917182922363	-1.22995638847351	-0.277910470962524	-1.22995638847351	-0.219284653663635	-1.22995638847351	-1.04867231845856	-1.22995638847351	-0.533476948738098	-1.22995638847351	-0.208346962928772	-1.22995638847351	-0.217159628868103
-0.459944486618042	2.90660619735718	-0.459944486618042	1.88846588134766	-1.23995661735535	-0.746480226516724	-1.23995661735535	-0.780230760574341	-1.23995661735535	-0.327661275863647	-1.23995661735535	-0.260285258293152	-1.23995661735535	-1.11679840087891	-1.23995661735535	-0.575352549552917	-1.23995661735535	-0.260660290718079	-1.23995661735535	-0.27128541469574
-0.449944496154785	2.9753589630127	-0.449944496154785	1.95409297943115	-1.2499566078186	-0.91885781288147	-1.2499566078186	-0.856419324874878	-1.2499566078186	-0.388349652290344	-1.2499566078186	-0.312411069869995	-1.2499566078186	-1.19642448425293	-1.2499566078186	-0.626103401184082	-1.2499566078186	-0.326473712921143	-1.2499566078186	-0.339599013328552
-0.439944267272949	3.04910898208618	-0.439944267272949	2.02409267425537	-1.25995683670044	-1.12779855728149	-1.25995683670044	-0.946295738220215	-1.25995683670044	-0.463663339614868	-1.25995683670044	-0.378162026405334	-1.25995683670044	-1.28642594814301	-1.25995683670044	-0.687604308128357	-1.25995683670044	-0.408412456512451	-1.25995683670044	-0.424725294113159
-0.429944038391113	3.12285900115967	-0.429944038391113	2.10284471511841	-1.26995706558228	-1.38042736053467	-1.26995706558228	-1.05317234992981	-1.26995706558228	-0.556414723396301	-1.26995706558228	-0.459975838661194	-1.26995706558228	-1.39005255699158	-1.26995706558228	-0.761292934417725	-1.26995706558228	-0.509476542472839	-1.26995706558228	-0.528414368629456
-0.419944047927856	3.19911241531372	-0.419944047927856	2.19284534454346	-1.27995705604553	-1.68161952495575	-1.27995705604553	-1.17992424964905	-1.27995705604553	-0.670229077339172	-1.27995705604553	-0.560852289199829	-1.27995705604553	-1.51111686229706	-1.27995705604553	-0.850856781005859	-1.27995705604553	-0.632040977478027	-1.27995705604553	-0.654728770256042
-0.409943819046021	3.26911211013794	-0.409943819046021	2.29784727096558	-1.28995728492737	-2.03909397125244	-1.28995728492737	-1.32980155944824	-1.28995728492737	-0.807293653488159	-1.28995728492737	-0.685354232788086	-1.28995728492737	-1.654181599617	-1.28995728492737	-0.957545876502991	-1.28995728492737	-0.780043244361877	-1.28995728492737	-0.806793570518494
-0.399943590164185	3.37536334991455	-0.399943590164185	2.41159915924072	-1.2999575138092	-2.45784997940063	-1.2999575138092	-1.50505423545837	-1.2999575138092	-0.972546100616455	-1.2999575138092	-0.835981607437134	-1.2999575138092	-1.8188716173172	-1.2999575138092	-1.08448529243469	-1.2999575138092	-0.955295920372009	-1.2999575138092	-0.985546350479126
-0.389943599700928	3.47849130630493	-0.389943599700928	2.54097700119019	-1.30995750427246	-2.93410778045654	-1.30995750427246	-1.7076199054718	-1.30995750427246	-1.16723656654358	-1.30995750427246	-1.01679682731628	-1.30995750427246	-2.01596856117249	-1.30995750427246	-1.23748767375946	-1.30995750427246	-1.1582989692688	-1.30995750427246	-1.19236207008362
-0.379943370819092	3.58536720275879	-0.379943370819092	2.67722845077515	-1.3199577331543	-3.47911596298218	-1.3199577331543	-1.94409251213074	-1.3199577331543	-1.39617764949799	-1.3199577331543	-1.23073756694794	-1.3199577331543	-2.23409652709961	-1.3199577331543	-1.4183030128479	-1.3199577331543	-1.39092755317688	-1.3199577331543	-1.42780303955078
-0.369943141937256	3.72036933898926	-0.369943141937256	2.82473087310791	-1.32995796203613	-4.08850073814392	-1.32995796203613	-2.20909595489502	-1.32995796203613	-1.66005659103394	-1.32995796203613	-1.47961640357971	-1.32995796203613	-2.49035120010376	-1.32995796203613	-1.62986874580383	-1.32995796203613	-1.64993155002594	-1.32995796203613	-1.68830704689026
-0.359943151473999	3.85599613189697	-0.359943151473999	2.97285795211792	-1.33995795249939	-4.75163578987122	-1.33995795249939	-2.50097632408142	-1.33995795249939	-1.96159243583679	-1.33995795249939	-1.7645583152771	-1.33995795249939	-2.7841055393219	-1.33995795249939	-1.87655997276306	-1.33995795249939	-1.93081080913544	-1.33995795249939	-1.96846723556519
-0.349942922592163	4.007248878479	-0.349942922592163	3.13535928726196	-1.34995818138123	-5.46477079391479	-1.34995818138123	-2.82473087310791	-1.34995818138123	-2.29284763336182	-1.34995818138123	-2.08221912384033	-1.34995818138123	-3.11848521232605	-1.34995818138123	-2.1640956401825	-1.34995818138123	-2.22784638404846	-1.34995818138123	-2.26097226142883
-0.339942693710327	4.14787530899048	-0.339942693710327	3.29223871231079	-1.35995841026306	-6.20540738105774	-1.35995841026306	-3.16161155700684	-1.35995841026306	-2.6584780216217	-1.35995841026306	-2.4322247505188	-1.35995841026306	-3.48974108695984	-1.35995841026306	-2.48160004615784	-1.35995841026306	-2.52097606658936	-1.35995841026306	-2.55222678184509
-0.329942464828491	4.28600311279297	-0.329942464828491	3.44599008560181	-1.36995840072632	-6.94854378700256	-1.36995840072632	-3.51099133491516	-1.36995840072632	-3.04910898208618	-1.36995840072632	-2.80098080635071	-1.36995840072632	-3.90599727630615	-1.36995840072632	-2.84473061561584	-1.36995840072632	-2.80848026275635	-1.36995840072632	-2.82348036766052
-0.319942474365234	4.42350387573242	-0.319942474365234	3.59411716461182	-1.37995862960815	-7.6904308795929	-1.37995862960815	-3.84912133216858	-1.37995862960815	-3.44223976135254	-1.37995862960815	-3.1834864616394	-1.37995862960815	-4.36225414276123	-1.37995862960815	-3.23661208152771	-1.37995862960815	-3.06535959243774	-1.37995862960815	-3.06910991668701
-0.309942245483398	4.56038236618042	-0.309942245483398	3.73099327087402	-1.38995885848999	-8.41169118881226	-1.38995885848999	-4.16412591934204	-1.38995885848999	-3.83974671363831	-1.38995885848999	-3.55286717414856	-1.38995885848999	-4.84976172447205	-1.38995885848999	-3.65911841392517	-1.38995885848999	-3.28786253929138	-1.38995885848999	-3.27536225318909
-0.299942016601563	4.66538429260254	-0.299942016601563	3.8578724861145	-1.39995884895325	-9.08232688903809	-1.39995884895325	-4.44038033485413	-1.39995884895325	-4.21037673950195	-1.39995884895325	-3.90099763870239	-1.39995884895325	-5.36664485931396	-1.39995884895325	-4.10600066184998	-1.39995884895325	-3.45411539077759	-1.39995884895325	-3.429114818573
-0.289942026138306	4.76538419723511	-0.289942026138306	3.97599697113037	-1.40995907783508	-9.68358635902405	-1.40995907783508	-4.65913414955139	-1.40995907783508	-4.53663229942322	-1.40995907783508	-4.20225143432617	-1.40995907783508	-5.9060275554657	-1.40995907783508	-4.56413269042969	-1.40995907783508	-3.56724262237549	-1.40995907783508	-3.51224184036255
-0.27994179725647	4.85851049423218	-0.27994179725647	4.08225059509277	-1.41995930671692	-10.1723432540894	-1.41995930671692	-4.80351090431213	-1.41995930671692	-4.79851126670837	-1.41995930671692	-4.44475531578064	-1.41995930671692	-6.44478678703308	-1.41995930671692	-5.02413988113403	-1.41995930671692	-3.60599279403687	-1.41995930671692	-3.536616563797
-0.269941568374634	4.94226217269897	-0.269941568374634	4.17225122451782	-1.42995929718018	-10.508599281311	-1.42995929718018	-4.88101243972778	-1.42995929718018	-4.97913837432861	-1.42995929718018	-4.61663365364075	-1.42995929718018	-6.98416948318481	-1.42995929718018	-5.45164585113525	-1.42995929718018	-3.58536720275879	-1.42995929718018	-3.49286556243896
-0.259941577911377	5.00288963317871	-0.259941577911377	4.25475358963013	-1.43995952606201	-10.6704759597778	-1.43995952606201	-4.89913821220398	-1.43995952606201	-5.07351517677307	-1.43995952606201	-4.70850944519043	-1.43995952606201	-7.48230218887329	-1.43995952606201	-5.84415197372437	-1.43995952606201	-3.51536631584167	-1.43995952606201	-3.40973973274231
-0.249941349029541	5.04226446151733	-0.249941349029541	4.31975364685059	-1.44995975494385	-10.650475025177	-1.44995975494385	-4.86601233482361	-1.44995975494385	-5.08539080619812	-1.44995975494385	-4.7235095500946	-1.44995975494385	-7.94105887413025	-1.44995975494385	-6.18415713310242	-1.44995975494385	-3.42349052429199	-1.44995975494385	-3.30973863601685
-0.239941120147705	5.06851434707642	-0.239941120147705	4.37225341796875	-1.45995998382568	-10.4567229747772	-1.45995998382568	-4.81226086616516	-1.45995998382568	-5.02851486206055	-1.45995998382568	-4.66788411140442	-1.45995998382568	-8.32231521606445	-1.45995998382568	-6.44728660583496	-1.45995998382568	-3.32223892211914	-1.45995998382568	-3.20661187171936
-0.229941129684448	5.10039091110229	-0.229941129684448	4.41663026809692	-1.46995997428894	-10.1535928249359	-1.46995997428894	-4.74225997924805	-1.46995997428894	-4.93226289749146	-1.46995997428894	-4.58038330078125	-1.46995997428894	-8.61419439315796	-1.46995997428894	-6.63103938102722	-1.46995997428894	-3.23036193847656	-1.46995997428894	-3.11161041259766
-0.219940900802612	5.10851621627808	-0.219940900802612	4.45038080215454	-1.47996020317078	-9.779212474823	-1.47996020317078	-4.66725945472717	-1.47996020317078	-4.81226086616516	-1.47996020317078	-4.47288155555725	-1.47996020317078	-8.81607294082642	-1.47996020317078	-6.74041628837585	-1.47996020317078	-3.1484854221344	-1.47996020317078	-3.02598357200623
-0.209940671920776	5.11664152145386	-0.209940671920776	4.47163105010986	-1.48996043205261	-9.3967068195343	-1.48996043205261	-4.59600806236267	-1.48996043205261	-4.68913435935974	-1.48996043205261	-4.35662984848022	-1.48996043205261	-8.91732454299927	-1.48996043205261	-6.77854180335999	-1.48996043205261	-3.07723522186279	-1.48996043205261	-2.95285820960999
-0.19994068145752	5.11664152145386	-0.19994068145752	4.49163198471069	-1.49996042251587	-9.026700258255	-1.49996042251587	-4.53163146972656	-1.49996042251587	-4.57288265228271	-1.49996042251587	-4.25225257873535	-1.49996042251587	-8.93357396125793	-1.49996042251587	-6.75541639328003	-1.49996042251587	-3.01285862922668	-1.49996042251587	-2.88723230361938
-0.189940452575684	5.11101484298706	-0.189940452575684	4.50288057327271	-1.50996065139771	-8.68607044219971	-1.50996065139771	-4.4735062122345	-1.50996065139771	-4.46163058280945	-1.50996065139771	-4.15225148200989	-1.50996065139771	-8.87607336044312	-1.50996065139771	-6.69854044914246	-1.50996065139771	-2.95785784721375	-1.50996065139771	-2.83410549163818
-0.179940223693848	5.09601593017578	-0.179940223693848	4.51413154602051	-1.51996088027954	-8.38294148445129	-1.51996088027954	-4.42100524902344	-1.51996088027954	-4.36850428581238	-1.51996088027954	-4.06975030899048	-1.51996088027954	-8.7698221206665	-1.51996088027954	-6.61603927612305	-1.51996088027954	-2.91348218917847	-1.51996088027954	-2.78910517692566
-0.169940233230591	5.09164094924927	-0.169940233230591	4.52225685119629	-1.5299608707428	-8.11168670654297	-1.5299608707428	-4.38162922859192	-1.5299608707428	-4.28537845611572	-1.5299608707428	-3.99349927902222	-1.5299608707428	-8.63419532775879	-1.5299608707428	-6.52416229248047	-1.5299608707428	-2.8803563117981	-1.5299608707428	-2.75535464286804
-0.159940004348755	5.08476495742798	-0.159940004348755	4.53725576400757	-1.53996109962463	-7.87168264389038	-1.53996109962463	-4.3478786945343	-1.53996109962463	-4.21350240707397	-1.53996109962463	-3.93287301063538	-1.53996109962463	-8.48919272422791	-1.53996109962463	-6.4310359954834	-1.53996109962463	-2.84785628318787	-1.53996109962463	-2.72535443305969
-0.149939775466919	5.0697660446167	-0.149939775466919	4.53538179397583	-1.54996132850647	-7.66417980194092	-1.54996132850647	-4.32225346565247	-1.54996132850647	-4.15475130081177	-1.54996132850647	-3.88412237167358	-1.54996132850647	-8.34606528282166	-1.54996132850647	-6.34791016578674	-1.54996132850647	-2.82848119735718	-1.54996132850647	-2.705979347229
-0.139939785003662	5.06038904190063	-0.139939785003662	4.54100608825684	-1.55996131896973	-7.47917652130127	-1.55996131896973	-4.3003785610199	-1.55996131896973	-4.11100029945374	-1.55996131896973	-3.84037137031555	-1.55996131896973	-8.21668863296509	-1.55996131896973	-6.27728343009949	-1.55996131896973	-2.81160593032837	-1.55996131896973	-2.69410371780396
-0.129939556121826	5.05163908004761	-0.129939556121826	4.55350637435913	-1.56996154785156	-7.31542468070984	-1.56996154785156	-4.29225325584412	-1.56996154785156	-4.07787561416626	-1.56996154785156	-3.81537079811096	-1.56996154785156	-8.10043692588806	-1.56996154785156	-6.22478246688843	-1.56996154785156	-2.80723094940186	-1.56996154785156	-2.68847823143005
-0.11993932723999	5.03788948059082	-0.11993932723999	4.55600738525391	-1.5799617767334	-7.16979742050171	-1.5799617767334	-4.294753074646	-1.5799617767334	-4.06037449836731	-1.5799617767334	-3.79787087440491	-1.5799617767334	-8.00981044769287	-1.5799617767334	-6.19290709495544	-1.5799617767334	-2.80660510063171	-1.5799617767334	-2.69347906112671
-0.109939098358154	5.03664016723633	-0.109939098358154	4.56225633621216	-1.58996176719666	-7.039794921875	-1.58996176719666	-4.30912852287292	-1.58996176719666	-4.05287504196167	-1.58996176719666	-3.79537105560303	-1.58996176719666	-7.93730854988098	-1.58996176719666	-6.17853164672852	-1.58996176719666	-2.81660556793213	-1.58996176719666	-2.70097851753235
-0.0999391078948975	5.03101348876953	-0.0999391078948975	4.57225799560547	-1.59996199607849	-6.92979335784912	-1.59996199607849	-4.32475328445435	-1.59996199607849	-4.0559995174408	-1.59996199607849	-3.80412101745605	-1.59996199607849	-7.88918375968933	-1.59996199607849	-6.18415713310242	-1.59996199607849	-2.82785534858704	-1.59996199607849	-2.72285461425781
-0.0899391174316406	5.03351449966431	-0.0899391174316406	4.58788156509399	-1.60996222496033	-6.83104276657104	-1.60996222496033	-4.35475468635559	-1.60996222496033	-4.07412528991699	-1.60996222496033	-3.82099628448486	-1.60996222496033	-7.85855770111084	-1.60996222496033	-6.21103286743164	-1.60996222496033	-2.8497314453125	-1.60996222496033	-2.74472951889038
-0.0799388885498047	5.03726482391357	-0.0799388885498047	4.60413217544556	-1.61996221542358	-6.746666431427	-1.61996221542358	-4.39038038253784	-1.61996221542358	-4.10600066184998	-1.61996221542358	-3.85349631309509	-1.61996221542358	-7.85355806350708	-1.61996221542358	-6.25290870666504	-1.61996221542358	-2.8791069984436	-1.61996221542358	-2.77535557746887
-0.0699386596679688	5.04101514816284	-0.0699386596679688	4.62600708007813	-1.62996244430542	-6.67228937149048	-1.62996244430542	-4.43225502967834	-1.62996244430542	-4.14350152015686	-1.62996244430542	-3.89474749565125	-1.62996244430542	-7.86605834960938	-1.62996244430542	-6.31603479385376	-1.62996244430542	-2.9097318649292	-1.62996244430542	-2.81285524368286
-0.0599384307861328	5.05289077758789	-0.0599384307861328	4.64475870132446	-1.63996267318726	-6.61166429519653	-1.63996267318726	-4.4791316986084	-1.63996267318726	-4.19600129127502	-1.63996267318726	-3.94662261009216	-1.63996267318726	-7.89918303489685	-1.63996267318726	-6.40603542327881	-1.63996267318726	-2.94848322868347	-1.63996267318726	-2.84910678863525
-0.0499382019042969	5.0641393661499	-0.0499382019042969	4.66788291931152	-1.64996266365051	-6.55916333198547	-1.64996266365051	-4.5335066318512	-1.64996266365051	-4.2528772354126	-1.64996266365051	-4.007248878479	-1.64996266365051	-7.95793414115906	-1.64996266365051	-6.51103734970093	-1.64996266365051	-2.99098372459412	-1.64996266365051	-2.89848208427429
-0.0399379730224609	5.06726503372192	-0.0399379730224609	4.68976020812988	-1.63996267318726	-6.26415848731995	-1.63996267318726	-4.19912695884705	-1.63996267318726	-3.92974734306335	-1.63996267318726	-3.70224475860596	-1.63996267318726	-7.09667086601257	-1.63996267318726	-5.79665184020996	-1.63996267318726	-2.81660556793213	-1.63996267318726	-2.72847890853882
-0.0299382209777832	5.10476589202881	-0.0299382209777832	4.71725940704346	-1.62996244430542	-6.04415535926819	-1.62996244430542	-3.94787311553955	-1.62996244430542	-3.68349432945251	-1.62996244430542	-3.48286628723145	-1.62996244430542	-6.51041269302368	-1.62996244430542	-5.31226873397827	-1.62996244430542	-2.68035411834717	-1.62996244430542	-2.59910225868225
-0.0199379920959473	5.12038946151733	-0.0199379920959473	4.74788427352905	-1.61996221542358	-5.85415244102478	-1.61996221542358	-3.74662041664124	-1.61996221542358	-3.48724126815796	-1.61996221542358	-3.2978630065918	-1.61996221542358	-6.04478001594543	-1.61996221542358	-4.9328875541687	-1.61996221542358	-2.56160140037537	-1.61996221542358	-2.48597621917725
-0.00993776321411133	5.14664173126221	-0.00993776321411133	4.78413581848145	-1.60996222496033	-5.68040013313293	-1.60996222496033	-3.57411742210388	-1.60996222496033	-3.31786394119263	-1.60996222496033	-3.14598560333252	-1.60996222496033	-5.66414952278137	-1.60996222496033	-4.61975812911987	-1.60996222496033	-2.46659994125366	-1.60996222496033	-2.38534927368164
6.24656677246094E-05	5.17914056777954	6.24656677246094E-05	4.81788635253906	-1.59996199607849	-5.52664756774902	-1.59996199607849	-3.4166145324707	-1.59996199607849	-3.17161083221436	-1.59996199607849	-3.00598382949829	-1.59996199607849	-5.33289432525635	-1.59996199607849	-4.34662938117981	-1.59996199607849	-2.37472414970398	-1.59996199607849	-2.29784727096558
0.0100626945495605	5.2135181427002	0.0100626945495605	4.86101150512695	-1.58996176719666	-5.38352012634277	-1.58996176719666	-3.28223824501038	-1.58996176719666	-3.03973436355591	-1.58996176719666	-2.88473129272461	-1.58996176719666	-5.04539012908936	-1.58996176719666	-4.11350011825562	-1.58996176719666	-2.29284763336182	-1.58996176719666	-2.21597194671631
0.0200629234313965	5.2497673034668	0.0200629234313965	4.90726232528687	-1.5799617767334	-5.25039315223694	-1.5799617767334	-3.16286087036133	-1.5799617767334	-2.9278576374054	-1.5799617767334	-2.77660489082336	-1.5799617767334	-4.78663563728333	-1.5799617767334	-3.899747133255	-1.5799617767334	-2.21909642219543	-1.5799617767334	-2.14034557342529
0.0300631523132324	5.29101848602295	0.0300631523132324	4.95351314544678	-1.56996154785156	-5.13101577758789	-1.56996154785156	-3.04848432540894	-1.56996154785156	-2.82223105430603	-1.56996154785156	-2.67972826957703	-1.56996154785156	-4.55538272857666	-1.56996154785156	-3.71036887168884	-1.56996154785156	-2.15534567832947	-1.56996154785156	-2.07221984863281
0.0400629043579102	5.34539461135864	0.0400629043579102	5.00351428985596	-1.55996131896973	-5.0097644329071	-1.55996131896973	-2.94535756111145	-1.55996131896973	-2.72222876548767	-1.55996131896973	-2.5872278213501	-1.55996131896973	-4.34600472450256	-1.55996131896973	-3.53286623954773	-1.55996131896973	-2.0915949344635	-1.55996131896973	-2.00971841812134
0.0500631332397461	5.40102005004883	0.0500631332397461	5.06038904190063	-1.54996132850647	-4.89601254463196	-1.54996132850647	-2.85410642623901	-1.54996132850647	-2.63410329818726	-1.54996132850647	-2.50222563743591	-1.54996132850647	-4.14662599563599	-1.54996132850647	-3.37036371231079	-1.54996132850647	-2.03346848487854	-1.54996132850647	-1.95346713066101
0.060063362121582	5.45789480209351	0.060063362121582	5.11789083480835	-1.53996109962463	-4.77976083755493	-1.53996109962463	-2.75972962379456	-1.53996109962463	-2.55097627639771	-1.53996109962463	-2.42222428321838	-1.53996109962463	-3.95287275314331	-1.53996109962463	-3.21473717689514	-1.53996109962463	-1.98346853256226	-1.53996109962463	-1.89659118652344
0.070063591003418	5.51477193832397	0.070063591003418	5.17664194107056	-1.5299608707428	-4.67350959777832	-1.5299608707428	-2.67410397529602	-1.5299608707428	-2.4684751033783	-1.5299608707428	-2.34909892082214	-1.5299608707428	-3.77224564552307	-1.5299608707428	-3.06598424911499	-1.5299608707428	-1.93409204483032	-1.5299608707428	-1.84846639633179
0.0800638198852539	5.5835223197937	0.0800638198852539	5.24039268493652	-1.51996088027954	-4.56913232803345	-1.51996088027954	-2.59785294532776	-1.51996088027954	-2.38909959793091	-1.51996088027954	-2.27284789085388	-1.51996088027954	-3.59224319458008	-1.51996088027954	-2.91848182678223	-1.51996088027954	-1.88409209251404	-1.51996088027954	-1.80284023284912
0.0900640487670898	5.64664840698242	0.0900640487670898	5.30414342880249	-1.50996065139771	-4.45600628852844	-1.50996065139771	-2.51535058021545	-1.50996065139771	-2.31284856796265	-1.50996065139771	-2.20222115516663	-1.50996065139771	-3.41223955154419	-1.50996065139771	-2.76973009109497	-1.50996065139771	-1.83909058570862	-1.50996065139771	-1.75408959388733
0.100063800811768	5.70852518081665	0.100063800811768	5.37039518356323	-1.49996042251587	-4.3478786945343	-1.49996042251587	-2.44534969329834	-1.49996042251587	-2.23097205162048	-1.49996042251587	-2.12471961975098	-1.49996042251587	-3.23098659515381	-1.49996042251587	-2.62535333633423	-1.49996042251587	-1.79283976554871	-1.49996042251587	-1.70971393585205
0.110064029693604	5.77852487564087	0.110064029693604	5.43289661407471	-1.48996043205261	-4.23287749290466	-1.48996043205261	-2.37034916877747	-1.48996043205261	-2.15534567832947	-1.48996043205261	-2.05284357070923	-1.48996043205261	-3.0534839630127	-1.48996043205261	-2.4797260761261	-1.48996043205261	-1.74596428871155	-1.48996043205261	-1.66783809661865
0.120064258575439	5.84727764129639	0.120064258575439	5.49664735794067	-1.47996020317078	-4.1091251373291	-1.47996020317078	-2.29472279548645	-1.47996020317078	-2.07096934318542	-1.47996020317078	-1.97659254074097	-1.47996020317078	-2.87035703659058	-1.47996020317078	-2.32909798622131	-1.47996020317078	-1.7034637928009	-1.47996020317078	-1.62783741950989
0.130064487457275	5.90602874755859	0.130064487457275	5.56914806365967	-1.46995997428894	-3.98037314414978	-1.46995997428894	-2.22097158432007	-1.46995997428894	-1.98721766471863	-1.46995997428894	-1.89846634864807	-1.46995997428894	-2.69160389900208	-1.46995997428894	-2.17972159385681	-1.46995997428894	-1.65533781051636	-1.46995997428894	-1.58283710479736
0.140064716339111	5.97290277481079	0.140064716339111	5.63477277755737	-1.45995998382568	-3.8409960269928	-1.45995998382568	-2.13847041130066	-1.45995998382568	-1.90284132957458	-1.45995998382568	-1.81409001350403	-1.45995998382568	-2.50722646713257	-1.45995998382568	-2.03784346580505	-1.45995998382568	-1.60471200942993	-1.45995998382568	-1.5372109413147
0.150064945220947	6.05602979660034	0.150064945220947	5.70602416992188	-1.44995975494385	-3.68599414825439	-1.44995975494385	-2.06096887588501	-1.44995975494385	-1.81409001350403	-1.44995975494385	-1.72971367835999	-1.44995975494385	-2.3303484916687	-1.44995975494385	-1.88659191131592	-1.44995975494385	-1.55471086502075	-1.44995975494385	-1.49283528327942
0.160064697265625	6.12790584564209	0.160064697265625	5.77915191650391	-1.43995952606201	-3.50849151611328	-1.43995952606201	-1.97596788406372	-1.43995952606201	-1.71721339225769	-1.43995952606201	-1.63408756256104	-1.43995952606201	-2.14909553527832	-1.43995952606201	-1.73721432685852	-1.43995952606201	-1.49846076965332	-1.43995952606201	-1.43783450126648
0.170064926147461	6.21665716171265	0.170064926147461	5.90602874755859	-1.42995929718018	-3.31286311149597	-1.42995929718018	-1.89096689224243	-1.42995929718018	-1.61846280097961	-1.42995929718018	-1.53596162796021	-1.42995929718018	-1.96784257888794	-1.42995929718018	-1.59346222877502	-1.42995929718018	-1.43595933914185	-1.42995929718018	-1.38283371925354
0.180065155029297	6.31290912628174	0.180065155029297	6.02915525436401	-1.41995930671692	-3.09598445892334	-1.41995930671692	-1.79283976554871	-1.41995930671692	-1.51221036911011	-1.41995930671692	-1.42908453941345	-1.41995930671692	-1.78846478462219	-1.41995930671692	-1.44408464431763	-1.41995930671692	-1.36595845222473	-1.41995930671692	-1.31533265113831
0.190065383911133	6.43228530883789	0.190065383911133	6.14540576934814	-1.40995907783508	-2.85098075866699	-1.40995907783508	-1.68221354484558	-1.40995907783508	-1.39658451080322	-1.40995907783508	-1.31595730781555	-1.40995907783508	-1.61783695220947	-1.40995907783508	-1.29658222198486	-1.40995907783508	-1.28345727920532	-1.40995907783508	-1.24345660209656
0.200065612792969	6.56166315078735	0.200065612792969	6.24790906906128	-1.39995884895325	-2.58410215377808	-1.39995884895325	-1.57283663749695	-1.39995884895325	-1.2803328037262	-1.39995884895325	-1.19595646858215	-1.39995884895325	-1.44658446311951	-1.39995884895325	-1.15033030509949	-1.39995884895325	-1.19533061981201	-1.39995884895325	-1.16220593452454
0.210065841674805	6.70041561126709	0.210065841674805	6.38228416442871	-1.38995885848999	-2.3065984249115	-1.38995885848999	-1.44908428192139	-1.38995885848999	-1.154705286026	-1.38995885848999	-1.06845378875732	-1.38995885848999	-1.28095746040344	-1.38995885848999	-1.00907802581787	-1.38995885848999	-1.10032916069031	-1.38995885848999	-1.06782913208008
0.220065593719482	6.85729265213013	0.220065593719482	6.51791095733643	-1.37995862960815	-2.02096819877625	-1.37995862960815	-1.32658243179321	-1.37995862960815	-1.03470325469971	-1.37995862960815	-0.94595193862915	-1.37995862960815	-1.12595438957214	-1.37995862960815	-0.87282657623291	-1.37995862960815	-0.995328426361084	-1.37995862960815	-0.9759521484375
0.230065822601318	7.02604532241821	0.230065822601318	6.66229009628296	-1.36995840072632	-1.74033880233765	-1.36995840072632	-1.19408130645752	-1.36995840072632	-0.912201404571533	-1.36995840072632	-0.820950269699097	-1.36995840072632	-0.972203016281128	-1.36995840072632	-0.745323896408081	-1.36995840072632	-0.893450975418091	-1.36995840072632	-0.87282657623291
0.240066051483154	7.18792200088501	0.240066051483154	6.81041717529297	-1.35995841026306	-1.4647102355957	-1.35995841026306	-1.06470346450806	-1.35995841026306	-0.795949697494507	-1.35995841026306	-0.70469856262207	-1.35995841026306	-0.827200412750244	-1.35995841026306	-0.624697208404541	-1.35995841026306	-0.792199373245239	-1.35995841026306	-0.778449773788452
0.25006628036499	7.32980012893677	0.25006628036499	6.94666862487793	-1.34995818138123	-1.20595574378967	-1.34995818138123	-0.940327644348145	-1.34995818138123	-0.683448314666748	-1.34995818138123	-0.597821474075317	-1.34995818138123	-0.692822933197021	-1.34995818138123	-0.507820844650269	-1.34995818138123	-0.686572790145874	-1.34995818138123	-0.679073333740234
0.260066509246826	7.4460506439209	0.260066509246826	7.06104516983032	-1.33995795249939	-0.9759521484375	-1.33995795249939	-0.812200307846069	-1.33995795249939	-0.579071044921875	-1.33995795249939	-0.497195720672607	-1.33995795249939	-0.56657075881958	-1.33995795249939	-0.402193069458008	-1.33995795249939	-0.589696168899536	-1.33995795249939	-0.585321187973022
0.270066738128662	7.53230333328247	0.270066738128662	7.15542078018188	-1.32995796203613	-0.765324831008911	-1.32995796203613	-0.696573257446289	-1.32995796203613	-0.479071140289307	-1.32995796203613	-0.399694442749023	-1.32995796203613	-0.452818870544434	-1.32995796203613	-0.303442478179932	-1.32995796203613	-0.499695539474487	-1.32995796203613	-0.495320558547974
0.280066967010498	7.58542776107788	0.280066967010498	7.21667289733887	-1.3199577331543	-0.576571226119995	-1.3199577331543	-0.587196350097656	-1.3199577331543	-0.389068126678467	-1.3199577331543	-0.313441753387451	-1.3199577331543	-0.343441963195801	-1.3199577331543	-0.207815170288086	-1.3199577331543	-0.412194728851318	-1.3199577331543	-0.409069061279297
0.290066719055176	7.62980461120605	0.290066719055176	7.26354837417603	-1.30995750427246	-0.412819385528564	-1.30995750427246	-0.484695434570313	-1.30995750427246	-0.30531644821167	-1.30995750427246	-0.23219108581543	-1.30995750427246	-0.242190361022949	-1.30995750427246	-0.125315189361572	-1.30995750427246	-0.331568717956543	-1.30995750427246	-0.33531665802002
0.300066947937012	7.64667987823486	0.300066947937012	7.29229927062988	-1.2999575138092	-0.267190933227539	-1.2999575138092	-0.391569137573242	-1.2999575138092	-0.23219108581543	-1.2999575138092	-0.165314674377441	-1.2999575138092	-0.155940055847168	-1.2999575138092	-0.0460319519042969	-1.2999575138092	-0.259065628051758	-1.2999575138092	-0.258440971374512
0.310067176818848	7.6485538482666	0.310067176818848	7.30667352676392	-1.28995728492737	-0.145313739776611	-1.28995728492737	-0.308442115783691	-1.28995728492737	-0.160939693450928	-1.28995728492737	-0.103282809257507	-1.28995728492737	-0.0828146934509277	-1.28995728492737	0.0199689865112305	-1.28995728492737	-0.194065570831299	-1.28995728492737	-0.194065570831299
0.320067405700684	7.65730381011963	0.320067405700684	7.31979846954346	-1.27995705604553	-0.0415635108947754	-1.27995705604553	-0.239067077636719	-1.27995705604553	-0.109407901763916	-1.27995705604553	-0.0489070415496826	-1.27995705604553	-0.0120940208435059	-1.27995705604553	0.0771574974060059	-1.27995705604553	-0.140845894813538	-1.27995705604553	-0.13934588432312
0.33006763458252	7.65855550765991	0.33006763458252	7.32917547225952	-1.26995706558228	0.0465631484985352	-1.26995706558228	-0.175940990447998	-1.26995706558228	-0.0607821941375732	-1.26995706558228	-0.00228118896484375	-1.26995706558228	0.0412819385528564	-1.26995706558228	0.128908157348633	-1.26995706558228	-0.0920951366424561	-1.26995706558228	-0.0899701118469238
0.340067863464355	7.67292976379395	0.340067863464355	7.34042406082153	-1.25995683670044	0.114720582962036	-1.25995683670044	-0.123095631599426	-1.25995683670044	-0.0202815532684326	-1.25995683670044	0.0370943546295166	-1.25995683670044	0.0910327434539795	-1.25995683670044	0.172971487045288	-1.25995683670044	-0.0505319833755493	-1.25995683670044	-0.0484695434570313
0.350067615509033	7.67480373382568	0.350067615509033	7.35417366027832	-1.2499566078186	0.174096345901489	-1.2499566078186	-0.0785324573516846	-1.2499566078186	0.0142815113067627	-1.2499566078186	0.0700948238372803	-1.2499566078186	0.133533239364624	-1.2499566078186	0.210784435272217	-1.2499566078186	-0.0165314674377441	-1.2499566078186	-0.0137815475463867
0.360067844390869	7.68980503082275	0.360067844390869	7.36730098724365	-1.23995661735535	0.222722053527832	-1.23995661735535	-0.041844367980957	-1.23995661735535	0.0420944690704346	-1.23995661735535	0.0977826118469238	-1.23995661735535	0.168971300125122	-1.23995661735535	0.240409851074219	-1.23995661735535	0.0111563205718994	-1.23995661735535	0.0137815475463867
0.370068073272705	7.71793127059937	0.370068073272705	7.39667654037476	-1.22995638847351	0.26109766960144	-1.22995638847351	-0.0104689598083496	-1.22995638847351	0.0650322437286377	-1.22995638847351	0.120532989501953	-1.22995638847351	0.199784278869629	-1.22995638847351	0.269285440444946	-1.22995638847351	0.0337193012237549	-1.22995638847351	0.0369691848754883
0.380068302154541	7.75480508804321	0.380068302154541	7.43480205535889	-1.21995615959167	0.292223215103149	-1.21995615959167	0.0152814388275146	-1.21995615959167	0.0834074020385742	-1.21995615959167	0.138533353805542	-1.21995615959167	0.226534605026245	-1.21995615959167	0.291348218917847	-1.21995615959167	0.0515944957733154	-1.21995615959167	0.0549070835113525
0.390068531036377	7.80043125152588	0.390068531036377	7.47792720794678	-1.20995593070984	0.317036151885986	-1.20995593070984	0.0358443260192871	-1.20995593070984	0.0987827777862549	-1.20995593070984	0.153783559799194	-1.20995593070984	0.248034954071045	-1.20995593070984	0.311911106109619	-1.20995593070984	0.0654072761535645	-1.20995593070984	0.0685946941375732
0.400068759918213	7.84605741500854	0.400068759918213	7.52917766571045	-1.19995594024658	0.336786270141602	-1.19995594024658	0.0549070835113525	-1.19995594024658	0.111907958984375	-1.19995594024658	0.166158676147461	-1.19995594024658	0.26891040802002	-1.19995594024658	0.329411268234253	-1.19995594024658	0.0761573314666748	-1.19995594024658	0.0793449878692627
0.410068511962891	7.90480852127075	0.410068511962891	7.59292840957642	-1.18995571136475	0.351974010467529	-1.18995571136475	0.0689697265625	-1.18995571136475	0.12147068977356	-1.18995571136475	0.175346374511719	-1.18995571136475	0.284535646438599	-1.18995571136475	0.344348907470703	-1.18995571136475	0.0847201347351074	-1.18995571136475	0.0879075527191162
0.420068740844727	7.98418521881104	0.420068740844727	7.6598048210144	-1.17995548248291	0.365224361419678	-1.17995548248291	0.0810949802398682	-1.17995548248291	0.130095720291138	-1.17995548248291	0.184471607208252	-1.17995548248291	0.301535844802856	-1.17995548248291	0.356599092483521	-1.17995548248291	0.0909700393676758	-1.17995548248291	0.0945327281951904
0.430068969726563	8.06981086730957	0.430068969726563	7.7379298210144	-1.16995549201965	0.37516188621521	-1.16995549201965	0.0917201042175293	-1.16995549201965	0.137470722198486	-1.16995549201965	0.191534280776978	-1.16995549201965	0.314598560333252	-1.16995549201965	0.369974374771118	-1.16995549201965	0.0957827568054199	-1.16995549201965	0.0993452072143555
0.440069198608398	8.15106153488159	0.440069198608398	7.8216814994812	-1.15995526313782	0.383912086486816	-1.15995526313782	0.100907802581787	-1.15995526313782	0.143345832824707	-1.15995526313782	0.197784185409546	-1.15995526313782	0.328848838806152	-1.15995526313782	0.380286931991577	-1.15995526313782	0.100095272064209	-1.15995526313782	0.103282928466797
0.450069427490234	8.23293924331665	0.450069427490234	7.90230751037598	-1.14995503425598	0.392412185668945	-1.14995503425598	0.109345436096191	-1.14995503425598	0.148845911026001	-1.14995503425598	0.203409433364868	-1.14995503425598	0.339661359786987	-1.14995503425598	0.390224695205688	-1.14995503425598	0.103095293045044	-1.14995503425598	0.106220245361328
0.46006965637207	8.30668926239014	0.46006965637207	7.98105955123901	-1.13995504379272	0.398787260055542	-1.13995504379272	0.116282939910889	-1.13995504379272	0.153095960617065	-1.13995504379272	0.208159446716309	-1.13995504379272	0.350349187850952	-1.13995504379272	0.401474952697754	-1.13995504379272	0.105220317840576	-1.13995504379272	0.108407974243164
0.470069885253906	8.37856531143188	0.470069885253906	8.04293632507324	-1.12995481491089	0.405349969863892	-1.12995481491089	0.122595548629761	-1.12995481491089	0.157283544540405	-1.12995481491089	0.213034391403198	-1.12995481491089	0.361036777496338	-1.12995481491089	0.410787582397461	-1.12995481491089	0.10709547996521	-1.12995481491089	0.11015796661377
0.480069637298584	8.43856573104858	0.480069637298584	8.1079363822937	-1.11995458602905	0.410475015640259	-1.11995458602905	0.128845691680908	-1.11995458602905	0.161596298217773	-1.11995458602905	0.216909646987915	-1.11995458602905	0.373849391937256	-1.11995458602905	0.420975208282471	-1.11995458602905	0.108345508575439	-1.11995458602905	0.111220359802246
0.49006986618042	8.48544120788574	0.49006986618042	8.15043687820435	-1.1099545955658	0.416287660598755	-1.1099545955658	0.134720802307129	-1.1099545955658	0.165783882141113	-1.1099545955658	0.220909595489502	-1.1099545955658	0.383224487304688	-1.1099545955658	0.430537700653076	-1.1099545955658	0.110095500946045	-1.1099545955658	0.112658023834229
0.500070095062256	8.51856708526611	0.500070095062256	8.18418741226196	-1.09995436668396	0.421600103378296	-1.09995436668396	0.139783382415771	-1.09995436668396	0.169283866882324	-1.09995436668396	0.224909782409668	-1.09995436668396	0.393349647521973	-1.09995436668396	0.438225507736206	-1.09995436668396	0.111095428466797	-1.09995436668396	0.113033056259155
0.510070323944092	8.53981733322144	0.510070323944092	8.20543766021729	-1.08995413780212	0.427225351333618	-1.08995413780212	0.145658493041992	-1.08995413780212	0.173408985137939	-1.08995413780212	0.228534698486328	-1.08995413780212	0.402037382125854	-1.08995413780212	0.447663068771362	-1.08995413780212	0.111595392227173	-1.08995413780212	0.113908052444458
0.520070552825928	8.55419397354126	0.520070552825928	8.2210636138916	-1.07995414733887	0.432225227355957	-1.07995414733887	0.150408506393433	-1.07995414733887	0.176658868789673	-1.07995414733887	0.232909679412842	-1.07995414733887	0.411412477493286	-1.07995414733887	0.455788135528564	-1.07995414733887	0.112345457077026	-1.07995414733887	0.114532947540283
0.530070781707764	8.56544256210327	0.530070781707764	8.22543859481812	-1.06995391845703	0.438350439071655	-1.06995391845703	0.154971122741699	-1.06995391845703	0.180346488952637	-1.06995391845703	0.236159801483154	-1.06995391845703	0.42041277885437	-1.06995391845703	0.464163303375244	-1.06995391845703	0.11309552192688	-1.06995391845703	0.115032911300659
0.540070533752441	8.57044458389282	0.540070533752441	8.22293758392334	-1.0599536895752	0.443413019180298	-1.0599536895752	0.160533666610718	-1.0599536895752	0.183408975601196	-1.0599536895752	0.240097522735596	-1.0599536895752	0.429850339889526	-1.0599536895752	0.474101066589355	-1.0599536895752	0.114283084869385	-1.0599536895752	0.115345478057861
0.550070762634277	8.5741925239563	0.550070762634277	8.23465704917908	-1.04995369911194	0.44972562789917	-1.04995369911194	0.165908813476563	-1.04995369911194	0.187283992767334	-1.04995369911194	0.244284868240356	-1.04995369911194	0.43897533416748	-1.04995369911194	0.483038663864136	-1.04995369911194	0.115095376968384	-1.04995369911194	0.116408109664917
0.560070991516113	8.58731985092163	0.560070991516113	8.24418783187866	-1.0399534702301	0.456225633621216	-1.0399534702301	0.170658826828003	-1.0399534702301	0.191159248352051	-1.0399534702301	0.248034954071045	-1.0399534702301	0.448100566864014	-1.0399534702301	0.491976261138916	-1.0399534702301	0.115970611572266	-1.0399534702301	0.117220640182495
0.570071220397949	8.60106945037842	0.570071220397949	8.24606418609619	-1.02995324134827	0.462225914001465	-1.02995324134827	0.175971508026123	-1.02995324134827	0.194971799850464	-1.02995324134827	0.252660036087036	-1.02995324134827	0.457975625991821	-1.02995324134827	0.501288890838623	-1.02995324134827	0.117033004760742	-1.02995324134827	0.117720603942871
0.580071449279785	8.62044334411621	0.580071449279785	8.27043771743774	-1.01995325088501	0.470038414001465	-1.01995325088501	0.181534051895142	-1.01995325088501	0.19965934753418	-1.01995325088501	0.257222652435303	-1.01995325088501	0.467538356781006	-1.01995325088501	0.510164022445679	-1.01995325088501	0.118032932281494	-1.01995325088501	0.118470430374146
0.590071678161621	8.66231918334961	0.590071678161621	8.30731391906738	-1.00995302200317	0.47778844833374	-1.00995302200317	0.187034130096436	-1.00995302200317	0.204159259796143	-1.00995302200317	0.262160301208496	-1.00995302200317	0.476288557052612	-1.00995302200317	0.521664142608643	-1.00995302200317	0.119408130645752	-1.00995302200317	0.120157957077026
0.600071430206299	8.72107028961182	0.600071430206299	8.34606409072876	-0.999952793121338	0.486351251602173	-0.999952793121338	0.192971706390381	-0.999952793121338	0.208472013473511	-0.999952793121338	0.266847848892212	-0.999952793121338	0.487601280212402	-0.999952793121338	0.530039310455322	-0.999952793121338	0.12147068977356	-0.999952793121338	0.121220588684082
0.610071659088135	8.77357244491577	0.610071659088135	8.40231657028198	-0.989952564239502	0.495788812637329	-0.989952564239502	0.199159383773804	-0.989952564239502	0.213784456253052	-0.989952564239502	0.272285461425781	-0.989952564239502	0.495351314544678	-0.989952564239502	0.540664434432983	-0.989952564239502	0.123720645904541	-0.989952564239502	0.12315821647644
0.620071887969971	8.84669780731201	0.620071887969971	8.46794128417969	-0.979952573776245	0.506476402282715	-0.979952573776245	0.206284284591675	-0.979952573776245	0.218909502029419	-0.979952573776245	0.278847932815552	-0.979952573776245	0.505976438522339	-0.979952573776245	0.549914598464966	-0.979952573776245	0.125908136367798	-0.979952573776245	0.125533103942871
0.630072116851807	8.92857313156128	0.630072116851807	8.54044198989868	-0.969952344894409	0.518289089202881	-0.969952344894409	0.21347188949585	-0.969952344894409	0.225597143173218	-0.969952344894409	0.285910606384277	-0.969952344894409	0.516664028167725	-0.969952344894409	0.561102390289307	-0.969952344894409	0.129408121109009	-0.969952344894409	0.128533124923706
0.640072345733643	9.01794910430908	0.640072345733643	8.63731861114502	-0.959952116012573	0.532226800918579	-0.959952116012573	0.22172212600708	-0.959952116012573	0.232597351074219	-0.959952116012573	0.292973279953003	-0.959952116012573	0.525976896286011	-0.959952116012573	0.573415040969849	-0.959952116012573	0.133470773696899	-0.959952116012573	0.131908178329468
0.650072574615479	9.12045240402222	0.650072574615479	8.73607158660889	-0.949952125549316	0.547102212905884	-0.949952125549316	0.229784727096558	-0.949952125549316	0.240034818649292	-0.949952125549316	0.301348447799683	-0.949952125549316	0.536789417266846	-0.949952125549316	0.584727764129639	-0.949952125549316	0.138595819473267	-0.949952125549316	0.136533260345459
0.660072326660156	9.21857833862305	0.660072326660156	8.84044647216797	-0.93995189666748	0.564477443695068	-0.93995189666748	0.239909887313843	-0.93995189666748	0.248347520828247	-0.93995189666748	0.310535907745361	-0.93995189666748	0.548977136611938	-0.93995189666748	0.59772777557373	-0.93995189666748	0.144721031188965	-0.93995189666748	0.142720937728882
0.670072555541992	9.32982921600342	0.670072555541992	8.94857406616211	-0.929951667785645	0.583727598190308	-0.929951667785645	0.250535011291504	-0.929951667785645	0.257910251617432	-0.929951667785645	0.321661233901978	-0.929951667785645	0.5601646900177	-0.929951667785645	0.611665487289429	-0.929951667785645	0.152096033096313	-0.929951667785645	0.149346113204956
0.680072784423828	9.44108247756958	0.680072784423828	9.04670000076294	-0.919951677322388	0.607478141784668	-0.919951677322388	0.262660264968872	-0.919951677322388	0.269222736358643	-0.919951677322388	0.333223819732666	-0.919951677322388	0.571665048599243	-0.919951677322388	0.62691593170166	-0.919951677322388	0.161158800125122	-0.919951677322388	0.158221244812012
0.690073013305664	9.53108310699463	0.690073013305664	9.14420127868652	-0.909951448440552	0.634353399276733	-0.909951448440552	0.27659797668457	-0.909951448440552	0.281598091125488	-0.909951448440552	0.347599029541016	-0.909951448440552	0.586790323257446	-0.909951448440552	0.643041133880615	-0.909951448440552	0.172721385955811	-0.909951448440552	0.1692214012146
0.7000732421875	9.6129584312439	0.7000732421875	9.24170255661011	-0.899951219558716	0.665791511535645	-0.899951219558716	0.293285608291626	-0.899951219558716	0.297348260879517	-0.899951219558716	0.363599300384521	-0.899951219558716	0.600415468215942	-0.899951219558716	0.659041404724121	-0.899951219558716	0.18709659576416	-0.899951219558716	0.182784080505371
0.690073013305664	8.7891960144043	0.690073013305664	8.43919038772583	-0.889951229095459	0.704166889190674	-0.889951229095459	0.311973571777344	-0.889951229095459	0.314661026000977	-0.889951229095459	0.384412050247192	-0.889951229095459	0.615415573120117	-0.889951229095459	0.678416728973389	-0.889951229095459	0.205596923828125	-0.889951229095459	0.200471878051758
0.680072784423828	8.20668697357178	0.680072784423828	7.87105798721313	-0.879951000213623	0.751042604446411	-0.879951000213623	0.334848880767822	-0.879951000213623	0.335536479949951	-0.879951000213623	0.407724857330322	-0.879951000213623	0.63291597366333	-0.879951000213623	0.69979190826416	-0.879951000213623	0.229472160339355	-0.879951000213623	0.223222255706787
0.670072555541992	7.71918058395386	0.670072555541992	7.43542671203613	-0.869950771331787	0.810106039047241	-0.869950771331787	0.364099264144897	-0.869950771331787	0.36134934425354	-0.869950771331787	0.437100410461426	-0.869950771331787	0.654041290283203	-0.869950771331787	0.724917411804199	-0.869950771331787	0.259722709655762	-0.869950771331787	0.252660036087036
0.660072326660156	7.33729839324951	0.660072326660156	7.06104516983032	-0.85995078086853	0.88423228263855	-0.85995078086853	0.399412393569946	-0.85995078086853	0.393974781036377	-0.85995078086853	0.473288536071777	-0.85995078086853	0.677666664123535	-0.85995078086853	0.750855207443237	-0.85995078086853	0.299598217010498	-0.85995078086853	0.290535688400269
0.650072574615479	7.00979471206665	0.650072574615479	6.74854040145874	-0.849950551986694	0.980546236038208	-0.849950551986694	0.444975614547729
0.640072345733643	6.72353982925415	0.640072345733643	6.48103713989258	-0.839950323104858	1.10504817962646	-0.839950323104858	0.502601385116577
0.630072116851807	6.47353649139404	0.630072116851807	6.24290704727173	-0.829950332641602	1.26598811149597	-0.829950332641602	0.577039957046509
0.620071887969971	6.24290704727173	0.620071887969971	6.03977918624878	-0.819950103759766	1.47249126434326	-0.819950103759766	0.672729015350342
0.610071659088135	6.04603052139282	0.610071659088135	5.85040092468262	-0.80994987487793	1.73237013816833	-0.80994987487793	0.79291844367981
0.600071430206299	5.86915254592896	0.600071430206299	5.68227529525757	-0.799949884414673	2.05846786499023	-0.799949884414673	0.942608118057251
0.590071678161621	5.69789886474609	0.590071678161621	5.53289651870728	-0.789949655532837	2.44410037994385	-0.789949655532837	1.1222984790802
0.580071449279785	5.55602312088013	0.580071449279785	5.39039373397827	-0.779949426651001	2.89098262786865	-0.779949426651001	1.33005166053772
0.570071220397949	5.40164470672607	0.570071220397949	5.25289297103882	-0.769949197769165	3.38786363601685	-0.769949197769165	1.56330513954163
0.560070991516113	5.28164386749268	0.560070991516113	5.13164043426514	-0.759949207305908	3.92287254333496	-0.759949207305908	1.81596517562866
0.550070762634277	5.14664173126221	0.550070762634277	5.01538991928101	-0.749948978424072	4.46162939071655	-0.749948978424072	2.06159353256226
0.540070533752441	5.0278902053833	0.540070533752441	4.90101337432861	-0.739948749542236	4.95976209640503	-0.739948749542236	2.28347301483154
0.530070781707764	4.91601228713989	0.530070781707764	4.79601144790649	-0.729948759078979	5.39851903915405	-0.729948759078979	2.48034954071045
0.520070552825928	4.80601072311401	0.520070552825928	4.69288349151611	-0.719948530197144	5.73539972305298	-0.719948530197144	2.6291036605835
0.510070323944092	4.69538450241089	0.510070323944092	4.58850860595703	-0.709948301315308	5.95790386199951	-0.709948301315308	2.72785425186157
0.500070095062256	4.58788156509399	0.500070095062256	4.4860053062439	-0.699948310852051	6.05853080749512	-0.699948310852051	2.77785539627075
0.49006986618042	4.48413133621216	0.49006986618042	4.38287973403931	-0.689948081970215	6.05727910995483	-0.689948081970215	2.80160427093506
0.480069637298584	4.37225341796875	0.480069637298584	4.28475379943848	-0.679947853088379	6.00415468215942	-0.679947853088379	2.80597925186157
0.470069885253906	4.27287817001343	0.470069885253906	4.18475151062012	-0.669947862625122	5.91227769851685	-0.669947862625122	2.80097961425781
0.46006965637207	4.16662693023682	0.46006965637207	4.08974885940552	-0.659947633743286	5.81790208816528	-0.659947633743286	2.78785467147827
0.450069427490234	4.06975030899048	0.450069427490234	3.99287223815918	-0.64994740486145	5.73102474212646	-0.64994740486145	2.77160406112671
0.440069198608398	3.97724866867065	0.440069198608398	3.90287160873413	-0.639947414398193	5.66414833068848	-0.639947414398193	2.77035474777222
0.430068969726563	3.88349771499634	0.430068969726563	3.80974531173706	-0.629947185516357	5.60789823532104	-0.629947185516357	2.77035474777222
0.420068740844727	3.79662036895752	0.420068740844727	3.72474431991577	-0.619946956634521	5.57539701461792	-0.619946956634521	2.77597904205322
0.410068511962891	3.70599508285522	0.410068511962891	3.64536762237549	-0.609946966171265	5.56477308273315	-0.609946966171265	2.784104347229
0.400068759918213	3.62849235534668	0.400068759918213	3.56724262237549	-0.599946737289429	5.56039810180664	-0.599946737289429	2.8078556060791
0.390068531036377	3.55349063873291	0.390068531036377	3.5003662109375	-0.589946508407593	5.57852268218994	-0.589946508407593	2.82785654067993
0.380068302154541	3.48411560058594	0.380068302154541	3.42661380767822	-0.579946517944336	5.60102224349976	-0.579946517944336	2.86723136901855
0.370068073272705	3.41536521911621	0.370068073272705	3.36286306381226	-0.5699462890625	5.63602447509766	-0.5699462890625	2.91098117828369
0.360067844390869	3.34973812103271	0.360067844390869	3.30036163330078	-0.559946060180664	5.68289995193481	-0.559946060180664	2.96348333358765
0.350067615509033	3.2853627204895	0.350067615509033	3.24661254882813	-0.549945831298828	5.73164939880371	-0.549945831298828	3.02848339080811
0.340067863464355	3.22411060333252	0.340067863464355	3.18786144256592	-0.539945840835571	5.79164981842041	-0.539945840835571	3.09223413467407
0.33006763458252	3.16598653793335	0.33006763458252	3.12911033630371	-0.529945611953735	5.8585262298584	-0.529945611953735	3.16598653793335
0.320067405700684	3.10786008834839	0.320067405700684	3.07286024093628	-0.519945383071899	5.92790365219116	-0.519945383071899	3.24286222457886
0.310067176818848	3.04723501205444	0.310067176818848	3.01848411560059	-0.509945392608643	6.0010290145874	-0.509945392608643	3.3341121673584
0.300066947937012	2.98848390579224	0.300066947937012	2.96535730361938	-0.499945163726807	6.07852935791016	-0.499945163726807	3.42098951339722
0.290066719055176	2.92910814285278	0.290066719055176	2.90848255157471	-0.489944934844971	6.15853071212769	-0.489944934844971	3.50349187850952
0.280066967010498	2.86348104476929	0.280066967010498	2.85223007202148	-0.479944944381714	6.24228239059448	-0.479944944381714	3.59599351882935
0.270066738128662	2.80972957611084	0.270066738128662	2.79222965240479	-0.469944715499878	6.3360333442688	-0.469944715499878	3.67286920547485
0.260066509246826	2.75160551071167	0.260066509246826	2.74222850799561	-0.459944486618042	6.4366602897644	-0.459944486618042	3.75224590301514
0.25006628036499	2.68660306930542	0.25006628036499	2.6834774017334	-0.449944496154785	6.55541181564331	-0.449944496154785	3.82912158966064
0.240066051483154	2.62722730636597	0.240066051483154	2.63347864151001	-0.439944267272949	6.69666528701782	-0.439944267272949	3.91099691390991
0.230065822601318	2.56972551345825	0.230065822601318	2.57660150527954	-0.429944038391113	6.86166763305664	-0.429944038391113	4.00099754333496
0.220065593719482	2.51660108566284	0.220065593719482	2.52847671508789	-0.419944047927856	7.05479621887207	-0.419944047927856	4.0978741645813
0.210065841674805	2.46597528457642	0.210065841674805	2.47910022735596	-0.409943819046021	7.27042436599731	-0.409943819046021	4.21287775039673
0.200065612792969	2.41597414016724	0.200065612792969	2.42660045623779	-0.399943590164185	7.51667737960815	-0.399943590164185	4.34412956237793
0.190065383911133	2.36847400665283	0.190065383911133	2.3903489112854	-0.389943599700928	7.76855707168579	-0.389943599700928	4.49225664138794
0.180065155029297	2.31972217559814	0.180065155029297	2.348473072052	-0.379943370819092	8.04230928421021	-0.379943370819092	4.65288400650024
0.170064926147461	2.28159666061401	0.170064926147461	2.30534791946411	-0.369943141937256	8.31668853759766	-0.369943141937256	4.83726024627686
0.160064697265625	2.24409580230713	0.160064697265625	2.26972103118896	-0.359943151473999	8.58919382095337	-0.359943151473999	5.01914024353027
0.150064945220947	2.19972133636475	0.150064945220947	2.24284648895264	-0.349942922592163	8.8479471206665	-0.349942922592163	5.20289182662964
0.140064716339111	2.17097043991089	0.140064716339111	2.20159530639648	-0.339942693710327	9.10982608795166	-0.339942693710327	5.38289546966553
0.130064487457275	2.13097095489502	0.130064487457275	2.1753454208374	-0.329942464828491	9.34607982635498	-0.329942464828491	5.55664777755737
0.120064258575439	2.10597038269043	0.120064258575439	2.14784622192383	-0.319942474365234	9.56858396530151	-0.319942474365234	5.71539878845215
0.110064029693604	2.08284378051758	0.110064029693604	2.11221933364868	-0.309942245483398	9.77108716964722	-0.309942245483398	5.86102724075317
0.100063800811768	2.04659461975098	0.100063800811768	2.08472013473511	-0.299942016601563	9.94046449661255	-0.299942016601563	5.98727941513062
0.0900640487670898	2.02346801757813	0.0900640487670898	2.05846786499023	-0.289942026138306	10.0710916519165	-0.289942026138306	6.09728097915649
0.0800638198852539	1.99846744537354	0.0800638198852539	2.03721761703491	-0.27994179725647	10.1667189598083	-0.27994179725647	6.18290662765503
0.070063591003418	1.96346759796143	0.070063591003418	2.01221704483032	-0.269941568374634	10.2198433876038	-0.269941568374634	6.24728202819824
0.060063362121582	1.93784236907959	0.060063362121582	1.98596715927124	-0.259941577911377	10.2273440361023	-0.259941577911377	6.29478454589844
0.0500631332397461	1.91659212112427	0.0500631332397461	1.95596694946289	-0.249941349029541	10.2123427391052	-0.249941349029541	6.32290840148926
0.0400629043579102	1.89596652984619	0.0400629043579102	1.93409204483032	-0.239941120147705	10.1685929298401	-0.239941120147705	6.33165836334229
0.0300631523132324	1.8709659576416	0.0300631523132324	1.91471576690674	-0.229941129684448	10.1060914993286	-0.229941129684448	6.32978439331055
0.0200629234313965	1.84659004211426	0.0200629234313965	1.89346551895142	-0.219940900802612	10.0310897827148	-0.219940900802612	6.31915807723999
0.0100626945495605	1.82846546173096	0.0100626945495605	1.87034130096436	-0.209940671920776	9.9523401260376	-0.209940671920776	6.29478454589844
6.24656677246094E-05	1.81221485137939	6.24656677246094E-05	1.85158967971802	-0.19994068145752	9.86233711242676	-0.19994068145752	6.27165794372559
-0.00993776321411133	1.79033994674683	-0.00993776321411133	1.83659076690674	-0.189940452575684	9.78671312332153	-0.189940452575684	6.25290870666504
-0.0199379920959473	1.77096366882324	-0.0199379920959473	1.81721448898315	-0.179940223693848	9.70421075820923	-0.179940223693848	6.22103214263916
-0.0299382209777832	1.74971342086792	-0.0299382209777832	1.79596424102783	-0.169940233230591	9.62358474731445	-0.169940233230591	6.19478225708008
-0.0399379730224609	1.73283815383911	-0.0399379730224609	1.77408933639526	-0.159940004348755	9.55170869827271	-0.159940004348755	6.17728233337402
-0.0499382019042969	1.71096324920654	-0.0499382019042969	1.75596475601196	-0.149939775466919	9.47608232498169	-0.149939775466919	6.1504054069519
-0.0599384307861328	1.68721199035645	-0.0599384307861328	1.73408985137939	-0.139939785003662	9.41295623779297	-0.139939785003662	6.13415718078613
-0.0699386596679688	1.67721271514893	-0.0699386596679688	1.71408891677856	-0.129939556121826	9.36233043670654	-0.129939556121826	6.11478090286255
-0.0799388885498047	1.65471315383911	-0.0799388885498047	1.69533729553223	-0.11993932723999	9.30545568466187	-0.11993932723999	6.10103130340576
-0.0899391174316406	1.63533687591553	-0.0899391174316406	1.67908906936646	-0.109939098358154	9.25795316696167	-0.109939098358154	6.08853101730347
-0.0999391078948975	1.61471128463745	-0.0999391078948975	1.65471315383911	-0.0999391078948975	9.22107934951782	-0.0999391078948975	6.08103036880493
-0.109939098358154	1.5959620475769	-0.109939098358154	1.63221120834351	-0.0899391174316406	9.18357849121094	-0.0899391174316406	6.07915639877319
-0.11993932723999	1.57221078872681	-0.11993932723999	1.60971164703369	-0.0799388885498047	9.16232824325562	-0.0799388885498047	6.08103036880493
-0.129939556121826	1.54533624649048	-0.129939556121826	1.58596277236938	-0.0699386596679688	9.13607597351074	-0.0699386596679688	6.08165502548218
-0.139939785003662	1.52658462524414	-0.139939785003662	1.56096220016479	-0.0599384307861328	9.12107706069946	-0.0599384307861328	6.09102964401245
-0.149939775466919	1.50033473968506	-0.149939775466919	1.53596162796021	-0.0499382019042969	9.11045074462891	-0.0499382019042969	6.1029052734375
-0.159940004348755	1.47095918655396	-0.159940004348755	1.51596069335938	-0.0399379730224609	9.10295248031616	-0.0399379730224609	6.12165689468384
-0.169940233230591	1.44970893859863	-0.169940233230591	1.48720979690552	-0.0299382209777832	9.10357713699341	-0.0299382209777832	6.14103078842163
-0.179940223693848	1.42095804214478	-0.179940223693848	1.45720958709717	-0.0199379920959473	9.10607576370239	-0.0199379920959473	6.15853071212769
-0.189940452575684	1.39595985412598	-0.189940452575684	1.43095970153809	-0.00993776321411133	9.11295175552368	-0.00993776321411133	6.18228197097778
-0.19994068145752	1.36283397674561	-0.19994068145752	1.39658451080322	6.24656677246094E-05	9.12170171737671	6.24656677246094E-05	6.21290683746338
-0.209940671920776	1.33595705032349	-0.209940671920776	1.36783361434937	0.0100626945495605	9.13857698440552	0.0100626945495605	6.24103307723999
-0.219940900802612	1.3040828704834	-0.219940900802612	1.3334584236145	0.0200629234313965	9.15920257568359	0.0200629234313965	6.27665758132935
-0.229941129684448	1.26533269882202	-0.229941129684448	1.30033254623413	0.0300631523132324	9.18920278549194	0.0300631523132324	6.31478309631348
-0.239941120147705	1.23408079147339	-0.239941120147705	1.26408100128174	0.0400629043579102	9.22357797622681	0.0400629043579102	6.3654088973999
-0.249941349029541	1.19908094406128	-0.249941349029541	1.22783184051514	0.0500631332397461	9.26920413970947	0.0500631332397461	6.40666007995605
-0.259941577911377	1.16158008575439	-0.259941577911377	1.17908000946045	0.060063362121582	9.31358098983765	0.060063362121582	6.46541118621826
-0.269941568374634	1.11907958984375	-0.269941568374634	1.14470481872559	0.070063591003418	9.36295509338379	0.070063591003418	6.51041269302368
-0.27994179725647	1.07220411300659	-0.27994179725647	1.09907865524292	0.0800638198852539	9.40795660018921	0.0800638198852539	6.57291173934937
-0.289942026138306	1.03220224380493	-0.289942026138306	1.06157779693604	0.0900640487670898	9.46295738220215	0.0900640487670898	6.62978887557983
-0.299942016601563	0.987827777862549	-0.299942016601563	1.01657867431641	0.100063800811768	9.51045751571655	0.100063800811768	6.68729066848755
-0.309942245483398	0.950326919555664	-0.309942245483398	0.97095251083374	0.110064029693604	9.55233335494995	0.110064029693604	6.73728942871094
-0.319942474365234	0.908451080322266	-0.319942474365234	0.927200317382813	0.120064258575439	9.59233522415161	0.120064258575439	6.79354190826416
-0.329942464828491	0.864701271057129	-0.329942464828491	0.890326499938965	0.130064487457275	9.64046001434326	0.130064487457275	6.8485426902771
-0.339942693710327	0.824074745178223	-0.339942693710327	0.849075317382813	0.140064716339111	9.67483520507813	0.140064716339111	6.9141674041748
-0.349942922592163	0.788450241088867	-0.349942922592163	0.810325145721436	0.150064945220947	9.72858667373657	0.150064945220947	6.97166919708252
-0.359943151473999	0.746574401855469	-0.359943151473999	0.767824649810791	0.160064697265625	9.779212474823	0.160064697265625	7.04041957855225
-0.369943141937256	0.71969747543335	-0.369943141937256	0.73469877243042	0.170064926147461	9.85608816146851	0.170064926147461	7.13104724884033
-0.379943370819092	0.682196617126465	-0.379943370819092	0.698447227478027	0.180065155029297	9.95046377182007	0.180065155029297	7.2241735458374
-0.389943599700928	0.645947456359863	-0.389943599700928	0.667822360992432	0.190065383911133	10.0704669952393	0.190065383911133	7.33729839324951
-0.399943590164185	0.62157154083252	-0.399943590164185	0.642197132110596	0.200065612792969	10.2129673957825	0.200065612792969	7.4685525894165
-0.409943819046021	0.590322017669678	-0.409943819046021	0.614070892333984	0.210065841674805	10.3804707527161	0.210065841674805	7.61355400085449
-0.419944047927856	0.564696788787842	-0.419944047927856	0.587821006774902	0.220065593719482	10.5698490142822	0.220065593719482	7.7741813659668
-0.429944038391113	0.544695854187012	-0.429944038391113	0.562820434570313	0.230065822601318	10.7542276382446	0.230065822601318	7.92855978012085
-0.439944267272949	0.523445606231689	-0.439944267272949	0.542819499969482	0.240066051483154	10.9161043167114	0.240066051483154	8.08231115341187
-0.449944496154785	0.500946044921875	-0.449944496154785	0.519695281982422	0.25006628036499	11.0411071777344	0.25006628036499	8.20481300354004
-0.459944486618042	0.485320091247559	-0.459944486618042	0.502820014953613	0.260066509246826	11.1186075210571	0.260066509246826	8.29481363296509
-0.469944715499878	0.464069843292236	-0.469944715499878	0.483443737030029	0.270066738128662	11.156108379364	0.270066738128662	8.3648157119751
-0.479944944381714	0.446569919586182	-0.479944944381714	0.46344518661499	0.280066967010498	11.14985704422	0.280066967010498	8.40044021606445
-0.489944934844971	0.424692630767822	-0.489944934844971	0.449693202972412	0.290066719055176	11.1298584938049	0.290066719055176	8.4123158454895
-0.499945163726807	0.412819385528564	-0.499945163726807	0.433444976806641	0.300066947937012	11.0786056518555	0.300066947937012	8.41419219970703
-0.509945392608643	0.393912315368652	-0.509945392608643	0.417819023132324	0.310067176818848	11.0323572158813	0.310067176818848	8.40981483459473
-0.519945383071899	0.379287004470825	-0.519945383071899	0.398412227630615	0.320067405700684	10.9792304039001	0.320067405700684	8.40356588363647
-0.529945611953735	0.365349292755127	-0.529945611953735	0.383599519729614	0.33006763458252	10.9361052513123	0.33006763458252	8.40606689453125
-0.539945840835571	0.3507239818573	-0.539945840835571	0.369599342346191	0.340067863464355	10.9086036682129	0.340067863464355	8.39919090270996
-0.549945831298828	0.336786270141602	-0.549945831298828	0.355911731719971	0.350067615509033	10.8767294883728	0.350067615509033	8.41294050216675
-0.559946060180664	0.323848724365234	-0.559946060180664	0.342349052429199	0.360067844390869	10.8617281913757	0.360067844390869	8.42294216156006
-0.5699462890625	0.31122350692749	-0.5699462890625	0.328661203384399	0.370068073272705	10.8573532104492	0.370068073272705	8.44606637954712
-0.579946517944336	0.297973394393921	-0.579946517944336	0.314723491668701	0.380068302154541	10.874228477478	0.380068302154541	8.47981691360474
-0.589946508407593	0.284598112106323	-0.589946508407593	0.301473379135132	0.390068531036377	10.8936047554016	0.390068531036377	8.52356672286987
-0.599946737289429	0.2705979347229	-0.599946737289429	0.287098169326782	0.400068759918213	10.9667301177979	0.400068759918213	8.58606815338135
-0.609946966171265	0.257722616195679	-0.609946966171265	0.273535490036011	0.410068511962891	11.0173559188843	0.410068511962891	8.65231990814209
-0.619946956634521	0.243347406387329	-0.619946956634521	0.258597612380981	0.420068740844727	11.0842323303223	0.420068740844727	8.72794628143311
-0.629947185516357	0.22884726524353	-0.629947185516357	0.24378490447998	0.430068969726563	11.1711072921753	0.430068969726563	8.79919767379761
-0.639947414398193	0.213721990585327	-0.639947414398193	0.227659702301025	0.440069198608398	11.2467336654663	0.440069198608398	8.88919830322266
-0.64994740486145	0.198284149169922	-0.64994740486145	0.211596965789795	0.450069427490234	11.3286113739014	0.450069427490234	8.96420001983643
-0.659947633743286	0.18178391456604	-0.659947633743286	0.19422173500061	0.46006965637207	11.3886117935181	0.46006965637207	9.03732538223267
-0.669947862625122	0.164283752441406	-0.669947862625122	0.176221370697021	0.470069885253906	11.43798828125	0.470069885253906	9.09420251846313
-0.679947853088379	0.145908355712891	-0.679947853088379	0.156908750534058	0.480069637298584	11.4723634719849	0.480069637298584	9.13482666015625
-0.689948081970215	0.126408100128174	-0.689948081970215	0.135970830917358	0.49006986618042	11.4836120605469	0.49006986618042	9.15545225143433
-0.699948310852051	0.105470418930054	-0.699948310852051	0.114283084869385	0.500070095062256	11.4811134338379	0.500070095062256	9.16545152664185
-0.709948301315308	0.0840325355529785	-0.709948301315308	0.0910327434539795	0.510070323944092	11.4548635482788	0.510070323944092	9.16545152664185
-0.719948530197144	0.0604071617126465	-0.719948530197144	0.0667822360992432	0.520070552825928	11.4342379570007	0.520070552825928	9.15670156478882
-0.729948759078979	0.0362818241119385	-0.729948759078979	0.0417194366455078	0.530070781707764	11.4011120796204	0.530070781707764	9.14232730865479
-0.739948749542236	0.0118439197540283	-0.739948749542236	0.0160315036773682	0.540070533752441	11.371111869812	0.540070533752441	9.13232803344727
-0.749948978424072	-0.013218879699707	-0.749948978424072	-0.0102188587188721	0.550070762634277	11.3561105728149	0.550070762634277	9.12795305252075
-0.759949207305908	-0.0384068489074707	-0.759949207305908	-0.0366568565368652	0.560070991516113	11.3373613357544	0.560070991516113	9.12670135498047
-0.769949197769165	-0.0629696846008301	-0.769949197769165	-0.0620946884155273	0.570071220397949	11.3317346572876	0.570071220397949	9.14170265197754
-0.779949426651001	-0.0864701271057129	-0.779949426651001	-0.0866576433181763	0.580071449279785	11.3354849815369	0.580071449279785	9.15920257568359
-0.789949655532837	-0.10890793800354	-0.789949655532837	-0.109658002853394	0.590071678161621	11.3467359542847	0.590071678161621	9.19732809066772
-0.799949884414673	-0.127720713615417	-0.799949884414673	-0.129345774650574	0.600071430206299	11.373610496521	0.600071430206299	9.23482894897461
-0.80994987487793	-0.145283460617065	-0.80994987487793	-0.148096084594727	0.610071659088135	11.4242362976074	0.610071659088135	9.29232835769653
-0.819950103759766	-0.161033749580383	-0.819950103759766	-0.164096236228943	0.620071887969971	11.4773631095886	0.620071887969971	9.37232971191406
-0.829950332641602	-0.174033880233765	-0.829950332641602	-0.177846431732178	0.630072116851807	11.5479898452759	0.630072116851807	9.44358110427856
-0.839950323104858	-0.185221552848816	-0.839950323104858	-0.189909219741821	0.640072345733643	11.6236162185669	0.640072345733643	9.53670740127563
-0.849950551986694	-0.194659233093262	-0.849950551986694	-0.199346780776978	0.650072574615479	11.7029905319214	0.650072574615479	9.64483499526978
-0.85995078086853	-0.2020343542099	-0.85995078086853	-0.20803439617157	0.660072326660156	11.7904925346375	0.660072326660156	9.74796056747437
-0.869950771331787	-0.208721995353699	-0.869950771331787	-0.214409589767456	0.670072555541992	11.8786191940308	0.670072555541992	9.85358715057373
-0.879951000213623	-0.214347004890442	-0.879951000213623	-0.220722198486328	0.680072784423828	11.9686198234558	0.680072784423828	9.95108842849731
-0.889951229095459	-0.219159603118896	-0.889951229095459	-0.225722193717957	0.690073013305664	12.0323705673218	0.690073013305664	10.0385904312134
-0.899951219558716	-0.223409652709961	-0.899951219558716	-0.230534791946411	0.7000732421875	12.0848727226257	0.7000732421875	10.1060914993286
-0.909951448440552	-0.226659774780273	-0.909951448440552	-0.2342848777771	0.690073013305664	11.144232749939	0.690073013305664	9.25357818603516
-0.919951677322388	-0.229972243309021	-0.919951677322388	-0.238097429275513	0.680072784423828	10.4623484611511	0.680072784423828	8.6454439163208
-0.929951667785645	-0.233284831047058	-0.929951667785645	-0.241784930229187	0.670072555541992	9.92046356201172	0.670072555541992	8.16356182098389
-0.93995189666748	-0.236347436904907	-0.93995189666748	-0.245285034179688	0.660072326660156	9.4623327255249	0.660072326660156	7.76543140411377
-0.949952125549316	-0.238659977912903	-0.949952125549316	-0.248785018920898	0.650072574615479	9.07295227050781	0.650072574615479	7.43480205535889
-0.959952116012573	-0.241534948348999	-0.959952116012573	-0.251972675323486	0.640072345733643	8.7291955947876	0.640072345733643	7.13979721069336
-0.969952344894409	-0.244534969329834	-0.969952344894409	-0.255597710609436	0.630072116851807	8.43544244766235	0.630072116851807	6.88791751861572
-0.979952573776245	-0.247597575187683	-0.979952573776245	-0.258847713470459	0.620071887969971	8.17418813705444	0.620071887969971	6.6697883605957
-0.989952564239502	-0.250285148620605	-0.989952564239502	-0.263097763061523	0.610071659088135	7.93418407440186	0.610071659088135	6.46978616714478
-0.999952793121338	-0.25328516960144	-0.999952793121338	-0.266722798347473	0.600071430206299	7.71793127059937	0.600071430206299	6.29040956497192
-1.00995302200317	-0.256285190582275	-1.00995302200317	-0.270222902297974	0.590071678161621	7.52230167388916	0.590071678161621	6.1266565322876
-1.01995325088501	-0.260035276412964	-1.01995325088501	-0.274722933769226	0.580071449279785	7.34292507171631	0.580071449279785	5.97852945327759
-1.02995324134827	-0.263722777366638	-1.02995324134827	-0.279597997665405	0.570071220397949	7.18104600906372	0.570071220397949	5.83915233612061
-1.0399534702301	-0.267972826957703	-1.0399534702301	-0.284160614013672	0.560070991516113	7.02542066574097	0.560070991516113	5.71539878845215
-1.04995369911194	-0.27184796333313	-1.04995369911194	-0.28916072845459	0.550070762634277	6.86979293823242	0.550070762634277	5.5947732925415
-1.0599536895752	-0.276785492897034	-1.0599536895752	-0.295410752296448	0.540070533752441	6.73104047775269	0.540070533752441	5.47539710998535
-1.06995391845703	-0.281598091125488	-1.06995391845703	-0.301285862922668	0.530070781707764	6.5916633605957	0.530070781707764	5.3628945350647
-1.07995414733887	-0.287160634994507	-1.07995414733887	-0.308598518371582	0.520070552825928	6.46353721618652	0.520070552825928	5.24601697921753
-1.08995413780212	-0.293473243713379	-1.08995413780212	-0.316161155700684	0.510070323944092	6.33353471755981	0.510070323944092	5.13601541519165
-1.09995436668396	-0.30047333240509	-1.09995436668396	-0.324536204338074	0.500070095062256	6.20353221893311	0.500070095062256	5.03726482391357
-1.1099545955658	-0.308098435401917	-1.1099545955658	-0.333536386489868	0.49006986618042	6.07790470123291	0.49006986618042	4.93038892745972
-1.11995458602905	-0.317348599433899	-1.11995458602905	-0.344223976135254	0.480069637298584	5.95102787017822	0.480069637298584	4.81726169586182
-1.12995481491089	-0.326411247253418	-1.12995481491089	-0.356349229812622	0.470069885253906	5.82977533340454	0.470069885253906	4.72100973129272
-1.13995504379272	-0.33747398853302	-1.13995504379272	-0.36916196346283	0.46006965637207	5.70664882659912	0.46006965637207	4.61600780487061
-1.14995503425598	-0.350224137306213	-1.14995503425598	-0.383787155151367	0.450069427490234	5.58977365493774	0.450069427490234	4.51100587844849
-1.15995526313782	-0.363411784172058	-1.15995526313782	-0.400599837303162	0.440069198608398	5.47289609909058	0.440069198608398	4.41163063049316
-1.16995549201965	-0.380287051200867	-1.16995549201965	-0.418850183486938	0.430068969726563	5.35851955413818	0.430068969726563	4.32225227355957
-1.17995548248291	-0.397599816322327	-1.17995548248291	-0.439850449562073	0.420068740844727	5.25664329528809	0.420068740844727	4.23162698745728
-1.18995571136475	-0.418100118637085	-1.18995571136475	-0.46410083770752	0.410068511962891	5.15726566314697	0.410068511962891	4.14412498474121
-1.19995594024658	-0.441663026809692	-1.19995594024658	-0.491101264953613	0.400068759918213	5.05789041519165	0.400068759918213	4.05412435531616
-1.20995593070984	-0.469288468360901	-1.20995593070984	-0.521851778030396	0.390068531036377	4.96788740158081	0.390068531036377	3.98287296295166
-1.21995615959167	-0.500663876533508	-1.21995615959167	-0.55835235118866	0.380068302154541	4.87976312637329	0.380068302154541	3.90974760055542
-1.22995638847351	-0.537601947784424	-1.22995638847351	-0.599352955818176	0.370068073272705	4.79788541793823	0.370068073272705	3.83474588394165
-1.23995661735535	-0.581540107727051	-1.23995661735535	-0.647916197776794	0.360067844390869	4.71976041793823	0.360067844390869	3.76537084579468
-1.2499566078186	-0.633353471755981	-1.2499566078186	-0.704416990280151	0.350067615509033	4.64475870132446	0.350067615509033	3.70536804199219
-1.25995683670044	-0.693854331970215	-1.25995683670044	-0.771043062210083	0.340067863464355	4.56350803375244	0.340067863464355	3.6428689956665
-1.26995706558228	-0.765918016433716	-1.26995706558228	-0.848981738090515	0.33006763458252	4.49475526809692	0.33006763458252	3.57724189758301
-1.27995705604553	-0.851294279098511	-1.27995705604553	-0.941358208656311	0.320067405700684	4.42225456237793	0.320067405700684	3.51786613464355
-1.28995728492737	-0.952670812606812	-1.28995728492737	-1.04917240142822	0.310067176818848	4.34412956237793	0.310067176818848	3.46099138259888
-1.2999575138092	-1.07104766368866	-1.2999575138092	-1.17623674869537	0.300066947937012	4.27350282669067	0.300066947937012	3.40348958969116
-1.30995750427246	-1.20911228656769	-1.30995750427246	-1.32405149936676	0.290066719055176	4.1985011100769	0.290066719055176	3.34098815917969
-1.3199577331543	-1.36823964118958	-1.3199577331543	-1.49455404281616	0.280066967010498	4.12412643432617	0.280066967010498	3.27661275863647
-1.32995796203613	-1.55011749267578	-1.32995796203613	-1.68818211555481	0.270066738128662	4.05474901199341	0.270066738128662	3.21786165237427
-1.33995795249939	-1.75387060642242	-1.33995795249939	-1.90909147262573	0.260066509246826	3.97849798202515	0.260066509246826	3.15598487854004
-1.34995818138123	-1.97534322738647	-1.34995818138123	-2.14909553527832	0.25006628036499	3.90474796295166	0.25006628036499	3.09848546981812
-1.35995841026306	-2.21784710884094	-1.35995841026306	-2.4028491973877	0.240066051483154	3.82412195205688	0.240066051483154	3.03973436355591
-1.36995840072632	-2.47347593307495	-1.36995840072632	-2.67410397529602	0.230065822601318	3.75474452972412	0.230065822601318	2.97785758972168
-1.37995862960815	-2.72285461425781	-1.37995862960815	-2.94098258018494	0.220065593719482	3.68286848068237	0.220065593719482	2.92348146438599
-1.38995885848999	-2.97160863876343	-1.38995885848999	-3.20286154747009	0.210065841674805	3.61161708831787	0.210065841674805	2.86410570144653
-1.39995884895325	-3.20098638534546	-1.39995884895325	-3.44161510467529	0.200065612792969	3.54599237442017	0.200065612792969	2.81598091125488
-1.40995907783508	-3.39098930358887	-1.40995907783508	-3.6428689956665	0.190065383911133	3.48598957061768	0.190065383911133	2.76910543441772
-1.41995930671692	-3.53974223136902	-1.41995930671692	-3.79287123680115	0.180065155029297	3.42849016189575	0.180065155029297	2.72222995758057
-1.42995929718018	-3.64036798477173	-1.42995929718018	-3.89287233352661	0.170064926147461	3.37161302566528	0.170064926147461	2.67410278320313
-1.43995952606201	-3.69349360466003	-1.43995952606201	-3.9472484588623	0.160064697265625	3.32098722457886	0.160064697265625	2.63972759246826
-1.44995975494385	-3.71474504470825	-1.44995975494385	-3.95849823951721	0.150064945220947	3.27473640441895	0.150064945220947	2.59472608566284
-1.45995998382568	-3.69661927223206	-1.45995998382568	-3.9416229724884	0.140064716339111	3.22348594665527	0.140064716339111	2.5634765625
-1.46995997428894	-3.66724371910095	-1.46995997428894	-3.90349745750427	0.130064487457275	3.18223714828491	0.130064487457275	2.52785205841064
-1.47996020317078	-3.62849354743958	-1.47996020317078	-3.86349678039551	0.120064258575439	3.13223600387573	0.120064258575439	2.48972654342651
-1.48996043205261	-3.59286785125732	-1.48996043205261	-3.81912112236023	0.110064029693604	3.09160947799683	0.110064029693604	2.45972394943237
-1.49996042251587	-3.54286670684814	-1.49996042251587	-3.77161979675293	0.100063800811768	3.04848432540894	0.100063800811768	2.42660045623779
-1.50996065139771	-3.50786685943604	-1.50996065139771	-3.73412013053894	0.0900640487670898	3.00973415374756	0.0900640487670898	2.39722490310669
-1.51996088027954	-3.48161578178406	-1.51996088027954	-3.70224475860596	0.0800638198852539	2.96785831451416	0.0800638198852539	2.36597299575806
-1.5299608707428	-3.45599055290222	-1.5299608707428	-3.67411851882935	0.070063591003418	2.93160676956177	0.070063591003418	2.33472347259521
-1.53996109962463	-3.43849062919617	-1.53996109962463	-3.6553680896759	0.060063362121582	2.88848161697388	0.060063362121582	2.31222152709961
-1.54996132850647	-3.43286514282227	-1.54996132850647	-3.6428689956665	0.0500631332397461	2.85473108291626	0.0500631332397461	2.28347301483154
-1.55996131896973	-3.43348979949951	-1.55996131896973	-3.64474296569824	0.0400629043579102	2.82348155975342	0.0400629043579102	2.25472211837769
-1.56996154785156	-3.45099091529846	-1.56996154785156	-3.64661812782288	0.0300631523132324	2.78660535812378	0.0300631523132324	2.23159551620483
-1.5799617767334	-3.46661567687988	-1.5799617767334	-3.66974353790283	0.0200629234313965	2.75347948074341	0.0200629234313965	2.20284700393677
-1.58996176719666	-3.49911570549011	-1.58996176719666	-3.6972439289093	0.0100626945495605	2.72785425186157	0.0100626945495605	2.18534469604492
-1.59996199607849	-3.54161739349365	-1.59996199607849	-3.7334942817688	6.24656677246094E-05	2.69347906112671	6.24656677246094E-05	2.16159582138062
-1.60996222496033	-3.59474301338196	-1.60996222496033	-3.7809956073761	-0.00993776321411133	2.66910314559937	-0.00993776321411133	2.1347188949585
-1.61996221542358	-3.65849375724792	-1.61996221542358	-3.83474588394165	-0.0199379920959473	2.6416015625	-0.0199379920959473	2.1165943145752
-1.62996244430542	-3.72849464416504	-1.62996244430542	-3.89787197113037	-0.0299382209777832	2.60910272598267	-0.0299382209777832	2.08847045898438
-1.63996267318726	-3.80849599838257	-1.63996267318726	-3.96912336349487	-0.0399379730224609	2.57910251617432	-0.0399379730224609	2.07409381866455
-1.64996266365051	-3.89849781990051	-1.64996266365051	-4.05162453651428	-0.0499382019042969	2.55535125732422	-0.0499382019042969	2.04659461975098
-1.63996267318726	-3.53036642074585	-1.63996267318726	-3.67661833763123	-0.0599384307861328	2.52785205841064	-0.0599384307861328	2.02346801757813
-1.62996244430542	-3.2559871673584	-1.62996244430542	-3.40723991394043	-0.0699386596679688	2.50035047531128	-0.0699386596679688	2.00721740722656
-1.61996221542358	-3.04348468780518	-1.61996221542358	-3.18848609924316	-0.0799388885498047	2.47472524642944	-0.0799388885498047	1.98534250259399
-1.60996222496033	-2.85598158836365	-1.60996222496033	-3.00410866737366	-0.0899391174316406	2.44284868240356	-0.0899391174316406	1.9615912437439
-1.59996199607849	-2.70160436630249	-1.59996199607849	-2.84660577774048	-0.0999391078948975	2.41222381591797	-0.0999391078948975	1.93721771240234
-1.58996176719666	-2.56035208702087	-1.58996176719666	-2.70785450935364	-0.109939098358154	2.37784862518311	-0.109939098358154	1.91159248352051
-1.5799617767334	-2.44035005569458	-1.5799617767334	-2.58910179138184	-0.11993932723999	2.35097408294678	-0.11993932723999	1.88846588134766
-1.56996154785156	-2.34034895896912	-1.56996154785156	-2.47847557067871	-0.129939556121826	2.31847286224365	-0.129939556121826	1.86159133911133
-1.55996131896973	-2.2409725189209	-1.55996131896973	-2.38159894943237	-0.139939785003662	2.28347301483154	-0.139939785003662	1.83784008026123
-1.54996132850647	-2.15347051620483	-1.54996132850647	-2.29659795761108	-0.149939775466919	2.25034713745117	-0.149939775466919	1.81034088134766
-1.53996109962463	-2.08346962928772	-1.53996109962463	-2.21909642219543	-0.159940004348755	2.21659660339355	-0.159940004348755	1.78096532821655
-1.5299608707428	-2.01409339904785	-1.5299608707428	-2.14534521102905	-0.169940233230591	2.17909574508667	-0.169940233230591	1.7522144317627
-1.51996088027954	-1.94034218788147	-1.51996088027954	-2.07596898078918	-0.179940223693848	2.14034557342529	-0.179940223693848	1.71971321105957
-1.50996065139771	-1.88284158706665	-1.50996065139771	-2.01096892356873	-0.189940452575684	2.09971904754639	-0.189940452575684	1.6865873336792
-1.49996042251587	-1.82096600532532	-1.49996042251587	-1.94409251213074	-0.19994068145752	2.05221891403198	-0.19994068145752	1.65283679962158
-1.48996043205261	-1.75846457481384	-1.48996043205261	-1.88534140586853	-0.209940671920776	2.00784206390381	-0.209940671920776	1.61283731460571
-1.47996020317078	-1.70408844947815	-1.47996020317078	-1.81846499443054	-0.219940900802612	1.96221828460693	-0.219940900802612	1.58096075057983
-1.46995997428894	-1.63471221923828	-1.46995997428894	-1.75471425056458	-0.229941129684448	1.91909074783325	-0.229941129684448	1.53470993041992
-1.45995998382568	-1.5722119808197	-1.45995998382568	-1.69033885002136	-0.239941120147705	1.86721563339233	-0.239941120147705	1.50033473968506
-1.44995975494385	-1.50408625602722	-1.44995975494385	-1.62533760070801	-0.249941349029541	1.80971384048462	-0.249941349029541	1.45533561706543
-1.43995952606201	-1.44533514976501	-1.43995952606201	-1.55158638954163	-0.259941577911377	1.75471305847168	-0.259941577911377	1.41033411026001
-1.42995929718018	-1.37283325195313	-1.42995929718018	-1.47971034049988	-0.269941568374634	1.69908761978149	-0.269941568374634	1.36658430099487
-1.41995930671692	-1.29970788955688	-1.41995930671692	-1.40345931053162	-0.27994179725647	1.6378378868103	-0.27994179725647	1.31408214569092
-1.40995907783508	-1.22220635414124	-1.40995907783508	-1.31845831871033	-0.289942026138306	1.5778374671936	-0.289942026138306	1.26470565795898
-1.39995884895325	-1.13783001899719	-1.39995884895325	-1.227205991745	-0.299942016601563	1.50846004486084	-0.299942016601563	1.21158123016357
-1.38995885848999	-1.04532837867737	-1.38995885848999	-1.14095568656921	-0.309942245483398	1.44470930099487	-0.309942245483398	1.16408109664917
-1.37995862960815	-0.961577892303467	-1.37995862960815	-1.04470372200012	-0.319942474365234	1.38095855712891	-0.319942474365234	1.11470460891724
-1.36995840072632	-0.872200727462769	-1.36995840072632	-0.947827100753784	-0.329942464828491	1.32470846176147	-0.329942464828491	1.06345415115356
-1.35995841026306	-0.785949230194092	-1.35995841026306	-0.8503258228302	-0.339942693710327	1.25908136367798	-0.339942693710327	1.01532697677612
-1.34995818138123	-0.690947771072388	-1.34995818138123	-0.749698877334595	-0.349942922592163	1.20157957077026	-0.349942922592163	0.967826843261719
-1.33995795249939	-0.600947141647339	-1.33995795249939	-0.655323266983032	-0.359943151473999	1.14595413208008	-0.359943151473999	0.915951728820801
-1.32995796203613	-0.517195463180542	-1.32995796203613	-0.564696788787842	-0.369943141937256	1.09658002853394	-0.369943141937256	0.880324840545654
-1.3199577331543	-0.434069633483887	-1.3199577331543	-0.474693775177002	-0.379943370819092	1.04845285415649	-0.379943370819092	0.839700698852539
-1.30995750427246	-0.364067554473877	-1.30995750427246	-0.39844274520874	-0.389943599700928	1.0065770149231	-0.389943599700928	0.800950527191162
-1.2999575138092	-0.290317535400391	-1.2999575138092	-0.319693088531494	-0.399943590164185	0.965328216552734	-0.399943590164185	0.766572952270508
-1.28995728492737	-0.231566429138184	-1.28995728492737	-0.255317687988281	-0.409943819046021	0.922200679779053	-0.409943819046021	0.735948085784912
-1.27995705604553	-0.178284049034119	-1.27995705604553	-0.199689865112305	-0.419944047927856	0.891575813293457	-0.419944047927856	0.702197551727295
-1.26995706558228	-0.132283329963684	-1.26995706558228	-0.150221109390259	-0.429944038391113	0.854699611663818	-0.429944038391113	0.679073333740234
-1.25995683670044	-0.092782735824585	-1.25995683670044	-0.107845425605774	-0.439944267272949	0.82282543182373	-0.439944267272949	0.647821426391602
-1.2499566078186	-0.0598447322845459	-1.2499566078186	-0.0721573829650879	-0.449944496154785	0.795948505401611	-0.449944496154785	0.629072189331055
-1.23995661735535	-0.0327193737030029	-1.23995661735535	-0.0421569347381592	-0.459944486618042	0.767199993133545	-0.459944486618042	0.601570606231689
-1.22995638847351	-0.00965642929077148	-1.22995638847351	-0.0174064636230469	-0.469944715499878	0.745322704315186	-0.469944715499878	0.580320358276367
-1.21995615959167	0.0090937614440918	-1.21995615959167	0.0025937557220459	-0.479944944381714	0.718448162078857	-0.479944944381714	0.564072132110596
-1.20995593070984	0.0249066352844238	-1.20995593070984	0.0195939540863037	-0.489944934844971	0.698447227478027	-0.489944934844971	0.54344654083252
-1.19995594024658	0.0384068489074707	-1.19995594024658	0.0339066982269287	-0.499945163726807	0.675947666168213	-0.499945163726807	0.522196292877197
-1.18995571136475	0.0490944385528564	-1.18995571136475	0.0459694862365723	-0.509945392608643	0.653448104858398	-0.509945392608643	0.505321025848389
-1.17995548248291	0.0585947036743164	-1.17995548248291	0.0557820796966553	-0.519945383071899	0.634071826934814	-0.519945383071899	0.487194061279297
-1.16995549201965	0.0658447742462158	-1.16995549201965	0.0647821426391602	-0.529945611953735	0.614070892333984	-0.529945611953735	0.475945472717285
-1.15995526313782	0.0726573467254639	-1.15995526313782	0.0718448162078857	-0.539945840835571	0.594696998596191	-0.539945840835571	0.458443164825439
-1.14995503425598	0.0790324211120605	-1.14995503425598	0.0788450241088867	-0.549945831298828	0.575945377349854	-0.549945831298828	0.4384446144104
-1.13995504379272	0.0845949649810791	-1.13995504379272	0.0840950012207031	-0.559946060180664	0.558445453643799	-0.559946060180664	0.422194004058838
-1.12995481491089	0.0895950794219971	-1.12995481491089	0.0897200107574463	-0.5699462890625	0.539071559906006	-0.5699462890625	0.408444404602051
-1.11995458602905	0.0940952301025391	-1.11995458602905	0.0944075584411621	-0.579946517944336	0.520319938659668	-0.579946517944336	0.392037153244019
-1.1099545955658	0.0984077453613281	-1.1099545955658	0.0990326404571533	-0.589946508407593	0.500319004058838	-0.589946508407593	0.376349449157715
-1.09995436668396	0.102220296859741	-1.09995436668396	0.10359525680542	-0.599946737289429	0.480320453643799	-0.599946737289429	0.361224174499512
-1.08995413780212	0.105407953262329	-1.08995413780212	0.107907772064209	-0.609946966171265	0.459070205688477	-0.609946966171265	0.345098972320557
-1.07995414733887	0.109345436096191	-1.07995414733887	0.111720323562622	-0.619946956634521	0.439069271087646	-0.619946956634521	0.328598737716675
-1.06995391845703	0.112845420837402	-1.06995391845703	0.115658044815063	-0.629947185516357	0.417194366455078	-0.629947185516357	0.311035871505737
-1.0599536895752	0.116970539093018	-1.0599536895752	0.119408130645752	-0.639947414398193	0.39844274520874	-0.639947414398193	0.293473243713379
-1.04995369911194	0.120720624923706	-1.04995369911194	0.123408079147339	-0.64994740486145	0.372599363327026	-0.64994740486145	0.274160385131836
-1.0399534702301	0.124658107757568	-1.0399534702301	0.127470731735229	-0.659947633743286	0.348786592483521	-0.659947633743286	0.25453519821167
-1.02995324134827	0.127595663070679	-1.02995324134827	0.131595849990845	-0.669947862625122	0.323348760604858	-0.669947862625122	0.233847379684448
-1.01995325088501	0.132033348083496	-1.01995325088501	0.136033296585083	-0.679947853088379	0.295598268508911	-0.679947853088379	0.211097002029419
-1.00995302200317	0.135908365249634	-1.00995302200317	0.140158414840698	-0.689948081970215	0.26653528213501	-0.689948081970215	0.187346696853638
-0.999952793121338	0.140158414840698	-0.999952793121338	0.145096063613892	-0.699948310852051	0.235659837722778	-0.699948310852051	0.162408828735352
-0.989952564239502	0.144908428192139	-0.989952564239502	0.149346113204956	-0.709948301315308	0.202784299850464	-0.709948301315308	0.136095762252808
-0.979952573776245	0.148971080780029	-0.979952573776245	0.154408693313599	-0.719948530197144	0.167783737182617	-0.719948530197144	0.107720375061035
-0.969952344894409	0.154158592224121	-0.969952344894409	0.160158634185791	-0.729948759078979	0.130845785140991	-0.729948759078979	0.0774698257446289
-0.959952116012573	0.159533739089966	-0.959952116012573	0.16572117805481	-0.739948749542236	0.0928452014923096	-0.739948749542236	0.0472819805145264
-0.949952125549316	0.164783716201782	-0.949952125549316	0.172033786773682	-0.749948978424072	0.0544071197509766	-0.749948978424072	0.0161564350128174
-0.93995189666748	0.171283960342407	-0.93995189666748	0.179033994674683	-0.759949207305908	0.0157814025878906	-0.759949207305908	-0.0150940418243408
-0.929951667785645	0.178283929824829	-0.929951667785645	0.186408996582031	-0.769949197769165	-0.0219066143035889	-0.769949197769165	-0.0459694862365723
-0.919951677322388	0.186408996582031	-0.919951677322388	0.19490909576416	-0.779949426651001	-0.0574696063995361	-0.779949426651001	-0.0751574039459229
-0.909951448440552	0.195221662521362	-0.909951448440552	0.204284429550171	-0.789949655532837	-0.0914076566696167	-0.789949655532837	-0.101470351219177
-0.899951219558716	0.204534292221069	-0.899951219558716	0.215847015380859	-0.799949884414673	-0.121408104896545	-0.799949884414673	-0.126033186912537
-0.889951229095459	0.217784643173218	-0.889951229095459	0.229347229003906	-0.80994987487793	-0.148721098899841	-0.80994987487793	-0.147783517837524
-0.879951000213623	0.232222318649292	-0.879951000213623	0.244972467422485	-0.819950103759766	-0.172408938407898	-0.819950103759766	-0.167096376419067
-0.869950771331787	0.249284982681274	-0.869950771331787	0.264347791671753	-0.829950332641602	-0.192096710205078	-0.829950332641602	-0.183409094810486
-0.85995078086853	0.271535396575928	-0.85995078086853	0.288285732269287	-0.839950323104858	-0.208909511566162	-0.839950323104858	-0.197346806526184
﻿

## Sheet: Scan 2 Data and Graphs
0.1 vs pos first: CV i vs E Scan 2			0.1vs neg first: CV i vs E Scan 2			neg wave 0.5vs: CV i vs E Scan 2			neg wave 0.1vs: CV i vs E Scan 2			neg wave 0.025vs: CV i vs E Scan 2
Date and time measurement:	2025-04-09 11:39:57		Date and time measurement:	2025-04-09 11:38:10		Date and time measurement:	2025-04-09 11:42:05		Date and time measurement:	2025-04-09 11:42:19		Date and time measurement:	2025-04-09 11:42:57
V	µA		V	µA		V	µA		V	µA		V	µA
-0.849951	0.319474		-0.849951	-0.22266		-0.849951	0.705729		-0.849951	0.435038		-0.849951	0.349787
-0.83995	0.358162		-0.859951	-0.234597		-0.859951	0.457226		-0.859951	0.335599		-0.859951	0.269535
-0.82995	0.4086		-0.869951	-0.243785		-0.869951	0.321224		-0.869951	0.269535		-0.869951	0.212409
-0.81995	0.472851		-0.879951	-0.25266		-0.879951	0.225722		-0.879951	0.219847		-0.879951	0.168784
-0.80995	0.55379		-0.889951	-0.258973		-0.889951	0.150908		-0.889951	0.180659		-0.889951	0.135158
-0.79995	0.653666		-0.899951	-0.264473		-0.899951	0.0933452		-0.899951	0.148971		-0.899951	0.108658
-0.78995	0.776481		-0.909951	-0.269285		-0.909951	0.046407		-0.909951	0.122908		-0.909951	0.0875325
-0.779949	0.917795		-0.919952	-0.274535		-0.919952	0.00765634		-0.919952	0.10122		-0.919952	0.0704074
-0.769949	1.07867		-0.929952	-0.278286		-0.929952	-0.0266566		-0.929952	0.0830326		-0.929952	0.0562196
-0.759949	1.24949		-0.939952	-0.282848		-0.939952	-0.0554072		-0.939952	0.0667198		-0.939952	0.0441568
-0.749949	1.42218		-0.949952	-0.286161		-0.949952	-0.0807825		-0.949952	0.0527821		-0.949952	0.0343442
-0.739949	1.58568		-0.959952	-0.290161		-0.959952	-0.103283		-0.959952	0.0410318		-0.959952	0.0261567
-0.729949	1.73096		-0.969952	-0.293723		-0.969952	-0.124971		-0.969952	0.0299692		-0.969952	0.0196564
-0.719949	1.84721		-0.979953	-0.297848		-0.979953	-0.142783		-0.979953	0.019969		-0.979953	0.0137815
-0.709948	1.92909		-0.989953	-0.301223		-0.989953	-0.159471		-0.989953	0.0114689		-0.989953	0.00865626
-0.699948	1.99284		-0.999953	-0.305286		-0.999953	-0.175534		-0.999953	0.00384378		-0.999953	0.00403118
-0.689948	2.02472		-1.00995	-0.309536		-1.00995	-0.190534		-1.00995	-0.00353122		-1.00995	0.000281334
-0.679948	2.03784		-1.01995	-0.314411		-1.01995	-0.204034		-1.01995	-0.0100939		-1.01995	-0.00303125
-0.669948	2.03847		-1.02995	-0.319286		-1.02995	-0.217222		-1.02995	-0.016094		-1.02995	-0.00578141
-0.659948	2.03847		-1.03995	-0.324349		-1.03995	-0.22841		-1.03995	-0.022469		-1.03995	-0.0084064
-0.649947	2.03894		-1.04995	-0.329911		-1.04995	-0.24091		-1.04995	-0.0281568		-1.04995	-0.0109689
-0.639947	2.03909		-1.05995	-0.336099		-1.05995	-0.254348		-1.05995	-0.0334692		-1.05995	-0.013469
-0.629947	2.03972		-1.06995	-0.343287		-1.06995	-0.263598		-1.06995	-0.0384068		-1.06995	-0.0163441
-0.619947	2.04784		-1.07995	-0.350662		-1.07995	-0.275973		-1.07995	-0.043407		-1.07995	-0.018719
-0.609947	2.05784		-1.08995	-0.359474		-1.08995	-0.286973		-1.08995	-0.0480945		-1.08995	-0.020844
-0.599947	2.07222		-1.09995	-0.368787		-1.09995	-0.298348		-1.09995	-0.0527821		-1.09995	-0.0235317
-0.589947	2.09347		-1.10995	-0.379912		-1.10995	-0.308286		-1.10995	-0.0579697		-1.10995	-0.0270317
-0.579947	2.11972		-1.11995	-0.391912		-1.11995	-0.320099		-1.11995	-0.0629697		-1.11995	-0.0300941
-0.569946	2.15722		-1.12995	-0.405725		-1.12995	-0.331349		-1.12995	-0.0684698		-1.12995	-0.0347817
-0.559946	2.1966		-1.13996	-0.421413		-1.13996	-0.343912		-1.13996	-0.0753449		-1.13996	-0.039907
-0.549946	2.2466		-1.14996	-0.439413		-1.14996	-0.357099		-1.14996	-0.0811576		-1.14996	-0.0461569
-0.539946	2.3041		-1.15996	-0.459163		-1.15996	-0.370349		-1.15996	-0.0894077		-1.15996	-0.0535946
-0.529946	2.36035		-1.16996	-0.482664		-1.16996	-0.38585		-1.16996	-0.0987203		-1.16996	-0.0634698
-0.519945	2.43598		-1.17996	-0.506914		-1.17996	-0.402537		-1.17996	-0.10922		-1.17996	-0.0761575
-0.509945	2.4941		-1.18996	-0.537102		-1.18996	-0.42135		-1.18996	-0.122721		-1.18996	-0.0925952
-0.499945	2.58035		-1.19996	-0.572728		-1.19996	-0.443288		-1.19996	-0.138971		-1.19996	-0.113096
-0.489945	2.66348		-1.20996	-0.613728		-1.20996	-0.468538		-1.20996	-0.159909		-1.20996	-0.140158
-0.479945	2.73785		-1.21996	-0.660729		-1.21996	-0.498726		-1.21996	-0.185972		-1.21996	-0.173721
-0.469945	2.81848		-1.22996	-0.714917		-1.22996	-0.533477		-1.22996	-0.219285		-1.22996	-0.21716
-0.459944	2.90661		-1.23996	-0.780231		-1.23996	-0.575353		-1.23996	-0.260285		-1.23996	-0.271285
-0.449944	2.97536		-1.24996	-0.856419		-1.24996	-0.626103		-1.24996	-0.312411		-1.24996	-0.339599
-0.439944	3.04911		-1.25996	-0.946296		-1.25996	-0.687604		-1.25996	-0.378162		-1.25996	-0.424725
-0.429944	3.12286		-1.26996	-1.05317		-1.26996	-0.761293		-1.26996	-0.459976		-1.26996	-0.528414
-0.419944	3.19911		-1.27996	-1.17992		-1.27996	-0.850857		-1.27996	-0.560852		-1.27996	-0.654729
-0.409944	3.26911		-1.28996	-1.3298		-1.28996	-0.957546		-1.28996	-0.685354		-1.28996	-0.806794
-0.399944	3.37536		-1.29996	-1.50505		-1.29996	-1.08449		-1.29996	-0.835982		-1.29996	-0.985546
-0.389944	3.47849		-1.30996	-1.70762		-1.30996	-1.23749		-1.30996	-1.0168		-1.30996	-1.19236
-0.379943	3.58537		-1.31996	-1.94409		-1.31996	-1.4183		-1.31996	-1.23074		-1.31996	-1.4278
-0.369943	3.72037		-1.32996	-2.2091		-1.32996	-1.62987		-1.32996	-1.47962		-1.32996	-1.68831
-0.359943	3.856		-1.33996	-2.50098		-1.33996	-1.87656		-1.33996	-1.76456		-1.33996	-1.96847
-0.349943	4.00725		-1.34996	-2.82473		-1.34996	-2.1641		-1.34996	-2.08222		-1.34996	-2.26097
-0.339943	4.14788		-1.35996	-3.16161		-1.35996	-2.4816		-1.35996	-2.43222		-1.35996	-2.55223
-0.329942	4.286		-1.36996	-3.51099		-1.36996	-2.84473		-1.36996	-2.80098		-1.36996	-2.82348
-0.319942	4.4235		-1.37996	-3.84912		-1.37996	-3.23661		-1.37996	-3.18349		-1.37996	-3.06911
-0.309942	4.56038		-1.38996	-4.16413		-1.38996	-3.65912		-1.38996	-3.55287		-1.38996	-3.27536
-0.299942	4.66538		-1.39996	-4.44038		-1.39996	-4.106		-1.39996	-3.901		-1.39996	-3.42911
-0.289942	4.76538		-1.40996	-4.65913		-1.40996	-4.56413		-1.40996	-4.20225		-1.40996	-3.51224
-0.279942	4.85851		-1.41996	-4.80351		-1.41996	-5.02414		-1.41996	-4.44476		-1.41996	-3.53662
-0.269942	4.94226		-1.42996	-4.88101		-1.42996	-5.45165		-1.42996	-4.61663		-1.42996	-3.49287
-0.259942	5.00289		-1.43996	-4.89914		-1.43996	-5.84415		-1.43996	-4.70851		-1.43996	-3.40974
-0.249941	5.04226		-1.44996	-4.86601		-1.44996	-6.18416		-1.44996	-4.72351		-1.44996	-3.30974
-0.239941	5.06851		-1.45996	-4.81226		-1.45996	-6.44729		-1.45996	-4.66788		-1.45996	-3.20661
-0.229941	5.10039		-1.46996	-4.74226		-1.46996	-6.63104		-1.46996	-4.58038		-1.46996	-3.11161
-0.219941	5.10852		-1.47996	-4.66726		-1.47996	-6.74042		-1.47996	-4.47288		-1.47996	-3.02598
-0.209941	5.11664		-1.48996	-4.59601		-1.48996	-6.77854		-1.48996	-4.35663		-1.48996	-2.95286
-0.199941	5.11664		-1.49996	-4.53163		-1.49996	-6.75542		-1.49996	-4.25225		-1.49996	-2.88723
-0.18994	5.11101		-1.50996	-4.47351		-1.50996	-6.69854		-1.50996	-4.15225		-1.50996	-2.83411
-0.17994	5.09602		-1.51996	-4.42101		-1.51996	-6.61604		-1.51996	-4.06975		-1.51996	-2.78911
-0.16994	5.09164		-1.52996	-4.38163		-1.52996	-6.52416		-1.52996	-3.9935		-1.52996	-2.75535
-0.15994	5.08476		-1.53996	-4.34788		-1.53996	-6.43104		-1.53996	-3.93287		-1.53996	-2.72535
-0.14994	5.06977		-1.54996	-4.32225		-1.54996	-6.34791		-1.54996	-3.88412		-1.54996	-2.70598
-0.13994	5.06039		-1.55996	-4.30038		-1.55996	-6.27728		-1.55996	-3.84037		-1.55996	-2.6941
-0.12994	5.05164		-1.56996	-4.29225		-1.56996	-6.22478		-1.56996	-3.81537		-1.56996	-2.68848
-0.119939	5.03789		-1.57996	-4.29475		-1.57996	-6.19291		-1.57996	-3.79787		-1.57996	-2.69348
-0.109939	5.03664		-1.58996	-4.30913		-1.58996	-6.17853		-1.58996	-3.79537		-1.58996	-2.70098
-0.0999391	5.03101		-1.59996	-4.32475		-1.59996	-6.18416		-1.59996	-3.80412		-1.59996	-2.72285
-0.0899391	5.03351		-1.60996	-4.35475		-1.60996	-6.21103		-1.60996	-3.821		-1.60996	-2.74473
-0.0799389	5.03726		-1.61996	-4.39038		-1.61996	-6.25291		-1.61996	-3.8535		-1.61996	-2.77536
-0.0699387	5.04102		-1.62996	-4.43226		-1.62996	-6.31603		-1.62996	-3.89475		-1.62996	-2.81286
-0.0599384	5.05289		-1.63996	-4.47913		-1.63996	-6.40604		-1.63996	-3.94662		-1.63996	-2.84911
-0.0499382	5.06414		-1.64996	-4.53351		-1.64996	-6.51104		-1.64996	-4.00725		-1.64996	-2.89848
-0.039938	5.06727		-1.63996	-4.19913		-1.63996	-5.79665		-1.63996	-3.70224		-1.63996	-2.72848
-0.0299382	5.10477		-1.62996	-3.94787		-1.62996	-5.31227		-1.62996	-3.48287		-1.62996	-2.5991
-0.019938	5.12039		-1.61996	-3.74662		-1.61996	-4.93289		-1.61996	-3.29786		-1.61996	-2.48598
-0.00993776	5.14664		-1.60996	-3.57412		-1.60996	-4.61976		-1.60996	-3.14599		-1.60996	-2.38535
6.24657e-05	5.17914		-1.59996	-3.41661		-1.59996	-4.34663		-1.59996	-3.00598		-1.59996	-2.29785
0.0100627	5.21352		-1.58996	-3.28224		-1.58996	-4.1135		-1.58996	-2.88473		-1.58996	-2.21597
0.0200629	5.24977		-1.57996	-3.16286		-1.57996	-3.89975		-1.57996	-2.7766		-1.57996	-2.14035
0.0300632	5.29102		-1.56996	-3.04848		-1.56996	-3.71037		-1.56996	-2.67973		-1.56996	-2.07222
0.0400629	5.34539		-1.55996	-2.94536		-1.55996	-3.53287		-1.55996	-2.58723		-1.55996	-2.00972
0.0500631	5.40102		-1.54996	-2.85411		-1.54996	-3.37036		-1.54996	-2.50223		-1.54996	-1.95347
0.0600634	5.45789		-1.53996	-2.75973		-1.53996	-3.21474		-1.53996	-2.42222		-1.53996	-1.89659
0.0700636	5.51477		-1.52996	-2.6741		-1.52996	-3.06598		-1.52996	-2.3491		-1.52996	-1.84847
0.0800638	5.58352		-1.51996	-2.59785		-1.51996	-2.91848		-1.51996	-2.27285		-1.51996	-1.80284
0.090064	5.64665		-1.50996	-2.51535		-1.50996	-2.76973		-1.50996	-2.20222		-1.50996	-1.75409
0.100064	5.70853		-1.49996	-2.44535		-1.49996	-2.62535		-1.49996	-2.12472		-1.49996	-1.70971
0.110064	5.77852		-1.48996	-2.37035		-1.48996	-2.47973		-1.48996	-2.05284		-1.48996	-1.66784
0.120064	5.84728		-1.47996	-2.29472		-1.47996	-2.3291		-1.47996	-1.97659		-1.47996	-1.62784
0.130064	5.90603		-1.46996	-2.22097		-1.46996	-2.17972		-1.46996	-1.89847		-1.46996	-1.58284
0.140065	5.9729		-1.45996	-2.13847		-1.45996	-2.03784		-1.45996	-1.81409		-1.45996	-1.53721
0.150065	6.05603		-1.44996	-2.06097		-1.44996	-1.88659		-1.44996	-1.72971		-1.44996	-1.49284
0.160065	6.12791		-1.43996	-1.97597		-1.43996	-1.73721		-1.43996	-1.63409		-1.43996	-1.43783
0.170065	6.21666		-1.42996	-1.89097		-1.42996	-1.59346		-1.42996	-1.53596		-1.42996	-1.38283
0.180065	6.31291		-1.41996	-1.79284		-1.41996	-1.44408		-1.41996	-1.42908		-1.41996	-1.31533
0.190065	6.43229		-1.40996	-1.68221		-1.40996	-1.29658		-1.40996	-1.31596		-1.40996	-1.24346
0.200066	6.56166		-1.39996	-1.57284		-1.39996	-1.15033		-1.39996	-1.19596		-1.39996	-1.16221
0.210066	6.70042		-1.38996	-1.44908		-1.38996	-1.00908		-1.38996	-1.06845		-1.38996	-1.06783
0.220066	6.85729		-1.37996	-1.32658		-1.37996	-0.872827		-1.37996	-0.945952		-1.37996	-0.975952
0.230066	7.02605		-1.36996	-1.19408		-1.36996	-0.745324		-1.36996	-0.82095		-1.36996	-0.872827
0.240066	7.18792		-1.35996	-1.0647		-1.35996	-0.624697		-1.35996	-0.704699		-1.35996	-0.77845
0.250066	7.3298		-1.34996	-0.940328		-1.34996	-0.507821		-1.34996	-0.597821		-1.34996	-0.679073
0.260067	7.44605		-1.33996	-0.8122		-1.33996	-0.402193		-1.33996	-0.497196		-1.33996	-0.585321
0.270067	7.5323		-1.32996	-0.696573		-1.32996	-0.303442		-1.32996	-0.399694		-1.32996	-0.495321
0.280067	7.58543		-1.31996	-0.587196		-1.31996	-0.207815		-1.31996	-0.313442		-1.31996	-0.409069
0.290067	7.6298		-1.30996	-0.484695		-1.30996	-0.125315		-1.30996	-0.232191		-1.30996	-0.335317
0.300067	7.64668		-1.29996	-0.391569		-1.29996	-0.046032		-1.29996	-0.165315		-1.29996	-0.258441
0.310067	7.64855		-1.28996	-0.308442		-1.28996	0.019969		-1.28996	-0.103283		-1.28996	-0.194066
0.320067	7.6573		-1.27996	-0.239067		-1.27996	0.0771575		-1.27996	-0.048907		-1.27996	-0.139346
0.330068	7.65856		-1.26996	-0.175941		-1.26996	0.128908		-1.26996	-0.00228119		-1.26996	-0.0899701
0.340068	7.67293		-1.25996	-0.123096		-1.25996	0.172971		-1.25996	0.0370944		-1.25996	-0.0484695
0.350068	7.6748		-1.24996	-0.0785325		-1.24996	0.210784		-1.24996	0.0700948		-1.24996	-0.0137815
0.360068	7.68981		-1.23996	-0.0418444		-1.23996	0.24041		-1.23996	0.0977826		-1.23996	0.0137815
0.370068	7.71793		-1.22996	-0.010469		-1.22996	0.269285		-1.22996	0.120533		-1.22996	0.0369692
0.380068	7.75481		-1.21996	0.0152814		-1.21996	0.291348		-1.21996	0.138533		-1.21996	0.0549071
0.390069	7.80043		-1.20996	0.0358443		-1.20996	0.311911		-1.20996	0.153784		-1.20996	0.0685947
0.400069	7.84606		-1.19996	0.0549071		-1.19996	0.329411		-1.19996	0.166159		-1.19996	0.079345
0.410069	7.90481		-1.18996	0.0689697		-1.18996	0.344349		-1.18996	0.175346		-1.18996	0.0879076
0.420069	7.98419		-1.17996	0.081095		-1.17996	0.356599		-1.17996	0.184472		-1.17996	0.0945327
0.430069	8.06981		-1.16996	0.0917201		-1.16996	0.369974		-1.16996	0.191534		-1.16996	0.0993452
0.440069	8.15106		-1.15996	0.100908		-1.15996	0.380287		-1.15996	0.197784		-1.15996	0.103283
0.450069	8.23294		-1.14996	0.109345		-1.14996	0.390225		-1.14996	0.203409		-1.14996	0.10622
0.46007	8.30669		-1.13996	0.116283		-1.13996	0.401475		-1.13996	0.208159		-1.13996	0.108408
0.47007	8.37857		-1.12995	0.122596		-1.12995	0.410788		-1.12995	0.213034		-1.12995	0.110158
0.48007	8.43857		-1.11995	0.128846		-1.11995	0.420975		-1.11995	0.21691		-1.11995	0.11122
0.49007	8.48544		-1.10995	0.134721		-1.10995	0.430538		-1.10995	0.22091		-1.10995	0.112658
0.50007	8.51857		-1.09995	0.139783		-1.09995	0.438226		-1.09995	0.22491		-1.09995	0.113033
0.51007	8.53982		-1.08995	0.145658		-1.08995	0.447663		-1.08995	0.228535		-1.08995	0.113908
0.520071	8.55419		-1.07995	0.150409		-1.07995	0.455788		-1.07995	0.23291		-1.07995	0.114533
0.530071	8.56544		-1.06995	0.154971		-1.06995	0.464163		-1.06995	0.23616		-1.06995	0.115033
0.540071	8.57044		-1.05995	0.160534		-1.05995	0.474101		-1.05995	0.240098		-1.05995	0.115345
0.550071	8.57419		-1.04995	0.165909		-1.04995	0.483039		-1.04995	0.244285		-1.04995	0.116408
0.560071	8.58732		-1.03995	0.170659		-1.03995	0.491976		-1.03995	0.248035		-1.03995	0.117221
0.570071	8.60107		-1.02995	0.175972		-1.02995	0.501289		-1.02995	0.25266		-1.02995	0.117721
0.580071	8.62044		-1.01995	0.181534		-1.01995	0.510164		-1.01995	0.257223		-1.01995	0.11847
0.590072	8.66232		-1.00995	0.187034		-1.00995	0.521664		-1.00995	0.26216		-1.00995	0.120158
0.600071	8.72107		-0.999953	0.192972		-0.999953	0.530039		-0.999953	0.266848		-0.999953	0.121221
0.610072	8.77357		-0.989953	0.199159		-0.989953	0.540664		-0.989953	0.272285		-0.989953	0.123158
0.620072	8.8467		-0.979953	0.206284		-0.979953	0.549915		-0.979953	0.278848		-0.979953	0.125533
0.630072	8.92857		-0.969952	0.213472		-0.969952	0.561102		-0.969952	0.285911		-0.969952	0.128533
0.640072	9.01795		-0.959952	0.221722		-0.959952	0.573415		-0.959952	0.292973		-0.959952	0.131908
0.650073	9.12045		-0.949952	0.229785		-0.949952	0.584728		-0.949952	0.301348		-0.949952	0.136533
0.660072	9.21858		-0.939952	0.23991		-0.939952	0.597728		-0.939952	0.310536		-0.939952	0.142721
0.670073	9.32983		-0.929952	0.250535		-0.929952	0.611665		-0.929952	0.321661		-0.929952	0.149346
0.680073	9.44108		-0.919952	0.26266		-0.919952	0.626916		-0.919952	0.333224		-0.919952	0.158221
0.690073	9.53108		-0.909951	0.276598		-0.909951	0.643041		-0.909951	0.347599		-0.909951	0.169221
0.700073	9.61296		-0.899951	0.293286		-0.899951	0.659041		-0.899951	0.363599		-0.899951	0.182784
0.690073	8.7892		-0.889951	0.311974		-0.889951	0.678417		-0.889951	0.384412		-0.889951	0.200472
0.680073	8.20669		-0.879951	0.334849		-0.879951	0.699792		-0.879951	0.407725		-0.879951	0.223222
0.670073	7.71918		-0.869951	0.364099		-0.869951	0.724917		-0.869951	0.4371		-0.869951	0.25266
0.660072	7.3373		-0.859951	0.399412		-0.859951	0.750855		-0.859951	0.473289		-0.859951	0.290536
0.650073	7.00979		-0.849951	0.444976
0.640072	6.72354		-0.83995	0.502601
0.630072	6.47354		-0.82995	0.57704
0.620072	6.24291		-0.81995	0.672729
0.610072	6.04603		-0.80995	0.792918
0.600071	5.86915		-0.79995	0.942608
0.590072	5.6979		-0.78995	1.1223
0.580071	5.55602		-0.779949	1.33005
0.570071	5.40164		-0.769949	1.56331
0.560071	5.28164		-0.759949	1.81597
0.550071	5.14664		-0.749949	2.06159
0.540071	5.02789		-0.739949	2.28347
0.530071	4.91601		-0.729949	2.48035
0.520071	4.80601		-0.719949	2.6291
0.51007	4.69538		-0.709948	2.72785
0.50007	4.58788		-0.699948	2.77786
0.49007	4.48413		-0.689948	2.8016
0.48007	4.37225		-0.679948	2.80598
0.47007	4.27288		-0.669948	2.80098
0.46007	4.16663		-0.659948	2.78785
0.450069	4.06975		-0.649947	2.7716
0.440069	3.97725		-0.639947	2.77035
0.430069	3.8835		-0.629947	2.77035
0.420069	3.79662		-0.619947	2.77598
0.410069	3.706		-0.609947	2.7841
0.400069	3.62849		-0.599947	2.80786
0.390069	3.55349		-0.589947	2.82786
0.380068	3.48412		-0.579947	2.86723
0.370068	3.41537		-0.569946	2.91098
0.360068	3.34974		-0.559946	2.96348
0.350068	3.28536		-0.549946	3.02848
0.340068	3.22411		-0.539946	3.09223
0.330068	3.16599		-0.529946	3.16599
0.320067	3.10786		-0.519945	3.24286
0.310067	3.04724		-0.509945	3.33411
0.300067	2.98848		-0.499945	3.42099
0.290067	2.92911		-0.489945	3.50349
0.280067	2.86348		-0.479945	3.59599
0.270067	2.80973		-0.469945	3.67287
0.260067	2.75161		-0.459944	3.75225
0.250066	2.6866		-0.449944	3.82912
0.240066	2.62723		-0.439944	3.911
0.230066	2.56973		-0.429944	4.001
0.220066	2.5166		-0.419944	4.09787
0.210066	2.46598		-0.409944	4.21288
0.200066	2.41597		-0.399944	4.34413
0.190065	2.36847		-0.389944	4.49226
0.180065	2.31972		-0.379943	4.65288
0.170065	2.2816		-0.369943	4.83726
0.160065	2.2441		-0.359943	5.01914
0.150065	2.19972		-0.349943	5.20289
0.140065	2.17097		-0.339943	5.3829
0.130064	2.13097		-0.329942	5.55665
0.120064	2.10597		-0.319942	5.7154
0.110064	2.08284		-0.309942	5.86103
0.100064	2.04659		-0.299942	5.98728
0.090064	2.02347		-0.289942	6.09728
0.0800638	1.99847		-0.279942	6.18291
0.0700636	1.96347		-0.269942	6.24728
0.0600634	1.93784		-0.259942	6.29478
0.0500631	1.91659		-0.249941	6.32291
0.0400629	1.89597		-0.239941	6.33166
0.0300632	1.87097		-0.229941	6.32978
0.0200629	1.84659		-0.219941	6.31916
0.0100627	1.82847		-0.209941	6.29478
6.24657e-05	1.81221		-0.199941	6.27166
-0.00993776	1.79034		-0.18994	6.25291
-0.019938	1.77096		-0.17994	6.22103
-0.0299382	1.74971		-0.16994	6.19478
-0.039938	1.73284		-0.15994	6.17728
-0.0499382	1.71096		-0.14994	6.15041
-0.0599384	1.68721		-0.13994	6.13416
-0.0699387	1.67721		-0.12994	6.11478
-0.0799389	1.65471		-0.119939	6.10103
-0.0899391	1.63534		-0.109939	6.08853
-0.0999391	1.61471		-0.0999391	6.08103
-0.109939	1.59596		-0.0899391	6.07916
-0.119939	1.57221		-0.0799389	6.08103
-0.12994	1.54534		-0.0699387	6.08166
-0.13994	1.52658		-0.0599384	6.09103
-0.14994	1.50033		-0.0499382	6.10291
-0.15994	1.47096		-0.039938	6.12166
-0.16994	1.44971		-0.0299382	6.14103
-0.17994	1.42096		-0.019938	6.15853
-0.18994	1.39596		-0.00993776	6.18228
-0.199941	1.36283		6.24657e-05	6.21291
-0.209941	1.33596		0.0100627	6.24103
-0.219941	1.30408		0.0200629	6.27666
-0.229941	1.26533		0.0300632	6.31478
-0.239941	1.23408		0.0400629	6.36541
-0.249941	1.19908		0.0500631	6.40666
-0.259942	1.16158		0.0600634	6.46541
-0.269942	1.11908		0.0700636	6.51041
-0.279942	1.0722		0.0800638	6.57291
-0.289942	1.0322		0.090064	6.62979
-0.299942	0.987828		0.100064	6.68729
-0.309942	0.950327		0.110064	6.73729
-0.319942	0.908451		0.120064	6.79354
-0.329942	0.864701		0.130064	6.84854
-0.339943	0.824075		0.140065	6.91417
-0.349943	0.78845		0.150065	6.97167
-0.359943	0.746574		0.160065	7.04042
-0.369943	0.719697		0.170065	7.13105
-0.379943	0.682197		0.180065	7.22417
-0.389944	0.645947		0.190065	7.3373
-0.399944	0.621572		0.200066	7.46855
-0.409944	0.590322		0.210066	7.61355
-0.419944	0.564697		0.220066	7.77418
-0.429944	0.544696		0.230066	7.92856
-0.439944	0.523446		0.240066	8.08231
-0.449944	0.500946		0.250066	8.20481
-0.459944	0.48532		0.260067	8.29481
-0.469945	0.46407		0.270067	8.36482
-0.479945	0.44657		0.280067	8.40044
-0.489945	0.424693		0.290067	8.41232
-0.499945	0.412819		0.300067	8.41419
-0.509945	0.393912		0.310067	8.40981
-0.519945	0.379287		0.320067	8.40357
-0.529946	0.365349		0.330068	8.40607
-0.539946	0.350724		0.340068	8.39919
-0.549946	0.336786		0.350068	8.41294
-0.559946	0.323849		0.360068	8.42294
-0.569946	0.311224		0.370068	8.44607
-0.579947	0.297973		0.380068	8.47982
-0.589947	0.284598		0.390069	8.52357
-0.599947	0.270598		0.400069	8.58607
-0.609947	0.257723		0.410069	8.65232
-0.619947	0.243347		0.420069	8.72795
-0.629947	0.228847		0.430069	8.7992
-0.639947	0.213722		0.440069	8.8892
-0.649947	0.198284		0.450069	8.9642
-0.659948	0.181784		0.46007	9.03733
-0.669948	0.164284		0.47007	9.0942
-0.679948	0.145908		0.48007	9.13483
-0.689948	0.126408		0.49007	9.15545
-0.699948	0.10547		0.50007	9.16545
-0.709948	0.0840325		0.51007	9.16545
-0.719949	0.0604072		0.520071	9.1567
-0.729949	0.0362818		0.530071	9.14233
-0.739949	0.0118439		0.540071	9.13233
-0.749949	-0.0132189		0.550071	9.12795
-0.759949	-0.0384068		0.560071	9.1267
-0.769949	-0.0629697		0.570071	9.1417
-0.779949	-0.0864701		0.580071	9.1592
-0.78995	-0.108908		0.590072	9.19733
-0.79995	-0.127721		0.600071	9.23483
-0.80995	-0.145283		0.610072	9.29233
-0.81995	-0.161034		0.620072	9.37233
-0.82995	-0.174034		0.630072	9.44358
-0.83995	-0.185222		0.640072	9.53671
-0.849951	-0.194659		0.650073	9.64483
-0.859951	-0.202034		0.660072	9.74796
-0.869951	-0.208722		0.670073	9.85359
-0.879951	-0.214347		0.680073	9.95109
-0.889951	-0.21916		0.690073	10.0386
-0.899951	-0.22341		0.700073	10.1061
-0.909951	-0.22666		0.690073	9.25358
-0.919952	-0.229972		0.680073	8.64544
-0.929952	-0.233285		0.670073	8.16356
-0.939952	-0.236347		0.660072	7.76543
-0.949952	-0.23866		0.650073	7.4348
-0.959952	-0.241535		0.640072	7.1398
-0.969952	-0.244535		0.630072	6.88792
-0.979953	-0.247598		0.620072	6.66979
-0.989953	-0.250285		0.610072	6.46979
-0.999953	-0.253285		0.600071	6.29041
-1.00995	-0.256285		0.590072	6.12666
-1.01995	-0.260035		0.580071	5.97853
-1.02995	-0.263723		0.570071	5.83915
-1.03995	-0.267973		0.560071	5.7154
-1.04995	-0.271848		0.550071	5.59477
-1.05995	-0.276785		0.540071	5.4754
-1.06995	-0.281598		0.530071	5.36289
-1.07995	-0.287161		0.520071	5.24602
-1.08995	-0.293473		0.51007	5.13602
-1.09995	-0.300473		0.50007	5.03726
-1.10995	-0.308098		0.49007	4.93039
-1.11995	-0.317349		0.48007	4.81726
-1.12995	-0.326411		0.47007	4.72101
-1.13996	-0.337474		0.46007	4.61601
-1.14996	-0.350224		0.450069	4.51101
-1.15996	-0.363412		0.440069	4.41163
-1.16996	-0.380287		0.430069	4.32225
-1.17996	-0.3976		0.420069	4.23163
-1.18996	-0.4181		0.410069	4.14412
-1.19996	-0.441663		0.400069	4.05412
-1.20996	-0.469288		0.390069	3.98287
-1.21996	-0.500664		0.380068	3.90975
-1.22996	-0.537602		0.370068	3.83475
-1.23996	-0.58154		0.360068	3.76537
-1.24996	-0.633353		0.350068	3.70537
-1.25996	-0.693854		0.340068	3.64287
-1.26996	-0.765918		0.330068	3.57724
-1.27996	-0.851294		0.320067	3.51787
-1.28996	-0.952671		0.310067	3.46099
-1.29996	-1.07105		0.300067	3.40349
-1.30996	-1.20911		0.290067	3.34099
-1.31996	-1.36824		0.280067	3.27661
-1.32996	-1.55012		0.270067	3.21786
-1.33996	-1.75387		0.260067	3.15598
-1.34996	-1.97534		0.250066	3.09849
-1.35996	-2.21785		0.240066	3.03973
-1.36996	-2.47348		0.230066	2.97786
-1.37996	-2.72285		0.220066	2.92348
-1.38996	-2.97161		0.210066	2.86411
-1.39996	-3.20099		0.200066	2.81598
-1.40996	-3.39099		0.190065	2.76911
-1.41996	-3.53974		0.180065	2.72223
-1.42996	-3.64037		0.170065	2.6741
-1.43996	-3.69349		0.160065	2.63973
-1.44996	-3.71475		0.150065	2.59473
-1.45996	-3.69662		0.140065	2.56348
-1.46996	-3.66724		0.130064	2.52785
-1.47996	-3.62849		0.120064	2.48973
-1.48996	-3.59287		0.110064	2.45972
-1.49996	-3.54287		0.100064	2.4266
-1.50996	-3.50787		0.090064	2.39722
-1.51996	-3.48162		0.0800638	2.36597
-1.52996	-3.45599		0.0700636	2.33472
-1.53996	-3.43849		0.0600634	2.31222
-1.54996	-3.43287		0.0500631	2.28347
-1.55996	-3.43349		0.0400629	2.25472
-1.56996	-3.45099		0.0300632	2.2316
-1.57996	-3.46662		0.0200629	2.20285
-1.58996	-3.49912		0.0100627	2.18534
-1.59996	-3.54162		6.24657e-05	2.1616
-1.60996	-3.59474		-0.00993776	2.13472
-1.61996	-3.65849		-0.019938	2.11659
-1.62996	-3.72849		-0.0299382	2.08847
-1.63996	-3.8085		-0.039938	2.07409
-1.64996	-3.8985		-0.0499382	2.04659
-1.63996	-3.53037		-0.0599384	2.02347
-1.62996	-3.25599		-0.0699387	2.00722
-1.61996	-3.04348		-0.0799389	1.98534
-1.60996	-2.85598		-0.0899391	1.96159
-1.59996	-2.7016		-0.0999391	1.93722
-1.58996	-2.56035		-0.109939	1.91159
-1.57996	-2.44035		-0.119939	1.88847
-1.56996	-2.34035		-0.12994	1.86159
-1.55996	-2.24097		-0.13994	1.83784
-1.54996	-2.15347		-0.14994	1.81034
-1.53996	-2.08347		-0.15994	1.78097
-1.52996	-2.01409		-0.16994	1.75221
-1.51996	-1.94034		-0.17994	1.71971
-1.50996	-1.88284		-0.18994	1.68659
-1.49996	-1.82097		-0.199941	1.65284
-1.48996	-1.75846		-0.209941	1.61284
-1.47996	-1.70409		-0.219941	1.58096
-1.46996	-1.63471		-0.229941	1.53471
-1.45996	-1.57221		-0.239941	1.50033
-1.44996	-1.50409		-0.249941	1.45534
-1.43996	-1.44534		-0.259942	1.41033
-1.42996	-1.37283		-0.269942	1.36658
-1.41996	-1.29971		-0.279942	1.31408
-1.40996	-1.22221		-0.289942	1.26471
-1.39996	-1.13783		-0.299942	1.21158
-1.38996	-1.04533		-0.309942	1.16408
-1.37996	-0.961578		-0.319942	1.1147
-1.36996	-0.872201		-0.329942	1.06345
-1.35996	-0.785949		-0.339943	1.01533
-1.34996	-0.690948		-0.349943	0.967827
-1.33996	-0.600947		-0.359943	0.915952
-1.32996	-0.517195		-0.369943	0.880325
-1.31996	-0.43407		-0.379943	0.839701
-1.30996	-0.364068		-0.389944	0.800951
-1.29996	-0.290318		-0.399944	0.766573
-1.28996	-0.231566		-0.409944	0.735948
-1.27996	-0.178284		-0.419944	0.702198
-1.26996	-0.132283		-0.429944	0.679073
-1.25996	-0.0927827		-0.439944	0.647821
-1.24996	-0.0598447		-0.449944	0.629072
-1.23996	-0.0327194		-0.459944	0.601571
-1.22996	-0.00965643		-0.469945	0.58032
-1.21996	0.00909376		-0.479945	0.564072
-1.20996	0.0249066		-0.489945	0.543447
-1.19996	0.0384068		-0.499945	0.522196
-1.18996	0.0490944		-0.509945	0.505321
-1.17996	0.0585947		-0.519945	0.487194
-1.16996	0.0658448		-0.529946	0.475945
-1.15996	0.0726573		-0.539946	0.458443
-1.14996	0.0790324		-0.549946	0.438445
-1.13996	0.084595		-0.559946	0.422194
-1.12995	0.0895951		-0.569946	0.408444
-1.11995	0.0940952		-0.579947	0.392037
-1.10995	0.0984077		-0.589947	0.376349
-1.09995	0.10222		-0.599947	0.361224
-1.08995	0.105408		-0.609947	0.345099
-1.07995	0.109345		-0.619947	0.328599
-1.06995	0.112845		-0.629947	0.311036
-1.05995	0.116971		-0.639947	0.293473
-1.04995	0.120721		-0.649947	0.27416
-1.03995	0.124658		-0.659948	0.254535
-1.02995	0.127596		-0.669948	0.233847
-1.01995	0.132033		-0.679948	0.211097
-1.00995	0.135908		-0.689948	0.187347
-0.999953	0.140158		-0.699948	0.162409
-0.989953	0.144908		-0.709948	0.136096
-0.979953	0.148971		-0.719949	0.10772
-0.969952	0.154159		-0.729949	0.0774698
-0.959952	0.159534		-0.739949	0.047282
-0.949952	0.164784		-0.749949	0.0161564
-0.939952	0.171284		-0.759949	-0.015094
-0.929952	0.178284		-0.769949	-0.0459695
-0.919952	0.186409		-0.779949	-0.0751574
-0.909951	0.195222		-0.78995	-0.10147
-0.899951	0.204534		-0.79995	-0.126033
-0.889951	0.217785		-0.80995	-0.147784
-0.879951	0.232222		-0.81995	-0.167096
-0.869951	0.249285		-0.82995	-0.183409
-0.859951	0.271535		-0.83995	-0.197347
﻿
