# Supplementary material for: Crystalline nitrogen chain radical anions
Source: Nat Chem. 2026 Feb 10;18(4):686–94. doi: 10.1038/s41557-025-02040-2 (PMC13061614; doi:10.1038/s41557-025-02040-2)
Supplement: Supplementary file 3 — Raw data associated with [K(crypt)][3]. [file 41557_2025_2040_MOESM3_ESM.zip › Supplementary_Data_2/Folder 4 XRD/kcrypt_3.cif]

data_025_r_rlr011
_audit_creation_date               2025-06-04
_audit_creation_method
;
Olex2 1.5
(compiled 2025.03.04 svn.red2d20d0 for OlexSys, GUI svn.r7188)
;
_shelx_SHELXL_version_number       '2018/3'
_audit_contact_author_address      ?
_audit_contact_author_email        ?
_audit_contact_author_name         ''
_audit_contact_author_phone        ?
_publ_contact_author_id_orcid      ?
_publ_section_references
;
Dolomanov, O.V., Bourhis, L.J., Gildea, R.J, Howard, J.A.K. & Puschmann, H.
 (2009), J. Appl. Cryst. 42, 339-341.

Sheldrick, G.M. (2015). Acta Cryst. A71, 3-8.

Sheldrick, G.M. (2015). Acta Cryst. C71, 3-8.
;
_chemical_name_common              ?
_chemical_name_systematic          4FPhN4PhF
_chemical_formula_moiety           'C18 H36 K N2 O6, C12 H8 F2 N4, 2(C4 H8 O)'
_chemical_formula_sum              'C38 H60 F2 K N6 O8'
_chemical_formula_weight           806.02
_chemical_melting_point            ?
loop_
  _atom_type_symbol
  _atom_type_description
  _atom_type_scat_dispersion_real
  _atom_type_scat_dispersion_imag
  _atom_type_scat_source
 'C' 'C' 0.0181 0.0091 'International Tables Vol C Tables 4.2.6.8 and 6.1.1.4'
 'H' 'H' 0.0000 0.0000 'International Tables Vol C Tables 4.2.6.8 and 6.1.1.4'
 'F' 'F' 0.0727 0.0534 'International Tables Vol C Tables 4.2.6.8 and 6.1.1.4'
 'K' 'K' 0.3868 1.0657 'International Tables Vol C Tables 4.2.6.8 and 6.1.1.4'
 'N' 'N' 0.0311 0.0180 'International Tables Vol C Tables 4.2.6.8 and 6.1.1.4'
 'O' 'O' 0.0492 0.0322 'International Tables Vol C Tables 4.2.6.8 and 6.1.1.4'

_shelx_space_group_comment
;
The symmetry employed for this shelxl refinement is uniquely defined
by the following loop, which should always be used as a source of
symmetry information in preference to the above space-group names.
They are only intended as comments.
;
_space_group_crystal_system        'monoclinic'
_space_group_IT_number             15
_space_group_name_H-M_alt          'I 1 2/a 1'
_space_group_name_Hall             '-I 2ya'
loop_
  _space_group_symop_operation_xyz
 'x, y, z'
 '-x+1/2, y, -z'
 'x+1/2, y+1/2, z+1/2'
 '-x+1, y+1/2, -z+1/2'
 '-x, -y, -z'
 'x-1/2, -y, z'
 '-x+1/2, -y+1/2, -z+1/2'
 'x, -y+1/2, z+1/2'

_cell_length_a                     20.3742(3)
_cell_length_b                     7.86820(10)
_cell_length_c                     26.1165(4)
_cell_angle_alpha                  90
_cell_angle_beta                   102.6360(10)
_cell_angle_gamma                  90
_cell_volume                       4085.29(10)
_cell_formula_units_Z              4
_cell_measurement_reflns_used      12869
_cell_measurement_temperature      100.00(10)
_cell_measurement_theta_max        72.7020
_cell_measurement_theta_min        3.4530
_shelx_estimated_absorpt_T_max     0.901
_shelx_estimated_absorpt_T_min     0.666
_exptl_absorpt_coefficient_mu      1.696
_exptl_absorpt_correction_T_max    1.00000
_exptl_absorpt_correction_T_min    0.86680
_exptl_absorpt_correction_type     multi-scan
_exptl_absorpt_process_details
;
CrysAlisPro 1.171.43.92a (Rigaku Oxford Diffraction, 2023)
Empirical absorption correction using spherical harmonics,
implemented in SCALE3 ABSPACK scaling algorithm.
;
_exptl_absorpt_special_details     ?
_exptl_crystal_colour              'dull dark green'
_exptl_crystal_colour_lustre       dull
_exptl_crystal_colour_modifier     dark
_exptl_crystal_colour_primary      green
_exptl_crystal_density_diffrn      1.310
_exptl_crystal_density_meas        ?
_exptl_crystal_density_method      ?
_exptl_crystal_description         plank
_exptl_crystal_F_000               1724
loop_
  _exptl_crystal_face_index_h
  _exptl_crystal_face_index_k
  _exptl_crystal_face_index_l
  _exptl_crystal_face_perp_dist
 -5 3 -11 0.0322
 -12 -1 -4 0.1065
 3 -3 11 0.0480
 8 4 -5 0.1157
 -5 5 4 0.0317
 5 -5 -4 0.0634
 -13 -1 4 0.1114
 -2 1 17 0.0208
 7 -3 7 0.0473
 -3 -5 7 0.0768
 -2 -2 -14 0.0465
 4 -1 -17 0.0390

_exptl_crystal_preparation         THF/Hex
_exptl_crystal_recrystallization_method  .
_exptl_crystal_size_max            0.261
_exptl_crystal_size_mid            0.097
_exptl_crystal_size_min            0.063
loop_
  _exptl_oxdiff_crystal_face_indexfrac_h
  _exptl_oxdiff_crystal_face_indexfrac_k
  _exptl_oxdiff_crystal_face_indexfrac_l
  _exptl_oxdiff_crystal_face_x
  _exptl_oxdiff_crystal_face_y
  _exptl_oxdiff_crystal_face_z
 -4.5304 3.0866 -10.6292 0.9571 -0.2843 -0.0560
 -11.5200 -1.1685 -3.9487 0.5020 -0.1408 0.8533
 3.2312 -3.4196 10.6988 -0.9436 0.2814 0.1745
 8.3862 3.8726 -4.8603 0.2820 -0.0926 -0.9549
 -4.6684 4.7204 3.7073 0.3162 -0.9015 -0.2956
 4.6684 -4.7204 -3.7073 -0.3162 0.9015 0.2956
 -13.0892 -0.7219 3.7568 0.1736 -0.4672 0.8670
 -2.4569 1.0959 16.5556 -0.7251 -0.6873 -0.0426
 6.7044 -3.3149 7.4997 -0.8780 0.4773 -0.0371
 -2.8681 -4.6244 6.8449 -0.6280 0.3340 0.7029
 -1.5811 -2.1720 -14.3995 0.6597 0.6308 0.4086
 4.1122 -0.5845 -16.7663 0.7211 0.6826 -0.1183

_exptl_transmission_factor_max     ?
_exptl_transmission_factor_min     ?
_diffrn_reflns_av_R_equivalents    0.0386
_diffrn_reflns_av_unetI/netI       0.0195
_diffrn_reflns_Laue_measured_fraction_full  1.000
_diffrn_reflns_Laue_measured_fraction_max  0.987
_diffrn_reflns_limit_h_max         22
_diffrn_reflns_limit_h_min         -25
_diffrn_reflns_limit_k_max         9
_diffrn_reflns_limit_k_min         -9
_diffrn_reflns_limit_l_max         31
_diffrn_reflns_limit_l_min         -32
_diffrn_reflns_number              41231
_diffrn_reflns_point_group_measured_fraction_full  1.000
_diffrn_reflns_point_group_measured_fraction_max  0.987
_diffrn_reflns_theta_full          67.684
_diffrn_reflns_theta_max           75.775
_diffrn_reflns_theta_min           3.469
_diffrn_ambient_temperature        100.15
_diffrn_detector_area_resol_mean   10.0000
_diffrn_detector_type              'HyPix-Arc 150'
_diffrn_measured_fraction_theta_full  1.000
_diffrn_measured_fraction_theta_max  0.987
_diffrn_measurement_details
;
List of Runs (angles in degrees, time in seconds):

  # Type    Start    End  Width  t~exp~   \w     \q     \k     \f   Frames
--------------------------------------------------------------------------
  1  \w      4.00  36.00   0.50    1.00    --   57.10 -30.00  90.00   64
  2  \w      7.00  37.00   0.50    1.00    --   57.10 -30.00 120.00   60
  3  \w     21.00  58.00   0.50    1.00    --   57.10 -77.00 -60.00   74
  4  \w      9.00  34.00   0.50    1.00    --   57.10 -30.00-150.00   50
  5  \w     28.00  61.00   0.50    1.00    --   57.10 -77.00 150.00   66
  6  \w      4.00  37.00   0.50    1.00    --   57.10 -30.00 -30.00   66
  7  \w     33.00  59.00   0.50    1.00    --   57.10 -77.00-150.00   52
  8  \w      9.00  50.00   0.50    1.00    --   57.10 -45.00 -60.00   82
  9  \w     94.00 119.00   0.50    1.00    --   69.93  45.00 -60.00   50
 10  \w     19.00  46.00   0.50    1.00    --   69.93 -45.00-120.00   54
 11  \w     76.00 120.00   0.50    1.00    --   69.93  45.00-150.00   88
 12  \w     25.00  53.00   0.50    1.00    --   69.93 -45.00  90.00   56
 13  \w     96.00 125.00   0.50    1.00    --   84.10  45.00-150.00   58
 14  \w     54.00  80.00   0.50    1.00    --   84.10 -77.00 -30.00   52
 15  \w     58.00  97.00   0.50    1.00    --   84.10 -95.00-180.00   78
 16  \w     43.00  86.00   0.50    1.00    --   84.10 -77.00-180.00   86
 17  \w     47.00  81.00   0.50    1.00    --   84.10-111.00 -90.00   68
 18  \w     49.00  74.00   0.50    1.00    --   84.10-111.00   0.00   50
 19  \w     45.00  75.00   0.50    1.00    --   84.10 -95.00 -30.00   60
 20  \w    103.00 133.00   0.50    1.00    --   84.10  30.00 -60.00   60
 21  \w     93.00 119.00   0.50    1.00    --   84.10  45.00-120.00   52
 22  \w     40.00  66.00   0.50    1.00    --   84.10 -61.00   0.00   52
 23  \w     91.00 117.00   0.50    1.00    --   84.10 178.00  90.00   52
 24  \w     61.00  87.00   0.50    1.00    --   84.10 -95.00 -90.00   52
 25  \w     43.00  68.00   0.50    1.00    --   84.10 -77.00 -90.00   50
 26  \w     49.00  90.00   0.50    1.00    --   84.10-111.00-180.00   82
 27  \w     37.00  62.00   0.50    1.00    --   84.10 -61.00  60.00   50
 28  \w     50.00  75.00   0.50    1.00    --   84.10 178.00-180.00   50
 29  \w     89.00 115.00   0.50    1.00    --   84.10  45.00   0.00   52
 30  \w     74.00 131.00   0.50    1.00    --   86.75   2.00-159.66  114
 31  \w     87.00 138.00   0.50    1.00    --   86.75  21.00-154.22  102
 32  \w     78.00 130.00   0.50    1.00    --   86.75   1.00 -75.52  104
 33  \w    111.00 139.00   0.50    1.00    --   86.75  17.00  32.44   56
 34  \w     63.00  88.00   0.50    1.00    --   86.75   8.00 161.93   50
 35  \w     49.00  91.00   0.50    1.00    --   86.75  17.00  32.44   84
 36  \w     51.00  81.00   0.50    1.00    --   86.75  21.00-154.22   60
 37  \w     44.00  79.00   0.50    1.00    --   86.75 -97.00 -53.45   70
 38  \w     58.00  84.00   0.50    1.00    --   57.10-127.00 169.00   52
 39  \w     15.00  53.00   0.50    1.00    --   57.10 -61.00  60.00   76
 40  \w      9.00  36.00   0.50    1.00    --   57.10 -30.00   0.00   54
 41  \w     34.00  60.00   0.50    1.00    --   57.10 -77.00-180.00   52
 42  \w     66.00 103.00   0.50    1.00    --   69.93-125.00 -90.00   74
 43  \w     27.00  53.00   0.50    1.00    --   69.93-125.00 -90.00   52
 44  \w     78.00 104.00   0.50    1.00    --   69.93-125.00 150.00   52
 45  \w     60.00  85.00   0.50    1.00    --   69.93 -95.00 -30.00   50
 46  \w     75.00 112.00   0.50    1.00    --   69.93  45.00  90.00   74
 47  \w     37.00  78.00   0.50    1.00    --   69.93 -95.00  30.00   82
 48  \w     78.00 104.00   0.50    1.00    --   84.10-111.00 150.00   52
 49  \w     37.00  66.00   0.50    1.00    --   84.10 -61.00  30.00   58
 50  \w     82.00 108.00   0.50    1.00    --   84.10-111.00 -30.00   52
 51  \w    102.00 128.00   0.50    1.00    --   84.10  45.00   0.00   52
 52  \w     38.00  63.00   0.50    1.00    --   84.10 -61.00 120.00   50
 53  \w     51.00  77.00   0.50    1.00    --   84.10 -95.00   0.00   52
 54  \w     52.00  78.00   0.50    1.00    --   84.10 -95.00-150.00   52
 55  \w     75.00 100.00   0.50    1.00    --   84.10 -95.00 -30.00   50
 56  \w     56.00  81.00   0.50    1.00    --   84.10 -77.00  60.00   50
 57  \w     83.00 129.00   0.50    1.00    --   84.10 178.00 120.00   92
 58  \w     64.00 106.00   0.50    1.00    --   84.10-111.00 120.00   84
 59  \w     82.00 108.00   0.50    1.00    --   84.10  30.00 -90.00   52
 60  \w     83.00 108.00   0.50    1.00    --   84.10-111.00-150.00   50
 61  \w     45.00  71.00   0.50    1.00    --   84.10 -95.00-180.00   52
 62  \w     37.00  63.00   0.50    1.00    --   84.10 -61.00-120.00   52
 63  \w     37.00  62.00   0.50    1.00    --   84.10 -61.00  90.00   50
 64  \w     84.00 130.00   0.50    1.00    --   84.10  30.00 120.00   92
 65  \w     53.00  78.00   0.50    1.00    --   84.10 -95.00 150.00   50
 66  \w     41.00  67.00   0.50    1.00    --   84.10-111.00-120.00   52
 67  \w     79.00 108.00   0.50    1.00    --   84.10-111.00-120.00   58
 68  \w     50.00  76.00   0.50    1.00    --   84.10  15.00 -60.00   52
 69  \w     43.00  68.00   0.50    1.00    --   84.10 -77.00-150.00   50
 70  \w     87.00 133.00   0.50    1.00    --   84.10  15.00 -60.00   92
 71  \w     65.00 108.00   0.50    1.00    --   84.10-111.00  30.00   86
 72  \w     52.00 108.00   0.50    1.00    --   84.10-111.00  90.00  112
 73  \w    106.00 131.00   0.50    1.00    --   84.10-178.00-150.00   50
 74  \w     64.00 106.00   0.50    1.00    --   86.00-107.00 -82.97   84
 75  \w     46.00  72.00   0.50    1.00    --   86.75 -98.00-162.66   52
 76  \w     76.00 105.00   0.50    1.00    --   86.75-100.00  51.27   58
 77  \w     46.00  72.00   0.50    1.00    --   86.75-100.00  51.27   52
 78  \w     53.00 100.00   0.50    1.00    --   86.75  19.00 117.71   94
 79  \w     74.00 104.00   0.50    1.00    --   86.75 -98.00-162.66   60
;
_diffrn_measurement_device         'four-circle diffractometer'
_diffrn_measurement_device_type    'XtaLAB Synergy R, DW system, HyPix-Arc 150'
_diffrn_measurement_method         '\w scans'
_diffrn_radiation_type             CuK\a
_diffrn_radiation_wavelength       1.54184
_diffrn_source                     ?
_reflns_Friedel_coverage           0.000
_reflns_Friedel_fraction_full      .
_reflns_Friedel_fraction_max       .
_reflns_number_gt                  3616
_reflns_number_total               4202
_reflns_special_details
;
 Reflections were merged by SHELXL according to the crystal
 class for the calculation of statistics and refinement.
 
 _reflns_Friedel_fraction is defined as the number of unique
 Friedel pairs measured divided by the number that would be
 possible theoretically, ignoring centric projections and
 systematic absences.
;
_reflns_threshold_expression       'I > 2\s(I)'
_computing_cell_refinement         'CrysAlisPro 1.171.43.92a (Rigaku OD, 2023)'
_computing_data_collection        
 'CrysAlisPro system (CCD 43.143a 64-bit (release 25-10-2024))'
_computing_data_reduction          'CrysAlisPro 1.171.43.92a (Rigaku OD, 2023)'
_computing_molecular_graphics      'Olex2 1.5 (Dolomanov et al., 2009)'
_computing_publication_material    'Olex2 1.5 (Dolomanov et al., 2009)'
_computing_structure_refinement    'SHELXL 2018/3 (Sheldrick, 2015)'
_computing_structure_solution      'SHELXT 2018/2 (Sheldrick, 2018)'
_refine_diff_density_max           0.375
_refine_diff_density_min           -0.566
_refine_diff_density_rms           0.070
_refine_ls_extinction_coef         .
_refine_ls_extinction_method       none
_refine_ls_goodness_of_fit_ref     1.069
_refine_ls_hydrogen_treatment      constr
_refine_ls_matrix_type             full
_refine_ls_number_parameters       289
_refine_ls_number_reflns           4202
_refine_ls_number_restraints       62
_refine_ls_R_factor_all            0.0887
_refine_ls_R_factor_gt             0.0808
_refine_ls_restrained_S_all        1.095
_refine_ls_shift/su_max            0.000
_refine_ls_shift/su_mean           0.000
_refine_ls_structure_factor_coef   Fsqd
_refine_ls_weighting_details      
 'w=1/[\s^2^(Fo^2^)+(0.1366P)^2^+7.0579P] where P=(Fo^2^+2Fc^2^)/3'
_refine_ls_weighting_scheme        calc
_refine_ls_wR_factor_gt            0.2295
_refine_ls_wR_factor_ref           0.2383
_refine_special_details            ?
_olex2_refinement_description
;
1. Fixed Uiso
 At 1.2 times of:
  All C(H) groups, All C(H,H) groups, All C(H,H,H,H) groups
2. Restrained distances
 N19-C20 \\sim N19-C25
 with sigma of 0.02
 C21-C20 \\sim C21-C25
 with sigma of 0.02
 N19-C18 \\sim N19-C26
 with sigma of 0.02
 C17-C18 \\sim C17-C26
 with sigma of 0.02
 C18-C25 \\sim C26-C25
 with sigma of 0.02
 K15-O22 \\sim K15-O24
 with sigma of 0.02
 O22-C21 \\sim O24-C21
 with sigma of 0.02
 O22-C23 \\sim O24-C23
 with sigma of 0.02
 C13-C29 \\sim C13-C12
 with sigma of 0.02
3. Uiso/Uaniso restraints and constraints
C29 \\sim C13 \\sim C28 \\sim C27 \\sim C17 \\sim C26 \\sim C18 \\sim C25 \\sim
C21 \\sim C20 \\sim C23: within 2A with sigma of 0.04 and sigma for terminal
atoms of 0.08 within 2A
4. Others
 Sof(H21C)=Sof(H21D)=Sof(C25)=Sof(H25A)=Sof(H25B)=1-FVAR(1)
 Sof(H21A)=Sof(H21B)=Sof(C20)=Sof(H20A)=Sof(H20B)=FVAR(1)
 Sof(H17C)=Sof(H17D)=Sof(C26)=Sof(H26A)=Sof(H26B)=1-FVAR(2)
 Sof(H17A)=Sof(H17B)=Sof(C18)=Sof(H18A)=Sof(H18B)=FVAR(2)
 Sof(H23C)=Sof(H23D)=Sof(O24)=1-FVAR(3)
 Sof(O22)=Sof(H23A)=Sof(H23B)=FVAR(3)
 Sof(H13C)=Sof(H13D)=Sof(C12)=Sof(H12A)=Sof(H12B)=1-FVAR(4)
 Sof(H13A)=Sof(H13B)=Sof(C29)=Sof(H29A)=Sof(H29B)=FVAR(4)
5.a Secondary CH2 refined with riding coordinates:
 C21(H21A,H21B), C21(H21C,H21D), C23(H23A,H23B), C23(H23C,H23D), C13(H13A,
 H13B), C13(H13C,H13D), C17(H17A,H17B), C17(H17C,H17D), C8(H8A,H8B), C28(H28A,
 H28B), C9(H9A,H9B), C7(H7A,H7B), C27(H27A,H27B), C10(H10A,H10B), C18(H18A,
 H18B), C20(H20A,H20B), C25(H25A,H25B), C26(H26A,H26B), C29(H29A,H29B),
 C12(H12A,H12B)
5.b Aromatic/amide H refined with riding coordinates:
 C6(H6), C2(H2), C3(H3), C5(H5)
;
_atom_sites_solution_hydrogens     geom
_atom_sites_solution_primary       dual
_atom_sites_solution_secondary     ?
loop_
  _atom_site_label
  _atom_site_type_symbol
  _atom_site_fract_x
  _atom_site_fract_y
  _atom_site_fract_z
  _atom_site_U_iso_or_equiv
  _atom_site_adp_type
  _atom_site_occupancy
  _atom_site_site_symmetry_order
  _atom_site_calc_flag
  _atom_site_refinement_flags_posn
  _atom_site_refinement_flags_adp
  _atom_site_refinement_flags_occupancy
  _atom_site_disorder_assembly
  _atom_site_disorder_group
 K15 K 0.250000 0.44864(10) 0.500000 0.0368(3) Uani 1 2 d DS T P A .
 O16 O 0.13340(14) 0.6032(4) 0.51791(12) 0.0786(9) Uani 1 1 d . . . . .
 O14 O 0.24995(16) 0.6114(5) 0.59679(11) 0.0850(10) Uani 1 1 d . . . . .
 N2 N 0.48770(16) 0.5041(4) 0.97407(11) 0.0568(7) Uani 1 1 d . . . . .
 N19 N 0.12561(15) 0.4495(3) 0.41508(13) 0.0622(8) Uani 1 1 d D . . . .
 O22 O 0.2023(5) 0.1349(6) 0.4511(5) 0.045(2) Uani 0.58(3) 1 d D . P A 1
 N1 N 0.43593(17) 0.4025(4) 0.96100(11) 0.0588(7) Uani 1 1 d . . . . .
 C21 C 0.13447(16) 0.1346(4) 0.42146(13) 0.0536(8) Uani 1 1 d D U . . .
 H21A H 0.103168 0.141260 0.445531 0.064 Uiso 0.541(10) 1 calc R U P A 1
 H21B H 0.125334 0.027659 0.401198 0.064 Uiso 0.541(10) 1 calc R U P A 1
 H21C H 0.108580 0.027588 0.419928 0.064 Uiso 0.459(10) 1 calc R U P A 2
 H21D H 0.155907 0.138439 0.390921 0.064 Uiso 0.459(10) 1 calc R U P A 2
 C1 C 0.4091(2) 0.4056(4) 0.90694(13) 0.0563(8) Uani 1 1 d . . . . .
 C6 C 0.3456(2) 0.3330(5) 0.88990(16) 0.0675(10) Uani 1 1 d . . . . .
 H6 H 0.324211 0.281281 0.914813 0.081 Uiso 1 1 calc R U . . .
 C23 C 0.21996(19) -0.0057(4) 0.48033(16) 0.0614(9) Uani 1 1 d D . . . .
 H23A H 0.223044 -0.100335 0.455985 0.074 Uiso 0.58(3) 1 calc R U P A 1
 H23B H 0.182544 -0.033114 0.497567 0.074 Uiso 0.58(3) 1 calc R U P A 1
 H23C H 0.231238 -0.045726 0.447361 0.074 Uiso 0.42(3) 1 calc R U P A 2
 H23D H 0.189368 -0.091166 0.490349 0.074 Uiso 0.42(3) 1 calc R U P A 2
 C2 C 0.43945(18) 0.4763(6) 0.86887(15) 0.0649(9) Uani 1 1 d . . . . .
 H2 H 0.482877 0.525899 0.878929 0.078 Uiso 1 1 calc R U . . .
 C4 C 0.3441(2) 0.4072(7) 0.80265(16) 0.0779(12) Uani 1 1 d . . . . .
 C3 C 0.4067(2) 0.4744(7) 0.81682(16) 0.0799(13) Uani 1 1 d . . . . .
 H3 H 0.427992 0.520079 0.790911 0.096 Uiso 1 1 calc R U . . .
 C5 C 0.3132(2) 0.3347(6) 0.83776(18) 0.0789(12) Uani 1 1 d . . . . .
 H5 H 0.269810 0.285525 0.826743 0.095 Uiso 1 1 calc R U . . .
 C13 C 0.3056(4) 0.6086(6) 0.63606(15) 0.102(2) Uani 1 1 d D U . . .
 H13A H 0.306666 0.715775 0.656105 0.122 Uiso 0.48(3) 1 calc R U P B 1
 H13B H 0.300484 0.514598 0.660076 0.122 Uiso 0.48(3) 1 calc R U P B 1
 H13C H 0.291070 0.578673 0.668704 0.122 Uiso 0.52(3) 1 calc R U P B 2
 H13D H 0.323311 0.726117 0.640523 0.122 Uiso 0.52(3) 1 calc R U P B 2
 C17 C 0.07477(19) 0.6019(5) 0.4793(3) 0.100(2) Uani 1 1 d D U . . .
 H17A H 0.069165 0.716303 0.463122 0.120 Uiso 0.519(15) 1 calc R U P A 1
 H17B H 0.036706 0.584273 0.496661 0.120 Uiso 0.519(15) 1 calc R U P A 1
 H17C H 0.046086 0.508501 0.487357 0.120 Uiso 0.481(15) 1 calc R U P A 2
 H17D H 0.050603 0.709621 0.481972 0.120 Uiso 0.481(15) 1 calc R U P A 2
 C8 C 0.0803(2) 0.5462(7) 0.69755(17) 0.0815(13) Uani 1 1 d . . . . .
 H8A H 0.070469 0.639529 0.671591 0.098 Uiso 1 1 calc R U . . .
 H8B H 0.077066 0.436230 0.678723 0.098 Uiso 1 1 calc R U . . .
 C28 C 0.1905(4) 0.6748(8) 0.60393(18) 0.110(2) Uani 1 1 d . U . . .
 H28A H 0.199332 0.792853 0.616660 0.132 Uiso 1 1 calc R U . . .
 H28B H 0.178651 0.609407 0.633010 0.132 Uiso 1 1 calc R U . . .
 C9 C 0.0345(2) 0.5510(9) 0.73364(18) 0.0941(17) Uani 1 1 d . . . . .
 H9A H 0.010028 0.660540 0.730180 0.113 Uiso 1 1 calc R U . . .
 H9B H 0.001099 0.458019 0.725270 0.113 Uiso 1 1 calc R U . . .
 C7 C 0.1482(2) 0.5681(7) 0.73317(18) 0.0830(13) Uani 1 1 d . . . . .
 H7A H 0.182527 0.500245 0.720648 0.100 Uiso 1 1 calc R U . . .
 H7B H 0.161971 0.688978 0.735220 0.100 Uiso 1 1 calc R U . . .
 O11 O 0.1397(3) 0.5068(11) 0.7841(2) 0.185(3) Uani 1 1 d . . . . .
 C27 C 0.1345(3) 0.6794(8) 0.5645(3) 0.112(2) Uani 1 1 d . U . . .
 H27A H 0.097255 0.629890 0.578437 0.134 Uiso 1 1 calc R U . . .
 H27B H 0.123229 0.800648 0.557053 0.134 Uiso 1 1 calc R U . . .
 C10 C 0.0725(3) 0.5320(11) 0.78480(19) 0.114(2) Uani 1 1 d . . . . .
 H10A H 0.067886 0.635018 0.805502 0.136 Uiso 1 1 calc R U . . .
 H10B H 0.055548 0.433727 0.801738 0.136 Uiso 1 1 calc R U . . .
 C18 C 0.0684(3) 0.4732(12) 0.4357(3) 0.064(3) Uani 0.519(15) 1 d D U P A 1
 H18A H 0.056021 0.362482 0.448893 0.077 Uiso 0.519(15) 1 calc R U P A 1
 H18B H 0.030831 0.508352 0.406725 0.077 Uiso 0.519(15) 1 calc R U P A 1
 C20 C 0.1233(3) 0.2834(8) 0.3847(2) 0.058(2) Uani 0.541(10) 1 d D U P A 1
 H20A H 0.079059 0.272118 0.360132 0.070 Uiso 0.541(10) 1 calc R U P A 1
 H20B H 0.158474 0.284702 0.363852 0.070 Uiso 0.541(10) 1 calc R U P A 1
 C25 C 0.0880(4) 0.2878(9) 0.4207(4) 0.064(3) Uani 0.459(10) 1 d D U P A 2
 H25A H 0.048604 0.277116 0.391068 0.077 Uiso 0.459(10) 1 calc R U P A 2
 H25B H 0.071603 0.291242 0.453697 0.077 Uiso 0.459(10) 1 calc R U P A 2
 F1 F 0.31163(15) 0.4104(5) 0.75072(11) 0.1150(12) Uani 1 1 d . . . C 2
 C26 C 0.0800(4) 0.5842(13) 0.4298(4) 0.079(4) Uani 0.481(15) 1 d D U P A 2
 H26A H 0.094746 0.695067 0.418361 0.095 Uiso 0.481(15) 1 calc R U P A 2
 H26B H 0.034179 0.563082 0.408596 0.095 Uiso 0.481(15) 1 calc R U P A 2
 C29 C 0.3650(5) 0.5907(18) 0.6234(4) 0.065(3) Uani 0.48(3) 1 d D U P B 1
 H29A H 0.398968 0.572625 0.656345 0.078 Uiso 0.48(3) 1 calc R U P B 1
 H29B H 0.375887 0.700126 0.608484 0.078 Uiso 0.48(3) 1 calc R U P B 1
 O24 O 0.1846(6) 0.1434(8) 0.4695(6) 0.042(3) Uani 0.42(3) 1 d D . P A 2
 C12 C 0.3641(5) 0.492(3) 0.6323(4) 0.086(5) Uani 0.52(3) 1 d D . P B 2
 H12A H 0.405757 0.546923 0.652014 0.103 Uiso 0.52(3) 1 calc R U P B 2
 H12B H 0.358358 0.385632 0.650918 0.103 Uiso 0.52(3) 1 calc R U P B 2

loop_
  _atom_site_aniso_label
  _atom_site_aniso_U_11
  _atom_site_aniso_U_22
  _atom_site_aniso_U_33
  _atom_site_aniso_U_23
  _atom_site_aniso_U_13
  _atom_site_aniso_U_12
 K15 0.0331(4) 0.0393(4) 0.0390(4) 0.000 0.0100(3) 0.000
 O16 0.0611(16) 0.100(2) 0.0842(18) 0.0234(16) 0.0357(14) 0.0402(15)
 O14 0.0782(19) 0.113(2) 0.0694(17) -0.0401(17) 0.0290(15) 0.0019(17)
 N2 0.0756(19) 0.0442(14) 0.0540(15) 0.0021(12) 0.0212(14) 0.0155(14)
 N19 0.0559(16) 0.0429(15) 0.0739(19) 0.0104(13) -0.0162(14) -0.0123(12)
 O22 0.041(3) 0.040(2) 0.051(4) 0.0041(19) 0.007(3) -0.0048(17)
 N1 0.078(2) 0.0475(15) 0.0561(16) -0.0005(12) 0.0256(14) 0.0064(14)
 C21 0.0465(16) 0.0468(17) 0.0605(18) -0.0007(14) -0.0032(14) -0.0107(13)
 C1 0.072(2) 0.0485(17) 0.0529(17) -0.0002(13) 0.0240(16) 0.0131(15)
 C6 0.080(3) 0.061(2) 0.073(2) -0.0131(18) 0.042(2) -0.0110(19)
 C23 0.063(2) 0.0382(15) 0.075(2) -0.0053(15) -0.0029(17) 0.0019(15)
 C2 0.0462(17) 0.091(3) 0.058(2) 0.0049(18) 0.0116(15) -0.0012(17)
 C4 0.059(2) 0.113(4) 0.058(2) -0.004(2) 0.0057(17) -0.002(2)
 C3 0.061(2) 0.123(4) 0.057(2) 0.015(2) 0.0177(18) -0.008(2)
 C5 0.059(2) 0.095(3) 0.086(3) -0.022(2) 0.024(2) -0.012(2)
 C13 0.168(5) 0.082(3) 0.0408(18) -0.0139(18) -0.010(3) 0.062(3)
 C17 0.0322(17) 0.049(2) 0.217(7) -0.017(3) 0.022(3) 0.0058(15)
 C8 0.070(3) 0.114(4) 0.060(2) -0.003(2) 0.015(2) -0.006(2)
 C28 0.165(5) 0.118(4) 0.066(2) 0.023(3) 0.063(3) 0.090(4)
 C9 0.052(2) 0.162(5) 0.070(3) 0.008(3) 0.0186(19) 0.010(3)
 C7 0.066(3) 0.115(4) 0.068(2) 0.008(2) 0.016(2) -0.009(2)
 O11 0.107(4) 0.354(9) 0.092(3) 0.032(4) 0.016(3) -0.046(5)
 C27 0.081(3) 0.100(4) 0.176(6) -0.056(4) 0.075(4) 0.001(3)
 C10 0.074(3) 0.211(7) 0.062(3) -0.013(3) 0.026(2) -0.025(4)
 C18 0.035(3) 0.055(5) 0.096(6) 0.007(4) -0.002(3) 0.000(3)
 C20 0.060(4) 0.055(4) 0.049(3) -0.001(3) -0.010(3) -0.010(3)
 C25 0.044(4) 0.047(4) 0.087(6) 0.012(4) -0.013(4) -0.015(3)
 F1 0.0799(18) 0.187(3) 0.0670(16) -0.0034(18) -0.0077(13) -0.012(2)
 C26 0.049(4) 0.049(6) 0.128(9) 0.020(5) -0.009(5) -0.001(4)
 C29 0.077(6) 0.042(6) 0.060(5) -0.011(4) -0.018(4) 0.007(4)
 O24 0.033(3) 0.041(3) 0.050(5) 0.003(2) 0.008(3) -0.002(2)
 C12 0.091(6) 0.086(11) 0.060(5) -0.017(5) -0.027(4) 0.023(6)

_geom_special_details
;
 All esds (except the esd in the dihedral angle between two l.s. planes)
 are estimated using the full covariance matrix.  The cell esds are taken
 into account individually in the estimation of esds in distances, angles
 and torsion angles; correlations between esds in cell parameters are only
 used when they are defined by crystal symmetry.  An approximate (isotropic)
 treatment of cell esds is used for estimating esds involving l.s. planes.
;
loop_
  _geom_bond_atom_site_label_1
  _geom_bond_atom_site_label_2
  _geom_bond_distance
  _geom_bond_site_symmetry_2
  _geom_bond_publ_flag
 K15 O16 2.798(2) . ?
 K15 O16 2.798(2) 2_556 ?
 K15 O14 2.834(3) 2_556 ?
 K15 O14 2.834(3) . ?
 K15 N19 2.980(3) 2_556 ?
 K15 N19 2.980(3) . ?
 K15 O22 2.851(6) . ?
 K15 O22 2.851(6) 2_556 ?
 K15 O24 2.778(6) 2_556 ?
 K15 O24 2.778(6) . ?
 O16 C17 1.385(6) . ?
 O16 C27 1.352(6) . ?
 O14 C13 1.352(6) . ?
 O14 C28 1.359(6) . ?
 N2 N2 1.339(6) 5_667 ?
 N2 N1 1.308(5) . ?
 N19 C18 1.399(8) . ?
 N19 C20 1.524(7) . ?
 N19 C25 1.509(7) . ?
 N19 C26 1.514(10) . ?
 N19 C29 1.538(11) 2_556 ?
 N19 C12 1.342(10) 2_556 ?
 O22 C21 1.428(6) . ?
 O22 C23 1.348(6) . ?
 N1 C1 1.398(5) . ?
 C21 H21A 0.9900 . ?
 C21 H21B 0.9900 . ?
 C21 H21C 0.9900 . ?
 C21 H21D 0.9900 . ?
 C21 C20 1.499(7) . ?
 C21 C25 1.529(8) . ?
 C21 O24 1.435(8) . ?
 C1 C6 1.395(6) . ?
 C1 C2 1.397(5) . ?
 C6 H6 0.9500 . ?
 C6 C5 1.377(6) . ?
 C23 C23 1.416(7) 2_556 ?
 C23 H23A 0.9900 . ?
 C23 H23B 0.9900 . ?
 C23 H23C 0.9900 . ?
 C23 H23D 0.9900 . ?
 C23 O24 1.373(8) . ?
 C2 H2 0.9500 . ?
 C2 C3 1.377(6) . ?
 C4 C3 1.357(6) . ?
 C4 C5 1.347(6) . ?
 C4 F1 1.373(5) . ?
 C3 H3 0.9500 . ?
 C5 H5 0.9500 . ?
 C13 H13A 0.9900 . ?
 C13 H13B 0.9900 . ?
 C13 H13C 0.9900 . ?
 C13 H13D 0.9900 . ?
 C13 C29 1.330(11) . ?
 C13 C12 1.523(12) . ?
 C17 H17A 0.9900 . ?
 C17 H17B 0.9900 . ?
 C17 H17C 0.9900 . ?
 C17 H17D 0.9900 . ?
 C17 C18 1.509(10) . ?
 C17 C26 1.327(11) . ?
 C8 H8A 0.9900 . ?
 C8 H8B 0.9900 . ?
 C8 C9 1.464(6) . ?
 C8 C7 1.499(6) . ?
 C28 H28A 0.9900 . ?
 C28 H28B 0.9900 . ?
 C28 C27 1.361(8) . ?
 C9 H9A 0.9900 . ?
 C9 H9B 0.9900 . ?
 C9 C10 1.398(7) . ?
 C7 H7A 0.9900 . ?
 C7 H7B 0.9900 . ?
 C7 O11 1.461(7) . ?
 O11 C10 1.388(8) . ?
 C27 H27A 0.9900 . ?
 C27 H27B 0.9900 . ?
 C10 H10A 0.9900 . ?
 C10 H10B 0.9900 . ?
 C18 H18A 0.9900 . ?
 C18 H18B 0.9900 . ?
 C20 H20A 0.9900 . ?
 C20 H20B 0.9900 . ?
 C25 H25A 0.9900 . ?
 C25 H25B 0.9900 . ?
 C26 H26A 0.9900 . ?
 C26 H26B 0.9900 . ?
 C29 H29A 0.9900 . ?
 C29 H29B 0.9900 . ?
 C12 H12A 0.9900 . ?
 C12 H12B 0.9900 . ?

loop_
  _geom_angle_atom_site_label_1
  _geom_angle_atom_site_label_2
  _geom_angle_atom_site_label_3
  _geom_angle
  _geom_angle_site_symmetry_1
  _geom_angle_site_symmetry_3
  _geom_angle_publ_flag
 O16 K15 O16 128.48(15) . 2_556 ?
 O16 K15 O14 96.82(9) . 2_556 ?
 O16 K15 O14 59.23(10) 2_556 2_556 ?
 O16 K15 O14 59.24(10) . . ?
 O16 K15 O14 96.82(9) 2_556 . ?
 O16 K15 N19 119.31(9) . 2_556 ?
 O16 K15 N19 119.31(9) 2_556 . ?
 O16 K15 N19 60.56(10) . . ?
 O16 K15 N19 60.56(10) 2_556 2_556 ?
 O16 K15 O22 103.4(3) 2_556 2_556 ?
 O16 K15 O22 103.4(3) . . ?
 O16 K15 O22 121.3(3) 2_556 . ?
 O16 K15 O22 121.3(3) . 2_556 ?
 O14 K15 O14 126.28(16) 2_556 . ?
 O14 K15 N19 119.77(10) 2_556 2_556 ?
 O14 K15 N19 60.09(9) 2_556 . ?
 O14 K15 N19 119.78(10) . . ?
 O14 K15 N19 60.09(9) . 2_556 ?
 O14 K15 O22 93.3(2) 2_556 . ?
 O14 K15 O22 136.4(3) . . ?
 O14 K15 O22 93.3(2) . 2_556 ?
 O14 K15 O22 136.4(3) 2_556 2_556 ?
 N19 K15 N19 179.74(11) . 2_556 ?
 O22 K15 N19 119.12(11) 2_556 . ?
 O22 K15 N19 61.14(11) 2_556 2_556 ?
 O22 K15 N19 61.14(11) . . ?
 O22 K15 N19 119.12(11) . 2_556 ?
 O22 K15 O22 60.0(2) . 2_556 ?
 O24 K15 O16 93.0(3) . . ?
 O24 K15 O16 134.4(4) 2_556 . ?
 O24 K15 O14 103.2(3) 2_556 . ?
 O24 K15 O14 123.6(4) . . ?
 O24 K15 N19 119.48(14) 2_556 . ?
 O24 K15 N19 60.78(13) . . ?
 C17 O16 K15 120.3(3) . . ?
 C27 O16 K15 119.8(3) . . ?
 C27 O16 C17 120.0(4) . . ?
 C13 O14 K15 120.4(3) . . ?
 C13 O14 C28 121.7(4) . . ?
 C28 O14 K15 117.5(3) . . ?
 N1 N2 N2 109.6(4) . 5_667 ?
 C18 N19 K15 111.0(3) . . ?
 C18 N19 C20 112.4(5) . . ?
 C18 N19 C29 112.8(6) . 2_556 ?
 C20 N19 K15 108.0(3) . . ?
 C20 N19 C29 105.9(6) . 2_556 ?
 C25 N19 K15 107.0(3) . . ?
 C25 N19 C26 102.3(6) . . ?
 C26 N19 K15 106.4(4) . . ?
 C29 N19 K15 106.3(4) 2_556 . ?
 C12 N19 K15 114.0(4) 2_556 . ?
 C12 N19 C25 119.1(9) 2_556 . ?
 C12 N19 C26 106.7(10) 2_556 . ?
 C21 O22 K15 116.0(5) . . ?
 C23 O22 K15 115.7(4) . . ?
 C23 O22 C21 114.3(5) . . ?
 N2 N1 C1 111.6(3) . . ?
 O22 C21 H21A 109.7 . . ?
 O22 C21 H21B 109.7 . . ?
 O22 C21 C20 109.8(5) . . ?
 H21A C21 H21B 108.2 . . ?
 H21C C21 H21D 108.6 . . ?
 C20 C21 H21A 109.7 . . ?
 C20 C21 H21B 109.7 . . ?
 C25 C21 H21C 110.3 . . ?
 C25 C21 H21D 110.3 . . ?
 O24 C21 H21C 110.3 . . ?
 O24 C21 H21D 110.3 . . ?
 O24 C21 C25 107.1(6) . . ?
 C6 C1 N1 116.5(3) . . ?
 C6 C1 C2 117.4(3) . . ?
 C2 C1 N1 126.1(4) . . ?
 C1 C6 H6 119.3 . . ?
 C5 C6 C1 121.5(4) . . ?
 C5 C6 H6 119.3 . . ?
 O22 C23 C23 119.5(3) . 2_556 ?
 O22 C23 H23A 107.4 . . ?
 O22 C23 H23B 107.4 . . ?
 C23 C23 H23A 107.4 2_556 . ?
 C23 C23 H23B 107.4 2_556 . ?
 C23 C23 H23C 107.6 2_556 . ?
 C23 C23 H23D 107.6 2_556 . ?
 H23A C23 H23B 107.0 . . ?
 H23C C23 H23D 107.1 . . ?
 O24 C23 H23C 107.6 . . ?
 O24 C23 H23D 107.6 . . ?
 C1 C2 H2 119.9 . . ?
 C3 C2 C1 120.3(4) . . ?
 C3 C2 H2 119.9 . . ?
 C3 C4 F1 118.9(4) . . ?
 C5 C4 C3 122.1(4) . . ?
 C5 C4 F1 119.0(4) . . ?
 C2 C3 H3 120.1 . . ?
 C4 C3 C2 119.8(4) . . ?
 C4 C3 H3 120.1 . . ?
 C6 C5 H5 120.6 . . ?
 C4 C5 C6 118.9(4) . . ?
 C4 C5 H5 120.6 . . ?
 O14 C13 H13A 107.8 . . ?
 O14 C13 H13B 107.8 . . ?
 O14 C13 H13C 107.4 . . ?
 O14 C13 H13D 107.4 . . ?
 O14 C13 C12 119.9(4) . . ?
 H13A C13 H13B 107.1 . . ?
 H13C C13 H13D 106.9 . . ?
 C29 C13 O14 118.0(5) . . ?
 C29 C13 H13A 107.8 . . ?
 C29 C13 H13B 107.8 . . ?
 C12 C13 H13C 107.4 . . ?
 C12 C13 H13D 107.4 . . ?
 O16 C17 H17A 107.8 . . ?
 O16 C17 H17B 107.8 . . ?
 O16 C17 H17C 107.8 . . ?
 O16 C17 H17D 107.8 . . ?
 O16 C17 C18 118.2(4) . . ?
 H17A C17 H17B 107.1 . . ?
 H17C C17 H17D 107.1 . . ?
 C18 C17 H17A 107.8 . . ?
 C18 C17 H17B 107.8 . . ?
 C26 C17 O16 118.0(5) . . ?
 C26 C17 H17C 107.8 . . ?
 C26 C17 H17D 107.8 . . ?
 H8A C8 H8B 109.1 . . ?
 C9 C8 H8A 111.1 . . ?
 C9 C8 H8B 111.1 . . ?
 C9 C8 C7 103.3(4) . . ?
 C7 C8 H8A 111.1 . . ?
 C7 C8 H8B 111.1 . . ?
 O14 C28 H28A 106.8 . . ?
 O14 C28 H28B 106.8 . . ?
 O14 C28 C27 122.1(4) . . ?
 H28A C28 H28B 106.7 . . ?
 C27 C28 H28A 106.8 . . ?
 C27 C28 H28B 106.8 . . ?
 C8 C9 H9A 110.0 . . ?
 C8 C9 H9B 110.0 . . ?
 H9A C9 H9B 108.4 . . ?
 C10 C9 C8 108.3(4) . . ?
 C10 C9 H9A 110.0 . . ?
 C10 C9 H9B 110.0 . . ?
 C8 C7 H7A 110.9 . . ?
 C8 C7 H7B 110.9 . . ?
 H7A C7 H7B 108.9 . . ?
 O11 C7 C8 104.5(4) . . ?
 O11 C7 H7A 110.9 . . ?
 O11 C7 H7B 110.9 . . ?
 C10 O11 C7 106.1(5) . . ?
 O16 C27 C28 121.0(4) . . ?
 O16 C27 H27A 107.1 . . ?
 O16 C27 H27B 107.1 . . ?
 C28 C27 H27A 107.1 . . ?
 C28 C27 H27B 107.1 . . ?
 H27A C27 H27B 106.8 . . ?
 C9 C10 H10A 109.6 . . ?
 C9 C10 H10B 109.6 . . ?
 O11 C10 C9 110.2(4) . . ?
 O11 C10 H10A 109.6 . . ?
 O11 C10 H10B 109.6 . . ?
 H10A C10 H10B 108.1 . . ?
 N19 C18 C17 116.0(5) . . ?
 N19 C18 H18A 108.3 . . ?
 N19 C18 H18B 108.3 . . ?
 C17 C18 H18A 108.3 . . ?
 C17 C18 H18B 108.3 . . ?
 H18A C18 H18B 107.4 . . ?
 N19 C20 H20A 109.5 . . ?
 N19 C20 H20B 109.5 . . ?
 C21 C20 N19 110.7(4) . . ?
 C21 C20 H20A 109.5 . . ?
 C21 C20 H20B 109.5 . . ?
 H20A C20 H20B 108.1 . . ?
 N19 C25 C21 109.9(5) . . ?
 N19 C25 H25A 109.7 . . ?
 N19 C25 H25B 109.7 . . ?
 C21 C25 H25A 109.7 . . ?
 C21 C25 H25B 109.7 . . ?
 H25A C25 H25B 108.2 . . ?
 N19 C26 H26A 107.2 . . ?
 N19 C26 H26B 107.2 . . ?
 C17 C26 N19 120.4(6) . . ?
 C17 C26 H26A 107.2 . . ?
 C17 C26 H26B 107.2 . . ?
 H26A C26 H26B 106.9 . . ?
 N19 C29 H29A 107.5 2_556 . ?
 N19 C29 H29B 107.5 2_556 . ?
 C13 C29 N19 119.3(7) . 2_556 ?
 C13 C29 H29A 107.5 . . ?
 C13 C29 H29B 107.5 . . ?
 H29A C29 H29B 107.0 . . ?
 C21 O24 K15 119.8(4) . . ?
 C23 O24 K15 118.8(4) . . ?
 C23 O24 C21 112.4(7) . . ?
 N19 C12 C13 119.6(8) 2_556 . ?
 N19 C12 H12A 107.4 2_556 . ?
 N19 C12 H12B 107.4 2_556 . ?
 C13 C12 H12A 107.4 . . ?
 C13 C12 H12B 107.4 . . ?
 H12A C12 H12B 107.0 . . ?

loop_
  _geom_torsion_atom_site_label_1
  _geom_torsion_atom_site_label_2
  _geom_torsion_atom_site_label_3
  _geom_torsion_atom_site_label_4
  _geom_torsion
  _geom_torsion_site_symmetry_1
  _geom_torsion_site_symmetry_2
  _geom_torsion_site_symmetry_3
  _geom_torsion_site_symmetry_4
  _geom_torsion_publ_flag
 K15 O16 C17 C18 18.8(7) . . . . ?
 K15 O16 C17 C26 -23.9(8) . . . . ?
 K15 O16 C27 C28 -3.4(8) . . . . ?
 K15 O14 C13 C29 25.8(9) . . . . ?
 K15 O14 C13 C12 -11.0(12) . . . . ?
 K15 O14 C28 C27 -7.7(8) . . . . ?
 K15 N19 C18 C17 40.6(8) . . . . ?
 K15 N19 C20 C21 49.9(5) . . . . ?
 K15 N19 C25 C21 -53.6(6) . . . . ?
 K15 N19 C26 C17 -40.4(9) . . . . ?
 K15 O22 C21 C20 49.6(9) . . . . ?
 K15 O22 C23 C23 -27.6(12) . . . 2_556 ?
 O16 C17 C18 N19 -42.3(10) . . . . ?
 O16 C17 C26 N19 46.2(11) . . . . ?
 O14 C13 C29 N19 -48.4(14) . . . 2_556 ?
 O14 C13 C12 N19 28(2) . . . 2_556 ?
 O14 C28 C27 O16 7.7(11) . . . . ?
 N2 N2 N1 C1 -179.3(3) 5_667 . . . ?
 N2 N1 C1 C6 -166.1(3) . . . . ?
 N2 N1 C1 C2 12.9(5) . . . . ?
 O22 C21 C20 N19 -68.8(8) . . . . ?
 N1 C1 C6 C5 177.5(4) . . . . ?
 N1 C1 C2 C3 -178.4(4) . . . . ?
 C21 O22 C23 C23 -166.4(7) . . . 2_556 ?
 C1 C6 C5 C4 0.5(7) . . . . ?
 C1 C2 C3 C4 1.6(7) . . . . ?
 C6 C1 C2 C3 0.6(6) . . . . ?
 C23 O22 C21 C20 -171.8(9) . . . . ?
 C23 C23 O24 K15 19.3(15) 2_556 . . . ?
 C23 C23 O24 C21 166.5(8) 2_556 . . . ?
 C2 C1 C6 C5 -1.6(6) . . . . ?
 C3 C4 C5 C6 1.8(8) . . . . ?
 C5 C4 C3 C2 -2.8(8) . . . . ?
 C13 O14 C28 C27 179.4(6) . . . . ?
 C17 O16 C27 C28 176.6(6) . . . . ?
 C8 C9 C10 O11 -2.9(9) . . . . ?
 C8 C7 O11 C10 -27.5(8) . . . . ?
 C28 O14 C13 C29 -161.5(9) . . . . ?
 C28 O14 C13 C12 161.8(11) . . . . ?
 C9 C8 C7 O11 25.0(7) . . . . ?
 C7 C8 C9 C10 -14.1(7) . . . . ?
 C7 O11 C10 C9 19.3(9) . . . . ?
 C27 O16 C17 C18 -161.2(6) . . . . ?
 C27 O16 C17 C26 156.1(7) . . . . ?
 C18 N19 C20 C21 -72.9(6) . . . . ?
 C20 N19 C18 C17 161.8(6) . . . . ?
 C25 N19 C26 C17 71.7(9) . . . . ?
 C25 C21 O24 K15 -46.9(12) . . . . ?
 C25 C21 O24 C23 166.3(10) . . . . ?
 F1 C4 C3 C2 178.4(5) . . . . ?
 F1 C4 C5 C6 -179.4(4) . . . . ?
 C26 N19 C25 C21 -165.2(6) . . . . ?
 C29 N19 C18 C17 -78.6(9) 2_556 . . . ?
 C29 N19 C20 C21 163.5(5) 2_556 . . . ?
 O24 C21 C25 N19 68.2(9) . . . . ?
 C12 N19 C25 C21 77.5(10) 2_556 . . . ?
 C12 N19 C26 C17 -162.5(9) 2_556 . . . ?

_shelx_res_file
;
TITL 025_r_rlr011_a.res in I2/a
    025_r_rlr011.res
    created by SHELXL-2018/3 at 15:20:09 on 04-Jun-2025
REM Old TITL 025_r_rlr011 in I2/a
REM SHELXT solution in I2/a: R1 0.240, Rweak 0.193, Alpha 0.063
REM <I/s> 0.428 for 316 systematic absences, Orientation as input
REM Formula found by SHELXT: C42 N8 O6 K
CELL 1.54184 20.3742 7.8682 26.1165 90 102.636 90
ZERR 4 0.0003 0.0001 0.0004 0 0.001 0
LATT 2
SYMM 0.5-X,+Y,-Z
SFAC C H F K N O
UNIT 152 240 8 4 24 32
EQIV $1 0.5-X,+Y,1-Z
SADI N19 C20 N19 C25
SADI C21 C20 C21 C25
SADI N19 C18 N19 C26
SADI C17 C18 C17 C26
SADI C18 C25 C26 C25
SIMU C29 C13 C28 C27 C17 C26 C18 C25 C21 C20 C23
SADI K15 O22 K15 O24
SADI O22 C21 O24 C21
SADI O22 C23 O24 C23
SADI C13 C29 C13 C12

L.S. 20
PLAN  5
SIZE 0.063 0.097 0.261
TEMP -173
CONF
FREE C29 C26_$1
BOND
list 4
MORE -1
BOND $H
fmap 2 53
acta
REM <olex2.extras>
REM <HklSrc "%.\\025_r_rlr011.hkl">
REM </olex2.extras>

WGHT    0.136600    7.057900
FVAR       0.25324   0.54083   0.51915   0.58297   0.48145
K15   4    0.250000    0.448638    0.500000    10.50000    0.03307    0.03926 =
         0.03901    0.00000    0.00998    0.00000
O16   6    0.133403    0.603178    0.517907    11.00000    0.06111    0.09959 =
         0.08423    0.02338    0.03574    0.04021
O14   6    0.249948    0.611353    0.596789    11.00000    0.07822    0.11345 =
         0.06936   -0.04011    0.02903    0.00186
N2    5    0.487698    0.504149    0.974066    11.00000    0.07557    0.04418 =
         0.05400    0.00209    0.02120    0.01550
N19   5    0.125612    0.449502    0.415079    11.00000    0.05585    0.04287 =
         0.07392    0.01036   -0.01620   -0.01231
PART 1
O22   6    0.202288    0.134944    0.451071    41.00000    0.04126    0.04010 =
         0.05143    0.00414    0.00731   -0.00477

PART 0
N1    5    0.435930    0.402534    0.961000    11.00000    0.07797    0.04754 =
         0.05606   -0.00054    0.02559    0.00639

C21   1    0.134467    0.134646    0.421457    11.00000    0.04652    0.04682 =
         0.06045   -0.00070   -0.00324   -0.01070
PART 1
AFIX  23
H21A  2    0.103168    0.141260    0.445531    21.00000   -1.20000
H21B  2    0.125334    0.027659    0.401198    21.00000   -1.20000
AFIX  23
PART 2
H21C  2    0.108580    0.027588    0.419928   -21.00000   -1.20000
H21D  2    0.155907    0.138439    0.390921   -21.00000   -1.20000
AFIX   0

PART 0
C1    1    0.409064    0.405551    0.906942    11.00000    0.07216    0.04853 =
         0.05293   -0.00018    0.02403    0.01311
C6    1    0.345587    0.333003    0.889903    11.00000    0.08021    0.06072 =
         0.07324   -0.01312    0.04202   -0.01101
AFIX  43
H6    2    0.324211    0.281281    0.914813    11.00000   -1.20000
AFIX   0

C23   1    0.219956   -0.005719    0.480335    11.00000    0.06279    0.03819 =
         0.07508   -0.00532   -0.00289    0.00189
PART 1
AFIX  23
H23A  2    0.223044   -0.100335    0.455985    41.00000   -1.20000
H23B  2    0.182544   -0.033114    0.497567    41.00000   -1.20000
AFIX  23
PART 2
H23C  2    0.231238   -0.045726    0.447361   -41.00000   -1.20000
H23D  2    0.189368   -0.091166    0.490349   -41.00000   -1.20000
AFIX   0

PART 0
C2    1    0.439452    0.476286    0.868867    11.00000    0.04623    0.09051 =
         0.05820    0.00488    0.01161   -0.00122
AFIX  43
H2    2    0.482877    0.525899    0.878929    11.00000   -1.20000
AFIX   0
C4    1    0.344068    0.407160    0.802648    11.00000    0.05934    0.11287 =
         0.05830   -0.00437    0.00568   -0.00190
C3    1    0.406743    0.474418    0.816819    11.00000    0.06147    0.12344 =
         0.05685    0.01527    0.01773   -0.00848
AFIX  43
H3    2    0.427992    0.520079    0.790911    11.00000   -1.20000
AFIX   0
C5    1    0.313198    0.334675    0.837759    11.00000    0.05940    0.09531 =
         0.08558   -0.02223    0.02378   -0.01158
AFIX  43
H5    2    0.269810    0.285525    0.826743    11.00000   -1.20000
AFIX   0

C13   1    0.305582    0.608635    0.636061    11.00000    0.16786    0.08181 =
         0.04081   -0.01390   -0.01026    0.06232
PART 1
AFIX  23
H13A  2    0.306666    0.715775    0.656105    51.00000   -1.20000
H13B  2    0.300484    0.514598    0.660076    51.00000   -1.20000
AFIX  23
PART 2
H13C  2    0.291070    0.578673    0.668704   -51.00000   -1.20000
H13D  2    0.323311    0.726117    0.640523   -51.00000   -1.20000
AFIX   0
PART 0
C17   1    0.074767    0.601942    0.479299    11.00000    0.03217    0.04863 =
         0.21732   -0.01695    0.02159    0.00575
PART 1
AFIX  23
H17A  2    0.069165    0.716303    0.463122    31.00000   -1.20000
H17B  2    0.036706    0.584273    0.496661    31.00000   -1.20000
AFIX  23
PART 2
H17C  2    0.046086    0.508501    0.487357   -31.00000   -1.20000
H17D  2    0.050603    0.709621    0.481972   -31.00000   -1.20000
AFIX   0

PART 0
C8    1    0.080270    0.546155    0.697552    11.00000    0.07031    0.11389 =
         0.06042   -0.00299    0.01473   -0.00577
AFIX  23
H8A   2    0.070469    0.639529    0.671591    11.00000   -1.20000
H8B   2    0.077066    0.436230    0.678723    11.00000   -1.20000
AFIX   0

C28   1    0.190529    0.674751    0.603931    11.00000    0.16473    0.11805 =
         0.06556    0.02256    0.06333    0.09010
AFIX  23
H28A  2    0.199332    0.792853    0.616660    11.00000   -1.20000
H28B  2    0.178651    0.609407    0.633010    11.00000   -1.20000
AFIX   0

C9    1    0.034482    0.550959    0.733637    11.00000    0.05217    0.16235 =
         0.07008    0.00761    0.01859    0.01001
AFIX  23
H9A   2    0.010028    0.660540    0.730180    11.00000   -1.20000
H9B   2    0.001099    0.458019    0.725270    11.00000   -1.20000
AFIX   0
C7    1    0.148219    0.568052    0.733167    11.00000    0.06639    0.11532 =
         0.06798    0.00785    0.01592   -0.00852
AFIX  23
H7A   2    0.182527    0.500245    0.720648    11.00000   -1.20000
H7B   2    0.161971    0.688978    0.735220    11.00000   -1.20000
AFIX   0
O11   6    0.139734    0.506818    0.784144    11.00000    0.10749    0.35405 =
         0.09153    0.03230    0.01584   -0.04579

C27   1    0.134450    0.679431    0.564475    11.00000    0.08142    0.09997 =
         0.17631   -0.05552    0.07537    0.00093
AFIX  23
H27A  2    0.097255    0.629890    0.578437    11.00000   -1.20000
H27B  2    0.123229    0.800648    0.557053    11.00000   -1.20000
AFIX   0

C10   1    0.072505    0.532026    0.784801    11.00000    0.07357    0.21065 =
         0.06198   -0.01319    0.02613   -0.02467
AFIX  23
H10A  2    0.067886    0.635018    0.805502    11.00000   -1.20000
H10B  2    0.055548    0.433727    0.801738    11.00000   -1.20000
AFIX   0

PART 1
C18   1    0.068385    0.473224    0.435666    31.00000    0.03476    0.05460 =
         0.09556    0.00683   -0.00194    0.00007
AFIX  23
H18A  2    0.056021    0.362482    0.448893    31.00000   -1.20000
H18B  2    0.030831    0.508352    0.406725    31.00000   -1.20000
AFIX   0
C20   1    0.123329    0.283393    0.384707    21.00000    0.06028    0.05544 =
         0.04862   -0.00091   -0.00970   -0.00983
AFIX  23
H20A  2    0.079059    0.272118    0.360132    21.00000   -1.20000
H20B  2    0.158474    0.284702    0.363852    21.00000   -1.20000
AFIX   0
PART 2
C25   1    0.088030    0.287753    0.420730   -21.00000    0.04446    0.04733 =
         0.08710    0.01177   -0.01332   -0.01475
AFIX  23
H25A  2    0.048604    0.277116    0.391068   -21.00000   -1.20000
H25B  2    0.071603    0.291242    0.453697   -21.00000   -1.20000
AFIX   0

F1    3    0.311630    0.410412    0.750719    11.00000    0.07988    0.18726 =
         0.06703   -0.00341   -0.00768   -0.01227
C26   1    0.080000    0.584206    0.429824   -31.00000    0.04883    0.04873 =
         0.12779    0.02036   -0.00864   -0.00098
AFIX  23
H26A  2    0.094746    0.695067    0.418361   -31.00000   -1.20000
H26B  2    0.034179    0.563082    0.408596   -31.00000   -1.20000
AFIX   0
PART 1
C29   1    0.364968    0.590707    0.623388    51.00000    0.07656    0.04222 =
         0.05988   -0.01144   -0.01817    0.00656
AFIX  23
H29A  2    0.398968    0.572625    0.656345    51.00000   -1.20000
H29B  2    0.375887    0.700126    0.608484    51.00000   -1.20000
AFIX   0
PART 2
O24   6    0.184602    0.143373    0.469457   -41.00000    0.03337    0.04148 =
         0.04971    0.00308    0.00833   -0.00242
C12   1    0.364077    0.492308    0.632270   -51.00000    0.09059    0.08628 =
         0.05998   -0.01732   -0.02681    0.02327
AFIX  23
H12A  2    0.405757    0.546923    0.652014   -51.00000   -1.20000
H12B  2    0.358358    0.385632    0.650918   -51.00000   -1.20000
AFIX   0
HKLF 4


REM  025_r_rlr011_a.res in I2/a
REM wR2 = 0.2383, GooF = S = 1.069, Restrained GooF = 1.095 for all data
REM R1 = 0.0808 for 3616 Fo > 4sig(Fo) and 0.0887 for all 4202 data
REM 289 parameters refined using 62 restraints

END

WGHT      0.1366      7.0545

REM Highest difference peak  0.375,  deepest hole -0.566,  1-sigma level  0.070
Q1    1   0.0450  0.6456  0.7573  11.00000  0.05    0.37
Q2    1   0.1024  0.7291  0.7729  11.00000  0.05    0.36
Q3    1   0.4864  0.4728  0.9345  11.00000  0.05    0.35
Q4    1   0.0805  0.7170  0.5645  11.00000  0.05    0.34
Q5    1   0.0618  0.3884  0.7230  11.00000  0.05    0.33
;
_shelx_res_checksum                73051
_shelx_hkl_file
;
   0   0   2 1576.85   52.07
   0   0  -2 1567.25   52.07
   0   0  -2 1570.32   52.07
   0   0   2 1522.26   52.07
   0   0   4  931.29   30.93
   0   0   4  909.97   30.95
   0   0  -4  924.99   30.94
   0   0   6 1061.25   35.92
   0   0   6 1049.37   36.07
   0   0  -6 1090.73   35.85
   0   0   6 1067.85   35.96
   0   0  -6 1060.74   35.94
   0   0  -8  998.26   33.45
   0   0   8  980.49   33.46
   0   0  -8  965.42   33.70
   0   0  -8  991.16   33.75
   0   0   8 1006.17   33.43
   0   0   8  995.38   33.63
   0   0   8  988.10   33.55
   0   0  -8  994.81   33.30
   0   0 -10  711.15   24.91
   0   0 -10  710.28   24.88
   0   0 -10  727.10   24.55
   0   0  10  697.87   24.52
   0   0 -10  721.39   24.93
   0   0  10  729.24   24.78
   0   0  10  752.19   24.69
   0   0 -12   41.74    2.52
   0   0 -12   39.37    2.46
   0   0 -12   34.63    2.52
   0   0 -12   38.23    2.04
   0   0  12   43.75    2.47
   0   0  12   38.84    2.41
   0   0 -14   20.73    2.03
   0   0 -14   18.35    1.90
   0   0 -14   19.08    2.03
   0   0 -14   22.65    1.59
   0   0  14   17.15    1.99
   0   0  14   18.83    2.04
   0   0 -16    1.15    1.52
   0   0 -16    0.70    1.33
   0   0 -16    2.17    1.61
   0   0 -16    0.38    0.97
   0   0  16    0.19    1.61
   0   0  16    1.28    1.55
   0   0 -18   72.18    3.48
   0   0 -18   68.40    3.97
   0   0  18   61.56    3.69
   0   0 -20    8.68    1.46
   0   0  20    8.41    2.07
   0   0 -20   10.03    1.97
   0   0 -20    5.69    1.77
   0   0 -20    5.99    1.89
   0   0  22   34.52    2.61
   0   0  22   30.97    2.85
   0   0 -22   38.71    3.02
   0   0 -22   29.29    2.78
   0   0 -22   29.13    2.79
   0   0 -24   26.67    2.21
   0   0 -24   26.04    2.71
   0   0  24   28.48    2.45
   0   0 -24   32.41    2.77
   0   0 -26   -0.45    1.57
   0   0  26   -0.40    1.45
   0   0 -26    0.51    1.47
   0   0 -26    1.60    1.51
   0   0  28    7.39    1.42
   0   0 -28    5.79    1.39
   0   0 -28    4.66    1.49
   0   0 -28    4.86    1.14
   0   0 -30   10.01    1.45
   0   0  30    9.12    1.15
   0  -1   1  140.67    4.84
   0   1  -1  140.97    4.80
   0  -1  -1  145.35    4.87
   0  -1  -1  147.61    5.09
   0  -1   1  137.73    4.98
   0  -1  -1  132.67    4.85
   0  -1   1  140.41    4.90
   0  -1  -3  166.41    5.76
   0  -1   3  161.52    5.73
   0  -1  -3  169.21    5.83
   0  -1  -3  164.85    5.85
   0  -1  -5  574.04   19.37
   0  -1  -5  574.32   19.41
   0   1  -5  573.34   19.14
   0  -1   5  578.08   19.33
   0  -1  -5  565.78   19.46
   0  -1  -5  558.74   19.45
   0  -1   5  564.55   19.32
   0   1   7  292.68   10.10
   0  -1   7  291.56   10.13
   0  -1  -7  285.68   10.09
   0   1  -7  291.18   10.25
   0  -1  -7  278.87   10.30
   0  -1  -7  286.04   10.24
   0   1  -7  297.77   10.29
   0  -1   7  290.27   10.06
   0  -1   7  297.88   10.02
   0  -1  -7  282.82   10.24
   0  -1  -7  273.32   10.20
   0   1  -7  296.12    9.94
   0  -1  -7  285.36   10.09
   0   1   7  293.93   10.12
   0  -1  -7  286.03   10.03
   0  -1  -9  606.69   21.88
   0   1  -9  614.76   21.84
   0  -1  -9  640.16   21.84
   0   1  -9  623.67   21.87
   0  -1   9  647.43   21.62
   0   1   9  617.50   21.65
   0   1  -9  632.66   21.46
   0  -1  -9  592.28   23.14
   0  -1   9  621.54   21.80
   0   1   9  644.85   21.70
   0  -1  -9  639.25   21.83
   0  -1  -9  609.45   21.78
   0  -1  -9  652.53   21.63
   0  -1   9  638.22   21.67
   0  -1  -9  648.49   21.54
   0   1  11  344.19   11.97
   0  -1  11  343.19   11.88
   0  -1 -11  328.95   11.87
   0   1 -11  341.24   11.72
   0  -1  11  330.96   12.07
   0   1 -11  332.70   12.19
   0  -1 -11  337.02   12.16
   0  -1 -11  315.80   12.20
   0  -1 -11  341.49   11.76
   0   1  11  348.40   12.00
   0  -1 -11  333.76   13.64
   0  -1  11  334.50   12.14
   0  -1 -11  323.14   12.12
   0  -1 -11  317.17   12.09
   0  -1 -11  333.20   11.83
   0  -1  11  332.50   11.79
   0  -1  11  349.96   11.97
   0   1  13 1120.00   37.76
   0  -1 -13 1081.50   39.42
   0  -1  13 1119.18   37.87
   0  -1 -13 1115.54   37.63
   0   1 -13 1124.95   37.42
   0  -1  13 1124.60   37.51
   0  -1  13 1100.91   37.80
   0  -1  13 1085.87   37.53
   0   1  13 1065.59   37.69
   0  -1 -13 1110.26   37.96
   0   1 -13 1099.39   38.05
   0   1 -13 1062.19   37.99
   0  -1 -13 1077.80   37.89
   0  -1 -13 1093.43   37.43
   0  -1  13 1135.19   37.72
   0   1  15  167.76    6.54
   0  -1  15  156.02    6.63
   0  -1 -15  159.43    6.63
   0   1 -15  146.96    6.81
   0  -1 -15  159.09    6.66
   0  -1 -15  162.92    6.35
   0  -1 -15  154.76    6.68
   0   1 -15  155.25    6.74
   0   1 -15  163.71    6.86
   0  -1  15  166.61    6.72
   0  -1  15  156.19    6.18
   0   1 -17  229.26    9.69
   0  -1 -17  241.52    9.45
   0   1 -17  235.45    9.00
   0  -1 -17  239.36    9.09
   0   1  19    7.94    1.79
   0  -1  19   10.15    2.00
   0   1 -19   10.84    2.05
   0   1 -19    7.29    1.83
   0  -1 -19    7.37    1.85
   0   1  19    8.30    1.64
   0   1 -19   10.18    2.10
   0  -1 -19   14.13    2.07
   0  -1 -19   10.05    1.85
   0   1 -19    7.17    1.34
   0  -1 -19    9.78    1.47
   0  -1  21  153.23    6.95
   0   1 -21  143.80    7.24
   0  -1 -21  148.27    7.02
   0   1 -21  155.01    7.14
   0   1  21  150.66    6.52
   0  -1 -21  157.16    7.02
   0  -1 -21  148.05    6.93
   0   1 -21  162.14    7.25
   0   1 -21  155.16    6.47
   0  -1  23    2.09    1.91
   0   1  23    0.43    1.53
   0  -1  23    2.64    1.62
   0   1 -23    0.34    1.74
   0  -1 -23    2.09    1.77
   0   1 -23    0.95    1.18
   0  -1 -23    0.58    1.58
   0   1 -23    0.80    1.78
   0   1 -23   -0.16    1.78
   0  -1 -23   -1.92    1.61
   0   1 -25   26.27    2.13
   0  -1 -25   26.73    2.22
   0  -1 -25   27.79    2.67
   0   1 -25   25.43    2.61
   0  -1 -25   29.08    2.57
   0   1 -25   24.61    2.54
   0   1 -25   32.15    2.83
   0   1  25   29.37    2.45
   0  -1  25   32.12    2.46
   0  -1 -27    1.83    1.59
   0  -1 -27    0.49    1.05
   0   1 -27   -1.04    1.39
   0   1 -27   -0.46    1.29
   0   1  29   12.75    1.48
   0  -1  29   16.91    1.56
   0  -1 -29   17.53    1.79
   0   1 -29   18.26    1.66
   0   1 -29   15.80    1.72
   0   1 -31    5.93    1.03
   0  -1 -31    7.58    0.98
   0   1  31    6.87    0.87
   0  -2   0 9693.12  318.64
   0   2   0 9613.61  318.56
   0  -2   0 9999.00  318.86
   0  -2   0 8453.38  319.62
   0  -2   0 9564.43  318.67
   0  -2   0 9483.95  318.60
   0  -2   0 9428.66  318.58
   0  -2   0 9506.89  318.64
   0  -2  -2   12.15    2.69
   0  -2   2   10.63    0.97
   0  -2  -2   11.42    0.96
   0  -2   2   11.48    1.12
   0   2  -2   11.06    0.82
   0  -2  -2   11.21    0.97
   0  -2  -2   10.62    1.74
   0  -2   2   10.67    1.01
   0  -2   2   10.90    0.92
   0   2   2   12.20    0.72
   0  -2   2    9.35    1.43
   0  -2   2    9.32    0.94
   0  -2   2   10.59    0.91
   0  -2  -4 2422.40   82.64
   0   2  -4 2415.32   82.39
   0  -2  -4 2358.89   82.56
   0  -2   4 2456.86   82.43
   0  -2  -4 2457.08   82.70
   0  -2   4 2454.28   82.45
   0  -2  -4 2455.86   82.50
   0  -2  -4 2426.49   82.91
   0  -2  -4 2743.99   82.54
   0  -2  -4 2476.64   82.46
   0  -2  -4 2522.85   82.61
   0  -2   4 2487.37   82.78
   0  -2  -4 2422.07   82.48
   0  -2   4 2486.98   82.54
   0  -2   4 2469.46   82.52
   0  -2   4 2461.39   82.45
   0  -2  -4 2357.94   82.55
   0  -2  -4 2451.13   82.54
   0  -2  -6  253.07    9.02
   0  -2  -6  273.73    9.19
   0  -2  -6  268.86    8.89
   0  -2   6  269.53    8.87
   0   2  -6  226.65    8.44
   0  -2  -6  266.73    9.06
   0  -2   6  275.58    8.96
   0  -2  -6  276.79    8.93
   0  -2  -6  265.04    9.14
   0   2   6  270.87    8.78
   0  -2   6  266.90    8.90
   0  -2   6  261.17    8.84
   0  -2  -6  272.30    8.99
   0   2  -6  265.74    8.79
   0  -2   6  264.92    8.87
   0  -2  -8  248.74    8.94
   0  -2  -8  261.49    9.30
   0  -2   8  250.59    8.94
   0   2   8  256.21    8.92
   0   2   8  245.49    8.92
   0  -2   8  248.51    9.03
   0  -2  -8  236.45    9.15
   0  -2  -8  247.59    9.03
   0  -2  -8  259.87    9.18
   0  -2   8  248.95    8.98
   0   2  -8  258.39    8.77
   0  -2  -8  257.54    9.21
   0   2  -8  263.58    9.22
   0   2  -8  256.82    9.29
   0  -2   8  247.95    9.16
   0  -2  -8  259.86   11.43
   0   2  10  299.12   10.70
   0  -2  10  309.53   10.73
   0  -2 -10  314.73   11.00
   0  -2 -10  297.62   10.78
   0  -2 -10  270.71   10.92
   0  -2  10  317.35   10.85
   0   2  10  294.45   10.68
   0  -2 -10  302.70   13.33
   0  -2  10  311.09   11.02
   0  -2  10  298.67   10.68
   0  -2 -10  307.94   11.00
   0  -2 -10  300.65   11.06
   0  -2 -10  303.02   10.65
   0  -2 -10  291.92   10.78
   0   2 -10  308.12   10.51
   0  -2 -10  301.99   11.03
   0   2 -10  309.66   11.06
   0   2 -10  291.56   11.09
   0  -2  12    2.95    1.24
   0   2  12    3.62    1.24
   0  -2 -12    4.41    1.33
   0  -2 -12    2.71    1.05
   0  -2 -12    4.47    1.19
   0  -2 -12    1.79    1.15
   0   2 -12    2.52    1.32
   0  -2 -12    2.44    3.00
   0   2 -12    1.61    1.24
   0  -2  12    1.02    1.46
   0  -2  12    5.48    1.19
   0   2  12    1.90    1.12
   0  -2  12    3.34    1.19
   0  -2 -12    3.12    1.27
   0   2 -14  130.81    5.80
   0  -2 -14  129.22    5.69
   0  -2 -14  132.72    5.65
   0  -2 -14  133.61    5.63
   0  -2  14  123.21    5.27
   0  -2 -14  138.97    8.16
   0  -2  14  138.50    5.75
   0  -2 -14  116.38    5.55
   0  -2  14  129.57    5.78
   0  -2 -14  126.63    5.37
   0  -2  14  134.31    5.70
   0   2  14  131.89    5.40
   0  -2  14  133.69    5.42
   0   2  14  133.99    5.31
   0  -2  14  140.76    5.51
   0  -2 -16   28.83    2.25
   0  -2  16   25.58    1.90
   0  -2 -16   23.30    1.88
   0  -2 -16   23.41    2.08
   0   2  16   23.66    1.93
   0  -2 -18   42.65    3.02
   0   2 -18   41.98    3.13
   0   2 -18   40.32    3.09
   0  -2  18   46.88    3.19
   0  -2 -18   38.49    2.89
   0  -2  18   42.21    3.12
   0  -2 -18   42.12    2.96
   0   2 -18   42.99    2.56
   0   2  18   41.48    2.65
   0  -2 -18   45.86    3.08
   0   2 -18   42.59    3.37
   0  -2 -20    2.96    1.36
   0   2 -20    1.87    1.87
   0  -2 -20    0.41    1.54
   0  -2  20    1.59    1.93
   0   2 -20    2.40    1.22
   0   2  20    1.19    1.43
   0   2 -20    4.03    1.84
   0  -2 -20   -0.60    1.54
   0   2 -20    3.58    1.81
   0   2  22   33.30    2.53
   0   2 -22   31.98    2.99
   0   2 -22   28.96    3.09
   0  -2 -22   34.39    2.83
   0  -2 -22   35.45    3.26
   0  -2 -22   34.27    2.56
   0  -2  22   36.81    3.05
   0   2 -22   30.05    2.25
   0   2 -22   27.31    2.97
   0  -2 -24    7.24    1.47
   0  -2  24    8.34    1.75
   0   2  24    6.20    1.60
   0   2 -24    6.74    2.01
   0  -2  24    4.99    2.01
   0   2 -24    6.25    1.90
   0   2 -24   10.88    2.04
   0   2 -26    1.29    1.54
   0  -2 -26    1.03    1.21
   0   2 -26    1.28    1.47
   0   2  28    2.29    1.15
   0   2 -28    0.85    1.24
   0  -2 -28    3.09    1.25
   0  -2  28    1.16    1.09
   0  -2 -28    2.65    1.00
   0   2 -28    1.86    1.26
   0   2 -28    0.56    1.19
   0  -2 -30    7.01    1.07
   0   2 -30    6.36    1.12
   0   2 -30    9.30    1.07
   0   2  30    6.62    1.02
   0  -2  30    7.26    1.03
   0  -3  -1   29.39    3.88
   0  -3   1   27.92    3.64
   0  -3   1   32.20    1.74
   0  -3  -1   29.81    1.56
   0  -3   1   29.12    1.58
   0  -3   1   30.85    1.97
   0  -3  -1   30.21    1.83
   0  -3   1   29.46    1.63
   0  -3  -1   29.85    1.64
   0   3  -1   29.25    1.47
   0   3   1   29.33    1.58
   0  -3  -1   30.80    1.68
   0  -3   1   30.70    1.92
   0  -3   1   28.14    1.61
   0  -3  -1   30.72    1.58
   0  -3  -1   32.21    1.64
   0   3   1   28.33    1.51
   0  -3  -1   29.17    1.70
   0  -3   1   27.52    1.65
   0   3  -1   29.22    1.54
   0  -3   1   25.76    1.84
   0   3  -1   29.23    1.53
   0  -3  -1   31.39    1.68
   0  -3  -3    0.04    0.81
   0   3  -3    0.20    0.64
   0  -3   3    2.50    2.50
   0  -3   3    0.19    0.79
   0  -3  -3    4.14    3.25
   0  -3  -3   -0.47    0.96
   0  -3   3    0.40    0.81
   0  -3   3   -0.23    1.06
   0  -3   3   -0.04    0.87
   0   3  -3    0.88    0.74
   0  -3  -3    0.15    0.77
   0  -3  -3    0.04    0.81
   0   3  -3    0.39    0.62
   0  -3   3    0.30    1.00
   0  -3   3    0.92    0.82
   0   3   3    0.07    0.51
   0  -3  -3    0.18    0.72
   0  -3  -3    1.02    0.85
   0  -3  -3    0.93    0.84
   0   3   3    0.19    0.78
   0  -3  -3   -0.21    0.92
   0  -3   3    2.76    1.05
   0  -3  -5   10.32    3.87
   0  -3   5   17.61    1.32
   0  -3   5   16.90    1.35
   0  -3  -5   18.25    1.34
   0  -3  -5   18.06    1.35
   0  -3   5   16.18    1.49
   0  -3  -5   16.63    1.26
   0  -3   5   14.43    1.59
   0  -3   5   21.13    1.68
   0   3   5   17.42    1.31
   0  -3  -5   18.64    1.37
   0  -3   5   18.77    1.28
   0  -3  -5   20.55    1.45
   0   3  -5   19.18    1.20
   0  -3   7   34.76    2.23
   0  -3  -7   35.42    2.13
   0  -3   7   39.25    1.99
   0  -3  -7   33.65    4.70
   0  -3   7   36.80    2.16
   0  -3  -7   34.13    1.91
   0  -3  -7   39.72    2.02
   0  -3   7   38.09    1.98
   0  -3  -7   38.97    2.15
   0  -3  -7   40.01    2.05
   0  -3  -7   37.43    2.00
   0  -3   7   41.37    2.52
   0  -3   7   34.73    2.12
   0   3  -7   36.02    1.82
   0  -3   7   35.99    2.03
   0  -3   7   40.77    2.00
   0  -3  -7   35.77    2.21
   0   3   7   36.81    2.04
   0  -3   9   50.39    2.71
   0  -3  -9   54.51    5.52
   0  -3  -9   48.56    2.62
   0  -3  -9   49.00    2.44
   0  -3  -9   52.55    2.71
   0  -3  -9   50.65    2.80
   0  -3  -9   54.48    2.58
   0  -3   9   45.11    3.10
   0  -3  -9   45.90    2.46
   0  -3  -9   48.62    2.66
   0  -3   9   49.36    2.49
   0   3   9   48.13    2.34
   0  -3   9   48.10    2.48
   0   3  -9   49.52    2.75
   0   3  -9   48.53    2.65
   0  -3   9   47.79    2.42
   0   3 -11   12.08    1.53
   0  -3  11   13.29    1.72
   0  -3 -11    8.90    3.97
   0  -3  11   13.48    1.32
   0  -3 -11   11.61    1.26
   0  -3  11   13.81    1.45
   0  -3 -11   14.86    1.48
   0  -3 -11   11.01    1.33
   0  -3 -11   12.51    1.56
   0   3  11   12.34    1.32
   0  -3  11   11.13    1.42
   0  -3 -11   11.67    1.45
   0   3 -11   12.08    1.60
   0  -3 -11   13.77    1.63
   0  -3  13   94.80    4.45
   0  -3  13   98.95    4.39
   0  -3 -13   80.09    4.28
   0  -3 -13   90.62    4.37
   0  -3 -13   98.81    4.18
   0   3 -13   93.42    4.62
   0  -3  13   96.04    4.18
   0   3 -13   98.39    4.62
   0  -3 -13   98.59    4.27
   0  -3 -13   88.94    4.61
   0  -3 -13  100.90    7.47
   0  -3  13   99.61    4.54
   0   3  13   94.79    4.10
   0  -3  13   98.79    4.29
   0   3  15    6.24    1.35
   0  -3 -15    4.38    1.52
   0  -3  15    7.44    1.41
   0  -3  15    6.98    2.13
   0  -3 -15    4.44    1.27
   0  -3  17   43.98    3.19
   0  -3  17   45.67    2.77
   0  -3 -17   44.01    2.79
   0   3  17   43.39    2.61
   0   3 -17   43.35    3.18
   0   3 -17   43.64    3.21
   0  -3  17   43.71    3.15
   0  -3 -17   46.52    2.68
   0  -3 -17   45.27    2.98
   0   3  19   35.16    2.57
   0  -3  19   42.68    3.15
   0   3 -19   39.06    3.21
   0   3 -19   44.96    3.35
   0  -3 -19   38.38    2.51
   0   3 -21   41.33    3.48
   0  -3 -21   42.74    2.82
   0  -3 -21   40.11    3.18
   0   3  21   39.14    2.70
   0  -3  21   42.09    3.30
   0  -3 -21   41.91    2.62
   0   3 -21   43.45    3.34
   0   3 -21   41.17    3.38
   0   3  23    4.15    1.62
   0   3 -23    3.84    1.89
   0  -3  23    1.95    1.88
   0  -3 -23    2.44    1.30
   0   3 -23    3.46    1.73
   0  -3 -23    2.49    1.64
   0   3 -23    3.90    1.79
   0   3 -25   82.53    4.42
   0   3 -25   75.87    4.25
   0  -3 -25   75.98    3.82
   0   3  25   71.89    3.90
   0   3  27    8.43    1.37
   0  -3  27   11.16    1.34
   0   3 -27   11.60    1.64
   0  -3 -27    9.56    1.45
   0   3 -27   10.63    1.61
   0   3 -27   10.23    1.59
   0   3  27    9.36    1.29
   0  -3 -27   11.21    1.38
   0   3  29    1.84    0.90
   0  -3 -29    1.44    1.23
   0   3 -29    3.55    1.06
   0  -3  29    2.58    0.83
   0   3 -29    2.35    0.94
   0  -4   0  198.92    7.56
   0  -4   0  203.58    7.87
   0  -4   0  217.82    7.63
   0   4   0  200.25    7.42
   0   4   0  197.99    7.49
   0  -4   0  209.12    7.57
   0  -4   0  196.68    7.52
   0  -4   0  208.83    7.64
   0  -4   0  202.86    7.59
   0   4   0  209.00    7.49
   0  -4   0  202.09    7.79
   0  -4   2  100.98    4.13
   0  -4  -2  107.60    4.12
   0  -4  -2   99.12    4.09
   0  -4  -2  101.44    4.14
   0  -4  -2  102.57    4.36
   0  -4   2  103.68    4.18
   0   4   2   97.16    4.07
   0   4  -2  100.99    3.91
   0  -4  -2  104.15    4.21
   0   4  -2   98.92    4.07
   0  -4  -2  100.41    4.06
   0  -4   2  109.91    4.22
   0  -4  -2   99.63    4.11
   0  -4   2   99.51    4.10
   0   4  -2   96.78    4.00
   0  -4   2   96.50    4.19
   0   4   2   96.73    4.02
   0  -4  -2  103.77    4.21
   0  -4   2  100.99    4.12
   0  -4  -2  101.38    6.99
   0  -4   2   91.78    6.11
   0  -4   2   98.38    4.31
   0  -4  -4    7.92    3.65
   0  -4   4   11.89    1.19
   0  -4   4   12.00    1.29
   0  -4  -4   11.30    1.17
   0  -4  -4   12.33    1.47
   0  -4  -4   11.75    1.19
   0  -4   4   10.23    1.43
   0  -4  -4   12.39    1.28
   0  -4   4   11.91    1.34
   0  -4  -4   11.73    1.11
   0  -4  -4   10.92    1.28
   0  -4   4    9.66    1.55
   0   4   4    9.37    1.14
   0  -4  -4    8.45    1.24
   0  -4  -4   12.32    1.25
   0   4  -4    9.63    1.04
   0  -4   4   11.42    1.20
   0  -4  -6  149.63    5.81
   0  -4  -6  156.26    5.84
   0  -4   6  150.76    5.86
   0   4  -6  146.76    5.67
   0  -4  -6  154.64    5.99
   0  -4   6  149.84    5.78
   0  -4  -6  151.03    5.87
   0  -4  -6  141.02    9.03
   0  -4   6  139.34    5.75
   0  -4  -6  150.72    5.84
   0  -4  -6  145.35    5.86
   0   4   6  148.63    5.86
   0  -4  -6  151.79    5.89
   0  -4   6  149.37    5.84
   0  -4  -8   16.90    4.48
   0   4  -8   15.52    1.69
   0  -4   8   13.86    1.37
   0  -4  -8   13.83    1.54
   0  -4   8   16.43    1.57
   0   4  -8   14.24    1.24
   0   4   8   13.45    1.47
   0  -4  -8   15.05    1.55
   0   4  -8   17.12    1.57
   0  -4  -8   16.86    1.49
   0  -4   8   15.61    1.43
   0  -4   8   16.98    1.44
   0  -4 -10   26.57    5.25
   0  -4  10   27.33    1.87
   0  -4 -10   27.40    2.05
   0  -4 -10   27.47    1.84
   0  -4 -10   26.95    1.92
   0   4 -10   22.76    2.14
   0   4 -10   25.64    2.10
   0  -4  10   27.30    1.85
   0   4  10   23.44    1.94
   0  -4  10   24.21    1.83
   0  -4  10   25.46    1.92
   0  -4 -10   23.49    1.79
   0   4 -12    8.40    1.49
   0  -4 -12    4.48    4.23
   0  -4  12    7.26    1.33
   0  -4 -12    5.43    1.28
   0  -4  12    5.50    1.34
   0  -4  12    7.95    1.35
   0  -4 -12    6.08    1.23
   0  -4 -14   74.06    4.06
   0   4 -14   75.91    4.27
   0   4 -14   77.60    4.18
   0  -4  14   83.36    3.87
   0  -4 -14   77.96    3.86
   0  -4  14   77.84    4.02
   0  -4 -14   75.90    7.67
   0  -4  14   81.70    4.04
   0  -4  14   71.25    4.02
   0  -4 -14   72.23    3.67
   0   4  14   75.45    3.91
   0   4 -16   22.81    2.41
   0  -4  16   23.20    2.11
   0  -4  16   21.44    2.86
   0  -4 -16   21.28    1.92
   0  -4 -16   20.79    2.18
   0  -4 -16   20.40    1.98
   0  -4  16   22.25    2.22
   0  -4  16   24.51    2.37
   0   4  16   20.54    2.12
   0   4  18    8.43    1.77
   0  -4 -18   10.41    1.56
   0  -4  18    6.34    1.66
   0  -4  18   11.10    2.06
   0  -4 -18    9.03    1.59
   0   4 -18    7.49    1.95
   0  -4 -18    8.33    1.70
   0   4 -18    8.03    1.97
   0  -4  18    9.34    1.71
   0  -4 -20   20.08    2.04
   0   4  20   21.72    2.23
   0  -4  20   20.70    2.43
   0  -4 -20   23.26    1.95
   0   4 -20   21.99    2.57
   0   4 -20   22.18    2.59
   0  -4 -20   20.76    2.26
   0   4 -22    4.65    1.68
   0  -4 -22    3.75    1.52
   0   4 -22    1.28    1.62
   0   4 -22    4.10    1.96
   0   4  22    4.20    1.63
   0  -4 -22    4.18    1.33
   0  -4 -24    4.69    1.33
   0   4 -24    3.77    1.56
   0  -4  24    1.80    1.20
   0   4 -24    3.62    1.71
   0   4 -26    0.98    1.25
   0   4 -26    0.47    1.18
   0   4  26    0.23    1.06
   0   4  26    0.51    1.02
   0   4 -26   -0.31    1.27
   0   4 -28    0.12    0.84
   0   4  28    0.30    0.77
   0  -4 -28    1.26    0.65
   0   4 -28    0.53    0.87
   0  -5  -1   51.08    2.74
   0  -5  -1   58.58    2.86
   0  -5   1   53.67    2.85
   0   5   1   49.52    2.54
   0  -5  -1   52.20    2.70
   0  -5   1   50.53    2.67
   0  -5   1   55.17    2.76
   0  -5  -1   52.37    3.08
   0  -5   1   54.77    2.76
   0   5  -1   53.03    2.63
   0   5   1   49.96    2.65
   0  -5   1   52.97    2.68
   0  -5  -1   53.41    2.71
   0  -5  -1   52.38    5.62
   0  -5   1   50.50    2.73
   0   5  -1   51.26    2.65
   0   5   1   52.35    2.67
   0  -5  -3   11.26    1.39
   0  -5   3   12.45    1.51
   0  -5  -3   12.05    1.35
   0  -5  -3   14.10    1.99
   0  -5   3   14.12    1.40
   0  -5  -3   11.06    4.37
   0  -5   3   15.90    1.80
   0   5   3   13.31    1.35
   0  -5   3   16.56    1.45
   0   5  -3   14.07    1.30
   0   5   3   12.61    1.37
   0  -5  -5  154.42    6.00
   0  -5   5  154.51    5.92
   0  -5   5  147.57    5.91
   0  -5  -5  145.88    6.00
   0   5   5  146.12    5.86
   0  -5   5  139.91    5.91
   0   5   5  141.56    5.87
   0   5   7  229.54    8.82
   0  -5   7  222.80    8.83
   0  -5  -7  207.04   12.68
   0  -5   7  239.24    8.85
   0  -5   7  242.99    8.86
   0   5   7  222.53    8.82
   0  -5  -7  242.88    8.94
   0  -5  -7  229.29    8.79
   0  -5   9  100.65    4.46
   0  -5  -9  102.38    8.62
   0  -5   9  101.25    4.44
   0   5  -9  100.13    4.92
   0  -5  -9   98.23    4.49
   0  -5  -9   98.26    4.44
   0  -5   9   94.91    4.46
   0  -5 -11    0.52    1.22
   0   5 -11    2.17    1.51
   0  -5  11    1.33    1.38
   0   5 -11    1.60    1.41
   0  -5 -11    0.53    4.04
   0  -5  11    0.82    1.23
   0  -5 -11    0.19    1.20
   0  -5  11    0.95    1.39
   0   5  11    0.87    1.23
   0  -5 -11    0.19    1.08
   0   5 -13    5.30    1.70
   0   5  13    2.97    1.40
   0  -5 -13    3.79    1.36
   0  -5  13    7.48    1.60
   0  -5 -13    4.96    4.29
   0   5 -13    1.38    1.33
   0   5  15   -0.11    1.39
   0   5 -15    0.91    1.53
   0  -5  15   -0.10    1.40
   0  -5  15    1.44    1.66
   0  -5 -15    1.16    1.22
   0   5 -15    1.81    1.60
   0   5 -17   -0.48    1.62
   0  -5  17    3.06    2.24
   0  -5  17   -0.74    1.37
   0   5  17    3.03    1.56
   0  -5  17    1.14    1.65
   0  -5 -17    1.48    1.25
   0   5 -19    9.11    2.02
   0   5 -19   12.86    2.10
   0  -5  19    9.07    1.64
   0   5  19   10.30    1.72
   0   5 -21    9.05    2.05
   0   5  21    8.77    1.62
   0   5  21   10.17    1.68
   0   5 -21    5.02    1.73
   0   5 -23    2.85    1.44
   0   5 -23    3.38    1.43
   0  -5 -23    2.70    1.01
   0   5 -23    4.27    1.65
   0   5  23    0.79    1.15
   0  -5 -23    4.18    1.19
   0   5  23    3.05    1.18
   0   5  25   18.42    1.52
   0   5  25   16.02    1.46
   0   5 -25   16.44    1.74
   0  -5 -25   18.21    1.36
   0   5 -25   17.84    1.70
   0   5  27    0.38    0.60
   0   5 -27    2.38    0.73
   0   5 -27    0.78    0.71
   0  -6   0    0.09    1.10
   0  -6   0   -0.83    1.26
   0  -6   0    0.19    1.14
   0  -6   0    0.64    1.16
   0   6   2    0.95    1.02
   0  -6   2    1.15    1.12
   0  -6  -2    1.40    1.12
   0  -6   2    0.18    1.17
   0  -6   2    0.54    1.25
   0  -6  -2    0.66    1.08
   0   6   4    4.82    1.15
   0  -6   4    4.47    1.29
   0  -6  -4    7.58    1.39
   0  -6  -4    4.29    1.28
   0  -6   4    4.59    1.43
   0  -6   4    6.34    1.39
   0  -6  -4    5.75    1.31
   0   6   4    5.48    1.28
   0   6   6    4.12    1.30
   0  -6   6    1.74    1.33
   0  -6  -6    2.35    1.25
   0  -6   6    4.60    1.49
   0  -6  -6    3.36    1.23
   0  -6   6    3.43    1.26
   0  -6   8   10.70    1.55
   0   6   8    7.13    1.53
   0  -6   8    6.98    1.53
   0  -6  -8    9.61    1.60
   0   6  -8   10.45    1.92
   0  -6  -8    8.75    1.49
   0  -6   8    9.43    1.67
   0   6   8   10.69    1.60
   0   6  10    9.01    1.64
   0  -6  10    6.95    1.58
   0  -6 -10   10.75    1.59
   0   6 -10    8.54    1.79
   0  -6  10    8.36    1.73
   0   6  10    9.31    1.55
   0   6  12    8.45    1.69
   0  -6  12    6.21    1.49
   0   6  12    5.45    1.43
   0   6 -12    7.50    1.95
   0  -6 -12    5.56    1.35
   0  -6  12    9.51    1.66
   0  -6 -12    6.72    1.45
   0   6  14    3.42    1.37
   0  -6 -14    6.19    1.54
   0   6 -14    5.08    1.84
   0  -6  14    5.53    2.61
   0  -6  14    7.90    1.59
   0  -6  14    3.18    1.81
   0  -6 -14    4.05    1.40
   0  -6 -16   12.12    1.62
   0  -6  16   10.26    1.97
   0   6  16   10.48    1.64
   0  -6  16   14.18    1.81
   0  -6  16   11.59    2.65
   0   6  16    8.02    1.66
   0  -6 -16   11.46    1.64
   0   6  18    1.55    1.36
   0   6 -18    1.17    1.52
   0  -6  18    1.18    2.05
   0  -6  18    1.47    1.29
   0  -6 -18    0.50    1.18
   0   6 -20   26.22    2.30
   0  -6 -20   29.90    1.94
   0   6  20   23.37    2.01
   0  -6 -20   30.04    2.03
   0   6  20   20.02    1.83
   0   6  22   14.19    1.47
   0   6  22   12.07    1.32
   0   6 -22   13.49    1.77
   0   6 -22   14.84    1.65
   0  -6 -22   16.65    1.36
   0   6  24    2.89    0.76
   0   6 -24    4.99    0.99
   0  -6 -24    4.59    0.74
   0  -7   1  220.46    8.91
   0  -7  -1  224.12    8.94
   0  -7   1  232.17    8.95
   0  -7   1  226.88    8.81
   0  -7  -1  232.11    8.79
   0  -7  -1  227.03    8.93
   0  -7   1  219.32    8.91
   0  -7  -3   44.92    2.81
   0  -7   3   49.84    2.93
   0  -7  -3   45.39    2.72
   0  -7   3   48.86    2.84
   0  -7   3   39.18    2.82
   0  -7  -3   45.45    2.89
   0  -7   3   46.08    3.03
   0  -7  -3   49.79    2.91
   0   7  -5   25.99    2.49
   0  -7  -5   21.83    2.02
   0  -7   5   23.24    2.09
   0  -7   5   23.05    2.00
   0  -7  -5   22.91    2.11
   0  -7  -5   23.73    2.10
   0   7   5   21.03    1.88
   0  -7   5   20.10    2.23
   0  -7   7    6.26    1.37
   0  -7   7    8.33    1.58
   0  -7  -7    9.05    1.53
   0  -7  -7    8.75    1.48
   0   7  -7   10.19    1.91
   0  -7   7    7.73    1.59
   0  -7   7    8.28    1.82
   0   7   7    5.95    1.38
   0  -7   9   21.76    2.02
   0  -7  -9   18.81    1.95
   0  -7   9   18.61    2.10
   0   7   9   14.88    1.75
   0  -7  -9   20.29    1.97
   0   7  -9   22.57    2.39
   0   7   9   14.04    1.73
   0  -7  -9   20.59    1.98
   0  -7  11    2.92    1.39
   0  -7  11    3.17    1.39
   0   7 -11    3.99    1.64
   0  -7 -11    3.88    1.33
   0   7  11    3.08    1.30
   0  -7 -11    4.85    1.39
   0  -7  13    5.22    2.51
   0  -7  13    6.10    1.46
   0  -7 -13    2.90    1.24
   0   7 -13    2.05    1.51
   0   7  13    3.10    1.33
   0  -7  13    1.70    1.69
   0  -7 -13    4.29    1.32
   0  -7 -15    2.99    1.18
   0  -7  15    3.54    1.60
   0   7  15    2.47    1.21
   0  -7  15   -0.18    2.20
   0  -7  15    2.62    1.24
   0  -7 -15    2.66    1.14
   0  -7 -15    2.65    1.76
   0  -7 -17   11.02    1.91
   0   7 -17   10.64    1.60
   0  -7 -17   11.59    1.33
   0  -7  17    8.84    1.58
   0  -7  17    8.02    2.13
   0  -7  17   11.05    1.41
   0   7  17    8.60    1.36
   0  -7 -17   10.84    1.37
   0  -7 -19   -0.87    0.84
   0  -7  19    1.82    2.09
   0   7 -19   -0.95    1.04
   0  -7 -19    0.56    1.44
   0   7  19   -1.18    0.86
   0   7  19   -0.26    0.95
   0  -7 -21    0.77    1.04
   0   7  21    1.20    0.66
   0  -7 -21    2.67    0.76
   0   7 -21    1.17    0.80
   0  -8   0    5.08    1.24
   0  -8   0    4.00    1.45
   0  -8   0    4.29    1.34
   0  -8   0    2.66    1.58
   0   8  -2    5.21    1.58
   0  -8   2    5.61    1.35
   0  -8  -2    6.26    1.42
   0  -8  -2    3.42    1.36
   0  -8   2    4.70    1.20
   0  -8  -2    3.83    1.46
   0  -8  -2    3.76    1.58
   0  -8   2    4.92    1.57
   0  -8   4    1.70    1.39
   0  -8  -4    0.68    1.15
   0  -8   4    2.44    1.09
   0   8  -4    0.27    1.44
   0  -8   4    0.83    1.21
   0  -8  -4    2.04    1.13
   0  -8   6    1.80    1.17
   0  -8   8    6.67    1.52
   0  -8   8    6.09    1.34
   0   8  -8    3.91    1.39
   0  -8   8    2.32    3.48
   0  -8  -8    6.70    3.59
   0  -8  -8    5.39    1.24
   0  -8  -8    6.81    1.35
   0  -8  -8    4.74    1.35
   0  -8   8    5.65    2.49
   0  -8  10   21.40    2.19
   0  -8 -10   21.31    1.79
   0   8 -10   17.88    1.92
   0  -8 -10   21.99    1.79
   0  -8  10   25.16    3.01
   0  -8  10   22.74    1.76
   0  -8 -10   21.42    1.80
   0  -8  12   22.19    2.69
   0  -8 -12   22.36    1.68
   0  -8 -12   19.57    1.63
   0  -8  12   22.90    2.10
   0  -8 -12   21.80    1.67
   0  -8  14    5.20    1.87
   0   8  14    4.97    0.96
   0  -8 -14   10.55    1.20
   0  -8  14    9.22    1.51
   0  -8  14   11.61    3.15
   0   8 -14    6.16    1.25
   0   8  14    5.83    1.00
   0  -8 -14    7.71    1.13
   0   8  16    5.40    0.82
   0  -8 -16   10.60    1.06
   0   8 -16    9.93    1.11
   0  -8 -16   10.96    1.11
   0  -8  16    7.08    2.38
   0  -8  16    8.53    1.28
   0  -8  18    6.13    1.79
   0  -8  18    6.93    1.59
   0  -9   1   24.63    1.91
   0  -9  -1   25.90    1.88
   0  -9   1   24.43    1.70
   0  -9  -1   24.68    1.68
   0  -9  -3   28.49    1.72
   0  -9   3   29.03    1.80
   0  -9   3   24.34    3.57
   0  -9   3   25.23    1.94
   0  -9  -3   30.73    1.99
   0  -9   3   27.77    2.12
   0  -9  -5   16.09    1.27
   0  -9  -5   18.71    1.61
   0  -9   5   16.00    3.31
   0  -9   5   21.08    1.82
   0  -9  -7    1.11    1.03
   0  -9   7    0.31    1.19
   0  -9   7    2.04    2.55
   0  -9  -9    4.28    1.00
   0  -9   9    4.96    1.84
   0  -9   9    2.42    1.16
   0  -9   9    4.33    2.39
   0  -9  11   10.72    1.24
   0  -9  11    9.81    2.34
   0  -9 -11   11.57    1.00
   0  -9  11    5.22    1.50
   0  -9  11    6.97    1.71
   1   0 -31    0.92    0.89
  -1   0  31    0.17    0.65
   1   0 -31    1.28    0.93
   1   0 -29    1.60    1.41
  -1   0  29    1.42    1.23
   1   0 -29    0.91    1.16
   1   0 -27    0.10    1.05
   1   0 -27    1.82    1.49
  -1   0  27    0.28    1.35
   1   0 -27    0.49    1.28
   1   0 -25    0.16    1.56
  -1   0  25    0.43    1.47
   1   0 -25   -1.32    1.61
   1   0 -25   -0.14    1.53
   1   0 -23    1.82    1.30
   1   0 -23   -2.64    1.72
   1   0 -23    0.46    1.69
   1   0 -23   -0.16    1.64
  -1   0  23   -0.22    1.55
   1   0 -21    1.27    1.18
   1   0 -21   -1.57    1.72
   1   0 -21   -0.61    1.76
   1   0 -21   -0.60    1.83
  -1   0  21   -0.39    1.82
  -1   0  21    0.10    1.49
   1   0 -19   -0.09    1.07
  -1   0  19   -1.38    1.73
   1   0 -19   -1.07    1.61
   1   0 -19    1.68    1.66
   1   0 -19   -0.71    1.50
   1   0 -17    0.12    1.53
   1   0 -17    0.48    1.03
   1   0 -17    1.87    1.51
   1   0 -17    0.41    1.43
   1   0 -15    0.13    0.93
  -1   0  15   -0.70    1.51
   1   0 -15    0.53    1.46
  -1   0  15   -0.77    1.51
   1   0 -15    0.63    1.34
   1   0 -15    1.48    1.39
   1   0 -13    0.76    0.89
  -1   0  13    0.94    1.49
   1   0 -13   -0.45    1.46
  -1   0  13   -0.84    1.51
   1   0 -13   -0.37    1.34
   1   0 -13    0.43    1.24
  -1   0  11    0.27    1.07
  -1   0  11    0.58    1.22
   1   0 -11    1.26    1.33
   1   0 -11    0.07    1.17
   1   0 -11    0.37    1.19
  -1   0  11    0.56    1.26
  -1   0   9   -0.09    1.23
   1   0  -9   -0.07    0.71
   1   0  -9   -0.99    1.27
   1   0  -9   -0.11    1.04
   1   0  -9    0.32    1.08
  -1   0   9    0.64    1.21
  -1   0   9    0.87    1.08
  -1   0   7    0.10    1.09
   1   0  -7   -0.08    0.97
   1   0  -7   -0.20    0.96
  -1   0   7   -0.62    1.09
  -1   0   7   -0.02    0.74
  -1   0   7   -0.30    1.01
  -1   0   5    0.48    0.65
  -1   0   5   -0.14    1.00
  -1   0   3   -0.08    0.26
   1   0  -3    0.13    0.29
   1   0  -3    0.21    0.68
  -1   0   3   -0.37    0.63
  -1   0   3    0.16    0.40
  -1   0   1    0.06    0.36
   1   0  -1   -0.01    0.33
  -1   0   1    0.07    0.34
  -1   0  -1   -0.33    0.46
  -1   0  -1    0.62    0.26
  -1   0  -1    0.03    0.13
   1   0   1   -0.05    0.13
   1   0   3   -0.33    0.70
   1   0   3    0.51    0.41
  -1   0  -3    0.14    0.43
  -1   0  -3   -0.06    0.39
   1   0   5   -0.16    0.66
  -1   0  -5    0.25    0.63
   1   0   7    0.68    0.72
   1   0   7    0.06    0.74
  -1   0  -7   -0.17    1.00
  -1   0  -7    0.52    0.95
  -1   0  -7   -0.19    0.66
   1   0   7    0.52    0.93
  -1   0  -9   -0.06    1.15
  -1   0  -9    0.04    0.71
   1   0   9    0.20    1.29
  -1   0  -9   -0.31    0.63
  -1   0  -9    0.06    1.08
  -1   0  -9    0.64    1.03
   1   0   9    0.09    0.95
   1   0   9   -0.18    0.76
   1   0   9   -0.63    0.81
  -1   0 -11   -0.92    1.26
  -1   0 -11   -0.14    1.16
  -1   0 -11   -0.23    1.36
  -1   0 -11   -0.18    0.80
   1   0  11    0.06    1.43
   1   0  11    0.43    1.05
  -1   0 -13    1.03    0.97
   1   0  13    1.83    1.42
  -1   0 -13    1.05    1.34
  -1   0 -13   -0.63    1.26
   1   0  15   -0.09    1.50
  -1   0 -15    0.64    1.48
  -1   0 -15    0.88    0.97
   1   0  15   -0.92    1.43
  -1   0 -15   -0.65    1.36
  -1   0 -15   -0.36    1.35
  -1   0 -17   -0.53    1.05
  -1   0 -17   -0.25    1.52
  -1   0 -19    0.13    1.61
  -1   0 -19    0.83    1.65
   1   0  19    0.83    1.78
  -1   0 -19    0.10    1.16
  -1   0 -19   -1.02    1.54
  -1   0 -19    0.65    1.56
  -1   0 -21    0.80    1.64
   1   0  21   -1.31    1.92
  -1   0 -21   -0.15    1.63
  -1   0 -21    0.73    1.67
  -1   0 -23    0.45    1.64
  -1   0 -23    0.74    1.63
   1   0  23    1.43    1.62
  -1   0 -23    0.16    1.67
   1   0  23   -1.48    1.85
  -1   0 -23    0.34    1.22
  -1   0 -25    1.45    1.52
  -1   0 -25   -0.95    1.46
   1   0  25    0.63    1.54
  -1   0 -25   -0.53    1.13
  -1   0 -25    0.62    1.61
  -1   0 -27    1.07    1.29
  -1   0 -27   -0.58    1.07
  -1   0 -29    0.64    1.19
   1   0  29    0.97    1.03
   1   0  31   -0.08    0.63
  -1   0 -31   -0.18    0.76
   1  -1 -32   -0.45    0.56
   1   1 -32   -0.44    0.60
   1   1 -30    0.07    0.95
  -1  -1  30    0.56    0.97
  -1  -1  30    1.90    0.80
  -1   1  30    0.06    0.89
   1  -1 -30    1.89    1.11
   1   1 -28    5.03    1.44
   1   1 -28    6.94    1.54
   1  -1 -28    4.25    1.59
  -1  -1  28    7.03    1.43
  -1   1  28    8.48    1.40
   1   1 -28    4.88    1.51
   1   1 -28    4.05    1.13
   1  -1 -28    6.39    1.22
  -1  -1  26   23.82    2.20
  -1   1  26   21.38    2.11
   1   1 -26   20.69    2.42
   1  -1 -26   21.51    1.97
   1   1 -26   22.72    2.43
   1   1 -26   19.08    2.32
   1  -1 -26   21.41    2.28
   1   1 -24   21.09    2.46
   1  -1 -24   17.54    2.33
   1   1 -24   19.16    1.81
  -1  -1  24   17.24    2.14
  -1   1  24   17.98    2.16
   1   1 -24   19.52    2.42
   1  -1 -24   26.67    2.53
   1  -1 -24   16.56    1.86
   1  -1 -22    0.75    1.75
   1  -1 -22   -1.19    1.72
   1   1 -22    1.00    1.85
  -1   1  22   -0.54    1.54
  -1  -1  22    2.04    1.67
   1   1 -22   -0.17    1.70
   1  -1 -22    2.87    1.83
  -1  -1  22    1.10    1.90
   1   1 -20   19.52    2.48
   1  -1 -20   19.60    2.23
   1   1 -20   18.70    2.32
   1  -1 -20   16.92    2.19
   1  -1 -20   15.98    2.13
   1   1 -20   17.74    2.45
  -1   1  20   18.52    1.95
  -1  -1  20   16.65    2.34
   1  -1 -20   16.94    1.78
   1   1 -20   17.02    1.75
   1   1 -18   29.07    2.55
   1  -1 -18   29.26    2.55
   1  -1 -18   31.58    2.56
   1   1 -18   34.85    2.95
   1  -1 -18   33.55    2.62
   1  -1 -18   32.41    2.20
   1   1 -18   28.23    2.02
  -1  -1  18   33.02    2.64
  -1   1  18   30.36    2.48
   1   1 -16   51.40    3.17
   1  -1 -16   52.46    3.11
   1   1 -16   52.58    3.30
   1   1 -16   47.96    2.58
   1  -1 -16   49.89    2.69
  -1   1  16   48.33    2.78
   1   1 -16   48.77    3.26
   1  -1 -16   55.88    3.17
   1  -1 -16   49.89    3.09
  -1  -1  16   52.66    3.17
  -1   1  16   46.24    2.95
  -1  -1  16   50.90    3.17
  -1  -1  14   -0.08    1.44
   1  -1 -14    1.98    0.97
  -1  -1  14    0.87    1.05
   1  -1 -14    0.09    1.36
   1  -1 -14    0.18    1.35
  -1  -1  14    0.57    1.50
  -1   1  14   -0.15    1.37
   1   1 -14    1.03    1.32
   1  -1 -14    0.48    1.26
   1   1 -14    0.39    1.30
   1   1 -12    1.39    1.30
   1   1 -12    0.88    1.22
   1  -1 -12    0.55    1.21
  -1  -1  12    0.71    1.34
  -1  -1  12    0.53    0.95
   1  -1 -12    0.56    0.86
   1  -1 -12    1.83    0.90
  -1  -1  12    0.98    1.12
   1  -1 -12    0.30    1.28
   1  -1 -12    0.85    1.29
  -1   1  12    0.30    1.28
  -1  -1  12    0.93    1.11
  -1  -1  12    0.67    1.45
   1  -1 -12    1.77    2.72
  -1  -1  12   -0.07    1.40
  -1  -1  10  114.40    4.66
   1   1 -10  113.79    4.20
  -1  -1  10  112.75    4.70
   1  -1 -10  114.41    4.28
  -1  -1  10  114.64    4.47
   1  -1 -10  112.18    4.66
   1  -1 -10  104.75    4.59
  -1   1  10  113.34    4.49
  -1  -1  10  114.85    4.47
   1  -1 -10  112.59    4.66
   1   1 -10  115.73    4.69
  -1  -1   8  225.33    8.37
   1   1  -8  243.88    8.06
   1  -1  -8  235.12    8.24
   1   1  -8  222.59    8.41
   1  -1  -8  225.67    8.43
  -1  -1   8  232.63    8.22
  -1  -1   8  231.78    8.30
  -1   1   8  239.73    8.31
   1  -1  -8  231.53    8.41
   1  -1  -8  233.96    8.44
  -1  -1   8  239.07    8.28
   1  -1  -8  231.78    8.15
   1   1  -8  226.49    8.46
  -1  -1   8  219.10    8.41
  -1   1   6   68.13    2.78
  -1   1   6   73.96    2.67
   1  -1  -6   70.48    2.96
   1  -1  -6   70.82    2.97
   1  -1  -6   70.12    2.95
  -1  -1   6   72.28    2.76
   1  -1  -6   72.63    2.78
   1   1  -6   71.18    2.57
  -1   1   6   72.16    2.85
   1   1  -6   66.06    2.93
  -1  -1   6   66.40    2.77
  -1  -1   6   71.37    2.95
  -1  -1   4  464.51   15.88
   1  -1  -4  469.45   15.99
  -1  -1   4  473.45   15.89
   1  -1  -2    0.01    0.42
   1   1  -2    0.77    0.26
  -1  -1   2    0.42    0.44
  -1   1   2   -0.12    0.35
  -1  -1   2    0.30    0.48
  -1  -1   2    0.32    1.00
   1  -1  -2    0.61    0.47
  -1   1   0  158.56    5.43
  -1  -1   0  152.23    5.46
   1  -1   0  156.55    5.44
  -1  -1   0  160.68    5.51
  -1   1   0  162.68    5.47
  -1  -1   0  163.88    5.55
  -1  -1   0  157.09    5.76
  -1  -1  -2   34.34    1.53
  -1  -1  -2   31.42    1.94
  -1  -1  -2   32.40    1.25
   1   1   2   33.39    1.35
  -1  -1  -2   33.12    1.36
   1  -1   2   32.95    1.49
   1  -1   4   79.51    2.98
   1  -1   4   82.72    3.16
  -1  -1  -4   78.14    3.13
  -1  -1  -4   86.81    3.17
  -1  -1  -4   79.53    3.05
   1  -1   4   81.51    3.02
   1  -1   6    6.35    1.02
  -1  -1  -6    5.63    1.03
  -1  -1  -6    4.82    1.05
  -1  -1  -6    5.70    0.98
  -1   1  -6    5.74    1.03
  -1  -1  -6    4.59    0.94
  -1  -1  -6    5.47    0.86
  -1   1  -6    5.48    0.64
   1   1   6    6.91    1.08
  -1   1  -6    4.74    0.95
  -1  -1  -6    7.89    2.75
  -1  -1  -6    5.49    1.01
  -1  -1  -6    5.65    1.00
   1  -1   6    5.94    0.79
  -1   1  -6    4.95    0.54
   1  -1   6    4.25    0.78
  -1  -1  -8    1.54    0.85
   1  -1   8    1.37    0.99
  -1   1  -8    1.81    1.01
   1   1   8    2.84    1.12
  -1  -1  -8    1.15    2.66
  -1  -1  -8    2.23    0.98
  -1  -1  -8    2.14    1.07
  -1  -1  -8    1.97    1.05
  -1  -1  -8    2.36    1.07
  -1  -1  -8    0.86    1.05
  -1   1  -8    2.46    1.03
  -1   1  -8    2.09    0.64
  -1  -1  -8    2.40    0.81
  -1  -1  -8    2.82    1.46
   1  -1   8    1.65    0.85
  -1  -1 -10    4.54    1.06
  -1  -1 -10    6.08    1.14
   1  -1  10    5.23    1.13
   1  -1  10    4.77    1.48
   1   1  10    6.75    1.39
  -1  -1 -10    4.82    2.88
  -1   1 -10    4.56    1.20
  -1   1 -10    5.22    0.79
  -1  -1 -10    4.31    0.96
  -1  -1 -10    3.65    0.85
  -1   1 -10    5.33    1.27
  -1  -1 -10    4.52    1.23
  -1  -1 -10    5.37    1.21
   1  -1  10    5.70    1.01
   1   1  10    4.17    1.33
  -1  -1 -10    3.53    1.25
  -1  -1 -10    4.93    1.29
   1  -1  12  127.67    5.14
   1  -1  12  122.78    4.92
   1   1  12  116.30    5.14
  -1   1 -12  128.64    5.44
  -1  -1 -12  121.63    5.41
  -1  -1 -12  125.67    5.34
  -1  -1 -12  132.60    4.94
  -1  -1 -12  123.77    5.02
  -1   1 -12  128.34    4.88
   1  -1  12  125.02    5.38
   1   1  12  126.16    5.19
  -1  -1 -12  141.26    6.94
  -1  -1 -12  122.66    5.26
  -1  -1 -12  127.66    5.30
   1  -1  12  133.75    4.95
   1  -1  14   37.93    2.50
   1   1  14   43.85    2.67
  -1  -1 -14   44.52    2.79
  -1   1 -14   44.88    2.84
  -1   1 -14   43.58    2.81
  -1  -1 -14   42.92    2.84
   1  -1  14   43.11    2.36
  -1   1 -14   45.52    2.28
  -1  -1 -14   43.26    2.40
   1   1  14   44.54    2.68
   1  -1  14   46.78    2.94
  -1  -1 -14   45.45    2.30
  -1  -1 -14   46.86    2.77
  -1  -1 -14   45.74    2.76
  -1  -1 -16    8.16    1.28
  -1   1 -16    8.43    1.24
  -1   1 -16    6.73    1.61
  -1   1 -16    7.50    1.66
  -1  -1 -16    5.90    1.60
  -1   1 -16    6.47    1.77
  -1  -1 -16    6.74    1.66
  -1  -1 -16    9.04    1.65
   1   1  16    7.34    1.58
  -1  -1 -18   16.70    1.73
  -1   1 -18   15.89    1.64
   1  -1  18   13.22    2.14
  -1  -1 -18   16.84    2.06
  -1   1 -18   12.91    2.02
  -1   1 -18   16.82    2.15
  -1  -1 -18   15.67    2.00
  -1  -1 -18   13.78    2.02
  -1   1 -18   15.43    2.18
   1  -1  18   13.18    2.16
   1   1  18   12.23    1.98
   1   1  20    3.33    1.85
   1  -1  20    3.67    2.09
  -1  -1 -20    6.00    1.77
  -1   1 -20    5.08    1.86
  -1   1 -20    3.67    1.80
  -1  -1 -20    3.70    1.66
  -1   1 -20    5.28    1.91
  -1  -1 -20    7.29    1.84
  -1  -1 -20    6.30    1.46
  -1   1 -20    5.28    1.29
   1   1  20    2.82    1.53
   1  -1  22    6.37    2.08
  -1   1 -22    3.19    1.75
  -1  -1 -22    7.32    1.94
  -1   1 -22    3.94    1.97
  -1  -1 -22    4.85    1.48
  -1   1 -22    4.90    1.43
   1   1  22    5.47    1.69
  -1   1 -22    8.08    2.06
  -1  -1 -22    4.78    1.78
  -1  -1 -22    4.75    1.82
  -1   1 -22    5.26    2.02
  -1   1 -24   46.42    2.88
  -1  -1 -24   41.81    2.88
   1  -1  24   46.81    3.46
  -1  -1 -24   49.57    3.50
  -1   1 -24   49.84    3.49
   1   1  24   46.49    3.01
   1  -1  24   51.01    3.17
  -1  -1 -24   52.21    3.38
  -1   1 -24   47.95    3.37
  -1   1 -24   54.46    3.49
  -1   1 -26   12.46    1.55
  -1   1 -26   10.95    2.01
  -1  -1 -26   15.32    1.68
   1  -1  26   15.72    1.88
   1   1  26   15.42    1.85
  -1   1 -26   13.48    1.90
  -1   1 -28    0.11    1.22
  -1   1 -28    2.08    1.21
  -1   1 -28    0.37    1.15
  -1  -1 -28    0.25    0.97
   1   1  28    1.58    1.19
   1  -1  28    0.59    1.18
   1   1  30   -0.06    0.85
   1  -1  30    0.45    0.86
  -1   1 -30    0.87    0.98
  -1  -1 -30    1.85    0.93
   1   2 -31   -0.37    0.82
   1  -2 -31    1.37    0.67
  -1   2  31    1.58    0.68
  -1   2  29    0.71    0.98
   1   2 -29    0.83    1.07
   1   2 -29   -0.16    1.09
   1  -2 -29    0.09    1.01
   1   2 -29    1.21    1.13
  -1  -2  29    0.52    1.01
  -1  -2  27   26.60    2.01
   1  -2 -27   26.37    2.31
  -1   2  27   23.33    2.03
   1  -2 -27   19.83    1.84
   1  -2 -27   16.20    2.18
   1   2 -27   26.80    2.33
   1   2 -27   24.14    2.30
   1   2 -27   22.67    2.29
   1   2 -25   12.12    2.11
   1  -2 -25   11.25    1.62
   1   2 -25   10.94    2.09
   1   2 -25   11.29    2.09
  -1  -2  25   13.78    1.82
  -1   2  25   10.72    1.75
   1  -2 -25   10.45    2.12
  -1   2  23   23.33    2.24
  -1  -2  23   23.19    2.25
   1  -2 -23   17.13    2.63
  -1  -2  23   22.98    2.55
   1   2 -23   19.25    2.57
   1   2 -23   22.16    2.63
   1  -2 -23   22.18    2.08
   1   2 -23   23.13    2.78
   1  -2 -21    1.43    1.65
   1   2 -21    1.04    1.94
  -1  -2  21   -0.95    1.90
  -1   2  21    1.65    1.53
   1   2 -21    3.98    1.77
   1   2 -21    3.95    1.83
   1  -2 -21    1.28    1.53
   1  -2 -19   -0.29    1.46
   1   2 -19   -0.49    1.65
   1   2 -19    0.31    1.56
   1  -2 -19    0.95    1.49
   1   2 -19    0.90    1.06
  -1   2  19    1.23    1.36
  -1  -2  19    0.12    1.74
   1  -2 -19    0.99    1.23
   1  -2 -19    0.27    1.44
   1  -2 -19    2.53    1.55
   1   2 -19    0.17    1.97
  -1  -2  17   21.44    1.88
   1   2 -17   19.66    1.61
   1  -2 -17   22.06    2.14
  -1  -2  17   18.36    2.21
  -1  -2  17   18.80    2.25
   1  -2 -17   19.83    2.03
   1  -2 -17   20.64    1.87
  -1  -2  15  155.75    6.33
  -1   2  15  155.19    6.35
  -1  -2  15  158.65    6.89
   1  -2 -15  159.64    6.81
   1   2 -15  168.75    6.96
   1   2 -15  167.07    6.96
  -1  -2  15  161.04    6.52
  -1  -2  15  170.87    6.77
   1  -2 -15  159.89    6.72
   1  -2 -15  154.09    6.72
   1  -2 -15  164.48    9.25
  -1  -2  15  171.93    6.81
   1  -2 -15  156.41    6.74
  -1  -2  13  434.89   14.77
  -1   2  13  402.97   14.70
  -1  -2  13  418.62   14.85
  -1  -2  13  424.86   15.31
   1  -2 -13  417.70   15.09
   1  -2 -13  411.10   15.13
   1   2 -13  417.87   15.18
   1  -2 -13  424.43   15.06
  -1  -2  13  408.93   14.87
  -1  -2  13  408.42   14.98
  -1  -2  13  428.63   15.06
   1  -2 -13  382.89   17.46
  -1  -2  11   88.62    3.96
  -1  -2  11   93.02    4.06
   1  -2 -11   98.16    4.15
   1  -2 -11   91.43    4.07
   1   2 -11   88.40    4.14
   1  -2 -11   88.50    4.09
   1   2 -11   90.62    4.15
  -1  -2  11   93.48    3.89
  -1   2  11   91.42    3.81
   1  -2 -11   85.70    6.36
  -1  -2  11   96.90    4.12
   1  -2 -11   83.76    4.08
  -1  -2  11   95.90    3.84
   1  -2  -9   19.44    1.27
   1  -2  -9   17.25    1.58
  -1  -2   9   18.10    1.41
   1  -2  -9   18.18    1.58
  -1  -2   9   18.75    1.32
   1   2  -9   18.50    1.00
   1  -2  -9   17.86    1.35
   1   2  -9   16.57    1.60
   1  -2  -9   19.22    1.60
   1   2  -9   19.26    1.56
  -1  -2   9   18.47    1.71
  -1  -2   9   19.46    1.74
   1  -2  -9   18.55    1.59
  -1  -2   9   19.20    1.41
  -1   2   9   19.26    1.42
   1  -2  -7   46.50    2.53
  -1  -2   7   48.95    2.19
  -1  -2   7   46.35    2.47
  -1  -2   7   46.93    2.30
   1  -2  -7   46.07    2.41
  -1  -2   7   46.21    2.12
   1   2  -7   46.28    1.82
  -1  -2   7   48.81    2.38
   1   2  -7   44.62    2.25
   1   2  -7   46.39    2.36
   1  -2  -7   48.60    2.34
  -1   2   7   44.23    2.11
  -1  -2   7   47.42    2.14
   1  -2  -5  921.05   32.71
  -1  -2   5  913.12   32.52
  -1   2   5  973.43   32.46
   1  -2  -5  940.23   32.70
  -1  -2   5  964.78   32.54
   1  -2  -5  991.02   32.73
   1  -2  -5  964.92   32.52
   1  -2  -5 1048.22   32.54
  -1  -2   5  961.47   32.52
   1  -2  -5  950.98   32.58
  -1  -2   5  994.35   33.12
   1  -2  -5  963.37   32.82
  -1  -2   5  945.91   32.55
   1   2  -5  930.94   32.41
  -1  -2   5  967.09   32.65
  -1  -2   5  994.88   32.53
  -1  -2   5  976.93   32.64
  -1  -2   3  272.96    9.58
  -1  -2   3  265.26    9.35
   1  -2  -3  271.06    9.56
  -1  -2   3  263.11    9.40
  -1  -2   3  273.82    9.46
  -1   2   3  275.65    9.42
   1  -2  -3  287.80    9.57
   1  -2  -3  276.74    9.38
   1  -2  -3  276.13    9.35
   1   2  -3  262.72    9.19
  -1  -2   3  260.19    9.52
  -1  -2   3  264.43    9.81
   1  -2  -3  274.87    9.42
  -1  -2   3  274.46    9.42
   1  -2  -3  276.09    9.65
   1  -2  -3  262.89    9.51
  -1  -2   3  266.78    9.37
  -1  -2   3  273.39    9.38
  -1  -2   1  686.54   23.55
   1  -2  -1  690.83   23.14
  -1  -2   1  679.92   23.15
  -1  -2   1  708.74   23.54
  -1  -2   1  696.54   23.29
   1  -2  -1  661.88   23.25
   1  -2  -1  692.43   23.16
  -1  -2   1  664.76   23.15
  -1   2   1  679.32   23.05
  -1  -2   1  705.88   23.37
  -1   2   1  693.27   23.17
  -1  -2   1  711.59   23.23
   1   2  -1  667.49   23.05
  -1  -2  -1 9496.00  305.81
  -1   2  -1 9236.22  305.43
  -1  -2  -1 9191.16  305.59
   1  -2   1 8937.59  305.55
   1  -2   1 9122.45  305.57
  -1  -2  -1 9110.42  305.96
  -1  -2  -1 9215.80  305.63
  -1   2  -1 9214.20  305.53
  -1  -2  -1 9197.31  305.58
   1  -2   1 9508.58  305.58
  -1  -2  -1 9442.82  306.07
  -1  -2  -1 9346.23  305.52
  -1  -2  -1 8927.56  305.40
   1  -2   1 8903.97  305.68
  -1  -2  -1 9086.00  305.65
   1  -2   1 9312.50  305.67
  -1  -2  -1 9137.19  305.66
  -1  -2  -1 9331.92  307.03
   1  -2   1 8761.10  305.62
  -1  -2  -3  415.63   14.26
  -1   2  -3  401.06   14.13
   1  -2   3  418.02   14.13
  -1  -2  -3  379.00   15.82
  -1  -2  -3  417.85   14.73
  -1  -2  -3  417.07   14.25
  -1  -2  -3  435.51   14.46
   1  -2   3  412.46   14.12
  -1  -2  -3  431.79   14.66
  -1  -2  -3  460.29   14.30
  -1  -2  -3  416.56   14.17
   1  -2   3  409.11   14.24
  -1  -2  -3  416.88   14.17
   1  -2   3  420.12   14.25
   1  -2   3  413.36   14.14
  -1  -2  -3  383.76   14.00
   1  -2   3  416.68   14.31
  -1   2  -3  408.85   14.18
   1  -2   3  419.23   14.26
  -1  -2  -5   12.78    1.11
  -1  -2  -5   13.25    1.47
  -1  -2  -5   12.27    1.14
  -1  -2  -5   10.69    1.17
  -1  -2  -5   11.23    1.98
  -1  -2  -5   11.72    1.12
  -1  -2  -5   13.07    1.44
  -1  -2  -5   12.21    1.05
  -1  -2  -5   12.45    1.17
   1  -2   5    8.81    0.97
  -1  -2  -5   10.98    3.49
   1  -2   5    9.66    1.13
  -1   2  -5   12.59    0.98
   1  -2   5   12.59    1.08
  -1  -2  -7  315.40   11.65
   1   2   7  321.55   10.95
  -1  -2  -7  321.28   11.24
  -1  -2  -7  314.49   11.16
  -1  -2  -7  304.90   11.18
   1   2   7  311.24   10.96
   1  -2   7  304.76   11.13
  -1   2  -7  313.99   11.35
   1  -2   7  312.25   11.02
  -1  -2  -7  329.53   11.26
  -1  -2  -7  316.50   11.10
  -1  -2  -7  338.42   11.38
   1  -2   7  317.20   11.01
  -1   2  -7  315.94   10.73
  -1  -2  -7  298.29   13.22
  -1  -2  -9    8.99    1.60
   1  -2   9    3.84    0.95
  -1  -2  -9    6.05    1.20
   1   2   9    4.26    1.00
   1  -2   9    4.64    1.16
   1  -2   9    4.25    0.92
  -1  -2  -9    4.44    1.16
  -1  -2  -9    5.42    0.94
  -1   2  -9    5.47    0.74
  -1  -2  -9    5.36    1.17
  -1   2  -9    4.52    1.19
  -1  -2  -9    5.14    0.96
   1   2   9    6.46    1.08
  -1  -2  -9    5.29    1.11
  -1  -2  -9    2.96    3.12
  -1   2  -9    4.15    1.15
  -1  -2 -11    0.07    1.60
   1   2  11   -0.05    1.12
  -1  -2 -11    0.30    0.87
  -1  -2 -11    0.89    1.12
  -1  -2 -11    0.22    1.15
  -1   2 -11   -0.26    1.17
  -1  -2 -11    0.16    1.10
   1  -2  11    0.15    1.55
  -1  -2 -11   -0.51    3.09
  -1   2 -11   -0.58    1.12
  -1  -2 -11    1.03    0.96
   1  -2  11    0.19    1.14
   1   2  11   -0.25    1.11
   1  -2  11    0.42    1.03
  -1  -2 -11    0.18    0.98
  -1  -2 -11    0.79    1.12
   1   2  13    7.79    1.40
   1  -2  13    9.23    1.36
  -1  -2 -13    8.56    1.40
  -1  -2 -13   10.49    1.49
  -1   2 -13    9.21    1.57
   1  -2  13    8.30    1.33
   1  -2  13    9.37    1.73
  -1  -2 -13    7.69    3.40
  -1   2 -13    8.53    1.53
  -1  -2 -13    9.28    1.24
  -1   2 -13    7.83    0.94
   1   2  13    7.52    1.25
   1  -2  13    6.45    1.37
  -1  -2 -13    7.20    1.39
  -1  -2 -13    8.27    1.44
  -1  -2 -13    7.87    1.29
   1   2  15  186.74    7.46
  -1  -2 -15  187.88    7.81
  -1   2 -15  187.87    7.98
  -1  -2 -15  200.31    7.78
   1  -2  15  198.67    7.41
  -1  -2 -15  199.46    7.55
  -1  -2 -15  193.38    7.41
  -1  -2 -15  186.65    7.71
   1   2  15  191.15    7.39
   1  -2  15  187.27    7.59
  -1  -2 -15  179.49    7.62
  -1  -2 -17   66.00    3.61
  -1  -2 -17   68.22    3.61
  -1  -2 -17   61.35    3.37
   1   2  17   60.48    3.24
   1  -2  17   61.57    3.76
   1  -2  17   60.52    3.79
   1  -2  17   62.24    3.24
  -1   2 -17   64.72    3.86
  -1   2 -17   59.89    3.77
  -1  -2 -17   65.77    3.70
   1  -2  19   82.96    4.44
   1   2  19   71.14    3.78
  -1   2 -19   73.66    3.75
  -1   2 -19   79.31    4.45
  -1   2 -19   68.37    4.40
  -1  -2 -19   71.53    4.17
  -1  -2 -19   74.28    3.92
  -1  -2 -19   79.73    4.23
   1  -2  19   72.14    4.28
  -1   2 -19   74.65    4.51
  -1   2 -21    8.77    1.46
  -1  -2 -21    8.25    1.82
  -1   2 -21    9.18    2.24
   1  -2  21    9.82    2.27
  -1   2 -21    4.79    1.93
  -1   2 -21    8.80    2.03
  -1  -2 -21    7.58    1.89
  -1  -2 -21    4.31    1.42
   1   2  21    7.47    1.73
  -1   2 -23    6.77    1.40
  -1   2 -23    6.88    2.02
  -1   2 -23    8.09    2.00
   1  -2  23    7.58    2.08
  -1  -2 -23    6.71    1.49
   1   2  23    5.11    1.67
   1  -2  25    4.61    1.50
   1   2  25    3.17    1.46
  -1   2 -25    4.54    1.21
  -1  -2 -25    6.36    1.41
  -1   2 -25    6.86    1.80
  -1   2 -25    5.17    1.63
  -1   2 -25    5.46    1.66
   1  -2  27    6.32    1.39
   1   2  27    4.73    1.35
  -1  -2 -27    7.62    1.28
  -1  -2 -27    7.99    1.55
  -1   2 -27    9.00    1.64
  -1   2 -27    6.50    1.47
  -1   2 -27    9.63    1.53
   1   2  29    0.39    0.93
   1  -2  29    3.06    0.99
  -1   2 -29    0.06    0.87
  -1  -2 -29    1.83    0.95
  -1   2 -29    1.49    1.04
   1   2  31   -0.27    0.54
  -1   3  30    0.35    0.65
   1   3 -30    0.28    0.77
   1   3 -30    0.77    0.70
   1   3 -28    8.74    1.41
   1   3 -28   10.64    1.50
  -1  -3  28    8.67    1.13
  -1   3  28    5.30    1.17
   1  -3 -28   11.05    1.39
   1   3 -28    8.46    1.45
  -1   3  28    9.48    1.12
  -1  -3  26   15.66    1.63
  -1   3  26   13.85    1.61
   1  -3 -26   14.25    1.87
   1   3 -26   14.33    1.95
   1   3 -26   17.81    2.02
   1   3 -26   17.94    2.09
   1  -3 -26   18.66    1.71
  -1   3  24   30.09    2.53
   1   3 -24   30.63    2.92
   1   3 -24   32.45    2.87
   1  -3 -24   31.45    2.78
  -1  -3  24   34.99    2.42
   1  -3 -24   30.49    2.38
   1  -3 -22   33.91    2.52
  -1  -3  22   31.17    2.87
   1   3 -22   32.43    3.06
   1   3 -22   33.69    3.09
  -1   3  22   33.47    2.68
   1  -3 -22   39.18    3.09
   1  -3 -20   77.98    4.90
   1   3 -20   99.87    5.09
   1   3 -20   83.69    4.93
  -1  -3  20   86.43    4.67
  -1   3  20   85.08    4.20
   1  -3 -20   83.15    4.77
   1  -3 -20   87.41    4.62
   1  -3 -20   84.49    4.06
   1  -3 -20   90.46    4.38
   1   3 -20   87.22    5.14
   1  -3 -18   29.44    2.90
   1  -3 -18   34.83    2.25
   1  -3 -18   36.27    2.74
  -1   3  18   35.66    2.36
   1  -3 -18   30.74    5.31
  -1  -3  18   34.80    2.89
  -1  -3  18   32.59    2.59
  -1  -3  18   34.40    2.44
   1  -3 -18   32.41    2.43
   1   3 -18   31.83    2.82
   1   3 -18   31.86    2.82
   1  -3 -16  103.10    4.63
   1  -3 -16   89.76    5.02
   1  -3 -16  106.16    7.92
  -1  -3  16  101.87    4.86
  -1  -3  16  101.21    4.52
   1   3 -16  100.93    5.02
  -1  -3  16   99.31    4.70
  -1  -3  16  101.19    4.87
  -1  -3  16   96.97    5.18
   1  -3 -16   97.35    4.82
   1  -3 -16   98.15    4.36
  -1  -3  14   86.84    4.30
  -1  -3  14   93.32    4.40
   1  -3 -14   98.56    7.53
  -1  -3  14   96.59    4.47
   1  -3 -14   82.18    4.58
   1  -3 -14   87.83    4.10
   1   3 -14   88.26    4.53
  -1  -3  14   93.34    4.12
   1  -3 -14   76.67    4.29
   1  -3 -14   86.37    4.38
   1  -3 -14   98.10    4.05
  -1   3  14   90.93    4.01
  -1  -3  14   94.90    4.16
   1   3 -14   91.86    4.51
  -1  -3  12   48.36    2.73
   1  -3 -12   41.89    5.36
  -1  -3  12   43.74    2.68
   1  -3 -12   43.07    2.87
   1  -3 -12   43.65    2.34
   1  -3 -12   46.15    2.71
   1  -3 -12   43.96    2.45
   1   3 -12   43.60    2.79
  -1  -3  12   43.09    2.43
   1  -3 -12   42.76    2.75
   1  -3 -12   41.86    2.68
  -1   3  12   46.16    2.37
  -1  -3  12   44.33    2.47
   1   3 -12   46.71    2.75
   1  -3 -10   12.70    1.48
   1  -3 -10   12.11    1.66
   1  -3 -10   12.08    3.96
  -1  -3  10   12.70    1.60
  -1  -3  10   14.15    1.66
   1  -3 -10   17.02    1.37
  -1  -3  10   14.89    1.50
   1  -3 -10   12.84    1.34
  -1  -3  10   13.32    2.05
   1   3 -10   15.19    1.63
  -1   3  10   14.22    1.29
  -1  -3  10   14.03    1.41
  -1  -3  10   14.65    1.41
   1  -3 -10   11.62    1.24
   1  -3 -10   14.21    1.61
   1   3 -10   14.66    1.56
   1  -3 -10   11.67    1.53
   1  -3  -8  129.61    5.47
  -1  -3   8  119.90    5.05
  -1  -3   8  121.65    5.30
   1  -3  -8  129.18    5.32
   1  -3  -8  128.18    5.30
  -1  -3   8  127.64    4.98
  -1  -3   8  125.08    5.12
   1  -3  -8  109.14    7.87
   1  -3  -8  136.45    5.35
   1  -3  -8  131.30    5.04
  -1  -3   8  138.47    5.07
   1  -3  -8  136.70    5.01
  -1  -3   8  119.38    5.79
   1  -3  -8  129.18    5.09
   1   3  -8  138.21    5.40
  -1   3   8  121.08    5.08
   1   3  -8  137.15    5.25
  -1  -3   8  134.12    5.06
  -1  -3   8  127.98    5.20
   1   3  -6    0.62    0.64
  -1  -3   6    1.05    1.04
   1  -3  -6    1.90    1.05
  -1  -3   6    0.96    1.03
  -1  -3   6    1.68    0.89
   1  -3  -6    1.75    0.89
   1  -3  -6    1.49    0.86
  -1  -3   6    0.86    1.16
   1  -3  -6    2.25    0.83
  -1  -3   6    0.39    0.84
  -1  -3   6    1.78    1.42
   1  -3  -6    2.05    0.86
  -1  -3   6    1.53    0.82
  -1  -3   6    1.79    1.05
  -1  -3   6    1.36    1.35
  -1   3   6    1.69    0.96
   1  -3  -6    2.09    1.07
   1  -3  -6    1.31    0.98
   1  -3  -4  152.64    5.68
   1  -3  -4  158.18    5.66
   1   3  -4  153.52    5.54
  -1  -3   4  144.86    5.65
  -1  -3   4  150.41    5.85
   1  -3  -4  152.98    5.67
  -1  -3   4  162.09    5.83
  -1   3   4  163.95    5.73
  -1  -3   4  156.29    5.72
   1  -3  -4  157.50    5.69
  -1   3   4  144.76    5.45
  -1  -3   4  149.59    5.54
   1  -3  -4  151.82    5.84
   1  -3  -2   52.26    2.42
  -1  -3   2   51.25    2.38
   1  -3  -2   56.21    2.38
  -1  -3   2   51.25    2.34
  -1  -3   2   60.65    4.43
   1   3  -2   52.76    2.26
   1   3  -2   54.59    2.19
  -1   3   2   54.09    2.40
  -1  -3   2   50.27    2.84
  -1  -3   2   51.03    2.38
   1   3  -2   52.00    2.28
   1  -3  -2   50.57    2.49
  -1  -3   2   58.02    2.72
  -1  -3   2   56.80    2.39
   1  -3  -2   55.37    2.49
   1  -3  -2   57.91    2.54
  -1  -3   2   55.32    2.69
  -1   3   2   55.95    2.42
  -1  -3   2   54.52    2.52
   1  -3  -2   56.99    2.41
  -1  -3   0  112.70    4.65
   1  -3   0  116.49    6.39
  -1  -3   0  117.53    6.60
  -1  -3   0  112.28    5.30
  -1  -3   0  112.13    4.25
   1  -3   0  113.79    4.26
  -1   3   0  108.34    3.95
  -1  -3   0  112.71    4.27
  -1   3   0  109.86    4.20
  -1  -3   0  112.12    4.35
   1   3   0  106.18    4.15
  -1  -3   0  113.18    4.83
   1  -3   0  103.68    4.30
  -1  -3   0  111.88    4.20
   1  -3   0  110.39    4.38
   1  -3   0  112.91    4.49
  -1  -3   0  114.82    4.23
   1  -3   0  116.26    4.38
  -1  -3   0  109.25    4.44
  -1  -3   0  116.53    4.26
   1  -3   0  113.55    4.39
   1  -3   0  111.20    4.24
   1   3   0  109.47    4.14
  -1  -3   0  110.62    4.37
  -1   3   0  117.19    4.24
   1  -3   2  363.88   11.97
  -1   3  -2  324.56   11.73
  -1  -3  -2  333.50   11.91
   1  -3   2  326.17   11.73
  -1  -3  -2  334.15   12.23
  -1  -3  -2  336.74   11.67
  -1  -3  -2  338.25   11.73
  -1  -3  -2  341.64   11.89
   1  -3   2  337.28   11.88
  -1  -3  -2  340.63   12.60
  -1  -3  -2  340.58   11.77
  -1   3  -2  335.76   11.66
  -1  -3  -2  341.35   11.84
  -1  -3  -2  334.91   11.79
  -1  -3  -2  345.16   12.51
   1  -3   2  330.46   11.76
  -1  -3  -2  327.09   11.65
   1  -3   2  353.10   11.89
   1  -3   2  330.98   11.73
  -1  -3  -2  341.13   14.19
   1  -3   2  307.01   13.24
  -1   3  -2  344.09   11.78
  -1  -3  -2  351.41   11.79
   1   3   2  337.03   11.70
   1  -3   2  346.57   11.80
  -1  -3  -2  332.77   11.86
   1  -3   2  327.10   11.79
  -1  -3  -4  317.59   11.26
   1  -3   4  344.80   11.36
  -1  -3  -4  307.04   11.66
  -1   3  -4  317.60   11.13
   1  -3   4  311.81   11.13
  -1  -3  -4  321.65   13.76
   1  -3   4  333.92   12.35
   1  -3   4  332.44   11.41
  -1  -3  -4  324.93   11.47
  -1  -3  -4  320.70   11.66
   1  -3   4  324.13   11.16
  -1  -3  -4  317.06   12.16
  -1  -3  -4  330.18   11.27
   1  -3   4  303.80   11.14
   1   3   4  306.48   10.84
  -1  -3  -4  310.34   11.21
  -1   3  -4  320.56   11.20
   1  -3   4  330.13   11.31
  -1  -3  -4  321.09   11.20
   1  -3   4  318.29   11.15
   1  -3   4  322.19   11.27
   1   3   4  323.21   11.15
  -1  -3  -4  309.15   10.96
  -1  -3  -6   36.90    2.03
  -1  -3  -6   36.56    4.59
   1   3   6   35.18    2.00
  -1  -3  -6   41.96    2.89
  -1  -3  -6   38.94    1.97
  -1  -3  -6   40.37    2.10
   1  -3   6   40.25    1.97
  -1  -3  -6   37.14    1.99
   1  -3   6   41.69    2.00
   1  -3   6   38.98    2.07
  -1  -3  -6   34.45    2.02
  -1  -3  -6   33.84    2.00
  -1   3  -6   38.06    1.87
   1  -3   6   36.96    2.00
   1  -3   6   37.09    2.01
  -1   3  -8    1.71    0.77
   1  -3   8    1.53    0.99
  -1  -3  -8    2.06    0.98
  -1  -3  -8    0.59    3.65
  -1  -3  -8    2.16    1.10
  -1  -3  -8    1.03    2.01
  -1  -3  -8    2.41    1.14
  -1  -3  -8    2.18    0.89
  -1  -3  -8    3.98    1.10
  -1  -3  -8    1.95    0.88
  -1   3  -8    2.33    1.18
   1  -3   8    2.11    0.95
   1   3   8    1.38    0.89
   1  -3   8    1.73    1.02
  -1  -3  -8    1.84    1.02
  -1  -3  -8    2.10    1.22
   1  -3   8    2.75    0.96
  -1  -3 -10    4.83    1.10
  -1  -3 -10    2.73    2.14
  -1  -3 -10    3.49    1.15
  -1  -3 -10    3.88    1.24
  -1  -3 -10    3.58    1.19
   1  -3  10    3.51    1.08
  -1  -3 -10    2.60    1.17
   1  -3  10    3.72    1.03
   1  -3  10    2.95    0.98
  -1  -3 -10    3.09    1.00
   1   3  10    3.34    1.02
   1  -3  10    3.70    1.16
  -1   3 -10    3.80    1.29
  -1  -3 -10    0.98    3.55
  -1   3 -10    3.81    1.21
   1  -3  10    1.99    1.42
  -1   3 -12  216.10    8.84
  -1  -3 -12  216.54    8.40
   1  -3  12  208.19    8.29
  -1   3 -12  223.50    8.76
   1   3  12  215.88    8.18
   1  -3  12  225.16    8.45
  -1  -3 -12  231.31   11.95
   1  -3  12  222.96    8.65
  -1  -3 -12  208.53    8.49
  -1  -3 -14   58.12    3.14
  -1  -3 -14   52.47    2.86
   1  -3  14   50.68    2.94
  -1  -3 -14   49.08    2.92
   1  -3  14   50.95    2.91
   1   3  14   46.86    2.66
   1  -3  14   55.93    2.87
   1  -3  16   41.80    2.60
  -1   3 -16   41.05    3.04
   1  -3  16   41.52    3.04
   1  -3  16   38.21    2.97
   1   3  16   40.34    2.50
   1  -3  16   42.17    2.67
  -1  -3 -16   43.05    2.67
   1  -3  18    7.09    1.53
   1   3  18    8.68    1.61
  -1  -3 -18   11.11    1.51
   1  -3  18    7.64    2.08
   1  -3  18    8.18    2.12
  -1  -3 -18    6.66    1.51
  -1   3 -18    9.53    2.07
  -1   3 -18    7.12    1.91
  -1   3 -20   40.58    3.38
  -1   3 -20   41.79    3.32
  -1   3 -20   36.43    3.44
  -1  -3 -20   43.13    2.81
  -1   3 -20   40.62    2.60
  -1  -3 -20   40.82    2.66
   1  -3  20   44.15    3.29
   1   3  20   40.07    2.71
   1   3  22    0.28    1.30
  -1  -3 -22    0.68    1.16
  -1   3 -22    2.03    1.65
  -1   3 -22    0.18    1.70
  -1  -3 -22    1.86    1.44
   1  -3  22    3.48    1.91
  -1  -3 -22    2.03    1.37
  -1  -3 -24   64.20    3.51
  -1   3 -24   66.20    3.95
   1   3  24   63.19    3.60
  -1  -3 -24   58.65    3.74
  -1   3 -24   69.75    4.23
  -1   3 -24   64.81    4.02
   1  -3  24   67.60    3.86
  -1   3 -26    9.56    1.65
  -1   3 -26   10.15    1.60
  -1  -3 -26   10.19    1.50
  -1   3 -26    7.27    1.65
   1   3  26    8.72    1.46
   1  -3  26    9.23    1.44
  -1  -3 -26    9.67    1.38
  -1   3 -28    5.81    1.18
   1   3  28    3.08    1.04
   1  -3  28    5.47    1.04
  -1   3 -28    4.60    1.07
  -1   3 -28    6.51    1.13
  -1   3 -30    0.89    0.64
   1   3  30    1.08    0.59
   1   4 -29    0.87    0.69
  -1   4  29    1.91    0.69
   1   4 -29    0.90    0.71
   1   4 -27   15.83    1.64
   1  -4 -27   14.97    1.20
   1   4 -27   16.26    1.62
   1   4 -27   15.55    1.59
  -1   4  27   11.96    1.32
  -1   4  27   14.98    1.44
   1  -4 -25   16.06    1.78
   1   4 -25   16.98    2.12
  -1   4  25   20.01    1.81
  -1   4  25   15.07    1.69
   1   4 -25   22.32    2.08
  -1   4  23   26.48    2.32
   1  -4 -23   28.61    2.50
   1   4 -23   27.79    2.63
   1   4 -23   24.53    2.53
   1   4 -23   27.04    2.78
   1   4 -21   -0.66    1.63
   1   4 -21   -0.67    1.65
   1  -4 -21    2.13    1.54
   1  -4 -21    0.23    1.20
  -1   4  21    2.44    1.52
   1   4 -19    3.84    1.86
   1  -4 -19    4.95    1.62
   1   4 -19    6.21    1.86
  -1  -4  19    6.27    1.78
  -1  -4  19    4.14    1.80
  -1  -4  19    4.76    1.50
   1  -4 -19    6.34    1.34
   1  -4 -19    3.67    1.37
  -1   4  19    4.93    1.63
   1   4 -17   37.52    2.98
   1  -4 -17   34.66    2.85
  -1  -4  17   33.46    2.73
  -1  -4  17   37.02    2.82
  -1  -4  17   45.25    3.70
   1  -4 -17   37.88    2.47
   1  -4 -17   31.76    5.96
  -1   4  17   36.33    2.70
  -1  -4  15   30.22    2.48
  -1  -4  15   26.22    2.37
   1  -4 -15   23.60    5.41
   1   4 -15   21.73    2.39
   1  -4 -15   28.83    2.47
   1   4 -15   26.14    2.46
   1  -4 -15   26.97    2.03
  -1  -4  15   27.36    2.21
  -1  -4  15   28.47    3.05
   1  -4 -15   26.71    2.16
  -1   4  15   29.23    2.31
  -1  -4  13  117.35    5.47
   1  -4 -13  137.09    9.54
   1  -4 -13  119.26    5.27
   1  -4 -13  116.16    5.08
  -1  -4  13  130.01    5.27
  -1  -4  11  153.53    6.15
  -1  -4  11  162.16    6.23
   1  -4 -11  153.68    6.29
   1  -4 -11  154.00    6.52
   1  -4 -11  146.66    6.13
   1  -4 -11  158.34    6.52
   1   4 -11  155.78    6.71
  -1   4  11  153.16    6.33
   1   4 -11  155.00    6.51
   1  -4  -9    1.13    1.01
  -1  -4   9    0.81    1.01
   1  -4  -9    0.70    0.99
  -1   4   9   -0.23    1.11
   1  -4  -9    3.23    3.91
   1   4  -9    0.35    1.06
   1  -4  -9    1.71    1.07
  -1  -4   9   -0.29    1.16
   1   4  -9   -0.84    1.21
  -1  -4   9    1.07    1.03
  -1  -4   7   66.46    3.18
   1  -4  -7   59.58    6.20
   1  -4  -7   70.83    3.13
   1  -4  -7   68.58    3.05
  -1  -4   7   64.33    3.08
   1  -4  -7   68.07    3.11
  -1   4   7   64.75    3.16
   1  -4  -7   67.02    3.27
  -1  -4   7   62.81    3.55
  -1  -4   7   69.60    3.34
   1   4  -7   65.70    2.87
  -1  -4   7   62.92    3.19
  -1  -4   7   68.01    3.08
   1  -4  -5  106.41    4.31
   1   4  -5  100.57    4.12
   1  -4  -5  107.13    4.31
  -1  -4   5  109.57    4.31
  -1  -4   5  106.43    4.55
   1  -4  -5  107.95    4.36
  -1   4   5  103.27    4.34
   1  -4  -5  104.60    4.45
   1  -4  -5  102.83    4.41
   1  -4  -5   83.31    7.31
  -1  -4   5  106.39    4.32
  -1  -4   5  110.53    4.56
  -1  -4   5  108.57    4.39
   1  -4  -5  105.29    4.48
   1  -4  -5  108.53    4.36
  -1  -4   3   30.01    1.89
   1  -4  -3   32.74    1.82
   1   4  -3   32.70    1.72
  -1   4   3   34.26    1.92
  -1  -4   3   31.23    1.80
  -1   4   3   31.89    1.84
  -1  -4   3   31.87    2.07
   1  -4  -3   31.16    1.90
  -1  -4   3   30.28    1.84
   1  -4  -3   31.52    1.84
   1  -4  -3   33.02    1.96
   1   4  -3   33.94    1.79
   1  -4  -3   30.10    1.86
  -1  -4   3   29.55    2.16
  -1  -4   3   31.59    1.87
   1  -4  -3   26.79    4.57
   1  -4  -3   34.75    2.20
   1  -4  -3   33.73    1.96
  -1  -4   1  548.64   21.08
  -1  -4   1  519.49   18.40
   1  -4  -1  528.44   21.19
   1   4  -1  526.01   18.22
  -1   4   1  525.89   18.36
   1   4  -1  516.78   18.31
   1  -4  -1  547.68   18.50
  -1  -4   1  563.50   18.43
   1  -4  -1  518.24   18.40
  -1  -4   1  509.60   18.40
   1  -4  -1  555.72   18.61
   1   4  -1  517.80   18.31
   1  -4  -1  561.38   18.55
  -1  -4   1  528.25   18.70
  -1  -4   1  535.24   18.43
   1  -4  -1  528.23   18.41
   1  -4  -1  520.98   18.38
  -1  -4   1  516.77   18.48
  -1   4   1  517.16   18.36
  -1  -4   1  552.51   18.42
   1  -4  -1  543.42   18.54
  -1  -4   1  524.83   18.70
  -1   4  -1   12.29    1.18
   1   4   1   10.71    1.12
  -1   4  -1   12.48    1.16
  -1  -4  -1   19.12    3.84
   1  -4   1   11.69    1.20
   1  -4   1   14.02    3.56
  -1  -4  -1   12.26    1.22
  -1  -4  -1   11.68    1.12
   1  -4   1   12.63    1.28
  -1  -4  -1   11.79    1.24
   1  -4   1   11.67    1.17
   1  -4   1   11.84    1.39
   1  -4   1   11.88    1.25
  -1  -4  -1   13.87    1.15
   1  -4   1   13.87    1.48
  -1  -4  -1   13.84    1.62
  -1  -4  -1   11.88    1.40
   1  -4   1   14.55    1.41
   1   4   1   12.58    1.12
  -1   4  -1   12.00    1.16
  -1  -4  -3  257.72    9.36
   1  -4   3  247.25    9.30
  -1  -4  -3  258.28    9.28
   1  -4   3  270.39    9.53
  -1  -4  -3  263.34    9.52
  -1  -4  -3  268.71    9.46
   1  -4   3  272.40    9.50
   1  -4   3  252.73    9.29
  -1  -4  -3  259.97    9.37
   1  -4   3  255.95    9.31
  -1  -4  -3  237.39   12.35
   1  -4   3  268.26   11.36
  -1   4  -3  250.05    9.27
  -1  -4  -3  261.26    9.38
  -1   4  -3  251.92    9.36
   1  -4   3  257.35    9.43
   1   4   3  250.32    9.23
  -1  -4  -3  254.22    9.45
   1  -4   5   52.78    2.68
  -1  -4  -5   55.06    2.65
  -1   4  -5   56.26    2.59
   1  -4   5   61.95    2.89
  -1  -4  -5   54.45    2.69
   1   4   5   53.82    2.61
  -1  -4  -5   49.37    2.73
  -1  -4  -5   50.35    5.51
   1  -4   5   60.03    2.66
  -1  -4  -5   53.44    2.80
   1  -4   5   57.25    2.67
  -1  -4  -5   52.50    2.66
  -1  -4  -5   57.42    2.72
  -1  -4  -7   10.72    4.33
  -1  -4  -7   11.20    1.35
  -1  -4  -7   10.50    1.43
   1   4   7    7.35    1.24
  -1  -4  -7   11.24    1.31
   1  -4   7    9.95    1.27
   1  -4   7   10.27    1.33
  -1   4  -7   10.06    1.14
  -1  -4  -7   10.10    1.26
   1  -4   7   11.20    1.24
   1  -4   7   11.26    1.29
  -1  -4  -9   19.44    4.54
   1   4   9   17.94    1.63
  -1  -4  -9   20.08    1.64
   1  -4   9   20.05    1.61
  -1  -4  -9   19.73    1.59
  -1   4  -9   21.70    1.80
  -1  -4  -9   19.40    1.68
   1  -4   9   20.00    1.67
   1  -4   9   20.60    1.68
  -1   4  -9   18.65    1.90
   1  -4   9   18.16    1.60
  -1  -4  -9   17.66    1.57
  -1  -4 -11   70.08    3.48
  -1   4 -11   77.07    3.84
   1  -4  11   67.08    3.45
  -1  -4 -11   71.57    3.65
   1  -4  11   77.69    3.73
   1   4  11   69.16    3.50
   1  -4  11   72.68    3.46
   1  -4  11   74.77    3.42
  -1  -4 -11   69.10    3.43
  -1   4 -13   53.26    3.47
  -1  -4 -13   55.84    6.42
   1  -4  13   58.91    3.13
  -1  -4 -13   60.35    3.09
  -1  -4 -13   61.36    3.18
   1   4  13   53.00    3.10
  -1   4 -13   57.74    3.44
   1  -4  15    1.23    1.64
   1  -4  15    2.59    1.56
   1   4  15    0.75    1.33
  -1  -4 -15    0.26    1.23
   1  -4  15   -0.10    1.25
   1  -4  15    0.10    1.34
  -1  -4 -15    1.47    1.14
  -1  -4 -15    1.76    1.15
  -1   4 -15    1.40    1.52
   1  -4  15    0.58    1.61
  -1   4 -15    0.88    1.47
   1  -4  17    3.54    1.97
   1   4  17    3.16    1.42
  -1  -4 -17    1.26    1.36
  -1   4 -17    3.59    1.68
   1  -4  17    4.28    1.89
  -1  -4 -17    3.30    1.32
  -1  -4 -19  131.44    5.75
  -1  -4 -19  114.77    5.90
   1  -4  19  125.25    5.59
   1   4  19  113.67    5.69
  -1  -4 -19  139.35    5.66
  -1   4 -19  130.18    6.37
  -1   4 -19  123.08    6.27
   1  -4  19  127.80    5.92
   1  -4  21   17.22    2.21
   1   4  21   15.55    1.92
  -1  -4 -21   18.20    1.81
  -1   4 -21   13.63    2.39
  -1  -4 -21   16.32    1.87
  -1   4 -21   15.10    2.24
  -1   4 -21   17.88    2.39
   1   4  23   10.50    1.64
  -1   4 -23   11.38    2.03
  -1   4 -23    8.14    1.93
  -1   4 -23   11.58    1.97
  -1  -4 -23    7.84    1.41
  -1  -4 -23    8.77    1.37
  -1   4 -25    5.81    1.51
   1   4  25    2.14    1.19
   1   4  25    5.53    1.29
   1  -4  25    3.54    1.15
  -1   4 -25    5.33    1.52
   1   4  27    0.39    0.88
  -1   4 -27    2.58    1.13
  -1   4 -27    1.95    0.99
  -1  -4 -27    1.53    0.76
   1   4  27    2.25    0.95
  -1   4 -29    4.89    0.73
  -1   5  26    3.52    0.96
   1   5 -26    2.52    1.02
   1  -5 -26    1.69    0.66
  -1   5  26    3.50    0.94
   1   5 -26    5.13    1.18
   1   5 -26    2.09    1.07
   1   5 -24    5.51    1.61
  -1   5  24    6.42    1.31
   1   5 -24    8.54    1.51
   1  -5 -24    6.47    1.07
   1  -5 -24    8.08    1.22
  -1   5  24    7.93    1.28
   1   5 -22   39.59    2.86
   1   5 -22   44.91    3.30
   1  -5 -22   40.63    2.40
  -1   5  22   37.35    2.60
   1   5 -20   16.92    2.18
   1   5 -20   21.45    2.36
  -1   5  20   12.94    1.84
  -1   5  20   14.58    1.90
   1  -5 -20   20.68    1.86
  -1  -5  18    0.25    1.66
  -1  -5  18    2.48    1.43
  -1  -5  18    0.56    2.19
  -1   5  18    0.24    1.35
   1  -5 -18    0.69    1.31
   1   5 -18    2.34    1.51
   1   5 -18    2.29    1.69
  -1  -5  16   14.00    2.19
   1   5 -16   13.24    2.01
   1  -5 -16   12.47    1.84
  -1   5  16   13.12    1.88
  -1  -5  16   12.22    2.77
  -1  -5  16   12.17    1.85
   1  -5 -14   73.05    4.20
   1  -5 -14   86.83    4.04
  -1  -5  14   82.79    4.47
   1   5 -14   83.28    4.60
   1   5 -14   74.77    4.32
  -1   5  14   81.67    4.12
  -1   5  12   99.33    4.70
   1  -5 -12  114.62    9.32
   1  -5 -12  104.67    4.96
   1  -5 -12   97.78    4.59
   1   5 -12  103.14    5.23
  -1  -5  12  104.78    4.71
  -1  -5  12  101.24    4.64
   1   5 -10  127.83    5.92
   1  -5 -10  129.36    5.56
  -1  -5  10  132.07    5.46
  -1  -5  10  127.92    5.53
  -1  -5  10  129.34    5.47
  -1  -5  10  128.56    5.43
   1  -5 -10  126.63    5.41
  -1   5  10  130.92    5.54
  -1   5  10  119.83    5.51
   1  -5 -10  123.69    9.79
   1  -5  -8   12.37    4.85
  -1  -5   8   10.38    1.45
  -1  -5   8   12.70    1.48
   1  -5  -8   13.16    1.46
  -1  -5   8   10.07    1.60
   1  -5  -8   11.93    1.52
   1  -5  -8   10.35    1.34
  -1   5   8    9.14    1.48
  -1   5   6    4.19    1.13
   1  -5  -6    4.42    1.18
  -1  -5   6    3.97    1.21
  -1   5   6    2.41    1.19
  -1  -5   6    3.31    1.08
   1  -5  -6    2.23    1.01
  -1  -5   4    3.95    1.54
  -1   5   4    3.95    1.09
   1  -5  -4    3.38    1.13
   1  -5  -4    3.51    1.12
   1  -5  -4    3.14    1.04
   1  -5  -4    5.35    4.21
  -1  -5   4    2.38    1.13
  -1  -5   4    2.12    1.00
  -1   5   4    2.23    0.97
   1  -5  -2   73.39    3.41
  -1  -5   2   73.11    3.35
  -1   5   2   73.20    3.33
  -1  -5   2   67.99    3.68
   1  -5  -2   76.81    3.45
   1  -5  -2   70.30    3.37
  -1  -5   2   68.70    3.38
  -1  -5   2   72.22    3.48
   1  -5  -2   68.62    6.48
  -1  -5   2   72.55    3.45
   1  -5  -2   74.05    3.46
  -1   5   2   77.39    3.43
  -1  -5   2   73.03    3.56
  -1   5   2   77.17    3.40
  -1  -5   0   26.01    1.92
  -1  -5   0   26.97    2.29
  -1   5   0   29.31    1.76
  -1   5   0   30.49    1.87
   1  -5   0   29.37    1.95
  -1  -5   0   27.62    1.92
   1  -5   0   25.71    1.81
   1  -5   0   24.78    1.84
  -1  -5   0   27.53    1.93
   1  -5   0   28.48    1.86
   1  -5   0   26.67    4.47
   1   5   0   26.54    1.74
  -1   5   0   29.76    1.85
   1  -5   0   27.37    1.92
  -1  -5   0   27.52    2.04
   1  -5   0   28.84    2.00
  -1   5  -2   40.11    2.32
  -1  -5  -2   41.67    2.43
   1   5   2   42.24    2.26
   1  -5   2   40.13    2.36
   1  -5   2   48.74    2.57
  -1  -5  -2   43.69    2.42
   1  -5   2   39.68    2.36
  -1   5  -2   44.42    2.43
   1  -5   2   42.86    2.62
  -1  -5  -2   39.99    2.84
   1  -5   2   44.29    2.38
   1  -5   2   45.63    2.46
  -1  -5  -2   47.53    2.90
   1  -5   2   48.64    2.60
  -1  -5  -4   20.79    1.97
  -1   5  -4   19.16    1.47
  -1  -5  -4   18.49    1.67
  -1  -5  -4   20.90    1.84
   1   5   4   22.34    1.61
   1  -5   4   20.46    1.66
   1   5   4   18.48    1.57
   1  -5   4   17.84    1.66
  -1  -5  -6   21.13    1.85
   1   5   6   19.29    1.68
  -1   5  -6   19.84    1.51
   1  -5   6   20.01    1.72
   1   5   6   20.42    1.68
  -1  -5  -6   17.30    1.70
   1  -5   6   20.27    1.67
  -1  -5  -6   15.64    1.65
   1  -5   8  125.31    5.23
  -1   5  -8  119.06    5.69
  -1  -5  -8  126.26    5.31
  -1  -5  -8  125.83    5.37
   1  -5   8  118.62    5.21
  -1  -5  -8  119.42    5.18
  -1  -5  -8  124.26    5.22
  -1  -5  -8  118.27    9.21
   1  -5   8  118.71    5.16
   1  -5  10   77.02    3.75
  -1   5 -10   77.46    4.23
  -1  -5 -10   74.65    3.81
  -1   5 -10   79.04    4.08
   1  -5  10   82.08    3.81
  -1  -5 -10   72.31    3.68
  -1  -5 -10   75.41    3.70
  -1  -5 -10   81.67    3.85
  -1  -5 -10   74.61    3.88
   1   5  10   74.00    3.74
   1  -5  10   74.15    3.71
  -1   5 -12  101.74    5.31
  -1  -5 -12  107.03    4.90
   1   5  12   97.61    4.77
  -1   5 -12  105.69    5.20
  -1  -5 -12  108.50    4.85
   1  -5  12  111.77    4.90
   1  -5  12  104.53    4.76
   1  -5  14   26.79    2.48
   1   5  14   23.12    2.10
  -1  -5 -14   20.87    2.03
  -1   5 -14   22.16    2.47
  -1   5 -14   25.78    2.43
  -1   5 -16   28.19    2.71
   1  -5  16   35.73    2.74
  -1  -5 -16   30.56    2.42
   1   5  16   26.69    2.35
  -1   5 -16   29.02    2.84
   1  -5  16   28.58    2.35
   1  -5  16   30.66    3.41
  -1  -5 -18    0.32    1.23
   1   5  18    0.68    1.35
  -1   5 -18    1.79    1.72
   1  -5  18    2.26    1.41
   1   5  20   10.93    1.70
   1  -5  20   12.15    1.68
  -1  -5 -20   10.20    1.58
  -1   5 -20   11.87    2.01
  -1   5 -20   10.35    1.89
  -1   5 -22   13.52    1.98
  -1   5 -22   18.03    2.05
   1   5  22   17.48    1.81
  -1   5 -22   21.02    2.39
   1   5  22   15.11    1.70
  -1  -5 -22   19.77    1.73
  -1  -5 -22   18.70    1.65
   1   5  24   12.50    1.44
  -1   5 -24   17.13    1.83
   1   5  24   11.74    1.48
  -1   5 -24   16.79    1.80
  -1  -5 -24   19.80    1.44
   1   5  26   -0.14    0.72
  -1   5 -26    0.94    0.87
  -1  -5 -26    1.04    0.67
  -1   5 -26    0.79    0.80
   1   6 -25    4.50    0.91
   1   6 -25    4.70    0.80
  -1   6  25    4.47    0.69
  -1   6  23   15.94    1.36
  -1   6  23   13.63    1.40
   1   6 -23   15.90    1.75
  -1  -6  23   13.95    2.35
   1   6 -23   14.59    1.54
   1  -6 -23   18.88    1.29
  -1   6  21    2.55    1.08
   1  -6 -21    3.96    1.11
   1  -6 -21    3.71    1.05
   1   6 -21    1.14    1.61
   1   6 -21    3.24    1.37
  -1   6  21    5.07    1.30
   1  -6 -19    1.15    1.16
  -1  -6  19    5.68    2.12
  -1   6  19    1.28    1.34
   1  -6 -19    1.59    1.07
  -1  -6  19    4.22    1.62
  -1  -6  17   11.43    2.00
   1  -6 -17   12.68    1.61
  -1   6  17   11.60    1.74
   1  -6 -17   11.36    1.65
  -1   6  17   11.25    1.80
  -1  -6  17   14.79    2.75
  -1  -6  17   16.50    1.84
  -1   6  15   19.19    2.01
   1  -6 -15   20.79    1.99
   1   6 -15   17.02    2.23
  -1  -6  15   17.81    3.01
  -1  -6  15   17.34    1.94
   1  -6 -15   19.28    1.83
  -1  -6  15   16.94    2.29
   1  -6 -13    7.32    1.42
  -1  -6  13    6.60    1.99
   1   6 -13    4.64    1.62
   1  -6 -13    7.39    1.55
  -1   6  13    6.75    1.50
  -1   6  13    4.10    1.52
  -1  -6  13    8.11    2.68
  -1  -6  13    8.12    1.55
  -1  -6  11   24.34    2.08
  -1  -6  11   22.27    2.21
   1  -6 -11   19.54    1.98
  -1  -6  11   22.12    2.08
   1   6 -11   26.18    2.57
   1  -6 -11   21.87    2.07
  -1   6  11   20.99    2.14
  -1   6  11   25.08    2.11
  -1  -6   9    2.50    1.55
   1  -6  -9    1.91    1.26
  -1  -6   9    1.31    1.23
   1  -6  -9    6.87    4.82
   1   6  -9    1.05    1.52
  -1   6   9    3.25    1.47
  -1   6   9    1.71    1.32
  -1  -6   7    1.14    1.21
   1   6  -7    2.59    1.51
   1  -6  -7    3.50    1.30
  -1  -6   7    3.31    1.57
   1  -6  -7    1.75    1.27
  -1  -6   7    2.74    1.33
   1  -6  -7    3.26    4.81
  -1   6   7    2.33    1.29
  -1   6   7    1.14    1.25
  -1   6   5   13.06    1.63
  -1  -6   5   11.42    1.60
  -1  -6   5   10.23    1.67
   1  -6  -5    8.65    4.72
  -1  -6   5   10.36    1.47
   1  -6  -5   10.49    1.48
  -1  -6   5   10.81    1.74
   1  -6  -5   11.39    1.59
  -1   6   5   10.83    1.45
  -1   6   5   12.05    1.58
  -1   6   3  227.13    8.80
  -1  -6   3  234.14    8.92
  -1   6   3  222.98    8.93
  -1  -6   3  226.24    8.99
   1  -6  -3  227.19   13.22
   1  -6  -3  232.66    8.98
  -1  -6   3  247.73    9.03
   1  -6  -3  234.47    9.00
  -1  -6   3  228.23    8.96
  -1   6   3  235.63    8.95
  -1  -6   3  233.10    9.17
  -1   6   1  593.15   21.17
  -1  -6   1  630.20   21.18
   1  -6  -1  605.24   21.24
  -1  -6   1  603.92   21.26
  -1  -6   1  611.17   21.29
   1  -6  -1  592.07   21.23
   1  -6  -1  589.39   21.19
  -1  -6   1  583.02   21.25
  -1   6   1  593.10   21.19
  -1  -6   1  600.26   21.33
  -1   6  -1  122.34    5.20
  -1  -6  -1  124.74    5.19
   1  -6   1  123.06    5.28
   1  -6   1  121.16    5.27
  -1  -6  -1  129.02    5.38
  -1  -6  -1  121.89    5.33
  -1  -6  -1  123.52    5.40
   1  -6   1  122.93    5.30
  -1   6  -1  122.74    5.30
  -1  -6  -1  122.63    5.43
  -1  -6  -3   17.19    1.70
   1   6   3   13.45    1.48
   1  -6   3   13.60    1.70
   1  -6   3   15.39    1.62
  -1  -6  -3   13.81    1.64
   1  -6   3   16.57    1.67
  -1  -6  -3   12.25    1.59
  -1  -6  -5    0.91    1.24
   1  -6   5    0.62    1.39
  -1  -6  -5   -0.29    1.28
   1  -6   5    1.16    1.33
   1  -6   5    0.09    1.20
  -1  -6  -5    2.03    1.86
   1  -6   7   21.29    2.05
  -1  -6  -7   23.29    2.01
   1  -6   7   22.81    2.04
   1  -6   7   25.62    2.06
   1   6   7   20.35    1.92
  -1  -6  -7   21.83    1.97
  -1   6  -7   20.29    2.29
  -1   6  -9   51.59    3.24
   1  -6   9   55.64    3.13
  -1  -6  -9   48.98    3.00
   1  -6   9   51.77    3.00
  -1   6  -9   46.36    3.39
   1   6   9   47.48    2.99
  -1   6 -11   50.48    3.58
  -1  -6 -11   55.59    3.12
  -1   6 -11   59.31    3.49
   1  -6  11   51.24    3.20
  -1  -6 -11   51.40    3.10
   1  -6  11   57.90    3.17
   1  -6  11   56.66    3.18
   1   6  11   49.47    3.00
   1   6  11   45.87    3.12
  -1   6 -13   54.85    3.54
  -1  -6 -13   55.41    3.14
   1  -6  13   52.62    3.53
   1   6  13   48.82    3.03
   1  -6  13   55.50    3.16
  -1  -6 -13   55.05    3.17
  -1   6 -13   49.90    3.60
   1   6  13   49.93    3.21
  -1   6 -15   11.13    1.91
   1  -6  15   13.72    2.19
  -1  -6 -15   12.77    1.68
   1   6  15   12.41    1.72
   1  -6  15    9.25    2.58
   1  -6  15   10.09    1.74
  -1   6 -15   11.32    2.01
  -1  -6 -15   12.96    1.72
   1   6  15   10.59    1.74
  -1   6 -17    5.51    1.67
  -1  -6 -17    6.19    1.41
   1   6  17    4.38    1.37
   1  -6  17    7.44    2.31
   1  -6  17    5.68    1.48
  -1  -6 -17    4.06    1.26
   1   6  17    3.40    1.48
  -1   6 -19    0.73    1.31
  -1   6 -19   -0.26    1.43
   1   6  19    0.08    1.12
  -1  -6 -19    0.93    1.07
   1  -6  19   -0.59    1.21
   1   6  19    0.85    1.27
  -1  -6 -19   -0.46    1.06
   1   6  21    8.66    1.21
   1   6  21    6.88    1.29
  -1   6 -21   11.11    1.79
  -1  -6 -21   10.69    1.24
  -1  -6 -21   11.40    1.31
  -1   6 -21    9.70    1.59
  -1   6 -21    5.31    1.32
   1   6  23   12.88    1.19
  -1  -6 -23   18.01    1.28
   1   6  23   16.35    1.36
   1  -6  23   10.69    1.99
  -1   6 -23   17.11    1.54
   1  -7 -22    0.62    0.65
  -1   7  22    1.29    0.60
   1  -7 -20    1.72    1.26
   1  -7 -20    2.06    0.85
   1   7 -20    0.21    0.93
  -1   7  20    0.06    0.77
   1   7 -20   -0.09    1.26
   1  -7 -20    2.14    0.78
  -1   7  20    0.58    0.81
  -1   7  20    0.65    0.85
   1   7 -18    0.29    1.18
  -1   7  18    2.61    0.99
   1  -7 -18    1.63    0.94
  -1  -7  18    0.25    1.28
  -1  -7  18    1.68    2.75
  -1   7  18    5.49    1.19
   1  -7 -18    1.44    1.52
   1  -7 -18    2.32    1.02
   1  -7 -16   13.86    1.49
  -1   7  16   11.13    1.42
  -1   7  16   10.73    1.50
   1  -7 -16   11.88    1.40
  -1  -7  16    9.30    1.75
  -1  -7  16   12.66    1.54
  -1  -7  16   10.73    2.44
   1  -7 -16   10.40    1.94
   1   7 -16   14.37    1.82
   1  -7 -14   19.50    1.78
  -1  -7  14   19.70    1.85
  -1  -7  14   23.64    3.18
  -1   7  14   17.87    1.81
   1  -7 -12   12.09    1.60
  -1  -7  12   13.47    2.18
   1   7 -12    9.82    1.87
   1  -7 -12   10.75    1.55
  -1  -7  12   13.35    2.89
  -1  -7  12    9.40    1.56
  -1   7  12    8.77    1.53
  -1  -7  10   13.27    1.87
  -1   7  10   12.32    1.60
   1  -7 -10    8.77    1.51
  -1  -7  10   11.55    1.67
   1   7 -10   12.08    1.92
   1  -7 -10   12.71    1.66
   1  -7 -10   11.66    1.64
  -1  -7  10    9.58    1.68
  -1   7  10    9.11    1.55
   1   7  -8   36.24    2.87
   1  -7  -8   33.97    2.41
  -1  -7   8   33.40    2.31
  -1  -7   8   33.98    2.62
  -1   7   8   27.40    2.29
   1  -7  -8   35.90    2.51
   1  -7  -6   74.66    3.92
  -1  -7   6   80.90    4.00
   1   7  -6   87.49    4.51
   1  -7  -6   76.94    3.89
  -1  -7   6   70.72    3.77
  -1   7   6   73.07    3.83
  -1  -7   6   79.50    4.17
   1  -7  -6   71.95    3.85
   1  -7  -4   25.32    2.22
  -1  -7   4   28.01    2.32
   1  -7  -4   28.15    2.20
   1  -7  -4   27.35    2.11
  -1  -7   4   27.33    2.10
  -1  -7   4   28.87    2.47
  -1   7   4   28.47    2.18
   1  -7  -4   25.16    2.20
  -1  -7   2   74.15    3.78
   1  -7  -2   73.91    3.76
  -1  -7   2   76.28    3.84
   1  -7  -2   73.68    3.78
   1  -7  -2   67.70    3.60
  -1  -7   2   65.91    3.53
  -1  -7   2   79.23    4.04
  -1   7   2   74.03    3.63
  -1  -7   2   73.09    3.84
   1  -7  -2   66.97    3.71
  -1  -7   0   48.29    2.75
   1  -7   0   43.41    2.75
   1  -7   0   43.10    2.84
  -1  -7   0   46.15    2.98
  -1  -7   0   46.54    2.88
   1  -7   0   46.97    2.86
  -1  -7   0   48.80    3.00
  -1  -7  -2    1.61    1.34
   1  -7   2    0.96    1.32
  -1  -7  -2    1.68    1.24
   1  -7   2   -0.49    1.19
   1  -7   2    2.55    1.55
   1  -7   2    1.67    1.42
  -1  -7  -2    1.19    1.47
  -1  -7  -4   17.52    1.89
   1  -7   4   15.81    1.86
  -1  -7  -4   18.37    1.90
   1  -7   4   14.64    1.71
   1  -7   4   17.85    2.06
  -1  -7  -4   17.96    2.01
  -1  -7  -6    1.60    1.25
  -1   7  -6    2.73    1.63
   1  -7   6    1.70    1.31
   1  -7   6    1.24    1.42
   1  -7   6    2.40    1.26
  -1  -7  -6    2.63    1.42
  -1  -7  -8   49.43    3.02
  -1  -7  -8   53.67    3.08
   1  -7   8   50.50    3.13
   1   7   8   46.12    2.88
   1  -7   8   53.72    3.03
   1  -7   8   46.23    2.93
  -1   7  -8   45.78    3.42
  -1  -7  -8   50.62    3.04
   1  -7  10   12.90    1.72
  -1  -7 -10   11.24    1.58
  -1   7 -10   11.58    1.91
   1  -7  10   10.59    1.64
  -1  -7 -10   11.77    1.68
   1  -7  10   12.41    1.82
  -1  -7 -10   13.92    2.39
   1   7  10   12.60    1.65
  -1  -7 -10   10.92    1.63
  -1  -7 -12   10.36    1.62
   1  -7  12    7.95    1.96
  -1  -7 -12   10.45    2.32
  -1   7 -12    6.87    1.76
  -1  -7 -12   10.34    1.52
   1   7  12    6.86    1.43
   1  -7  12   11.25    1.63
  -1  -7 -14   10.08    2.19
  -1  -7 -14   12.28    1.56
   1   7  14    8.65    1.45
   1  -7  14    8.51    2.52
   1  -7  14   12.68    1.59
  -1  -7 -16    6.95    1.25
   1  -7  16    7.21    1.58
   1   7  16    7.71    1.32
  -1  -7 -16    1.91    1.77
  -1  -7 -16    9.30    1.34
   1  -7  16    7.15    2.20
   1  -7  16    7.96    1.39
  -1   7 -18    8.49    1.48
  -1  -7 -18   11.45    1.28
   1   7  18   10.16    1.31
  -1  -7 -18   11.59    1.26
   1  -7  18    9.81    1.43
  -1  -7 -18    7.53    1.73
  -1  -7 -20    4.92    1.36
  -1   7 -20    5.82    1.14
  -1  -7 -20    6.22    0.94
  -1  -7 -20    7.05    0.98
   1  -8 -17    9.98    0.95
   1  -8 -17   12.27    1.05
  -1  -8  17    7.15    2.21
  -1  -8  17    6.82    1.82
  -1   8  17    6.84    0.87
  -1  -8  17    8.97    2.26
  -1   8  15    5.10    0.91
   1  -8 -15    8.20    1.05
  -1  -8  15    5.01    1.37
   1  -8 -15    6.90    1.06
  -1  -8  15    6.64    2.81
   1   8 -15    6.58    1.10
  -1  -8  13    0.45    1.95
   1  -8 -13    1.08    0.98
  -1  -8  13    3.04    2.02
  -1   8  13    1.45    0.84
  -1  -8  13    1.03    1.35
  -1  -8  13    2.00    2.86
   1  -8 -13    1.36    0.98
   1  -8 -13    1.97    0.99
  -1   8  13    1.82    0.92
  -1  -8  11    2.54    2.17
  -1   8  11    1.32    0.95
   1   8 -11   -0.41    1.19
   1  -8 -11    0.48    0.99
  -1  -8  11   -0.86    1.52
   1  -8 -11    0.40    1.05
   1  -8 -11    0.44    1.08
  -1  -8   9    8.08    2.48
   1  -8  -9    4.51    1.20
  -1   8   9    2.90    1.07
  -1  -8   9    1.87    3.26
   1  -8  -9    2.69    1.12
  -1  -8   9    3.56    1.62
   1  -8  -9    4.88    1.25
  -1  -8   7    2.28    1.21
  -1  -8   7    3.60    3.36
  -1  -8   7    7.09    2.54
   1  -8  -7    1.99    1.20
  -1  -8   5    2.53    1.46
  -1  -8   5   -0.77    2.25
  -1  -8   5    1.63    1.23
   1  -8  -3    7.22    1.42
  -1  -8   3    3.03    1.30
   1  -8  -3    5.67    1.22
  -1  -8   3    6.80    2.38
  -1  -8   3    5.87    1.26
  -1  -8   3    6.10    1.67
   1  -8  -3    5.37    1.35
   1  -8  -1   15.63    1.95
  -1  -8   1   14.15    2.00
  -1  -8   1   14.28    2.53
   1  -8  -1   14.18    1.58
  -1  -8   1   14.93    1.73
   1  -8  -1   18.54    1.78
  -1  -8  -1    6.76    1.65
   1  -8   1    7.83    1.67
   1  -8   1    3.40    1.31
  -1  -8  -1    4.59    1.32
  -1  -8  -1    5.42    1.55
   1  -8   1    4.99    1.27
   1  -8   3    9.11    1.73
  -1  -8  -3   14.53    1.94
  -1   8  -3   12.31    1.86
   1  -8   3   14.13    1.67
  -1  -8  -3   14.56    1.61
  -1  -8  -3   12.69    1.69
   1  -8   3   17.35    1.64
  -1  -8  -5   18.02    1.70
   1  -8   5   17.80    1.79
   1  -8   5   23.05    1.81
   1  -8   7   12.66    1.69
   1  -8   7   14.49    1.66
  -1  -8  -7   11.64    1.37
  -1  -8  -7   10.53    3.79
   1  -8   7   16.07    1.59
  -1  -8  -7   13.40    1.68
  -1  -8  -9   12.52    1.47
  -1   8  -9    6.55    1.57
  -1  -8  -9    6.55    3.32
   1  -8   9    5.89    3.22
  -1  -8  -9    9.23    1.39
  -1  -8  -9   10.32    1.45
   1  -8   9    8.08    1.36
   1  -8   9    7.69    1.32
   1  -8   9    8.31    2.48
   1  -8   9    7.45    1.76
  -1  -8 -11    6.35    1.27
  -1  -8 -11    5.40    4.63
  -1  -8 -11    6.56    1.31
   1  -8  11    5.63    1.61
  -1  -8 -11    7.41    1.23
  -1   8 -11    4.73    1.38
   1  -8  11    8.40    1.27
   1  -8  11    3.93    2.18
  -1  -8 -13   12.57    1.33
  -1  -8 -13   14.81    1.44
   1  -8  15    4.63    1.21
  -1   8 -15    8.20    1.25
  -1  -8 -15    6.64    1.01
   1   8  15    4.76    0.78
  -1  -8 -15    7.40    1.09
  -1  -8 -17    1.10    0.66
   1  -8  17   -0.79    1.71
  -1  -8 -17    1.08    0.75
  -1   8 -17    1.90    0.73
  -1  -9  12   -1.43    0.94
   1  -9 -12    0.26    0.68
  -1  -9  12   -0.16    1.87
  -1  -9  10    0.47    1.65
   1  -9 -10   -0.26    2.92
  -1  -9  10    3.16    1.12
  -1  -9  10   -0.19    2.22
  -1  -9  10   -0.35    1.64
   1  -9 -10    1.81    0.85
  -1  -9   8    0.82    1.21
   1  -9  -8    0.18    0.93
  -1  -9   8    2.30    1.88
  -1  -9   8    0.44    2.44
   1  -9  -6    3.14    0.88
  -1  -9   6    1.22    1.21
   1  -9  -6    3.46    1.13
  -1  -9   6    1.87    2.80
  -1  -9   4    9.81    2.97
   1  -9  -4   13.43    1.29
  -1  -9   4   13.87    1.33
  -1  -9   4   14.61    1.71
   1  -9  -4   17.30    1.56
  -1  -9   4   14.44    1.58
  -1  -9   2   14.83    3.06
   1  -9  -2   21.27    1.59
  -1  -9   2   22.90    1.61
  -1   9   2   21.57    1.71
   1  -9  -2   22.38    1.81
  -1  -9   2   20.88    1.79
  -1  -9   2   21.61    1.87
  -1  -9   0    8.55    1.15
   1  -9   0    9.90    1.23
  -1  -9   0   11.59    1.50
   1  -9   0    9.17    1.35
  -1  -9   0   10.30    1.42
  -1   9   0    9.60    1.30
   1  -9   2   -0.35    1.13
  -1  -9  -2    0.51    1.12
  -1  -9  -2    1.09    1.63
  -1   9  -2   -0.82    1.08
  -1  -9  -2    1.06    0.85
   1  -9   2    1.26    0.98
   1  -9   2    0.88    2.51
  -1  -9  -4    3.65    1.16
   1  -9   4    5.43    1.20
   1  -9   4    1.39    2.61
  -1  -9  -4    4.42    1.82
  -1   9  -4    3.38    1.06
  -1  -9  -4    4.53    0.93
   1  -9   4    4.28    1.08
   1  -9   6    0.23    2.49
  -1  -9  -6   -0.12    1.75
  -1  -9  -6    0.44    1.00
  -1   9  -6    3.53    0.99
   1  -9   6    1.29    1.23
  -1  -9  -8    0.54    1.61
  -1  -9  -8    1.02    3.60
   1  -9   8   -1.37    1.19
  -1  -9  -8    0.37    0.83
   1  -9   8    0.21    2.36
  -1  -9  -8    0.92    0.92
  -1  -9 -10    0.57    1.49
   1  -9  10   -0.11    1.63
  -1  -9 -10   -1.45    2.93
   1  -9  10    2.49    1.48
  -1  -9 -10    0.04    0.75
   1  -9  10    2.39    2.21
  -1  -9 -10    0.87    0.74
   1  -9  10    0.66    0.96
   1  -9  12    0.04    0.77
   1  -9  12   -0.42    1.65
  -1  -9 -12    1.97    1.24
   2   0 -32    1.97    0.75
  -2   0  30    8.00    1.12
   2   0 -30    6.86    1.53
   2   0 -28   29.07    2.37
   2   0 -28   29.58    2.07
  -2   0  28   29.17    2.20
   2   0 -28   29.49    2.50
  -2   0  26    2.89    1.53
   2   0 -26    3.43    1.62
   2   0 -26    4.01    1.80
   2   0 -26    1.89    1.18
   2   0 -26    0.92    1.56
   2   0 -24   59.31    3.94
   2   0 -24   58.97    3.96
   2   0 -24   61.53    3.99
  -2   0  24   62.19    3.54
   2   0 -22   85.16    4.60
   2   0 -22   81.54    4.57
  -2   0  22   70.55    4.00
   2   0 -22   72.68    4.42
  -2   0  20  384.49   15.11
   2   0 -20  393.91   15.42
   2   0 -20  423.85   15.52
   2   0 -20  418.32   15.45
  -2   0  20  400.72   14.84
   2   0 -20  418.10   14.87
   2   0 -18   56.70    3.66
   2   0 -18   62.56    3.12
  -2   0  18   60.64    3.54
   2   0 -16  442.16   15.48
   2   0 -16  430.57   16.14
   2   0 -16  440.74   16.08
   2   0 -16  427.45   16.08
  -2   0  16  434.23   15.80
   2   0 -14   12.62    1.69
   2   0 -14   10.17    1.66
   2   0 -14   11.73    1.23
  -2   0  14   10.37    1.61
   2   0 -12    1.24    0.79
   2   0 -12    1.22    1.45
  -2   0  12    0.68    1.25
   2   0 -12    1.28    1.22
   2   0 -12    1.64    1.22
   2   0 -10  136.06    5.63
   2   0 -10  144.00    5.60
  -2   0  10  143.72    5.54
   2   0 -10  141.93    5.27
  -2   0  10  144.93    5.54
  -2   0  10  148.80    5.57
   2   0 -10  139.55    5.70
   2   0  -8  646.39   22.37
   2   0  -8  637.94   22.43
  -2   0   8  661.99   22.31
   2   0  -8  623.70   22.43
  -2   0   8  660.39   22.33
   2   0  -8  658.08   22.13
  -2   0   8  669.79   22.36
  -2   0   6   46.55    2.35
   2   0  -6   48.44    1.93
  -2   0   6   49.50    2.24
   2   0  -4  328.81   11.19
  -2   0   4  336.08   11.42
  -2   0   2  157.53    5.29
  -2   0   2  142.47    5.04
  -2   0   2  152.11    5.07
  -2   0   2  149.39    5.29
  -2   0   0  740.62   23.51
  -2   0   0  667.67   23.35
  -2   0   0  736.75   23.62
  -2   0  -2  369.32   13.06
   2   0   2  386.54   12.92
  -2   0  -2  385.43   13.32
  -2   0  -2  402.67   13.17
  -2   0  -4 1770.32   58.44
  -2   0  -4 1693.88   58.41
  -2   0  -4 1772.01   58.41
  -2   0  -6  315.77   10.98
   2   0   6  322.97   10.90
  -2   0  -6  312.55   10.83
  -2   0  -6  321.56   10.87
   2   0   6  302.64   10.72
   2   0   8 1302.26   44.01
   2   0   8 1316.62   44.20
  -2   0  -8 1322.42   44.35
  -2   0  -8 1296.00   44.36
  -2   0  -8 1276.25   44.33
  -2   0  -8 1333.78   44.12
   2   0  10  130.03    4.71
  -2   0 -10  133.00    5.19
  -2   0 -10  124.35    5.12
   2   0  10  120.26    5.06
   2   0  10  121.30    4.95
  -2   0 -10  124.49    4.70
  -2   0 -10  126.88    5.20
   2   0  12 2045.58   67.77
  -2   0 -12 1993.09   68.11
  -2   0 -12 2014.09   68.03
  -2   0 -12 2016.87   68.02
  -2   0 -12 1970.05   67.64
   2   0  12 2006.64   67.90
  -2   0 -14    2.96    1.37
  -2   0 -14    1.93    1.32
  -2   0 -14    3.44    1.34
  -2   0 -14    3.55    1.08
   2   0  14    3.44    1.60
  -2   0 -16   17.11    1.63
  -2   0 -16   16.80    1.99
  -2   0 -16   17.35    1.98
  -2   0 -16   18.58    2.10
  -2   0 -18   58.21    3.62
  -2   0 -18   57.37    3.79
  -2   0 -18   61.83    3.23
   2   0  18   55.86    3.54
   2   0  18   54.19    3.57
  -2   0 -18   62.84    3.64
  -2   0 -18   60.97    3.52
  -2   0 -20  133.61    5.73
   2   0  20  124.23    5.97
  -2   0 -20  120.94    6.14
  -2   0 -20  129.44    6.42
  -2   0 -20  128.24    6.08
  -2   0 -20  128.44    6.07
   2   0  22  260.71   10.12
  -2   0 -22  248.84   10.07
   2   0  22  242.10   10.39
  -2   0 -22  261.88   10.75
  -2   0 -22  267.43   10.57
  -2   0 -22  279.20   10.66
   2   0  24    4.18    1.67
  -2   0 -24    3.90    1.31
  -2   0 -24    4.23    1.71
  -2   0 -24    2.79    1.58
  -2   0 -24    2.06    1.45
   2   0  24    4.43    1.90
  -2   0 -26    3.16    1.62
   2   0  26    5.05    1.51
  -2   0 -26    1.66    1.31
  -2   0 -28    4.18    1.09
   2   0  28    2.50    1.23
   2   0  30   -0.28    0.84
   2  -1 -31   10.99    1.28
  -2   1  31    8.44    0.97
   2   1 -31   10.45    1.40
  -2  -1  29   11.79    1.50
   2   1 -29   11.69    1.68
   2  -1 -29   13.74    1.72
   2   1 -29   13.46    1.63
   2   1 -29   14.67    1.68
  -2  -1  29   12.09    2.56
  -2   1  29   13.12    1.49
   2  -1 -29   10.08    1.77
  -2  -1  27    6.41    1.59
  -2   1  27    5.85    1.51
   2  -1 -27    6.26    1.31
   2   1 -27    5.75    1.68
   2   1 -27    5.49    1.68
   2   1 -25    6.25    1.86
   2  -1 -25    7.91    1.93
   2  -1 -25    7.82    1.55
  -2  -1  25    8.65    1.75
  -2   1  25    9.05    1.77
   2   1 -25    4.91    1.87
   2  -1 -25    7.38    1.80
   2  -1 -25   10.54    1.92
   2   1 -25    6.88    1.99
   2  -1 -25    7.96    1.83
   2  -1 -23   59.37    3.36
   2   1 -23   59.22    3.86
   2  -1 -23   54.24    3.78
   2  -1 -23   55.85    3.76
  -2   1  23   56.69    3.41
  -2  -1  23   52.90    3.32
   2   1 -23   53.98    3.89
   2   1 -23   58.58    3.90
   2  -1 -23   69.00    3.99
  -2  -1  21    8.45    2.14
   2   1 -21    7.79    1.40
   2   1 -21    8.02    2.09
   2  -1 -21    8.39    1.98
   2  -1 -21   10.28    2.06
   2  -1 -21    8.64    1.88
   2   1 -21    8.43    1.94
  -2  -1  21    7.89    1.69
  -2   1  21    8.70    1.72
  -2  -1  19   39.66    2.93
   2  -1 -19   40.15    2.52
   2   1 -19   40.54    2.36
   2   1 -19   33.69    2.84
   2  -1 -19   35.11    2.84
   2   1 -19   37.67    3.02
  -2   1  19   38.95    2.58
   2  -1 -19   36.29    2.84
   2  -1 -19   38.29    2.87
   2   1 -19   38.29    3.11
   2  -1 -17   85.43    3.85
   2   1 -17   84.59    3.75
   2  -1 -17   85.44    4.29
   2   1 -17   84.99    4.52
   2  -1 -17   84.97    4.33
   2   1 -17   78.38    4.43
   2   1 -17   86.07    4.40
  -2   1  17   77.13    3.87
  -2   1  15  107.74    4.77
  -2  -1  15  103.92    4.86
   2  -1 -15  114.63    4.56
   2   1 -15  113.38    4.43
   2  -1 -15  109.79    4.94
   2  -1 -15  109.45    4.97
   2   1 -15   97.82    5.08
   2   1 -15  104.75    4.93
   2   1 -15  114.42    5.10
   2  -1 -15   98.43    4.88
  -2   1  15  101.70    4.53
  -2   1  13   58.43    2.77
  -2  -1  13   56.11    3.02
  -2  -1  13   59.26    3.02
  -2   1  13   57.30    2.94
  -2  -1  13   57.07    2.89
   2   1 -13   54.50    2.58
   2  -1 -13   60.25    2.71
   2  -1 -13   55.18    3.03
   2  -1 -13   56.06    3.04
   2   1 -13   56.68    3.07
   2   1 -13   54.87    3.12
  -2  -1  13   54.81    2.66
  -2   1  11    3.97    1.05
  -2  -1  11    5.81    1.06
  -2  -1  11    2.84    1.49
  -2   1  11    4.00    1.07
   2  -1 -11    4.86    0.92
  -2  -1  11    3.98    1.24
  -2  -1  11    4.66    1.48
  -2   1  11    4.78    1.24
  -2  -1  11    3.58    1.38
   2  -1 -11    4.10    1.28
   2  -1 -11    5.18    1.33
  -2  -1  11    4.68    1.46
   2   1 -11    4.00    1.22
   2   1 -11    5.60    1.26
   2  -1 -11    4.08    1.27
  -2  -1   9  702.28   21.73
  -2   1   9  701.51   21.69
  -2  -1   9  671.80   21.74
  -2  -1   9  701.06   21.98
   2  -1  -9  710.48   21.62
   2  -1  -9  647.83   21.81
   2  -1  -9  675.27   21.87
  -2   1   9  688.68   21.60
  -2  -1   9  665.20   21.85
  -2  -1   9  697.84   21.78
  -2  -1   9  684.59   21.63
  -2   1   9  658.46   21.59
   2  -1  -9  700.96   21.86
   2   1  -9  675.72   21.85
  -2   1   7  240.60    8.38
  -2  -1   7  230.58    8.43
  -2  -1   7  236.29    8.43
  -2  -1   7  245.21    8.61
  -2   1   7  244.09    8.32
  -2  -1   7  234.36    8.31
  -2  -1   7  234.52    8.44
  -2   1   7  239.74    8.31
  -2  -1   7  247.85    8.32
   2   1  -7  234.69    8.45
   2  -1  -7  240.89    8.49
  -2  -1   7  237.73    8.79
   2   1  -7  236.90    8.48
   2  -1  -7  236.88    8.49
   2  -1  -7  234.42    8.47
   2  -1  -7  234.73    8.30
   2   1  -7  229.20    8.08
  -2  -1   7  234.03    8.56
   2   1  -5 1854.99   64.75
  -2  -1   5 2077.58   65.12
  -2  -1   5 2008.71   65.00
  -2  -1   5 1894.51   64.95
   2  -1  -5 2009.84   65.09
  -2  -1   5 1967.87   64.95
   2  -1  -5 2014.39   65.09
   2  -1  -5 2003.14   64.98
  -2  -1   3 2134.22   69.99
   2  -1  -3 2149.63   69.90
  -2  -1   3 2071.97   69.98
  -2  -1   3 2164.79   69.99
  -2  -1   3 2010.59   69.89
  -2  -1   3 2062.42   69.99
   2  -1  -3 2099.00   70.02
  -2  -1   1 1358.84   45.57
  -2   1   1 1419.89   45.62
  -2  -1   1 1390.46   45.63
  -2   1   1 1411.64   45.59
  -2  -1   1 1397.07   45.58
  -2  -1   1 1375.68   45.52
  -2  -1   1 1377.08   46.00
   2   1  -1 1320.32   45.48
   2   1  -1 1321.16   45.49
  -2  -1  -1  166.87    5.84
  -2  -1  -1  164.72    5.73
  -2  -1  -1  166.32    5.71
   2  -1   1  165.88    5.70
  -2   1  -1  169.70    5.77
  -2   1  -1  165.96    5.75
  -2  -1  -1  169.65    6.25
  -2  -1  -1  164.34    5.71
  -2  -1  -1  160.63    5.81
  -2  -1  -1  172.68    5.84
  -2  -1  -3 1969.57   66.82
   2  -1   3 1931.96   66.31
  -2  -1  -3 1959.55   66.23
  -2  -1  -3 1982.29   66.11
  -2  -1  -3 1976.31   66.21
  -2  -1  -3 2015.06   66.04
   2  -1   3 1919.62   66.19
  -2  -1  -5  426.51   15.17
  -2  -1  -5  426.51   14.55
  -2  -1  -5  419.72   14.55
   2  -1   5  432.46   14.60
  -2  -1  -5  427.10   14.65
   2  -1   5  433.63   14.64
  -2  -1  -5  428.45   14.60
  -2  -1  -5  419.55   14.59
   2  -1   5  426.14   14.45
   2  -1   5  394.54   14.60
  -2  -1  -5  453.45   15.94
  -2   1  -5  437.84   14.73
   2  -1   5  432.42   14.49
  -2   1  -5  421.02   14.46
  -2  -1  -7 1024.01   35.67
   2  -1   7 1051.19   35.47
  -2  -1  -7 1022.76   35.67
   2  -1   7 1031.55   35.67
  -2  -1  -7 1088.48   35.69
  -2  -1  -7 1088.65   37.03
  -2  -1  -7 1129.49   35.82
  -2   1  -7 1045.72   35.51
  -2  -1  -7 1030.62   35.60
  -2  -1  -7 1042.27   35.60
  -2  -1  -7 1036.33   35.59
  -2  -1  -7 1067.31   35.67
  -2   1  -7 1059.44   35.81
  -2  -1  -7 1070.24   35.88
   2   1   7 1012.12   35.60
  -2  -1  -7 1101.15   37.07
   2  -1   7 1074.86   35.51
  -2   1  -7 1077.09   35.47
  -2  -1  -7 1040.52   35.71
  -2   1  -7 1077.01   35.78
  -2  -1  -7 1021.40   35.76
   2  -1   9  313.26   10.82
  -2  -1  -9  319.31   11.14
  -2  -1  -9  302.09   12.37
  -2  -1  -9  323.05   10.99
   2  -1   9  311.51   11.03
  -2  -1  -9  310.76   11.20
  -2  -1  -9  310.35   11.14
  -2   1  -9  316.73   11.19
  -2  -1  -9  298.77   10.87
  -2  -1  -9  328.25   11.01
  -2   1  -9  307.09   10.84
  -2  -1  -9  299.06   10.91
  -2  -1  -9  301.18   10.92
  -2   1  -9  313.45   11.22
  -2  -1  -9  328.48   12.67
   2   1   9  311.72   11.02
  -2  -1  -9  295.78   11.05
  -2  -1  -9  298.98   11.05
   2   1  11  386.01   13.72
  -2  -1 -11  375.50   13.79
  -2  -1 -11  371.35   13.77
  -2  -1 -11  380.29   13.89
  -2  -1 -11  383.13   13.97
  -2   1 -11  385.86   13.95
   2  -1  11  396.41   13.50
  -2  -1 -11  387.75   13.61
  -2   1 -11  383.02   13.49
  -2  -1 -11  370.48   13.61
   2  -1  11  390.19   13.73
  -2  -1 -11  410.18   13.67
   2  -1  11  390.79   13.47
   2   1  13    5.43    1.46
   2  -1  13    8.69    1.76
   2   1  13    9.15    1.58
  -2  -1 -13    9.51    1.23
  -2   1 -13    8.62    1.06
   2  -1  13    9.87    1.22
  -2  -1 -13    7.45    1.44
   2  -1  13    6.83    1.40
  -2  -1 -13    8.10    1.54
  -2   1 -13    8.07    1.52
  -2   1 -13    9.41    1.56
  -2  -1 -13    7.93    1.45
  -2  -1 -13   10.08    1.17
  -2   1 -15  314.33   12.22
  -2  -1 -15  328.99   12.04
  -2  -1 -15  328.36   12.07
  -2   1 -15  325.87   11.60
  -2  -1 -15  328.20   11.80
   2   1  15  298.13   11.82
   2   1  15  324.08   11.94
   2  -1  15  328.53   12.15
   2  -1  15  322.57   11.90
  -2   1 -15  317.09   12.30
  -2  -1 -15  318.69   12.33
  -2   1 -15  308.08   12.22
  -2  -1 -15  326.91   12.18
   2  -1  15  317.06   11.55
  -2   1 -17   82.58    3.86
  -2  -1 -17   78.12    3.85
   2   1  17   73.35    4.05
   2  -1  17   80.92    4.28
   2   1  17   79.02    4.08
   2  -1  17   80.77    4.23
  -2  -1 -17   78.63    4.19
  -2   1 -17   80.16    4.43
  -2  -1 -17   76.96    4.12
   2   1  19  165.35    6.76
  -2  -1 -19  168.60    6.93
  -2   1 -19  161.02    6.82
  -2  -1 -19  169.58    7.15
  -2   1 -19  163.18    7.39
  -2  -1 -19  169.52    7.15
   2  -1  19  157.37    7.19
   2   1  19  162.13    7.00
  -2   1 -19  161.48    7.52
  -2  -1 -19  169.00    7.30
  -2   1 -19  160.34    7.38
   2  -1  19  154.72    7.20
  -2  -1 -21  103.80    5.09
  -2  -1 -21  101.36    5.15
  -2   1 -21   91.85    5.19
  -2   1 -21   83.44    5.22
  -2  -1 -21   94.00    4.66
   2   1  21   89.72    4.63
  -2   1 -21  108.71    5.30
  -2   1 -21   93.63    5.06
  -2  -1 -21  106.98    5.11
   2  -1  21   98.31    5.14
   2   1  21   92.47    4.84
  -2  -1 -23  110.91    5.31
   2   1  23   99.80    4.89
  -2   1 -23  107.04    5.56
  -2  -1 -23  108.04    5.49
  -2  -1 -23  103.90    4.98
  -2   1 -23  105.94    4.92
   2  -1  23  103.32    5.39
  -2   1 -23  104.84    5.38
   2   1  25    4.43    1.53
   2  -1  25    5.81    1.59
  -2   1 -25    6.19    1.82
  -2  -1 -25    4.01    1.66
  -2  -1 -25    5.59    1.42
   2  -1  25    7.38    2.00
  -2   1 -25    3.89    1.63
  -2   1 -25    5.51    1.63
  -2   1 -25    6.14    1.36
  -2   1 -27   14.66    1.91
   2   1  27   16.11    1.69
   2  -1  27   20.08    1.81
  -2   1 -27   16.58    1.76
  -2  -1 -27   17.25    1.70
  -2   1 -27   18.50    1.82
   2   1  29   20.67    1.70
  -2   1 -29   24.92    1.88
   2  -1  29   27.70    1.76
  -2  -1 -29   25.69    1.90
   2   1  31    7.26    0.79
  -2   1 -31    9.62    0.95
   2   2 -30    4.13    1.07
   2   2 -30    1.77    1.01
  -2  -2  30    1.54    0.88
  -2   2  30    2.53    0.94
   2   2 -30    2.09    1.08
   2  -2 -30    2.34    1.03
  -2   2  28    5.54    1.32
   2   2 -28    7.30    1.55
   2  -2 -28    7.54    1.58
   2   2 -28    5.80    1.53
   2   2 -28    5.04    1.49
  -2  -2  28    6.62    1.31
  -2  -2  28    3.61    2.10
   2  -2 -28    8.23    1.23
   2  -2 -28    5.98    1.51
  -2   2  26    1.88    1.39
   2   2 -26    1.10    1.57
  -2  -2  26    0.54    2.36
   2  -2 -26    0.82    1.13
   2  -2 -26   -0.62    1.51
   2   2 -26    0.15    1.64
  -2  -2  26    2.50    1.42
   2  -2 -24   51.75    3.86
   2  -2 -24   42.01    2.89
   2  -2 -24   47.39    3.29
  -2   2  24   47.86    3.03
  -2  -2  24   50.40    3.06
   2   2 -24   46.95    3.48
   2  -2 -22   -0.75    1.66
   2  -2 -22   -0.82    1.79
  -2  -2  22    1.87    1.56
  -2   2  22    2.12    1.53
   2  -2 -22    0.70    1.28
   2   2 -22    2.10    1.97
   2  -2 -22    0.74    1.66
  -2  -2  22    1.24    1.86
   2   2 -22    1.51    1.69
   2   2 -22   -0.36    1.72
  -2   2  20  212.67    8.41
   2   2 -20  208.30    9.21
   2   2 -20  217.65    9.13
   2  -2 -20  228.01    9.11
   2   2 -20  215.35    9.31
   2  -2 -20  208.91    8.53
   2  -2 -20  223.21    8.99
  -2  -2  20  213.19    8.87
   2  -2 -20  189.37    8.81
   2  -2 -18    2.14    1.39
  -2   2  18    1.25    1.35
   2  -2 -18    0.51    1.11
   2  -2 -18    2.91    1.51
   2  -2 -18    2.81    1.56
   2   2 -18   -2.05    1.81
  -2  -2  18   -0.23    1.58
   2  -2 -18    1.49    1.41
   2   2 -18    3.15    1.64
   2   2 -18    1.70    1.51
   2  -2 -16  158.01    7.11
   2  -2 -16  171.61    6.82
   2   2 -16  160.98    7.20
   2   2 -16  171.22    7.33
   2  -2 -16  170.55    7.21
  -2   2  16  167.52    6.75
   2   2 -16  171.65    6.58
   2  -2 -16  180.79    9.87
   2  -2 -16  174.35    7.13
  -2  -2  16  167.11    6.90
  -2  -2  16  177.95    6.76
   2  -2 -14  171.75    6.79
   2  -2 -14  176.37    7.17
   2   2 -14  174.44    7.19
  -2   2  14  170.48    6.73
  -2  -2  14  171.89    7.30
   2  -2 -14  155.80    9.52
  -2  -2  14  188.06    7.11
   2  -2 -14  180.03    7.13
   2  -2 -14  182.80    7.12
  -2  -2  14  163.39    6.88
  -2  -2  14  178.23    7.02
  -2  -2  14  172.15    6.72
  -2  -2  12   26.48    2.04
  -2  -2  12   27.45    2.15
  -2  -2  12   27.05    2.17
   2  -2 -12   25.07    2.01
   2  -2 -12   26.07    1.77
  -2  -2  12   31.65    1.90
  -2   2  12   27.22    1.83
  -2  -2  12   30.28    1.93
   2   2 -12   31.08    2.16
  -2  -2  12   26.66    2.47
   2  -2 -12   31.19    2.12
   2   2 -12   30.27    2.08
  -2  -2  10   12.62    1.73
   2  -2 -10   11.30    1.46
   2  -2 -10   11.28    1.47
  -2  -2  10   10.78    1.56
   2   2 -10   11.03    1.36
  -2  -2  10   12.85    1.62
  -2  -2  10   13.66    1.53
   2  -2 -10   12.35    1.18
   2  -2 -10   11.30    1.58
   2  -2 -10   12.34    1.45
  -2  -2  10   12.26    1.27
   2   2 -10   11.78    1.40
  -2   2  10   11.72    1.28
  -2  -2  10   11.78    1.27
   2  -2  -8   56.18    2.98
  -2  -2   8   59.70    2.67
  -2  -2   8   60.58    3.00
  -2  -2   8   57.80    2.56
  -2  -2   8   56.68    2.74
  -2  -2   8   56.20    2.70
   2  -2  -8   53.89    2.87
   2  -2  -8   59.53    2.50
   2  -2  -8   72.74    2.62
   2   2  -8   61.03    2.81
   2   2  -8   56.75    2.18
   2  -2  -8   57.65    2.76
  -2  -2   8   58.86    2.55
  -2   2   8   61.09    2.61
  -2  -2   8   60.03    2.93
   2   2  -8   61.08    2.72
  -2  -2   6   16.15    1.57
   2  -2  -6   16.47    1.40
  -2   2   6   16.95    1.20
   2  -2  -6   19.05    1.60
  -2  -2   6   15.67    1.32
  -2  -2   6   15.47    1.75
   2  -2  -6   17.16    1.43
  -2  -2   6   15.11    1.26
  -2  -2   6   15.42    1.17
  -2  -2   6   17.88    1.28
  -2  -2   6   15.61    1.32
   2  -2  -6   17.02    1.09
   2  -2  -6   17.76    1.49
   2  -2  -6   17.52    1.05
   2  -2  -6   16.90    1.18
   2   2  -6   15.29    1.27
   2   2  -6   16.55    0.72
  -2  -2   6   16.45    1.14
   2   2  -6   17.25    1.19
  -2  -2   6   17.78    1.47
  -2  -2   4 1045.23   35.22
   2  -2  -4 1054.70   35.50
  -2  -2   4 1031.11   35.25
  -2  -2   4 1034.81   35.24
  -2  -2   4 1055.63   35.28
  -2  -2   4 1038.17   35.46
   2  -2  -4 1051.52   35.16
   2  -2  -4 1066.72   35.46
   2  -2  -4 1018.99   35.23
  -2  -2   4 1035.70   35.87
   2  -2  -4 1062.96   35.30
  -2   2   4 1044.15   35.31
  -2  -2   4 1061.08   35.35
   2  -2  -4 1017.29   35.43
   2  -2  -4 1104.92   35.62
  -2  -2   4 1028.93   35.43
  -2  -2   4 1052.85   35.43
  -2  -2   2  279.19    9.61
  -2  -2   2  267.01    9.41
  -2  -2   2  292.08    9.79
  -2  -2   2  275.59    9.41
   2  -2  -2  267.16    9.37
  -2  -2   2  266.12    9.36
  -2   2   2  274.26    9.36
  -2   2   2  278.12    9.47
  -2  -2   2  270.90    9.52
   2   2  -2  257.39    9.23
  -2  -2   2  269.41    9.65
  -2  -2   2  272.98    9.42
  -2  -2   2  275.62    9.59
   2  -2  -2  272.29    9.58
   2  -2  -2  291.36    9.66
  -2   2   2  273.07    9.46
  -2  -2   2  282.58    9.56
  -2  -2   0  428.76   14.60
  -2  -2   0  433.86   14.71
  -2  -2   0  416.83   14.58
  -2   2   0  415.84   14.49
   2  -2   0  419.21   14.45
  -2  -2   0  409.43   14.47
  -2  -2   0  439.26   14.91
  -2  -2   0  419.18   14.56
  -2   2   0  424.70   14.48
  -2  -2   0  437.98   14.67
  -2  -2   0  422.87   14.47
  -2  -2   0  428.97   15.10
  -2  -2   0  470.12   16.19
  -2  -2   0  438.33   14.55
   2  -2   0  422.18   14.62
  -2  -2   0  414.17   14.61
   2  -2   0  431.43   14.63
  -2  -2   0  424.77   14.48
   2  -2   0  418.74   14.44
  -2  -2  -2   39.01    1.84
  -2   2  -2   35.83    1.67
   2  -2   2   36.54    1.63
  -2  -2  -2   41.93    3.92
  -2   2  -2   38.40    1.55
  -2  -2  -2   35.07    2.14
   2  -2   2   35.87    1.63
  -2  -2  -2   35.57    1.99
  -2  -2  -2   35.94    1.85
  -2  -2  -2   40.21    2.38
  -2  -2  -2   36.57    2.36
  -2  -2  -2   37.31    2.01
  -2   2  -2   34.45    1.66
  -2  -2  -2   38.60    1.90
  -2  -2  -2   36.52    1.68
  -2  -2  -2   36.81    1.64
  -2  -2  -2   37.59    2.52
   2  -2   2   36.40    1.83
   2  -2   2   34.04    1.81
   2  -2   2   34.89    1.62
  -2   2  -2   37.25    1.72
   2  -2   2   36.63    1.88
   2  -2   4    1.83    0.89
  -2  -2  -4    0.73    1.47
  -2   2  -4    1.19    0.72
  -2  -2  -4    2.35    3.28
  -2  -2  -4    1.23    1.23
  -2  -2  -4    1.56    0.91
  -2  -2  -4    1.40    1.43
  -2  -2  -4    2.19    1.01
  -2  -2  -4    1.61    1.09
  -2  -2  -4    1.78    1.04
   2  -2   4    0.72    0.73
   2  -2   4    0.70    0.89
   2  -2   4    1.03    0.98
  -2  -2  -4    1.88    1.61
  -2  -2  -4    1.58    0.69
  -2  -2  -4    1.70    0.89
  -2  -2  -6  149.04    5.87
  -2  -2  -6  168.69    6.24
  -2  -2  -6  166.54    6.01
   2  -2   6  160.70    5.85
  -2  -2  -6  163.20    6.03
  -2  -2  -6  173.49    6.48
  -2  -2  -6  164.70    6.17
  -2  -2  -6  168.31    5.97
  -2  -2  -6  164.66    6.07
   2  -2   6  166.87    6.05
   2   2   6  160.24    5.76
   2  -2   6  160.80    5.84
  -2   2  -6  162.26    5.90
  -2  -2  -6  144.88    5.95
  -2  -2  -6  165.81    8.18
  -2  -2  -6  160.65    5.93
   2  -2   8  388.73   13.46
  -2  -2  -8  425.64   16.13
   2   2   8  400.49   13.48
   2  -2   8  386.52   13.47
   2  -2   8  385.56   13.69
   2   2   8  371.82   13.41
  -2  -2  -8  379.10   13.60
  -2  -2  -8  401.05   13.87
  -2  -2  -8  394.60   14.11
   2   2   8  397.73   13.46
  -2  -2  -8  408.56   13.83
  -2  -2  -8  385.18   13.60
  -2  -2  -8  376.98   13.57
  -2  -2  -8  395.77   13.66
   2  -2   8  373.70   13.49
  -2   2  -8  378.66   13.25
  -2   2  -8  408.44   13.85
  -2  -2  -8  378.83   13.71
  -2   2  -8  385.76   13.89
  -2  -2  -8  399.47   13.71
  -2  -2  -8  392.84   13.64
   2   2  10  137.59    5.33
  -2  -2 -10  132.44    6.24
  -2  -2 -10  129.63    5.43
   2  -2  10  139.13    5.51
  -2  -2 -10  140.83    5.62
  -2   2 -10  143.63    5.72
  -2  -2 -10  136.45    5.59
  -2  -2 -10  141.16    5.57
  -2  -2 -10  141.35    5.46
   2   2  10  142.84    5.38
  -2  -2 -10  150.54    8.02
   2  -2  10  144.70    5.29
  -2   2 -10  135.71    5.18
  -2  -2 -10  138.32    5.41
  -2   2 -10  135.04    5.75
  -2  -2 -10  133.21    5.36
  -2  -2 -10  143.53    5.73
   2  -2  12  499.11   17.93
   2   2  12  515.47   17.95
   2   2  12  523.10   17.87
   2  -2  12  535.33   18.16
  -2  -2 -12  456.55   18.00
  -2  -2 -12  516.98   18.27
  -2   2 -12  510.35   18.37
  -2  -2 -12  502.26   18.18
  -2  -2 -12  530.38   18.05
   2  -2  12  532.20   17.92
   2  -2  12  537.60   18.33
  -2   2 -12  516.05   17.78
  -2  -2 -12  507.02   18.04
  -2   2 -12  512.43   18.45
  -2  -2 -12  510.29   18.21
  -2  -2 -12  507.36   17.93
  -2  -2 -14   19.40    1.89
  -2  -2 -14   18.96    1.77
   2   2  14   20.33    1.80
  -2   2 -14   20.00    1.47
  -2  -2 -14   20.99    1.73
   2  -2  14   19.33    2.15
   2  -2  14   23.09    1.74
  -2  -2 -14   20.79    2.04
  -2   2 -14   22.16    2.12
  -2  -2 -14   22.86    1.95
   2   2  14   18.24    1.72
   2  -2  14   21.01    1.93
   2  -2  16   33.61    2.73
  -2  -2 -16   31.95    2.24
   2  -2  16   28.72    2.07
  -2  -2 -16   29.34    2.40
  -2  -2 -18   89.50    4.52
  -2   2 -18   84.88    4.77
  -2   2 -18   83.20    4.82
  -2  -2 -18   91.09    4.63
   2  -2  18   86.85    4.14
   2  -2  18   94.29    4.73
   2  -2  18   90.74    4.78
   2   2  18   81.35    4.14
  -2  -2 -18   92.63    4.36
  -2   2 -18   86.86    4.90
   2  -2  20    6.04    2.13
   2  -2  20    2.12    2.03
   2   2  20    6.74    1.68
  -2   2 -20    5.93    1.89
  -2  -2 -20    7.61    1.87
  -2   2 -20    3.50    1.80
  -2  -2 -20    2.82    1.66
  -2   2 -20    4.10    1.94
  -2   2 -22   34.47    3.29
  -2   2 -22   43.42    3.40
   2   2  22   40.79    2.77
  -2   2 -22   41.91    3.39
  -2  -2 -22   39.87    2.79
  -2   2 -22   41.21    2.67
   2  -2  22   42.15    3.31
  -2  -2 -24    3.32    1.37
  -2   2 -24    0.50    1.18
  -2   2 -24    2.85    1.68
  -2   2 -24    1.43    1.61
   2   2  24    0.95    1.40
  -2   2 -24    0.14    1.58
  -2   2 -24   -0.55    1.59
  -2  -2 -24    2.48    1.19
   2  -2  24    3.80    1.88
  -2   2 -26    8.53    1.56
  -2   2 -26    8.19    1.59
  -2  -2 -26    9.76    1.47
   2   2  26    9.35    1.47
  -2  -2 -26    8.44    1.58
  -2   2 -26   10.64    1.33
   2  -2  28    9.75    1.33
  -2   2 -28    8.35    1.24
  -2   2 -28   10.45    1.29
   2   2  28    7.81    1.30
  -2  -2 -28    9.36    1.26
  -2   2 -28    8.43    1.40
   2  -2  30    0.96    0.72
   2   2  30    0.31    0.70
  -2  -2 -30   -0.99    1.15
   2  -3 -29    1.43    0.92
   2   3 -29    2.34    1.05
  -2   3  29    0.97    0.93
   2   3 -29    0.60    0.97
   2   3 -29    3.36    1.12
  -2  -3  27    3.15    1.13
  -2   3  27    2.86    1.08
   2   3 -27    1.65    1.42
   2   3 -27    1.23    1.36
  -2   3  27    4.01    1.29
   2  -3 -27    3.07    1.30
   2   3 -27    2.48    1.39
   2  -3 -25    8.24    1.41
   2   3 -25    3.91    1.84
   2  -3 -25    4.76    1.54
   2   3 -25    8.23    1.85
  -2   3  25    6.25    1.55
   2   3 -23   14.97    2.23
   2   3 -23   12.91    2.18
   2  -3 -23   14.88    2.24
   2   3 -23   11.32    2.37
  -2   3  23   16.64    2.03
   2  -3 -23   14.42    1.78
   2  -3 -23   12.90    2.30
  -2  -3  23   15.54    1.81
   2  -3 -21   31.81    3.01
   2   3 -21   30.21    2.92
   2   3 -21   29.65    2.84
   2   3 -21   26.47    2.98
  -2  -3  21   29.04    2.74
  -2   3  21   22.88    2.41
   2  -3 -21   23.13    2.20
   2  -3 -21   26.28    2.69
   2  -3 -21   30.41    2.65
   2  -3 -19    0.47    1.21
   2  -3 -19    0.74    1.66
   2  -3 -19    0.42    1.52
   2   3 -19    1.80    1.62
   2   3 -19    3.33    1.78
   2  -3 -19    1.77    1.60
  -2  -3  19    1.50    1.86
  -2   3  19   -0.10    1.42
   2  -3 -17  121.34    5.16
   2  -3 -17  130.46    5.82
  -2  -3  17  117.68    6.05
   2  -3 -17  126.68    5.46
   2   3 -17  121.38    5.88
   2   3 -17  125.45    5.90
  -2  -3  17  128.52    5.40
   2  -3 -17  111.79    5.74
   2  -3 -17  122.60    9.08
   2  -3 -17  116.11    6.06
  -2  -3  17  129.77    5.69
  -2  -3  17  120.95    5.55
   2  -3 -17  120.28    5.87
  -2   3  17  122.37    5.26
   2   3 -15    6.09    1.59
  -2  -3  15    8.29    1.40
  -2  -3  15   10.08    2.11
   2  -3 -15    7.79    1.61
  -2   3  15   10.19    1.46
   2  -3 -15    7.29    1.17
   2  -3 -15    7.15    1.29
   2  -3 -13    1.12    1.27
  -2  -3  13    1.61    1.44
  -2  -3  13    0.28    1.33
  -2   3  13    0.60    1.08
  -2  -3  13    1.62    1.04
   2  -3 -13    0.99    0.89
  -2  -3  13    1.88    1.15
   2  -3 -13   -0.16    0.93
   2  -3 -13    1.92    1.31
   2  -3 -13    0.56    1.16
   2   3 -13    0.10    1.23
   2   3 -13   -0.34    1.23
   2  -3 -13    1.54    3.81
  -2  -3  13    0.61    1.38
   2  -3 -13    0.66    1.40
  -2  -3  11  138.98    5.65
  -2  -3  11  135.82    5.43
  -2  -3  11  138.89    5.63
   2   3 -11  143.80    5.75
   2  -3 -11  135.96    5.84
   2  -3 -11  134.54    5.41
   2  -3 -11  138.22    5.53
  -2  -3  11  136.51    6.70
  -2  -3  11  146.39    5.52
   2  -3 -11  127.26    5.84
  -2  -3  11  143.87    5.45
   2  -3 -11  135.26    5.87
   2  -3 -11  139.37    6.07
   2   3 -11  138.09    5.87
  -2  -3   9   25.97    1.56
   2  -3  -9   23.46    1.85
   2  -3  -9   23.64    1.98
  -2  -3   9   22.06    1.74
  -2  -3   9   27.75    2.18
   2  -3  -9   22.13    1.93
  -2  -3   9   22.32    1.73
  -2  -3   9   23.47    1.82
   2  -3  -9   23.09    1.55
   2  -3  -9   21.33    1.87
   2  -3  -9   23.43    1.42
  -2  -3   9   21.39    2.46
   2  -3  -9   21.34    1.56
   2   3  -9   22.67    1.88
  -2   3   9   23.68    1.73
  -2  -3   9   21.91    1.55
  -2  -3   9   24.02    1.65
   2   3  -9   22.03    1.68
  -2  -3   9   21.04    1.98
   2  -3  -7  307.41   11.00
  -2  -3   7  313.17   10.58
   2  -3  -7  323.09   11.25
  -2  -3   7  290.52   10.74
   2   3  -7  292.08   10.48
  -2  -3   7  283.33   11.09
   2  -3  -7  295.54   11.04
  -2  -3   7  278.42   10.63
  -2  -3   7  319.93   10.73
  -2  -3   7  300.13   10.74
  -2  -3   7  273.96   10.61
   2  -3  -7  321.17   11.06
   2  -3  -7  308.28   10.69
   2  -3  -7  306.99   10.59
   2  -3  -7  306.36   10.78
  -2  -3   7  300.06   11.62
   2   3  -7  307.51   11.01
   2   3  -7  326.40   10.84
  -2  -3   7  291.89   10.90
  -2   3   7  281.32   10.77
  -2  -3   7  325.42   10.71
  -2  -3   7  302.44   10.93
  -2  -3   5  544.49   18.72
  -2   3   5  541.19   18.64
   2  -3  -5  531.75   18.49
   2   3  -5  534.13   18.37
   2  -3  -5  576.85   18.93
  -2  -3   5  537.29   18.61
  -2  -3   5  541.25   18.56
  -2  -3   5  532.83   18.39
   2  -3  -5  536.50   18.57
   2  -3  -5  558.85   18.48
  -2  -3   5  529.89   18.84
  -2  -3   5  532.97   19.33
  -2  -3   5  536.85   18.41
  -2  -3   5  533.54   18.56
   2  -3  -5  533.90   18.81
  -2  -3   5  532.26   18.79
  -2  -3   5  533.58   18.86
   2  -3  -5  542.09   18.48
  -2   3   5  547.22   18.43
  -2  -3   3  723.82   24.80
  -2  -3   3  731.54   24.78
  -2  -3   3  718.62   25.32
   2  -3  -3  727.86   24.74
  -2  -3   3  721.04   24.88
  -2   3   3  726.98   24.81
   2  -3  -3  741.69   24.70
  -2   3   3  730.91   24.83
   2   3  -3  709.71   24.50
   2   3  -3  699.97   24.60
  -2   3   3  761.16   24.63
   2   3  -3  720.98   24.65
   2  -3  -3  746.43   24.99
  -2  -3   3  756.26   25.03
   2  -3  -3  714.46   24.95
   2  -3  -3  717.60   24.78
  -2  -3   3  724.49   25.03
  -2  -3   3  745.37   25.09
  -2  -3   1  141.74    5.16
  -2  -3   1  126.08    5.07
  -2  -3   1  128.70    4.97
  -2  -3   1  121.84    5.11
   2  -3  -1  122.76    4.66
  -2  -3   1  122.44    5.54
  -2  -3   1  124.02    4.69
  -2   3   1  119.41    4.69
   2   3  -1  118.35    4.52
  -2  -3   1  128.20    4.85
  -2  -3   1  119.95    5.37
  -2  -3   1  123.86    4.62
  -2  -3   1  121.89    5.38
  -2  -3   1  131.90    4.62
  -2  -3   1  134.23    4.97
   2  -3  -1  122.74    4.86
   2   3  -1  119.50    4.56
   2  -3  -1  120.69    4.87
   2  -3  -1  131.86    4.64
   2   3  -1  121.52    4.52
  -2   3   1  125.68    4.71
  -2  -3   1  129.94    4.89
   2  -3   1  364.96   12.79
  -2   3  -1  352.98   12.59
  -2  -3  -1  357.51   12.83
  -2  -3  -1  396.96   15.09
   2  -3   1  354.75   12.52
  -2   3  -1  376.34   12.36
  -2  -3  -1  361.48   13.00
  -2  -3  -1  360.83   12.57
  -2  -3  -1  366.85   13.34
  -2   3  -1  358.00   12.52
  -2  -3  -1  373.73   12.69
  -2  -3  -1  367.11   12.60
  -2  -3  -1  375.72   13.42
   2  -3   1  366.42   12.70
  -2  -3  -1  375.89   12.42
  -2  -3  -1  354.04   12.49
  -2   3  -1  355.36   12.62
   2  -3   1  352.26   12.71
  -2  -3  -1  363.01   12.76
  -2  -3  -1  362.95   12.45
  -2  -3  -1  362.65   12.72
   2   3   1  342.63   12.42
   2  -3   1  359.40   12.53
   2  -3   1  342.38   12.52
  -2  -3  -1  373.99   13.18
   2  -3   3  167.56    6.18
  -2  -3  -3  163.93    6.16
  -2  -3  -3  160.37    5.87
  -2  -3  -3  165.72    6.65
  -2   3  -3  161.42    6.01
  -2  -3  -3  162.90    6.38
   2  -3   3  154.40    7.36
   2  -3   3  163.60    5.95
  -2  -3  -3  164.26    8.56
  -2  -3  -3  162.15    6.50
   2  -3   3  163.51    5.96
  -2  -3  -3  163.68    6.19
  -2  -3  -3  159.82    6.85
  -2  -3  -3  164.42    6.03
  -2  -3  -3  172.70    6.16
   2   3   3  156.76    5.91
  -2  -3  -3  151.91    6.13
   2  -3   3  170.32    6.17
  -2   3  -3  162.04    6.06
  -2  -3  -3  160.60    5.95
  -2  -3  -3  156.98    6.77
  -2  -3  -3  167.27    6.20
   2  -3   3  171.65    6.27
  -2  -3  -5   14.32    2.08
  -2   3  -5   15.88    1.25
  -2  -3  -5   14.20    3.91
   2  -3   5   19.54    1.60
   2   3   5   15.68    1.28
  -2  -3  -5   17.96    2.08
  -2  -3  -5   18.60    1.62
  -2  -3  -5   19.24    2.77
  -2  -3  -5   20.83    1.52
  -2  -3  -5   19.09    1.45
  -2  -3  -5   17.45    1.34
  -2  -3  -5   15.18    1.28
  -2  -3  -5   17.39    1.29
   2  -3   5   19.12    1.51
  -2  -3  -5   20.71    1.66
   2  -3   5   19.92    1.37
  -2  -3  -5   17.05    1.45
  -2  -3  -7   35.19    3.65
  -2  -3  -7   40.41    2.17
  -2  -3  -7   33.76    1.90
  -2  -3  -7   37.01    2.22
   2   3   7   30.61    1.69
  -2  -3  -7   35.07    1.96
   2  -3   7   32.17    2.02
  -2  -3  -7   26.89    4.36
   2  -3   7   33.47    1.86
  -2  -3  -7   30.84    2.59
  -2  -3  -7   34.08    2.06
   2  -3   7   33.34    1.86
  -2  -3  -7   36.74    1.95
  -2   3  -7   33.53    1.85
   2  -3   7   33.44    1.89
  -2   3  -9    0.42    1.11
  -2  -3  -9    1.26    3.57
  -2  -3  -9    0.74    1.84
  -2  -3  -9    0.66    1.05
   2  -3   9    0.14    1.12
   2   3   9    0.34    0.88
  -2  -3  -9    0.13    0.90
  -2  -3  -9    0.22    0.96
   2  -3   9    1.57    0.91
  -2  -3  -9    0.29    1.16
   2  -3   9   -0.37    1.01
  -2   3  -9   -0.56    1.18
  -2  -3 -11   41.99    2.43
  -2  -3 -11   53.89    2.85
  -2   3 -11   43.31    2.76
  -2  -3 -11   42.84    2.40
   2  -3  11   45.23    2.81
  -2  -3 -11   44.57    5.38
   2  -3  11   39.99    2.24
  -2  -3 -11   44.84    2.61
  -2  -3 -11   40.12    3.01
  -2  -3 -11   43.03    2.42
   2   3  11   41.00    2.20
   2  -3  11   43.14    2.50
  -2   3 -11   38.81    2.59
  -2  -3 -13    2.72    1.41
  -2  -3 -13    4.36    1.17
  -2   3 -13    2.66    1.35
  -2  -3 -13    4.35    2.04
  -2  -3 -13    4.65    1.43
   2  -3  13    3.42    1.23
   2  -3  13    2.75    1.15
  -2   3 -13    0.84    1.30
   2  -3  13    1.36    1.64
   2   3  13    3.32    1.10
   2  -3  13    3.95    1.26
   2  -3  15   11.26    1.62
   2  -3  15   11.18    1.52
  -2   3 -15    6.82    1.71
  -2  -3 -15    9.55    1.50
  -2  -3 -15    8.41    1.67
  -2   3 -15    7.53    1.70
   2  -3  15    9.33    1.97
   2  -3  17   14.00    2.22
   2  -3  17   10.11    1.64
  -2  -3 -17    9.28    1.58
   2  -3  17   10.14    2.23
  -2  -3 -17   10.40    1.80
   2   3  17   12.82    1.60
   2  -3  17   10.61    1.79
  -2   3 -17    9.87    1.88
   2  -3  19   14.51    1.73
  -2   3 -19    8.96    2.12
  -2   3 -19   10.95    2.15
   2  -3  19   10.38    2.28
   2  -3  19   13.20    2.39
  -2  -3 -19   11.01    1.57
   2   3  19    8.15    1.57
  -2  -3 -19   11.80    1.68
  -2   3 -19   13.10    2.44
   2   3  21   13.91    1.72
  -2  -3 -21   11.99    1.68
  -2   3 -21   13.15    2.25
  -2  -3 -21   11.55    1.90
  -2   3 -21   12.78    2.34
  -2  -3 -21   14.68    1.67
  -2   3 -21   13.05    1.64
   2  -3  21   16.36    2.47
   2  -3  23    3.32    1.86
  -2  -3 -23    2.82    1.33
  -2  -3 -23    5.18    1.34
  -2   3 -23    5.18    1.27
  -2   3 -23    6.09    1.82
  -2   3 -23    5.07    1.93
  -2  -3 -23    3.65    1.54
  -2   3 -23    1.31    1.67
  -2   3 -25    1.37    1.40
  -2   3 -25    3.01    1.47
  -2  -3 -25    4.42    1.32
  -2  -3 -25    6.22    1.27
  -2  -3 -25    4.06    1.08
   2  -3  25    5.59    1.38
  -2  -3 -27    1.87    1.74
   2   3  27    3.90    1.16
  -2   3 -27    7.59    1.40
   2  -3  27    6.71    1.21
  -2   3 -27    5.81    1.25
  -2   3 -27    5.12    1.22
   2   3  29    2.24    0.78
   2  -3  29    2.45    0.69
  -2   3 -29    2.91    0.84
   2   4 -28    4.29    1.07
   2   4 -28    3.75    1.09
  -2   4  28    1.72    0.90
   2  -4 -28    2.73    0.81
   2   4 -28    4.16    1.03
   2  -4 -28    2.16    0.65
   2   4 -26   12.12    1.79
   2  -4 -26    9.78    1.47
   2   4 -26    9.82    1.58
  -2   4  26    8.62    1.39
  -2   4  26   10.32    1.34
  -2   4  24    0.97    1.27
   2   4 -24    0.15    1.66
   2   4 -22    1.54    1.99
   2  -4 -22    1.21    1.44
   2   4 -22   -0.63    1.57
   2   4 -22    0.97    1.59
  -2   4  22    3.47    1.59
   2  -4 -20   26.46    2.66
   2  -4 -20   26.03    2.19
  -2   4  20   22.21    2.33
   2   4 -20   22.92    2.61
   2   4 -20   26.69    2.77
   2   4 -18    3.87    1.75
   2   4 -18    0.64    1.58
   2  -4 -18    4.36    1.61
   2  -4 -18    1.53    4.51
   2  -4 -18    3.93    1.22
  -2  -4  18    1.28    1.64
  -2  -4  18    5.04    1.82
  -2   4  18    2.54    1.52
   2  -4 -16    4.25    1.31
  -2  -4  16    4.40    1.50
  -2  -4  16    5.97    2.33
  -2   4  16    3.15    1.50
   2   4 -16    4.17    1.60
   2  -4 -16    4.37    1.51
  -2  -4  16    5.17    1.73
   2  -4 -16    3.90    1.73
   2  -4 -16    0.51    4.56
   2  -4 -16    3.78    1.19
   2  -4 -14  116.69    8.96
  -2  -4  14  100.48    5.03
   2  -4 -14  106.17    4.63
   2  -4 -14  107.70    4.86
   2   4 -14  101.10    5.15
  -2   4  14  102.54    4.88
  -2  -4  14  115.03    4.84
   2  -4 -14  105.57    5.06
   2  -4 -14  101.48    5.10
  -2  -4  14  114.45    5.96
   2  -4 -14  106.84    5.32
   2  -4 -12   76.04    3.69
   2   4 -12   74.64    4.05
   2  -4 -12   81.15    4.11
   2   4 -12   80.00    3.98
  -2  -4  12   77.95    3.66
   2  -4 -12   73.93    3.96
  -2  -4  12   78.43    3.70
   2  -4 -10   35.81    2.15
   2  -4 -10   37.92    2.46
  -2  -4  10   33.36    2.13
  -2  -4  10   34.68    2.16
   2   4 -10   33.84    2.43
   2  -4 -10   33.38    2.39
   2   4 -10   34.18    2.24
   2  -4 -10   36.63    5.49
  -2  -4  10   39.21    2.33
  -2   4  10   33.35    2.24
  -2  -4   8   22.87    1.87
  -2  -4   8   24.32    2.34
  -2  -4   8   25.22    1.76
  -2  -4   8   22.52    1.65
   2  -4  -8   23.89    1.70
  -2   4   8   24.64    1.82
   2  -4  -8   24.54    1.90
   2   4  -8   28.23    1.82
  -2  -4   8   23.57    2.01
   2   4  -8   19.43    1.87
   2  -4  -6   76.03    3.36
  -2  -4   6   78.59    3.35
   2  -4  -6   84.19    3.66
  -2   4   6   75.47    3.48
  -2  -4   6   69.62    3.60
  -2   4   6   77.74    3.48
  -2  -4   6   79.61    3.71
  -2  -4   6   75.55    3.46
  -2  -4   6   80.00    3.40
   2  -4  -6   69.62    6.48
   2  -4  -6   77.56    3.65
  -2  -4   6   72.38    3.47
  -2  -4   4  109.17    4.55
   2  -4  -4  115.78    4.51
   2  -4  -4  111.65    4.57
   2  -4  -4  113.16    4.72
  -2  -4   4  107.08    4.82
   2  -4  -4  110.11    4.50
  -2  -4   4  114.96    4.46
  -2  -4   4  109.48    5.42
  -2  -4   4  116.75    4.74
  -2   4   4  107.48    4.55
   2  -4  -4  114.03    4.47
  -2  -4   4  111.19    4.52
   2  -4  -4  100.81    7.47
   2  -4  -4  116.32    4.78
  -2  -4   2   43.93    2.49
  -2   4   2   45.64    2.40
   2  -4  -2   48.57    2.29
  -2  -4   2   45.78    2.36
   2  -4  -2   47.98    2.31
   2  -4  -2   48.51    2.46
  -2   4   2   46.92    2.34
  -2  -4   2   49.12    2.28
  -2  -4   2   47.86    3.01
   2  -4  -2   45.77    2.28
  -2  -4   2   47.20    2.37
   2  -4  -2   41.77    5.07
  -2  -4   2   50.22    2.41
   2   4  -2   43.57    2.15
   2  -4  -2   44.82    2.50
   2  -4  -2   52.47    2.54
  -2  -4   2   45.80    2.77
   2   4  -2   46.78    2.16
  -2  -4   2   44.72    2.74
  -2   4   0  306.67   10.92
   2   4   0  293.54   10.69
   2  -4   0  315.66   10.87
  -2  -4   0  316.49   10.94
   2  -4   0  329.65   11.15
  -2   4   0  300.32   10.84
   2   4   0  298.94   10.72
  -2  -4   0  306.91   11.18
   2  -4   0  319.73   11.10
  -2  -4   0  309.61   11.79
   2   4   0  302.09   10.76
  -2   4   0  305.54   10.94
   2  -4   0  302.25   10.85
  -2  -4   0  299.11   10.91
   2  -4   0  296.52   10.84
   2  -4   0  292.20   13.42
  -2  -4   0  300.56   11.31
   2  -4   0  306.03   11.02
   2  -4   2    0.35    0.94
   2  -4   2    0.75    1.22
  -2  -4  -2    1.55    1.18
   2   4   2    1.01    0.85
  -2  -4  -2    0.51    0.89
   2  -4   2    0.78    0.87
   2  -4   2    0.45    2.76
  -2  -4  -2   -1.78    3.66
  -2   4  -2    0.23    0.81
   2  -4   2    1.20    0.99
   2  -4   2   -0.15    1.13
   2  -4   2    1.07    0.89
  -2  -4  -2    0.80    0.91
   2  -4   2    2.39    1.07
  -2  -4  -2    0.63    1.25
  -2   4  -2    1.07    0.93
  -2   4  -2    0.17    0.86
   2  -4   4   66.71    3.00
  -2  -4  -4   62.99    6.08
  -2   4  -4   62.30    3.08
  -2  -4  -4   65.82    3.97
   2  -4   4   67.24    3.04
  -2  -4  -4   67.78    3.14
  -2  -4  -4   68.55    3.09
  -2  -4  -4   68.80    3.15
   2  -4   4   65.28    3.06
  -2   4  -4   71.39    3.07
  -2  -4  -4   70.93    3.30
   2   4   4   67.15    3.03
  -2  -4  -4   70.85    3.31
   2  -4   4   75.14    3.34
   2  -4   4   68.95    3.24
  -2  -4  -6   55.92    2.78
  -2  -4  -6   60.05    2.98
   2   4   6   57.82    2.75
  -2  -4  -6   54.32    2.82
  -2  -4  -6   52.68    2.73
  -2  -4  -6   48.49    5.76
  -2   4  -6   56.89    2.70
  -2  -4  -6   55.82    3.76
   2  -4   6   56.30    2.75
   2  -4   6   57.19    2.94
  -2  -4  -6   57.45    2.91
  -2  -4  -8   67.03    3.23
  -2  -4  -8   61.84    6.55
   2  -4   8   72.30    3.27
  -2  -4  -8   63.74    3.14
  -2  -4  -8   67.45    3.15
   2   4   8   68.74    3.19
  -2  -4  -8   63.69    3.19
  -2   4  -8   69.34    3.09
   2  -4   8   60.86    3.12
   2  -4   8   61.82    3.09
   2  -4   8   60.96    3.06
   2  -4  10    1.14    1.01
   2  -4  10    1.35    1.00
  -2  -4 -10    0.91    0.94
  -2   4 -10    0.50    1.33
   2  -4  10    2.03    1.23
  -2   4 -10    1.21    1.23
   2  -4  10    1.53    1.41
   2   4  10    0.64    1.09
  -2  -4 -10    2.13    1.12
   2  -4  10    0.58    1.01
  -2   4 -12    2.75    1.44
   2  -4  12    2.65    1.15
  -2  -4 -12    1.16    1.09
  -2  -4 -12    2.09    1.18
   2  -4  12    1.83    1.30
  -2  -4 -12    2.45    1.11
  -2  -4 -14    1.69    1.12
  -2   4 -14    2.74    1.57
   2  -4  14    2.18    1.79
  -2   4 -14    2.43    1.56
   2  -4  14    1.25    1.28
  -2  -4 -14    0.51    1.18
   2  -4  14    1.92    1.30
   2  -4  14    2.27    1.41
   2  -4  14    1.76    1.73
   2   4  14    2.26    1.29
  -2  -4 -14   -0.39    1.08
   2  -4  16    2.88    1.78
  -2   4 -16    3.02    1.68
  -2  -4 -16    3.76    1.39
   2  -4  16    4.15    1.47
   2   4  16    4.06    1.55
   2  -4  16    6.55    1.93
   2  -4  18   48.75    3.35
   2   4  18   38.09    2.95
  -2  -4 -18   48.24    2.97
   2  -4  18   44.33    3.26
   2  -4  18   45.20    2.89
  -2   4 -18   51.89    3.60
  -2   4 -18   45.42    3.44
  -2  -4 -18   45.93    2.89
   2   4  20    2.61    1.57
   2  -4  20    1.13    1.78
  -2  -4 -20    3.51    1.36
  -2  -4 -20    1.88    1.18
  -2   4 -20    0.34    1.71
  -2   4 -20    0.88    1.73
   2  -4  20    2.77    1.37
   2   4  22    1.10    1.38
  -2  -4 -22    0.76    1.18
  -2   4 -22    0.82    1.66
  -2   4 -22    0.62    1.51
  -2   4 -22   -0.74    1.72
  -2  -4 -24    0.78    0.98
  -2   4 -24    1.84    1.40
  -2   4 -24    2.42    1.50
  -2   4 -24    2.39    1.51
  -2  -4 -24    3.92    1.88
   2   4  24    1.52    1.18
   2  -4  24    1.06    1.15
   2  -4  26    4.27    0.99
   2   4  26    3.86    1.09
  -2   4 -26    2.23    1.08
  -2   4 -26    3.18    1.07
  -2   4 -26    3.99    1.23
   2   4  26    2.91    1.00
   2   4  28    1.17    0.67
  -2  -4 -28   -0.04    0.58
  -2   4 -28    0.61    0.74
   2   5 -27    0.11    0.78
  -2  -5  27    1.22    1.36
  -2  -5  27   -0.42    1.13
   2   5 -27   -0.84    0.89
  -2   5  27    0.56    0.74
   2  -5 -25    2.77    0.84
   2   5 -25    1.95    1.14
  -2   5  25    3.38    1.09
  -2   5  25    2.45    1.04
   2   5 -25    2.19    1.36
   2   5 -23    1.62    1.70
   2  -5 -23    3.33    1.04
  -2   5  23    2.54    1.25
   2  -5 -23    3.76    1.16
   2   5 -23    2.61    1.46
   2  -5 -23    1.51    1.13
  -2   5  23    3.26    1.30
  -2   5  21    6.69    1.58
   2   5 -21    5.72    2.07
   2   5 -21    8.44    1.79
   2  -5 -21    8.05    1.58
  -2   5  21    5.47    1.47
  -2  -5  19   14.08    2.55
  -2   5  19   10.39    1.79
   2  -5 -19   12.02    1.86
   2   5 -19   15.49    2.22
   2  -5 -19   13.36    1.63
  -2  -5  19   10.78    2.06
  -2   5  19   12.14    1.85
  -2  -5  17   15.50    1.90
  -2  -5  17   11.98    2.75
   2  -5 -17    8.97    4.98
  -2   5  17    9.19    1.75
   2  -5 -17   11.88    1.91
  -2  -5  17   12.41    2.10
   2  -5 -17   11.98    1.58
  -2   5  17   10.72    1.88
  -2   5  15    2.04    1.55
   2  -5 -15    3.82    1.49
   2  -5 -15    7.40    5.21
  -2   5  15    2.89    1.48
   2   5 -15    4.08    1.72
  -2  -5  15    4.10    1.83
   2  -5 -15    5.27    1.31
   2   5 -13    1.33    1.45
  -2   5  13    0.65    1.36
  -2  -5  13   -0.70    1.35
   2  -5 -13    1.67    4.33
   2  -5 -13    1.46    1.29
  -2   5  13   -0.68    1.36
  -2  -5  13    0.93    1.71
   2  -5 -13    0.09    1.13
  -2   5  11   15.90    1.90
   2  -5 -11   17.43    1.85
   2  -5 -11   14.31    5.05
  -2  -5  11   15.82    1.90
  -2  -5  11   20.89    1.85
   2  -5 -11   17.76    1.67
   2   5 -11   19.16    2.10
  -2  -5  11   17.33    1.83
  -2   5  11   19.81    1.84
   2  -5  -9   -3.49    4.34
  -2  -5   9    2.32    1.34
   2  -5  -9    1.67    1.17
   2  -5  -9    1.91    1.10
  -2   5   9    1.65    1.22
  -2  -5   9    0.82    1.08
  -2  -5   9    1.58    1.16
  -2  -5   9    1.36    1.16
  -2   5   9    1.61    1.36
  -2  -5   7    1.00    1.28
  -2  -5   7    0.72    1.08
   2   5  -7   -1.05    1.25
   2  -5  -7    0.51    1.04
   2  -5  -7    1.08    1.10
  -2  -5   7    0.08    0.99
  -2   5   7   -0.26    1.15
  -2  -5   7   -0.18    1.25
   2  -5  -7   -0.11    1.00
   2  -5  -7   -2.31    4.26
  -2   5   7    1.02    1.14
   2  -5  -5    0.39    1.03
  -2  -5   5    0.78    0.93
   2  -5  -5   -0.23    0.90
  -2   5   5   -0.32    1.08
  -2  -5   5    0.64    1.55
  -2  -5   5   -0.53    1.07
  -2   5   5    1.01    1.11
   2  -5  -5    0.92    1.00
  -2  -5   5    0.58    1.38
   2  -5  -3   12.29    1.38
  -2   5   3   11.07    1.32
   2  -5  -3    9.51    4.12
  -2  -5   3    9.74    1.41
   2  -5  -3   10.97    1.34
   2  -5  -3   11.86    1.31
  -2  -5   3   10.52    1.62
  -2   5   3   11.16    1.36
  -2  -5   3    9.28    1.72
   2  -5  -3    9.29    1.35
   2  -5  -3   11.58    1.36
  -2  -5   3    9.29    1.22
  -2   5   1   29.69    1.92
  -2  -5   1   26.87    1.76
  -2   5   1   28.91    1.83
  -2  -5   1   28.81    1.98
   2  -5  -1   26.82    1.83
   2  -5  -1   27.20    4.89
   2  -5  -1   24.78    1.96
   2  -5  -1   29.75    2.02
  -2  -5   1   26.49    1.93
   2  -5  -1   27.40    1.82
  -2   5   1   28.96    1.93
  -2  -5   1   25.01    2.56
   2  -5  -1   27.82    2.02
  -2  -5   1   28.72    1.99
  -2  -5   1   30.95    2.19
  -2  -5   1   29.61    2.43
   2  -5   1   -0.08    1.05
  -2  -5  -1    0.91    1.21
   2  -5   1    1.46    0.93
  -2  -5  -1    1.05    1.00
  -2  -5  -1    0.79    1.54
   2  -5   1    1.22    1.07
  -2  -5  -1    0.68    1.61
  -2   5  -1    1.25    0.88
   2  -5   1    1.37    1.00
  -2   5  -1    0.43    0.89
   2  -5   1    1.27    0.93
   2  -5   1   -2.54    3.26
  -2   5  -1    1.48    0.88
   2  -5   3    1.86    1.00
   2   5   3    0.52    0.95
  -2   5  -3    1.03    0.84
  -2  -5  -3    1.41    0.97
  -2  -5  -3    1.45    1.24
   2  -5   3    1.96    1.05
   2  -5   3    2.63    1.11
  -2   5  -3    1.95    0.93
   2  -5   3    0.98    1.06
  -2  -5  -3    0.67    1.43
   2  -5   5   84.82    3.97
  -2   5  -5   89.15    3.94
  -2  -5  -5   92.49    4.25
  -2  -5  -5   88.54    4.24
   2   5   5   90.22    3.99
  -2  -5  -5   88.39    4.10
  -2  -5  -5   90.04    4.09
   2  -5   7   -0.50    1.05
   2  -5   7   -0.92    1.27
  -2  -5  -7    1.29    1.10
  -2  -5  -7    0.72    1.16
  -2  -5  -7    0.45    1.07
   2  -5   7    0.73    1.09
  -2  -5  -9    4.75    1.52
   2  -5   9    5.58    1.27
   2  -5   9    5.35    1.29
   2  -5   9    6.29    1.38
  -2  -5  -9    5.45    1.32
  -2  -5  -9    7.28    1.44
  -2  -5  -9    6.58    1.35
  -2   5  -9    6.55    1.49
  -2   5  -9    4.67    1.61
  -2  -5  -9    5.42    1.32
   2   5  11    0.66    1.19
  -2  -5 -11    0.34    1.34
   2  -5  11    0.36    1.22
   2  -5  11   -0.94    1.19
   2  -5  11    0.45    1.30
  -2  -5 -11    0.40    1.20
  -2   5 -11   -0.31    1.51
  -2  -5 -11    0.64    1.15
  -2  -5 -11   -0.89    1.18
  -2  -5 -11    0.92    1.29
  -2   5 -11   -0.54    1.46
  -2  -5 -13   11.19    1.69
  -2   5 -13    9.47    1.99
  -2  -5 -13    8.03    1.74
   2   5  13   10.22    1.63
   2  -5  13    9.46    1.53
  -2   5 -13   11.81    1.97
   2  -5  15    1.26    1.44
   2  -5  15    0.74    1.67
  -2  -5 -15    1.98    1.49
   2   5  15    0.55    1.33
  -2   5 -15    2.21    1.73
  -2   5 -15    0.47    1.49
  -2  -5 -15    1.44    1.36
   2   5  17    0.45    1.40
  -2  -5 -17    3.18    1.60
  -2   5 -17    0.66    1.64
  -2  -5 -17    3.07    1.41
   2  -5  17    1.04    1.42
   2  -5  19   25.84    2.14
  -2  -5 -19   27.28    2.16
  -2  -5 -19   24.40    2.09
   2   5  19   19.51    2.00
  -2   5 -19   27.02    2.66
  -2   5 -19   27.92    2.64
  -2  -5 -21    3.87    1.22
  -2   5 -21    3.94    1.80
  -2  -5 -21    3.50    1.20
  -2  -5 -23    0.94    0.93
  -2   5 -23   -1.15    1.35
   2   5  23   -0.08    1.15
  -2  -5 -23    0.90    0.96
  -2   5 -23    1.34    1.36
  -2   5 -23    0.23    1.29
   2   5  23    0.22    1.01
   2   5  25    2.58    0.93
  -2   5 -25    2.91    1.00
  -2   5 -25    0.56    1.04
  -2  -5 -25    3.68    0.83
   2   5  25    2.25    0.84
  -2   6  24    2.06    0.86
  -2   6  24    0.82    0.83
   2   6 -24    1.77    0.91
   2  -6 -24    0.29    0.61
  -2  -6  22   -2.03    2.23
  -2   6  22    1.15    1.01
   2   6 -22   -0.65    1.13
   2   6 -22    1.50    1.50
  -2   6  22   -1.43    1.04
   2  -6 -22   -0.52    0.84
   2  -6 -20    2.25    1.15
   2   6 -20    3.64    1.40
  -2   6  20    2.30    1.18
  -2  -6  20    2.31    2.03
  -2   6  20    5.08    1.35
   2  -6 -20    4.34    1.12
   2   6 -18    1.13    1.45
   2  -6 -18    1.53    1.23
  -2   6  18    1.58    1.28
  -2   6  18    1.76    1.37
  -2  -6  18    1.67    1.25
  -2  -6  18    3.25    2.17
  -2  -6  16    7.58    2.57
  -2  -6  16    7.03    1.53
   2  -6 -16    3.91    1.34
  -2   6  16    4.14    1.53
  -2   6  16    6.18    1.53
  -2  -6  16    6.12    1.92
   2  -6 -16    6.28    1.39
   2  -6 -14    1.12    1.15
  -2  -6  14    3.89    1.96
   2   6 -14    0.16    1.53
   2  -6 -14    1.22    1.28
  -2   6  14    1.90    1.38
  -2  -6  14   -1.09    2.54
  -2  -6  14    2.75    1.44
  -2  -6  12   -1.11    2.52
  -2  -6  12    1.70    1.39
   2  -6 -12    1.79    4.81
   2  -6 -12    1.62    1.26
  -2  -6  12    1.31    1.83
   2   6 -12    0.93    1.51
   2  -6 -12    1.20    1.28
  -2   6  12    0.35    1.44
  -2   6  12    0.11    1.31
  -2  -6  10    1.55    1.56
   2  -6 -10    0.58    5.20
   2  -6 -10    0.70    1.21
  -2  -6  10    0.41    1.32
   2   6 -10   -0.45    1.48
  -2   6  10   -1.09    1.30
  -2   6  10    0.74    1.33
  -2   6   8   15.10    1.76
  -2   6   8    9.81    1.75
  -2  -6   8   13.38    1.70
  -2  -6   8   12.23    1.88
   2  -6  -8   13.86    1.72
   2  -6  -8   15.76    1.74
   2   6  -8   12.52    1.82
  -2  -6   8   10.45    1.64
  -2  -6   8   11.68    1.61
  -2   6   6   32.04    2.25
  -2  -6   6   30.54    2.27
   2  -6  -6   28.41    5.55
  -2  -6   6   34.59    2.60
  -2   6   6   31.01    2.30
  -2   6   6   27.90    2.20
  -2  -6   6   31.92    2.41
   2  -6  -6   31.82    2.27
   2  -6  -6   32.73    2.30
   2   6  -6   31.02    2.59
  -2  -6   6   31.16    2.24
  -2  -6   4    1.72    1.75
  -2   6   4   -0.39    1.05
  -2  -6   4   -0.68    1.43
  -2   6   4   -0.10    1.14
  -2  -6   4    0.11    1.36
  -2   6   4   -0.88    1.08
   2  -6  -4    0.65    1.14
  -2  -6   4   -0.28    1.18
   2  -6  -4    1.46    4.28
  -2  -6   4    0.19    1.25
   2  -6  -4   -1.04    1.15
  -2  -6   4    0.09    1.10
   2  -6  -2    0.64    1.16
   2  -6  -2   -0.52    1.20
  -2  -6   2    0.77    1.36
  -2   6   2   -0.28    1.03
  -2  -6   2    0.66    1.10
  -2   6   2   -0.24    1.07
   2  -6  -2    0.45    4.12
  -2  -6   2   -0.47    1.25
   2  -6  -2    0.09    1.18
  -2  -6   2    0.31    1.56
  -2   6   2    0.10    1.03
   2  -6   0    3.78    1.21
  -2  -6   0    4.95    1.28
   2  -6   0    4.12    1.24
  -2  -6   0    4.11    1.15
   2  -6   0    4.99    1.33
  -2  -6   0    3.65    1.52
  -2   6   0    5.68    1.19
  -2  -6   0    3.49    1.20
   2  -6   0    3.38    1.21
  -2   6   0    4.02    1.18
   2  -6   0    2.21    1.21
  -2  -6   0    4.40    1.40
  -2  -6  -2   29.11    2.16
  -2   6  -2   24.42    1.92
  -2  -6  -2   23.62    2.58
   2  -6   2   28.41    2.10
  -2  -6  -2   24.79    2.06
   2  -6   2   23.55    1.96
   2  -6   2   28.07    2.08
  -2  -6  -2   22.70    2.11
  -2  -6  -2   27.42    2.12
  -2  -6  -4    1.63    1.39
  -2   6  -4    3.10    1.12
  -2  -6  -4    5.49    2.16
  -2  -6  -4    2.67    1.83
  -2  -6  -4    2.37    1.19
   2  -6   4    1.05    1.20
  -2  -6  -4    0.80    1.11
  -2  -6  -4    0.59    1.16
   2  -6   6   90.67    4.14
   2  -6   6   86.12    4.06
  -2  -6  -6   78.77    4.00
  -2  -6  -6   82.44    4.06
  -2  -6  -6   74.83    4.68
   2  -6   6   76.84    4.05
  -2   6  -8   23.12    2.44
   2  -6   8   20.92    2.13
   2   6   8   18.82    1.92
   2  -6   8   24.75    2.09
  -2  -6  -8   22.66    2.02
  -2   6  -8   24.41    2.20
  -2  -6  -8   23.90    2.19
   2  -6  10    9.57    1.71
  -2  -6 -10   10.92    1.66
   2  -6  10   10.32    1.60
  -2   6 -10   10.75    1.80
   2   6  10   10.07    1.66
  -2   6 -10   11.58    2.10
  -2  -6 -10    8.94    1.53
   2  -6  10    9.19    1.70
   2  -6  10    9.41    1.57
  -2  -6 -12   -0.55    1.22
   2  -6  12   -0.10    1.26
   2   6  12    2.60    1.44
   2  -6  12    0.84    1.37
  -2   6 -12   -0.44    1.46
  -2  -6 -12    0.89    1.29
  -2   6 -12    0.17    1.63
  -2   6 -14   13.14    1.99
   2  -6  14   14.70    1.88
  -2  -6 -14   14.45    1.81
  -2   6 -14   17.43    2.22
  -2  -6 -14   13.64    1.73
   2  -6  14   13.12    2.11
   2   6  16   18.89    2.08
  -2  -6 -16   26.01    2.13
   2  -6  16   18.02    2.16
   2  -6  16   24.72    2.14
   2  -6  16   26.44    3.10
  -2   6 -16   21.62    2.35
  -2  -6 -16   25.28    2.04
   2   6  18    0.10    1.26
   2  -6  18    2.30    1.32
  -2  -6 -18    1.13    1.15
   2   6  18    0.25    1.10
   2   6  20    1.44    0.99
  -2   6 -20    1.98    1.30
  -2   6 -20    2.45    1.42
   2   6  20   -1.00    1.13
  -2  -6 -20    1.22    1.01
  -2  -6 -20    0.55    0.97
  -2   6 -20    0.72    1.42
  -2   6 -22    2.40    1.21
  -2   6 -22    1.61    1.09
   2   6  22   -0.32    0.98
  -2   6 -22    1.27    1.16
   2   6  22    1.68    0.80
  -2  -6 -22    0.75    0.85
  -2  -6 -24    0.40    1.02
  -2   6 -24   -0.06    0.77
  -2  -6 -24   -0.04    0.57
  -2  -7  23   -0.88    1.20
  -2   7  21    0.64    0.74
   2  -7 -21    1.34    0.74
   2  -7 -21    0.77    0.95
   2   7 -21    1.24    0.80
  -2  -7  21    0.14    1.90
   2  -7 -19    2.33    1.35
  -2   7  19    4.27    1.01
  -2  -7  19    2.81    2.30
  -2   7  19    2.13    1.07
   2  -7 -19    2.92    0.90
   2   7 -19    4.10    1.13
  -2   7  17   11.49    1.40
   2  -7 -17   15.65    1.43
  -2  -7  17   12.15    1.83
  -2  -7  17   13.43    3.58
  -2  -7  17    9.49    2.29
   2   7 -17   11.74    1.60
  -2   7  17   12.59    1.54
   2  -7 -17   14.47    1.47
   2  -7 -15   14.66    1.57
  -2   7  15   11.30    1.53
   2  -7 -15   12.37    1.45
  -2  -7  15   15.17    1.63
  -2  -7  15   15.36    2.73
   2  -7 -13    6.52    1.37
   2   7 -13    3.29    1.55
   2  -7 -13    6.74    1.37
  -2  -7  13    5.56    1.83
  -2   7  13    8.50    1.53
  -2   7  13    5.52    1.42
  -2  -7  13    7.88    1.49
  -2  -7  13    2.88    2.45
  -2   7  11    0.98    1.24
   2   7 -11    1.29    1.47
   2  -7 -11    1.23    1.22
  -2  -7  11   -0.14    1.73
   2  -7 -11    0.40    1.14
  -2   7  11    0.50    1.16
  -2  -7  11    0.18    1.28
  -2  -7  11    2.84    2.51
  -2   7  11    0.30    1.18
   2  -7  -9    3.18    1.27
  -2  -7   9    5.15    2.67
  -2  -7   9    2.64    1.32
   2   7  -9    1.17    1.35
   2  -7  -9    0.83    1.19
  -2  -7   9   -0.57    1.50
  -2   7   9    1.64    1.20
  -2   7   7    6.07    1.43
  -2  -7   7    6.76    1.83
   2  -7  -7    9.93    1.55
   2  -7  -7    6.30    1.51
   2   7  -7    5.97    1.66
   2  -7  -7    8.76    1.49
  -2  -7   7    7.24    1.58
  -2   7   5   67.87    3.56
  -2  -7   5   74.38    3.90
   2  -7  -5   68.51    3.63
   2  -7  -5   65.93    3.56
  -2  -7   5   63.45    3.44
   2  -7  -5   68.93    3.60
  -2  -7   5   68.23    3.66
  -2  -7   3  127.22    5.83
  -2   7   3  127.62    5.61
   2  -7  -3  129.05    5.63
   2  -7  -3  133.48    5.61
  -2  -7   3  129.43    5.76
  -2  -7   3  126.72    5.46
   2  -7  -3  118.26    5.48
   2  -7  -3  130.36    5.60
  -2  -7   3  129.67    5.65
  -2  -7   1   67.55    3.78
  -2   7   1   67.49    3.43
   2  -7  -1   62.87    3.42
  -2  -7   1   63.43    3.54
  -2  -7   1   66.04    3.61
   2  -7  -1   65.41    3.48
   2  -7  -1   63.20    3.44
  -2  -7   1   63.81    3.81
  -2  -7   1   64.95    3.54
  -2  -7  -1    5.95    1.57
   2  -7   1    6.48    1.47
   2  -7   1    6.09    1.44
  -2  -7  -1    5.83    1.44
  -2   7  -1    7.55    1.36
  -2  -7  -1    6.01    1.47
   2  -7   1    6.99    1.42
  -2  -7  -3    7.69    1.59
  -2  -7  -3   10.26    1.78
   2  -7   3    7.44    1.42
   2  -7   3    5.79    1.49
  -2  -7  -3    7.11    1.51
   2  -7   3    4.99    1.71
  -2  -7  -5    3.07    1.37
  -2  -7  -5    1.13    1.44
   2  -7   5    0.53    1.29
  -2  -7  -5    6.53    1.47
   2  -7   5    2.85    1.26
   2  -7   5    2.11    1.42
   2  -7   7   17.78    1.89
  -2  -7  -7   17.07    1.89
  -2  -7  -7   19.76    2.00
  -2  -7  -7   18.74    1.90
  -2   7  -7   24.53    2.53
   2  -7   7   19.41    2.12
  -2  -7  -7   17.29    2.53
   2  -7   9   26.77    2.21
   2  -7   9   27.12    2.17
  -2  -7  -9   26.76    2.22
  -2  -7  -9   25.95    2.21
  -2  -7  -9   27.40    2.19
  -2   7  -9   28.52    2.63
  -2  -7  -9   18.97    4.45
   2  -7   9   25.03    2.22
  -2  -7  -9   25.83    2.91
   2  -7  11    2.06    1.25
  -2  -7 -11    3.08    2.09
  -2  -7 -11    4.00    1.35
  -2  -7 -11    0.63    1.24
   2  -7  11    3.03    1.36
  -2  -7 -11    2.27    1.24
  -2   7 -11    0.47    1.50
   2   7  13    1.32    1.15
   2  -7  13    0.83    1.23
   2  -7  13   -1.71    2.34
  -2   7 -13    0.15    1.46
  -2  -7 -13    0.78    1.10
  -2  -7 -15    2.45    1.80
   2   7  15    2.85    1.22
   2  -7  15    2.16    1.37
  -2  -7 -15    1.78    1.14
   2  -7  15    3.98    1.29
   2  -7  15    0.65    2.07
  -2  -7 -15    4.11    1.15
   2  -7  17   10.34    1.35
  -2   7 -17    7.03    1.53
  -2  -7 -17   10.35    1.28
   2  -7  17    5.99    1.39
  -2  -7 -17    6.26    1.21
   2   7  17    7.37    1.21
  -2  -7 -17    5.72    1.79
  -2  -7 -17    8.75    1.27
  -2  -7 -19   24.01    1.49
   2   7  19   13.59    1.34
  -2   7 -19   18.11    1.78
  -2  -7 -19   13.71    1.84
  -2  -7 -19   20.32    1.44
  -2   7 -19   18.45    1.67
  -2  -7 -21    4.87    1.11
   2  -7  21    5.35    1.60
  -2  -7 -21    9.33    0.87
  -2   7 -21    7.30    0.98
   2  -8 -18    4.15    0.75
  -2  -8  18    2.02    1.74
  -2   8  18    2.65    0.64
  -2  -8  18    2.34    1.47
  -2  -8  16    3.63    1.81
  -2  -8  16    1.72    2.13
  -2  -8  16    1.93    1.11
   2  -8 -16    4.12    0.83
  -2   8  16    2.98    0.75
   2  -8 -16    4.34    0.91
  -2  -8  16    1.40    2.35
  -2  -8  14    7.79    1.49
  -2  -8  14    3.69    2.99
   2  -8 -14    4.02    0.97
  -2   8  14    2.25    0.90
  -2  -8  14    2.58    1.98
  -2   8  14    2.85    0.96
   2  -8 -14    3.16    0.98
  -2  -8  12    9.32    2.34
   2  -8 -12    9.09    1.22
   2  -8 -12    9.25    1.24
   2  -8 -12    9.78    1.24
  -2  -8  12    2.96    2.35
  -2   8  12    7.83    1.16
  -2  -8  12   -0.31    3.28
  -2   8  12    4.78    1.09
  -2  -8  12    5.64    1.67
   2  -8 -10    2.35    1.11
   2  -8 -10    3.37    1.11
   2  -8 -10    2.10    1.11
  -2   8  10    0.95    0.98
  -2  -8  10    5.31    2.23
  -2  -8  10    1.60    1.55
  -2  -8   8    3.07    3.32
   2  -8  -8   11.24    1.38
   2  -8  -8    8.32    1.34
  -2   8   8    6.49    1.24
  -2  -8   8   11.00    1.99
  -2  -8   8    6.73    2.45
  -2  -8   8    9.85    1.49
  -2  -8   6    1.14    3.66
  -2  -8   6    4.18    2.34
   2  -8  -6    5.80    1.17
  -2  -8   6    4.40    1.35
  -2   8   6    6.01    1.20
  -2  -8   4    5.63    2.46
   2  -8  -4    5.29    1.22
  -2  -8   4    5.19    1.31
  -2  -8   4    4.41    1.57
   2  -8  -2   -1.91    1.20
  -2  -8   2    0.89    2.09
  -2  -8   2    1.07    1.19
   2  -8  -2    0.66    1.16
  -2  -8   2   -0.55    1.43
  -2  -8   0    6.45    1.54
  -2  -8   0    4.51    1.58
   2  -8   0    5.49    1.61
   2  -8   0    3.28    1.17
  -2  -8   0    5.62    1.34
   2  -8   0    5.12    1.34
  -2  -8  -2   14.80    1.85
  -2  -8  -2   16.41    1.81
   2  -8   2   16.41    1.69
   2  -8   2   16.55    1.78
  -2  -8  -2   17.39    1.64
  -2  -8  -2   16.31    1.96
   2  -8   2   16.38    1.93
   2  -8   4   13.58    1.69
  -2  -8  -4   13.24    1.47
   2  -8   4   15.08    1.62
   2  -8   4    9.38    1.46
  -2  -8  -4    9.10    4.07
  -2   8  -4   13.59    1.92
   2  -8   6   19.12    1.85
  -2  -8  -6   19.24    4.23
   2  -8   6   19.82    1.82
   2  -8   6   21.91    1.79
  -2   8  -8   21.49    2.12
  -2  -8  -8   20.73    1.80
  -2  -8  -8   15.44    3.86
   2  -8   8   19.47    1.76
   2  -8   8   21.66    1.83
  -2  -8  -8   21.17    1.81
  -2  -8  -8   23.08    1.90
  -2  -8 -10   13.67    5.39
   2  -8  10   23.13    2.13
   2  -8  10   19.84    1.70
   2  -8  10   18.03    2.69
  -2  -8 -10   19.50    1.67
  -2  -8 -10   18.08    1.65
  -2   8 -10   16.83    1.89
  -2  -8 -10   21.67    1.81
  -2  -8 -12    2.81    1.44
  -2  -8 -12    2.63    4.13
  -2  -8 -12    3.86    1.06
  -2   8 -12    1.96    1.19
   2  -8  12    0.59    1.94
   2  -8  12    1.88    1.31
  -2  -8 -12    2.62    1.13
  -2  -8 -12    2.49    1.04
  -2  -8 -14    2.78    1.29
   2  -8  14    1.26    1.10
  -2  -8 -14    1.32    0.91
  -2  -8 -14    2.75    1.04
  -2  -8 -16    0.19    0.81
   2  -8  16    1.28    1.86
  -2   8 -16    1.85    0.89
  -2  -8 -16    1.94    0.78
  -2  -9  13    4.51    1.79
  -2  -9  11    3.73    2.05
  -2  -9  11    4.76    1.03
  -2  -9  11    0.22    1.56
  -2  -9  11    1.24    1.48
   2  -9 -11    3.43    0.87
  -2  -9   9    1.25    2.43
  -2  -9   9   -0.07    1.09
  -2  -9   9    0.94    1.75
   2  -9  -9    1.41    0.94
  -2  -9   7    0.77    2.00
   2  -9  -7    2.80    1.08
   2  -9  -7    2.07    0.85
  -2  -9   7    0.29    3.26
  -2  -9   7    4.33    2.70
  -2  -9   7    4.06    1.27
   2  -9  -5    4.40    1.68
   2  -9  -5    7.75    1.10
  -2  -9   5    6.27    2.86
   2  -9  -5    9.17    1.36
  -2  -9   5   11.04    1.55
  -2  -9   3   10.77    1.51
  -2  -9   3   11.95    1.49
   2  -9  -3   11.72    1.43
   2  -9  -3   14.04    1.28
  -2  -9   3    6.97    1.13
  -2  -9   3    8.04    2.77
  -2   9   3   12.54    1.39
  -2   9   1    2.53    1.12
  -2  -9   1    3.56    1.22
  -2  -9   1    2.02    0.93
   2  -9  -1    3.81    1.08
  -2  -9   1    4.12    1.22
   2  -9  -1    1.50    1.11
  -2  -9  -1    8.86    1.39
   2  -9   1    9.57    1.33
  -2   9  -1    9.71    1.34
  -2  -9  -1    6.52    1.89
   2  -9   1    6.58    2.57
  -2  -9  -1    9.38    1.12
   2  -9   1    9.15    1.25
   2  -9   3   13.66    1.45
  -2  -9  -3    8.32    2.05
  -2  -9  -3   15.50    1.51
  -2  -9  -3    7.03    2.06
  -2   9  -3   15.71    1.50
   2  -9   3    3.58    2.73
   2  -9   3   15.28    1.39
   2  -9   5    8.80    1.20
  -2  -9  -5    9.09    1.23
   2  -9   5    7.00    2.82
  -2  -9  -5   10.06    4.54
  -2   9  -5   10.73    1.29
  -2  -9  -5    2.01    1.85
   2  -9   5   10.08    1.49
  -2  -9  -7    2.02    1.78
  -2  -9  -7    8.86    1.18
   2  -9   7    5.15    2.68
  -2  -9  -7    1.82    3.84
  -2   9  -7    5.17    1.09
  -2  -9  -7    9.22    1.12
   2  -9   7    6.61    1.29
  -2  -9  -9    7.45    1.78
   2  -9   9   13.78    1.40
  -2  -9  -9    7.58    3.28
  -2  -9  -9   12.89    1.14
   2  -9   9    5.72    2.34
  -2  -9  -9   14.61    1.18
  -2  -9 -11    4.78    1.48
   2  -9  11    7.37    2.20
   3   0 -31    1.63    1.13
  -3   0  31    2.62    1.90
   3   0 -31   -1.17    0.99
   3   0 -29   -1.04    1.56
  -3   0  29    2.54    1.10
   3   0 -29   -1.51    1.28
  -3   0  29    1.04    1.22
   3   0 -29   -0.09    1.19
   3   0 -27    1.04    1.51
  -3   0  27   -0.97    1.35
   3   0 -27    0.09    1.05
   3   0 -27    1.01    1.52
  -3   0  25    0.54    1.43
   3   0 -25   -1.44    1.58
   3   0 -25   -1.99    1.66
  -3   0  23    0.22    1.55
   3   0 -23    1.79    1.62
   3   0 -23   -0.48    1.76
   3   0 -23    0.79    1.77
   3   0 -21    1.23    1.62
   3   0 -21    0.98    1.08
  -3   0  21    0.71    1.46
   3   0 -21    0.15    1.61
   3   0 -21   -0.61    1.70
   3   0 -19   -1.51    1.51
   3   0 -19    0.52    0.94
  -3   0  19    1.63    1.38
   3   0 -19   -0.13    1.52
   3   0 -19   -0.14    1.59
   3   0 -17    0.60    1.46
   3   0 -17    0.25    1.54
   3   0 -17    0.22    0.83
  -3   0  17    0.79    1.24
   3   0 -15    0.43    0.83
   3   0 -15   -0.20    1.24
   3   0 -15    0.84    1.46
  -3   0  15   -0.92    1.40
   3   0 -13    0.20    0.83
   3   0 -13    0.64    1.25
   3   0 -13   -0.08    1.23
   3   0 -13   -0.45    1.46
  -3   0  13    0.21    1.33
   3   0 -11    0.24    0.74
   3   0 -11   -0.15    1.18
   3   0 -11    0.13    1.15
   3   0 -11    0.22    1.36
  -3   0  11    1.06    1.31
  -3   0   9   -1.24    1.29
   3   0  -9   -0.15    0.64
   3   0  -9   -0.21    1.02
   3   0  -9   -0.34    1.06
   3   0  -9    0.12    1.21
  -3   0   9   -0.09    1.11
  -3   0   7    1.14    1.28
   3   0  -7    0.15    0.59
   3   0  -7    0.30    0.93
   3   0  -7    0.04    0.96
   3   0  -7   -0.18    1.12
  -3   0   7    0.10    1.08
  -3   0   5   -0.04    1.27
   3   0  -5   -0.01    0.50
   3   0  -3    0.40    0.29
  -3   0   3   -0.03    0.46
  -3   0   3   -0.09    1.52
  -3   0   3    0.06    1.03
   3   0  -3   -0.32    0.63
  -3   0   3   -0.06    0.31
  -3   0   1    2.45    1.04
  -3   0   1    0.57    1.32
  -3   0   1   -0.01    0.48
   3   0  -1    0.38    0.18
  -3   0   1    0.05    0.83
  -3   0  -1   -0.51    0.50
  -3   0  -1   -0.99    1.29
  -3   0  -1    0.42    1.03
  -3   0  -3    0.50    0.70
   3   0   3    0.43    0.41
  -3   0  -3    0.33    1.18
   3   0   3    0.58    0.59
  -3   0  -5   -0.14    0.98
  -3   0  -5    0.84    0.67
   3   0   5    0.72    0.90
  -3   0  -5    0.52    0.73
  -3   0  -7    1.31    1.03
   3   0   7   -0.23    1.00
   3   0   7    0.07    0.64
  -3   0  -7   -0.04    0.73
  -3   0  -7    0.37    0.93
  -3   0  -7    0.41    0.73
   3   0   9    0.03    0.69
  -3   0  -9    0.49    1.06
  -3   0  -9   -0.19    1.05
  -3   0  -9    0.54    1.10
  -3   0  -9    1.10    0.78
   3   0   9   -0.10    0.99
  -3   0 -11   -0.05    0.84
  -3   0 -11    0.67    1.30
  -3   0 -11    0.89    1.22
  -3   0 -11    0.69    1.18
   3   0  11   -0.30    1.12
  -3   0 -13   -0.51    0.86
   3   0  13   -0.95    1.13
  -3   0 -13    0.19    1.21
  -3   0 -13    0.31    1.26
   3   0  13    0.68    1.58
  -3   0 -15   -0.08    0.99
  -3   0 -15    1.16    1.29
  -3   0 -15    0.11    1.31
  -3   0 -15    0.25    1.41
   3   0  15   -0.30    1.68
  -3   0 -17   -0.10    1.15
  -3   0 -17    1.41    1.46
  -3   0 -17    0.73    1.47
   3   0  17   -0.11    1.78
  -3   0 -17    0.15    1.52
   3   0  17    0.11    1.76
  -3   0 -19   -0.33    1.23
  -3   0 -19   -0.66    1.56
  -3   0 -19   -0.94    1.53
   3   0  19   -0.75    1.93
  -3   0 -19   -1.17    1.68
  -3   0 -19   -0.45    1.54
   3   0  19   -0.13    1.86
  -3   0 -21   -0.12    1.30
  -3   0 -21    1.59    1.69
   3   0  21   -0.53    2.01
  -3   0 -21    1.95    1.75
  -3   0 -21    0.28    1.64
  -3   0 -23   -1.08    1.52
  -3   0 -23    0.63    1.65
  -3   0 -23   -0.69    1.21
   3   0  23   -1.71    1.84
   3   0  23   -0.65    1.54
  -3   0 -25   -2.41    1.52
  -3   0 -25    0.34    1.39
  -3   0 -25    0.31    1.15
   3   0  25    0.79    1.36
   3   0  27    0.85    1.20
  -3   0 -27    0.76    1.28
  -3   0 -27   -0.09    0.99
   3   0  29   -0.54    0.91
   3   1 -32    1.79    0.83
   3   1 -32    0.67    0.69
   3  -1 -32   -0.06    0.68
   3  -1 -30   -0.10    1.12
  -3   1  30    0.74    0.90
  -3  -1  30   -0.73    1.76
   3  -1 -30    1.31    1.25
   3   1 -30   -0.25    1.34
   3   1 -30    2.80    1.15
  -3  -1  28    1.37    1.24
   3  -1 -28    2.07    1.63
   3  -1 -28    2.04    1.45
   3   1 -28    0.12    1.37
   3  -1 -28    1.54    1.02
   3   1 -28    4.88    1.55
   3   1 -28    1.05    1.40
   3   1 -28    0.08    0.93
  -3   1  28    2.56    1.23
   3   1 -26    1.07    1.65
   3   1 -26   -0.59    1.70
   3  -1 -26    0.70    1.48
   3   1 -26    0.43    1.60
  -3   1  26    0.51    1.47
  -3  -1  26    0.70    1.40
   3  -1 -26    1.26    1.62
   3  -1 -26    0.81    1.87
   3  -1 -26    0.10    1.18
   3   1 -24    4.47    2.08
   3  -1 -24    4.22    1.79
   3   1 -24    0.48    1.68
   3  -1 -24    3.52    1.79
   3   1 -24    2.78    1.78
   3  -1 -24    1.94    1.64
  -3   1  24    4.81    1.69
  -3  -1  24    2.57    1.64
   3  -1 -24   -0.47    1.67
   3  -1 -24    4.82    1.37
   3  -1 -22    4.60    1.71
   3   1 -22    4.69    1.81
   3   1 -22    4.51    2.04
   3  -1 -22    8.58    1.90
   3  -1 -22    7.72    1.96
  -3  -1  22    4.08    1.63
  -3   1  22    5.13    1.66
   3  -1 -20    1.82    1.60
   3   1 -20    0.95    1.81
   3  -1 -20    1.26    1.59
  -3  -1  20    0.77    1.43
  -3   1  20    2.45    1.44
   3   1 -20    0.45    1.62
   3  -1 -20   -0.15    1.58
  -3  -1  20    3.13    1.89
   3   1 -18   36.53    2.22
   3  -1 -18   37.77    2.76
   3   1 -18   36.20    2.94
   3  -1 -18   38.82    2.81
  -3  -1  18   32.16    2.64
   3   1 -16   94.26    4.80
   3  -1 -16   98.34    4.60
   3  -1 -16   90.61    4.55
   3   1 -16   94.51    3.98
   3  -1 -16   92.84    4.08
  -3   1  16   96.52    4.24
   3  -1 -16   94.06    4.56
   3   1 -16   94.44    4.61
   3   1 -16   90.91    4.65
  -3  -1  16   94.49    4.51
   3  -1 -14  143.61    6.04
   3  -1 -14  149.24    6.07
   3   1 -14  144.57    5.50
   3  -1 -14  141.28    5.64
  -3  -1  14  142.18    6.11
  -3   1  14  142.78    5.67
   3   1 -14  146.09    6.10
   3  -1 -14  143.50    6.04
   3   1 -14  145.24    6.14
  -3  -1  14  144.98    5.95
  -3  -1  12    5.90    1.32
  -3  -1  12    4.75    1.47
  -3   1  12    6.37    1.18
   3   1 -12    5.20    1.28
   3  -1 -12    5.34    1.26
   3   1 -12    4.21    1.32
   3  -1 -12    6.58    1.39
   3  -1 -12    4.00    1.30
   3  -1 -12    4.69    0.96
  -3  -1  12    5.27    1.07
  -3  -1  12    3.28    1.57
  -3  -1  10   66.60    3.32
  -3   1  10   65.44    2.84
  -3   1  10   66.08    2.96
   3  -1 -10   65.35    3.06
   3   1 -10   62.81    3.04
   3   1 -10   66.64    3.06
  -3   1  10   67.23    2.99
  -3  -1  10   66.53    3.38
  -3  -1  10   64.35    2.80
  -3  -1  10   64.76    3.04
  -3  -1  10   58.88    3.30
  -3  -1  10   64.67    3.01
   3  -1 -10   60.68    3.05
   3  -1 -10   67.75    3.13
  -3  -1   8    4.39    1.12
  -3  -1   8    2.84    1.15
   3   1  -8    3.42    0.99
   3  -1  -8    2.94    1.04
  -3   1   8    3.42    1.07
  -3  -1   8    3.45    1.54
  -3  -1   8    3.20    1.67
  -3  -1   8    1.54    1.59
  -3  -1   8    4.35    0.93
  -3  -1   8    3.67    1.53
  -3  -1   8    2.45    1.50
  -3   1   8    3.66    0.99
   3  -1  -8    3.41    1.10
   3  -1  -8    2.97    1.08
  -3  -1   6 1957.05   65.09
  -3  -1   6 1898.72   64.77
  -3  -1   6 1939.32   65.15
   3  -1  -6 1945.63   64.91
   3  -1  -6 1910.35   64.91
  -3  -1   6 1916.11   64.91
  -3  -1   6 1998.95   64.85
  -3  -1   6 1817.84   64.55
   3  -1  -6 1965.14   64.77
  -3  -1   6 1984.31   65.25
  -3   1   6 2011.84   64.90
  -3  -1   6 1971.35   65.44
  -3   1   6 1976.06   64.78
   3  -1  -6 2004.49   64.94
  -3  -1   6 1934.92   64.84
  -3  -1   6 2016.87   64.98
  -3  -1   6 1970.17   64.86
   3  -1  -4 6978.57  223.61
  -3  -1   4 6890.74  223.51
  -3  -1   4 6930.32  224.25
  -3  -1   4 6859.99  223.71
   3  -1  -4 6731.06  223.52
  -3  -1   4 6385.70  223.79
   3  -1  -4 6456.45  223.81
  -3  -1   4 6788.40  223.50
  -3  -1   4 6352.84  223.40
  -3  -1   4 6568.71  223.63
  -3  -1   4 6880.10  223.85
  -3  -1   4 6917.09  223.55
  -3  -1   2    1.06    0.50
  -3   1   2    0.77    0.71
  -3  -1   2    0.25    1.23
  -3  -1   2    0.60    0.48
  -3   1   2    2.03    0.70
  -3  -1   2    1.87    0.68
  -3  -1   2    1.14    0.56
  -3  -1   2    1.92    1.35
   3   1  -2    1.85    0.28
  -3   1   2    1.92    0.85
  -3  -1   2    1.10    0.25
  -3  -1   2    1.65    0.55
  -3  -1   0    6.17    0.37
  -3  -1   0    4.57    0.73
  -3  -1   0    5.18    1.12
  -3  -1   0    5.83    0.38
  -3  -1   0    5.35    0.51
  -3   1   0    6.29    0.76
  -3  -1   0    7.90    1.00
  -3  -1   0    4.96    1.00
  -3  -1   0    5.22    0.47
  -3  -1   0    5.58    0.55
  -3  -1   0    6.60    1.06
  -3  -1   0    6.30    0.47
  -3  -1   0    5.85    0.59
   3  -1   0    6.06    0.48
  -3  -1  -2   82.63    4.18
  -3  -1  -2   88.31    3.96
  -3  -1  -2   90.77    3.36
  -3  -1  -2   78.70    3.55
  -3   1  -2   85.57    3.26
  -3   1  -2   89.07    3.24
  -3  -1  -2   90.74    3.26
  -3  -1  -2   86.35    3.21
  -3  -1  -2   90.84    3.19
  -3  -1  -2   81.76    3.41
  -3  -1  -2   87.37    3.80
  -3  -1  -4   34.76    2.13
   3  -1   4   37.21    1.75
  -3  -1  -4   33.79    1.85
   3  -1   4   34.37    1.72
  -3  -1  -4   36.41    1.82
   3  -1   4   36.59    1.57
  -3   1  -4   36.73    1.70
  -3  -1  -4   39.41    2.81
  -3  -1  -4   32.17    2.57
  -3  -1  -4   38.35    1.99
  -3  -1  -4   35.59    2.66
   3  -1   4   36.18    1.52
  -3  -1  -4   37.18    1.65
  -3  -1  -4   38.86    2.44
  -3  -1  -4   37.00    1.68
  -3  -1  -4   36.78    1.65
   3  -1   4   35.02    1.79
  -3  -1  -6   46.46    4.22
  -3  -1  -6   38.26    2.63
   3  -1   6   39.25    1.88
  -3  -1  -6   37.56    1.95
  -3   1  -6   37.30    1.99
  -3  -1  -6   39.90    2.12
  -3  -1  -6   39.37    2.53
  -3  -1  -6   36.36    1.80
  -3  -1  -6   37.51    1.80
  -3   1  -6   36.24    1.70
   3  -1   6   36.89    1.70
   3   1   6   38.42    1.79
   3  -1   6   31.92    1.95
  -3  -1  -6   37.58    1.85
   3  -1   6   37.81    1.62
   3  -1   6   35.23    1.87
  -3  -1  -6   37.48    1.84
  -3  -1  -6   36.00    1.92
  -3  -1  -6   36.28    1.84
  -3   1  -6   41.10    2.00
  -3  -1  -8    8.27    1.11
  -3  -1  -8    8.50    3.19
  -3  -1  -8    7.06    1.06
  -3   1  -8    8.18    1.22
  -3   1  -8    7.37    0.82
  -3   1  -8    9.49    1.23
   3   1   8    7.93    1.06
   3  -1   8    8.79    1.22
  -3  -1  -8    5.79    1.09
  -3  -1  -8    7.81    1.13
  -3  -1  -8    7.21    1.20
  -3  -1  -8    8.22    1.12
  -3  -1 -10  171.81    6.57
  -3  -1 -10  165.24    8.18
  -3  -1 -10  167.42    6.42
   3  -1  10  166.02    6.46
   3  -1  10  162.69    6.21
  -3   1 -10  168.44    6.63
  -3  -1 -10  167.03    6.57
  -3  -1 -10  163.44    6.60
  -3  -1 -10  167.98    6.47
  -3  -1 -10  168.45    6.47
  -3  -1 -10  178.62    6.39
  -3   1 -10  165.91    6.25
  -3  -1 -10  175.10    6.37
  -3  -1 -10  169.20    6.35
  -3  -1 -10  178.54    6.45
   3   1  10  166.40    6.48
  -3   1 -10  161.36    6.64
  -3  -1 -12    1.19    0.94
  -3  -1 -12    0.76    1.12
  -3  -1 -12   -0.37    1.24
   3  -1  12    1.51    1.18
  -3   1 -12    0.47    1.22
   3   1  12   -0.07    1.46
  -3   1 -12    1.05    0.86
  -3  -1 -12    0.59    0.92
  -3  -1 -12    0.93    1.00
   3  -1  12    0.45    0.91
  -3  -1 -12    0.92    1.15
  -3  -1 -12    0.62    1.17
   3  -1  14    1.90    1.69
   3   1  14    1.55    1.43
  -3   1 -14    2.31    1.32
  -3   1 -14   -0.11    1.31
  -3  -1 -14    1.84    1.34
  -3  -1 -14    1.85    1.23
   3  -1  14    1.85    1.01
   3  -1  14    1.10    1.23
  -3  -1 -14    1.99    1.03
  -3   1 -14    1.81    0.92
  -3  -1 -14    2.14    1.07
   3   1  14    0.92    1.36
  -3  -1 -14    2.41    1.26
  -3   1 -14    2.53    1.46
  -3  -1 -14    1.91    1.19
  -3  -1 -16   49.94    2.82
  -3   1 -16   49.30    2.65
   3  -1  16   44.80    3.19
  -3  -1 -16   50.09    3.15
   3  -1  16   49.65    2.61
  -3   1 -16   46.23    3.24
  -3  -1 -16   53.02    3.11
  -3   1 -18   27.07    2.63
  -3   1 -18   25.67    2.60
  -3  -1 -18   28.98    2.49
  -3  -1 -18   29.71    2.40
  -3  -1 -18   23.77    2.24
  -3   1 -18   26.46    2.53
  -3  -1 -18   23.68    2.12
  -3   1 -18   26.44    2.09
   3  -1  18   24.67    2.60
   3   1  18   25.00    2.45
   3  -1  18   26.56    2.59
   3   1  18   25.15    2.47
  -3  -1 -20    5.10    1.70
  -3   1 -20    4.04    1.80
  -3   1 -20    5.02    1.91
   3   1  20    6.76    1.65
  -3  -1 -20    3.31    1.58
  -3   1 -20    4.71    1.90
  -3  -1 -20    6.47    1.66
   3  -1  20    5.60    2.08
   3   1  20    4.97    1.86
   3  -1  20    4.48    2.05
   3   1  22    1.12    1.66
   3  -1  22    0.42    2.04
  -3   1 -22    2.15    1.65
  -3   1 -22   -1.02    1.57
  -3  -1 -22    0.13    1.50
   3   1  22   -1.16    1.51
  -3  -1 -22   -0.15    1.60
  -3   1 -22   -1.68    1.81
  -3   1 -22    0.17    1.65
  -3  -1 -22    0.95    1.25
  -3   1 -22    1.25    1.27
   3  -1  24    1.18    1.90
  -3   1 -24    2.25    1.25
   3  -1  24    0.95    1.44
   3   1  24    3.22    1.54
  -3   1 -24    2.00    1.58
  -3  -1 -24    2.17    1.61
  -3   1 -24    0.13    1.49
  -3   1 -24    2.03    1.42
  -3   1 -26    0.54    1.10
  -3   1 -26    2.71    1.30
  -3   1 -26    1.90    1.29
  -3  -1 -26    2.19    1.12
   3   1  28    3.65    1.13
   3  -1  28   -0.20    1.11
  -3   1 -28    2.57    1.17
  -3  -1 -30    0.56    1.17
   3  -1  30    0.96    0.75
   3   1  30    0.05    0.72
   3  -2 -31    2.62    0.86
   3   2 -31    1.92    1.01
   3   2 -31    3.42    0.87
  -3   2  31    2.47    0.76
  -3  -2  29    2.54    1.07
   3  -2 -29    1.16    1.13
   3   2 -29    1.44    1.16
   3  -2 -29   -0.65    1.20
  -3  -2  29    0.52    1.77
  -3   2  29    1.15    1.05
   3   2 -29    1.21    1.20
   3   2 -29    2.50    1.29
  -3  -2  27    9.03    2.65
   3  -2 -27    8.71    1.33
   3  -2 -27    7.66    1.80
  -3  -2  27   10.32    1.54
   3   2 -27    7.85    1.77
   3   2 -27    8.05    1.75
   3  -2 -25   19.65    2.27
  -3  -2  25   20.60    2.05
   3  -2 -25   16.64    2.38
   3   2 -25   20.42    2.35
   3  -2 -25   24.02    2.78
   3  -2 -25   21.77    1.99
   3   2 -25   16.85    2.37
   3   2 -25   18.69    2.50
  -3   2  25   16.41    2.03
   3   2 -23    0.17    1.68
  -3  -2  23    1.33    1.52
  -3   2  23    0.86    1.53
   3  -2 -23   -0.60    1.56
   3   2 -23    2.26    1.98
   3  -2 -23    1.05    1.80
   3  -2 -23    1.85    1.61
   3  -2 -23    1.38    1.16
   3   2 -21  157.66    7.18
   3   2 -21  145.02    7.19
  -3  -2  21  160.51    6.48
  -3   2  21  155.87    6.52
   3   2 -21  149.58    7.34
   3  -2 -21  145.00    7.01
   3  -2 -21  163.84    7.04
   3  -2 -21  135.53    7.35
  -3  -2  19    2.07    1.70
   3  -2 -19    3.58    1.68
   3   2 -19    3.10    1.62
   3   2 -19    1.58    1.63
   3  -2 -19    0.27    1.48
   3   2 -19   -0.17    1.80
   3  -2 -19    1.61    1.51
   3  -2 -19    3.47    1.67
  -3   2  19    2.95    1.44
   3  -2 -19    0.53    1.11
   3  -2 -17   48.96    3.06
   3  -2 -17   42.16    3.00
   3  -2 -17   43.59    2.61
   3  -2 -17   41.98    2.94
  -3  -2  17   45.22    2.98
  -3  -2  15   50.32    3.31
  -3   2  15   50.32    2.73
  -3  -2  15   50.82    2.71
   3  -2 -15   49.89    3.09
   3  -2 -15   53.58    3.06
   3  -2 -15   50.34    2.72
  -3  -2  15   55.82    3.02
  -3  -2  15   49.25    3.04
   3  -2 -15   52.90    3.08
   3   2 -15   46.93    3.02
   3   2 -15   47.46    3.06
  -3  -2  13  542.73   18.34
  -3  -2  13  523.09   18.32
   3  -2 -13  520.20   18.42
   3  -2 -13  518.39   18.44
   3  -2 -13  486.17   18.11
  -3  -2  13  500.26   18.76
   3  -2 -13  530.07   18.51
   3   2 -13  509.13   18.48
  -3   2  13  517.09   18.08
  -3  -2  13  518.81   18.09
  -3  -2  13  531.84   18.75
   3  -2 -11   71.08    3.46
  -3  -2  11   77.22    3.22
  -3  -2  11   74.79    3.48
  -3  -2  11   64.08    3.37
   3  -2 -11   74.38    3.49
   3  -2 -11   70.07    3.01
   3  -2 -11   71.79    3.19
   3  -2 -11   75.62    3.53
   3   2 -11   74.91    3.48
  -3   2  11   74.71    3.21
  -3  -2  11   74.59    3.71
   3   2 -11   75.16    3.48
  -3  -2  11   69.34    3.82
   3  -2  -9    9.33    1.33
   3  -2  -9    7.91    1.28
  -3  -2   9    9.18    1.12
  -3   2   9    6.71    1.15
  -3  -2   9    6.81    1.37
  -3  -2   9    6.06    1.31
   3  -2  -9    8.07    0.92
   3  -2  -9    8.47    0.88
  -3  -2   9    5.72    1.71
   3  -2  -9    6.91    1.48
  -3  -2   9    8.43    1.73
   3   2  -9    6.55    1.15
   3  -2  -9    7.74    1.03
  -3  -2   9    5.78    2.20
   3   2  -9    7.06    1.13
   3  -2  -9    5.68    1.39
   3  -2  -7   15.36    1.64
  -3  -2   7   14.70    1.33
  -3  -2   7   14.50    1.77
  -3   2   7   15.80    1.33
  -3  -2   7   17.19    1.59
  -3  -2   7   17.10    1.24
  -3  -2   7   15.36    1.36
   3  -2  -7   17.57    0.97
   3  -2  -7   16.56    1.54
   3  -2  -7   18.18    1.12
   3   2  -7   18.66    1.27
  -3  -2   7   17.79    1.25
   3   2  -7   18.65    1.37
  -3  -2   7   17.10    1.12
   3  -2  -7   15.86    1.46
   3  -2  -7   18.42    1.44
  -3  -2   7   17.69    1.71
  -3  -2   5  984.37   33.62
  -3  -2   5  994.88   33.55
   3  -2  -5 1017.52   33.81
  -3  -2   5  957.31   33.41
  -3  -2   5  920.74   33.77
   3  -2  -5  947.55   33.66
  -3  -2   5 1006.47   33.36
  -3  -2   5  994.51   33.40
  -3  -2   5 1019.12   33.58
   3  -2  -5  991.36   33.62
   3  -2  -5  970.27   33.32
   3  -2  -5 1001.16   33.20
   3  -2  -5 1007.87   33.42
  -3  -2   5  986.29   34.22
   3   2  -5  992.68   33.48
  -3  -2   5  983.66   33.34
  -3  -2   5 1014.48   33.34
  -3  -2   5  972.01   33.48
  -3   2   5  992.05   33.45
  -3   2   5  982.92   33.30
   3  -2  -5  978.66   33.61
  -3  -2   3  392.81   13.07
  -3   2   3  401.04   13.12
   3   2  -3  367.43   12.85
   3  -2  -3  398.51   13.42
  -3  -2   3  386.41   13.12
  -3  -2   3  401.75   13.29
  -3  -2   3  388.69   13.17
  -3  -2   3  391.13   13.11
   3  -2  -3  387.25   13.06
  -3  -2   3  398.21   13.11
  -3  -2   3  407.52   13.25
  -3   2   3  402.10   13.22
   3   2  -3  348.35   12.84
   3  -2  -3  403.36   13.36
  -3  -2   3  394.27   13.93
  -3  -2   3  401.30   13.14
   3  -2  -3  393.97   13.36
  -3  -2   3  397.93   13.32
  -3   2   3  399.88   13.21
  -3  -2   3  389.05   13.41
   3  -2  -1 2497.15   88.02
  -3  -2   1 2557.02   88.00
  -3  -2   1 2567.02   88.53
  -3   2   1 2672.88   87.83
  -3  -2   1 2612.63   87.74
  -3  -2   1 2604.54   88.17
  -3  -2   1 2708.20   87.97
  -3  -2   1 2681.35   87.83
   3  -2  -1 2608.02   87.80
  -3  -2   1 2625.87   87.94
  -3  -2   1 2705.51   88.03
  -3   2   1 2649.66   87.89
  -3  -2   1 2520.14   88.10
  -3  -2   1 2662.13   88.27
  -3  -2   1 2690.78   88.03
  -3  -2   1 2679.31   88.35
  -3  -2   1 2616.64   87.84
   3  -2  -1 2604.29   87.80
  -3  -2   1 2662.39   88.06
  -3  -2   1 2608.14   87.88
   3  -2  -1 2626.88   88.03
  -3  -2   1 2603.22   87.97
  -3   2   1 2643.11   87.90
  -3  -2   1 2571.29   87.82
  -3  -2  -1   35.76    1.80
  -3   2  -1   37.75    1.75
  -3  -2  -1   36.01    2.25
  -3  -2  -1   35.80    1.88
   3  -2   1   37.30    1.89
  -3  -2  -1   34.79    2.07
  -3  -2  -1   36.86    1.71
  -3  -2  -1   37.42    2.06
  -3   2  -1   36.41    1.61
  -3  -2  -1   38.79    1.87
  -3  -2  -1   38.43    1.99
  -3   2  -1   35.18    1.73
  -3  -2  -1   39.60    2.37
  -3  -2  -1   36.66    1.58
  -3  -2  -1   37.15    2.63
  -3  -2  -1   36.77    1.97
  -3  -2  -1   37.94    2.35
  -3  -2  -1   35.72    2.03
   3  -2   1   37.97    1.87
  -3   2  -1   38.33    1.76
   3  -2   1   35.96    1.60
   3  -2   1   36.53    1.59
  -3  -2  -1   38.58    2.06
  -3  -2  -1   37.71    1.69
  -3  -2  -1   37.37    1.77
  -3  -2  -3 1248.33   42.39
  -3   2  -3 1205.81   41.67
   3  -2   3 1247.59   41.55
  -3  -2  -3 1210.58   41.77
  -3  -2  -3 1225.33   42.04
  -3  -2  -3 1195.21   41.87
  -3  -2  -3 1278.90   41.90
   3  -2   3 1199.64   41.79
  -3  -2  -3 1233.89   42.52
  -3  -2  -3 1227.80   41.60
   3  -2   3 1173.19   41.81
  -3  -2  -3 1313.96   42.38
  -3  -2  -3 1203.04   41.74
  -3   2  -3 1202.11   41.70
  -3  -2  -3 1253.67   41.88
   3  -2   3 1198.69   41.75
  -3  -2  -3 1255.35   41.90
   3  -2   5  426.53   14.36
  -3  -2  -5  401.09   15.16
   3  -2   5  400.93   14.07
  -3   2  -5  407.00   14.21
  -3  -2  -5  417.71   14.96
  -3  -2  -5  400.96   14.84
  -3  -2  -5  401.56   14.30
  -3  -2  -5  421.77   14.46
  -3  -2  -5  412.83   14.31
  -3  -2  -5  408.94   14.18
  -3  -2  -5  431.27   15.11
  -3  -2  -5  432.48   14.74
   3  -2   5  416.82   14.31
  -3  -2  -5  412.73   14.40
  -3  -2  -5  423.30   14.47
   3  -2   5  396.05   14.14
  -3  -2  -5  406.91   14.18
  -3  -2  -5  406.12   13.98
   3  -2   5  418.15   14.38
   3  -2   7  351.54   12.25
  -3  -2  -7  326.60   13.17
   3  -2   7  354.80   12.27
   3  -2   7  340.79   12.51
  -3  -2  -7  362.63   12.97
  -3  -2  -7  364.86   12.68
  -3  -2  -7  364.30   12.36
  -3   2  -7  343.95   12.20
  -3  -2  -7  356.85   12.56
   3  -2   7  366.51   12.53
  -3  -2  -7  345.43   12.64
   3   2   7  355.77   12.27
  -3  -2  -7  358.71   12.51
  -3   2  -7  351.72   12.71
  -3  -2  -7  356.24   12.50
   3   2   9   88.89    3.66
   3  -2   9   90.52    3.56
   3  -2   9   84.58    3.83
  -3  -2  -9   94.71    4.06
  -3  -2  -9   91.83    4.32
   3   2   9   88.35    3.66
  -3  -2  -9   91.26    3.95
  -3  -2  -9   84.69    3.64
   3  -2   9   88.64    3.60
  -3  -2  -9   87.73    3.81
  -3   2  -9   87.05    3.54
  -3  -2  -9   90.42    3.71
  -3  -2  -9   88.02    4.49
  -3   2  -9   88.23    4.03
  -3   2  -9   86.94    3.97
  -3  -2  -9   84.72    3.81
  -3  -2  -9   86.19    3.81
  -3  -2  -9   92.49    3.80
  -3  -2 -11    8.56    2.48
   3   2  11    9.04    1.34
   3  -2  11    8.26    1.45
  -3  -2 -11    9.63    1.54
  -3  -2 -11   10.58    1.40
  -3  -2 -11    7.78    1.23
  -3   2 -11    9.74    1.02
  -3  -2 -11    7.35    1.15
  -3   2 -11    9.17    1.51
   3   2  11    9.79    1.41
  -3  -2 -11    8.86    1.36
  -3   2 -11    9.91    1.49
   3  -2  11    6.93    1.19
  -3  -2 -11   10.70    1.62
   3  -2  13  180.93    7.17
  -3  -2 -13  183.21    7.17
  -3  -2 -13  183.92    7.07
   3  -2  13  180.54    6.88
  -3   2 -13  182.92    7.49
   3   2  13  172.24    6.94
   3   2  13  187.57    7.01
   3  -2  13  179.47    7.41
  -3  -2 -13  178.40    7.23
  -3   2 -13  180.65    7.43
  -3  -2 -13  180.41    7.06
  -3   2 -13  180.18    6.80
  -3  -2 -13  172.03    6.95
  -3  -2 -13  171.84    7.21
  -3  -2 -15   43.67    2.59
   3  -2  15   42.95    2.51
  -3  -2 -15   45.86    2.89
   3  -2  15   44.91    3.12
   3   2  15   39.33    2.50
  -3   2 -15   46.14    2.41
  -3  -2 -15   46.33    2.69
   3  -2  17    4.47    1.25
   3  -2  17    3.98    1.89
   3  -2  17    4.71    1.56
   3   2  17    3.52    1.41
  -3   2 -17    3.57    1.61
  -3   2 -17    6.50    1.68
  -3  -2 -17    5.04    1.46
  -3  -2 -17    5.36    1.43
  -3   2 -17    7.18    2.03
  -3  -2 -17    4.78    1.45
   3  -2  19    2.30    2.00
   3   2  19    1.05    1.55
  -3   2 -19   -0.16    1.66
  -3   2 -19    4.39    1.87
  -3  -2 -19    2.14    1.50
  -3   2 -19    0.80    1.78
   3  -2  19    1.40    2.03
  -3   2 -21   29.64    2.29
   3  -2  21   36.86    3.18
  -3   2 -21   29.93    2.82
   3   2  21   32.04    2.45
  -3  -2 -21   30.97    2.42
   3  -2  21   27.57    3.01
  -3   2 -21   28.25    2.80
  -3   2 -21   28.23    2.97
  -3   2 -23    3.90    1.32
   3   2  23    2.31    1.45
   3  -2  23    2.57    1.94
  -3  -2 -23    2.46    1.36
  -3   2 -23    2.91    1.72
  -3   2 -23    2.44    1.75
  -3   2 -23    5.48    1.76
  -3   2 -23    4.83    1.77
  -3  -2 -25   25.31    1.87
  -3  -2 -25   28.05    2.11
  -3   2 -25   23.20    1.94
  -3   2 -25   25.34    2.23
  -3   2 -25   23.69    2.17
   3  -2  27    4.90    1.24
  -3  -2 -27    5.22    1.27
  -3   2 -27    5.65    1.44
   3   2  27    4.96    1.26
  -3  -2 -27    4.18    0.93
  -3  -2 -27    6.31    1.19
  -3   2 -27    5.06    1.21
  -3   2 -27    6.86    1.26
  -3   2 -29    1.18    0.90
  -3  -2 -29    1.45    1.36
   3  -2  29    2.37    0.89
   3   2  29    0.80    0.86
   3  -3 -30    1.16    0.75
   3   3 -30    0.18    0.76
   3   3 -30    0.66    0.83
  -3   3  30    0.14    0.73
   3   3 -28   12.29    1.63
   3   3 -28   12.69    1.67
  -3   3  28    9.49    1.33
  -3  -3  28    8.30    1.13
   3   3 -28   10.54    1.50
   3  -3 -28   13.13    1.58
   3   3 -26   14.53    2.02
   3   3 -26   16.20    2.11
   3  -3 -26   14.90    2.02
  -3   3  26   11.71    1.51
   3  -3 -26   15.26    1.63
  -3  -3  26   15.96    1.61
   3  -3 -24   14.29    1.67
   3  -3 -24   14.08    1.92
  -3  -3  24   13.54    1.66
  -3   3  24   10.31    1.81
   3   3 -24   12.10    2.20
  -3   3  24    9.47    1.66
   3  -3 -24   12.95    2.13
   3   3 -24   10.82    2.02
   3  -3 -24    8.32    2.08
  -3   3  22   19.22    2.19
   3  -3 -22   19.53    2.66
   3  -3 -22   24.54    2.44
   3   3 -22   24.07    2.93
   3   3 -22   20.81    2.52
   3   3 -22   21.10    2.58
   3  -3 -22   20.67    2.47
   3  -3 -22   25.50    2.15
  -3  -3  22   26.75    2.15
   3   3 -20    1.84    1.97
  -3  -3  20    1.21    2.45
   3  -3 -20    2.81    1.63
  -3   3  20    2.93    1.50
   3  -3 -20    2.14    1.78
   3  -3 -20    0.80    1.58
   3  -3 -20    3.18    1.63
   3   3 -20    4.33    1.89
   3   3 -20    1.67    1.57
   3  -3 -18   64.81    3.48
  -3  -3  18   58.27    4.99
   3   3 -18   68.49    4.02
   3   3 -18   64.83    3.94
   3  -3 -18   68.17    3.91
   3  -3 -18   66.09    4.01
   3  -3 -18   68.33    6.90
  -3   3  18   60.45    3.57
  -3  -3  18   67.09    3.83
  -3  -3  18   61.36    3.68
   3  -3 -18   59.93    3.89
   3  -3 -18   60.23    4.13
   3  -3 -16  183.40    7.58
   3  -3 -16  172.55    7.60
  -3  -3  16  144.61    8.48
   3  -3 -16  177.74    7.14
  -3  -3  16  193.86    8.05
  -3  -3  16  200.68    7.17
   3  -3 -16  174.14   11.03
  -3   3  16  168.45    7.16
  -3  -3  16  178.80    7.29
  -3  -3  16  179.92    7.34
   3  -3 -16  157.35    7.50
   3  -3 -16  165.04    7.80
  -3  -3  14  432.61   15.45
  -3  -3  14  423.28   15.54
   3  -3 -14  423.03   15.82
   3  -3 -14  443.85   15.13
  -3  -3  14  443.50   15.29
   3  -3 -14  429.80   15.34
  -3  -3  14  397.27   16.88
   3   3 -14  446.55   15.74
   3  -3 -14  397.03   15.74
  -3   3  14  406.37   15.42
   3  -3 -14  407.77   16.06
   3  -3 -14  433.04   19.32
  -3  -3  14  427.22   16.17
   3  -3 -12   31.31    2.42
  -3   3  12   32.20    2.17
  -3  -3  12   34.60    2.37
  -3  -3  12   31.05    2.19
   3  -3 -12   29.07    2.33
   3  -3 -12   29.15    2.38
   3  -3 -12   34.77    1.92
   3  -3 -12   33.17    2.06
   3   3 -12   28.18    2.23
   3  -3 -12   33.01    2.61
  -3  -3  12   33.47    2.92
   3   3 -12   32.14    2.26
  -3  -3  12   35.29    2.08
  -3  -3  10    9.36    1.36
   3  -3 -10    9.08    1.48
  -3  -3  10   10.14    1.84
  -3  -3  10    8.77    1.27
   3  -3 -10    9.05    1.63
   3   3 -10    9.57    1.33
  -3  -3  10    7.08    1.34
   3  -3 -10   10.35    1.07
  -3  -3  10   10.85    1.28
  -3  -3  10   10.77    2.20
   3  -3 -10    9.77    1.18
   3   3 -10    7.36    1.29
  -3  -3  10    9.63    1.11
  -3   3  10    9.40    1.32
   3  -3 -10   10.14    1.54
   3  -3 -10    9.80    1.52
  -3  -3   8  432.09   15.32
  -3  -3   8  424.63   15.73
   3  -3  -8  437.05   15.70
   3  -3  -8  438.85   15.61
  -3  -3   8  432.14   15.52
  -3  -3   8  412.48   15.16
   3  -3  -8  439.70   15.20
   3  -3  -8  454.16   15.64
  -3  -3   8  442.24   15.25
  -3  -3   8  431.62   16.40
   3  -3  -8  430.96   15.30
   3   3  -8  436.80   15.51
   3   3  -8  443.88   15.36
  -3  -3   8  430.30   15.47
  -3   3   8  429.66   15.36
  -3  -3   8  434.22   15.21
  -3  -3   8  453.21   15.22
   3  -3  -8  463.37   15.89
  -3  -3   6  905.54   31.60
   3   3  -6  959.36   31.33
  -3  -3   6  935.17   31.38
   3  -3  -6  963.05   31.71
  -3  -3   6  898.57   31.34
  -3  -3   6  922.37   31.15
  -3  -3   6  878.59   31.65
  -3  -3   6  926.34   31.31
   3  -3  -6  972.74   31.67
  -3  -3   6  896.03   32.27
  -3  -3   6  879.04   31.74
  -3  -3   6  890.55   31.56
   3  -3  -6  911.40   31.61
  -3  -3   6  933.75   31.25
  -3  -3   6  911.59   31.47
  -3   3   6  914.55   31.39
   3   3  -4 2483.18   87.49
   3  -3  -4 2754.20   88.13
  -3  -3   4 2602.46   87.93
  -3  -3   4 2595.35   87.79
  -3  -3   4 2677.01   87.73
   3  -3  -4 2600.61   87.69
  -3  -3   4 2622.22   88.22
  -3   3   4 2696.02   87.82
  -3  -3   4 2635.78   87.89
  -3   3   4 2624.41   87.84
  -3  -3   4 2609.71   88.04
  -3  -3   4 2628.72   88.06
  -3   3   4 2637.57   87.65
  -3  -3   4 2645.72   87.75
  -3  -3   4 2623.31   88.00
   3  -3  -4 2603.53   88.02
  -3  -3   4 2616.53   88.23
  -3  -3   2    1.28    1.59
   3  -3  -2    1.13    0.93
  -3  -3   2    1.45    0.82
  -3  -3   2   -0.39    1.28
  -3  -3   2    1.01    1.52
  -3  -3   2    1.93    0.81
   3  -3  -2    1.53    0.75
  -3  -3   2    1.28    1.60
  -3   3   2    1.14    0.90
   3   3  -2    1.35    0.53
  -3  -3   2    1.31    0.91
  -3  -3   2    1.25    0.87
  -3  -3   2    1.56    1.62
  -3  -3   2    0.70    1.21
  -3  -3   2    2.59    1.35
  -3  -3   2    1.77    1.19
   3  -3  -2    1.88    0.98
  -3  -3   2    1.12    0.76
  -3   3   2    1.07    0.91
  -3  -3   2    3.40    1.26
  -3  -3   0   53.13    3.18
  -3   3   0   51.71    2.35
  -3  -3   0   44.56    2.69
  -3  -3   0   51.87    2.83
  -3   3   0   50.25    2.15
  -3  -3   0   52.48    2.33
  -3  -3   0   56.19    3.22
  -3  -3   0   53.06    2.49
  -3   3   0   53.35    2.36
  -3  -3   0   54.77    2.61
  -3  -3   0   48.00    2.32
  -3  -3   0   53.64    3.21
  -3  -3   0   50.18    2.26
   3  -3   0   52.75    2.53
  -3  -3   0   50.77    2.56
   3  -3   0   50.43    2.50
  -3   3   0   55.00    2.40
  -3  -3   0   51.35    2.53
   3  -3   0   53.54    2.27
  -3  -3   0   56.61    2.99
  -3  -3  -2    0.43    1.07
   3   3   2    1.14    0.70
  -3  -3  -2    0.48    1.59
  -3  -3  -2    1.03    1.58
   3  -3   2   -0.06    0.87
  -3  -3  -2    0.27    1.02
  -3  -3  -2   -1.10    1.57
  -3   3  -2    1.19    0.80
   3  -3   2    1.27    0.72
  -3   3  -2    1.25    0.62
  -3  -3  -2   -0.26    1.17
   3  -3   2    0.53    0.77
  -3  -3  -2    1.05    1.09
  -3  -3  -2    1.02    1.36
  -3  -3  -2    0.48    1.47
  -3  -3  -2    2.10    1.83
  -3  -3  -2   -0.30    0.81
  -3  -3  -2    1.65    0.93
  -3  -3  -2    0.82    1.52
  -3  -3  -2    2.05    0.82
  -3  -3  -2    1.33    1.06
   3  -3   2    0.94    1.11
  -3   3  -2    0.65    0.81
   3  -3   2    1.40    1.02
   3  -3   4  161.11    5.93
  -3  -3  -4  150.28    5.87
  -3  -3  -4  160.14    6.68
  -3  -3  -4  154.63    6.17
  -3   3  -4  153.42    5.73
  -3  -3  -4  150.67    6.26
   3  -3   4  150.38    5.60
  -3  -3  -4  155.71    6.20
  -3  -3  -4  152.21    5.92
   3   3   4  148.26    5.61
  -3  -3  -4  156.85    6.63
  -3  -3  -4  159.91    5.94
  -3  -3  -4  155.29    6.15
  -3  -3  -4  152.39    5.73
  -3  -3  -4  152.77    5.95
   3  -3   4  148.01    5.59
  -3  -3  -4  144.65    5.58
  -3   3  -4  147.05    5.77
   3  -3   4  156.96    5.98
  -3  -3  -4  149.93    6.69
  -3  -3  -4  151.09    5.89
   3  -3   4  156.47    5.89
  -3  -3  -6   96.89    4.98
  -3  -3  -6   98.54    4.23
  -3  -3  -6  108.39    4.64
  -3  -3  -6  100.89    4.30
  -3  -3  -6  103.63    5.32
  -3  -3  -6  112.36    5.19
  -3  -3  -6  111.53    4.38
  -3  -3  -6  101.33    4.52
  -3  -3  -6  100.58    4.04
  -3  -3  -6   94.50    4.01
   3  -3   6   99.66    4.03
   3  -3   6  102.63    4.38
  -3  -3  -6   98.23    4.08
  -3  -3  -6   99.57    4.27
  -3   3  -6  100.76    4.08
   3  -3   6   99.46    4.03
   3  -3   6   97.84    4.23
  -3  -3  -8  177.80    7.33
   3  -3   8  206.08    7.54
  -3  -3  -8  196.00    7.33
  -3   3  -8  201.66    7.79
  -3  -3  -8  205.63    8.37
  -3  -3  -8  198.42    7.87
  -3  -3  -8  199.01    7.52
   3  -3   8  193.76    7.22
   3  -3   8  195.20    7.30
  -3  -3  -8  201.07    7.54
   3  -3  10   38.96    2.14
  -3  -3 -10   46.42    2.73
   3  -3  10   35.41    2.14
  -3  -3 -10   36.79    2.20
  -3   3 -10   37.98    1.97
  -3   3 -10   39.55    2.62
   3  -3  10   40.66    2.41
  -3  -3 -10   39.44    2.35
  -3  -3 -10   40.44    2.90
  -3  -3 -10   38.24    3.79
  -3  -3 -10   39.98    2.43
  -3   3 -10   40.06    2.55
  -3   3 -12   16.68    1.90
  -3   3 -12   17.14    1.32
  -3   3 -12   17.54    1.93
  -3  -3 -12   12.85    1.49
   3  -3  12   15.60    1.66
   3  -3  12   17.44    1.64
   3  -3  12   18.08    2.06
  -3  -3 -12   15.70    1.86
  -3  -3 -12   15.41    2.25
  -3  -3 -12   14.74    1.60
  -3  -3 -12   15.88    1.81
  -3  -3 -14    2.43    1.53
  -3  -3 -14    1.97    1.40
   3  -3  14    2.42    1.75
  -3   3 -14    1.46    1.39
   3  -3  14    1.25    1.17
  -3   3 -14    1.65    1.36
  -3  -3 -14    3.17    1.21
   3  -3  16  114.28    5.55
   3  -3  16  112.37    5.26
   3  -3  16  114.43    5.06
  -3  -3 -16  105.44    5.13
  -3   3 -16  110.52    5.62
   3  -3  18   74.14    4.30
  -3   3 -18   67.74    4.35
  -3   3 -18   75.33    4.48
   3  -3  18   74.79    4.28
  -3  -3 -18   80.63    4.35
   3  -3  18   67.65    3.96
   3  -3  20    8.14    2.18
  -3   3 -20   10.61    2.13
  -3   3 -20    8.76    2.11
  -3   3 -20   11.37    2.37
  -3  -3 -20   11.72    1.61
   3  -3  20   12.78    2.25
  -3   3 -20   12.11    1.67
  -3  -3 -20    9.82    1.60
  -3   3 -22    3.39    1.75
  -3  -3 -22    0.46    1.17
  -3   3 -22    0.50    1.18
   3  -3  22    1.58    1.93
  -3  -3 -22    3.55    1.30
  -3   3 -22    3.44    1.72
  -3   3 -22    1.96    1.63
  -3   3 -24    3.72    1.18
  -3  -3 -24    3.14    1.10
  -3   3 -24    0.80    1.37
  -3   3 -24    3.70    1.51
  -3  -3 -24    4.07    1.25
   3  -3  26   14.62    1.53
  -3   3 -26    9.18    1.56
  -3   3 -26    9.02    1.39
  -3   3 -26    9.62    1.41
  -3  -3 -26   10.16    1.15
  -3  -3 -26   14.47    1.42
   3   3  26   10.18    1.43
  -3  -3 -26    9.59    2.16
   3   3  28    1.17    0.87
  -3  -3 -28    0.40    0.82
  -3  -3 -28   -0.28    1.30
  -3   3 -28   -1.05    0.95
   3  -3  28    1.01    0.85
  -3   4  29   -0.14    0.68
   3  -4 -29    1.60    0.66
   3   4 -29    0.40    0.66
   3   4 -29    1.19    0.82
   3   4 -27    7.94    1.50
   3   4 -27    8.83    1.45
   3  -4 -27    8.60    0.96
  -3  -4  27    9.21    1.77
  -3   4  27    6.12    1.11
   3  -4 -27    7.88    1.29
   3   4 -27    9.13    1.34
  -3   4  27    7.16    1.25
   3   4 -25   37.25    2.65
  -3   4  25   32.96    2.40
  -3   4  25   33.57    2.31
   3   4 -25   41.26    2.93
   3  -4 -25   38.80    2.67
  -3  -4  25   35.17    3.23
  -3   4  23    8.48    1.61
  -3   4  23    7.22    1.65
   3  -4 -23   10.46    1.80
   3   4 -23    9.58    1.94
   3   4 -23    8.40    2.10
   3   4 -21   25.34    2.75
   3   4 -21   25.65    2.64
  -3   4  21   29.17    2.52
   3  -4 -21   27.39    2.68
   3  -4 -19    1.05    1.18
  -3  -4  19    0.72    2.16
   3  -4 -19    0.54    1.68
  -3   4  19    0.12    1.45
  -3  -4  19    0.13    1.70
   3  -4 -19    1.53    4.28
   3   4 -19    1.59    1.46
   3  -4 -19    0.49    1.47
   3   4 -19    2.08    1.69
   3  -4 -17  139.93   10.27
   3  -4 -17  125.89    6.07
   3  -4 -17  131.43    6.21
   3  -4 -17  133.37    5.78
  -3  -4  17  134.72    5.72
   3  -4 -17  122.07    6.35
  -3   4  17  123.57    5.79
  -3  -4  17  126.15    6.02
  -3  -4  17  139.34    6.82
   3   4 -17  130.95    6.20
   3   4 -17  120.30    6.05
  -3  -4  15   50.56    3.38
   3  -4 -15   57.63    3.77
   3  -4 -15   55.40    2.91
  -3   4  15   52.32    3.21
  -3  -4  15   67.83    4.42
   3  -4 -15   54.26    3.44
  -3  -4  15   57.05    3.17
   3  -4 -15   58.43    3.20
   3  -4 -15   48.13    6.41
   3  -4 -15   51.56    3.41
  -3  -4  13   59.54    4.14
  -3  -4  13   56.18    3.41
  -3   4  13   58.52    3.18
   3  -4 -13   58.76    6.68
  -3  -4  13   52.23    2.99
   3   4 -11   29.60    2.29
   3  -4 -11   30.80    2.44
   3  -4 -11   34.35    2.51
   3  -4 -11   33.73    2.02
  -3  -4  11   31.13    2.07
  -3  -4  11   29.65    2.04
  -3   4  11   31.08    2.21
  -3   4   9   87.83    4.02
  -3   4   9   80.00    3.94
  -3  -4   9   90.39    3.90
  -3  -4   9   96.03    3.88
  -3  -4   9   90.08    3.87
   3  -4  -9   95.20    4.37
  -3  -4   9   84.36    4.50
  -3  -4   9   87.59    4.22
  -3  -4   9   84.28    4.02
   3  -4  -9   88.00    4.23
   3   4  -9   86.02    4.15
  -3  -4   7  261.31    9.84
  -3   4   7  265.92    9.89
  -3  -4   7  261.50   10.01
   3  -4  -7  271.35    9.72
  -3   4   7  258.65    9.85
  -3  -4   7  267.29    9.75
  -3  -4   7  259.12   10.04
  -3  -4   7  283.47    9.75
  -3  -4   7  269.28    9.89
   3  -4  -7  273.42   10.15
  -3  -4   7  256.60   10.43
   3   4  -7  275.47   10.09
  -3  -4   5  843.43   28.85
  -3  -4   5  821.33   29.15
  -3  -4   5  843.11   28.90
   3  -4  -5  866.48   29.18
   3  -4  -5  849.89   28.79
  -3   4   5  785.75   28.86
  -3  -4   5  851.75   29.04
  -3   4   5  851.80   28.91
  -3  -4   5  845.47   29.86
  -3  -4   5  834.86   30.12
  -3  -4   5  825.47   29.23
   3  -4  -5  844.90   29.14
  -3  -4   5  845.80   28.93
  -3  -4   5  860.41   28.77
   3  -4  -5  842.09   28.83
  -3  -4   3    5.65    1.06
  -3  -4   3    4.76    1.30
  -3  -4   3    5.95    1.19
   3  -4  -3    4.47    0.94
  -3  -4   3    7.51    1.84
  -3   4   3    4.89    1.12
  -3  -4   3    6.38    1.72
   3  -4  -3    6.59    1.18
  -3  -4   3    4.18    1.61
  -3  -4   3    4.02    1.58
   3  -4  -3    6.48    1.26
   3  -4  -3    4.65    1.11
   3  -4  -3    5.72    1.00
  -3  -4   3    5.88    1.05
  -3  -4   3    6.34    0.99
  -3   4   1  426.48   14.66
  -3  -4   1  420.37   15.55
  -3   4   1  412.26   14.67
   3  -4  -1  419.58   14.85
  -3  -4   1  415.62   14.62
   3  -4  -1  411.48   14.58
  -3  -4   1  420.98   14.63
  -3  -4   1  412.87   15.64
  -3   4   1  420.42   14.61
  -3  -4   1  403.72   14.46
  -3  -4   1  411.08   15.63
   3  -4  -1  406.98   14.75
   3  -4  -1  415.69   14.91
  -3   4   1  415.87   14.69
   3  -4  -1  426.48   14.88
  -3  -4   1  421.80   14.95
  -3  -4   1  402.90   15.20
  -3  -4   1  414.71   15.07
   3  -4  -1  420.35   14.56
  -3  -4   1  420.07   14.62
  -3   4  -1  449.70   15.59
  -3  -4  -1  441.27   15.89
   3  -4   1  443.17   15.47
   3  -4   1  387.19   17.67
   3  -4   1  431.29   15.43
  -3  -4  -1  449.18   16.16
  -3  -4  -1  439.71   15.55
  -3  -4  -1  426.74   16.60
   3  -4   1  444.59   15.48
  -3  -4  -1  447.28   15.77
  -3   4  -1  452.15   15.49
  -3  -4  -1  431.35   16.64
   3  -4   1  451.53   15.77
  -3  -4  -1  444.90   15.81
  -3  -4  -1  429.56   16.32
   3  -4   1  437.70   15.47
  -3  -4  -1  445.75   15.55
   3  -4   1  469.44   15.78
  -3   4  -1  453.58   15.64
   3  -4   3  292.67   10.45
  -3  -4  -3  285.21   11.24
   3  -4   3  280.09   10.45
  -3  -4  -3  295.93   10.58
  -3  -4  -3  286.55   11.85
  -3   4  -3  281.80   10.62
  -3  -4  -3  298.67   10.62
   3  -4   3  296.67   10.76
  -3  -4  -3  293.54   10.58
  -3  -4  -3  289.17   10.79
   3  -4   3  305.86   10.80
  -3  -4  -3  290.68   10.99
  -3  -4  -3  311.58   10.83
  -3   4  -3  291.59   10.58
  -3  -4  -5   43.84    3.36
   3  -4   5   43.43    2.30
  -3  -4  -5   40.80    4.16
  -3  -4  -5   44.01    2.42
  -3   4  -5   41.16    2.22
   3  -4   5   44.95    2.53
  -3  -4  -5   44.53    2.33
  -3  -4  -5   41.05    2.50
  -3  -4  -5   38.73    2.74
  -3  -4  -5   44.01    2.34
   3   4   5   39.76    2.15
  -3  -4  -5   41.06    2.50
  -3  -4  -7   68.66    3.26
   3  -4   7   60.94    2.98
  -3  -4  -7   62.85    3.66
  -3  -4  -7   62.16    3.10
   3  -4   7   64.49    3.20
  -3  -4  -7   64.39    3.28
   3   4   7   68.50    3.06
   3  -4   7   56.64    2.99
   3  -4   7   66.14    3.08
  -3   4  -7   67.55    3.10
  -3  -4  -7   65.79    4.04
   3  -4   9  118.08    4.93
   3  -4   9  121.60    4.94
  -3  -4  -9  123.10    5.19
   3  -4   9  127.25    5.06
  -3  -4  -9  121.09    5.05
  -3   4  -9  120.02    5.54
   3   4   9  114.05    4.99
  -3   4  -9  126.87    5.43
  -3  -4  -9  104.06    5.79
  -3  -4  -9  114.50    5.78
  -3  -4  -9  117.56    5.13
   3  -4   9  125.42    5.20
  -3  -4 -11   47.86    2.71
   3  -4  11   44.38    2.58
   3   4  11   41.30    2.62
   3  -4  11   42.15    2.47
  -3  -4 -11   45.28    2.64
  -3  -4 -11   44.52    3.75
  -3  -4 -11   50.87    2.84
  -3  -4 -13    3.65    1.16
  -3   4 -13    3.87    1.51
   3   4  13    3.40    1.32
  -3   4 -13    3.31    1.49
   3  -4  13    3.54    1.77
  -3  -4 -13    1.85    1.20
  -3  -4 -13    4.13    1.42
   3  -4  13    3.63    1.37
   3  -4  13    5.26    1.45
  -3  -4 -15    0.90    1.16
  -3   4 -15    2.43    1.66
  -3   4 -15    1.87    1.68
   3  -4  15    2.75    1.95
   3  -4  15   -0.20    1.29
  -3  -4 -15   -0.92    1.35
   3  -4  15    3.48    1.95
   3  -4  15    0.33    1.40
   3   4  15    0.11    1.26
  -3  -4 -15    0.32    1.19
  -3  -4 -17    1.15    1.15
   3  -4  17    1.98    1.85
   3   4  17    0.23    1.33
   3  -4  17    2.17    1.84
   3  -4  17    0.51    1.32
   3  -4  17    0.46    1.41
  -3   4 -17   -0.51    1.64
  -3  -4 -17   -0.33    1.35
  -3   4 -19   24.08    2.64
  -3   4 -19   30.44    2.83
  -3  -4 -19   29.29    2.32
   3  -4  19   27.74    2.31
  -3  -4 -19   28.88    2.28
   3  -4  19   28.57    2.74
   3  -4  19   26.53    2.67
   3   4  19   22.80    2.25
  -3   4 -21   29.69    2.81
  -3   4 -21   31.31    2.90
  -3   4 -21   29.58    2.15
  -3  -4 -21   31.38    2.28
  -3  -4 -21   19.35    3.12
  -3   4 -21   30.80    2.78
   3  -4  21   27.97    2.62
   3   4  21   27.07    2.39
  -3  -4 -21   33.07    2.35
   3   4  23    6.61    1.40
  -3  -4 -23    4.38    2.10
   3  -4  23    9.33    1.79
  -3  -4 -23    7.77    1.27
  -3   4 -23    8.79    1.71
  -3  -4 -25    4.36    1.63
  -3   4 -25    7.80    1.47
   3   4  25    3.87    1.14
  -3  -4 -25    6.18    1.23
  -3  -4 -25    7.55    1.07
  -3   4 -25    7.63    1.28
  -3   4 -25    9.40    1.37
   3  -4  25    8.02    1.20
  -3   4 -27    2.78    0.95
  -3  -4 -27    1.47    0.72
   3  -4  27    2.63    0.75
   3   4  27    2.50    0.80
  -3   5  28    1.86    0.61
   3   5 -28    2.80    0.74
   3   5 -26   13.48    1.54
  -3   5  26   12.05    1.19
   3   5 -26    9.87    1.22
  -3   5  26   10.47    1.23
   3   5 -24   20.23    2.19
  -3   5  24   17.65    1.69
   3  -5 -24   18.51    1.45
   3  -5 -24   17.24    1.69
   3   5 -24   20.82    1.91
  -3   5  24   19.56    1.71
   3  -5 -24   20.79    1.72
   3   5 -22    7.69    1.97
   3  -5 -22    8.35    1.22
  -3   5  22    8.18    1.56
   3   5 -20   35.28    2.89
   3  -5 -20   39.69    2.44
   3  -5 -20   38.18    2.89
  -3  -5  20   34.20    3.35
  -3   5  20   32.22    2.62
  -3   5  20   38.20    2.73
   3   5 -18   28.72    2.61
  -3  -5  18   20.99    2.49
   3  -5 -18   24.16    2.01
  -3  -5  18   26.10    2.23
  -3  -5  18   23.62    3.11
   3  -5 -18   24.61    2.39
   3  -5 -18   18.78    5.74
  -3   5  18   19.22    2.19
   3  -5 -16    9.96    1.81
  -3  -5  16    9.80    1.74
  -3  -5  16    8.07    2.62
  -3  -5  16    7.80    2.04
   3  -5 -16   10.93    1.52
  -3   5  16    8.54    1.71
  -3   5  16    8.39    1.83
   3  -5 -16   14.91    5.28
   3   5 -14   61.54    3.77
   3  -5 -14   61.13    3.19
  -3  -5  14   61.64    3.80
   3  -5 -14   53.76    3.51
  -3   5  14   58.32    3.37
  -3   5  14   50.01    3.34
  -3   5  12   31.86    2.44
   3  -5 -12   32.08    2.55
  -3  -5  12   35.44    3.59
   3   5 -12   27.47    2.44
  -3   5  12   30.83    2.38
   3  -5 -12   27.43    2.37
  -3  -5  12   30.71    2.68
   3  -5 -12   29.76    2.08
  -3  -5  12   34.00    2.36
   3  -5 -12   25.86    5.88
  -3  -5  12   30.50    2.27
  -3   5  10   87.15    4.42
   3  -5 -10   93.77    4.63
  -3  -5  10   99.08    4.39
  -3  -5  10   99.30    4.35
   3  -5 -10  100.98    4.44
   3   5 -10   95.49    4.73
   3  -5 -10   88.92    4.50
   3  -5 -10   95.67    8.43
  -3  -5  10   92.12    4.43
   3  -5 -10   95.16    4.25
  -3   5  10   94.92    4.42
  -3   5   8   25.89    2.07
   3   5  -8   27.51    2.19
   3  -5  -8   25.57    1.90
  -3  -5   8   25.95    2.14
  -3  -5   8   23.28    1.80
  -3  -5   8   26.26    1.95
   3  -5  -8   25.67    5.31
  -3  -5   8   25.06    1.95
   3  -5  -8   28.35    1.91
  -3   5   6    5.57    1.34
  -3   5   6    4.92    1.29
  -3  -5   6    5.27    1.44
  -3  -5   6    7.19    1.31
  -3  -5   6    8.26    1.81
   3  -5  -6    6.61    1.34
   3  -5  -6    7.09    1.20
   3  -5  -6    8.26    1.42
  -3  -5   6    8.61    1.19
  -3  -5   4   28.51    1.93
   3  -5  -4   26.65    1.90
  -3   5   4   26.03    1.93
  -3   5   4   24.59    1.91
  -3  -5   4   26.30    2.23
   3  -5  -4   25.23    1.95
   3  -5  -4   27.63    1.99
   3  -5  -4   30.05    2.22
   3  -5  -4   28.08    2.05
   3  -5  -4   31.10    5.44
   3  -5  -4   28.68    1.85
  -3  -5   4   29.98    2.41
  -3  -5   4   27.26    1.80
  -3  -5   2   16.37    1.80
  -3   5   2   15.33    1.42
  -3   5   2   12.51    1.47
   3  -5  -2   15.25    1.55
   3  -5  -2   17.00    1.62
  -3   5   2   13.00    1.42
   3  -5  -2   13.62    1.42
   3  -5  -2   20.63    4.71
  -3  -5   2   15.65    1.97
   3  -5  -2   14.36    1.63
  -3  -5   2   14.40    2.16
   3  -5  -2   12.58    1.40
  -3  -5   2   15.51    1.50
  -3  -5   2   13.23    1.31
  -3  -5   0    5.33    1.44
  -3   5   0    5.54    1.10
   3  -5   0    4.48    1.12
   3  -5   0    3.08    3.23
  -3   5   0    5.79    1.14
   3  -5   0    3.65    1.25
  -3  -5   0    6.18    1.04
   3  -5   0    4.83    1.22
  -3  -5   0    5.55    1.76
  -3  -5   0    4.50    1.66
   3  -5   0    4.14    1.06
  -3  -5   0    5.82    1.15
   3  -5   0    6.19    1.12
  -3   5   0    3.67    1.07
   3  -5   0    5.58    1.20
   3  -5   2    1.47    1.20
  -3  -5  -2    0.31    1.03
  -3   5  -2    0.59    0.96
   3  -5   2    1.19    1.01
  -3   5  -2   -0.70    0.96
   3  -5   2    3.07    1.35
   3  -5   2   -0.07    1.03
  -3  -5  -2    3.01    1.71
  -3  -5  -2    0.10    1.44
   3  -5   2    0.19    1.11
  -3  -5  -4  266.13    9.90
  -3  -5  -4  268.97   10.16
   3  -5   4  264.47    9.76
  -3  -5  -4  269.60   10.15
   3  -5   4  274.66    9.88
   3   5   4  245.87    9.69
  -3  -5  -4  265.50   10.01
   3  -5   6  217.90    8.36
  -3  -5  -6  226.71    8.49
  -3  -5  -6  212.90    8.41
  -3  -5  -6  210.34    8.42
  -3  -5  -6  226.92    8.58
   3  -5   6  220.62    8.41
  -3  -5  -8  107.61    4.72
  -3   5  -8  112.18    5.30
   3  -5   8  105.36    4.63
   3  -5   8  100.90    4.58
  -3   5  -8  102.47    4.56
  -3  -5  -8  103.53    4.88
  -3  -5  -8  101.46    4.62
  -3  -5  -8  107.92    4.73
  -3  -5  -8  105.71    4.76
   3  -5   8   98.04    4.60
  -3  -5 -10   79.72    3.88
  -3  -5 -10   76.76    3.81
  -3   5 -10   77.71    4.16
   3  -5  10   75.57    3.76
  -3  -5 -10   75.34    3.80
  -3   5 -10   76.10    4.29
   3  -5  10   70.53    3.65
   3  -5  10   73.17    3.72
  -3  -5 -10   72.30    3.75
   3  -5  10   77.74    3.85
  -3  -5 -10   71.80    3.95
   3  -5  12   53.94    3.15
  -3  -5 -12   52.90    3.11
  -3   5 -12   58.32    3.67
   3   5  12   47.12    2.89
  -3  -5 -12   52.23    3.30
  -3  -5 -12   52.77    3.12
   3  -5  12   51.00    2.97
   3  -5  12   52.39    3.13
  -3   5 -12   51.87    3.43
  -3  -5 -12   53.51    3.12
   3  -5  14   36.59    2.59
   3  -5  14   34.13    2.74
  -3  -5 -14   35.57    2.79
   3   5  14   34.40    2.52
   3  -5  14   38.36    2.62
  -3   5 -14   41.77    3.08
  -3  -5 -14   37.60    2.60
  -3   5 -14   33.40    3.02
  -3  -5 -14   33.21    2.45
   3  -5  16   35.90    2.54
   3   5  16   27.83    2.41
  -3  -5 -16   32.32    2.65
   3  -5  16   32.96    2.50
  -3  -5 -16   31.14    2.42
  -3   5 -16   34.74    3.04
  -3  -5 -16   33.27    2.45
  -3  -5 -18    9.90    1.59
   3   5  18    8.13    1.57
  -3  -5 -18   12.26    1.86
  -3   5 -18   10.50    2.04
  -3  -5 -18   11.50    1.61
   3  -5  18    9.25    1.63
  -3  -5 -20   14.68    1.65
  -3   5 -20   14.88    2.14
   3  -5  20   15.00    1.73
  -3   5 -20   14.72    2.11
  -3   5 -20   15.16    2.19
  -3   5 -22    6.02    1.53
  -3   5 -22    5.62    1.57
  -3  -5 -22    7.11    1.24
   3   5  22    5.42    1.24
  -3  -5 -22    6.30    1.20
  -3   5 -22    5.73    1.55
   3   5  24    4.35    0.94
  -3  -5 -24    3.48    0.92
  -3   5 -24    2.86    1.04
  -3   5 -24    4.94    1.26
   3   5  24    2.05    1.01
  -3  -5 -26    1.52    1.01
  -3   5 -26    2.69    0.80
  -3  -5 -26    2.72    0.64
  -3   6  25    0.90    0.68
  -3  -6  25    1.38    1.52
  -3  -6  25    0.76    1.25
  -3  -6  23    5.47    2.25
  -3   6  23    3.86    1.07
   3   6 -23    5.61    1.46
   3  -6 -23    5.80    0.87
  -3   6  23    6.51    1.12
   3   6 -23    5.54    1.12
   3   6 -21   17.50    1.79
  -3   6  21   15.55    1.70
   3   6 -21   18.02    2.24
   3  -6 -21   19.72    1.62
  -3   6  21   18.53    1.70
   3  -6 -21   17.04    1.41
  -3   6  19    6.43    1.42
   3  -6 -19    8.14    1.40
   3  -6 -19    6.49    1.21
  -3  -6  19    4.93    1.71
  -3  -6  19    3.87    2.17
  -3  -6  17   29.61    2.70
   3  -6 -17   27.87    2.05
   3   6 -17   26.21    2.47
  -3  -6  17   28.55    2.22
  -3  -6  17   25.68    3.26
  -3   6  17   25.51    2.29
   3  -6 -17   27.29    2.21
  -3   6  17   26.43    2.26
   3  -6 -15   21.08    1.90
   3  -6 -15   20.05    2.08
  -3  -6  15   16.85    2.36
   3  -6 -15   17.14    1.79
  -3  -6  15   17.53    3.19
  -3   6  15   17.85    2.02
   3  -6 -15   18.81    5.91
  -3  -6  15   20.42    3.21
  -3  -6  15   22.18    2.05
   3  -6 -13    1.63    1.26
   3   6 -13    2.40    1.49
   3  -6 -13    1.48    1.33
  -3   6  13    0.11    1.42
  -3  -6  13   -0.74    1.82
   3  -6 -13    1.28    1.15
  -3   6  13    3.16    1.56
  -3  -6  13    0.89    2.37
  -3  -6  13    2.08    1.34
   3  -6 -13    3.60    4.90
  -3  -6  11    4.91    2.71
  -3  -6  11    4.20    1.50
   3   6 -11    2.63    1.43
   3  -6 -11    3.91    1.37
   3  -6 -11    0.80    1.22
   3  -6 -11    4.75    4.85
  -3  -6  11    3.29    1.63
  -3  -6  11    0.59    1.80
   3  -6 -11    1.96    1.16
  -3  -6  11    3.41    1.35
  -3   6  11    0.90    1.41
  -3   6  11    2.20    1.41
  -3   6   9   26.16    2.15
  -3  -6   9   26.17    2.15
   3   6  -9   24.72    2.36
   3  -6  -9   24.13    5.95
  -3  -6   9   24.01    2.35
   3  -6  -9   22.62    1.94
  -3  -6   9   27.83    2.17
  -3   6   9   23.61    2.18
   3  -6  -9   27.70    2.32
  -3   6   7   45.58    2.91
  -3  -6   7   51.51    2.96
  -3  -6   7   46.52    3.04
  -3  -6   7   49.70    2.80
   3  -6  -7   49.01    2.88
   3  -6  -7   51.33    2.82
   3  -6  -7   44.64    6.53
   3  -6  -7   53.11    3.19
  -3   6   7   44.07    2.86
  -3   6   5  144.81    6.19
  -3   6   5  141.48    6.26
  -3  -6   5  144.97    6.41
  -3  -6   5  152.31    6.15
   3  -6  -5  153.91    6.24
   3  -6  -5  159.86    6.47
   3  -6  -5  144.59   10.48
   3  -6  -5  148.00    6.19
  -3  -6   5  146.89    6.58
  -3  -6   5  144.44    6.33
  -3   6   5  156.00    6.38
  -3  -6   5  152.79    6.24
  -3   6   3  100.69    4.42
  -3  -6   3   96.47    4.33
   3  -6  -3   93.64    4.41
   3  -6  -3  103.70    4.71
  -3   6   3   94.50    4.50
  -3  -6   3   92.84    4.72
  -3  -6   3  105.58    4.70
  -3   6   3   94.69    4.50
   3  -6  -3   98.70    4.39
  -3  -6   3  100.22    4.65
  -3  -6   3  101.60    4.47
   3  -6  -3   92.68    4.38
   3  -6  -3   80.63    7.79
  -3  -6   3   97.42    4.51
   3  -6  -1   27.75    2.22
   3  -6  -1   24.48    2.00
  -3  -6   1   30.98    2.25
  -3   6   1   32.21    2.23
  -3  -6   1   31.74    2.77
  -3  -6   1   27.59    2.36
   3  -6  -1   29.65    2.27
  -3  -6   1   29.16    2.32
   3  -6  -1   29.53    2.11
  -3   6   1   29.50    2.17
  -3  -6   1   25.97    2.15
   3  -6  -1   31.81    2.17
  -3   6  -1    6.07    1.24
   3  -6   1    8.35    1.45
  -3  -6  -1    7.89    1.38
  -3   6  -1    6.77    1.29
  -3  -6  -1    8.06    1.63
  -3  -6  -1    8.00    1.44
   3  -6   1    7.31    1.35
  -3  -6  -1    6.09    1.44
   3  -6   1    7.07    1.43
  -3  -6  -1    7.23    2.03
   3  -6   1    9.26    1.45
  -3  -6  -3   29.28    2.13
  -3  -6  -3   23.90    2.75
  -3  -6  -3   27.82    2.74
  -3  -6  -3   28.79    2.13
   3  -6   3   26.54    2.11
  -3  -6  -3   25.91    2.08
  -3   6  -3   24.28    1.99
  -3  -6  -3   25.93    2.28
  -3  -6  -5   48.59    2.86
  -3  -6  -5   38.30    3.07
  -3  -6  -5   44.37    2.78
  -3  -6  -5   46.61    2.82
  -3  -6  -5   43.58    3.48
   3  -6   5   49.15    2.83
   3  -6   5   44.61    2.77
   3  -6   5   47.43    2.83
  -3   6  -5   39.32    2.56
  -3  -6  -7   66.51    3.51
   3  -6   7   66.83    3.57
  -3   6  -7   65.15    3.38
  -3   6  -7   63.76    4.04
  -3  -6  -7   67.16    3.74
   3  -6   7   63.37    3.47
   3  -6   9   19.20    1.92
  -3   6  -9   18.53    2.29
  -3  -6  -9   21.24    2.03
   3  -6   9   17.98    1.93
  -3   6  -9   26.24    2.35
   3   6   9   19.00    1.97
   3  -6   9   22.20    2.07
  -3  -6  -9   20.99    2.04
  -3  -6  -9   19.29    2.14
  -3  -6 -11    8.01    1.52
  -3   6 -11   12.20    2.04
  -3   6 -11    9.43    1.83
   3  -6  11   10.68    1.59
  -3  -6 -11    6.41    1.52
  -3  -6 -11    6.90    1.69
   3   6  11    8.30    1.64
   3  -6  11   10.63    1.70
  -3   6 -13    9.89    1.89
   3  -6  13    9.97    1.69
  -3  -6 -13   12.21    1.61
  -3   6 -13    7.80    1.89
  -3  -6 -13    8.21    1.76
  -3  -6 -13    8.71    1.57
  -3  -6 -15   15.91    1.74
  -3   6 -15   13.91    2.09
   3   6  15   12.49    1.77
  -3   6 -15   13.07    2.04
  -3  -6 -15   18.57    1.85
   3  -6  15   10.42    1.97
   3  -6  15   17.72    1.90
   3   6  17   14.78    1.83
   3  -6  17   17.13    2.61
   3  -6  17   18.89    1.88
  -3  -6 -17   19.88    1.79
  -3  -6 -19   19.27    1.68
   3  -6  19   19.42    1.74
   3   6  19   17.10    1.76
  -3  -6 -19   21.09    1.71
  -3   6 -19   17.74    2.02
  -3   6 -19   19.91    2.13
  -3  -6 -21   38.18    2.08
  -3   6 -21   33.45    2.32
  -3   6 -21   39.42    2.46
  -3   6 -21   33.59    2.30
   3   6  21   30.99    2.08
  -3  -6 -23    4.96    1.35
  -3  -6 -23    6.11    0.84
  -3   6 -23    5.41    1.04
  -3   7  22    4.12    0.78
   3  -7 -22    6.36    0.78
  -3  -7  22    3.66    1.71
  -3  -7  22    1.65    1.61
  -3   7  20    2.60    0.92
  -3   7  20    2.46    0.71
  -3  -7  20    5.28    2.48
  -3   7  20    3.04    1.00
  -3   7  20    4.32    0.96
   3   7 -20    3.28    1.43
   3  -7 -18    2.81    1.03
  -3   7  18    1.74    0.98
  -3  -7  18    2.84    1.92
  -3  -7  18    3.26    2.78
  -3   7  18    2.45    1.14
  -3   7  18    3.41    1.12
  -3   7  18    1.84    0.87
   3  -7 -16    1.63    1.05
  -3  -7  16    2.85    2.20
  -3  -7  16    6.43    2.31
  -3  -7  16    1.56    1.57
   3  -7 -16    2.92    1.06
  -3   7  16    0.62    1.14
  -3   7  16    1.02    1.16
  -3   7  16    0.25    0.93
  -3  -7  16    1.29    3.27
  -3  -7  14    0.79    2.37
  -3  -7  14    1.48    1.15
  -3   7  14   -0.38    1.26
   3  -7 -14   -0.94    1.11
   3  -7 -12    0.30    1.12
  -3   7  12   -0.82    1.13
  -3   7  12    0.76    1.24
  -3   7  12    0.70    1.17
  -3  -7  12   -1.70    2.45
  -3  -7  12    1.21    1.24
  -3  -7  12   -0.57    1.72
  -3   7  12    1.42    1.37
  -3   7  10    9.46    1.61
  -3  -7  10    9.29    1.64
  -3   7  10    9.74    1.47
  -3  -7  10   13.05    2.96
  -3  -7  10   10.18    3.98
   3  -7 -10    9.11    1.48
  -3  -7  10    6.61    2.07
   3  -7 -10   10.83    1.55
  -3   7  10   10.01    1.60
  -3   7   8    0.45    1.23
  -3  -7   8    0.58    1.51
   3  -7  -8   -1.04    1.24
   3  -7  -8    1.83    1.26
  -3  -7   8    2.48    3.91
  -3   7   8    0.21    1.06
  -3  -7   8   -0.89    2.50
   3  -7  -6    0.60    1.21
  -3  -7   6    0.52    1.28
  -3   7   6    0.22    1.21
   3  -7  -6    0.10    1.23
  -3   7   6    0.55    1.18
  -3  -7   6    1.18    1.68
  -3  -7   6   -1.98    2.59
  -3   7   6   -1.09    1.35
  -3  -7   4    3.09    1.62
   3  -7  -4    0.81    1.19
  -3  -7   4    2.61    1.62
  -3   7   4    3.11    1.27
  -3   7   4    1.85    1.20
  -3  -7   4   -0.40    2.36
  -3  -7   4    1.73    1.33
   3  -7  -4    3.36    1.18
   3  -7  -2    8.74    1.47
  -3   7   2    7.51    1.46
  -3  -7   2    7.34    1.75
  -3   7   2    6.57    1.42
   3  -7  -2    7.39    1.47
  -3  -7   2    7.09    1.77
  -3  -7   2    9.73    1.58
  -3  -7   2   10.84    2.24
  -3  -7   0    7.09    1.61
   3  -7   0    5.17    1.41
  -3  -7   0    6.60    1.69
  -3   7   0    4.38    1.18
   3  -7   0    4.26    1.29
  -3  -7   0    3.91    1.49
  -3  -7   0    5.32    1.90
  -3  -7   0    3.74    1.35
  -3  -7  -2   -0.96    1.26
   3  -7   2    0.53    1.35
  -3  -7  -2    0.23    1.46
  -3   7  -2    0.60    1.06
  -3  -7  -2   -0.22    1.32
   3  -7   2    0.30    1.28
  -3  -7  -2    0.11    1.73
  -3  -7  -2   -0.21    1.30
  -3  -7  -4   11.18    1.66
  -3  -7  -4   12.09    1.96
  -3  -7  -4    9.93    2.32
   3  -7   4   13.26    1.86
  -3  -7  -4   11.45    1.65
   3  -7   4   11.45    1.64
   3  -7   4   11.58    1.70
  -3  -7  -4   10.87    1.84
  -3  -7  -6   24.97    2.12
  -3   7  -6   22.85    2.49
  -3  -7  -6   20.26    2.68
  -3   7  -6   26.27    2.32
  -3  -7  -6   25.44    2.18
  -3  -7  -6   21.01    2.08
   3  -7   6   22.61    2.17
   3  -7   6   22.26    2.04
  -3   7  -8   28.47    2.66
  -3  -7  -8   26.77    2.18
  -3  -7  -8   20.81    4.61
  -3  -7  -8   21.52    2.79
  -3   7  -8   25.50    2.36
  -3  -7  -8   31.54    2.29
   3  -7   8   23.61    2.12
   3  -7   8   25.83    2.18
  -3  -7  -8   28.40    2.22
   3  -7   8   25.30    2.19
  -3  -7 -10    8.20    2.24
  -3  -7 -10   11.44    1.61
  -3  -7 -10   13.81    1.61
  -3   7 -10   13.66    2.07
   3  -7  10   11.75    1.68
  -3  -7 -10   12.97    1.69
  -3   7 -10   13.15    1.83
   3  -7  10    8.89    1.47
  -3   7 -12    9.61    1.89
  -3  -7 -12   11.64    1.55
   3  -7  12    8.58    1.56
  -3  -7 -12   10.98    1.61
  -3  -7 -12    9.55    1.51
   3  -7  14    3.39    2.20
   3  -7  14    1.98    1.32
  -3   7 -14    4.48    1.38
  -3  -7 -14    4.80    1.23
  -3  -7 -14    4.73    1.97
  -3  -7 -14    4.36    1.23
   3   7  14    3.38    1.19
   3  -7  14    3.12    1.41
  -3  -7 -14    2.39    1.15
   3  -7  16    1.63    1.18
  -3  -7 -16    2.25    1.70
  -3  -7 -16    2.69    1.07
   3  -7  16    2.96    1.27
  -3  -7 -16    3.75    1.09
  -3   7 -16    3.47    1.26
  -3  -7 -16    4.06    1.07
   3   7  16    1.36    1.04
  -3  -7 -18    1.91    0.93
  -3   7 -18    2.12    1.23
  -3   7 -18    0.23    0.95
  -3   7 -18    1.67    1.18
   3   7  18    0.81    0.90
  -3  -7 -18    1.25    0.85
  -3  -7 -18    2.94    1.53
  -3  -7 -20   26.53    1.39
  -3  -7 -20   25.64    1.45
  -3  -8  19   -0.10    1.34
  -3   8  17    2.19    0.73
  -3  -8  17    3.36    1.85
  -3  -8  17    3.68    1.34
  -3  -8  17    4.93    2.20
   3  -8 -17    6.46    0.84
  -3  -8  17    1.06    1.91
  -3  -8  15    7.46    2.58
  -3  -8  15    7.72    2.25
  -3  -8  15   10.41    1.52
  -3   8  15    6.01    1.05
  -3  -8  15    5.64    2.86
   3  -8 -15    9.81    1.13
  -3  -8  13   -0.29    3.01
  -3  -8  13    0.85    2.06
  -3   8  13    4.19    1.01
  -3  -8  13    5.11    2.62
  -3  -8  13    4.00    2.28
  -3  -8  13    3.30    2.06
   3  -8 -13    6.07    1.08
  -3  -8  13    2.40    1.39
  -3  -8  11    6.90    2.22
  -3  -8  11    5.42    1.60
   3  -8 -11    3.00    1.09
  -3  -8  11    3.47    2.45
  -3   8  11    4.17    1.07
  -3  -8  11    5.97    3.54
   3  -8 -11    5.74    1.13
   3  -8  -9   13.18    1.38
  -3  -8   9   12.96    2.72
   3  -8  -9   14.61    1.53
  -3  -8   9   13.06    2.01
   3  -8  -9   16.18    1.53
  -3   8   9   11.88    1.43
  -3  -8   9   16.92    4.17
  -3  -8   7    2.18    3.62
  -3  -8   7    1.30    2.23
   3  -8  -7    6.80    1.22
  -3  -8   7    6.08    1.30
  -3   8   7    5.28    1.16
   3  -8  -7    4.97    1.21
  -3  -8   5    0.77    1.21
  -3  -8   5   -1.10    2.31
   3  -8  -5    1.44    1.05
  -3  -8   5    2.36    3.74
  -3  -8   3    1.90    1.18
   3  -8  -3    2.28    1.16
  -3  -8   3    0.88    2.11
  -3  -8   3   -0.65    1.43
  -3  -8   3    2.47    3.90
  -3  -8   1   -0.42    3.83
   3  -8  -1    1.43    1.17
  -3  -8   1    2.20    1.20
   3  -8  -1    2.74    1.25
  -3  -8   1    1.62    1.50
   3  -8  -1    2.54    1.42
  -3  -8   1    2.82    1.53
  -3  -8  -1    2.49    3.95
   3  -8   1    6.77    1.36
  -3  -8  -1    6.12    1.28
   3  -8   1    6.01    1.42
  -3  -8  -1    3.65    1.50
   3  -8   1    5.88    1.55
  -3  -8  -1    7.45    1.64
   3  -8   3    6.78    1.44
   3  -8   3    8.03    1.35
  -3  -8  -3    6.39    3.91
  -3   8  -3    6.85    1.73
   3  -8   5   11.63    1.54
   3  -8   5    9.85    1.47
   3  -8   5    9.36    1.47
   3  -8   5   10.32    1.56
  -3  -8  -5   10.76    3.97
  -3  -8  -7   21.23    1.83
  -3   8  -7   20.32    2.16
  -3  -8  -7   18.74    4.12
   3  -8   7   20.64    1.79
   3  -8   7   23.48    1.89
  -3  -8  -7   23.07    1.97
  -3  -8  -7   22.27    1.93
   3  -8   7   22.79    1.94
  -3  -8  -9    8.27    1.80
  -3  -8  -9    9.23    1.42
  -3  -8  -9   11.09    1.45
  -3   8  -9   10.35    1.61
  -3  -8  -9   12.51    1.42
   3  -8   9   11.10    1.43
  -3  -8  -9   12.93    1.57
   3  -8   9   10.72    1.43
  -3  -8 -11    2.07    1.09
  -3  -8 -11    1.31    1.02
   3  -8  11    2.10    1.35
  -3  -8 -11    4.13    1.24
  -3  -8 -11    3.42    1.04
  -3   8 -11    1.75    1.22
  -3  -8 -11    2.05    1.43
   3  -8  11    1.97    1.91
  -3  -8 -13   -0.25    0.92
  -3  -8 -13    0.39    0.99
  -3  -8 -13    0.67    1.33
   3  -8  13   -0.22    1.11
  -3  -8 -15    3.49    0.85
  -3   8 -15    5.51    1.06
  -3  -8 -15    3.68    0.99
   3  -8  15    2.22    0.96
  -3  -8 -15    3.17    1.14
  -3   8 -17    2.40    0.74
  -3  -8 -17    3.48    0.71
  -3  -9  12    3.44    1.98
  -3  -9  12    2.11    0.88
  -3  -9  12    0.96    1.21
   3  -9 -12    1.44    0.75
  -3  -9  10   -1.73    2.22
  -3  -9  10   -1.13    1.03
   3  -9 -10    0.31    0.84
  -3  -9  10    0.72    1.60
  -3  -9   8   -0.43    2.44
  -3  -9   8   -0.57    1.10
  -3  -9   8    3.03    1.93
   3  -9  -8   -0.18    0.95
  -3  -9   6    1.65    3.75
  -3  -9   6    0.98    1.18
   3  -9  -6    0.78    1.04
  -3  -9   6    1.59    1.93
  -3  -9   6    2.71    2.57
   3  -9  -6    0.77    0.84
  -3  -9   4    5.94    4.33
  -3  -9   4    0.83    2.07
   3  -9  -4    1.56    1.10
  -3  -9   4    3.36    1.24
  -3  -9   4    4.23    2.58
   3  -9  -4    3.23    0.99
  -3  -9   2    0.44    4.13
  -3  -9   2    3.64    1.20
  -3  -9   2    6.11    2.28
   3  -9  -2    4.39    1.17
  -3   9   2    3.92    1.12
  -3  -9   2    5.12    1.26
  -3  -9   2   -1.83    2.46
   3  -9  -2    4.93    1.09
   3  -9   0    1.13    0.93
  -3   9   0    0.45    1.09
  -3  -9   0   -2.12    1.76
  -3  -9   0    1.53    1.14
   3  -9   0    0.74    1.04
  -3  -9   0   -1.08    2.02
  -3  -9  -2    2.55    1.81
  -3  -9  -2    3.15    4.65
   3  -9   2    4.06    1.06
  -3   9  -2    4.34    1.18
  -3  -9  -2    5.46    1.18
  -3  -9  -2    2.82    1.84
   3  -9   2    2.22    1.09
  -3  -9  -4    0.35    1.73
   3  -9   4    0.46    0.98
  -3  -9  -4   -0.37    0.99
  -3  -9  -4    2.97    4.39
  -3   9  -4    1.34    1.10
   3  -9   4    0.93    0.91
  -3  -9  -6    1.09    0.95
  -3   9  -6   -0.15    0.93
  -3  -9  -6    0.05    0.89
   3  -9   6    1.12    1.17
  -3  -9  -6    0.80    1.75
  -3  -9  -6   -2.65    4.18
  -3  -9  -8    2.14    0.89
  -3   9  -8    1.65    0.80
   3  -9   8    0.84    1.07
  -3  -9  -8    1.62    0.81
  -3  -9  -8    1.77    1.63
  -3  -9 -10    1.04    1.35
   3  -9  10    1.45    0.87
   3  -9  10    0.80    1.82
  -3  -9 -10    0.58    0.75
   4   0 -32   11.15    1.18
   4   0 -32    9.49    1.23
  -4   0  30   12.83    2.61
   4   0 -30   17.66    2.00
   4   0 -30   16.16    1.75
   4   0 -30   12.29    1.44
  -4   0  28    4.04    1.21
   4   0 -28    5.13    1.10
   4   0 -28    5.48    1.58
   4   0 -28    5.85    1.62
   4   0 -28    3.91    1.56
   4   0 -26   10.57    1.48
  -4   0  26   11.24    1.84
   4   0 -26   10.23    1.91
   4   0 -26   14.07    2.07
   4   0 -26   15.33    2.10
  -4   0  24   32.71    2.63
   4   0 -24   38.42    3.11
   4   0 -24   40.42    3.14
   4   0 -24   39.06    3.11
  -4   0  22   10.01    1.84
   4   0 -22    9.45    1.95
   4   0 -22    7.74    2.08
   4   0 -22    8.53    1.94
   4   0 -20   24.65    1.96
  -4   0  20   29.08    2.26
   4   0 -20   25.44    2.55
   4   0 -20   28.36    2.68
   4   0 -20   26.96    2.67
   4   0 -18  101.34    4.38
   4   0 -18  101.07    5.06
   4   0 -16   16.91    1.39
  -4   0  16   15.83    1.67
   4   0 -16   18.13    1.90
   4   0 -16   14.68    2.01
   4   0 -14  258.53    9.42
   4   0 -14  268.08    9.94
  -4   0  14  259.85    9.56
  -4   0  12  153.60    6.08
   4   0 -12  170.59    6.57
  -4   0  12  160.34    6.28
  -4   0  12  158.82    6.64
   4   0 -12  166.03    6.42
   4   0 -10   84.16    3.70
   4   0 -10   83.21    3.83
   4   0 -10   88.88    3.35
  -4   0  10   88.71    3.51
  -4   0  10   80.83    4.08
   4   0  -8 3467.90  119.37
  -4   0   8 3569.06  119.73
  -4   0   8 3623.61  119.20
   4   0  -8 3490.13  119.46
   4   0  -8 3599.09  119.11
  -4   0   6 1953.55   66.29
  -4   0   6 1924.49   66.12
  -4   0   6 2082.89   66.36
   4   0  -6 1931.05   65.93
  -4   0   4  952.03   31.65
   4   0  -4  931.97   31.19
   4   0  -4  893.28   31.37
  -4   0   4  928.91   31.24
  -4   0   4  992.67   31.68
   4   0  -2  903.48   30.06
  -4   0   2  915.81   30.46
  -4   0   2  940.08   30.65
  -4   0   2  885.22   30.00
  -4   0   2  884.81   30.14
  -4   0   2  885.06   30.43
  -4   0   2  979.53   30.79
  -4   0   0 3714.44  119.83
  -4   0   0 3522.29  119.36
  -4   0  -2  207.31    7.68
  -4   0  -2  203.46    8.18
  -4   0  -2  195.49    7.00
  -4   0  -2  206.25    7.19
   4   0   2  213.97    6.96
  -4   0  -2  196.86    7.27
  -4   0  -2  212.77    7.62
  -4   0  -2  204.46    7.88
  -4   0  -4  814.03   28.97
  -4   0  -4  855.84   28.31
  -4   0  -4  787.56   27.99
  -4   0  -4  862.37   28.23
  -4   0  -4  849.59   28.36
  -4   0  -4  859.37   28.06
   4   0   4  827.03   27.98
   4   0   4  785.48   28.07
  -4   0  -4  867.29   28.16
  -4   0  -6  660.49   22.55
   4   0   6  646.89   22.25
  -4   0  -6  670.38   22.59
  -4   0  -6  659.20   22.46
   4   0   6  653.48   22.51
  -4   0  -6  662.16   22.52
  -4   0  -6  641.58   22.49
  -4   0  -6  687.41   22.60
  -4   0  -6  684.63   23.08
   4   0   8    6.27    0.81
  -4   0  -8    6.40    0.97
  -4   0  -8    6.02    1.10
   4   0   8    6.55    1.13
  -4   0  -8    5.42    1.10
  -4   0  -8    5.62    1.13
  -4   0  -8    5.90    1.05
  -4   0 -10  421.06   14.35
  -4   0 -10  405.39   14.64
  -4   0 -10  410.59   14.60
  -4   0 -10  390.49   14.33
   4   0  10  416.52   14.12
  -4   0 -10  402.31   14.54
   4   0  10  411.21   14.44
   4   0  12   33.55    2.24
  -4   0 -12   37.50    2.10
  -4   0 -12   37.32    2.44
  -4   0 -12   39.35    2.55
  -4   0 -12   36.00    2.42
   4   0  12   34.35    1.81
  -4   0 -14   28.12    2.29
  -4   0 -14   31.21    2.44
   4   0  14   30.50    2.18
  -4   0 -14   26.64    2.18
  -4   0 -14   28.56    1.95
  -4   0 -14   25.95    1.96
   4   0  14   27.09    2.40
  -4   0 -16    2.79    1.43
   4   0  16    2.90    1.76
  -4   0 -16    3.79    1.24
  -4   0 -18   65.81    3.86
  -4   0 -18   61.83    3.98
  -4   0 -18   59.83    3.64
  -4   0 -18   64.38    3.63
   4   0  18   60.88    3.75
   4   0  18   65.56    3.79
  -4   0 -18   60.72    3.41
  -4   0 -20  458.35   17.00
  -4   0 -20  466.09   17.02
   4   0  20  446.18   16.99
  -4   0 -20  438.87   17.47
  -4   0 -20  460.04   17.27
   4   0  20  468.52   17.12
  -4   0 -22   40.86    3.25
  -4   0 -22   48.99    3.14
  -4   0 -22   42.68    2.89
   4   0  22   39.41    3.23
  -4   0 -24    8.32    1.85
  -4   0 -24   11.88    1.67
   4   0  24   15.14    2.13
   4   0  24   12.12    1.82
  -4   0 -26    0.80    1.30
   4   0  26    1.73    1.28
   4   0  28   17.55    1.49
   4   0  30   15.69    1.08
  -4   0 -30    7.57    1.41
   4   1 -31    8.09    1.46
   4  -1 -31    6.81    1.28
   4   1 -31   10.66    1.24
   4  -1 -31   10.05    1.35
   4   1 -31    8.80    1.24
  -4   1  31    6.91    0.89
  -4   1  31    8.88    2.07
  -4   1  29   15.00    1.56
   4  -1 -29   19.48    1.78
   4   1 -29   16.72    1.82
   4  -1 -29   22.16    2.13
  -4  -1  29   24.64    1.81
   4   1 -29   22.03    2.02
   4   1 -29   25.81    2.10
   4   1 -29   22.82    2.03
  -4  -1  29   20.25    3.02
   4  -1 -29   18.09    1.86
   4  -1 -29   21.18    2.27
  -4  -1  27   52.20    2.94
   4   1 -27   46.64    3.19
   4  -1 -27   43.63    2.69
   4   1 -27   48.81    3.29
   4   1 -25   22.35    2.51
  -4   1  25   21.98    2.25
  -4  -1  25   24.33    2.23
   4  -1 -25   20.52    2.51
   4  -1 -25   23.33    1.96
   4   1 -25   23.06    2.65
   4   1 -25   20.83    2.58
   4  -1 -25   25.09    2.50
   4  -1 -25   31.17    2.65
   4  -1 -23   33.05    2.89
   4   1 -23   34.02    2.97
   4  -1 -23   34.41    2.93
   4  -1 -23   28.60    2.27
   4   1 -23   30.47    2.88
   4  -1 -23   33.10    2.89
   4   1 -23   31.39    3.03
  -4  -1  23   30.42    2.46
  -4   1  23   33.74    2.58
   4   1 -21  384.41   14.69
   4  -1 -21  378.52   14.67
   4  -1 -21  365.21   14.04
  -4   1  21  365.25   14.05
  -4  -1  21  378.69   14.02
   4  -1 -21  396.86   14.69
   4   1 -21  374.03   14.79
   4  -1 -21  418.85   14.80
  -4   1  19  177.89    7.37
  -4  -1  19  186.22    7.39
   4  -1 -19  191.26    7.95
   4  -1 -19  189.28    7.94
   4   1 -19  187.06    8.13
   4  -1 -19  186.59    7.91
   4   1 -19  178.87    7.90
  -4   1  17  172.55    6.81
  -4  -1  17  170.65    6.75
   4  -1 -17  170.08    7.24
   4   1 -17  167.20    7.36
   4   1 -17  172.07    7.23
   4   1 -17  162.02    7.36
   4  -1 -17  171.80    7.20
  -4  -1  15    2.10    1.47
  -4   1  15    0.69    1.14
  -4  -1  15    3.17    1.50
   4   1 -15    2.49    0.85
   4  -1 -15    1.82    1.30
   4   1 -15    3.20    1.35
   4   1 -15    3.57    1.32
   4  -1 -15    2.80    1.38
   4  -1 -15    2.59    1.28
   4   1 -15    1.84    1.58
  -4  -1  13   14.72    2.02
   4   1 -13   12.53    1.58
   4  -1 -13   16.64    1.70
   4   1 -13   15.14    1.69
  -4  -1  13   11.31    1.71
  -4   1  13   13.49    1.46
   4  -1 -13   13.23    1.72
  -4  -1  13   17.83    2.01
  -4  -1  11   39.78    2.77
  -4  -1  11   36.05    2.27
  -4  -1  11   40.57    2.29
  -4   1  11   37.14    2.03
   4   1 -11   35.69    1.74
  -4   1  11   37.27    2.25
   4  -1 -11   39.03    2.29
   4  -1 -11   38.25    2.28
  -4  -1  11   39.64    2.77
   4  -1 -11   38.11    2.24
   4   1 -11   34.03    2.25
   4   1 -11   36.89    2.25
  -4   1  11   36.54    2.26
  -4  -1  11   40.44    3.13
  -4  -1   9  166.79    6.64
   4   1  -9  163.47    5.74
  -4  -1   9  153.18    6.45
  -4  -1   9  164.71    6.62
  -4   1   9  163.94    6.17
  -4  -1   9  171.18    6.19
  -4  -1   9  154.97    6.56
  -4  -1   9  159.44    6.08
  -4  -1   9  163.04    6.48
  -4   1   9  164.59    5.98
   4  -1  -9  158.80    6.16
   4   1  -9  164.81    6.14
   4   1  -9  156.63    6.14
  -4   1   9  155.49    6.16
   4  -1  -9  161.73    6.15
   4  -1  -9  166.96    6.20
   4  -1  -7 1372.52   43.29
  -4  -1   7 1352.02   43.54
  -4  -1   7 1292.59   43.69
   4  -1  -7 1369.55   43.28
   4  -1  -7 1328.60   43.26
  -4  -1   7 1396.55   43.61
   4   1  -7 1346.47   42.88
  -4  -1   7 1295.13   43.28
  -4  -1   7 1256.87   42.84
  -4  -1   7 1365.81   43.78
  -4  -1   7 1135.91   42.75
  -4  -1   7 1313.86   43.15
   4  -1  -7 1340.86   43.08
  -4   1   7 1413.43   43.35
  -4  -1   7 1368.13   44.00
  -4  -1   7 1379.27   43.11
  -4  -1   7 1410.25   43.39
  -4   1   7 1321.37   43.33
  -4   1   7 1336.37   43.11
  -4  -1   5  347.74   11.77
   4  -1  -5  328.47   12.06
  -4  -1   5  329.93   12.15
   4  -1  -5  352.05   11.79
   4  -1  -5  354.03   11.80
  -4  -1   5  333.58   11.85
  -4  -1   5  328.68   12.13
   4   1  -5  331.92   11.43
  -4   1   5  360.03   11.75
  -4  -1   5  341.49   12.42
   4  -1  -5  349.31   11.67
  -4  -1   5  350.94   12.68
  -4   1   5  345.87   11.74
  -4  -1   5  342.47   11.76
  -4  -1   5  341.47   11.67
   4  -1  -5  326.93   11.89
  -4  -1   5  351.56   11.95
  -4  -1   3 7418.70  227.46
  -4  -1   3 6913.56  227.42
  -4  -1   3 7159.58  226.99
  -4  -1   3 6789.75  227.96
  -4  -1   3 6992.68  227.14
  -4  -1   3 7153.19  227.07
  -4   1   3 7270.43  227.10
  -4  -1   3 6986.31  228.00
   4   1  -3 6311.38  226.82
  -4  -1   3 7184.50  227.84
  -4  -1   3 7113.98  227.27
  -4  -1   3 7260.18  226.98
  -4  -1   3 6945.94  227.04
   4  -1  -3 7378.84  227.39
   4  -1  -3 6290.04  227.15
  -4  -1   3 6640.55  226.83
  -4  -1   3 7277.45  227.40
  -4   1   3 7325.02  227.28
  -4  -1   1    1.91    1.28
  -4  -1   1    1.12    1.83
  -4  -1   1    1.92    1.29
  -4   1   1    1.24    0.80
  -4  -1   1    0.79    0.43
  -4  -1   1    0.25    0.65
  -4  -1   1    0.37    1.23
  -4  -1   1   -0.51    2.20
  -4  -1   1    2.31    1.24
  -4  -1   1    0.68    0.49
  -4  -1   1    1.33    0.49
  -4   1   1    1.07    0.75
  -4  -1   1    1.92    0.83
  -4   1   1    1.68    0.90
  -4  -1   1    0.75    1.32
  -4  -1   1    1.86    0.93
  -4  -1   1    1.40    1.11
  -4  -1   1    1.17    0.30
  -4  -1   1    1.43    1.12
  -4  -1   1    1.59    0.52
   4  -1  -1    1.24    0.40
  -4  -1   1    2.19    2.18
  -4  -1   1   -1.01    1.60
  -4  -1  -1  639.56   22.12
  -4  -1  -1  632.07   22.18
  -4  -1  -1  660.16   22.57
  -4  -1  -1  649.48   21.86
  -4  -1  -1  634.24   22.66
  -4  -1  -1  640.00   21.83
  -4  -1  -1  627.40   22.37
  -4   1  -1  676.93   21.82
  -4   1  -1  627.56   21.79
  -4   1  -1  664.09   21.74
   4  -1   1  641.46   21.81
  -4  -1  -1  630.89   21.49
  -4   1  -1  643.43   21.74
  -4  -1  -1  641.10   22.25
  -4  -1  -1  642.13   21.61
  -4  -1  -1  644.03   21.66
  -4  -1  -1  648.36   21.83
  -4  -1  -3 1170.03   39.42
  -4   1  -3 1151.30   38.52
  -4  -1  -3 1211.34   39.11
  -4  -1  -3 1178.14   40.54
  -4  -1  -3 1180.54   39.28
  -4  -1  -3 1133.58   38.69
  -4  -1  -3 1173.00   38.88
  -4  -1  -3 1118.76   38.19
  -4  -1  -3 1180.90   38.65
  -4  -1  -3 1174.62   38.78
  -4  -1  -3 1217.01   39.39
  -4  -1  -3 1196.16   39.33
  -4  -1  -3 1224.57   39.40
   4  -1   3 1153.40   38.57
  -4  -1  -3 1138.35   38.45
  -4  -1  -3 1155.67   38.49
  -4   1  -3 1151.58   38.53
  -4   1  -3 1176.30   38.59
   4  -1   3 1086.33   38.53
   4  -1   5  668.12   22.13
  -4  -1  -5  666.82   22.27
  -4  -1  -5  648.10   22.26
  -4   1  -5  646.07   22.46
  -4  -1  -5  664.16   22.79
  -4   1  -5  654.19   22.38
  -4  -1  -5  627.52   23.38
   4  -1   5  655.97   22.34
  -4  -1  -5  641.93   22.49
  -4  -1  -5  666.51   22.62
  -4  -1  -5  672.72   23.12
  -4   1  -5  668.66   22.50
  -4  -1  -5  656.15   22.31
  -4  -1  -5  657.11   22.33
   4  -1   5  638.60   22.38
  -4  -1  -5  644.58   23.30
  -4  -1  -5  669.30   23.04
  -4  -1  -5  676.66   24.53
  -4  -1  -5  644.55   22.48
   4  -1   5  672.13   22.21
  -4   1  -5  649.75   22.34
   4   1   5  637.00   22.25
  -4  -1  -5  655.45   22.90
  -4  -1  -7   98.56    5.00
  -4  -1  -7  108.74    6.64
  -4   1  -7  106.96    4.40
  -4  -1  -7  108.75    4.49
   4   1   7  101.48    4.14
   4  -1   7  106.76    4.31
   4  -1   7  114.81    4.04
  -4   1  -7  105.77    4.14
   4  -1   7  112.02    3.95
  -4  -1  -7  103.43    4.16
  -4  -1  -7  102.80    4.16
  -4  -1  -7  105.98    4.33
  -4   1  -7  114.26    4.42
  -4  -1  -7  108.35    4.25
  -4  -1  -7  104.87    4.30
  -4   1  -9  458.86   15.87
  -4  -1  -9  438.33   15.71
  -4  -1  -9  441.67   15.80
   4  -1   9  435.79   15.70
   4   1   9  449.43   15.57
  -4  -1  -9  457.68   15.73
  -4   1  -9  452.62   15.88
  -4  -1  -9  432.10   15.61
  -4  -1  -9  423.10   15.60
  -4   1  -9  455.78   15.52
  -4  -1  -9  451.67   15.60
  -4  -1  -9  445.24   15.60
  -4  -1  -9  456.69   17.99
  -4   1  -9  459.10   15.53
  -4  -1 -11  796.23   27.03
  -4  -1 -11  791.51   26.95
  -4   1 -11  789.06   26.85
  -4  -1 -11  801.91   26.97
  -4  -1 -11  760.33   26.99
  -4  -1 -11  759.86   26.99
   4  -1  11  789.86   27.06
  -4  -1 -11  771.27   27.14
  -4  -1 -11  782.15   27.26
  -4   1 -11  778.86   27.28
  -4  -1 -11  781.67   27.03
   4   1  11  776.62   27.05
   4  -1  11  789.89   26.73
   4  -1  13  151.67    5.67
  -4   1 -13  143.60    6.20
  -4  -1 -13  135.49    5.95
  -4   1 -13  148.06    5.78
  -4  -1 -13  145.79    5.90
   4   1  13  153.46    6.13
   4  -1  13  142.06    6.00
  -4  -1 -13  150.04    6.15
  -4  -1 -13  146.91    6.24
  -4   1 -13  146.94    6.28
  -4   1 -13  144.03    6.33
  -4   1 -15   81.62    4.29
  -4  -1 -15   85.49    4.12
  -4  -1 -15   78.19    4.01
   4   1  15   82.36    4.12
  -4  -1 -15   91.92    4.04
  -4   1 -15   87.14    3.84
  -4  -1 -15   86.30    3.92
   4   1  15   85.42    4.16
   4  -1  15   85.52    3.69
  -4  -1 -15   80.82    4.17
  -4  -1 -15   82.14    4.37
  -4   1 -15   77.54    4.29
  -4   1 -15   77.50    4.35
   4  -1  17    9.31    1.74
   4   1  17    7.99    1.76
   4  -1  17    7.70    2.04
  -4  -1 -17   10.21    1.68
  -4   1 -17    8.30    1.73
  -4  -1 -17   10.32    1.67
  -4  -1 -17    8.35    1.53
  -4   1 -17    7.84    1.32
  -4   1 -17    9.71    1.52
  -4   1 -17    9.91    1.79
  -4   1 -17    8.88    1.83
  -4  -1 -17    6.24    1.63
   4   1  17    5.28    1.67
  -4   1 -19  262.27   11.10
  -4   1 -19  263.13   11.26
  -4  -1 -19  272.26   10.94
  -4  -1 -19  273.97   10.74
   4  -1  19  274.72   10.97
   4   1  19  274.08   10.71
   4  -1  19  273.46   10.90
  -4  -1 -19  276.42   10.77
  -4   1 -19  276.07   10.97
  -4  -1 -19  273.14   10.67
  -4   1 -19  277.03   10.60
  -4  -1 -21   11.10    2.00
  -4   1 -21    3.51    1.85
  -4   1 -21   10.15    2.08
  -4  -1 -21    8.11    1.58
  -4   1 -21    8.28    1.61
   4  -1  21    8.18    2.22
   4   1  21    9.74    2.07
   4  -1  21    8.21    2.18
   4   1  21   10.86    1.80
  -4  -1 -21    6.73    1.66
  -4   1 -21    7.71    1.85
  -4   1 -21   10.26    1.96
  -4   1 -23   77.78    4.17
  -4   1 -23   73.18    3.89
  -4  -1 -23   73.77    3.95
  -4   1 -23   81.23    4.46
  -4  -1 -23   68.34    4.15
   4   1  23   75.54    4.13
   4  -1  23   74.87    4.28
   4   1  23   76.70    3.95
   4  -1  25    2.09    1.45
  -4  -1 -25    0.21    1.15
  -4   1 -25    1.08    1.13
  -4   1 -27   31.85    2.26
   4   1  27   31.42    2.00
   4  -1  27   32.53    2.12
  -4  -1 -27   31.38    1.84
  -4  -1 -27   26.18    1.98
   4  -1  29   10.15    1.11
   4   1  29    8.41    1.09
  -4  -1 -29    8.01    1.73
   4  -2 -32    4.04    0.69
   4   2 -30    6.38    1.20
   4   2 -30    7.36    1.25
   4   2 -30    4.40    1.15
  -4   2  30    3.31    0.94
   4  -2 -30    4.44    1.16
   4   2 -30    4.52    1.13
   4  -2 -30    5.32    1.20
  -4   2  28    3.11    1.20
   4  -2 -28    3.12    1.51
   4   2 -28    4.84    1.52
   4   2 -28    5.19    1.53
  -4  -2  28    2.72    2.22
   4  -2 -28    4.62    1.08
  -4  -2  28    3.24    1.19
   4  -2 -28    4.10    1.27
   4  -2 -28    3.90    1.41
   4   2 -28    4.03    1.35
   4   2 -26   11.33    2.07
   4   2 -26   12.23    2.11
  -4  -2  26   14.55    1.75
  -4   2  26    6.09    1.52
   4  -2 -26   13.13    2.00
   4   2 -26   11.34    1.88
  -4  -2  26   10.15    3.05
   4  -2 -26   10.63    1.49
  -4   2  24    1.20    1.45
   4  -2 -24    3.85    1.72
   4   2 -24   -0.32    1.63
  -4  -2  24    1.69    1.47
   4  -2 -24    2.30    1.65
   4  -2 -24    1.26    1.97
   4  -2 -24    0.55    1.14
   4   2 -22    1.30    1.67
  -4   2  22   -0.11    1.52
  -4  -2  22    0.80    1.51
   4  -2 -22   -0.89    1.61
   4   2 -22   -1.40    2.01
   4  -2 -22    0.21    1.81
   4  -2 -22    0.16    1.78
   4  -2 -22    0.34    1.20
   4  -2 -20    3.82    1.31
  -4  -2  20    2.43    1.34
  -4   2  20    2.11    1.49
   4  -2 -20    0.42    1.55
   4   2 -20    0.86    2.00
   4   2 -20    2.29    1.68
   4   2 -20    3.19    1.73
   4  -2 -20    0.62    1.56
   4  -2 -20    0.60    1.73
  -4   2  18   58.72    3.20
   4   2 -18   54.83    3.77
   4  -2 -18   61.46    3.57
   4  -2 -18   58.66    3.71
   4  -2 -18   58.30    3.18
   4   2 -18   59.44    3.72
   4   2 -18   62.69    3.64
   4  -2 -18   59.93    3.55
  -4   2  16   20.77    1.86
   4  -2 -16   20.14    2.07
  -4  -2  16   25.50    2.50
   4   2 -16   21.07    2.10
   4  -2 -16   21.50    2.10
   4   2 -16   20.36    2.06
   4  -2 -16   18.65    1.66
  -4   2  14    1.09    1.14
  -4  -2  14    1.33    1.07
  -4  -2  14    2.29    1.72
   4  -2 -14    0.19    1.28
   4  -2 -14    0.19    1.27
   4  -2 -14    0.58    0.96
  -4  -2  14   -0.42    1.41
  -4  -2  14    0.61    1.32
   4   2 -14    0.70    1.28
   4   2 -14    1.14    1.22
   4  -2 -14    0.61    1.33
  -4  -2  12  185.26    6.97
  -4  -2  12  165.64    6.80
  -4  -2  12  175.93    7.51
   4  -2 -12  164.91    6.41
   4  -2 -12  176.30    6.67
  -4  -2  12  179.23    7.37
  -4  -2  12  183.29    6.65
  -4   2  12  177.93    6.67
   4  -2 -12  180.96    6.95
   4   2 -12  172.29    6.93
  -4  -2  10   34.57    2.62
  -4  -2  10   36.23    1.93
   4  -2 -10   38.72    2.18
  -4  -2  10   36.12    2.20
  -4  -2  10   33.42    2.11
   4  -2 -10   30.83    2.24
   4  -2 -10   34.34    1.69
   4   2 -10   32.55    2.06
  -4  -2  10   35.57    2.68
   4  -2 -10   32.65    1.86
  -4   2  10   33.76    1.95
   4  -2 -10   36.06    2.14
   4  -2 -10   34.96    2.50
   4   2 -10   33.38    2.09
  -4  -2  10   31.31    3.07
  -4  -2  10   33.38    2.66
   4  -2  -8  666.75   23.89
   4   2  -8  691.73   23.42
  -4  -2   8  686.22   23.81
  -4  -2   8  692.69   23.37
  -4  -2   8  667.71   23.33
  -4  -2   8  687.84   23.56
  -4  -2   8  696.34   23.64
  -4  -2   8  700.74   24.63
   4   2  -8  696.91   23.50
  -4  -2   8  639.05   24.55
   4  -2  -8  667.36   23.64
  -4  -2   8  686.23   23.95
  -4  -2   8  680.93   23.49
  -4   2   8  664.86   23.41
   4  -2  -8  743.37   23.57
   4  -2  -8  615.45   23.62
   4  -2  -8  694.71   23.20
  -4   2   6   11.18    1.08
  -4  -2   6   12.09    1.36
  -4  -2   6   10.64    1.52
   4  -2  -6    8.97    1.53
  -4  -2   6   12.35    1.18
   4  -2  -6    8.25    1.33
  -4  -2   6   10.65    1.94
  -4  -2   6   11.02    1.16
  -4  -2   6   10.62    0.98
  -4  -2   6   11.10    2.00
   4  -2  -6   10.91    1.00
   4   2  -6   11.13    1.05
   4  -2  -6    9.88    1.27
  -4  -2   6   10.87    1.32
  -4   2   6   10.77    1.14
   4  -2  -6   12.13    1.34
  -4  -2   6   10.51    1.05
  -4  -2   4  164.79    6.12
   4  -2  -4  176.62    6.45
  -4  -2   4  165.27    5.99
   4  -2  -4  151.91    6.25
  -4  -2   4  172.46    5.92
  -4  -2   4  164.41    5.89
  -4  -2   4  164.81    5.97
   4  -2  -4  161.02    5.81
   4  -2  -4  163.67    6.17
  -4   2   4  167.78    6.03
  -4  -2   4  162.06    5.99
  -4  -2   4  164.29    6.95
  -4  -2   4  158.97    6.29
  -4   2   4  164.19    6.01
  -4  -2   4  158.01    6.05
   4  -2  -4  162.02    6.17
  -4  -2   4  173.84    5.86
  -4   2   4  169.92    5.96
  -4  -2   4  160.22    5.85
  -4  -2   4  163.00    6.01
  -4  -2   2 4048.68  135.67
  -4  -2   2 4024.18  136.42
  -4  -2   2 4023.12  135.49
   4  -2  -2 4134.29  135.78
  -4  -2   2 4002.26  135.90
  -4  -2   2 4042.45  135.46
  -4  -2   2 4067.47  135.61
  -4  -2   2 4036.07  135.42
   4  -2  -2 4013.90  135.40
  -4  -2   2 4121.44  135.45
  -4  -2   2 4107.63  135.58
  -4  -2   2 4071.39  135.67
  -4   2   2 4137.27  135.56
  -4  -2   2 4015.80  135.80
  -4  -2   2 4018.78  135.66
  -4  -2   2 4068.40  136.09
  -4  -2   2 4134.19  135.71
  -4  -2   2 4103.26  135.47
  -4  -2   2 3919.92  135.34
  -4   2   2 4056.88  135.50
  -4  -2   2 4133.06  135.36
   4  -2  -2 4040.36  135.71
  -4   2   2 4086.41  135.56
  -4  -2   2 4027.31  135.63
  -4  -2   2 3971.63  135.42
  -4  -2   0  101.71    3.63
  -4  -2   0  106.23    3.69
  -4  -2   0  113.47    4.57
   4  -2   0  103.39    4.13
  -4  -2   0  105.72    4.82
  -4   2   0  107.26    3.97
  -4  -2   0   98.78    4.43
  -4   2   0  108.51    3.99
  -4  -2   0  103.40    4.08
  -4  -2   0  107.55    4.10
  -4  -2   0  107.09    4.01
  -4  -2   0   99.12    4.31
  -4  -2   0  103.05    4.23
  -4  -2   0  102.89    3.86
  -4  -2   0  111.37    4.19
  -4   2   0  101.62    3.94
  -4  -2   0  108.51    4.08
  -4   2   0  103.53    3.89
  -4  -2   0   99.46    4.19
  -4  -2   0   99.68    4.85
  -4  -2   0  108.72    4.66
  -4  -2   0  100.99    4.13
  -4  -2   0  104.85    4.24
  -4  -2   0  103.83    3.98
   4  -2   0  106.13    4.11
  -4  -2   0   96.92    4.10
  -4  -2   0  100.81    4.20
  -4  -2   0  106.27    3.87
   4  -2   0  103.14    3.78
   4  -2   2   51.63    2.23
  -4  -2  -2   51.66    2.20
  -4   2  -2   51.86    2.10
  -4  -2  -2   54.63    2.94
  -4   2  -2   53.60    2.06
  -4  -2  -2   51.89    2.80
  -4  -2  -2   51.90    2.26
  -4  -2  -2   50.36    2.67
  -4  -2  -2   49.19    2.49
  -4  -2  -2   51.26    2.53
  -4   2  -2   49.61    2.09
  -4  -2  -2   60.73    2.45
  -4  -2  -2   53.97    2.39
  -4  -2  -2   54.56    1.93
  -4  -2  -2   48.90    3.06
  -4  -2  -2   50.50    2.18
  -4  -2  -2   50.50    2.38
  -4  -2  -2   52.23    2.41
  -4   2  -2   50.33    2.00
  -4  -2  -2   52.92    2.33
  -4  -2  -2   49.26    2.93
  -4  -2  -2   57.68    2.86
   4  -2   2   51.01    1.87
  -4  -2  -2   47.74    3.36
  -4  -2  -2   52.17    2.50
  -4  -2  -4  338.35   11.82
  -4  -2  -4  311.02   11.96
  -4  -2  -4  305.53   11.26
  -4   2  -4  313.35   10.94
   4  -2   4  324.90   11.06
  -4  -2  -4  305.84   11.83
  -4  -2  -4  324.09   11.46
  -4  -2  -4  312.01   11.22
   4  -2   4  301.80   10.85
  -4  -2  -4  313.43   10.85
  -4  -2  -4  308.09   11.97
  -4  -2  -4  322.24   11.34
  -4  -2  -4  298.38   11.21
  -4  -2  -4  319.63   10.87
   4  -2   4  320.88   11.12
  -4  -2  -4  305.69   10.80
  -4  -2  -4  291.05   11.35
  -4  -2  -4  311.54   11.21
  -4  -2  -4  314.61   11.18
   4  -2   4  306.19   11.03
  -4  -2  -6  198.96    8.19
   4   2   6  202.80    7.29
  -4  -2  -6  194.37    7.86
   4  -2   6  202.67    7.29
  -4  -2  -6  196.78    8.69
  -4  -2  -6  210.68    7.75
  -4  -2  -6  210.39    8.66
  -4  -2  -6  193.85    8.49
  -4  -2  -6  212.83    8.55
   4  -2   6  206.42    7.25
  -4   2  -6  201.84    7.45
  -4  -2  -6  210.74    7.75
   4  -2   6  208.06    7.55
  -4  -2  -6  208.23    7.68
   4  -2   6  209.41    7.63
   4   2   8  190.75    7.09
  -4   2  -8  207.81    7.51
  -4  -2  -8  188.75    7.24
  -4  -2  -8  197.38    7.77
  -4  -2  -8  187.37   10.04
  -4  -2  -8  201.88    7.49
  -4  -2  -8  190.18    7.17
   4  -2   8  185.93    7.34
  -4  -2  -8  200.29    7.48
  -4  -2  -8  196.11    7.38
   4  -2   8  194.29    7.07
  -4   2  -8  192.17    7.02
  -4  -2  -8  187.87    8.20
  -4   2  -8  194.43    7.51
   4  -2   8  194.04    7.01
  -4  -2  -8  195.75    7.32
  -4   2 -10   49.02    2.79
  -4  -2 -10   48.53    2.63
  -4  -2 -10   48.62    3.16
  -4  -2 -10   53.07    2.84
  -4  -2 -10   49.10    2.61
  -4   2 -10   50.33    2.89
  -4   2 -10   50.28    2.39
  -4  -2 -10   52.12    2.58
  -4  -2 -10   48.86    2.60
   4  -2  10   51.61    2.70
   4   2  10   50.26    2.56
  -4  -2 -12    6.71    1.20
  -4   2 -12    6.32    1.07
  -4   2 -12    7.71    1.51
   4  -2  12    8.60    1.46
  -4  -2 -12    6.58    1.27
  -4   2 -12    6.69    1.41
  -4  -2 -12    6.53    1.29
  -4  -2 -12    9.35    1.67
  -4  -2 -12    7.50    1.32
   4  -2  12    8.50    1.22
  -4  -2 -14    4.12    1.33
  -4  -2 -14    3.97    1.24
  -4  -2 -14    3.87    1.20
  -4   2 -14    4.92    1.04
  -4  -2 -14    2.96    1.19
   4  -2  14    5.89    1.23
  -4  -2 -14    5.84    1.45
   4  -2  16   11.58    1.73
   4   2  16   11.03    1.57
  -4   2 -16    6.78    1.94
  -4  -2 -16   10.09    1.63
  -4   2 -16   11.18    1.91
  -4   2 -16   11.35    1.94
  -4  -2 -16    9.94    1.71
  -4  -2 -16   11.70    1.58
   4  -2  16   10.51    2.12
  -4   2 -16   13.01    1.43
  -4  -2 -16   10.72    1.53
   4  -2  16   10.51    1.44
   4  -2  18   16.04    1.77
  -4  -2 -18   17.14    1.90
  -4   2 -18   14.39    2.18
   4   2  18   15.09    1.78
   4  -2  18   17.82    2.13
   4  -2  18   23.87    2.66
   4  -2  18   16.50    2.42
  -4   2 -18   16.52    2.31
  -4  -2 -18   18.83    2.21
  -4   2 -18   14.86    2.23
  -4   2 -20   40.54    3.20
  -4   2 -20   40.87    3.38
  -4   2 -20   37.42    2.65
  -4   2 -20   35.63    3.05
   4   2  20   39.89    2.65
  -4  -2 -20   37.46    2.71
   4  -2  20   39.11    3.31
   4  -2  20   38.48    3.32
  -4  -2 -22    4.51    1.39
   4  -2  22    3.44    2.12
  -4   2 -22    0.33    1.57
  -4   2 -22    2.75    1.95
  -4   2 -22    5.01    1.71
  -4   2 -22    3.56    1.61
   4   2  22    2.30    1.46
  -4   2 -22    1.98    1.20
  -4   2 -24    3.15    1.46
  -4   2 -24    1.18    1.15
  -4   2 -24   -1.17    1.71
  -4   2 -24    2.61    1.63
  -4  -2 -24    0.22    1.18
   4  -2  26    9.15    1.47
   4   2  26    6.64    1.22
  -4   2 -26    5.57    1.13
  -4  -2 -26    6.00    1.09
  -4  -2 -26    4.78    1.30
  -4   2 -26    8.13    1.51
  -4  -2 -26    8.81    1.27
  -4   2 -28    6.09    1.16
  -4  -2 -28    8.02    1.83
   4  -2  28    7.67    1.14
   4   2  28    4.75    1.05
  -4  -2 -28    7.24    0.83
  -4   3  31    0.95    0.53
   4  -3 -31    0.99    0.59
   4   3 -31    0.86    0.65
   4   3 -31    0.84    0.72
  -4  -3  31    0.68    1.25
   4  -3 -29    4.43    1.16
   4   3 -29    5.12    1.15
  -4   3  29    3.27    1.06
   4   3 -29    5.89    1.25
   4   3 -29    3.40    1.18
  -4   3  27   16.81    1.72
   4  -3 -27   15.41    1.96
   4   3 -27   16.90    1.99
   4   3 -27   18.08    2.09
   4  -3 -27   15.98    1.87
   4   3 -27   17.28    1.86
  -4   3  25   -0.55    1.18
  -4   3  25    0.55    1.36
   4  -3 -25   -0.41    1.02
   4   3 -25    0.59    1.62
   4  -3 -25    0.46    1.39
   4   3 -25   -0.28    1.41
   4  -3 -23   17.20    2.16
   4   3 -23   13.88    2.16
   4  -3 -23   15.30    2.22
   4  -3 -23   12.06    2.01
  -4   3  23   11.96    1.78
  -4  -3  23   16.85    3.28
   4  -3 -23   16.36    1.80
   4  -3 -23   12.94    2.39
  -4   3  23   10.45    1.83
   4  -3 -21   21.43    2.65
   4  -3 -21   30.05    3.08
   4  -3 -21   26.47    2.63
   4   3 -21   24.62    2.90
  -4   3  21   21.32    2.28
  -4  -3  21   22.48    3.57
   4  -3 -21   25.32    2.11
   4  -3 -21   22.56    2.60
   4   3 -21   23.62    2.53
   4   3 -21   20.39    2.50
  -4  -3  19    1.52    2.57
   4  -3 -19    3.25    1.26
   4  -3 -19    5.12    1.82
   4  -3 -19    2.33    1.89
   4  -3 -19    1.97    1.59
   4   3 -19    3.79    1.72
   4   3 -19    5.02    1.60
  -4   3  19    2.47    1.52
   4  -3 -19    8.75    4.40
   4  -3 -19    1.79    1.75
   4  -3 -17   30.50    2.70
   4  -3 -17   29.75    2.67
  -4  -3  17   31.14    3.77
   4  -3 -17   32.12    2.26
   4  -3 -17   29.88    2.71
   4   3 -17   31.12    2.59
   4   3 -17   30.74    2.59
   4  -3 -17   33.11    5.61
  -4  -3  17   30.78    2.58
  -4  -3  17   35.63    3.27
  -4   3  17   29.72    2.36
   4  -3 -17   28.67    2.80
  -4  -3  15   56.81    3.91
  -4  -3  15   58.29    3.32
  -4  -3  15   56.41    2.99
   4   3 -15   56.61    3.38
   4   3 -15   53.07    3.32
   4  -3 -15   51.44    3.39
   4  -3 -15   55.59    2.99
  -4  -3  15   50.08    4.37
   4  -3 -13   19.85    1.49
   4  -3 -13   19.53    1.96
  -4  -3  13   21.29    2.95
   4  -3 -13   18.21    1.63
   4  -3 -13   16.71    1.98
  -4  -3  13   20.55    1.72
  -4  -3  13   19.47    2.53
  -4   3  13   20.36    1.80
   4   3 -13   23.08    1.99
   4  -3 -13   19.89    2.12
   4  -3 -13   21.76    2.29
  -4  -3  13   20.89    1.93
  -4  -3  13   22.62    2.10
  -4  -3  11    4.49    1.32
  -4  -3  11    4.05    1.44
   4  -3 -11    5.82    0.98
   4  -3 -11    6.27    1.54
   4  -3 -11    5.73    1.10
  -4  -3  11    4.06    2.44
   4   3 -11    5.19    1.30
   4  -3 -11    7.24    1.36
   4   3 -11    6.72    1.21
  -4   3  11    4.96    1.28
  -4  -3  11    4.53    1.80
   4  -3 -11    5.43    1.55
   4  -3 -11    6.45    1.50
  -4  -3  11    6.16    2.06
  -4  -3  11    4.89    1.12
   4  -3  -9   16.23    1.84
  -4  -3   9   16.98    1.56
   4  -3  -9   18.01    1.88
  -4  -3   9   16.29    2.20
  -4  -3   9   15.49    1.91
   4  -3  -9   15.51    1.26
   4  -3  -9   16.78    1.79
   4  -3  -9   17.20    1.40
  -4  -3   9   14.43    2.39
   4   3  -9   11.24    1.45
   4   3  -9   15.38    1.43
  -4  -3   9   16.95    1.39
   4  -3  -9   16.79    1.66
  -4   3   9   17.79    1.58
  -4  -3   7   24.55    2.09
  -4  -3   7   24.66    2.25
   4  -3  -7   26.70    2.17
  -4  -3   7   28.66    1.80
   4  -3  -7   28.96    2.05
  -4  -3   7   24.87    2.36
  -4  -3   7   27.90    1.63
  -4  -3   7   23.99    1.79
  -4  -3   7   23.24    2.27
   4  -3  -7   28.71    1.99
  -4   3   7   27.37    1.80
  -4  -3   7   25.05    2.66
   4   3  -7   25.31    1.69
  -4   3   7   21.94    1.57
  -4  -3   7   22.48    1.58
  -4  -3   7   24.48    1.52
   4  -3  -7   27.56    1.96
   4   3  -7   27.23    1.58
  -4   3   7   26.25    1.74
  -4  -3   7   26.11    2.02
   4  -3  -5 1407.14   45.83
  -4  -3   5 1322.94   45.54
  -4  -3   5 1322.26   45.44
  -4  -3   5 1350.90   45.36
  -4  -3   5 1364.62   45.85
   4  -3  -5 1336.65   45.29
  -4  -3   5 1333.52   45.56
  -4   3   5 1328.64   45.49
  -4   3   5 1334.23   45.51
  -4  -3   5 1301.94   46.00
  -4  -3   5 1333.95   45.74
  -4  -3   5 1366.50   45.40
  -4  -3   5 1342.75   45.46
   4  -3  -5 1340.67   45.70
  -4  -3   5 1376.80   45.68
  -4  -3   3   26.65    2.59
  -4  -3   3   12.95    1.03
  -4  -3   3   16.15    1.24
  -4  -3   3   13.83    1.19
  -4  -3   3   16.50    1.31
  -4  -3   3   17.78    1.75
  -4  -3   3   17.07    1.95
  -4  -3   3   17.17    1.25
   4  -3  -3   16.25    1.15
  -4   3   3   15.62    1.33
  -4  -3   3   14.83    1.36
  -4  -3   3   13.61    1.77
  -4  -3   3   14.79    1.20
   4  -3  -3   14.12    1.41
   4  -3  -3   16.64    1.47
  -4  -3   3   17.94    1.85
  -4  -3   3   19.02    1.72
  -4   3   3   18.67    1.39
  -4  -3   1  296.41   10.43
  -4   3   1  311.54   10.68
  -4  -3   1  306.81   10.82
  -4  -3   1  321.93   11.29
  -4  -3   1  292.96   11.01
   4  -3  -1  305.35   10.87
  -4  -3   1  309.92   10.87
  -4  -3   1  304.03   11.65
  -4   3   1  295.88   10.68
  -4  -3   1  294.11   11.06
  -4  -3   1  326.52   11.00
   4  -3  -1  301.70   10.88
  -4  -3   1  311.68   11.28
  -4  -3   1  304.88   10.58
  -4  -3   1  295.60   10.88
  -4  -3   1  296.74   10.57
  -4   3   1  304.77   10.64
  -4  -3   1  309.44   10.94
  -4  -3   1  307.09   10.77
  -4  -3   1  295.52   11.65
  -4  -3   1  313.56   11.35
  -4  -3   1  281.95   10.70
  -4  -3   1  286.81   10.57
  -4  -3   1  292.26   10.58
  -4  -3   1  294.55   10.67
   4  -3   1    1.61    0.96
  -4  -3  -1    2.67    1.14
  -4  -3  -1    2.81    1.08
  -4   3  -1    1.93    0.65
  -4   3  -1    2.17    0.87
   4  -3   1    2.38    0.75
  -4   3  -1    2.62    0.70
   4  -3   1    2.61    0.76
  -4  -3  -1    1.83    1.30
  -4  -3  -1    2.16    1.30
  -4  -3  -1    3.62    1.52
  -4  -3  -1    2.35    1.15
  -4  -3  -1    2.13    1.67
  -4  -3  -1    2.32    0.85
  -4   3  -1    2.40    0.84
  -4  -3  -1    2.69    0.98
  -4  -3  -1    1.74    1.32
  -4  -3  -1    3.83    0.86
  -4  -3  -1    0.95    1.11
  -4  -3  -1    2.29    1.13
  -4  -3  -1    2.28    1.74
  -4  -3  -1    2.51    0.79
  -4  -3  -1    2.58    1.60
  -4  -3  -1    1.55    1.79
  -4   3  -1    2.21    0.87
   4  -3   1    1.81    1.10
  -4  -3  -1    3.04    1.16
  -4  -3  -3   10.44    1.86
  -4  -3  -3   11.10    1.92
  -4  -3  -3   11.91    1.41
   4  -3   3   11.22    1.27
  -4  -3  -3    6.82    1.88
  -4   3  -3   10.05    1.14
  -4  -3  -3    9.98    1.89
   4  -3   3   11.10    1.01
  -4  -3  -3   11.85    1.33
  -4  -3  -3   12.39    1.65
   4  -3   3    9.98    1.00
  -4  -3  -3    8.39    1.56
  -4  -3  -3   12.47    1.83
  -4  -3  -3   10.06    1.42
  -4  -3  -3   12.51    2.12
  -4  -3  -3   10.33    1.14
  -4  -3  -3    7.53    2.45
  -4  -3  -3   10.45    1.50
  -4  -3  -3   10.22    1.23
  -4  -3  -3   13.79    1.65
  -4  -3  -3    8.84    2.13
  -4  -3  -3   10.91    1.09
  -4   3  -3   11.69    1.17
   4   3   3   11.63    0.96
   4  -3   3   10.82    1.28
   4  -3   3    8.31    1.35
  -4  -3  -5    9.60    2.26
  -4   3  -5    7.56    1.03
  -4  -3  -5    5.65    1.88
  -4  -3  -5    7.04    1.73
  -4  -3  -5    7.13    1.64
   4  -3   5    8.59    1.25
  -4  -3  -5   10.22    2.12
  -4  -3  -5    7.18    1.34
  -4  -3  -5    6.84    1.50
  -4  -3  -5    6.90    1.27
  -4  -3  -5    6.87    0.96
   4  -3   5    7.94    1.33
  -4  -3  -5    9.24    1.32
  -4  -3  -5    8.85    2.21
  -4  -3  -5    7.98    2.27
  -4  -3  -5    8.36    1.44
  -4  -3  -5    8.35    1.12
   4  -3   5    6.52    1.19
   4  -3   5    8.05    1.06
  -4  -3  -7    0.08    1.21
  -4  -3  -7    0.39    0.86
   4  -3   7    0.14    1.04
  -4  -3  -7   -0.07    1.13
   4  -3   7    0.21    0.87
  -4  -3  -7    0.09    1.65
  -4   3  -7    0.91    0.91
   4  -3   7    0.74    0.93
  -4  -3  -7    1.51    1.05
  -4  -3  -7    1.07    1.97
   4  -3   7    0.44    0.87
  -4  -3  -9   18.19    2.89
   4  -3   9   19.54    1.83
  -4  -3  -9   22.27    2.01
  -4  -3  -9   19.86    2.07
  -4  -3  -9   19.41    1.81
  -4  -3  -9   20.10    1.56
   4  -3   9   19.46    1.51
   4  -3   9   19.06    1.48
  -4   3  -9   22.49    1.90
  -4  -3  -9   21.31    1.78
  -4  -3  -9   20.82    2.29
  -4   3  -9   22.91    1.98
  -4  -3 -11   23.49    1.92
  -4  -3 -11   26.37    2.51
  -4  -3 -11   21.43    3.37
  -4  -3 -11   30.93    2.32
  -4  -3 -11   23.32    1.76
  -4   3 -11   21.58    2.15
  -4  -3 -11   24.97    1.98
   4  -3  11   19.81    1.92
  -4  -3 -11   19.86    4.68
  -4   3 -11   20.85    2.03
  -4   3 -11   23.76    1.59
   4  -3  11   23.66    1.67
  -4   3 -13   14.08    1.34
  -4  -3 -13   11.15    1.66
  -4  -3 -13   15.06    1.60
   4  -3  13   14.19    1.58
   4  -3  13   15.13    2.20
  -4  -3 -15   34.05    2.80
  -4   3 -15   29.65    2.65
  -4  -3 -15   35.63    2.58
   4  -3  15   33.20    2.50
   4  -3  15   33.58    2.80
  -4  -3 -15   29.49    2.28
   4  -3  15   31.33    2.26
   4  -3  17  202.69    8.69
   4  -3  17  197.38    8.34
  -4   3 -17  194.87    8.76
  -4   3 -17  199.84    8.87
   4  -3  17  194.03    8.07
   4  -3  19  133.17    5.78
   4  -3  19  143.28    6.53
  -4   3 -19  130.87    6.52
   4  -3  19  135.77    6.41
  -4   3 -19  135.51    6.66
  -4   3 -19  123.27    6.56
  -4  -3 -19  123.62    5.91
  -4   3 -21    5.14    1.80
  -4   3 -21    6.68    1.94
  -4   3 -21    5.80    1.84
  -4  -3 -21    7.04    1.45
   4  -3  21    7.98    2.18
  -4  -3 -21    5.69    1.44
   4  -3  21    5.86    2.07
  -4   3 -21    6.87    1.43
  -4   3 -23   13.81    1.58
  -4  -3 -23   12.30    1.63
  -4   3 -23   11.61    1.81
  -4   3 -23   12.69    1.84
  -4   3 -23   15.16    2.12
  -4   3 -23   14.13    2.20
  -4  -3 -25    4.89    2.09
   4  -3  25    4.46    1.32
  -4   3 -25    2.46    1.17
  -4   3 -25    3.85    1.06
  -4  -3 -25    3.71    1.05
   4   3  25    5.19    1.25
  -4  -3 -25    5.42    1.17
  -4   3 -25    5.60    1.46
   4  -3  25    6.99    1.62
  -4   3 -27    2.99    1.09
  -4  -3 -27    5.91    0.83
   4   3  27    2.97    0.97
   4  -3  27    4.05    0.99
  -4  -3 -27    2.51    1.55
  -4   4  28    0.71    0.90
   4  -4 -28    0.14    0.90
   4   4 -28    0.40    0.85
   4   4 -28    0.23    1.03
   4   4 -28    0.85    1.05
  -4   4  26    0.92    1.11
   4  -4 -26    3.43    1.24
   4   4 -26    0.40    1.17
   4   4 -26    2.08    1.58
  -4   4  26    0.58    1.01
   4   4 -24    8.63    1.98
  -4   4  24    5.02    1.43
  -4   4  24    7.94    1.44
  -4   4  22    1.67    1.42
  -4   4  22    3.39    1.42
   4   4 -22    1.55    1.82
   4  -4 -22    2.68    1.58
   4   4 -22    7.23    1.80
   4  -4 -20    1.88    1.94
   4  -4 -20   -0.16    1.59
   4   4 -20    0.63    1.65
   4  -4 -20   -2.51    4.08
  -4   4  20   -0.72    1.49
  -4   4  20    1.24    1.48
   4  -4 -20    1.06    1.51
   4  -4 -18    8.36    1.79
   4  -4 -18    4.48    1.97
   4  -4 -18    9.17    1.77
   4   4 -18    6.26    1.81
   4  -4 -18    5.28    4.66
  -4   4  18    6.04    1.70
   4  -4 -18    8.11    1.87
  -4   4  18    7.11    1.64
  -4  -4  18    6.14    1.92
  -4  -4  16    4.64    1.78
   4  -4 -16    3.58    1.68
  -4  -4  16    3.30    2.30
  -4  -4  16    5.58    1.49
  -4   4  16    2.71    1.43
   4  -4 -16    5.89    1.71
   4   4 -16    5.55    1.61
   4  -4 -16    5.34    1.62
   4  -4 -16    5.83    1.82
   4  -4 -16    6.82    4.47
  -4   4  16    4.03    1.58
  -4  -4  14   13.15    2.70
  -4  -4  14    9.74    1.58
  -4   4  14   11.36    1.65
   4  -4 -14   12.29    1.84
   4  -4 -14   11.74    1.98
   4  -4 -14   11.60    1.78
   4  -4 -14   13.14    1.89
   4  -4 -14    7.53    4.86
  -4  -4  14   11.31    1.96
  -4   4  14    8.04    1.58
  -4   4  12  107.95    5.08
   4  -4 -12  117.41    8.94
  -4  -4  12  129.44    6.26
  -4  -4  12  118.03    5.36
   4   4 -12  105.94    5.27
  -4   4  12  117.48    4.84
  -4  -4  12  121.63    4.98
  -4   4  10   26.39    2.04
  -4   4  10   25.99    1.74
  -4  -4  10   32.79    1.97
   4  -4 -10   23.81    2.16
  -4  -4  10   26.58    2.37
   4  -4 -10   27.76    2.31
  -4  -4  10   27.80    2.68
  -4   4  10   24.59    2.02
  -4  -4  10   27.14    1.92
   4  -4 -10   30.36    1.84
   4   4 -10   25.38    2.08
   4  -4  -8   61.12    2.82
  -4  -4   8   62.01    2.91
  -4  -4   8   63.33    3.76
  -4   4   8   58.48    3.02
  -4   4   8   54.41    2.99
  -4  -4   8   57.62    3.28
  -4  -4   8   56.81    3.05
   4  -4  -8   62.21    3.31
  -4  -4   8   54.08    3.25
   4   4  -8   59.58    3.11
  -4  -4   8   65.46    2.90
  -4   4   8   61.47    2.78
  -4  -4   6   49.78    2.98
  -4  -4   6   47.06    2.60
   4  -4  -6   49.34    2.74
   4  -4  -6   46.49    2.38
  -4   4   6   47.17    2.60
  -4  -4   6   49.94    2.47
  -4   4   6   48.04    2.32
  -4  -4   6   48.06    2.36
  -4  -4   6   52.11    2.41
   4  -4  -6   49.01    2.44
   4   4  -6   50.70    2.70
  -4  -4   6   47.50    3.13
   4  -4  -6   49.24    2.80
  -4  -4   6   44.80    3.66
  -4  -4   6   48.77    2.62
  -4   4   6   46.69    2.59
  -4  -4   6   51.27    2.84
  -4  -4   4    7.64    1.14
  -4  -4   4    9.65    1.73
   4  -4  -4    9.21    1.39
  -4  -4   4    8.52    1.72
  -4  -4   4    7.68    1.31
  -4  -4   4    8.72    1.01
  -4  -4   4    9.18    2.91
   4  -4  -4    6.45    1.04
  -4   4   4    7.66    1.16
  -4   4   4    8.05    1.24
  -4  -4   4    8.56    1.90
  -4  -4   4    7.69    1.41
  -4  -4   4    9.52    2.17
   4  -4  -4    9.16    1.36
  -4  -4   4   10.39    1.33
   4  -4  -4    8.88    1.10
  -4   4   2  240.42    8.69
  -4  -4   2  232.36    8.60
  -4  -4   2  229.68    9.16
  -4  -4   2  235.12    8.59
   4  -4  -2  233.76    8.54
  -4  -4   2  222.38    9.59
  -4  -4   2  235.56    9.76
  -4  -4   2  235.73    9.11
  -4  -4   2  243.28    9.26
  -4  -4   2  245.85    9.87
  -4  -4   2  236.96    8.60
   4  -4  -2  225.04    8.48
  -4  -4   2  233.31    8.41
  -4  -4   2  244.02    8.98
   4  -4  -2  236.57    8.88
   4  -4  -2  236.86    8.93
  -4   4   2  227.34    8.66
  -4  -4   0  155.53    5.74
  -4   4   0  152.76    6.03
  -4  -4   0  158.30    6.45
   4  -4   0  154.59    5.85
  -4  -4   0  156.17    5.96
   4  -4   0  154.75    5.79
  -4  -4   0  156.46    6.62
  -4  -4   0  157.58    5.95
  -4  -4   0  155.30    7.06
  -4  -4   0  153.46    6.28
   4  -4   0  155.25    6.19
  -4  -4   0  145.17    6.08
  -4  -4   0  158.62    7.20
  -4  -4   0  157.66    5.96
   4  -4   0  155.57    5.85
  -4  -4   0  154.76    6.23
  -4  -4   0  155.32    6.52
  -4  -4   0  151.48    6.75
   4  -4   0  155.62    6.15
  -4   4   0  153.02    6.04
  -4  -4  -2  332.14   13.80
  -4  -4  -2  366.63   13.18
   4  -4   2  383.00   13.18
  -4  -4  -2  374.48   13.99
  -4   4  -2  364.86   12.92
  -4  -4  -2  344.75   13.35
   4  -4   2  352.90   12.75
   4  -4   2  357.70   12.70
  -4  -4  -2  364.85   13.51
  -4  -4  -2  363.07   12.88
  -4  -4  -2  359.72   13.97
  -4  -4  -2  373.08   12.93
  -4  -4  -2  372.69   13.05
  -4  -4  -2  337.95   14.15
  -4  -4  -2  362.55   12.87
   4  -4   2  361.57   12.76
   4  -4   2  371.48   13.20
  -4  -4  -2  359.56   13.12
   4  -4   2  357.43   13.09
  -4   4  -2  362.13   12.99
   4  -4   4  575.92   20.78
  -4   4  -4  589.55   20.84
  -4  -4  -4  585.05   21.42
  -4  -4  -4  606.30   22.72
  -4  -4  -4  595.71   21.47
   4  -4   4  611.00   21.17
  -4  -4  -4  596.06   20.84
  -4  -4  -4  596.14   21.96
  -4  -4  -4  613.70   20.88
  -4  -4  -4  600.37   20.98
   4  -4   4  612.30   21.06
  -4  -4  -4  626.64   20.87
  -4   4  -4  584.46   20.93
  -4  -4  -4  613.70   21.12
   4  -4   4  616.50   21.12
  -4  -4  -4  551.96   21.92
  -4  -4  -4  588.54   21.06
  -4  -4  -6   99.27    4.94
  -4   4  -6   89.18    4.06
   4  -4   6   94.58    4.05
  -4  -4  -6   97.65    5.78
  -4  -4  -6   96.65    4.27
  -4  -4  -6   99.05    4.19
   4  -4   6   94.74    4.33
  -4  -4  -6  101.12    4.18
  -4  -4  -6   87.04    4.31
   4  -4   6   98.33    4.11
  -4  -4  -6   97.16    4.86
  -4  -4  -6   92.13    4.31
  -4   4  -8   35.07    2.24
   4  -4   8   36.48    2.17
  -4  -4  -8   34.08    3.00
  -4  -4  -8   40.44    2.59
   4  -4   8   39.35    2.42
  -4  -4  -8   35.91    2.17
  -4   4  -8   38.21    2.66
  -4  -4  -8   37.09    2.43
   4  -4   8   40.67    2.17
   4  -4   8   35.50    2.19
  -4  -4  -8   37.00    2.39
  -4  -4  -8   36.10    4.51
   4   4   8   36.28    2.19
  -4  -4 -10    1.01    1.22
  -4  -4 -10    0.26    1.08
  -4  -4 -10    0.85    0.98
   4   4  10    0.65    1.00
  -4  -4 -10    0.97    1.18
  -4  -4 -10   -0.95    2.33
   4  -4  10    0.58    1.01
   4  -4  10    0.08    1.02
  -4  -4 -12    8.12    1.37
  -4   4 -12    9.94    1.83
  -4  -4 -12    6.80    2.68
  -4  -4 -12    5.07    2.25
   4  -4  12    6.46    1.29
  -4  -4 -12    7.96    1.45
   4  -4  12    9.16    2.03
  -4   4 -12    9.54    1.71
  -4  -4 -12    8.42    1.56
   4   4  12    7.50    1.40
   4  -4  12    8.51    1.56
  -4  -4 -14    8.40    1.46
  -4   4 -14    7.18    1.78
   4  -4  14    7.43    1.61
   4   4  14    3.69    1.38
  -4  -4 -14    6.72    1.60
   4  -4  14    5.20    1.51
  -4  -4 -14    9.37    1.58
   4  -4  14   10.79    2.24
  -4   4 -14    7.57    1.85
   4  -4  16    4.73    2.06
  -4  -4 -16    4.66    1.54
   4  -4  16    0.80    1.98
   4  -4  16    3.53    1.63
   4   4  16    3.45    1.43
  -4  -4 -16    5.36    1.58
   4  -4  16    7.17    1.57
  -4   4 -16    3.51    1.67
  -4  -4 -16    4.36    1.35
  -4  -4 -18   49.00    3.04
   4  -4  18   55.58    3.67
   4  -4  18   54.51    3.12
   4  -4  18   52.93    3.61
  -4   4 -18   54.79    3.77
  -4   4 -18   53.21    3.77
  -4  -4 -18   56.34    3.21
   4   4  18   42.78    3.02
   4  -4  18   51.95    3.28
  -4  -4 -20   22.27    3.19
   4  -4  20   27.97    2.11
   4   4  20   16.91    2.06
  -4   4 -20   24.86    2.68
  -4   4 -20   26.69    2.81
  -4  -4 -20   25.97    2.11
  -4   4 -20   23.70    2.57
  -4  -4 -20   23.34    2.06
   4  -4  20   22.98    2.50
   4  -4  22   19.15    2.13
  -4   4 -22   20.70    1.76
  -4   4 -22   19.44    2.16
  -4  -4 -22   18.99    2.76
  -4  -4 -22   23.78    1.95
  -4  -4 -22   24.44    1.87
  -4  -4 -24    0.48    0.95
   4   4  24    1.51    1.12
  -4  -4 -24   -0.09    1.15
  -4   4 -24    0.57    1.08
  -4   4 -24    1.77    1.22
  -4   4 -24   -0.49    1.33
  -4   4 -24    1.22    1.34
  -4  -4 -24    1.26    1.71
   4  -4  26    2.51    0.84
   4   4  26    1.64    0.89
  -4   4 -26    1.21    0.98
  -4  -4 -26    2.13    0.84
  -4  -4 -26    1.09    1.20
   4   4  26    1.91    0.85
  -4  -4 -26    2.20    0.88
  -4  -5  27    6.94    1.66
  -4  -5  27    6.48    1.54
   4   5 -27    3.37    0.76
  -4  -5  27    5.63    1.30
  -4   5  27    6.94    0.97
   4   5 -27    6.97    1.15
   4  -5 -25    1.00    0.96
   4   5 -25    0.41    0.99
  -4   5  25    0.88    1.06
  -4   5  25   -0.34    0.96
   4   5 -25   -1.65    1.34
  -4  -5  25    1.18    1.84
   4  -5 -23    0.56    1.13
   4   5 -23    0.11    1.27
   4  -5 -23    0.09    1.04
  -4  -5  23    2.28    2.49
  -4   5  23    0.18    1.11
   4   5 -23   -0.55    1.61
  -4   5  23    0.09    1.16
   4   5 -21   -0.16    1.71
  -4   5  21    1.34    1.31
  -4   5  21    1.05    1.33
  -4  -5  21   -1.14    2.01
   4  -5 -21    1.10    1.32
   4   5 -21   -0.82    1.54
  -4   5  19    1.91    1.45
   4  -5 -19    0.73    1.13
  -4  -5  19   -1.61    1.76
  -4  -5  19   -0.57    2.29
  -4   5  19    0.35    1.36
   4  -5 -19    0.54    4.91
   4  -5 -19   -0.45    1.39
   4   5 -19    0.59    1.50
   4  -5 -17    8.77    1.82
   4   5 -17    6.33    1.76
  -4   5  17    8.46    1.72
  -4  -5  17    5.64    1.96
   4  -5 -17    6.48    1.36
  -4  -5  17    7.65    2.57
  -4  -5  17    7.41    1.58
   4  -5 -17    6.74    1.64
  -4   5  17    8.29    1.71
   4  -5 -17    4.59    5.12
   4  -5 -15    1.16    4.74
  -4  -5  15    7.70    2.92
  -4   5  15    0.82    1.47
  -4   5  15    1.07    1.48
   4  -5 -15    1.67    1.18
  -4  -5  15   -0.14    1.79
   4  -5 -15    2.38    1.43
   4  -5 -15    0.75    1.36
   4  -5 -13    4.99    1.59
   4   5 -13    5.40    1.58
   4  -5 -13    8.38    1.72
  -4   5  13    8.89    1.65
   4  -5 -13    6.28    1.30
  -4  -5  13    7.43    1.97
  -4  -5  13    5.99    2.68
  -4  -5  13    7.25    1.58
  -4   5  13    5.64    1.63
   4  -5 -13    8.54    5.24
  -4   5  11    3.44    1.50
  -4  -5  11    4.51    2.40
  -4  -5  11    4.07    1.29
  -4  -5  11    5.50    1.85
   4  -5 -11    4.17    1.11
   4  -5 -11    5.10    1.55
   4   5 -11    3.83    1.45
  -4  -5  11    4.28    3.48
   4  -5 -11    5.55    1.26
   4  -5 -11    2.17    5.04
   4  -5 -11    3.97    1.46
  -4  -5  11    2.28    1.27
  -4   5  11    5.28    1.43
  -4  -5  11    1.53    1.41
   4  -5  -9    0.47    1.00
  -4   5   9    0.38    1.26
   4  -5  -9   -0.37    1.24
  -4  -5   9   -0.08    1.14
   4  -5  -9    0.09    1.03
   4  -5  -9   -0.24    1.24
  -4  -5   9    0.89    1.59
  -4  -5   9    0.85    1.11
  -4  -5   9    0.10    1.33
   4  -5  -9   -4.58    4.59
  -4   5   9    0.29    1.25
  -4  -5   7   79.28    3.81
  -4  -5   7   76.09    3.49
  -4  -5   7   75.60    3.50
   4  -5  -7   74.77    3.56
  -4  -5   7   70.70    3.71
  -4  -5   7   78.50    3.61
  -4   5   7   76.02    3.71
   4  -5  -5  146.46    5.80
   4  -5  -5  152.52    6.24
  -4   5   5  129.21    5.83
   4  -5  -5  150.98    6.07
  -4  -5   5  147.98    5.82
  -4  -5   5  144.87    5.71
  -4   5   5  136.82    5.87
  -4   5   3   16.35    1.53
  -4  -5   3   14.22    1.46
   4  -5  -3   15.15    1.61
   4  -5  -3   16.53    1.42
  -4   5   3   14.74    1.51
   4  -5  -3   17.28    1.69
  -4  -5   3   16.00    2.15
   4  -5  -3   12.54    1.60
  -4  -5   3   19.18    1.90
  -4   5   3   17.19    1.61
  -4  -5   3   13.45    1.36
   4  -5  -3   15.94    4.50
  -4   5   1  175.19    6.85
  -4  -5   1  178.38    7.16
   4  -5  -1  177.61    7.13
   4  -5  -1  185.31   10.45
   4  -5  -1  176.81    6.84
  -4   5   1  173.58    7.02
   4  -5  -1  175.44    6.83
  -4  -5   1  181.47    6.94
   4  -5  -1  176.00    7.20
   4  -5  -1  174.72    7.15
  -4  -5   1  172.46    7.50
  -4  -5  -1   18.59    1.63
   4  -5   1   17.93    1.56
  -4   5  -1   20.93    1.74
   4  -5   1   23.84    2.03
   4  -5   1   19.38    1.61
   4  -5   3   45.71    2.83
   4  -5   3   35.66    2.33
  -4  -5  -3   41.05    2.59
  -4  -5  -3   40.08    2.41
  -4  -5  -3   41.66    2.70
  -4   5  -5    1.43    1.10
   4  -5   5   -0.84    1.10
  -4  -5  -5    0.51    1.10
  -4  -5  -5    0.49    1.22
   4  -5   5    2.05    1.30
  -4  -5  -5    0.17    1.08
  -4  -5  -7    7.54    1.48
  -4  -5  -7    8.88    1.46
  -4  -5  -7    7.50    1.59
  -4  -5  -7    6.98    1.61
  -4  -5  -7    7.00    1.33
   4  -5   7    7.02    1.34
   4  -5   7    6.38    1.31
  -4   5  -7    8.40    1.25
   4  -5   7    6.82    1.39
  -4  -5  -7    7.97    1.40
  -4  -5  -9    2.26    1.33
  -4  -5  -9    2.73    1.24
  -4  -5  -9    2.44    1.17
  -4  -5  -9   -0.12    1.39
   4  -5   9    1.96    1.39
   4  -5   9    1.20    1.20
   4  -5   9    1.76    1.23
   4  -5   9    0.69    1.14
  -4   5  -9    1.86    1.41
  -4  -5  -9    2.89    1.21
  -4   5  -9    2.11    1.52
  -4  -5  -9   -1.30    3.10
  -4  -5 -11    3.18    1.57
   4  -5  11    4.86    1.52
   4  -5  11    2.52    1.28
   4  -5  11    3.23    1.32
  -4  -5 -11    3.95    1.31
  -4  -5 -11    4.18    1.42
  -4  -5 -11    3.32    1.34
  -4   5 -11    5.13    1.66
  -4  -5 -11    2.80    1.33
  -4   5 -11    1.86    1.46
   4  -5  13   -0.62    1.47
  -4   5 -13    2.33    1.75
  -4  -5 -13   -1.69    1.29
  -4  -5 -13    0.40    1.56
  -4  -5 -13   -0.12    1.37
   4  -5  13    0.89    1.47
  -4  -5 -13    0.11    1.20
  -4   5 -13    0.51    1.62
  -4   5 -15    3.12    1.66
  -4  -5 -15   -0.57    1.40
  -4  -5 -15   -0.11    1.19
  -4   5 -15    0.86    1.65
  -4  -5 -15    2.43    1.72
   4  -5  15    1.00    1.44
   4  -5  15   -1.77    1.49
   4  -5  17   97.22    4.56
  -4  -5 -17   95.73    4.54
  -4  -5 -17   89.65    4.72
  -4  -5 -17   95.47    4.47
   4  -5  17  100.75    4.52
  -4   5 -17   96.48    5.13
  -4   5 -19   15.78    2.22
   4  -5  19   14.31    1.68
  -4  -5 -19   10.61    1.52
  -4   5 -19   13.50    2.13
  -4   5 -19   11.59    2.08
  -4  -5 -19   12.01    1.83
  -4   5 -21    0.45    1.38
  -4  -5 -21   -0.17    1.05
   4  -5  21    0.49    1.26
  -4  -5 -21    1.12    1.22
   4   5  21    0.93    1.01
  -4   5 -21    0.51    1.40
  -4   5 -21    1.19    1.46
  -4  -5 -21    2.72    1.06
  -4  -5 -21    0.16    1.07
  -4  -5 -23    2.60    1.01
   4   5  23    1.60    0.92
  -4   5 -23    0.39    1.19
  -4   5 -23    1.86    1.22
   4  -5  23    0.63    0.88
  -4  -5 -23    2.28    0.96
   4   5  23    2.60    1.09
  -4   5 -23   -0.45    1.10
  -4   5 -25   -0.89    0.89
  -4  -5 -25    0.39    0.64
  -4  -5 -25    1.07    1.14
  -4   6  26    0.84    0.55
  -4  -6  24    2.48    1.70
   4   6 -24    2.47    1.18
  -4   6  24    2.13    0.86
  -4  -6  24    0.17    1.97
  -4   6  24    0.72    0.84
  -4  -6  24    2.01    1.35
  -4  -6  22   -0.96    2.41
  -4  -6  22    0.79    1.94
  -4   6  22    1.87    1.08
  -4   6  22    1.35    1.05
   4   6 -22    1.40    1.50
   4  -6 -22    1.96    0.94
  -4  -6  20    6.77    2.20
  -4   6  20    3.48    1.27
   4  -6 -20    4.31    1.19
  -4   6  20    2.29    1.29
   4  -6 -20    4.42    1.25
   4  -6 -18    0.30    1.11
  -4  -6  18    1.50    2.24
  -4  -6  18    1.66    1.67
  -4   6  18    2.67    1.36
  -4   6  18    0.94    1.32
   4  -6 -18   -0.75    1.27
  -4   6  16    0.11    1.30
  -4  -6  16    0.40    3.86
   4  -6 -16    1.08    1.41
  -4  -6  16    0.98    1.84
   4  -6 -16    0.63    1.05
   4  -6 -16    1.15    4.74
  -4   6  16    1.47    1.36
  -4  -6  16   -3.28    2.59
   4  -6 -16    1.78    1.26
  -4  -6  16    1.67    2.42
  -4  -6  16    1.52    1.30
   4  -6 -14    3.63    1.32
   4  -6 -14    3.01    1.24
  -4  -6  14    6.60    2.00
   4  -6 -14    5.99    5.19
  -4   6  14    3.81    1.52
  -4  -6  14    4.13    1.38
  -4  -6  14    0.88    2.50
   4  -6 -14    6.97    1.63
   4  -6 -12    0.21    1.12
   4  -6 -12   -3.01    5.13
   4  -6 -12   -0.83    1.29
  -4  -6  12    1.19    1.77
   4  -6 -12    0.47    1.11
  -4   6  12    0.80    1.46
  -4   6  12    0.23    1.40
  -4  -6  12    0.45    2.48
  -4  -6  12    0.09    1.29
  -4  -6  10    4.91    1.70
   4  -6 -10    6.26    1.57
  -4  -6  10    4.98    1.89
   4  -6 -10    7.89    1.43
  -4  -6  10    4.86    1.46
  -4   6  10    3.88    1.53
  -4   6  10    4.98    1.48
   4  -6 -10    2.95    4.53
  -4  -6  10    6.22    2.72
  -4   6   8   14.72    1.74
  -4  -6   8    8.16    1.85
  -4  -6   8   14.61    1.73
   4  -6  -8   14.10    1.76
   4  -6  -8   13.67    1.61
  -4   6   8   15.44    1.84
   4  -6  -8   14.29    1.90
   4  -6  -8   20.28    5.53
  -4  -6   6   45.78    2.72
  -4  -6   6   40.74    2.55
  -4   6   6   46.64    2.83
  -4  -6   6   43.73    2.97
  -4   6   6   46.91    2.85
  -4  -6   6   43.87    2.85
   4  -6  -6   47.20    6.81
   4  -6  -6   44.68    2.70
   4  -6  -6   44.12    2.91
  -4  -6   6   44.07    3.32
  -4   6   6   46.03    2.82
  -4  -6   6   40.13    3.73
  -4   6   6   40.44    2.70
  -4   6   4   14.47    1.63
   4  -6  -4   16.86    1.81
   4  -6  -4   16.96    1.68
  -4  -6   4   13.13    2.10
  -4   6   4   15.28    1.76
  -4  -6   4   16.44    1.74
  -4  -6   4   16.52    2.32
   4  -6  -4   17.23    1.87
  -4  -6   4   20.04    2.06
  -4   6   4   15.14    1.72
  -4  -6   4   14.76    1.83
   4  -6  -4   22.67    5.39
   4  -6  -4   13.68    1.59
  -4  -6   2    1.03    1.35
  -4  -6   2    1.68    1.14
   4  -6  -2    0.75    1.18
   4  -6  -2    0.79    1.33
  -4   6   2    0.10    1.12
  -4  -6   2   -0.11    1.42
  -4   6   2    0.30    1.21
   4  -6  -2   -0.11    1.20
  -4  -6   2    0.55    1.72
   4  -6  -2    0.62    1.14
  -4  -6   2   -0.58    1.24
   4  -6  -2   -2.25    4.17
   4  -6  -2    0.09    1.10
  -4  -6   2    0.11    1.64
   4  -6   0    9.61    1.44
  -4  -6   0   12.54    1.63
  -4  -6   0   15.56    1.58
  -4  -6   0   10.38    1.56
   4  -6   0   12.59    1.70
  -4  -6   0   10.90    1.87
  -4  -6   0   11.40    1.71
  -4  -6   0    8.44    2.34
  -4  -6   0   11.11    2.18
   4  -6   0   10.93    1.61
  -4   6   0   11.63    1.57
  -4   6   0    7.55    1.41
   4  -6   2   52.73    2.85
  -4  -6  -2   55.99    3.06
   4  -6   2   55.30    3.20
  -4  -6  -2   48.90    2.91
  -4  -6  -2   53.81    3.04
  -4  -6  -2   43.79    3.50
  -4   6  -2   45.82    2.80
   4  -6   2   60.12    3.08
  -4  -6  -2   48.61    3.50
  -4  -6  -2   44.82    5.19
  -4  -6  -2   48.90    3.16
  -4  -6  -4   24.30    2.10
  -4  -6  -4   24.26    2.59
  -4  -6  -4   24.99    2.87
  -4  -6  -4   25.74    2.07
  -4   6  -4   23.10    1.98
  -4  -6  -4   28.45    2.16
   4  -6   4   28.88    2.16
  -4   6  -6    9.80    1.42
   4  -6   6    7.43    1.48
  -4  -6  -6   10.06    2.34
  -4  -6  -6    7.97    1.99
  -4  -6  -6    7.42    1.48
   4  -6   6    8.45    1.47
  -4  -6  -8   12.65    1.63
  -4   6  -8   11.44    2.03
   4  -6   8   11.96    1.71
  -4   6  -8   10.28    1.92
   4  -6   8   12.23    1.68
  -4  -6  -8   13.23    1.96
  -4  -6  -8    9.94    1.59
   4  -6   8   11.63    1.67
  -4   6 -10    8.32    1.91
  -4  -6 -10    5.71    1.42
  -4  -6 -10    8.88    1.87
  -4   6 -10    7.67    1.74
   4  -6  10    6.01    1.42
  -4  -6 -10    6.30    1.47
   4   6  10    3.78    1.42
   4  -6  10    8.05    1.51
  -4  -6 -12   -0.38    1.52
  -4   6 -12    0.46    1.49
  -4  -6 -12   -1.86    5.12
  -4  -6 -12    1.50    1.27
  -4   6 -12    2.39    1.69
   4  -6  12    0.52    1.36
  -4  -6 -12    1.11    1.18
  -4   6 -14    5.15    1.82
  -4  -6 -14    5.84    1.37
  -4   6 -14    7.21    1.73
   4   6  14    4.84    1.51
  -4  -6 -14    4.98    1.62
  -4  -6 -14    4.32    1.45
   4  -6  14    4.80    1.68
   4  -6  14    7.11    1.58
   4  -6  16   24.68    2.97
   4  -6  16   28.35    2.17
  -4  -6 -16   27.82    2.18
  -4   6 -16   26.54    2.51
  -4  -6 -16   28.24    2.11
   4   6  16   21.10    2.07
   4  -6  18   47.79    2.70
  -4   6 -18   41.76    3.04
  -4   6 -18   49.92    3.13
  -4  -6 -18   49.86    2.65
  -4  -6 -18   48.57    2.68
  -4   6 -20    7.26    1.49
  -4   6 -20    3.52    1.29
   4   6  20    5.07    1.20
  -4   6 -20    6.86    1.43
  -4  -6 -20    3.33    1.03
  -4   6 -22    0.73    0.89
  -4   6 -22    1.82    1.03
  -4  -6 -22    2.61    0.70
  -4  -6 -22    2.82    0.84
  -4  -6 -22    1.91    1.41
  -4  -7  23    0.41    1.27
  -4  -7  21    2.66    2.06
   4  -7 -21    1.77    0.72
  -4   7  21    0.39    0.76
  -4   7  21    1.02    0.85
  -4  -7  21    0.15    1.89
  -4   7  21    0.75    0.59
  -4   7  19    0.54    0.96
  -4   7  19    0.22    0.90
  -4  -7  19    4.15    2.40
  -4   7  19    1.19    1.02
  -4   7  19    2.60    0.87
  -4  -7  19    3.69    2.50
  -4  -7  17    1.60    2.03
  -4   7  17    1.86    1.10
  -4   7  17    4.25    1.09
  -4  -7  17    1.04    1.51
  -4   7  17    4.81    1.30
  -4  -7  17    3.77    3.17
   4  -7 -17    3.04    1.04
  -4   7  17    1.55    1.09
  -4  -7  15    1.23    2.38
  -4   7  15    1.35    1.11
  -4  -7  15    1.06    3.22
  -4   7  15    1.11    1.21
  -4  -7  15    1.31    2.29
   4  -7 -15    1.84    1.09
  -4  -7  13    0.62    2.38
   4  -7 -13   -0.66    1.10
  -4   7  13   -0.91    1.26
  -4  -7  13    4.64    1.88
  -4  -7  13    0.41    3.91
  -4   7  13   -0.20    1.25
  -4   7  13    0.61    1.13
  -4  -7  13    0.25    2.75
  -4   7  13   -0.11    1.09
  -4  -7  11    8.89    2.70
   4  -7 -11    8.65    1.46
  -4   7  11    9.14    1.56
   4  -7 -11    9.21    1.54
  -4   7  11    9.10    1.54
  -4   7  11   10.20    1.54
  -4  -7  11   11.39    2.15
  -4  -7   9   25.42    3.49
  -4  -7   9   23.95    4.77
   4  -7  -9   28.00    2.15
  -4   7   9   27.67    2.27
  -4  -7   9   30.83    2.50
   4  -7  -9   38.42    6.50
   4  -7  -9   26.91    2.15
  -4   7   9   26.02    2.15
  -4  -7   9   28.27    2.27
  -4   7   9   28.20    2.24
  -4  -7   9   28.45    2.83
  -4   7   7  114.16    5.17
   4  -7  -7  115.19    5.04
  -4  -7   7  101.66    8.33
  -4  -7   7  119.84    5.44
  -4   7   7  110.76    5.18
   4  -7  -7  114.72    5.09
  -4  -7   7  106.20    6.42
  -4  -7   5   95.32    4.45
   4  -7  -5   90.31    4.36
  -4  -7   5   96.89    4.68
  -4   7   5   97.66    4.55
  -4  -7   5   74.55    5.37
   4  -7  -5   95.12    4.36
  -4  -7   5   79.89    5.57
  -4   7   5   98.94    4.57
  -4  -7   3   40.69    3.22
  -4  -7   3   37.83    3.77
  -4  -7   3   45.27    3.00
   4  -7  -3   44.64    2.70
  -4   7   3   43.14    2.80
  -4   7   3   46.62    2.83
  -4  -7   3   42.38    2.99
  -4  -7   3   37.39    3.96
   4  -7  -3   46.51    2.78
  -4  -7   3   45.06    2.77
  -4  -7   1    9.30    1.69
   4  -7  -1    7.99    1.49
  -4  -7   1    7.67    1.51
  -4  -7   1   11.66    1.85
  -4  -7   1    7.03    1.81
  -4   7   1    9.44    1.40
   4  -7  -1    6.89    1.49
  -4  -7   1    6.21    3.81
  -4  -7   1    8.81    2.10
  -4  -7  -1    7.37    1.86
  -4  -7  -1    6.25    2.05
  -4  -7  -1    4.29    1.62
  -4   7  -1    4.88    1.32
  -4  -7  -1    6.63    1.35
   4  -7   1    8.35    1.55
  -4  -7  -1    5.96    1.72
  -4  -7  -1    5.48    1.53
  -4  -7  -1    1.54    3.61
   4  -7   3   23.36    2.15
  -4  -7  -3   23.34    2.26
  -4   7  -3   25.34    2.03
   4  -7   3   27.39    2.28
  -4  -7  -3   24.57    5.07
  -4  -7  -3   24.93    2.11
   4  -7   3   22.09    2.08
  -4  -7  -3   20.53    2.63
  -4  -7  -3   24.16    2.37
  -4  -7  -3   23.92    2.12
  -4  -7  -5   21.61    2.21
  -4  -7  -5   14.95    4.77
  -4  -7  -5   22.72    2.07
  -4  -7  -5   23.26    2.10
  -4   7  -5   18.65    1.79
   4  -7   5   19.91    2.06
  -4  -7  -5   18.25    2.71
   4  -7   5   22.25    2.00
  -4  -7  -5   22.26    2.25
   4  -7   7   12.42    1.67
   4  -7   7   10.20    1.67
  -4  -7  -7   11.80    1.64
  -4   7  -7   14.88    1.94
   4  -7   7    9.07    1.58
  -4  -7  -7   12.51    1.61
  -4  -7  -7    9.90    4.33
  -4   7  -7   12.77    2.06
  -4  -7  -7   13.68    2.52
  -4  -7  -7   12.86    1.72
  -4  -7  -7   13.37    1.93
   4  -7   9    1.00    1.29
   4  -7   9    0.68    1.20
   4  -7   9   -0.09    1.31
  -4   7  -9   -1.35    1.44
  -4  -7  -9   -0.42    1.22
   4  -7   9    0.74    1.21
  -4  -7  -9   -0.21    1.42
  -4  -7  -9    0.10    1.16
  -4   7  -9    1.30    1.54
  -4  -7  -9    0.17    1.97
  -4  -7  -9    0.53    1.26
   4  -7  11    4.15    1.23
   4  -7  11    2.66    1.33
  -4  -7 -11    3.31    1.22
  -4   7 -11    5.28    1.66
  -4  -7 -11    2.95    1.30
  -4   7 -11    0.93    1.44
  -4  -7 -11    4.58    1.34
   4  -7  13    0.97    1.25
   4  -7  13    1.83    1.44
  -4  -7 -13    3.17    1.18
  -4  -7 -13    1.23    1.10
  -4   7 -13    1.09    1.38
  -4  -7 -13    1.60    1.09
  -4  -7 -13    4.03    2.03
   4  -7  15   -1.16    1.13
   4  -7  15    0.86    1.94
  -4  -7 -15    0.76    0.96
   4  -7  15   -0.56    1.15
  -4  -7 -15    0.16    1.03
  -4  -7 -15    0.26    1.71
   4   7  15   -0.84    1.04
  -4   7 -15    3.02    1.27
  -4  -7 -15   -0.23    1.01
  -4   7 -17   -0.40    1.18
  -4   7 -17   -0.35    1.09
  -4  -7 -17    0.11    1.55
   4   7  17   -0.76    0.89
  -4  -7 -17    0.85    0.92
  -4  -7 -17   -0.30    0.88
  -4  -7 -19    5.46    0.82
  -4   7 -19    4.64    1.10
  -4   7 -19    5.05    0.97
  -4  -7 -19    5.56    0.90
  -4  -7 -19    2.51    1.30
  -4  -8  18    4.57    1.88
   4  -8 -18    7.05    0.78
  -4   8  18    4.68    0.73
  -4  -8  18    4.50    1.54
  -4  -8  16   10.73    2.20
  -4  -8  16   10.77    1.71
  -4   8  16   12.57    1.15
  -4  -8  16   14.48    2.75
   4  -8 -16   14.81    1.16
  -4  -8  16    8.03    2.43
  -4  -8  14   10.67    2.84
  -4  -8  14    6.24    2.37
  -4   8  14    9.26    1.16
  -4  -8  14    2.26    1.98
  -4  -8  14    3.41    2.95
   4  -8 -14    8.70    1.11
  -4  -8  14    6.60    1.52
  -4  -8  12    8.80    1.69
   4  -8 -12    9.53    1.19
  -4  -8  12    1.84    2.81
  -4  -8  12    5.45    2.41
  -4  -8  12    3.41    3.22
  -4  -8  12   11.14    2.32
  -4   8  12    8.16    1.10
  -4   8  12    6.07    1.16
  -4  -8  12    2.45    2.25
   4  -8 -12    8.84    1.18
  -4  -8  10    2.06    3.28
  -4  -8  10    2.45    2.77
  -4  -8  10   -0.17    2.11
   4  -8 -10    1.14    0.96
   4  -8 -10    1.14    1.00
  -4  -8  10   -3.49    3.10
  -4  -8  10   -2.39    2.50
  -4   8  10   -0.16    0.91
   4  -8 -10    0.60    0.97
  -4  -8  10    0.22    1.56
  -4  -8   8    1.46    3.58
  -4  -8   8    5.21    2.85
  -4  -8   8    1.71    3.44
   4  -8  -8    1.65    1.05
  -4  -8   8    0.59    1.58
   4  -8  -8    1.50    1.08
  -4  -8   8    4.99    2.26
  -4   8   8    0.78    0.97
   4  -8  -6    3.71    1.16
  -4  -8   6    4.12    2.27
  -4  -8   6   -0.38    3.48
  -4   8   6    3.45    1.12
   4  -8  -6    3.87    1.13
  -4  -8   6    1.45    2.72
  -4  -8   6    2.87    1.17
  -4  -8   4    0.49    1.08
  -4  -8   4    2.40    3.89
  -4  -8   4    3.47    2.11
   4  -8  -4    2.37    1.15
  -4  -8   2    5.24    1.26
   4  -8  -2    5.96    1.43
  -4  -8   2    4.11    3.88
   4  -8  -2    7.86    1.34
   4  -8   0   -0.09    1.18
  -4  -8   0    1.23    3.81
   4  -8   0    0.90    1.11
   4  -8   2    8.71    1.50
  -4  -8  -2    9.98    4.13
   4  -8   2    8.29    1.40
   4  -8   4   17.13    1.65
  -4  -8  -4   19.51    4.29
   4  -8   4   16.95    1.71
   4  -8   4   13.21    1.66
  -4  -8  -4   13.20    1.72
   4  -8   6   12.97    1.51
   4  -8   6   13.15    1.61
  -4  -8  -6   11.31    1.64
  -4  -8  -6    7.43    3.55
  -4  -8  -6   12.90    1.53
   4  -8   6   12.29    1.49
   4  -8   6   10.85    1.55
  -4  -8  -6   13.04    1.62
  -4  -8  -8   10.54    1.47
  -4  -8  -8    6.46    5.35
   4  -8   8   14.09    1.49
  -4  -8  -8   13.09    1.62
  -4  -8  -8   11.28    1.91
  -4   8  -8   12.85    1.82
  -4  -8  -8    7.39    3.30
   4  -8   8   15.76    1.59
  -4  -8  -8   13.75    1.50
  -4  -8 -10    8.99    4.90
   4  -8  10    9.95    1.61
  -4  -8 -10   12.98    1.50
  -4  -8 -10   10.50    1.83
   4  -8  10    9.81    1.34
  -4  -8 -10    9.79    1.27
  -4   8 -10    8.58    1.54
  -4  -8 -10    8.73    1.26
  -4  -8 -12    4.06    0.99
   4  -8  12    6.84    1.33
  -4   8 -12    4.50    1.23
  -4  -8 -12    2.34    1.08
  -4  -8 -12    4.90    1.48
  -4  -8 -14   13.02    1.27
  -4  -8 -14   12.27    1.15
   4  -8  14   11.86    1.21
  -4  -8 -14    9.20    1.43
  -4  -8 -16   10.85    0.86
  -4   8 -16    9.56    1.08
  -4  -8 -16    9.30    0.99
  -4  -9  11    3.97    1.53
   4  -9 -11    3.91    0.85
  -4  -9  11    3.58    1.01
  -4  -9  11    5.30    2.13
   4  -9  -9   17.30    1.33
  -4   9   9   10.36    0.90
  -4  -9   9   15.92    1.47
  -4  -9   9   10.18    2.70
  -4  -9   7   26.47    3.11
  -4  -9   7   29.86    3.78
   4  -9  -7   49.21    2.16
  -4   9   7   36.56    1.89
   4  -9  -7   45.84    2.27
  -4  -9   7   45.11    2.41
   4  -9  -5   42.46    2.23
  -4  -9   5   38.39    2.29
  -4  -9   5   35.76    3.88
   4  -9  -5   45.23    2.16
  -4  -9   3   15.83    5.12
   4  -9  -3   50.48    2.40
  -4  -9   3   25.02    3.13
  -4  -9   3   41.29    2.34
   4  -9  -3   49.38    2.30
  -4  -9   3   33.56    3.82
  -4   9   3   45.83    2.56
   4  -9  -1   30.90    1.79
  -4  -9   1   12.61    2.14
  -4  -9   1   12.74    2.53
   4  -9  -1   26.67    1.80
  -4  -9   1   29.82    1.91
  -4  -9   1   10.83    4.80
  -4   9   1   26.19    1.96
   4  -9   1   14.88    1.35
  -4  -9  -1    9.29    1.99
  -4  -9  -1   14.20    1.42
   4  -9   1   12.03    1.35
  -4  -9  -1    5.21    1.97
  -4  -9  -1    5.26    4.62
  -4   9  -1   14.53    1.52
   4  -9   3    6.37    1.09
  -4  -9  -3    4.51    1.82
  -4  -9  -3    5.86    1.15
   4  -9   3    4.88    1.04
  -4  -9  -3    3.80    4.40
  -4   9  -3    5.60    1.23
   4  -9   5    5.74    0.98
  -4  -9  -5    5.63    1.07
  -4  -9  -5    2.69    3.97
  -4  -9  -5    6.11    1.90
  -4   9  -5    7.81    1.18
  -4  -9  -7    3.87    1.74
  -4  -9  -7   -0.32    3.43
  -4  -9  -7   11.89    1.19
   4  -9   7   10.12    1.29
  -4   9  -7    8.01    1.12
  -4  -9  -9    3.03    2.64
  -4  -9  -9    0.89    1.39
   4  -9   9    4.17    0.93
  -4  -9  -9    5.63    0.90
   5   0 -31    0.51    1.01
  -5   0  31   -0.71    1.77
   5   0 -31   -0.11    1.17
   5   0 -31    0.37    0.94
   5   0 -29   -0.21    1.26
   5   0 -29    0.47    1.58
   5   0 -29   -0.25    1.27
   5   0 -29    0.62    1.24
   5   0 -27    0.14    1.41
   5   0 -27    1.71    1.62
   5   0 -27    0.95    1.57
  -5   0  27    1.54    1.36
   5   0 -25    0.63    1.53
   5   0 -25    2.15    1.78
  -5   0  25   -0.21    1.56
   5   0 -23   -0.79    1.66
   5   0 -23    0.16    1.68
   5   0 -23    0.63    1.59
   5   0 -23    0.51    1.09
  -5   0  23    0.86    1.53
  -5   0  21    0.60    1.53
   5   0 -21    0.30    1.54
   5   0 -21    1.21    1.80
   5   0 -21    0.15    1.69
  -5   0  19   -0.09    1.29
   5   0 -19   -1.20    1.49
   5   0 -19    0.53    1.51
   5   0 -19   -0.42    1.61
  -5   0  17    1.34    1.19
   5   0 -17    0.35    1.32
   5   0 -17   -1.57    1.56
   5   0 -15    0.31    1.41
  -5   0  15    0.20    1.19
   5   0 -15    0.39    1.26
  -5   0  15   -0.22    1.54
   5   0 -15    0.28    0.77
  -5   0  13   -0.22    1.06
   5   0 -13   -0.32    1.20
  -5   0  13   -0.38    1.55
   5   0 -13   -0.27    0.75
   5   0 -11   -0.39    1.03
  -5   0  11    0.75    1.76
  -5   0  11    0.04    1.00
   5   0 -11    0.07    0.65
   5   0 -11   -1.01    1.28
  -5   0   9   -1.29    1.87
  -5   0   9   -0.60    1.87
   5   0  -9    0.10    0.93
  -5   0   9   -0.80    1.38
   5   0  -9   -0.74    1.12
  -5   0   9   -0.46    0.88
  -5   0   7    0.09    1.87
  -5   0   7   -0.23    1.80
   5   0  -7   -0.11    0.83
  -5   0   7    0.93    1.54
  -5   0   7   -0.28    0.78
  -5   0   7    2.49    2.07
  -5   0   7   -0.30    0.60
   5   0  -7   -0.13    0.94
  -5   0   5    0.21    1.45
   5   0  -5   -0.05    0.38
  -5   0   5   -0.11    1.50
  -5   0   5   -0.90    1.72
   5   0  -5    0.18    0.80
  -5   0   5    0.44    2.24
  -5   0   5   -1.56    1.72
  -5   0   5   -0.07    1.95
  -5   0   5   -0.61    0.55
  -5   0   5   -0.59    2.11
  -5   0   5    0.15    1.28
  -5   0   3    0.27    1.95
  -5   0   3   -0.10    0.47
  -5   0   3   -0.27    1.55
  -5   0   3   -0.27    1.52
  -5   0   3    0.82    1.34
  -5   0   3   -0.22    2.01
  -5   0   3   -0.39    1.74
  -5   0   3   -0.29    1.44
  -5   0   3    0.35    1.45
  -5   0   3    0.39    1.28
   5   0  -3    0.03    0.56
  -5   0   3   -0.26    2.19
  -5   0   3    0.40    1.25
  -5   0   3    0.69    2.03
  -5   0   1    1.89    2.40
  -5   0   1    0.07    1.93
  -5   0   1   -0.45    1.37
  -5   0   1    0.32    1.82
  -5   0   1    0.56    1.14
  -5   0   1    0.66    1.28
  -5   0   1   -0.50    1.47
  -5   0   1    0.22    0.66
  -5   0   1    0.38    1.90
  -5   0   1    0.51    1.18
  -5   0   1    0.62    1.57
  -5   0  -1    0.18    0.67
  -5   0  -1    0.09    2.12
  -5   0  -1   -1.42    1.91
  -5   0  -1   -0.23    1.80
  -5   0  -1   -0.06    1.79
  -5   0  -1    0.19    1.32
  -5   0  -1    0.13    0.80
  -5   0  -1    0.31    1.48
  -5   0  -1    0.32    1.86
  -5   0  -1   -0.30    1.29
  -5   0  -1    0.98    1.16
  -5   0  -1    0.69    1.57
  -5   0  -3    0.93    0.90
  -5   0  -3   -0.05    1.11
  -5   0  -3    0.60    2.12
  -5   0  -3   -0.90    1.59
  -5   0  -3   -0.38    1.45
  -5   0  -3    0.53    0.51
  -5   0  -3   -0.04    0.85
  -5   0  -3   -0.67    2.60
   5   0   3   -0.02    0.36
  -5   0  -3   -0.04    0.85
  -5   0  -3    0.86    1.75
  -5   0  -3    0.30    1.28
  -5   0  -5    0.15    0.92
  -5   0  -5   -0.38    1.16
  -5   0  -5    0.06    1.35
   5   0   5    0.36    0.62
  -5   0  -5    0.18    0.84
  -5   0  -5    0.36    0.80
   5   0   5    0.77    0.64
  -5   0  -5   -0.07    0.70
   5   0   5    0.19    0.95
  -5   0  -5    0.52    0.73
  -5   0  -5   -1.33    1.38
  -5   0  -5   -0.08    0.77
  -5   0  -5   -0.35    0.97
   5   0   7    0.33    0.62
  -5   0  -7    0.05    0.95
  -5   0  -7   -0.56    0.76
   5   0   7   -0.05    1.04
  -5   0  -7    0.22    0.90
  -5   0  -7   -0.11    0.92
  -5   0  -7   -1.03    1.66
  -5   0  -9    0.47    0.85
   5   0   9   -0.23    1.11
   5   0   9   -0.34    0.71
  -5   0  -9    0.23    0.84
  -5   0  -9    0.14    1.08
  -5   0  -9    0.07    1.11
  -5   0  -9   -0.31    0.96
  -5   0  -9    0.12    1.03
   5   0  11    0.69    1.11
  -5   0 -11   -0.07    1.10
  -5   0 -11    0.66    1.00
  -5   0 -11   -0.50    0.93
  -5   0 -11    0.75    1.13
  -5   0 -11    1.78    1.21
   5   0  13   -0.16    1.20
  -5   0 -13   -0.10    1.24
  -5   0 -13   -0.22    1.27
  -5   0 -13    0.15    0.99
  -5   0 -15   -0.10    1.26
  -5   0 -15   -0.61    1.31
  -5   0 -15    0.12    1.31
  -5   0 -15    0.54    1.46
  -5   0 -15   -0.61    1.11
  -5   0 -15   -0.28    1.07
  -5   0 -17    0.31    1.57
  -5   0 -17   -0.55    1.54
   5   0  17   -0.86    1.79
  -5   0 -17    1.18    1.24
  -5   0 -17   -0.92    1.33
  -5   0 -19    0.34    1.75
  -5   0 -19   -1.64    1.56
   5   0  19    0.27    1.80
   5   0  19    2.72    1.92
  -5   0 -21    0.30    1.54
   5   0  21    1.51    1.92
  -5   0 -21    0.95    1.32
   5   0  21   -0.67    1.95
  -5   0 -23    0.68    1.24
   5   0  23   -1.03    1.49
  -5   0 -23   -2.30    1.52
   5   0  23   -2.26    1.76
  -5   0 -25   -0.23    1.30
  -5   0 -25    0.79    1.13
   5   0  27    1.95    1.11
  -5   0 -29    1.50    1.24
   5   0  29   -0.32    0.73
  -5   0 -29    0.26    0.71
   5  -1 -32    0.65    0.81
   5   1 -32    0.54    0.88
   5  -1 -32    0.42    0.74
   5   1 -32    0.17    0.65
   5  -1 -30    0.95    1.11
  -5   1  30    0.28    0.85
   5  -1 -30    2.03    1.14
   5   1 -30    2.24    1.15
   5   1 -30    3.01    1.21
   5   1 -30   -1.04    1.37
   5  -1 -30    0.73    1.30
   5  -1 -30    1.93    1.03
   5   1 -30   -0.34    1.11
  -5  -1  30    2.19    2.02
   5  -1 -28   -0.46    1.33
  -5  -1  28    0.71    1.28
  -5   1  28   -0.08    1.09
   5   1 -28    0.48    1.31
   5   1 -28    0.36    1.38
   5   1 -28    1.42    1.41
   5  -1 -28    1.84    1.62
   5  -1 -28   -1.58    1.48
  -5  -1  28   -2.20    2.49
   5  -1 -26    1.25    1.86
  -5  -1  26    1.95    1.48
   5  -1 -26    1.27    1.55
   5   1 -26    5.48    1.79
   5   1 -26    2.43    1.62
   5  -1 -26   -0.58    1.09
   5  -1 -26    2.59    1.60
   5   1 -26    0.44    1.50
  -5   1  26    0.21    1.26
   5  -1 -24    6.73    1.91
   5   1 -24    9.28    2.05
   5   1 -24    7.43    2.09
   5  -1 -24    9.05    1.96
   5  -1 -24    4.95    1.28
  -5   1  24    8.72    1.77
  -5  -1  24    5.31    1.71
   5   1 -24    8.07    1.89
  -5   1  22   44.66    2.87
  -5  -1  22   36.39    2.76
   5   1 -22   47.08    3.48
   5  -1 -22   45.81    3.24
   5  -1 -22   42.40    3.18
   5  -1 -22   40.74    3.15
   5   1 -22   36.07    3.06
   5  -1 -20   13.63    2.05
   5   1 -20   13.81    2.03
   5  -1 -20   14.82    2.13
   5   1 -20   16.75    2.44
  -5   1  20   13.74    1.85
  -5  -1  20   13.95    1.75
   5  -1 -20   14.12    1.61
   5  -1 -18   13.67    1.92
   5   1 -18   12.93    2.07
   5  -1 -18   12.29    1.91
   5  -1 -18    9.24    1.30
  -5  -1  16    7.72    1.40
  -5   1  16    8.41    1.42
   5   1 -16    7.26    1.52
   5  -1 -16    7.16    1.52
   5  -1 -16    9.91    1.65
   5  -1 -16    9.03    1.64
   5   1 -16    8.07    1.81
   5  -1 -14   20.14    1.85
   5   1 -14   19.20    1.93
   5   1 -14   23.31    1.91
   5   1 -14   19.19    2.10
   5  -1 -14   20.16    1.91
   5  -1 -14   19.01    1.89
  -5  -1  14   22.47    2.25
  -5   1  14   21.12    1.71
  -5  -1  14   20.39    1.66
  -5  -1  12   14.22    2.52
   5  -1 -12   13.40    1.59
   5  -1 -12   14.82    1.61
  -5  -1  12   13.75    2.28
  -5   1  12   12.46    1.63
   5  -1 -12   12.20    1.14
  -5   1  12   11.58    1.65
   5   1 -12   10.82    1.46
   5   1 -12   12.82    1.54
   5  -1 -12   12.12    1.51
  -5  -1  12   14.61    2.15
  -5  -1  12   12.18    1.36
  -5   1  12   13.73    1.42
  -5  -1  12   16.10    2.00
   5  -1 -10    0.79    1.11
   5  -1 -10    0.73    1.16
   5   1 -10    0.42    0.52
  -5  -1  10    1.06    1.23
  -5  -1  10    0.39    2.16
  -5  -1  10   -1.36    1.88
  -5   1  10    0.39    1.30
  -5  -1  10    0.59    0.96
  -5   1  10    0.88    1.01
  -5  -1  10    0.97    1.67
  -5   1  10    1.63    1.41
  -5   1  10    0.06    1.35
   5   1 -10    0.06    0.98
   5  -1 -10    0.18    1.05
   5   1 -10    0.06    1.02
  -5  -1  10    1.56    1.61
  -5  -1   8   -0.21    1.65
  -5  -1   8    1.86    1.37
   5  -1  -8    1.19    0.95
   5  -1  -8   -0.71    0.94
  -5  -1   8    0.25    1.09
  -5  -1   8    0.69    0.28
  -5  -1   8    2.35    2.02
  -5  -1   8    2.80    2.36
  -5  -1   8    0.09    1.77
   5  -1  -8    0.65    0.64
  -5   1   8    1.27    1.25
   5   1  -8    0.45    0.40
   5   1  -8    1.05    0.88
   5  -1  -8    1.03    0.91
   5   1  -8    0.84    0.93
  -5   1   8    0.91    0.91
  -5  -1   8    0.39    0.82
  -5  -1   8    0.62    1.81
  -5   1   8    1.10    1.45
  -5   1   8    1.03    1.31
  -5  -1   6  493.26   17.93
   5  -1  -6  470.99   17.64
  -5   1   6  527.78   17.76
  -5   1   6  500.70   17.56
  -5  -1   6  510.12   17.74
  -5  -1   6  526.26   17.51
  -5  -1   6  511.67   18.87
  -5  -1   6  477.49   18.39
  -5  -1   6  506.78   17.40
  -5  -1   6  490.31   18.05
  -5   1   6  521.04   17.26
   5  -1  -6  494.76   17.30
   5  -1  -6  502.76   17.31
   5  -1  -6  512.84   17.17
  -5  -1   6  515.93   18.33
  -5  -1   6  517.03   18.39
  -5  -1   6  464.13   17.69
   5  -1  -6  491.72   17.45
  -5  -1   6  499.69   17.26
  -5  -1   6  503.89   17.29
  -5   1   6  519.62   17.26
  -5  -1   4  847.25   29.54
  -5  -1   4  838.85   27.92
  -5  -1   4  805.88   27.73
  -5   1   4  808.14   27.94
   5  -1  -4  828.80   28.04
  -5  -1   4  815.37   28.31
  -5  -1   4  774.44   28.46
  -5  -1   4  792.23   28.12
  -5  -1   4  866.26   28.18
  -5  -1   4  773.35   28.75
  -5  -1   4  844.63   27.64
  -5  -1   4  810.64   27.79
  -5   1   4  833.57   27.68
  -5  -1   4  797.35   27.70
  -5  -1   4  825.99   27.64
  -5   1   4  829.97   27.69
  -5  -1   4  818.74   28.57
  -5  -1   4  798.99   28.11
  -5  -1   4  804.59   28.48
  -5  -1   4  801.75   27.77
  -5  -1   4  812.96   28.83
   5  -1  -4  797.53   27.84
  -5   1   4  816.97   27.95
  -5  -1   4  825.69   28.09
  -5   1   4  837.33   28.01
  -5   1   4  861.14   28.28
   5  -1  -2   56.85    2.47
  -5  -1   2   57.94    3.16
  -5   1   2   63.59    2.74
  -5  -1   2   61.03    3.37
  -5   1   2   60.65    2.30
  -5  -1   2   55.24    3.43
   5  -1  -2   59.07    2.53
  -5  -1   2   57.27    2.95
  -5  -1   2   60.28    2.90
  -5  -1   2   54.15    3.69
  -5  -1   2   57.53    2.79
  -5   1   2   52.61    2.34
  -5  -1   2   52.66    2.12
  -5  -1   2   55.55    2.37
  -5  -1   2   58.41    2.36
  -5   1   2   62.61    2.35
  -5   1   2   60.01    2.67
  -5  -1   2   53.84    2.82
  -5  -1   2   58.64    3.77
  -5  -1   2   55.67    2.82
  -5  -1   2   55.37    2.74
  -5  -1   2   53.91    2.09
  -5  -1   2   59.45    2.69
  -5  -1   2   66.90    4.94
  -5  -1   2   57.70    3.37
  -5   1   2   62.74    2.90
  -5  -1   2   51.79    2.87
  -5   1   2   56.92    2.34
  -5  -1   0  130.45    7.08
  -5  -1   0  126.78    5.38
   5  -1   0  118.11    4.59
  -5  -1   0  120.20    5.10
  -5  -1   0  122.90    5.42
  -5  -1   0  122.64    4.84
  -5   1   0  125.66    4.48
  -5  -1   0  127.86    5.31
  -5  -1   0  121.05    4.51
  -5  -1   0  117.39    4.99
  -5  -1   0  119.42    5.16
  -5   1   0  132.31    5.55
  -5   1   0  122.85    4.50
  -5  -1   0  122.18    4.38
  -5  -1   0  118.94    4.58
   5  -1   0  124.42    4.58
  -5   1   0  120.47    4.45
  -5  -1   0  126.91    4.92
  -5   1   0  126.12    4.67
  -5  -1   0  127.10    5.34
  -5  -1   0  123.94    4.23
  -5  -1   0  118.51    4.81
  -5  -1   0  118.32    5.15
  -5  -1   0  113.60    4.83
  -5  -1   0  118.82    5.16
  -5  -1   0  129.66    4.74
  -5  -1   0  123.80    4.36
  -5  -1   0  120.79    4.84
  -5  -1   0  121.31    4.27
  -5  -1   0  110.51    5.71
  -5  -1   0  123.39    4.29
  -5  -1   0  124.65    5.85
  -5  -1  -2  410.13   16.29
  -5  -1  -2  396.29   14.42
   5  -1   2  391.27   13.91
  -5  -1  -2  394.96   14.73
  -5   1  -2  387.58   14.54
  -5  -1  -2  404.87   14.20
  -5  -1  -2  398.32   13.90
  -5   1  -2  418.78   13.86
  -5   1  -2  407.96   13.95
  -5  -1  -2  419.45   14.87
  -5  -1  -2  389.51   14.53
  -5  -1  -2  413.98   14.55
  -5  -1  -2  415.26   14.00
  -5  -1  -2  399.82   14.15
  -5  -1  -2  409.76   15.01
  -5  -1  -2  394.07   14.03
  -5  -1  -2  407.11   14.25
  -5  -1  -2  401.22   14.69
  -5   1  -2  408.85   13.86
  -5  -1  -2  408.51   13.80
  -5   1  -2  404.86   13.84
  -5  -1  -2  394.59   14.34
  -5  -1  -2  383.26   14.00
  -5  -1  -2  403.28   14.52
  -5  -1  -4   42.27    3.26
  -5   1  -4   48.49    2.13
  -5  -1  -4   51.03    3.51
   5  -1   4   48.36    1.86
   5  -1   4   48.88    2.18
  -5  -1  -4   45.41    3.21
  -5  -1  -4   53.17    5.15
  -5  -1  -4   48.13    2.88
  -5  -1  -4   46.58    2.64
  -5   1  -4   47.87    2.30
  -5   1  -4   46.44    2.18
  -5  -1  -4   49.33    2.40
  -5  -1  -4   44.98    2.08
   5  -1   4   41.52    2.16
  -5  -1  -4   44.36    3.06
  -5  -1  -4   50.33    2.48
  -5  -1  -4   47.82    3.25
  -5  -1  -4   47.23    2.28
   5  -1   4   48.62    1.94
  -5  -1  -4   46.98    2.83
   5  -1   4   43.93    2.13
  -5  -1  -4   46.03    3.05
   5   1   6   45.53    2.12
  -5  -1  -6   50.69    3.58
  -5  -1  -6   46.67    2.81
  -5   1  -6   45.19    2.29
  -5  -1  -6   45.69    2.39
   5  -1   6   46.22    2.19
  -5   1  -6   45.89    2.31
  -5  -1  -6   50.31    2.54
  -5  -1  -6   49.64    5.13
  -5  -1  -6   52.02    3.09
  -5   1  -6   44.85    2.52
   5  -1   6   48.36    1.98
  -5   1  -6   44.31    2.15
  -5  -1  -6   42.50    3.75
   5  -1   6   43.38    2.21
   5  -1   6   45.66    1.88
  -5  -1  -6   44.19    2.05
  -5  -1  -6   46.30    2.15
  -5  -1  -6   45.79    2.21
  -5  -1  -6   45.80    2.04
  -5  -1  -8   14.24    1.24
  -5   1  -8   14.61    1.20
  -5  -1  -8   13.97    1.25
  -5   1  -8   15.95    1.47
  -5  -1  -8   13.92    1.35
  -5  -1  -8   16.41    1.41
  -5  -1  -8   14.18    1.48
  -5   1  -8   14.43    1.46
  -5  -1  -8   13.57    1.56
  -5   1  -8   13.46    1.19
  -5  -1  -8   12.27    1.22
  -5  -1  -8   13.11    1.22
   5   1   8   14.14    1.26
   5  -1   8   14.22    1.47
  -5  -1  -8   13.51    3.65
  -5  -1  -8   14.55    2.37
  -5   1 -10  270.51    9.59
   5  -1  10  271.01    9.42
  -5   1 -10  255.62    9.91
  -5  -1 -10  260.31    9.62
  -5  -1 -10  247.33    9.58
  -5  -1 -10  272.34    9.67
  -5   1 -10  264.49    9.57
  -5  -1 -10  273.40    9.67
   5  -1  10  254.20    9.75
   5   1  10  261.95    9.62
  -5  -1 -10  261.01    9.77
  -5  -1 -10  259.84    9.87
  -5   1 -10  268.50    9.94
  -5  -1 -10  271.24    9.81
  -5   1 -12   75.21    3.43
  -5  -1 -12   71.55    3.49
  -5  -1 -12   76.90    3.54
   5   1  12   75.06    3.70
  -5  -1 -12   76.02    3.56
   5  -1  12   75.76    3.29
   5  -1  12   70.80    3.62
  -5  -1 -12   74.84    3.67
  -5  -1 -12   78.05    3.83
  -5   1 -12   78.66    3.88
  -5  -1 -12   79.49    3.60
   5  -1  14   38.07    2.09
  -5   1 -14   34.96    2.25
  -5  -1 -14   38.08    2.38
   5  -1  14   35.39    2.46
   5   1  14   32.58    2.57
  -5  -1 -14   36.52    2.44
  -5   1 -14   35.08    2.55
  -5  -1 -14   35.25    2.37
  -5  -1 -14   37.43    2.51
  -5  -1 -14   41.43    2.72
  -5   1 -14   36.08    2.70
  -5   1 -14   39.40    2.73
  -5  -1 -16   84.36    4.67
  -5   1 -16   99.79    4.85
  -5   1 -16   92.50    4.88
   5   1  16   92.36    4.55
  -5  -1 -16   93.87    4.28
  -5   1 -16   93.61    4.26
  -5  -1 -16   91.36    4.35
   5  -1  16   97.23    4.88
   5   1  16   88.15    4.53
  -5  -1 -16   90.04    4.37
  -5   1 -16   89.79    4.61
   5  -1  16   88.65    4.44
  -5   1 -18   64.37    3.77
  -5   1 -18   60.13    3.85
  -5   1 -18   60.10    4.04
  -5  -1 -18   61.27    3.77
   5   1  18   65.34    3.76
   5   1  18   60.15    3.76
   5  -1  18   64.39    3.96
  -5  -1 -18   65.14    3.58
  -5   1 -18   63.82    3.49
  -5   1 -20    1.09    1.74
  -5   1 -20    0.48    1.66
  -5  -1 -20    1.73    1.55
   5   1  20   -0.73    1.79
   5  -1  20    1.94    2.08
   5  -1  20   -0.57    1.99
  -5  -1 -20    0.48    1.33
  -5   1 -20    1.50    1.33
  -5  -1 -22    9.34    1.62
  -5   1 -22    9.92    1.63
   5   1  22    7.59    1.67
  -5   1 -22    4.88    1.94
  -5  -1 -22    7.35    1.72
  -5   1 -22    7.48    1.85
   5   1  22    4.40    1.75
   5  -1  22    8.60    2.17
   5  -1  22    6.34    2.12
  -5  -1 -24    1.62    1.16
  -5   1 -24    0.42    1.16
  -5   1 -24    0.82    1.47
   5   1  24    2.46    1.36
  -5   1 -26    0.82    1.15
  -5  -1 -26    0.09    0.98
   5   1  26    1.25    1.13
   5  -1  26    2.21    1.25
  -5   1 -26    1.91    1.06
  -5  -1 -26    1.49    1.31
  -5  -1 -28    0.75    1.62
  -5  -1 -28    1.12    0.66
   5  -1  28    0.53    0.94
   5   1  28    1.99    0.86
   5   2 -31   -0.43    0.77
   5   2 -31    0.64    1.03
   5   2 -31   -0.06    0.74
   5  -2 -31    0.97    0.83
   5   2 -31    0.78    0.86
  -5   2  31   -0.16    0.60
   5   2 -29    4.21    1.28
   5   2 -29    3.91    1.30
   5  -2 -29    3.57    1.43
   5  -2 -29    3.15    1.27
   5   2 -29    3.34    1.19
   5  -2 -29    3.07    1.11
  -5   2  29    2.21    1.06
  -5  -2  29    3.34    1.99
   5   2 -27    7.13    1.77
   5   2 -27    9.36    1.85
   5  -2 -27    7.02    1.63
   5  -2 -27    8.88    1.99
   5  -2 -27    3.90    1.40
   5  -2 -27    6.36    1.20
  -5  -2  27    6.72    2.66
  -5  -2  27    3.67    1.27
  -5  -2  25    0.64    2.57
   5  -2 -25    1.33    1.14
   5  -2 -25    1.20    1.65
  -5  -2  25    2.23    1.33
   5   2 -25    0.60    1.55
   5  -2 -25   -0.17    1.59
   5  -2 -25   -1.66    1.68
   5  -2 -25    1.02    1.84
   5   2 -25    1.23    1.73
   5   2 -25    1.70    1.77
  -5   2  25    2.38    1.46
  -5   2  23   34.59    2.76
   5  -2 -23   33.71    3.15
  -5  -2  23   43.67    2.74
   5  -2 -23   43.91    3.19
   5   2 -23   40.93    3.44
   5  -2 -23   39.66    3.19
   5  -2 -23   37.90    3.60
   5  -2 -23   40.49    2.63
   5   2 -23   38.22    3.15
  -5   2  21    0.84    1.53
  -5  -2  21    3.33    1.44
   5   2 -21    1.39    1.60
   5   2 -21    1.56    2.07
   5  -2 -21    5.19    1.75
   5  -2 -21    4.45    2.07
  -5   2  21    2.22    1.44
   5  -2 -21    4.58    1.94
   5  -2 -19   28.01    2.92
   5  -2 -19   29.26    2.52
   5  -2 -19   24.06    2.67
   5  -2 -19   26.93    2.09
  -5  -2  19   27.16    2.10
  -5   2  19   29.36    2.29
   5   2 -19   24.21    2.82
   5  -2 -19   32.19    2.63
   5   2 -19   31.68    2.61
  -5  -2  17   90.30    4.82
   5  -2 -17   75.61    4.71
   5  -2 -17   84.32    3.95
  -5  -2  17   86.04    3.92
   5  -2 -17   86.83    4.34
   5  -2 -17   82.75    4.28
   5   2 -15   55.14    3.16
   5   2 -15   58.04    3.16
  -5  -2  15   55.92    3.62
   5  -2 -15   50.78    3.59
   5  -2 -15   53.06    2.76
   5  -2 -15   55.04    3.12
  -5  -2  15   50.51    2.75
  -5   2  15   51.18    2.86
  -5  -2  15   57.38    3.21
   5  -2 -15   52.38    3.09
   5   2 -13  271.64   10.29
   5   2 -13  270.25   10.27
   5  -2 -13  268.12    9.93
  -5   2  13  274.68    9.95
  -5  -2  13  266.38   10.87
   5  -2 -13  251.48   10.70
   5  -2 -13  282.70   10.27
  -5  -2  13  276.88   10.26
   5  -2 -13  269.45   10.24
  -5  -2  13  280.09   10.72
  -5  -2  11   36.52    1.99
  -5  -2  11   33.69    2.29
  -5  -2  11   35.12    2.82
  -5  -2  11   35.88    2.86
   5  -2 -11   37.90    1.97
  -5  -2  11   40.02    2.89
  -5   2  11   33.71    2.09
   5  -2 -11   37.05    2.27
   5   2 -11   34.20    2.18
  -5  -2  11   30.24    2.94
   5  -2 -11   32.45    2.57
   5   2  -9  214.05    8.18
  -5  -2   9  219.57    8.71
  -5   2   9  224.03    8.20
  -5  -2   9  228.98    8.39
   5  -2  -9  221.91    8.47
   5  -2  -9  207.34    8.45
   5  -2  -9  222.88    7.90
  -5  -2   9  224.85    9.61
  -5  -2   9  208.46    8.98
   5  -2  -9  222.99    8.08
  -5  -2   9  226.61    8.06
  -5   2   9  241.84    8.31
   5  -2  -9  235.82    8.32
   5  -2  -9  223.86    8.75
  -5  -2   9  227.27    8.47
  -5  -2   9  214.11    9.94
  -5   2   9  219.13    8.26
  -5  -2   9  226.48    8.82
  -5   2   7   73.07    3.12
   5  -2  -7   72.32    3.53
  -5  -2   7   74.68    3.07
  -5  -2   7   70.00    3.67
   5  -2  -7   63.82    3.32
  -5  -2   7   76.34    3.43
  -5  -2   7   69.35    2.88
  -5  -2   7   71.31    3.25
  -5   2   7   76.76    3.11
  -5  -2   7   66.33    2.81
   5  -2  -7   68.12    3.28
  -5  -2   7   70.86    4.23
   5   2  -7   70.05    3.00
  -5  -2   7   66.10    4.53
  -5   2   7   70.63    3.05
  -5  -2   7   71.33    3.18
  -5  -2   7   70.06    3.19
   5  -2  -7   73.62    3.28
  -5   2   7   73.44    3.14
  -5  -2   7   70.16    3.72
  -5  -2   5   81.81    3.64
  -5  -2   5   83.04    3.40
   5  -2  -5   82.63    3.73
  -5   2   5   82.16    3.34
  -5  -2   5   81.59    3.25
  -5  -2   5   81.05    3.94
   5  -2  -5   72.32    3.53
  -5  -2   5   79.17    3.12
  -5  -2   5   82.04    3.21
  -5  -2   5   80.23    3.40
   5  -2  -5   82.03    2.98
   5  -2  -5   80.46    3.45
  -5   2   5   77.39    3.28
  -5  -2   5   79.12    3.21
  -5  -2   5   79.39    4.37
  -5  -2   5   84.41    3.33
  -5  -2   5   76.85    4.80
  -5  -2   5   82.47    3.33
  -5   2   5   80.59    3.27
   5  -2  -5   79.70    3.43
  -5  -2   5   75.32    3.08
  -5  -2   5   72.14    2.96
  -5  -2   5   74.34    3.19
  -5   2   3  394.39   13.33
  -5  -2   3  404.07   13.44
  -5  -2   3  373.20   13.60
  -5  -2   3  388.77   13.45
  -5  -2   3  389.71   14.41
  -5  -2   3  389.16   13.27
   5  -2  -3  388.43   13.58
  -5  -2   3  388.18   13.79
  -5  -2   3  395.47   13.20
  -5  -2   3  397.08   13.16
  -5  -2   3  373.53   12.97
  -5  -2   3  377.92   13.26
  -5  -2   3  401.70   13.37
  -5  -2   3  398.93   13.17
   5  -2  -3  389.72   13.10
   5  -2  -3  402.18   13.48
  -5  -2   3  390.82   13.35
  -5   2   3  397.75   13.34
  -5  -2   3  390.25   13.42
  -5  -2   3  394.54   13.80
  -5  -2   3  391.84   14.07
  -5  -2   3  400.67   13.43
  -5  -2   3  411.62   13.56
   5  -2  -3  387.00   13.51
  -5  -2   3  386.77   14.84
  -5  -2   3  380.17   13.49
  -5  -2   3  379.87   13.09
  -5  -2   3  351.96   12.92
  -5   2   3  389.96   13.28
  -5  -2   3  371.31   13.22
  -5  -2   3  391.60   13.22
  -5  -2   1  188.88    6.40
  -5  -2   1  180.87    6.37
  -5  -2   1  180.46    6.73
  -5   2   1  182.84    6.72
  -5  -2   1  183.72    6.82
  -5  -2   1  182.50    7.69
  -5  -2   1  187.42    7.06
   5  -2  -1  185.88    6.88
  -5  -2   1  181.38    7.67
  -5   2   1  189.85    6.73
  -5  -2   1  186.63    7.23
  -5  -2   1  192.36    8.21
  -5  -2   1  183.07    6.58
  -5  -2   1  187.05    6.50
  -5  -2   1  193.77    6.82
  -5  -2   1  188.74    6.57
  -5  -2   1  181.74    6.75
  -5  -2   1  186.24    6.57
  -5  -2   1  185.98    7.13
  -5  -2   1  194.85    6.80
  -5  -2   1  184.77    6.88
  -5   2   1  195.33    6.73
  -5  -2   1  177.40    7.02
  -5  -2   1  183.56    7.63
  -5  -2   1  197.05    6.99
  -5  -2   1  185.42    6.89
  -5  -2   1  189.58    7.43
  -5  -2   1  171.96    6.92
  -5  -2   1  185.00    7.05
   5  -2  -1  180.88    6.85
  -5  -2   1  183.08    6.70
  -5  -2   1  190.79    7.00
  -5  -2   1  189.10    6.58
  -5  -2   1  179.13    8.26
   5  -2  -1  187.31    6.49
  -5  -2  -1  121.92    5.45
  -5  -2  -1  118.13    5.60
   5  -2   1  126.29    4.90
  -5  -2  -1  125.39    4.96
  -5  -2  -1  126.81    5.59
  -5   2  -1  127.06    4.75
  -5   2  -1  125.68    4.74
  -5  -2  -1  125.80    5.34
  -5  -2  -1  128.61    4.88
  -5  -2  -1  122.96    5.37
  -5  -2  -1  125.21    4.35
  -5  -2  -1  128.86    4.99
  -5  -2  -1  121.56    5.17
  -5  -2  -1  124.41    5.16
  -5  -2  -1  127.78    4.88
  -5  -2  -1  145.28    5.01
  -5   2  -1  125.26    4.70
  -5  -2  -1  129.00    4.52
  -5  -2  -1  129.45    5.80
  -5  -2  -1  120.79    4.93
  -5  -2  -1  125.40    5.01
  -5  -2  -1  136.46    5.58
  -5  -2  -1  121.93    5.04
   5  -2   1  126.08    4.50
  -5  -2  -1  118.54    6.10
  -5  -2  -1  110.00    4.90
  -5   2  -1  125.73    4.78
   5  -2   1  131.10    4.51
  -5  -2  -1  126.02    6.38
  -5  -2  -1  127.44    4.61
  -5  -2  -1  127.81    5.10
   5  -2   3  568.84   19.07
  -5  -2  -3  566.27   20.07
  -5   2  -3  541.83   18.93
  -5  -2  -3  552.49   19.48
  -5   2  -3  564.96   18.95
  -5  -2  -3  552.58   20.11
  -5  -2  -3  593.87   19.80
  -5  -2  -3  572.95   19.55
  -5  -2  -3  539.38   19.52
  -5  -2  -3  535.45   19.43
  -5  -2  -3  546.23   19.33
  -5  -2  -3  559.79   19.21
  -5  -2  -3  557.54   20.38
  -5  -2  -3  581.00   19.35
  -5  -2  -3  550.09   20.00
  -5  -2  -3  564.92   18.77
   5  -2   3  539.28   19.08
  -5  -2  -3  543.09   18.79
  -5  -2  -3  541.69   18.90
  -5  -2  -3  515.61   19.36
  -5   2  -3  545.66   18.96
  -5   2  -3  553.25   18.87
  -5  -2  -3  547.96   19.22
  -5  -2  -3  545.95   19.19
   5  -2   3  522.68   19.00
  -5   2  -5  246.75    8.79
   5  -2   5  244.41    8.51
  -5  -2  -5  241.52   10.01
  -5  -2  -5  241.81    9.03
  -5  -2  -5  255.88   10.14
  -5  -2  -5  250.62    9.86
  -5   2  -5  248.91    8.71
  -5  -2  -5  247.86    9.08
  -5  -2  -5  241.51    9.75
   5  -2   5  239.48    8.85
  -5  -2  -5  234.44    9.06
  -5  -2  -5  248.53    9.08
  -5  -2  -5  230.01   10.12
  -5  -2  -5  247.99    9.24
  -5  -2  -5  240.14    9.37
   5  -2   5  254.24    8.92
  -5  -2  -5  228.32    9.05
   5  -2   5  244.14    8.94
   5  -2   7  405.92   14.00
   5  -2   7  413.03   14.40
  -5  -2  -7  375.24   15.45
  -5  -2  -7  420.12   14.57
  -5   2  -7  413.38   14.54
   5  -2   7  395.95   14.06
  -5   2  -7  401.91   14.14
  -5  -2  -7  400.97   14.19
  -5  -2  -7  399.25   14.17
  -5  -2  -7  415.18   15.42
  -5  -2  -7  427.53   17.53
  -5  -2  -7  378.68   15.64
  -5  -2  -7  392.06   14.50
   5  -2   7  423.58   14.34
  -5  -2  -7  417.70   14.55
  -5  -2  -9   38.89    4.91
   5  -2   9   40.30    2.04
  -5  -2  -9   40.18    2.42
  -5  -2  -9   36.83    2.43
   5  -2   9   38.02    1.92
   5  -2   9   39.92    2.40
  -5  -2  -9   43.58    2.80
  -5   2  -9   37.99    2.43
  -5   2  -9   38.06    2.03
  -5  -2  -9   39.39    2.13
  -5  -2  -9   37.43    2.19
  -5   2  -9   38.84    2.44
  -5  -2 -11  208.44    8.24
  -5  -2 -11  232.99    8.21
   5  -2  11  200.73    7.84
  -5  -2 -11  215.82    8.22
  -5  -2 -11  220.50    8.31
  -5  -2 -11  208.01    8.61
  -5   2 -11  208.68    7.88
  -5  -2 -11  213.94    8.06
  -5   2 -11  215.55    8.43
  -5  -2 -11  202.06    8.07
  -5   2 -11  218.15    8.46
   5  -2  11  200.98    8.18
   5  -2  13    0.14    1.01
  -5  -2 -13    1.08    1.12
   5  -2  13    0.10    1.29
  -5   2 -13    0.99    1.28
  -5  -2 -13    0.88    1.23
  -5   2 -13    1.36    1.34
  -5  -2 -13    1.05    1.07
  -5   2 -13    1.99    0.89
  -5  -2 -13    0.21    1.33
  -5  -2 -13    2.61    1.29
   5  -2  15  153.81    6.74
  -5  -2 -15  162.58    6.63
   5  -2  15  164.51    6.42
  -5   2 -15  157.25    7.11
  -5  -2 -15  165.98    6.69
  -5   2 -15  155.96    6.41
  -5   2 -15  154.99    7.02
   5  -2  15  163.83    7.12
   5   2  17   26.38    2.11
   5  -2  17   24.30    2.40
   5  -2  17   29.17    2.90
   5  -2  17   27.10    2.04
  -5  -2 -17   32.59    2.36
  -5   2 -17   24.06    2.00
  -5  -2 -17   30.34    2.34
  -5   2 -17   29.00    2.60
  -5  -2 -17   29.85    2.45
  -5   2 -17   20.54    2.51
  -5   2 -17   24.40    2.59
  -5   2 -19    4.75    1.89
  -5   2 -19    4.68    1.94
   5  -2  19    2.75    2.12
   5   2  19    3.77    1.46
  -5   2 -19    4.54    1.89
  -5  -2 -19    7.22    1.59
  -5   2 -19    1.36    1.29
   5  -2  19    3.36    2.09
  -5   2 -21   37.50    3.07
  -5   2 -21   38.98    3.32
   5  -2  21   37.47    3.12
   5  -2  21   44.57    3.32
   5   2  21   34.66    2.52
  -5  -2 -21   30.22    2.53
  -5   2 -21   38.05    2.61
   5   2  23    9.97    1.57
  -5   2 -23    9.87    1.51
  -5  -2 -23    8.42    1.82
  -5  -2 -23    9.44    1.57
  -5   2 -23    7.87    2.05
  -5   2 -23    7.56    1.87
   5  -2  23    7.82    1.98
  -5  -2 -25   15.82    1.62
   5  -2  25   13.96    1.95
  -5  -2 -25   15.63    1.49
  -5   2 -25   13.57    1.82
   5   2  25   14.13    1.47
   5  -2  25   14.47    1.66
  -5   2 -25   16.34    1.58
  -5   2 -27    6.45    1.19
  -5  -2 -27    4.24    1.76
   5  -2  27    7.32    1.20
  -5  -2 -27    6.48    0.94
   5   2  27    5.07    1.15
   5  -2  29    0.43    0.62
  -5  -2 -29    0.23    0.96
   5   2  29   -0.18    0.58
  -5   3  30    1.53    0.75
   5   3 -30    1.02    0.92
   5   3 -30    1.23    0.70
   5  -3 -30    1.22    0.86
  -5   3  28   10.25    1.33
   5   3 -28   11.77    1.63
   5   3 -28    9.79    1.57
   5  -3 -28   11.54    1.60
   5   3 -28   11.17    1.45
   5  -3 -26   16.69    2.21
   5  -3 -26   18.33    1.99
   5   3 -26   12.70    1.84
  -5  -3  26   11.52    2.77
   5   3 -26   19.51    2.20
   5   3 -26   24.61    2.36
  -5   3  24   14.42    1.72
  -5   3  24   14.95    1.91
   5  -3 -24   14.24    2.17
   5  -3 -24   14.17    2.36
   5  -3 -24   18.73    1.81
  -5  -3  24   15.53    2.67
  -5  -3  24   10.73    3.05
   5   3 -24   14.91    2.14
   5  -3 -24   13.54    2.15
   5   3 -24   17.40    2.41
   5  -3 -24   17.18    2.15
  -5   3  22   12.44    1.89
  -5   3  22   13.33    1.98
   5  -3 -22   17.37    2.34
   5   3 -22   15.23    2.13
   5  -3 -22   14.28    2.25
   5   3 -22   12.33    2.59
   5  -3 -22   16.69    1.73
  -5  -3  22   11.71    3.09
   5  -3 -22   19.28    2.43
   5  -3 -22   13.34    2.44
  -5   3  20    1.67    1.42
  -5  -3  20    0.32    2.65
   5  -3 -20    3.32    1.76
   5  -3 -20    0.52    1.77
   5   3 -20   -0.36    2.06
   5   3 -20    0.91    1.50
   5  -3 -20    0.68    1.62
  -5   3  20    0.24    1.43
   5  -3 -20   -0.93    4.16
   5  -3 -20    2.45    1.94
  -5  -3  18   15.15    3.20
   5  -3 -18   21.70    1.90
   5  -3 -18   17.23    2.33
  -5   3  18   17.43    2.01
   5  -3 -18   24.46    2.70
   5   3 -18   19.77    2.25
   5   3 -18   20.62    2.22
   5  -3 -18   20.51    2.33
  -5  -3  18   21.05    2.76
   5  -3 -18   25.12    5.56
   5  -3 -18   22.51    2.40
   5  -3 -16    5.37    1.78
   5  -3 -16    6.59    1.80
  -5  -3  16    2.43    1.64
  -5  -3  16    1.84    2.08
   5  -3 -16    1.24    1.02
  -5  -3  16    0.82    2.55
  -5   3  16    0.81    1.29
   5  -3 -16    1.15    1.42
   5  -3 -16    1.65    1.63
  -5  -3  14   12.56    2.55
  -5   3  14   15.86    1.73
  -5  -3  14   17.24    2.95
   5  -3 -14   13.07    1.44
   5  -3 -14   14.31    1.94
   5   3 -14   13.76    1.71
  -5  -3  14   15.36    1.61
  -5  -3  14   13.87    2.41
  -5  -3  12    1.25    1.52
   5  -3 -12    0.22    0.91
  -5  -3  12    2.98    2.05
   5  -3 -12    0.11    1.34
   5  -3 -12    1.10    1.45
   5  -3 -12   -0.23    1.25
  -5   3  12   -0.16    1.13
  -5  -3  12   -0.57    1.94
  -5  -3  12    0.53    1.03
  -5  -3  12    1.70    1.89
   5  -3 -12    0.12    1.41
  -5  -3  10    0.65    1.82
   5  -3 -10    0.11    1.31
  -5   3  10    1.91    1.10
  -5  -3  10    0.43    1.41
  -5  -3  10    1.06    1.61
  -5   3  10    0.14    1.09
  -5  -3  10    2.52    1.99
   5  -3 -10   -0.10    1.28
   5  -3 -10    0.89    1.19
   5  -3 -10    1.33    1.39
  -5  -3  10   -0.65    1.84
  -5  -3  10    0.92    0.98
   5   3 -10    2.29    1.06
  -5  -3  10   -0.80    2.54
  -5  -3   8  280.98   10.80
   5  -3  -8  326.96   11.32
  -5  -3   8  298.51   10.59
  -5  -3   8  287.00   11.19
   5  -3  -8  287.13   10.98
  -5  -3   8  287.03   10.78
   5  -3  -8  292.72   10.87
   5  -3  -8  298.71   10.89
  -5  -3   8  305.41   12.02
   5   3  -8  293.22   10.62
  -5  -3   8  283.59   12.27
  -5   3   8  281.13   10.44
  -5  -3   8  288.80   10.40
  -5  -3   8  301.36   10.89
  -5  -3   8  286.92   11.31
  -5   3   8  290.29   10.59
  -5  -3   8  289.34   10.71
  -5  -3   6  723.83   24.84
  -5  -3   6  713.33   25.30
  -5  -3   6  735.79   24.63
  -5  -3   6  671.24   25.21
   5  -3  -6  714.89   25.01
  -5  -3   6  723.22   24.59
  -5  -3   6  693.35   24.63
  -5  -3   6  716.68   24.49
   5  -3  -6  714.30   24.38
  -5  -3   6  718.12   24.99
  -5   3   6  717.13   24.66
   5  -3  -6  768.53   24.94
  -5  -3   6  724.74   25.39
   5   3  -6  693.50   24.58
  -5  -3   6  708.67   24.72
  -5   3   6  725.95   24.65
   5  -3  -6  730.90   24.92
  -5   3   6  707.48   24.50
  -5  -3   6  712.70   24.92
   5  -3  -4  443.77   15.85
  -5  -3   4  450.14   15.81
  -5  -3   4  455.07   16.98
  -5  -3   4  458.16   15.59
  -5  -3   4  443.65   15.50
  -5  -3   4  446.50   15.58
  -5  -3   4  457.01   15.78
  -5  -3   4  463.19   16.12
   5  -3  -4  447.32   15.40
  -5  -3   4  459.10   15.47
  -5   3   4  460.89   15.63
  -5  -3   4  447.69   16.36
  -5  -3   4  423.64   15.70
   5  -3  -4  444.12   15.86
  -5  -3   4  442.48   15.96
  -5   3   4  456.01   15.63
  -5  -3   4  442.76   15.70
  -5  -3   4  457.76   15.39
  -5  -3   4  427.19   15.36
  -5   3   4  435.72   15.49
  -5   3   2  498.06   17.29
  -5  -3   2  500.70   17.45
  -5  -3   2  486.97   17.67
  -5  -3   2  504.51   17.91
  -5  -3   2  488.72   17.48
   5  -3  -2  482.62   17.50
  -5  -3   2  515.20   18.53
  -5  -3   2  488.77   17.23
  -5  -3   2  502.76   17.80
  -5  -3   2  521.27   17.57
  -5  -3   2  515.77   17.12
  -5  -3   2  505.77   17.18
  -5  -3   2  494.74   17.54
  -5  -3   2  498.07   17.87
  -5  -3   2  506.18   17.16
  -5  -3   2  498.38   17.50
  -5   3   2  506.81   17.27
  -5  -3   2  505.91   17.37
  -5  -3   2  500.32   17.55
  -5  -3   2  501.20   18.46
  -5  -3   2  492.66   17.17
  -5  -3   2  509.59   17.01
  -5  -3   2  472.30   16.94
   5  -3  -2  494.46   17.51
  -5  -3   2  480.16   17.46
  -5  -3   2  509.62   18.07
  -5  -3   0    0.64    0.54
  -5  -3   0    1.83    1.14
  -5  -3   0    0.24    2.00
  -5  -3   0    3.25    1.63
  -5  -3   0    2.49    1.56
   5  -3   0    0.85    1.06
  -5  -3   0    0.45    1.16
  -5  -3   0    0.82    0.94
  -5   3   0    1.83    0.72
  -5   3   0    1.07    0.87
   5  -3   0    0.78    0.70
  -5   3   0    0.60    0.73
  -5  -3   0    0.27    1.50
  -5  -3   0    0.36    1.28
   5  -3   0    0.14    0.70
  -5  -3   0    0.36    1.09
  -5  -3   0    0.81    1.58
  -5  -3   0    2.09    0.77
  -5  -3   0    1.15    1.55
  -5  -3   0    1.01    0.85
  -5  -3   0    2.03    1.16
  -5   3   0    0.43    0.94
  -5  -3   0    0.11    0.95
  -5  -3   0    2.15    1.25
  -5  -3   0   -0.28    1.65
  -5  -3   0    0.34    1.24
  -5  -3   0    1.69    1.57
  -5   3   0    1.10    0.84
   5  -3   0    0.07    0.95
   5  -3   0    1.40    0.71
  -5  -3   0    1.41    0.78
  -5  -3   0    1.15    1.00
  -5  -3   0    1.13    0.99
  -5  -3  -2  145.78    5.66
  -5  -3  -2  141.52    6.35
  -5  -3  -2  152.52    6.47
  -5  -3  -2  135.02    5.62
   5  -3   2  136.77    5.62
  -5  -3  -2  148.61    6.62
  -5   3  -2  150.45    5.33
  -5   3  -2  142.61    5.46
  -5  -3  -2  137.92    6.28
  -5  -3  -2  136.28    6.05
  -5  -3  -2  140.81    7.05
   5  -3   2  144.49    5.22
  -5   3  -2  141.59    5.31
  -5  -3  -2  146.72    5.92
  -5  -3  -2  132.25    5.95
  -5  -3  -2  138.66    5.65
  -5  -3  -2  152.19    6.26
  -5  -3  -2  139.07    5.87
  -5  -3  -2  144.23    5.40
  -5  -3  -2  141.32    5.97
  -5  -3  -2  145.21    5.61
  -5  -3  -2  136.87    5.78
  -5  -3  -2  137.67    5.47
  -5  -3  -2  148.15    6.71
   5  -3   2  138.50    5.59
  -5   3  -2  140.82    5.48
  -5  -3  -2  142.07    5.35
  -5  -3  -2  145.34    5.73
   5  -3   2  141.00    5.68
  -5  -3  -2  138.48    5.54
  -5  -3  -4   18.78    2.06
  -5  -3  -4   20.55    2.49
   5  -3   4   21.11    1.65
  -5  -3  -4   22.76    2.66
  -5   3  -4   20.26    1.51
  -5  -3  -4   18.43    2.09
  -5  -3  -4   24.40    2.28
  -5  -3  -4   19.07    2.84
  -5  -3  -4   20.81    1.70
  -5  -3  -4   21.33    2.00
  -5  -3  -4   22.30    2.33
  -5  -3  -4   18.22    1.46
  -5  -3  -4   21.06    1.93
  -5  -3  -4   23.36    1.79
  -5  -3  -4   20.61    1.94
  -5  -3  -4   18.57    2.64
   5  -3   4   18.76    1.63
  -5  -3  -4   22.10    1.44
  -5  -3  -4   18.92    2.02
  -5  -3  -4   19.45    1.68
   5  -3   4   17.72    1.72
  -5   3  -4   23.59    1.58
  -5  -3  -6  193.11    8.76
   5  -3   6  187.99    7.00
  -5   3  -6  190.67    7.24
  -5  -3  -6  184.73    8.40
  -5  -3  -6  205.30    7.75
  -5  -3  -6  194.49    7.43
  -5  -3  -6  193.08    8.06
   5  -3   6  185.55    7.05
  -5  -3  -6  209.88    8.21
  -5  -3  -6  178.93    8.42
  -5  -3  -6  192.55    7.65
  -5  -3  -6  195.89    7.11
   5  -3   6  187.12    7.35
   5  -3   6  195.87    7.13
  -5  -3  -6  184.05    8.36
  -5  -3  -6  198.38    7.43
  -5  -3  -6  185.22    8.96
  -5  -3  -8  232.66    9.00
  -5  -3  -8  219.33    8.65
  -5  -3  -8  234.31    9.41
  -5  -3  -8  221.87    8.87
  -5  -3  -8  215.36    8.85
  -5  -3  -8  215.67    8.36
   5  -3   8  233.24    8.66
   5  -3   8  223.44    8.63
  -5  -3  -8  221.77    8.62
   5  -3   8  222.26    8.34
  -5  -3  -8  207.36    9.96
  -5   3  -8  230.42    8.88
  -5  -3 -10    4.56    2.46
  -5  -3 -10    2.35    1.17
   5  -3  10    3.87    1.41
  -5  -3 -10    6.40    1.65
  -5  -3 -10    5.68    1.54
  -5  -3 -10    3.82    1.27
   5  -3  10    3.25    1.01
  -5   3 -10    4.71    0.92
  -5  -3 -10    6.38    1.82
  -5   3 -10    2.28    1.26
  -5  -3 -10    3.06    1.00
  -5   3 -10    4.30    1.38
  -5  -3 -10    2.04    4.18
   5  -3  10    3.89    0.96
  -5  -3 -12    6.25    1.68
  -5  -3 -12    3.85    1.12
   5  -3  12    3.35    1.22
  -5  -3 -12    4.45    3.07
  -5   3 -12    2.32    0.92
  -5  -3 -12    5.17    1.46
  -5   3 -14   19.79    2.20
  -5   3 -14   16.20    1.49
   5  -3  14   16.79    1.72
   5  -3  14   17.54    2.04
  -5  -3 -14   16.66    2.23
  -5   3 -14   18.15    2.12
  -5  -3 -14   13.69    1.61
  -5  -3 -14   14.79    1.88
   5  -3  14   17.38    2.41
  -5  -3 -14   17.77    1.84
  -5  -3 -14   17.77    2.63
  -5  -3 -16  117.23    5.77
   5  -3  16  133.88    5.93
   5  -3  16  136.47    6.27
   5  -3  16  131.04    5.61
  -5   3 -16  122.45    6.22
  -5  -3 -16  122.34    5.70
  -5  -3 -18   98.91    4.81
   5  -3  18   90.10    4.58
   5  -3  18  103.78    5.05
   5  -3  18  100.26    5.26
   5  -3  18  110.18    5.44
  -5   3 -18  102.79    5.47
  -5   3 -18  106.12    5.58
  -5   3 -18   98.04    5.35
  -5   3 -20    0.17    1.65
  -5   3 -20    2.53    1.82
   5  -3  20    2.47    1.97
  -5  -3 -20    2.32    1.34
   5  -3  20    2.84    1.98
  -5   3 -20    2.20    1.25
  -5  -3 -20   -0.35    1.23
   5  -3  22   21.13    2.54
  -5  -3 -22   24.43    2.05
  -5   3 -22   28.45    2.11
  -5  -3 -22   27.68    2.14
  -5  -3 -22   23.04    2.15
  -5   3 -22   26.06    2.56
  -5   3 -22   29.65    2.90
   5  -3  24    4.52    1.60
   5   3  24    2.03    1.20
  -5  -3 -24    4.92    2.21
  -5  -3 -24    7.31    1.20
  -5  -3 -24    5.45    1.18
  -5   3 -24    7.09    1.25
  -5   3 -24    5.95    1.66
  -5   3 -24    7.56    1.57
   5   3  26    6.73    1.15
   5  -3  26    6.37    1.21
  -5  -3 -26    7.86    1.02
  -5  -3 -26    6.00    1.85
  -5   3 -26    6.90    1.24
   5  -3  28    1.30    0.67
  -5   3 -28    2.09    0.66
  -5  -3 -28    0.86    0.64
   5   3  28    1.34    0.57
   5   4 -29    0.66    0.87
  -5  -4  29    1.84    1.48
  -5   4  29    1.62    0.74
   5  -4 -29    2.19    0.73
  -5  -4  27    4.59    1.77
  -5   4  27    3.55    1.16
   5   4 -27    5.25    1.33
   5   4 -27    4.05    1.37
  -5   4  27    3.91    0.96
   5  -4 -27    4.38    1.17
   5   4 -27    2.36    1.00
   5  -4 -25    6.94    1.55
   5   4 -25    6.13    1.44
  -5   4  25    7.91    1.45
   5   4 -25   10.50    1.87
  -5  -4  25   10.67    2.33
  -5   4  25    6.93    1.34
   5   4 -23    3.44    1.52
   5  -4 -23    2.30    1.53
  -5   4  23    2.30    1.33
  -5   4  23    2.83    1.46
   5   4 -23    3.69    1.90
  -5   4  21    5.96    1.72
   5  -4 -21   10.69    4.70
   5  -4 -21    7.82    1.84
   5  -4 -21    9.86    1.97
   5   4 -21   10.87    1.97
  -5   4  19   47.27    3.17
   5  -4 -19   58.46    3.63
   5  -4 -19   54.05    6.82
   5  -4 -19   46.13    3.47
   5  -4 -19   60.05    3.96
   5   4 -19   42.31    3.28
   5  -4 -19   42.93    3.41
  -5  -4  19   50.31    4.09
  -5   4  19   48.53    3.19
  -5   4  17   86.27    4.59
   5  -4 -17  100.19    5.05
   5   4 -17   90.03    4.84
  -5  -4  17   86.46    5.52
  -5   4  17   93.49    4.63
  -5  -4  17   96.74    4.96
   5  -4 -17   89.64    8.54
   5  -4 -17  102.17    5.48
   5  -4 -17   95.80    5.05
   5  -4 -17   94.17    5.05
  -5  -4  15   27.90    2.62
   5  -4 -15   28.02    2.54
   5  -4 -15   29.98    2.62
   5  -4 -15   30.03    2.84
  -5   4  15   25.54    2.26
  -5  -4  15   26.51    3.52
  -5   4  15   27.11    2.25
   5  -4 -15   24.13    2.40
  -5  -4  15   28.17    3.25
  -5  -4  15   31.92    2.26
  -5   4  15   30.10    2.10
   5  -4 -15   23.13    5.66
  -5  -4  15   24.42    3.31
  -5  -4  13   29.10    3.49
  -5   4  13   34.18    2.38
  -5  -4  13   35.46    2.30
  -5   4  13   31.58    2.11
  -5  -4  13   31.38    3.32
   5  -4 -13   34.41    2.75
  -5   4  13   34.02    2.45
   5  -4 -13   35.07    2.69
   5  -4 -13   34.43    2.67
  -5  -4  13   33.10    2.70
  -5   4  11    0.54    1.18
   5   4 -11    0.74    1.21
  -5  -4  11    1.34    2.88
  -5  -4  11    0.67    1.93
  -5   4  11    0.84    0.96
  -5  -4  11    1.26    1.03
  -5  -4  11    4.96    2.33
   5  -4 -11    1.41    0.93
  -5  -4  11    1.98    2.06
  -5  -4   9  291.97   11.18
  -5  -4   9  286.14   10.90
   5  -4  -9  289.22   10.60
  -5   4   9  292.73   10.91
  -5  -4   9  303.14   10.76
  -5  -4   9  300.56   10.69
  -5   4   9  296.84   10.65
  -5  -4   9  270.39   13.07
   5  -4  -9  305.76   11.37
  -5  -4   9  288.66   11.57
  -5  -4   9  306.12   11.96
   5  -4  -9  294.19   11.24
  -5   4   9  286.28   10.89
  -5  -4   9  289.12   11.09
  -5  -4   7  153.80    7.15
  -5  -4   7  164.62    6.44
  -5  -4   7  168.91    6.85
   5  -4  -7  167.41    6.20
  -5  -4   7  151.53    7.21
  -5   4   7  157.94    6.41
  -5  -4   7  162.27    6.26
   5  -4  -7  162.61    6.73
  -5  -4   7  156.37    6.17
  -5   4   7  165.45    6.20
   5  -4  -7  158.59    6.70
  -5  -4   7  164.50    6.86
  -5   4   7  163.70    6.45
  -5  -4   7  166.28    6.62
  -5  -4   7  165.21    6.49
  -5  -4   7  178.32    8.21
  -5  -4   5  769.59   26.41
  -5  -4   5  782.67   26.30
  -5  -4   5  748.40   26.77
  -5  -4   5  780.23   26.39
   5  -4  -5  775.39   26.69
   5  -4  -5  759.69   26.18
  -5  -4   5  752.05   27.07
  -5  -4   5  750.81   26.20
  -5  -4   5  741.76   27.06
   5  -4  -5  773.29   26.22
  -5  -4   5  798.32   28.05
  -5  -4   5  756.10   26.12
  -5  -4   5  724.93   26.06
   5  -4  -5  760.49   26.69
  -5  -4   5  758.96   26.69
  -5   4   5  765.91   26.36
  -5  -4   5  786.12   26.54
  -5   4   5  795.52   26.43
  -5  -4   3    9.82    1.18
  -5  -4   3    8.75    1.58
   5  -4  -3   11.47    1.44
  -5  -4   3    7.64    1.72
  -5  -4   3    8.36    2.07
  -5  -4   3    7.93    1.31
  -5  -4   3    6.66    2.38
  -5  -4   3    9.33    0.97
  -5  -4   3    8.29    1.74
  -5  -4   3    7.13    1.10
   5  -4  -3    6.94    0.95
  -5   4   3    8.49    1.24
   5  -4  -3    6.36    1.29
  -5  -4   3    7.17    1.57
  -5  -4   3    7.67    1.40
  -5   4   3    7.41    1.24
  -5  -4   3    7.30    2.20
  -5  -4   1  133.51    5.85
  -5  -4   1  135.99    5.91
  -5  -4   1  129.17    5.88
  -5  -4   1  135.94    6.12
  -5  -4   1  135.55    5.26
  -5  -4   1  135.00    6.31
  -5   4   1  129.69    5.34
  -5  -4   1  132.83    5.43
  -5   4   1  133.24    5.30
  -5  -4   1  125.38    5.58
   5  -4  -1  137.87    5.58
  -5  -4   1  130.84    5.23
   5  -4  -1  137.66    5.13
  -5  -4   1  127.55    5.23
   5  -4  -1  135.11    5.13
  -5  -4   1  136.86    5.58
   5  -4  -1  136.22    5.60
  -5   4   1  132.31    5.38
  -5  -4  -1    1.93    1.77
  -5   4  -1    1.49    0.92
   5  -4   1    1.55    0.83
  -5  -4  -1    2.78    1.91
  -5  -4  -1    1.29    1.67
  -5  -4  -1   -0.62    1.80
  -5  -4  -1    0.44    1.53
  -5  -4  -1    1.37    2.18
  -5  -4  -1    1.63    0.94
  -5  -4  -1    1.35    1.03
  -5  -4  -1    1.23    0.96
   5  -4   1    0.73    1.12
   5  -4   1    0.79    0.75
  -5  -4  -1    1.97    0.95
  -5  -4  -1    1.32    1.23
  -5  -4  -1    0.44    1.74
   5  -4   1    1.60    1.06
  -5  -4  -1    2.14    1.27
  -5   4  -1    1.72    0.97
   5  -4   1    1.65    1.18
  -5  -4  -3  250.66    9.77
  -5  -4  -3  250.40   10.71
   5  -4   3  269.03    9.82
  -5  -4  -3  244.99    9.79
  -5  -4  -3  256.18   10.79
  -5   4  -3  252.66    9.57
  -5  -4  -3  246.82   10.17
  -5  -4  -3  260.91   11.57
   5  -4   3  259.56    9.34
  -5  -4  -3  267.58   10.22
  -5  -4  -3  258.24    9.51
  -5  -4  -3  267.20   10.72
  -5  -4  -3  264.45    9.55
  -5  -4  -3  253.28    9.69
  -5  -4  -3  248.39   10.98
  -5  -4  -3  270.05    9.53
   5  -4   3  269.37    9.90
  -5   4  -3  258.64    9.64
  -5  -4  -3  266.83    9.79
   5  -4   3  262.03    9.78
  -5  -4  -5  147.44    7.42
  -5   4  -5  151.19    6.04
  -5  -4  -5  146.35    6.77
   5  -4   5  158.68    6.37
  -5  -4  -5  136.34    7.35
  -5  -4  -5  151.29    6.32
  -5  -4  -5  162.21    6.79
  -5  -4  -5  152.50    7.34
  -5  -4  -5  153.48    6.25
   5  -4   5  157.58    6.30
  -5  -4  -5  142.79    6.27
   5  -4   5  152.08    6.23
  -5  -4  -5  158.94    6.00
   5  -4   5  149.90    5.95
  -5  -4  -5  149.95    6.06
  -5  -4  -5  156.77    6.34
  -5  -4  -5  146.28    6.28
  -5  -4  -7  142.90    5.85
   5  -4   7  135.94    5.46
  -5  -4  -7  137.65    5.95
  -5  -4  -7  141.59    5.64
  -5  -4  -7  132.66    7.78
   5  -4   7  136.98    5.54
  -5  -4  -7  140.83    6.56
  -5   4  -7  129.84    5.61
  -5  -4  -7  140.85    5.89
  -5  -4  -7  134.14    5.84
  -5  -4  -9    3.96    1.35
   5  -4   9    2.74    1.05
  -5  -4  -9    3.90    1.54
  -5  -4  -9    3.28    2.08
   5  -4   9    3.92    1.13
  -5  -4  -9    3.33    1.12
  -5  -4  -9    4.45    1.14
  -5   4 -11   58.46    3.49
  -5  -4 -11   54.21    4.14
  -5  -4 -11   57.02    4.14
  -5  -4 -11   59.19    3.31
   5  -4  11   62.86    2.97
  -5  -4 -11   56.37    3.17
   5  -4  11   59.37    3.06
  -5  -4 -11   57.25    3.32
  -5  -4 -11   53.42    2.99
  -5  -4 -11   56.56    3.31
   5  -4  11   56.41    3.29
  -5  -4 -11   53.13    6.98
  -5  -4 -11   60.19    3.49
  -5   4 -11   53.11    3.49
  -5  -4 -13   57.97    3.34
  -5  -4 -13   59.49    4.48
  -5  -4 -13   56.44    4.46
  -5  -4 -13   63.54    3.60
   5  -4  13   63.91    3.61
  -5   4 -13   60.75    3.94
  -5   4 -13   64.05    3.89
   5  -4  13   68.23    3.96
  -5  -4 -13   68.94    3.48
   5  -4  13   69.24    3.46
  -5  -4 -13   66.10    3.67
   5  -4  15  134.13    6.27
   5  -4  15  140.37    6.07
  -5   4 -15  131.82    6.48
   5   4  15  124.69    5.73
  -5   4 -15  139.27    6.46
  -5  -4 -15  135.66    6.10
  -5  -4 -15  136.27    5.89
  -5  -4 -15  112.40    6.95
   5  -4  17   43.04    3.25
  -5  -4 -17   43.78    2.82
   5  -4  17   45.62    3.02
  -5  -4 -17   45.36    3.02
  -5  -4 -17   43.24    2.75
   5  -4  17   42.55    3.33
   5   4  17   34.69    2.74
  -5   4 -17   40.12    3.25
   5  -4  17   45.05    2.78
  -5  -4 -17   34.54    3.81
  -5  -4 -19    4.58    1.43
  -5  -4 -19    5.38    1.37
   5  -4  19    2.90    1.85
  -5   4 -19    4.86    1.90
  -5   4 -19    6.93    1.93
  -5   4 -19    3.66    1.80
   5  -4  19    4.98    1.94
   5   4  19    3.71    1.46
  -5  -4 -19    4.83    1.43
  -5  -4 -19    6.34    2.57
   5  -4  19    6.28    1.44
  -5   4 -21    1.29    1.57
  -5   4 -21    1.78    1.58
  -5  -4 -21    2.69    1.18
  -5   4 -21    1.94    1.12
  -5  -4 -21    2.64    1.14
  -5  -4 -23    9.72    2.18
  -5   4 -23   14.56    1.39
  -5   4 -23   15.33    1.83
  -5   4 -23   12.90    1.89
   5  -4  23   13.55    1.80
   5   4  23   12.11    1.44
  -5  -4 -23   12.14    1.64
  -5  -4 -23   16.37    1.49
   5   4  25    3.00    0.91
  -5  -4 -25    7.38    1.15
  -5  -4 -25    6.68    1.01
  -5   4 -25    7.59    1.28
  -5  -4 -25    7.05    0.98
   5  -4  25    8.80    1.14
  -5  -4 -25    1.54    1.40
  -5  -4 -27    3.21    0.61
  -5   4 -27    1.47    0.65
   5   5 -28    1.97    0.71
  -5   5  28    1.79    0.62
  -5  -5  26    6.48    1.98
  -5   5  26    5.89    1.09
  -5  -5  26    5.78    2.09
  -5  -5  26    6.78    1.75
   5  -5 -26    7.44    1.10
   5   5 -26    7.23    1.34
  -5   5  26    6.49    1.01
  -5  -5  24   14.56    2.82
  -5   5  24   13.47    1.57
  -5  -5  24   14.52    2.42
  -5   5  24   15.17    1.53
   5  -5 -24   12.09    1.41
   5  -5 -24   14.19    1.66
   5   5 -24   12.13    1.54
   5   5 -24   13.03    1.98
  -5   5  22    5.25    1.42
  -5  -5  22   10.41    3.13
   5   5 -22    7.00    2.06
   5  -5 -20   10.79    1.93
  -5   5  20   12.18    1.79
  -5   5  20   15.83    1.92
   5  -5 -20   16.85    4.85
  -5  -5  20   12.19    2.60
  -5   5  18   63.71    3.68
  -5  -5  18   68.17    4.67
   5  -5 -18   61.57    7.63
   5  -5 -18   57.46    3.73
   5  -5 -18   61.42    3.91
  -5  -5  18   66.40    4.03
  -5  -5  16   24.03    3.26
  -5  -5  16   24.38    2.14
  -5   5  16   15.52    2.01
  -5  -5  16   15.45    3.24
   5  -5 -16   18.93    2.27
   5  -5 -16   20.00    2.34
   5  -5 -16   24.13    6.14
  -5  -5  16   20.24    4.55
  -5  -5  16   21.29    2.51
  -5   5  16   18.83    2.15
   5  -5 -14   28.51    2.47
   5  -5 -14   25.32    2.45
  -5  -5  14   24.63    3.52
  -5   5  14   21.02    2.14
  -5  -5  14   23.38    2.62
   5  -5 -14   24.20    1.91
  -5   5  14   24.70    2.32
   5  -5 -14   28.08    5.90
  -5  -5  12   15.76    3.02
  -5  -5  12   16.10    1.74
   5  -5 -12   15.72    1.69
   5  -5 -12   11.30    4.95
   5  -5 -12   15.07    1.95
   5  -5 -12   16.68    2.02
   5  -5 -12   15.52    1.54
  -5  -5  12   17.20    2.33
  -5   5  12   12.97    1.90
  -5   5  12   17.18    1.89
   5  -5 -10   15.52    4.95
  -5   5  10   13.72    1.73
  -5  -5  10   21.95    2.39
   5  -5 -10   17.38    1.54
  -5   5  10   15.72    1.82
  -5  -5  10   18.71    1.81
  -5  -5  10   19.65    3.04
  -5  -5  10   16.78    1.68
   5  -5 -10   16.03    1.68
  -5  -5  10   13.09    3.88
  -5  -5  10   14.17    2.20
   5  -5 -10   13.94    1.86
   5  -5 -10   16.26    1.98
  -5  -5  10   13.17    3.07
  -5  -5  10   16.06    1.94
  -5  -5   8   81.43    3.97
  -5  -5   8   70.91    4.69
  -5  -5   8   81.40    3.77
  -5  -5   8   77.91    5.02
   5  -5  -8   81.16    3.64
  -5   5   8   75.44    3.81
   5  -5  -8   80.08    4.07
   5  -5  -8   80.20    3.71
  -5  -5   8   77.44    4.18
   5  -5  -8   85.64    4.24
  -5   5   8   80.50    3.90
  -5  -5   8   77.50    4.24
   5  -5  -8   59.17    7.03
  -5  -5   8   78.23    3.63
  -5  -5   6   11.28    1.57
  -5  -5   6    9.16    1.31
   5  -5  -6   11.68    1.58
   5  -5  -6   12.04    1.59
  -5  -5   6    9.82    1.55
  -5   5   6   12.72    1.53
   5  -5  -6   12.11    4.59
   5  -5  -6   10.25    1.30
  -5  -5   6    9.38    1.23
   5  -5  -4    6.33    1.42
  -5   5   4    5.55    1.16
  -5  -5   4    4.51    1.96
   5  -5  -4    6.68    1.12
  -5  -5   4    4.21    1.15
  -5   5   4    3.79    1.18
  -5  -5   4    4.21    1.37
   5  -5  -2   60.08    2.95
  -5  -5   2   58.66    3.05
   5  -5  -2   61.74    2.97
   5  -5  -2   54.35    6.15
  -5  -5   2   62.88    2.99
   5  -5  -2   62.96    3.38
  -5   5   2   60.25    3.08
  -5  -5   0  107.73    4.63
   5  -5   0  109.06    4.50
   5  -5   0  104.03    4.47
  -5  -5   0   94.64    5.82
   5  -5   0  109.15    4.97
  -5  -5   0  117.11    5.51
  -5  -5  -2  112.54    4.97
  -5  -5  -2  106.21    5.49
  -5  -5  -2  115.40    4.76
  -5  -5  -2  106.22    6.81
   5  -5   2  107.93    4.95
  -5  -5  -2  106.25    4.68
  -5  -5  -2  114.55    4.75
   5  -5   2  113.39    5.14
  -5   5  -2  110.14    4.77
   5  -5   2  109.89    5.02
  -5  -5  -2   98.38    5.66
  -5  -5  -4  168.42    6.63
  -5   5  -4  159.56    6.59
  -5  -5  -4  166.50    6.82
   5  -5   4  157.99    6.81
   5  -5   4  156.08    6.56
  -5  -5  -4  178.39    6.68
   5  -5   4  176.79    7.12
  -5  -5  -4  159.32    7.39
  -5  -5  -4  155.42    7.59
  -5  -5  -4  165.80    6.96
  -5  -5  -6  108.07    6.01
  -5  -5  -6  119.66    5.15
  -5  -5  -6  117.88    5.00
   5  -5   6  113.05    4.83
  -5  -5  -6  112.82    5.22
   5  -5   6  120.45    5.27
  -5  -5  -6  126.95    8.03
  -5  -5  -6  124.95    4.98
  -5   5  -6  102.67    4.85
   5  -5   6  106.84    4.78
   5  -5   6  103.90    4.83
  -5  -5  -6  108.90    4.91
  -5  -5  -6  105.28    5.19
  -5  -5  -8   43.37    2.79
  -5  -5  -8   37.65    2.57
  -5  -5  -8   40.29    2.61
   5  -5   8   43.18    2.61
  -5  -5  -8   44.68    2.58
  -5   5  -8   38.67    3.02
  -5  -5  -8   38.50    5.04
   5  -5   8   41.44    2.51
  -5  -5  -8   43.66    2.87
  -5  -5  -8   37.50    2.85
   5  -5   8   39.46    2.67
  -5  -5 -10   23.62    2.05
  -5  -5 -10   23.90    2.05
   5  -5  10   22.68    1.96
  -5  -5 -10   22.78    1.97
  -5   5 -10   20.87    2.39
   5  -5  10   24.34    2.24
   5  -5  10   21.74    1.93
  -5  -5 -10   23.20    2.16
  -5   5 -10   24.67    2.41
  -5  -5 -10   20.98    2.29
  -5  -5 -12   60.59    3.37
  -5  -5 -12   63.45    3.46
  -5   5 -12   63.68    3.84
  -5   5 -12   59.11    3.95
   5  -5  12   64.05    3.54
   5  -5  12   59.66    3.22
  -5  -5 -12   60.68    3.47
  -5  -5 -12   57.68    3.72
   5  -5  12   57.79    3.36
  -5  -5 -14   13.84    1.82
  -5   5 -14   13.75    2.12
  -5  -5 -14   13.24    1.76
   5  -5  14   15.15    1.90
  -5   5 -14    9.62    2.05
  -5  -5 -14   11.23    1.58
  -5  -5 -14   14.30    2.11
   5  -5  14   17.05    1.91
   5  -5  16   28.12    2.26
   5  -5  16   24.16    2.26
  -5   5 -16   22.36    2.60
  -5  -5 -16   24.98    2.51
  -5  -5 -16   25.03    2.26
  -5  -5 -16   23.45    2.06
  -5  -5 -16   20.44    2.04
   5  -5  18    5.51    1.43
  -5  -5 -18    4.89    1.65
  -5  -5 -18    6.11    1.45
  -5  -5 -18    5.29    1.40
  -5   5 -18    3.77    1.76
  -5   5 -18    4.81    1.79
  -5  -5 -18    5.03    1.29
  -5  -5 -20    3.94    1.10
  -5   5 -20    4.40    1.57
  -5   5 -20    3.83    1.09
   5  -5  20    3.48    1.46
  -5  -5 -20    2.27    1.09
  -5  -5 -20    3.68    1.23
  -5  -5 -20    3.18    1.36
  -5   5 -20    4.87    1.56
  -5   5 -20    2.77    1.52
  -5  -5 -22   15.70    1.58
  -5   5 -22   14.12    1.83
  -5   5 -22   16.81    1.80
  -5  -5 -22   14.89    1.43
  -5  -5 -24    7.07    0.93
  -5  -5 -24    6.58    1.43
  -5   5 -24    7.22    1.12
  -5  -5 -24    8.24    0.97
  -5  -6  25    6.25    1.68
  -5   6  25    4.87    0.84
  -5   6  25    3.87    0.72
  -5  -6  23   17.94    2.77
   5  -6 -23   20.11    1.55
   5   6 -23   23.33    2.02
  -5   6  23   18.31    1.55
  -5   6  23   20.83    1.60
  -5  -6  23   18.66    3.01
   5  -6 -21   21.24    1.66
  -5  -6  21   19.22    3.31
   5   6 -21   17.86    2.19
  -5   6  21   19.83    1.79
  -5   6  21   17.87    1.71
  -5  -6  21   16.62    2.38
  -5  -6  21   19.40    2.70
   5  -6 -21   18.79    1.75
  -5   6  19   25.62    2.08
   5  -6 -19   29.12    2.08
  -5  -6  19   24.46    3.04
   5  -6 -17    4.77    1.28
   5  -6 -17    2.01    1.37
  -5   6  17    4.34    1.49
   5  -6 -17   -3.30    4.77
  -5   6  17    2.57    1.33
  -5  -6  17    6.02    3.78
  -5  -6  17    3.94    1.87
  -5  -6  17    0.20    2.30
  -5  -6  15    2.61    2.62
   5  -6 -15    0.52    1.18
   5  -6 -15   -1.28    1.39
  -5  -6  15    4.07    2.79
  -5  -6  15   -1.45    1.81
   5  -6 -15   -1.18    4.65
  -5  -6  15    0.84    3.86
  -5   6  15   -0.92    1.42
  -5  -6  13   18.16    3.21
  -5  -6  13   17.39    1.78
   5  -6 -13   16.30    5.77
   5  -6 -13   16.51    1.98
  -5   6  13   15.36    1.96
   5  -6 -13   14.35    2.01
  -5  -6  13   19.81    2.49
   5  -6 -13   18.30    1.78
  -5   6  13   21.02    2.06
  -5  -6  11   14.13    3.00
   5  -6 -11   16.19    1.77
  -5  -6  11   13.87    4.12
   5  -6 -11   14.99    1.91
  -5  -6  11   19.59    2.54
   5  -6 -11   17.09    1.74
  -5   6  11   18.19    1.97
  -5   6  11   18.45    1.99
   5  -6 -11   19.10    2.02
   5  -6  -9   81.78    4.24
  -5   6   9   81.36    4.07
   5  -6  -9   75.55    8.51
  -5  -6   9   75.52    4.17
  -5  -6   9   80.29    4.52
   5  -6  -9   79.85    3.82
  -5   6   9   75.40    3.99
  -5  -6   9   76.01    3.93
   5  -6  -9   85.41    4.38
  -5  -6   7   23.83    2.10
  -5  -6   7   26.37    2.79
  -5   6   7   28.94    2.29
  -5   6   7   28.90    2.30
   5  -6  -7   26.74    2.07
  -5  -6   7   29.00    5.25
  -5   6   7   26.47    2.26
  -5  -6   7   29.54    2.44
   5  -6  -7   30.18    2.44
   5  -6  -7   27.59    5.86
  -5  -6   7   29.90    3.42
  -5  -6   7   27.96    2.69
  -5   6   7   29.00    2.25
  -5  -6   5   50.48    4.31
  -5  -6   5   57.54    3.35
  -5  -6   5   59.30    3.06
   5  -6  -5   51.85    2.92
   5  -6  -5   50.60    6.70
   5  -6  -5   59.58    3.38
  -5   6   5   55.64    3.10
  -5   6   5   52.95    3.16
  -5  -6   5   60.38    3.40
   5  -6  -5   55.61    3.26
   5  -6  -5   54.67    3.01
  -5   6   5   57.74    3.23
  -5  -6   5   49.59    3.52
  -5  -6   5   58.61    3.57
  -5  -6   5   51.22    4.29
   5  -6  -3   76.00    3.86
  -5   6   3   69.25    3.63
  -5  -6   3   76.03    3.80
   5  -6  -3   66.56    3.68
   5  -6  -3   67.16    3.44
  -5  -6   3   69.89    3.73
  -5  -6   3   69.14    3.49
   5  -6  -3   74.91    3.85
  -5  -6   3   65.06    4.10
  -5   6   3   71.22    3.70
   5  -6  -3   66.96    3.45
   5  -6  -3   65.46    7.07
  -5  -6   3   70.34    3.62
  -5  -6   3   73.98    4.00
  -5  -6   3   56.51    4.52
   5  -6  -1    1.80    1.28
  -5  -6   1    3.57    2.33
  -5  -6   1    2.57    2.00
  -5  -6   1    1.47    1.39
  -5   6   1    2.25    1.27
   5  -6  -1    2.16    1.27
  -5   6   1    2.17    1.18
  -5  -6   1    2.23    1.28
   5  -6  -1    1.01    1.12
  -5  -6   1    1.87    1.21
   5  -6  -1    1.22    1.40
  -5  -6   1    4.35    2.25
  -5  -6   1    1.63    1.52
  -5  -6   1    1.70    1.47
   5  -6   1   28.60    2.20
  -5  -6  -1   24.11    4.64
   5  -6   1   23.89    2.24
  -5  -6  -1   28.76    2.17
   5  -6   1   29.20    2.05
  -5  -6  -1   30.16    2.20
  -5   6  -1   28.18    2.21
  -5  -6  -1   26.35    2.88
   5  -6   1   28.08    2.34
  -5  -6  -1   28.75    2.91
  -5   6  -1   30.15    2.16
  -5  -6  -1   29.53    2.36
  -5  -6  -1   28.98    2.47
   5  -6   3   83.10    4.07
  -5  -6  -3   72.73    4.55
  -5   6  -3   71.46    3.71
   5  -6   3   75.16    3.76
  -5  -6  -3   72.12    3.76
  -5  -6  -3   67.71    4.16
  -5  -6  -3   70.65    3.71
  -5  -6  -3   76.02    3.74
  -5   6  -5   54.54    3.13
   5  -6   5   56.27    3.12
  -5  -6  -5   54.27    3.07
  -5  -6  -5   54.48    3.99
  -5  -6  -5   58.65    3.20
  -5  -6  -5   51.67    3.52
   5  -6   5   54.61    3.11
  -5  -6  -7    7.36    1.82
  -5  -6  -7    6.44    2.36
  -5  -6  -7    6.18    1.84
  -5  -6  -7    9.55    1.56
   5  -6   7    5.25    1.47
  -5   6  -7    6.33    1.30
  -5   6  -7    8.14    1.89
  -5  -6  -7    5.90    1.46
   5  -6   7    6.45    1.44
   5  -6   7    8.70    1.52
  -5  -6  -9    4.95    1.38
  -5   6  -9    2.89    1.81
   5  -6   9    5.63    1.39
   5  -6   9    5.62    1.45
  -5  -6  -9    4.48    1.51
  -5  -6  -9    5.19    1.75
  -5   6  -9    8.19    1.78
  -5  -6  -9    3.23    2.32
  -5  -6  -9    3.19    1.30
  -5   6 -11    3.68    1.63
   5  -6  11    2.83    1.48
  -5  -6 -11    4.11    1.71
  -5  -6 -11   -1.95    5.69
  -5  -6 -11    2.52    1.20
  -5   6 -11    2.90    1.81
  -5  -6 -11    2.44    1.30
   5  -6  13   22.33    2.07
  -5  -6 -13   20.84    2.26
  -5   6 -13   20.86    2.48
  -5  -6 -13   22.90    1.95
  -5  -6 -13   20.47    2.05
  -5   6 -13   22.95    2.41
  -5  -6 -13   25.38    2.10
   5  -6  15    6.92    1.51
  -5  -6 -15    5.90    1.61
  -5  -6 -15    7.39    1.36
  -5   6 -15    6.58    1.79
   5   6  15    4.73    1.37
  -5   6 -15    7.30    1.80
  -5  -6 -15    7.26    1.45
   5  -6  17   44.24    2.60
  -5  -6 -17   46.12    2.76
  -5  -6 -17   39.23    2.40
   5   6  17   36.82    2.52
  -5   6 -17   43.05    3.00
  -5  -6 -17   45.53    2.58
   5   6  19   33.04    2.22
  -5  -6 -19   40.00    2.36
  -5  -6 -19   42.59    2.31
  -5   6 -19   35.71    2.47
  -5  -6 -19   35.65    2.92
   5  -6  19   42.57    2.32
  -5   6 -19   38.15    2.62
  -5   6 -19   39.12    2.66
  -5  -6 -21   11.24    1.10
  -5  -6 -21    6.90    1.62
   5   6  21    7.30    1.10
  -5  -6 -21    9.16    0.92
  -5   6 -21    7.07    1.28
  -5   6 -21    8.72    1.32
  -5   6 -23    0.40    0.67
  -5  -6 -23    0.10    0.51
  -5  -6 -23    0.17    0.95
  -5  -7  22    4.60    1.78
  -5   7  22    2.12    0.55
  -5  -7  22    0.84    1.36
  -5  -7  22    3.77    1.37
   5  -7 -22    3.95    0.65
  -5   7  22    1.71    0.69
  -5  -7  22    2.23    1.59
  -5  -7  20    0.96    2.23
  -5   7  20    2.59    0.90
  -5  -7  20    1.05    2.22
   5   7 -20    2.86    1.33
  -5   7  20    1.59    0.91
  -5   7  20    2.50    0.84
   5  -7 -20    2.32    0.79
  -5  -7  18   12.96    2.39
  -5  -7  18   12.76    2.28
  -5   7  18   11.10    1.27
  -5   7  18    8.82    1.27
  -5  -7  18   10.75    3.14
  -5   7  18   10.27    1.35
  -5  -7  18    7.52    2.84
  -5  -7  16   16.41    3.55
  -5   7  16   19.44    1.77
  -5  -7  16   19.27    4.07
  -5  -7  16   18.84    2.16
  -5   7  16   17.42    1.74
  -5  -7  16   20.23    2.84
  -5   7  16   16.51    1.61
  -5  -7  16   14.26    2.62
   5  -7 -16   20.34    1.67
  -5   7  16   18.80    1.71
  -5  -7  16   14.69    2.81
   5  -7 -14   15.19    1.55
  -5   7  14   13.10    1.70
  -5  -7  14   11.68    2.61
  -5  -7  12   17.71    3.54
  -5   7  12   21.02    2.03
  -5  -7  12   17.83    3.01
  -5  -7  12   25.10    2.55
  -5  -7  12   17.44    4.84
  -5   7  12   20.66    1.98
   5  -7 -12   23.79    1.91
   5  -7 -12   24.72    1.95
   5  -7 -12   15.42    5.66
  -5   7  12   20.37    1.92
  -5   7  10   21.83    2.10
  -5  -7  10   29.26    3.45
  -5  -7  10   25.46    2.63
  -5  -7  10   22.80    5.11
  -5   7  10   21.67    2.08
   5  -7 -10   26.76    2.05
  -5  -7  10   20.19    4.54
   5  -7 -10   26.31    2.07
   5  -7 -10   25.19    5.68
  -5   7  10   30.28    2.25
  -5  -7   8    7.46    1.75
  -5   7   8    5.68    1.44
  -5  -7   8    5.88    2.68
  -5  -7   8    7.14    2.00
  -5  -7   8   10.48    4.56
  -5   7   8    7.68    1.48
   5  -7  -8    5.08    1.25
  -5  -7   8   10.42    4.24
   5  -7  -8    2.76    4.59
   5  -7  -8    8.59    1.42
  -5   7   8    8.40    1.49
  -5  -7   6    3.63    4.45
  -5  -7   6   -0.21    2.37
   5  -7  -6    0.56    1.07
  -5  -7   6    0.44    4.01
  -5  -7   6    0.40    2.51
   5  -7  -6    0.95    1.09
   5  -7  -6   -0.53    4.76
  -5  -7   6    0.23    1.58
  -5   7   6    0.68    1.22
  -5   7   6    1.60    1.29
  -5  -7   6    1.58    1.78
  -5  -7   4    0.19    1.28
  -5  -7   4    0.20    2.36
  -5  -7   4   -0.44    4.23
  -5   7   4    0.58    1.14
  -5  -7   4   -0.63    2.04
  -5  -7   4   -0.45    4.04
   5  -7  -4    0.60    1.24
  -5   7   4    1.11    1.20
  -5  -7   4    2.46    1.59
   5  -7  -4   -0.37    1.12
   5  -7  -4   -2.96    4.39
  -5  -7   4   -1.36    1.64
  -5  -7   4   -2.13    2.68
  -5  -7   4    3.24    3.17
  -5  -7   2   -0.34    1.45
   5  -7  -2    0.73    1.20
  -5  -7   2    1.80    2.71
  -5  -7   2   -2.97    4.07
  -5  -7   2    1.05    1.63
  -5   7   2    2.52    1.23
   5  -7  -2    0.57    1.36
  -5  -7   2    2.37    1.86
  -5   7   2    1.85    1.28
   5  -7  -2    1.56    1.32
  -5  -7   2    0.93    1.27
  -5  -7   2   -1.38    4.14
  -5  -7   2    0.29    1.86
  -5  -7   0    4.13    4.11
  -5  -7   0    6.73    2.09
   5  -7   0    6.03    1.48
  -5  -7   0    6.17    1.48
  -5  -7   0    8.99    1.87
  -5  -7   0    8.25    2.02
  -5  -7   0    4.37    3.86
  -5   7   0    7.42    1.43
  -5  -7   0   10.67    1.86
  -5  -7  -2   37.85    2.82
   5  -7   2   36.98    2.49
  -5   7  -2   32.11    2.35
  -5  -7  -2   32.19    2.53
   5  -7   2   34.68    2.52
  -5  -7  -2   34.98    2.48
  -5  -7  -2   30.58    3.11
  -5  -7  -2   26.11    5.26
  -5  -7  -2   29.22    2.54
  -5  -7  -4   55.70    3.36
  -5  -7  -4   49.81    3.87
  -5  -7  -4   51.36    3.25
  -5  -7  -4   48.08    3.09
   5  -7   4   46.99    2.99
  -5   7  -4   53.94    3.02
   5  -7   4   49.15    3.05
  -5  -7  -4   56.14    3.10
  -5  -7  -4   43.71    5.91
  -5  -7  -4   57.83    3.18
   5  -7   6   24.29    2.09
  -5  -7  -6   26.23    2.35
  -5  -7  -6   26.30    2.41
  -5   7  -6   28.63    2.48
  -5  -7  -6   25.04    2.93
   5  -7   6   22.72    2.05
  -5  -7  -6   24.91    2.18
  -5  -7  -6   27.63    2.16
  -5   7  -6   25.43    2.56
  -5  -7  -6   25.50    4.82
  -5  -7  -6   28.04    2.25
   5  -7   6   24.14    2.13
   5  -7   8    0.68    1.19
  -5   7  -8    0.41    1.35
  -5  -7  -8    1.24    1.22
   5  -7   8    2.02    1.22
  -5  -7  -8   -2.09    6.13
  -5  -7  -8    0.56    1.47
  -5  -7  -8   -4.71    3.83
  -5  -7  -8    1.61    1.12
  -5   7  -8    0.33    1.48
  -5  -7  -8    1.04    2.00
  -5  -7  -8    0.53    1.31
   5  -7  10   -0.10    1.30
  -5  -7 -10    2.56    1.28
  -5   7 -10    0.95    1.40
   5  -7  10    1.02    1.17
  -5  -7 -10    2.11    1.15
  -5   7 -10    2.35    1.57
  -5  -7 -10    1.38    1.48
  -5  -7 -10    0.67    2.06
  -5  -7 -10    1.43    1.21
   5  -7  12    8.75    1.72
  -5  -7 -12   14.50    1.54
  -5  -7 -12   12.93    1.69
  -5  -7 -12   12.60    5.16
   5  -7  12   15.69    1.71
  -5  -7 -12   12.54    2.28
  -5  -7 -12   11.37    1.47
  -5  -7 -14   21.45    1.67
  -5  -7 -14   18.19    2.38
  -5  -7 -14   18.72    1.70
  -5  -7 -14   19.51    1.63
  -5   7 -14   17.39    1.89
   5  -7  14   18.44    2.53
   5  -7  14   21.28    1.80
   5   7  16    7.84    1.15
  -5   7 -16   11.17    1.49
  -5   7 -16   13.27    1.67
  -5  -7 -16   11.15    1.21
  -5  -7 -16   11.68    1.28
  -5  -7 -16   11.29    1.91
  -5   7 -18   -0.14    0.86
  -5   7 -18   -0.32    1.01
  -5  -7 -18    0.99    0.72
  -5  -7 -18    0.62    1.34
  -5  -7 -18    0.21    0.79
  -5  -7 -20    3.31    0.71
  -5   7 -20    1.93    0.71
  -5  -8  17   -0.65    1.63
  -5  -8  17   -1.61    1.84
   5  -8 -17   -0.08    0.62
  -5  -8  17   -0.32    2.06
  -5   8  17    0.15    0.68
  -5   8  17    0.25    0.52
  -5  -8  15   -0.97    1.97
  -5  -8  15    1.29    2.23
  -5  -8  15    3.66    2.62
   5  -8 -15    0.10    0.73
  -5   8  15    0.26    0.64
  -5   8  15    0.25    0.81
  -5  -8  15    1.94    1.73
  -5   8  13    3.72    1.04
  -5  -8  13    1.87    2.06
  -5  -8  13    2.77    2.52
  -5  -8  13    3.48    2.23
  -5   8  13    1.10    0.87
  -5  -8  13    4.27    1.53
  -5  -8  13    3.11    3.05
   5  -8 -13    1.49    0.87
  -5  -8  11    1.21    2.29
  -5   8  11    1.51    1.02
  -5  -8  11   -2.78    2.83
   5  -8 -11    1.53    0.94
  -5   8  11    2.01    0.94
  -5  -8  11    2.79    1.48
  -5  -8  11    4.83    3.54
  -5  -8  11    3.04    2.11
   5  -8 -11    1.99    0.97
  -5  -8   9    0.35    3.63
  -5  -8   9    2.11    1.53
  -5   8   9    2.38    1.05
  -5  -8   9    5.28    2.88
  -5  -8   9    2.02    2.60
  -5   8   9    2.03    1.12
  -5  -8   9   -2.52    3.39
   5  -8  -9    2.14    1.02
   5  -8  -9    4.84    1.14
  -5  -8   9    6.59    2.27
   5  -8  -7    0.83    1.10
  -5  -8   7    0.52    2.02
  -5  -8   7   -2.85    2.81
  -5   8   7    1.49    1.02
  -5  -8   7   -0.36    3.56
  -5  -8   7    6.88    3.63
  -5  -8   7    6.27    5.27
  -5  -8   7    2.18    1.55
   5  -8  -7    1.41    1.03
   5  -8  -5    0.98    1.01
  -5   8   5   -0.09    0.98
  -5  -8   5    0.73    3.67
  -5  -8   5    2.18    1.59
   5  -8  -5    0.52    1.12
  -5  -8   5    0.50    2.04
  -5  -8   5    0.77    3.68
   5  -8  -3   25.43    1.87
  -5  -8   3   17.87    2.86
  -5  -8   3   13.99    4.44
  -5  -8   3   19.05    2.11
  -5   8   3   19.51    1.77
  -5  -8   3   20.05    1.69
   5  -8  -1   37.40    2.41
   5  -8  -1   40.59    2.41
  -5  -8   1   26.44    4.48
  -5   8   1   33.72    2.23
[truncated: 888,614 more chars]
