# Supplementary material for: Crystalline nitrogen chain radical anions
Source: Nat Chem. 2026 Feb 10;18(4):686–94. doi: 10.1038/s41557-025-02040-2 (PMC13061614; doi:10.1038/s41557-025-02040-2)
Supplement: Supplementary file 4 — Raw data associated with [K(crypt)][4]. [file 41557_2025_2040_MOESM4_ESM.zip]

Archive with 12 entries (7 files):
- Supplementary_Data_3/
- Supplementary_Data_3/Description of Additional Supplementary Files.docx
- Supplementary_Data_3/Folder 1 UV-Vis/
- Supplementary_Data_3/Folder 1 UV-Vis/UV data points.csv
- Supplementary_Data_3/Folder 2 Cyclic Voltammetry/
- Supplementary_Data_3/Folder 2 Cyclic Voltammetry/CV data points.xlsx
- Supplementary_Data_3/Folder 3 EPR/
- Supplementary_Data_3/Folder 3 EPR/001_4Cl_THF_9.858944GHz_rt_20scans_0.2G.DSC
- Supplementary_Data_3/Folder 3 EPR/001_4Cl_THF_9.858944GHz_rt_20scans_0.2G.DTA
- Supplementary_Data_3/Folder 4 XRD/
- Supplementary_Data_3/Folder 4 XRD/check_cif.pdf
- Supplementary_Data_3/Folder 4 XRD/kcrypt_4.cif
