# Supplementary material for: Crystalline nitrogen chain radical anions
Source: Nat Chem. 2026 Feb 10;18(4):686–94. doi: 10.1038/s41557-025-02040-2 (PMC13061614; doi:10.1038/s41557-025-02040-2)
Supplement: Supplementary file 4 — Raw data associated with [K(crypt)][4]. [file 41557_2025_2040_MOESM4_ESM.zip › Supplementary_Data_3/Folder 1 UV-Vis/UV data points.csv]

Wavelength [nm]	Absorbance [A]
190.00	-0.00764
190.20	-0.00759
190.40	-0.00760
190.60	-0.00769
190.80	-0.00781
191.00	-0.00775
191.20	-0.00734
191.40	-0.00698
191.60	-0.00752
191.80	-0.00976
192.00	-0.01449
192.20	-0.02247
192.40	-0.03218
192.60	-0.03659
192.80	-0.02811
193.00	-0.00836
193.20	0.01024
193.40	0.01592
193.60	0.00973
193.80	0.00025
194.00	-0.00513
194.20	-0.00459
194.40	0.00216
194.60	0.01270
194.80	0.01924
195.00	0.01367
195.20	-0.00356
195.40	-0.02354
195.60	-0.03806
195.80	-0.04727
196.00	-0.05545
196.20	-0.06522
196.40	-0.07336
196.60	-0.07531
196.80	-0.06777
197.00	-0.04949
197.20	-0.01986
197.40	0.01406
197.60	0.03886
197.80	0.04304
198.00	0.02862
198.20	0.00307
198.40	-0.02665
198.60	-0.05507
198.80	-0.07709
199.00	-0.09121
199.20	-0.10100
199.40	-0.11000
199.60	-0.11664
199.80	-0.11584
200.00	-0.10331
200.20	-0.07922
200.40	-0.04521
200.60	-0.00639
200.80	0.02387
201.00	0.03151
201.20	0.01668
201.40	-0.00419
201.60	-0.01470
201.80	-0.00737
202.00	0.02024
202.20	0.06540
202.40	0.10407
202.60	0.10682
202.80	0.06478
203.00	0.00861
203.20	-0.02785
203.40	-0.03694
203.60	-0.03565
203.80	-0.04002
204.00	-0.05148
204.20	-0.06482
204.40	-0.07543
204.60	-0.08101
204.80	-0.07970
205.00	-0.06896
205.20	-0.04522
205.40	-0.00577
205.60	0.03809
205.80	0.06427
206.00	0.05541
206.20	0.02336
206.40	-0.00932
206.60	-0.02752
206.80	-0.03581
207.00	-0.04190
207.20	-0.05162
207.40	-0.06846
207.60	-0.09462
207.80	-0.12002
208.00	-0.12698
208.20	-0.10293
208.40	-0.05947
208.60	-0.01506
208.80	0.01979
209.00	0.05121
209.20	0.08698
209.40	0.12412
209.60	0.14872
209.80	0.14861
210.00	0.12963
210.20	0.10655
210.40	0.08948
210.60	0.07176
210.80	0.04309
211.00	0.00370
211.20	-0.02881
211.40	-0.03641
211.60	-0.02129
211.80	-0.00204
212.00	0.00523
212.20	0.00278
212.40	-0.00006
212.60	0.00255
212.80	0.00660
213.00	0.00651
213.20	0.00050
213.40	-0.00818
213.60	-0.01612
213.80	-0.02176
214.00	-0.02476
214.20	-0.02501
214.40	-0.02340
214.60	-0.02113
214.80	-0.01881
215.00	-0.01582
215.20	-0.01146
215.40	-0.00625
215.60	-0.00202
215.80	-0.00029
216.00	0.00047
216.20	0.00337
216.40	0.01024
216.60	0.01838
216.80	0.02411
217.00	0.02609
217.20	0.02700
217.40	0.02983
217.60	0.03712
217.80	0.05102
218.00	0.07174
218.20	0.08739
218.40	0.08147
218.60	0.04663
218.80	0.00094
219.00	-0.03348
219.20	-0.04554
219.40	-0.03841
219.60	-0.01680
219.80	0.00790
220.00	0.02010
220.20	0.00867
220.40	-0.01628
220.60	-0.03848
220.80	-0.04739
221.00	-0.04438
221.20	-0.03257
221.40	-0.02027
221.60	-0.02109
221.80	-0.04588
222.00	-0.08122
222.20	-0.10198
222.40	-0.09122
222.60	-0.06078
222.80	-0.02860
223.00	-0.00413
223.20	0.01678
223.40	0.03880
223.60	0.05572
223.80	0.05295
224.00	0.01959
224.20	-0.03227
224.40	-0.08213
224.60	-0.11650
224.80	-0.13991
225.00	-0.15959
225.20	-0.17687
225.40	-0.18590
225.60	-0.18105
225.80	-0.16333
226.00	-0.13765
226.20	-0.10810
226.40	-0.07484
226.60	-0.03699
226.80	0.00424
227.00	0.04361
227.20	0.07542
227.40	0.09385
227.60	0.09296
227.80	0.06923
228.00	0.03662
228.20	0.01684
228.40	0.02294
228.60	0.04076
228.80	0.05110
229.00	0.04787
229.20	0.04399
229.40	0.05259
229.60	0.06984
229.80	0.08007
230.00	0.07251
230.20	0.06314
230.40	0.07649
230.60	0.11841
230.80	0.15180
231.00	0.13515
231.20	0.06863
231.40	-0.00230
231.60	-0.03543
231.80	-0.03723
232.00	-0.03955
232.20	-0.06433
232.40	-0.09587
232.60	-0.10987
232.80	-0.09723
233.00	-0.07443
233.20	-0.05953
233.40	-0.05540
233.60	-0.05264
233.80	-0.04323
234.00	-0.02964
234.20	-0.01834
234.40	-0.01295
234.60	-0.00935
234.80	-0.00231
235.00	0.00876
235.20	0.01868
235.40	0.02264
235.60	0.02363
235.80	0.02930
236.00	0.04463
236.20	0.06281
236.40	0.07385
236.60	0.07241
236.80	0.06207
237.00	0.04738
237.20	0.03272
237.40	0.02223
237.60	0.01957
237.80	0.02491
238.00	0.03690
238.20	0.05166
238.40	0.05768
238.60	0.04229
238.80	0.00458
239.00	-0.03982
239.20	-0.07509
239.40	-0.09814
239.60	-0.11445
239.80	-0.12861
240.00	-0.14003
240.20	-0.14656
240.40	-0.14657
240.60	-0.13948
240.80	-0.12490
241.00	-0.10309
241.20	-0.07493
241.40	-0.04204
241.60	-0.01154
241.80	0.00683
242.00	0.00735
242.20	-0.00191
242.40	-0.01004
242.60	-0.01356
242.80	-0.02037
243.00	-0.03874
243.20	-0.06848
243.40	-0.10316
243.60	-0.13556
243.80	-0.15501
244.00	-0.14968
244.20	-0.11801
244.40	-0.08259
244.60	-0.06871
244.80	-0.08023
245.00	-0.09725
245.20	-0.10055
245.40	-0.08755
245.60	-0.06438
245.80	-0.03826
246.00	-0.01997
246.20	-0.02103
246.40	-0.04364
246.60	-0.07462
246.80	-0.09969
247.00	-0.11018
247.20	-0.10184
247.40	-0.07323
247.60	-0.03854
247.80	-0.01765
248.00	-0.02099
248.20	-0.03512
248.40	-0.04319
248.60	-0.03828
248.80	-0.02510
249.00	-0.00894
249.20	0.00548
249.40	0.01380
249.60	0.01313
249.80	0.00629
250.00	-0.00247
250.20	-0.00831
250.40	-0.00539
250.60	0.01143
250.80	0.03407
251.00	0.04349
251.20	0.02382
251.40	-0.01913
251.60	-0.07122
251.80	-0.11916
252.00	-0.15189
252.20	-0.15903
252.40	-0.14085
252.60	-0.11055
252.80	-0.08114
253.00	-0.05593
253.20	-0.03256
253.40	-0.00832
253.60	0.02084
253.80	0.05920
254.00	0.10295
254.20	0.13376
254.40	0.13283
254.60	0.10082
254.80	0.05488
255.00	0.01158
255.20	-0.01964
255.40	-0.03218
255.60	-0.02437
255.80	-0.00796
256.00	0.00328
256.20	0.00432
256.40	0.00092
256.60	-0.00099
256.80	-0.00057
257.00	0.00000
257.20	-0.00075
257.40	-0.00121
257.60	0.00099
257.80	0.00588
258.00	0.00919
258.20	0.00648
258.40	-0.00200
258.60	-0.01201
258.80	-0.01968
259.00	-0.02445
259.20	-0.02706
259.40	-0.02841
259.60	-0.02985
259.80	-0.03268
260.00	-0.03488
260.20	-0.03035
260.40	-0.01394
260.60	0.00693
260.80	0.01758
261.00	0.00740
261.20	-0.01711
261.40	-0.04513
261.60	-0.06910
261.80	-0.08736
262.00	-0.09896
262.20	-0.10489
262.40	-0.10774
262.60	-0.10922
262.80	-0.10510
263.00	-0.08889
263.20	-0.05898
263.40	-0.02655
263.60	-0.00471
263.80	-0.00023
264.00	-0.01226
264.20	-0.03889
264.40	-0.07207
264.60	-0.10027
264.80	-0.11483
265.00	-0.11852
265.20	-0.11685
265.40	-0.11285
265.60	-0.10523
265.80	-0.09231
266.00	-0.07306
266.20	-0.04702
266.40	-0.01523
266.60	0.01241
266.80	0.02274
267.00	0.01023
267.20	-0.01152
267.40	-0.02636
267.60	-0.02884
267.80	-0.02582
268.00	-0.02410
268.20	-0.02378
268.40	-0.02136
268.60	-0.01514
268.80	-0.01011
269.00	-0.01273
269.20	-0.02233
269.40	-0.02670
269.60	-0.01357
269.80	0.01461
270.00	0.04421
270.20	0.06381
270.40	0.07589
270.60	0.08761
270.80	0.10271
271.00	0.11686
271.20	0.12473
271.40	0.12500
271.60	0.12060
271.80	0.11389
272.00	0.10096
272.20	0.07473
272.40	0.03445
272.60	0.00075
272.80	-0.00162
273.00	0.02782
273.20	0.05328
273.40	0.03897
273.60	-0.01148
273.80	-0.06694
274.00	-0.10139
274.20	-0.11713
274.40	-0.12524
274.60	-0.13320
274.80	-0.14086
275.00	-0.14702
275.20	-0.14859
275.40	-0.14059
275.60	-0.11860
275.80	-0.08268
276.00	-0.03488
276.20	0.01941
276.40	0.06481
276.60	0.08438
276.80	0.07497
277.00	0.05215
277.20	0.03196
277.40	0.02109
277.60	0.02037
277.80	0.02897
278.00	0.03912
278.20	0.04124
278.40	0.03272
278.60	0.02407
278.80	0.02671
279.00	0.04167
279.20	0.06098
279.40	0.07740
279.60	0.09038
279.80	0.10200
280.00	0.11129
280.20	0.10911
280.40	0.08554
280.60	0.04706
280.80	0.01976
281.00	0.02760
281.20	0.06335
281.40	0.10259
281.60	0.12644
281.80	0.13756
282.00	0.14369
282.20	0.14966
282.40	0.15559
282.60	0.16101
282.80	0.16287
283.00	0.15619
283.20	0.13706
283.40	0.10741
283.60	0.07115
283.80	0.03411
284.00	0.00646
284.20	-0.00158
284.40	0.00807
284.60	0.02087
284.80	0.02346
285.00	0.01595
285.20	0.00482
285.40	-0.00485
285.60	-0.01267
285.80	-0.01916
286.00	-0.02521
286.20	-0.03218
286.40	-0.04112
286.60	-0.04872
286.80	-0.04883
287.00	-0.03732
287.20	-0.01927
287.40	-0.00235
287.60	0.00799
287.80	0.01048
288.00	0.00458
288.20	-0.00561
288.40	-0.01192
288.60	-0.00750
288.80	0.00518
289.00	0.02006
289.20	0.03299
289.40	0.04487
289.60	0.05722
289.80	0.06425
290.00	0.05161
290.20	0.00707
290.40	-0.05777
290.60	-0.11858
290.80	-0.15457
291.00	-0.15842
291.20	-0.12587
291.40	-0.05360
291.60	0.06029
291.80	0.21683
292.00	0.40673
292.20	0.61333
292.40	0.82121
292.60	1.02213
292.80	1.21010
293.00	1.37530
293.20	1.49982
293.40	1.56569
293.60	1.57597
293.80	1.55392
294.00	1.52178
294.20	1.48881
294.40	1.45869
294.60	1.43425
294.80	1.41605
295.00	1.40416
295.20	1.39705
295.40	1.39111
295.60	1.38295
295.80	1.37282
296.00	1.36311
296.20	1.35558
296.40	1.34965
296.60	1.34412
296.80	1.33837
297.00	1.33276
297.20	1.32768
297.40	1.32315
297.60	1.31884
297.80	1.31447
298.00	1.30998
298.20	1.30537
298.40	1.30068
298.60	1.29598
298.80	1.29137
299.00	1.28683
299.20	1.28227
299.40	1.27759
299.60	1.27292
299.80	1.26849
300.00	1.26443
300.20	1.26061
300.40	1.25683
300.60	1.25302
300.80	1.24924
301.00	1.24553
301.20	1.24192
301.40	1.23835
301.60	1.23482
301.80	1.23133
302.00	1.22789
302.20	1.22451
302.40	1.22116
302.60	1.21784
302.80	1.21456
303.00	1.21142
303.20	1.20848
303.40	1.20569
303.60	1.20300
303.80	1.20034
304.00	1.19769
304.20	1.19504
304.40	1.19236
304.60	1.18965
304.80	1.18689
305.00	1.18409
305.20	1.18125
305.40	1.17840
305.60	1.17558
305.80	1.17288
306.00	1.17029
306.20	1.16777
306.40	1.16526
306.60	1.16279
306.80	1.16040
307.00	1.15814
307.20	1.15594
307.40	1.15374
307.60	1.15149
307.80	1.14919
308.00	1.14689
308.20	1.14458
308.40	1.14230
308.60	1.14005
308.80	1.13783
309.00	1.13563
309.20	1.13345
309.40	1.13126
309.60	1.12907
309.80	1.12687
310.00	1.12469
310.20	1.12255
310.40	1.12042
310.60	1.11828
310.80	1.11611
311.00	1.11398
311.20	1.11195
311.40	1.11003
311.60	1.10815
311.80	1.10623
312.00	1.10427
312.20	1.10231
312.40	1.10038
312.60	1.09843
312.80	1.09643
313.00	1.09435
313.20	1.09223
313.40	1.09009
313.60	1.08794
313.80	1.08577
314.00	1.08358
314.20	1.08142
314.40	1.07938
314.60	1.07750
314.80	1.07570
315.00	1.07393
315.20	1.07214
315.40	1.07037
315.60	1.06863
315.80	1.06693
316.00	1.06528
316.20	1.06367
316.40	1.06205
316.60	1.06038
316.80	1.05864
317.00	1.05685
317.20	1.05504
317.40	1.05325
317.60	1.05152
317.80	1.04987
318.00	1.04829
318.20	1.04672
318.40	1.04514
318.60	1.04351
318.80	1.04179
319.00	1.04005
319.20	1.03841
319.40	1.03695
319.60	1.03559
319.80	1.03424
320.00	1.03282
320.20	1.03136
320.40	1.02986
320.60	1.02837
320.80	1.02696
321.00	1.02569
321.20	1.02452
321.40	1.02336
321.60	1.02215
321.80	1.02090
322.00	1.01960
322.20	1.01827
322.40	1.01695
322.60	1.01568
322.80	1.01440
323.00	1.01302
323.20	1.01149
323.40	1.00988
323.60	1.00828
323.80	1.00675
324.00	1.00531
324.20	1.00397
324.40	1.00270
324.60	1.00146
324.80	1.00020
325.00	0.99892
325.20	0.99765
325.40	0.99638
325.60	0.99516
325.80	0.99398
326.00	0.99281
326.20	0.99158
326.40	0.99022
326.60	0.98884
326.80	0.98754
327.00	0.98639
327.20	0.98534
327.40	0.98433
327.60	0.98332
327.80	0.98231
328.00	0.98129
328.20	0.98025
328.40	0.97917
328.60	0.97807
328.80	0.97698
329.00	0.97595
329.20	0.97497
329.40	0.97404
329.60	0.97312
329.80	0.97218
330.00	0.97122
330.20	0.97022
330.40	0.96921
330.60	0.96821
330.80	0.96723
331.00	0.96627
331.20	0.96531
331.40	0.96433
331.60	0.96332
331.80	0.96228
332.00	0.96129
332.20	0.96045
332.40	0.95974
332.60	0.95909
332.80	0.95838
333.00	0.95760
333.20	0.95677
333.40	0.95593
333.60	0.95510
333.80	0.95432
334.00	0.95361
334.20	0.95294
334.40	0.95228
334.60	0.95162
334.80	0.95096
335.00	0.95030
335.20	0.94970
335.40	0.94923
335.60	0.94889
335.80	0.94854
336.00	0.94802
336.20	0.94734
336.40	0.94665
336.60	0.94607
336.80	0.94557
337.00	0.94503
337.20	0.94441
337.40	0.94370
337.60	0.94294
337.80	0.94217
338.00	0.94145
338.20	0.94084
338.40	0.94031
338.60	0.93981
338.80	0.93930
339.00	0.93874
339.20	0.93810
339.40	0.93743
339.60	0.93684
339.80	0.93644
340.00	0.93620
340.20	0.93596
340.40	0.93563
340.60	0.93522
340.80	0.93479
341.00	0.93436
341.20	0.93399
341.40	0.93371
341.60	0.93346
341.80	0.93314
342.00	0.93265
342.20	0.93202
342.40	0.93132
342.60	0.93058
342.80	0.92986
343.00	0.92919
343.20	0.92857
343.40	0.92798
343.60	0.92742
343.80	0.92690
344.00	0.92642
344.20	0.92601
344.40	0.92563
344.60	0.92528
344.80	0.92494
345.00	0.92458
345.20	0.92420
345.40	0.92379
345.60	0.92335
345.80	0.92289
346.00	0.92243
346.20	0.92199
346.40	0.92156
346.60	0.92110
346.80	0.92059
347.00	0.92003
347.20	0.91945
347.40	0.91888
347.60	0.91832
347.80	0.91777
348.00	0.91720
348.20	0.91659
348.40	0.91593
348.60	0.91523
348.80	0.91455
349.00	0.91393
349.20	0.91342
349.40	0.91306
349.60	0.91284
349.80	0.91265
350.00	0.91237
350.20	0.91200
350.40	0.91157
350.60	0.91112
350.80	0.91066
351.00	0.91023
351.20	0.90980
351.40	0.90927
351.60	0.90856
351.80	0.90771
352.00	0.90686
352.20	0.90612
352.40	0.90546
352.60	0.90481
352.80	0.90414
353.00	0.90345
353.20	0.90276
353.40	0.90208
353.60	0.90140
353.80	0.90072
354.00	0.90004
354.20	0.89940
354.40	0.89880
354.60	0.89820
354.80	0.89756
355.00	0.89689
355.20	0.89628
355.40	0.89577
355.60	0.89529
355.80	0.89476
356.00	0.89411
356.20	0.89340
356.40	0.89270
356.60	0.89203
356.80	0.89132
357.00	0.89054
357.20	0.88969
357.40	0.88883
357.60	0.88799
357.80	0.88714
358.00	0.88625
358.20	0.88531
358.40	0.88433
358.60	0.88335
358.80	0.88238
359.00	0.88144
359.20	0.88055
359.40	0.87965
359.60	0.87868
359.80	0.87763
360.00	0.87652
360.20	0.87540
360.40	0.87428
360.60	0.87322
360.80	0.87222
361.00	0.87127
361.20	0.87032
361.40	0.86936
361.60	0.86842
361.80	0.86752
362.00	0.86670
362.20	0.86602
362.40	0.86549
362.60	0.86502
362.80	0.86447
363.00	0.86378
363.20	0.86304
363.40	0.86233
363.60	0.86168
363.80	0.86107
364.00	0.86047
364.20	0.85983
364.40	0.85911
364.60	0.85830
364.80	0.85742
365.00	0.85652
365.20	0.85563
365.40	0.85477
365.60	0.85398
365.80	0.85320
366.00	0.85238
366.20	0.85150
366.40	0.85060
366.60	0.84972
366.80	0.84889
367.00	0.84812
367.20	0.84741
367.40	0.84674
367.60	0.84606
367.80	0.84535
368.00	0.84461
368.20	0.84383
368.40	0.84302
368.60	0.84221
368.80	0.84143
369.00	0.84069
369.20	0.83997
369.40	0.83927
369.60	0.83858
369.80	0.83791
370.00	0.83726
370.20	0.83669
370.40	0.83622
370.60	0.83581
370.80	0.83543
371.00	0.83501
371.20	0.83456
371.40	0.83406
371.60	0.83352
371.80	0.83294
372.00	0.83234
372.20	0.83173
372.40	0.83112
372.60	0.83051
372.80	0.82988
373.00	0.82917
373.20	0.82844
373.40	0.82775
373.60	0.82721
373.80	0.82675
374.00	0.82629
374.20	0.82574
374.40	0.82515
374.60	0.82456
374.80	0.82400
375.00	0.82344
375.20	0.82287
375.40	0.82231
375.60	0.82179
375.80	0.82134
376.00	0.82087
376.20	0.82028
376.40	0.81958
376.60	0.81888
376.80	0.81832
377.00	0.81789
377.20	0.81751
377.40	0.81711
377.60	0.81671
377.80	0.81633
378.00	0.81599
378.20	0.81567
378.40	0.81535
378.60	0.81506
378.80	0.81483
379.00	0.81466
379.20	0.81449
379.40	0.81423
379.60	0.81387
379.80	0.81348
380.00	0.81314
380.20	0.81286
380.40	0.81261
380.60	0.81237
380.80	0.81215
381.00	0.81195
381.20	0.81178
381.40	0.81161
381.60	0.81141
381.80	0.81118
382.00	0.81091
382.20	0.81062
382.40	0.81033
382.60	0.81008
382.80	0.80988
383.00	0.80970
383.20	0.80952
383.40	0.80933
383.60	0.80914
383.80	0.80895
384.00	0.80879
384.20	0.80864
384.40	0.80851
384.60	0.80836
384.80	0.80817
385.00	0.80794
385.20	0.80767
385.40	0.80740
385.60	0.80715
385.80	0.80696
386.00	0.80686
386.20	0.80679
386.40	0.80670
386.60	0.80658
386.80	0.80642
387.00	0.80622
387.20	0.80601
387.40	0.80584
387.60	0.80572
387.80	0.80563
388.00	0.80556
388.20	0.80550
388.40	0.80546
388.60	0.80546
388.80	0.80549
389.00	0.80557
389.20	0.80568
389.40	0.80582
389.60	0.80596
389.80	0.80610
390.00	0.80619
390.20	0.80624
390.40	0.80625
390.60	0.80626
390.80	0.80630
391.00	0.80636
391.20	0.80642
391.40	0.80647
391.60	0.80648
391.80	0.80646
392.00	0.80640
392.20	0.80633
392.40	0.80626
392.60	0.80620
392.80	0.80617
393.00	0.80616
393.20	0.80617
393.40	0.80617
393.60	0.80618
393.80	0.80619
394.00	0.80621
394.20	0.80627
394.40	0.80639
394.60	0.80656
394.80	0.80672
395.00	0.80685
395.20	0.80694
395.40	0.80705
395.60	0.80719
395.80	0.80735
396.00	0.80750
396.20	0.80764
396.40	0.80778
396.60	0.80790
396.80	0.80801
397.00	0.80811
397.20	0.80821
397.40	0.80832
397.60	0.80845
397.80	0.80860
398.00	0.80874
398.20	0.80886
398.40	0.80898
398.60	0.80913
398.80	0.80934
399.00	0.80958
399.20	0.80984
399.40	0.81010
399.60	0.81036
399.80	0.81061
400.00	0.81088
400.20	0.81119
400.40	0.81157
400.60	0.81196
400.80	0.81231
401.00	0.81261
401.20	0.81289
401.40	0.81320
401.60	0.81352
401.80	0.81385
402.00	0.81417
402.20	0.81451
402.40	0.81490
402.60	0.81531
402.80	0.81571
403.00	0.81606
403.20	0.81639
403.40	0.81678
403.60	0.81726
403.80	0.81777
404.00	0.81827
404.20	0.81875
404.40	0.81922
404.60	0.81973
404.80	0.82025
405.00	0.82075
405.20	0.82121
405.40	0.82168
405.60	0.82219
405.80	0.82273
406.00	0.82324
406.20	0.82367
406.40	0.82406
406.60	0.82450
406.80	0.82502
407.00	0.82557
407.20	0.82607
407.40	0.82653
407.60	0.82697
407.80	0.82743
408.00	0.82791
408.20	0.82839
408.40	0.82888
408.60	0.82942
408.80	0.83006
409.00	0.83080
409.20	0.83159
409.40	0.83237
409.60	0.83316
409.80	0.83401
410.00	0.83492
410.20	0.83585
410.40	0.83676
410.60	0.83762
410.80	0.83843
411.00	0.83919
411.20	0.83992
411.40	0.84067
411.60	0.84144
411.80	0.84225
412.00	0.84308
412.20	0.84392
412.40	0.84477
412.60	0.84561
412.80	0.84644
413.00	0.84727
413.20	0.84809
413.40	0.84894
413.60	0.84983
413.80	0.85075
414.00	0.85168
414.20	0.85259
414.40	0.85352
414.60	0.85451
414.80	0.85558
415.00	0.85667
415.20	0.85773
415.40	0.85876
415.60	0.85982
415.80	0.86094
416.00	0.86210
416.20	0.86324
416.40	0.86434
416.60	0.86545
416.80	0.86659
417.00	0.86777
417.20	0.86895
417.40	0.87011
417.60	0.87124
417.80	0.87236
418.00	0.87345
418.20	0.87451
418.40	0.87555
418.60	0.87659
418.80	0.87766
419.00	0.87877
419.20	0.87994
419.40	0.88113
419.60	0.88235
419.80	0.88357
420.00	0.88481
420.20	0.88606
420.40	0.88731
420.60	0.88855
420.80	0.88979
421.00	0.89102
421.20	0.89223
421.40	0.89344
421.60	0.89465
421.80	0.89589
422.00	0.89716
422.20	0.89849
422.40	0.89985
422.60	0.90123
422.80	0.90260
423.00	0.90397
423.20	0.90530
423.40	0.90661
423.60	0.90792
423.80	0.90925
424.00	0.91056
424.20	0.91184
424.40	0.91308
424.60	0.91429
424.80	0.91550
425.00	0.91671
425.20	0.91794
425.40	0.91920
425.60	0.92047
425.80	0.92173
426.00	0.92300
426.20	0.92431
426.40	0.92570
426.60	0.92718
426.80	0.92876
427.00	0.93041
427.20	0.93206
427.40	0.93362
427.60	0.93507
427.80	0.93646
428.00	0.93784
428.20	0.93921
428.40	0.94056
428.60	0.94188
428.80	0.94318
429.00	0.94447
429.20	0.94579
429.40	0.94715
429.60	0.94857
429.80	0.95006
430.00	0.95165
430.20	0.95331
430.40	0.95498
430.60	0.95660
430.80	0.95814
431.00	0.95963
431.20	0.96109
431.40	0.96257
431.60	0.96409
431.80	0.96569
432.00	0.96731
432.20	0.96893
432.40	0.97051
432.60	0.97206
432.80	0.97359
433.00	0.97514
433.20	0.97674
433.40	0.97842
433.60	0.98009
433.80	0.98166
434.00	0.98312
434.20	0.98448
434.40	0.98579
434.60	0.98710
434.80	0.98848
435.00	0.98995
435.20	0.99144
435.40	0.99288
435.60	0.99428
435.80	0.99569
436.00	0.99717
436.20	0.99875
436.40	1.00044
436.60	1.00220
436.80	1.00391
437.00	1.00549
437.20	1.00692
437.40	1.00833
437.60	1.00979
437.80	1.01128
438.00	1.01279
438.20	1.01428
438.40	1.01576
438.60	1.01724
438.80	1.01873
439.00	1.02025
439.20	1.02180
439.40	1.02342
439.60	1.02510
439.80	1.02684
440.00	1.02858
440.20	1.03025
440.40	1.03188
440.60	1.03349
440.80	1.03513
441.00	1.03675
441.20	1.03832
441.40	1.03983
441.60	1.04136
441.80	1.04298
442.00	1.04466
442.20	1.04634
442.40	1.04796
442.60	1.04957
442.80	1.05124
443.00	1.05297
443.20	1.05471
443.40	1.05639
443.60	1.05802
443.80	1.05963
444.00	1.06123
444.20	1.06279
444.40	1.06425
444.60	1.06563
444.80	1.06698
445.00	1.06833
445.20	1.06971
445.40	1.07111
445.60	1.07253
445.80	1.07393
446.00	1.07529
446.20	1.07659
446.40	1.07784
446.60	1.07903
446.80	1.08020
447.00	1.08142
447.20	1.08270
447.40	1.08399
447.60	1.08524
447.80	1.08644
448.00	1.08761
448.20	1.08879
448.40	1.09001
448.60	1.09131
448.80	1.09269
449.00	1.09409
449.20	1.09543
449.40	1.09670
449.60	1.09794
449.80	1.09917
450.00	1.10040
450.20	1.10160
450.40	1.10279
450.60	1.10397
450.80	1.10515
451.00	1.10630
451.20	1.10740
451.40	1.10843
451.60	1.10941
451.80	1.11039
452.00	1.11140
452.20	1.11241
452.40	1.11342
452.60	1.11440
452.80	1.11533
453.00	1.11619
453.20	1.11701
453.40	1.11780
453.60	1.11856
453.80	1.11929
454.00	1.11999
454.20	1.12060
454.40	1.12108
454.60	1.12139
454.80	1.12157
455.00	1.12168
455.20	1.12173
455.40	1.12173
455.60	1.12168
455.80	1.12159
456.00	1.12147
456.20	1.12131
456.40	1.12108
456.60	1.12073
456.80	1.12030
457.00	1.11989
457.20	1.11958
457.40	1.11927
457.60	1.11883
457.80	1.11820
458.00	1.11745
458.20	1.11663
458.40	1.11581
458.60	1.11501
458.80	1.11425
459.00	1.11356
459.20	1.11293
459.40	1.11234
459.60	1.11172
459.80	1.11100
460.00	1.11023
460.20	1.10957
460.40	1.10909
460.60	1.10872
460.80	1.10833
461.00	1.10787
461.20	1.10732
461.40	1.10672
461.60	1.10609
461.80	1.10552
462.00	1.10505
462.20	1.10460
462.40	1.10411
462.60	1.10356
462.80	1.10295
463.00	1.10230
463.20	1.10166
463.40	1.10106
463.60	1.10053
463.80	1.10006
464.00	1.09961
464.20	1.09917
464.40	1.09872
464.60	1.09825
464.80	1.09779
465.00	1.09738
465.20	1.09702
465.40	1.09668
465.60	1.09633
465.80	1.09593
466.00	1.09549
466.20	1.09500
466.40	1.09449
466.60	1.09401
466.80	1.09356
467.00	1.09310
467.20	1.09258
467.40	1.09203
467.60	1.09154
467.80	1.09114
468.00	1.09078
468.20	1.09037
468.40	1.08988
468.60	1.08941
468.80	1.08904
469.00	1.08873
469.20	1.08840
469.40	1.08801
469.60	1.08763
469.80	1.08736
470.00	1.08723
470.20	1.08719
470.40	1.08720
470.60	1.08727
470.80	1.08739
471.00	1.08759
471.20	1.08784
471.40	1.08815
471.60	1.08849
471.80	1.08887
472.00	1.08926
472.20	1.08964
472.40	1.08999
472.60	1.09031
472.80	1.09063
473.00	1.09098
473.20	1.09138
473.40	1.09178
473.60	1.09218
473.80	1.09261
474.00	1.09308
474.20	1.09363
474.40	1.09430
474.60	1.09509
474.80	1.09598
475.00	1.09691
475.20	1.09781
475.40	1.09869
475.60	1.09958
475.80	1.10050
476.00	1.10147
476.20	1.10253
476.40	1.10362
476.60	1.10465
476.80	1.10556
477.00	1.10640
477.20	1.10724
477.40	1.10809
477.60	1.10890
477.80	1.10961
478.00	1.11022
478.20	1.11071
478.40	1.11110
478.60	1.11139
478.80	1.11158
479.00	1.11172
479.20	1.11185
479.40	1.11201
479.60	1.11211
479.80	1.11204
480.00	1.11177
480.20	1.11138
480.40	1.11096
480.60	1.11052
480.80	1.11002
481.00	1.10944
481.20	1.10872
481.40	1.10783
481.60	1.10676
481.80	1.10555
482.00	1.10428
482.20	1.10294
482.40	1.10153
482.60	1.10005
482.80	1.09849
483.00	1.09686
483.20	1.09519
483.40	1.09357
483.60	1.09206
483.80	1.09065
484.00	1.08928
484.20	1.08790
484.40	1.08645
484.60	1.08488
484.80	1.08321
485.00	1.08150
485.20	1.07980
485.40	1.07809
485.60	1.07630
485.80	1.07444
486.00	1.07253
486.20	1.07061
486.40	1.06874
486.60	1.06696
486.80	1.06532
487.00	1.06380
487.20	1.06238
487.40	1.06103
487.60	1.05971
487.80	1.05839
488.00	1.05711
488.20	1.05594
488.40	1.05493
488.60	1.05403
488.80	1.05318
489.00	1.05238
489.20	1.05166
489.40	1.05107
489.60	1.05063
489.80	1.05036
490.00	1.05025
490.20	1.05031
490.40	1.05054
490.60	1.05090
490.80	1.05132
491.00	1.05175
491.20	1.05225
491.40	1.05288
491.60	1.05365
491.80	1.05449
492.00	1.05531
492.20	1.05610
492.40	1.05697
492.60	1.05795
492.80	1.05904
493.00	1.06018
493.20	1.06140
493.40	1.06271
493.60	1.06418
493.80	1.06581
494.00	1.06761
494.20	1.06957
494.40	1.07172
494.60	1.07406
494.80	1.07654
495.00	1.07908
495.20	1.08160
495.40	1.08418
495.60	1.08692
495.80	1.08988
496.00	1.09294
496.20	1.09597
496.40	1.09896
496.60	1.10194
496.80	1.10498
497.00	1.10812
497.20	1.11142
497.40	1.11489
497.60	1.11848
497.80	1.12216
498.00	1.12587
498.20	1.12960
498.40	1.13333
498.60	1.13719
498.80	1.14130
499.00	1.14566
499.20	1.15012
499.40	1.15455
499.60	1.15898
499.80	1.16348
500.00	1.16811
500.20	1.17287
500.40	1.17777
500.60	1.18278
500.80	1.18791
501.00	1.19312
501.20	1.19842
501.40	1.20379
501.60	1.20927
501.80	1.21494
502.00	1.22089
502.20	1.22706
502.40	1.23330
502.60	1.23952
502.80	1.24575
503.00	1.25207
503.20	1.25851
503.40	1.26510
503.60	1.27183
503.80	1.27866
504.00	1.28549
504.20	1.29227
504.40	1.29906
504.60	1.30592
504.80	1.31285
505.00	1.31982
505.20	1.32681
505.40	1.33382
505.60	1.34087
505.80	1.34797
506.00	1.35510
506.20	1.36225
506.40	1.36940
506.60	1.37650
506.80	1.38350
507.00	1.39025
507.20	1.39655
507.40	1.40240
507.60	1.40797
507.80	1.41344
508.00	1.41880
508.20	1.42397
508.40	1.42891
508.60	1.43368
508.80	1.43838
509.00	1.44298
509.20	1.44734
509.40	1.45130
509.60	1.45480
509.80	1.45781
510.00	1.46025
510.20	1.46206
510.40	1.46317
510.60	1.46363
510.80	1.46359
511.00	1.46316
511.20	1.46233
511.40	1.46104
511.60	1.45932
511.80	1.45728
512.00	1.45505
512.20	1.45255
512.40	1.44960
512.60	1.44611
512.80	1.44211
513.00	1.43768
513.20	1.43284
513.40	1.42754
513.60	1.42173
513.80	1.41545
514.00	1.40876
514.20	1.40168
514.40	1.39420
514.60	1.38630
514.80	1.37805
515.00	1.36959
515.20	1.36101
515.40	1.35224
515.60	1.34320
515.80	1.33384
516.00	1.32423
516.20	1.31442
516.40	1.30439
516.60	1.29408
516.80	1.28349
517.00	1.27275
517.20	1.26199
517.40	1.25131
517.60	1.24075
517.80	1.23033
518.00	1.21999
518.20	1.20967
518.40	1.19933
518.60	1.18901
518.80	1.17874
519.00	1.16854
519.20	1.15835
519.40	1.14813
519.60	1.13782
519.80	1.12735
520.00	1.11671
520.20	1.10600
520.40	1.09529
520.60	1.08464
520.80	1.07404
521.00	1.06350
521.20	1.05303
521.40	1.04264
521.60	1.03234
521.80	1.02218
522.00	1.01217
522.20	1.00235
522.40	0.99274
522.60	0.98331
522.80	0.97400
523.00	0.96474
523.20	0.95551
523.40	0.94634
523.60	0.93724
523.80	0.92819
524.00	0.91915
524.20	0.91014
524.40	0.90131
524.60	0.89275
524.80	0.88445
525.00	0.87635
525.20	0.86838
525.40	0.86061
525.60	0.85307
525.80	0.84575
526.00	0.83854
526.20	0.83136
526.40	0.82422
526.60	0.81713
526.80	0.81010
527.00	0.80313
527.20	0.79623
527.40	0.78945
527.60	0.78290
527.80	0.77664
528.00	0.77071
528.20	0.76508
528.40	0.75975
528.60	0.75468
528.80	0.74983
529.00	0.74511
529.20	0.74041
529.40	0.73564
529.60	0.73074
529.80	0.72563
530.00	0.72031
530.20	0.71481
530.40	0.70915
530.60	0.70341
530.80	0.69766
531.00	0.69197
531.20	0.68642
531.40	0.68106
531.60	0.67592
531.80	0.67100
532.00	0.66631
532.20	0.66184
532.40	0.65758
532.60	0.65353
532.80	0.64972
533.00	0.64613
533.20	0.64273
533.40	0.63944
533.60	0.63623
533.80	0.63304
534.00	0.62983
534.20	0.62657
534.40	0.62322
534.60	0.61975
534.80	0.61620
535.00	0.61259
535.20	0.60898
535.40	0.60541
535.60	0.60193
535.80	0.59858
536.00	0.59538
536.20	0.59235
536.40	0.58949
536.60	0.58675
536.80	0.58412
537.00	0.58157
537.20	0.57905
537.40	0.57655
537.60	0.57402
537.80	0.57147
538.00	0.56893
538.20	0.56647
538.40	0.56409
538.60	0.56179
538.80	0.55956
539.00	0.55737
539.20	0.55520
539.40	0.55303
539.60	0.55089
539.80	0.54878
540.00	0.54674
540.20	0.54478
540.40	0.54291
540.60	0.54111
540.80	0.53935
541.00	0.53763
541.20	0.53600
541.40	0.53448
541.60	0.53303
541.80	0.53157
542.00	0.53009
542.20	0.52858
542.40	0.52706
542.60	0.52551
542.80	0.52391
543.00	0.52228
543.20	0.52067
543.40	0.51912
543.60	0.51764
543.80	0.51617
544.00	0.51467
544.20	0.51318
544.40	0.51176
544.60	0.51042
544.80	0.50912
545.00	0.50784
545.20	0.50657
545.40	0.50534
545.60	0.50415
545.80	0.50299
546.00	0.50182
546.20	0.50062
546.40	0.49945
546.60	0.49835
546.80	0.49730
547.00	0.49629
547.20	0.49531
547.40	0.49437
547.60	0.49350
547.80	0.49269
548.00	0.49190
548.20	0.49111
548.40	0.49032
548.60	0.48954
548.80	0.48876
549.00	0.48794
549.20	0.48705
549.40	0.48612
549.60	0.48517
549.80	0.48425
550.00	0.48335
550.20	0.48251
550.40	0.48171
550.60	0.48098
550.80	0.48032
551.00	0.47970
551.20	0.47910
551.40	0.47851
551.60	0.47793
551.80	0.47736
552.00	0.47680
552.20	0.47625
552.40	0.47570
552.60	0.47513
552.80	0.47451
553.00	0.47385
553.20	0.47321
553.40	0.47261
553.60	0.47205
553.80	0.47153
554.00	0.47102
554.20	0.47050
554.40	0.46995
554.60	0.46936
554.80	0.46876
555.00	0.46817
555.20	0.46760
555.40	0.46708
555.60	0.46659
555.80	0.46607
556.00	0.46546
556.20	0.46482
556.40	0.46424
556.60	0.46374
556.80	0.46326
557.00	0.46274
557.20	0.46217
557.40	0.46156
557.60	0.46097
557.80	0.46039
558.00	0.45984
558.20	0.45934
558.40	0.45892
558.60	0.45861
558.80	0.45838
559.00	0.45816
559.20	0.45794
559.40	0.45774
559.60	0.45760
559.80	0.45750
560.00	0.45737
560.20	0.45718
560.40	0.45694
560.60	0.45669
560.80	0.45642
561.00	0.45610
561.20	0.45567
561.40	0.45518
561.60	0.45468
561.80	0.45421
562.00	0.45375
562.20	0.45325
562.40	0.45272
562.60	0.45222
562.80	0.45178
563.00	0.45141
563.20	0.45110
563.40	0.45085
563.60	0.45065
563.80	0.45050
564.00	0.45036
564.20	0.45018
564.40	0.44992
564.60	0.44964
564.80	0.44939
565.00	0.44915
565.20	0.44886
565.40	0.44848
565.60	0.44805
565.80	0.44764
566.00	0.44729
566.20	0.44700
566.40	0.44676
566.60	0.44656
566.80	0.44640
567.00	0.44626
567.20	0.44613
567.40	0.44600
567.60	0.44586
567.80	0.44570
568.00	0.44553
568.20	0.44533
568.40	0.44513
568.60	0.44490
568.80	0.44466
569.00	0.44441
569.20	0.44417
569.40	0.44395
569.60	0.44377
569.80	0.44359
570.00	0.44337
570.20	0.44311
570.40	0.44284
570.60	0.44260
570.80	0.44238
571.00	0.44215
571.20	0.44190
571.40	0.44168
571.60	0.44153
571.80	0.44144
572.00	0.44137
572.20	0.44130
572.40	0.44123
572.60	0.44116
572.80	0.44110
573.00	0.44099
573.20	0.44081
573.40	0.44057
573.60	0.44030
573.80	0.44001
574.00	0.43972
574.20	0.43943
574.40	0.43913
574.60	0.43883
574.80	0.43852
575.00	0.43822
575.20	0.43794
575.40	0.43767
575.60	0.43739
575.80	0.43710
576.00	0.43683
576.20	0.43665
576.40	0.43656
576.60	0.43654
576.80	0.43654
577.00	0.43655
577.20	0.43657
577.40	0.43659
577.60	0.43656
577.80	0.43644
578.00	0.43622
578.20	0.43593
578.40	0.43561
578.60	0.43527
578.80	0.43495
579.00	0.43467
579.20	0.43443
579.40	0.43425
579.60	0.43412
579.80	0.43399
580.00	0.43384
580.20	0.43368
580.40	0.43358
580.60	0.43351
580.80	0.43343
581.00	0.43330
581.20	0.43314
581.40	0.43300
581.60	0.43291
581.80	0.43286
582.00	0.43285
582.20	0.43286
582.40	0.43288
582.60	0.43290
582.80	0.43290
583.00	0.43284
583.20	0.43273
583.40	0.43260
583.60	0.43248
583.80	0.43236
584.00	0.43221
584.20	0.43203
584.40	0.43185
584.60	0.43171
584.80	0.43159
585.00	0.43144
585.20	0.43123
585.40	0.43103
585.60	0.43087
585.80	0.43078
586.00	0.43070
586.20	0.43062
586.40	0.43053
586.60	0.43047
586.80	0.43044
587.00	0.43043
587.20	0.43043
587.40	0.43043
587.60	0.43043
587.80	0.43042
588.00	0.43036
588.20	0.43021
588.40	0.43000
588.60	0.42979
588.80	0.42962
589.00	0.42949
589.20	0.42939
589.40	0.42929
589.60	0.42918
[truncated: 2,552 more rows]
