# Supplementary material for: Crystalline nitrogen chain radical anions
Source: Nat Chem. 2026 Feb 10;18(4):686–94. doi: 10.1038/s41557-025-02040-2 (PMC13061614; doi:10.1038/s41557-025-02040-2)
Supplement: Supplementary file 4 — Raw data associated with [K(crypt)][4]. [file 41557_2025_2040_MOESM4_ESM.zip › Supplementary_Data_3/Folder 2 Cyclic Voltammetry/CV data points.xlsx]

## Sheet: full data
Column1	Column2	Column3	Column4	Column5	Column6	Column7	Column8	Column9	Column10	Column11	Column12	Column13	Column14	Column15	Column16	Column17	Column18	Column19	Column20	Column21
Date and time:	2025-04-09 13:08:12
Notes:
0.1vs neg first: CV i vs E Scan 1		0.1vs neg first: CV i vs E Scan 2		0.1vs pos first: CV i vs E Scan 2		0.1vs pos first: CV i vs E Scan 1 [1]		neg wave 0.1vs: CV i vs E Scan 1 [1]		neg wave 0.1vs: CV i vs E Scan 2 [1]		neg wave 0.5vs: CV i vs E Scan 1		neg wave 0.5vs: CV i vs E Scan 2		neg wave 0.025vs: CV i vs E Scan 2		neg wave 0.025vs: CV i vs E Scan 1 [2]
Date and time measurement:	2025-04-09 13:00:04	Date and time measurement:	2025-04-09 13:00:04	Date and time measurement:	2025-04-09 13:01:49	Date and time measurement:	2025-04-09 13:01:49	Date and time measurement:	2025-04-09 13:04:09	Date and time measurement:	2025-04-09 13:04:09	Date and time measurement:	2025-04-09 13:03:42	Date and time measurement:	2025-04-09 13:03:42	Date and time measurement:	2025-04-09 13:05:37	Date and time measurement:	2025-04-09 13:05:37
V	µA	V	µA	V	µA	V	µA	V	µA	V	µA	V	µA	V	µA	V	µA	V	µA
-0.849950551986694	0.0534069538116455	-0.849950551986694	-0.208534479141235	-0.849950551986694	0.870607137680054	-0.849950551986694	-0.0799075365066528	-0.849950551986694	0.168596267700195	-0.849950551986694	1.34220838546753	-0.849950551986694	0.523914337158203	-0.849950551986694	3.53411674499512	-0.849950551986694	0.0575945377349854	-0.849950551986694	0.040031909942627
-0.85995078086853	0.0175313949584961	-0.85995078086853	-0.211659550666809	-0.839950323104858	0.86385703086853	-0.839950323104858	-0.0347816944122314	-0.85995078086853	0.0871574878692627	-0.85995078086853	1.19408130645752	-0.85995078086853	0.219972133636475	-0.85995078086853	3.13473463058472	-0.85995078086853	0.0378444194793701	-0.85995078086853	0.0198440551757813
-0.869950771331787	0.000343799591064453	-0.869950771331787	-0.21515953540802	-0.829950332641602	0.858606815338135	-0.829950332641602	-0.0116565227508545	-0.869950771331787	0.0499069690704346	-0.869950771331787	1.07845306396484	-0.869950771331787	0.103970289230347	-0.869950771331787	2.86410570144653	-0.869950771331787	0.0255942344665527	-0.869950771331787	0.0102188587188721
-0.879951000213623	-0.0124063491821289	-0.879951000213623	-0.217722058296204	-0.819950103759766	0.855294227600098	-0.819950103759766	0.00721883773803711	-0.879951000213623	0.0273442268371582	-0.879951000213623	0.981576442718506	-0.879951000213623	0.0379693508148193	-0.879951000213623	2.64785289764404	-0.879951000213623	0.0168440341949463	-0.879951000213623	0.00340628623962402
-0.889951229095459	-0.0221567153930664	-0.889951229095459	-0.221784710884094	-0.80994987487793	0.856044292449951	-0.80994987487793	0.0245940685272217	-0.889951229095459	0.0111563205718994	-0.889951229095459	0.887825489044189	-0.889951229095459	-0.0084688663482666	-0.889951229095459	2.4616003036499	-0.889951229095459	0.0100939273834229	-0.889951229095459	-0.00190639495849609
-0.899951219558716	-0.0302193164825439	-0.899951219558716	-0.224159717559814	-0.799949884414673	0.860044479370117	-0.799949884414673	0.0432193279266357	-0.899951219558716	-0.000468730926513672	-0.899951219558716	0.814075469970703	-0.899951219558716	-0.041844367980957	-0.899951219558716	2.29784727096558	-0.899951219558716	0.00478124618530273	-0.899951219558716	-0.00609397888183594
-0.909951448440552	-0.0382819175720215	-0.909951448440552	-0.227097272872925	-0.789949655532837	0.869231939315796	-0.789949655532837	0.0640947818756104	-0.909951448440552	-0.0103440284729004	-0.909951448440552	0.735948085784912	-0.909951448440552	-0.0667822360992432	-0.909951448440552	2.15409517288208	-0.909951448440552	0.000343799591064453	-0.909951448440552	-0.0102188587188721
-0.919951677322388	-0.0465319156646729	-0.919951677322388	-0.230222344398499	-0.779949426651001	0.883607149124146	-0.779949426651001	0.090282678604126	-0.919951677322388	-0.0185315608978271	-0.919951677322388	0.667197704315186	-0.919951677322388	-0.0898451805114746	-0.919951677322388	2.01409339904785	-0.919951677322388	-0.00365638732910156	-0.919951677322388	-0.0136563777923584
-0.929951667785645	-0.0544695854187012	-0.929951667785645	-0.233409881591797	-0.769949197769165	0.909295082092285	-0.769949197769165	0.123720645904541	-0.929951667785645	-0.0260317325592041	-0.929951667785645	0.60657262802124	-0.929951667785645	-0.108157873153687	-0.929951667785645	1.89221620559692	-0.929951667785645	-0.00753140449523926	-0.929951667785645	-0.0173439979553223
-0.93995189666748	-0.0643447637557983	-0.93995189666748	-0.237659931182861	-0.759949207305908	0.947670698165894	-0.759949207305908	0.166346311569214	-0.93995189666748	-0.0331568717956543	-0.93995189666748	0.540945529937744	-0.93995189666748	-0.12384569644928	-0.93995189666748	1.77221536636353	-0.93995189666748	-0.0112190246582031	-0.93995189666748	-0.0207815170288086
-0.949952125549316	-0.0763449668884277	-0.949952125549316	-0.241909980773926	-0.749948978424072	1.00042152404785	-0.749948978424072	0.224347114562988	-0.949952125549316	-0.039844274520874	-0.949952125549316	0.486569404602051	-0.949952125549316	-0.13990843296051	-0.949952125549316	1.65846347808838	-0.949952125549316	-0.0151565074920654	-0.949952125549316	-0.0256567001342773
-0.959952116012573	-0.0902200937271118	-0.959952116012573	-0.247347593307495	-0.739948749542236	1.07361006736755	-0.739948749542236	0.300285816192627	-0.959952116012573	-0.0474069118499756	-0.959952116012573	0.425319671630859	-0.959952116012573	-0.154658675193787	-0.959952116012573	1.55658721923828	-0.959952116012573	-0.0194690227508545	-0.959952116012573	-0.0304691791534424
-0.969952344894409	-0.108782887458801	-0.969952344894409	-0.253847599029541	-0.729948759078979	1.1725492477417	-0.729948759078979	0.400099754333496	-0.969952344894409	-0.0550945997238159	-0.969952344894409	0.377192497253418	-0.969952344894409	-0.170158863067627	-0.969952344894409	1.4534592628479	-0.969952344894409	-0.0246565341949463	-0.969952344894409	-0.0377192497253418
-0.979952573776245	-0.132408261299133	-0.979952573776245	-0.262035250663757	-0.719948530197144	1.30242609977722	-0.719948530197144	0.532539367675781	-0.979952573776245	-0.0647822618484497	-0.979952573776245	0.323443412780762	-0.979952573776245	-0.184909105300903	-0.979952573776245	1.35970830917358	-0.979952573776245	-0.0308442115783691	-0.979952573776245	-0.0460944175720215
-0.989952564239502	-0.163096308708191	-0.989952564239502	-0.271347880363464	-0.709948301315308	1.46280360221863	-0.709948301315308	0.703354597091675	-0.989952564239502	-0.0755949020385742	-0.989952564239502	0.269067287445068	-0.989952564239502	-0.202346920967102	-0.989952564239502	1.26408100128174	-0.989952564239502	-0.0389692783355713	-0.989952564239502	-0.0574071407318115
-0.999952793121338	-0.202409386634827	-0.999952793121338	-0.284473061561584	-0.699948310852051	1.65968155860901	-0.699948310852051	0.918232679367065	-0.999952793121338	-0.0891575813293457	-0.999952793121338	0.218441486358643	-0.999952793121338	-0.222034692764282	-0.999952793121338	1.17532968521118	-0.999952793121338	-0.0489070415496826	-0.999952793121338	-0.0722198486328125
-1.00995302200317	-0.25397264957428	-1.00995302200317	-0.299410820007324	-0.689948081970215	1.8890905380249	-0.689948081970215	1.1797993183136	-1.00995302200317	-0.106845378875732	-1.00995302200317	0.172221422195435	-1.00995302200317	-0.245910048484802	-1.00995302200317	1.08470439910889	-1.00995302200317	-0.0617196559906006	-1.00995302200317	-0.0910952091217041
-1.01995325088501	-0.321598649024963	-1.01995325088501	-0.319661140441895	-0.679947853088379	2.16159582138062	-0.679947853088379	1.48917889595032	-1.01995325088501	-0.12859570980072	-1.01995325088501	0.123595714569092	-1.01995325088501	-0.273347973823547	-1.01995325088501	0.994076728820801	-1.01995325088501	-0.0785949230194092	-1.01995325088501	-0.116595506668091
-1.02995324134827	-0.408225059509277	-1.02995324134827	-0.345224022865295	-0.669947862625122	2.46222496032715	-0.669947862625122	1.8386218547821	-1.02995324134827	-0.156971216201782	-1.02995324134827	0.0726573467254639	-1.02995324134827	-0.307598471641541	-1.02995324134827	0.896575450897217	-1.02995324134827	-0.0995328426361084	-1.02995324134827	-0.149846076965332
-1.0399534702301	-0.519914269447327	-1.0399534702301	-0.378724575042725	-0.659947633743286	2.78660535812378	-0.659947633743286	2.21159696578979	-1.0399534702301	-0.194096684455872	-1.0399534702301	0.020719051361084	-1.0399534702301	-0.350411653518677	-1.0399534702301	0.8028244972229	-1.0399534702301	-0.12678325176239	-1.0399534702301	-0.192221760749817
-1.04995369911194	-0.662603855133057	-1.04995369911194	-0.421787738800049	-0.64994740486145	3.12973499298096	-0.64994740486145	2.59160280227661	-1.04995369911194	-0.242347478866577	-1.04995369911194	-0.0357193946838379	-1.04995369911194	-0.404474973678589	-1.04995369911194	0.707824230194092	-1.04995369911194	-0.160096168518066	-1.04995369911194	-0.247785091400146
-1.0599536895752	-0.841356635093689	-1.0599536895752	-0.477288603782654	-0.639947414398193	3.45598936080933	-0.639947414398193	2.94473171234131	-1.0599536895752	-0.30409836769104	-1.0599536895752	-0.0987827777862549	-1.0599536895752	-0.47178852558136	-1.0599536895752	0.600945949554443	-1.0599536895752	-0.201909303665161	-1.0599536895752	-0.317973613739014
-1.06995391845703	-1.06529760360718	-1.06995391845703	-0.547539591789246	-0.629947185516357	3.76224517822266	-0.629947185516357	3.2447361946106	-1.06995391845703	-0.382912158966064	-1.06995391845703	-0.169596314430237	-1.06995391845703	-0.559289813041687	-1.06995391845703	0.485944747924805	-1.06995391845703	-0.25216007232666	-1.06995391845703	-0.406599998474121
-1.07995414733887	-1.34161424636841	-1.07995414733887	-0.63710355758667	-0.619946956634521	3.99287223815918	-0.619946956634521	3.49161624908447	-1.07995414733887	-0.483288645744324	-1.07995414733887	-0.251097559928894	-1.07995414733887	-0.669229030609131	-1.07995414733887	0.364067554473877	-1.07995414733887	-0.313473582267761	-1.07995414733887	-0.514726638793945
-1.08995413780212	-1.67324435710907	-1.08995413780212	-0.749417781829834	-0.609946966171265	4.16350126266479	-0.609946966171265	3.65599393844604	-1.08995413780212	-0.608978033065796	-1.08995413780212	-0.34709906578064	-1.08995413780212	-0.805918574333191	-1.08995413780212	0.223441123962402	-1.08995413780212	-0.385974645614624	-1.08995413780212	-0.644353628158569
-1.09995436668396	-2.07034468650818	-1.09995436668396	-0.889294862747192	-0.599946737289429	4.24287796020508	-0.599946737289429	3.75662088394165	-1.09995436668396	-0.764605522155762	-1.09995436668396	-0.460663318634033	-1.09995436668396	-0.979483723640442	-1.09995436668396	0.0571870803833008	-1.09995436668396	-0.472413539886475	-1.09995436668396	-0.794230937957764
-1.1099545955658	-2.52660155296326	-1.1099545955658	-1.06054747104645	-0.589946508407593	4.26287651062012	-0.589946508407593	3.78974437713623	-1.1099545955658	-0.95404589176178	-1.1099545955658	-0.593977808952332	-1.1099545955658	-1.19661211967468	-1.1099545955658	-0.127189159393311	-1.1099545955658	-0.571915030479431	-1.1099545955658	-0.95935845375061
-1.11995458602905	-3.04223418235779	-1.11995458602905	-1.26730060577393	-0.579946517944336	4.24912691116333	-0.579946517944336	3.7753701210022	-1.11995458602905	-1.17998683452606	-1.11995458602905	-0.751855254173279	-1.11995458602905	-1.46411609649658	-1.11995458602905	-0.351567268371582	-1.11995458602905	-0.685541749000549	-1.11995458602905	-1.13548612594604
-1.12995481491089	-3.6022424697876	-1.12995481491089	-1.51424193382263	-0.5699462890625	4.19037580490112	-0.5699462890625	3.73411893844604	-1.12995481491089	-1.44324088096619	-1.12995481491089	-0.937858104705811	-1.12995481491089	-1.79024612903595	-1.12995481491089	-0.618165731430054	-1.12995481491089	-0.814231276512146	-1.12995481491089	-1.31973898410797
-1.13995504379272	-4.19100165367126	-1.13995504379272	-1.79980874061584	-0.559946060180664	4.12975072860718	-0.559946060180664	3.68536949157715	-1.13995504379272	-1.74055790901184	-1.13995504379272	-1.15348649024963	-1.13995504379272	-2.1809709072113	-1.13995504379272	-0.920357823371887	-1.13995504379272	-0.958733439445496	-1.13995504379272	-1.51374197006226
-1.14995503425598	-4.79726076126099	-1.14995503425598	-2.127845287323	-0.549945831298828	4.06287431716919	-0.549945831298828	3.62224340438843	-1.14995503425598	-2.07096934318542	-1.14995503425598	-1.40355277061462	-1.14995503425598	-2.64285326004028	-1.14995503425598	-1.27605080604553	-1.14995503425598	-1.11954832077026	-1.14995503425598	-1.72324514389038
-1.15995526313782	-5.41352033615112	-1.15995526313782	-2.48472571372986	-0.539945840835571	3.99787425994873	-0.539945840835571	3.57411623001099	-1.15995526313782	-2.43409991264343	-1.15995526313782	-1.69011962413788	-1.15995526313782	-3.17161083221436	-1.15995526313782	-1.68849456310272	-1.15995526313782	-1.29961371421814	-1.15995526313782	-1.96159243583679
-1.16995549201965	-6.03415489196777	-1.16995549201965	-2.87098169326782	-0.529945611953735	3.92912149429321	-0.529945611953735	3.52161645889282	-1.16995549201965	-2.81973123550415	-1.16995549201965	-2.02096819877625	-1.16995549201965	-3.77412080764771	-1.16995549201965	-2.16534614562988	-1.16995549201965	-1.50086665153503	-1.16995549201965	-2.22222208976746
-1.17995548248291	-6.68291449546814	-1.17995548248291	-3.27536225318909	-0.519945383071899	3.89162302017212	-0.519945383071899	3.47849130630493	-1.17995548248291	-3.24786186218262	-1.17995548248291	-2.39159941673279	-1.17995548248291	-4.43225502967834	-1.17995548248291	-2.70285367965698	-1.17995548248291	-1.72505760192871	-1.17995548248291	-2.51535058021545
-1.18995571136475	-7.36980080604553	-1.18995571136475	-3.679119348526	-0.509945392608643	3.85037183761597	-0.509945392608643	3.44348907470703	-1.18995571136475	-3.71286988258362	-1.18995571136475	-2.80848026275635	-1.18995571136475	-5.14914155006409	-1.18995571136475	-3.29723834991455	-1.18995571136475	-1.97909235954285	-1.18995571136475	-2.83660650253296
-1.19995594024658	-8.12856197357178	-1.19995594024658	-4.07662510871887	-0.499945163726807	3.82099628448486	-0.499945163726807	3.41911554336548	-1.19995594024658	-4.222252368927	-1.19995594024658	-3.27786326408386	-1.19995594024658	-5.9172785282135	-1.19995594024658	-3.95537376403809	-1.19995594024658	-2.24909663200378	-1.19995594024658	-3.19473624229431
-1.20995593070984	-8.93419981002808	-1.20995593070984	-4.45913076400757	-0.489944934844971	3.79849433898926	-0.489944934844971	3.40473890304565	-1.20995593070984	-4.78601098060608	-1.20995593070984	-3.79474520683289	-1.20995593070984	-6.73229098320007	-1.20995593070984	-4.68225955963135	-1.20995593070984	-2.55035161972046	-1.20995593070984	-3.58099222183228
-1.21995615959167	-9.81858730316162	-1.21995615959167	-4.82288599014282	-0.479944944381714	3.78349542617798	-0.479944944381714	3.39661359786987	-1.21995615959167	-5.39914488792419	-1.21995615959167	-4.36725497245789	-1.21995615959167	-7.58480429649353	-1.21995615959167	-5.46227097511292	-1.21995615959167	-2.86973118782043	-1.21995615959167	-3.98974895477295
-1.22995638847351	-10.7661020755768	-1.22995638847351	-5.17039179801941	-0.469944715499878	3.79662036895752	-0.469944715499878	3.39036464691162	-1.22995638847351	-6.05478048324585	-1.22995638847351	-4.98476386070251	-1.22995638847351	-8.4960675239563	-1.22995638847351	-6.30728363990784	-1.22995638847351	-3.19786190986633	-1.22995638847351	-4.41850543022156
-1.23995661735535	-11.7873680591583	-1.23995661735535	-5.50164699554443	-0.459944486618042	3.79599571228027	-0.459944486618042	3.39973926544189	-1.23995661735535	-6.74916625022888	-1.23995661735535	-5.63852429389954	-1.23995661735535	-9.45858240127563	-1.23995661735535	-7.20229744911194	-1.23995661735535	-3.53099226951599	-1.23995661735535	-4.84476208686829
-1.2499566078186	-12.8780102729797	-1.2499566078186	-5.7985258102417	-0.449944496154785	3.82912158966064	-0.449944496154785	3.41723918914795	-1.2499566078186	-7.47980237007141	-1.2499566078186	-6.31290912628174	-1.2499566078186	-10.4748475551605	-1.2499566078186	-8.15481185913086	-1.2499566078186	-3.83662104606628	-1.2499566078186	-5.26039361953735
-1.25995683670044	-13.9886522293091	-1.25995683670044	-6.05853080749512	-0.439944267272949	3.85474681854248	-0.439944267272949	3.44161510467529	-1.25995683670044	-8.19293856620789	-1.25995683670044	-6.98416948318481	-1.25995683670044	-11.5317392349243	-1.25995683670044	-9.14607763290405	-1.25995683670044	-4.11037564277649	-1.25995683670044	-5.63289880752563
-1.26995706558228	-15.0649189949036	-1.26995706558228	-6.26853346824646	-0.429944038391113	3.89099597930908	-0.429944038391113	3.47536563873291	-1.26995706558228	-8.87982368469238	-1.26995706558228	-7.61730432510376	-1.26995706558228	-12.6242566108704	-1.26995706558228	-10.1454675197601	-1.26995706558228	-4.32100415229797	-1.26995706558228	-5.93352794647217
-1.27995705604553	-16.1411845684052	-1.27995705604553	-6.40791058540344	-0.419944047927856	3.9541220664978	-0.419944047927856	3.52349042892456	-1.27995705604553	-9.49920773506165	-1.27995705604553	-8.18106293678284	-1.27995705604553	-13.7417721748352	-1.27995705604553	-11.144232749939	-1.27995705604553	-4.46038126945496	-1.27995705604553	-6.1447811126709
-1.28995728492737	-17.1649503707886	-1.28995728492737	-6.48791193962097	-0.409943819046021	4.01474952697754	-0.409943819046021	3.57286691665649	-1.28995728492737	-10.0148403644562	-1.28995728492737	-8.63794445991516	-1.28995728492737	-14.8411655426025	-1.28995728492737	-12.1017479896545	-1.28995728492737	-4.52600717544556	-1.28995728492737	-6.25103354454041
-1.2999575138092	-18.0158972740173	-1.2999575138092	-6.49041175842285	-0.399943590164185	4.09975051879883	-0.399943590164185	3.63786697387695	-1.2999575138092	-10.3829717636108	-1.2999575138092	-8.94794940948486	-1.2999575138092	-15.9005558490753	-1.2999575138092	-12.994886636734	-1.2999575138092	-4.52288150787354	-1.2999575138092	-6.26415848731995
-1.30995750427246	-18.709659576416	-1.30995750427246	-6.43478631973267	-0.389943599700928	4.18287515640259	-0.389943599700928	3.71037006378174	-1.30995750427246	-10.5910992622375	-1.30995750427246	-9.11107659339905	-1.30995750427246	-16.893070936203	-1.30995750427246	-13.7692737579346	-1.30995750427246	-4.46225643157959	-1.30995750427246	-6.19415760040283
-1.3199577331543	-19.1721677780151	-1.3199577331543	-6.33603453636169	-0.379943370819092	4.27350282669067	-0.379943370819092	3.79786968231201	-1.3199577331543	-10.6304752826691	-1.3199577331543	-9.12107706069946	-1.3199577331543	-17.7096486091614	-1.3199577331543	-14.389283657074	-1.3199577331543	-4.37287926673889	-1.3199577331543	-6.0541558265686
-1.32995796203613	-19.365918636322	-1.32995796203613	-6.21728301048279	-0.369943141937256	4.37100410461426	-0.369943141937256	3.89287233352661	-1.32995796203613	-10.5067229270935	-1.32995796203613	-8.99607539176941	-1.32995796203613	-18.3846592903137	-1.32995796203613	-14.8405396938324	-1.32995796203613	-4.26287770271301	-1.32995796203613	-5.88665246963501
-1.33995795249939	-19.2721724510193	-1.33995795249939	-6.08165621757507	-0.359943151473999	4.47225570678711	-0.359943151473999	3.99724960327148	-1.33995795249939	-10.2648448944092	-1.33995795249939	-8.78107190132141	-1.33995795249939	-18.8721656799316	-1.33995795249939	-15.0849187374115	-1.33995795249939	-4.15350079536438	-1.33995795249939	-5.7079005241394
-1.34995818138123	-18.8534140586853	-1.34995818138123	-5.94477891921997	-0.349942922592163	4.58913326263428	-0.349942922592163	4.10475015640259	-1.34995818138123	-9.95483994483948	-1.34995818138123	-8.51106762886047	-1.34995818138123	-19.12841796875	-1.34995818138123	-15.1386690139771	-1.34995818138123	-4.04224991798401	-1.34995818138123	-5.52664756774902
-1.35995841026306	-18.2659029960632	-1.35995841026306	-5.8166515827179	-0.339942693710327	4.70100879669189	-0.339942693710327	4.23600196838379	-1.35995841026306	-9.61421012878418	-1.35995841026306	-8.23043823242188	-1.35995841026306	-19.1596746444702	-1.35995841026306	-15.0086665153503	-1.35995841026306	-3.94224762916565	-1.35995841026306	-5.36039471626282
-1.36995840072632	-17.5908923149109	-1.36995840072632	-5.69790005683899	-0.329942464828491	4.82601165771484	-0.329942464828491	4.36162948608398	-1.36995840072632	-9.27670478820801	-1.36995840072632	-7.9473090171814	-1.36995840072632	-18.9846634864807	-1.36995840072632	-14.7424125671387	-1.36995840072632	-3.84537100791931	-1.36995840072632	-5.20476698875427
-1.37995862960815	-16.8346285820007	-1.37995862960815	-5.5891478061676	-0.319942474365234	4.96726274490356	-0.319942474365234	4.50350522994995	-1.37995862960815	-8.94857406616211	-1.37995862960815	-7.68668055534363	-1.37995862960815	-18.6346650123596	-1.37995862960815	-14.3705320358276	-1.37995862960815	-3.76412034034729	-1.37995862960815	-5.06726503372192
-1.38995885848999	-16.1221265792847	-1.38995885848999	-5.49164652824402	-0.309942245483398	5.11163949966431	-0.309942245483398	4.65725898742676	-1.38995885848999	-8.64919543266296	-1.38995885848999	-7.44542598724365	-1.38995885848999	-18.1846499443054	-1.38995885848999	-13.959276676178	-1.38995885848999	-3.68911862373352	-1.38995885848999	-4.94163870811462
-1.39995884895325	-15.5096173286438	-1.39995884895325	-5.40602087974548	-0.299942016601563	5.2610182762146	-0.299942016601563	4.82038497924805	-1.39995884895325	-8.37856531143188	-1.39995884895325	-7.22729802131653	-1.39995884895325	-17.6658987998962	-1.39995884895325	-13.5386443138123	-1.39995884895325	-3.61974358558655	-1.39995884895325	-4.82476115226746
-1.40995907783508	-14.9033546447754	-1.40995907783508	-5.33164381980896	-0.289942026138306	5.41727066040039	-0.289942026138306	4.99226331710815	-1.40995907783508	-8.12981247901917	-1.40995907783508	-7.03229546546936	-1.40995907783508	-17.159640789032	-1.40995907783508	-13.1148886680603	-1.40995907783508	-3.5603666305542	-1.40995907783508	-4.72476005554199
-1.41995930671692	-14.3658518791199	-1.41995930671692	-5.26476860046387	-0.27994179725647	5.58102369308472	-0.27994179725647	5.16476631164551	-1.41995930671692	-7.90605902671814	-1.41995930671692	-6.85354232788086	-1.41995930671692	-16.5846347808838	-1.41995930671692	-12.7142572402954	-1.41995930671692	-3.51036667823792	-1.41995930671692	-4.63350892066956
-1.42995929718018	-13.9033436775208	-1.42995929718018	-5.21101713180542	-0.269941568374634	5.74290037155151	-0.269941568374634	5.33789396286011	-1.42995929718018	-7.70918011665344	-1.42995929718018	-6.69604063034058	-1.42995929718018	-16.1033749580383	-1.42995929718018	-12.3511266708374	-1.42995929718018	-3.46099019050598	-1.42995929718018	-4.54975724220276
-1.43995952606201	-13.515830039978	-1.43995952606201	-5.16164183616638	-0.259941577911377	5.90665340423584	-0.259941577911377	5.50852060317993	-1.43995952606201	-7.52667784690857	-1.43995952606201	-6.55603766441345	-1.43995952606201	-15.6346201896667	-1.43995952606201	-12.0136213302612	-1.43995952606201	-3.41974020004272	-1.43995952606201	-4.47538137435913
-1.44995975494385	-13.1533265113831	-1.44995975494385	-5.12289047241211	-0.249941349029541	6.0610294342041	-0.249941349029541	5.68352460861206	-1.44995975494385	-7.36479997634888	-1.44995975494385	-6.42853617668152	-1.44995975494385	-15.1846051216125	-1.44995975494385	-11.7029917240143	-1.44995975494385	-3.38411450386047	-1.44995975494385	-4.4078803062439
-1.45995998382568	-12.7658247947693	-1.45995998382568	-5.08664011955261	-0.239941120147705	6.21103286743164	-0.239941120147705	5.83290100097656	-1.45995998382568	-7.21792340278625	-1.45995998382568	-6.31353378295898	-1.45995998382568	-14.82834815979	-1.45995998382568	-11.4148616790771	-1.45995998382568	-3.35536360740662	-1.45995998382568	-4.34912919998169
-1.46995997428894	-12.4783158302307	-1.46995997428894	-5.05913972854614	-0.229941129684448	6.33666038513184	-0.229941129684448	5.98227977752686	-1.46995997428894	-7.08354592323303	-1.46995997428894	-6.21228218078613	-1.46995997428894	-14.4158482551575	-1.46995997428894	-11.1679840087891	-1.46995997428894	-3.33161354064941	-1.46995997428894	-4.29850339889526
-1.47996020317078	-12.2158169746399	-1.47996020317078	-5.04226446151733	-0.219940900802612	6.4422869682312	-0.219940900802612	6.10665559768677	-1.47996020317078	-6.96041941642761	-1.47996020317078	-6.12040638923645	-1.47996020317078	-14.0658378601074	-1.47996020317078	-10.9329795837402	-1.47996020317078	-3.3091127872467	-1.47996020317078	-4.25162792205811
-1.48996043205261	-11.9345545768738	-1.48996043205261	-5.02788901329041	-0.209940671920776	6.531662940979	-0.209940671920776	6.21103286743164	-1.48996043205261	-6.85041785240173	-1.48996043205261	-6.04165554046631	-1.48996043205261	-13.7470841407776	-1.48996043205261	-10.7186019420624	-1.48996043205261	-3.2922375202179	-1.48996043205261	-4.21100258827209
-1.49996042251587	-11.7408037185669	-1.49996042251587	-5.01976490020752	-0.19994068145752	6.59853935241699	-0.19994068145752	6.30040884017944	-1.49996042251587	-6.75416588783264	-1.49996042251587	-5.96852898597717	-1.49996042251587	-13.4783387184143	-1.49996042251587	-10.5235981941223	-1.49996042251587	-3.27661275863647	-1.49996042251587	-4.17412638664246
-1.50996065139771	-11.5095496177673	-1.50996065139771	-5.02164006233215	-0.189940452575684	6.64228916168213	-0.189940452575684	6.37228488922119	-1.50996065139771	-6.66541457176208	-1.50996065139771	-5.90102791786194	-1.50996065139771	-13.222074508667	-1.50996065139771	-10.3498458862305	-1.50996065139771	-3.26911211013794	-1.50996065139771	-4.14725065231323
-1.51996088027954	-11.2720489501953	-1.51996088027954	-5.02538919448853	-0.179940223693848	6.67791366577148	-0.179940223693848	6.42978668212891	-1.51996088027954	-6.58791303634644	-1.51996088027954	-5.84790229797363	-1.51996088027954	-12.9970788955688	-1.51996088027954	-10.19171833992	-1.51996088027954	-3.26348781585693	-1.51996088027954	-4.12600040435791
-1.5299608707428	-11.0907912254333	-1.5299608707428	-5.03851532936096	-0.169940233230591	6.70228958129883	-0.169940233230591	6.47228717803955	-1.5299608707428	-6.5147876739502	-1.5299608707428	-5.80102682113647	-1.5299608707428	-12.7970695495605	-1.5299608707428	-10.0467169284821	-1.5299608707428	-3.2616126537323	-1.5299608707428	-4.10724997520447
-1.53996109962463	-10.9282970428467	-1.53996109962463	-5.06039023399353	-0.159940004348755	6.70979022979736	-0.159940004348755	6.50478601455688	-1.53996109962463	-6.45541191101074	-1.53996109962463	-5.76290130615234	-1.53996109962463	-12.5783205032349	-1.53996109962463	-9.91858959197998	-1.53996109962463	-3.26411247253418	-1.53996109962463	-4.09350037574768
-1.54996132850647	-10.7595443725586	-1.54996132850647	-5.08851528167725	-0.149939775466919	6.72041416168213	-0.149939775466919	6.5204119682312	-1.54996132850647	-6.40416026115417	-1.54996132850647	-5.72790026664734	-1.54996132850647	-12.3908162117004	-1.54996132850647	-9.80046272277832	-1.54996132850647	-3.27661275863647	-1.54996132850647	-4.08975005149841
-1.55996131896973	-10.6032848358154	-1.55996131896973	-5.12164115905762	-0.139939785003662	6.71416521072388	-0.139939785003662	6.53603792190552	-1.55996131896973	-6.36041045188904	-1.55996131896973	-5.70539951324463	-1.55996131896973	-12.2345685958862	-1.55996131896973	-9.69796061515808	-1.55996131896973	-3.29036355018616	-1.55996131896973	-4.0910005569458
-1.56996154785156	-10.4782819747925	-1.56996154785156	-5.16726613044739	-0.129939556121826	6.69791460037231	-0.129939556121826	6.53791189193726	-1.56996154785156	-6.32165908813477	-1.56996154785156	-5.69164991378784	-1.56996154785156	-12.0783090591431	-1.56996154785156	-9.61608529090881	-1.56996154785156	-3.31286311149597	-1.56996154785156	-4.09725069999695
-1.5799617767334	-10.3720307350159	-1.5799617767334	-5.21476745605469	-0.11993932723999	6.69103860855103	-0.11993932723999	6.53353691101074	-1.5799617767334	-6.30103349685669	-1.5799617767334	-5.68789958953857	-1.5799617767334	-11.9595646858215	-1.5799617767334	-9.54420924186707	-1.5799617767334	-3.33848834037781	-1.5799617767334	-4.10975098609924
-1.58996176719666	-10.2282881736755	-1.58996176719666	-5.27664303779602	-0.109939098358154	6.66853904724121	-0.109939098358154	6.52978658676147	-1.58996176719666	-6.28790855407715	-1.58996176719666	-5.69039940834045	-1.58996176719666	-11.8658065795898	-1.58996176719666	-9.48733329772949	-1.58996176719666	-3.37536454200745	-1.58996176719666	-4.12912607192993
-1.59996199607849	-10.1282835006714	-1.59996199607849	-5.34289479255676	-0.0999391078948975	6.65291309356689	-0.0999391078948975	6.52103662490845	-1.59996199607849	-6.281658411026	-1.59996199607849	-5.70602536201477	-1.59996199607849	-11.7658019065857	-1.59996199607849	-9.44420695304871	-1.59996199607849	-3.41473937034607	-1.59996199607849	-4.15912628173828
-1.60996222496033	-10.0220322608948	-1.60996222496033	-5.42289614677429	-0.0899391174316406	6.63291454315186	-0.0899391174316406	6.50791168212891	-1.60996222496033	-6.29103422164917	-1.60996222496033	-5.7328999042511	-1.60996222496033	-11.7095589637756	-1.60996222496033	-9.42108154296875	-1.60996222496033	-3.46786618232727	-1.60996222496033	-4.19725179672241
-1.61996221542358	-9.94702577590942	-1.61996221542358	-5.50977230072021	-0.0799388885498047	6.609787940979	-0.0799388885498047	6.49416208267212	-1.61996221542358	-6.30978465080261	-1.61996221542358	-5.77040076255798	-1.61996221542358	-11.6533041000366	-1.61996221542358	-9.41233158111572	-1.61996221542358	-3.52349162101746	-1.61996221542358	-4.23975229263306
-1.62996244430542	-9.88452434539795	-1.62996244430542	-5.60914874076843	-0.0699386596679688	6.57916307449341	-0.0699386596679688	6.4785361289978	-1.62996244430542	-6.34290933609009	-1.62996244430542	-5.82102656364441	-1.62996244430542	-11.6283059120178	-1.62996244430542	-9.42295670509338	-1.62996244430542	-3.59599232673645	-1.62996244430542	-4.29787874221802
-1.63996267318726	-9.81577634811401	-1.63996267318726	-5.71915030479431	-0.0599384307861328	6.56541347503662	-0.0599384307861328	6.46603584289551	-1.63996267318726	-6.38728499412537	-1.63996267318726	-5.89040279388428	-1.63996267318726	-11.603307723999	-1.63996267318726	-9.45795774459839	-1.63996267318726	-3.67724418640137	-1.63996267318726	-4.36850428581238
-1.64996266365051	-9.72827672958374	-1.64996266365051	-5.83727717399597	-0.0499382019042969	6.5497875213623	-0.0499382019042969	6.44791126251221	-1.64996266365051	-6.44853591918945	-1.64996266365051	-5.97602963447571	-1.64996266365051	-11.6407990455627	-1.64996266365051	-9.51295852661133	-1.64996266365051	-3.76662015914917	-1.64996266365051	-4.44038033485413
-1.63996267318726	-9.52202081680298	-1.63996267318726	-5.49602150917053	-0.0399379730224609	6.52603626251221	-0.0399379730224609	6.43978595733643	-1.63996267318726	-6.20915770530701	-1.63996267318726	-5.7441508769989	-1.63996267318726	-11.0657930374146	-1.63996267318726	-9.00732517242432	-1.63996267318726	-3.61661791801453	-1.63996267318726	-4.27475333213806
-1.62996244430542	-9.32202339172363	-1.62996244430542	-5.23601770401001	-0.0299382209777832	6.50978803634644	-0.0299382209777832	6.42915964126587	-1.62996244430542	-6.01665496826172	-1.62996244430542	-5.55664777755737	-1.62996244430542	-10.6407880783081	-1.62996244430542	-8.65607023239136	-1.62996244430542	-3.48786592483521	-1.62996244430542	-4.13975119590759
-1.61996221542358	-9.19076204299927	-1.61996221542358	-5.02413988113403	-0.0199379920959473	6.49166107177734	-0.0199379920959473	6.41603469848633	-1.61996221542358	-5.85352778434753	-1.61996221542358	-5.40227055549622	-1.61996221542358	-10.290789604187	-1.61996221542358	-8.37106585502625	-1.61996221542358	-3.38098883628845	-1.61996221542358	-4.02162432670593
-1.60996222496033	-8.99701118469238	-1.60996222496033	-4.84851241111755	-0.00993776321411133	6.47978544235229	-0.00993776321411133	6.4072847366333	-1.60996222496033	-5.71040034294128	-1.60996222496033	-5.26476860046387	-1.60996222496033	-10.0157856941223	-1.60996222496033	-8.12543749809265	-1.60996222496033	-3.28661322593689	-1.60996222496033	-3.92224788665771
-1.59996199607849	-8.89701843261719	-1.59996199607849	-4.69350934028625	6.24656677246094E-05	6.47353649139404	6.24656677246094E-05	6.40166044235229	-1.59996199607849	-5.58289766311646	-1.59996199607849	-5.14664173126221	-1.59996199607849	-9.7095251083374	-1.59996199607849	-7.90418386459351	-1.59996199607849	-3.20536136627197	-1.59996199607849	-3.83099675178528
-1.58996176719666	-8.71576070785522	-1.58996176719666	-4.55850720405579	0.0100626945495605	6.46478652954102	0.0100626945495605	6.39915943145752	-1.58996176719666	-5.46977162361145	-1.58996176719666	-5.04289031028748	-1.58996176719666	-9.49077606201172	-1.58996176719666	-7.70793080329895	-1.58996176719666	-3.13348531723022	-1.58996176719666	-3.75411987304688
-1.5799617767334	-8.65325927734375	-1.5799617767334	-4.44225549697876	0.0200629234313965	6.46666049957275	0.0200629234313965	6.39666080474854	-1.5799617767334	-5.36976933479309	-1.5799617767334	-4.945387840271	-1.5799617767334	-9.26576852798462	-1.5799617767334	-7.53667831420898	-1.5799617767334	-3.06973457336426	-1.5799617767334	-3.68224382400513
-1.56996154785156	-8.52200984954834	-1.56996154785156	-4.34287905693054	0.0300631523132324	6.46416187286377	0.0300631523132324	6.39791011810303	-1.56996154785156	-5.27789354324341	-1.56996154785156	-4.85663652420044	-1.56996154785156	-9.0782642364502	-1.56996154785156	-7.37730026245117	-1.56996154785156	-3.01535844802856	-1.56996154785156	-3.61974358558655
-1.55996131896973	-8.42200517654419	-1.55996131896973	-4.25162792205811	0.0400629043579102	6.46666049957275	0.0400629043579102	6.40228509902954	-1.55996131896973	-5.19039154052734	-1.55996131896973	-4.77663516998291	-1.55996131896973	-8.90326499938965	-1.55996131896973	-7.22667336463928	-1.55996131896973	-2.96160817146301	-1.55996131896973	-3.56536746025085
-1.54996132850647	-8.30950736999512	-1.54996132850647	-4.17100191116333	0.0500631332397461	6.47478580474854	0.0500631332397461	6.40790939331055	-1.54996132850647	-5.1116406917572	-1.54996132850647	-4.70975995063782	-1.54996132850647	-8.71576070785522	-1.54996132850647	-7.08792090415955	-1.54996132850647	-2.91473269462585	-1.54996132850647	-3.50911617279053
-1.53996109962463	-8.17824602127075	-1.53996109962463	-4.09662485122681	0.060063362121582	6.48228645324707	0.060063362121582	6.41791105270386	-1.53996109962463	-5.03788948059082	-1.53996109962463	-4.6397590637207	-1.53996109962463	-8.5782527923584	-1.53996109962463	-6.96479439735413	-1.53996109962463	-2.86973118782043	-1.53996109962463	-3.46349120140076
-1.5299608707428	-8.06574821472168	-1.5299608707428	-4.03037428855896	0.070063591003418	6.49978637695313	0.070063591003418	6.43541097640991	-1.5299608707428	-4.97601389884949	-1.5299608707428	-4.57975745201111	-1.5299608707428	-8.42825174331665	-1.5299608707428	-6.83791756629944	-1.5299608707428	-2.83223152160645	-1.5299608707428	-3.42098951339722
-1.51996088027954	-7.97200202941895	-1.51996088027954	-3.97287368774414	0.0800638198852539	6.51541233062744	0.0800638198852539	6.45791053771973	-1.51996088027954	-4.9091374874115	-1.51996088027954	-4.52350735664368	-1.51996088027954	-8.26575756072998	-1.51996088027954	-6.72479033470154	-1.51996088027954	-2.79785513877869	-1.51996088027954	-3.37723970413208
-1.50996065139771	-7.90324211120605	-1.50996065139771	-3.91662240028381	0.0900640487670898	6.54166221618652	0.0900640487670898	6.48166179656982	-1.50996065139771	-4.85288739204407	-1.50996065139771	-4.47225570678711	-1.50996065139771	-8.09700489044189	-1.50996065139771	-6.61603927612305	-1.50996065139771	-2.76410460472107	-1.50996065139771	-3.34473848342896
-1.49996042251587	-7.86575078964233	-1.49996042251587	-3.86912226676941	0.100063800811768	6.56791210174561	0.100063800811768	6.50666236877441	-1.49996042251587	-4.79226112365723	-1.49996042251587	-4.41725492477417	-1.49996042251587	-7.99075365066528	-1.49996042251587	-6.50978684425354	-1.49996042251587	-2.73410439491272	-1.49996042251587	-3.31223845481873
-1.48996043205261	-7.77825117111206	-1.48996043205261	-3.82162094116211	0.110064029693604	6.59541368484497	0.110064029693604	6.53666257858276	-1.48996043205261	-4.73850965499878	-1.48996043205261	-4.37037944793701	-1.48996043205261	-7.87824392318726	-1.48996043205261	-6.41166090965271	-1.48996043205261	-2.70910382270813	-1.48996043205261	-3.27661275863647
-1.47996020317078	-7.67199993133545	-1.47996020317078	-3.77849578857422	0.120064258575439	6.62416458129883	0.120064258575439	6.56666278839111	-1.47996020317078	-4.6885097026825	-1.47996020317078	-4.32725429534912	-1.47996020317078	-7.75949954986572	-1.47996020317078	-6.31415963172913	-1.47996020317078	-2.6822292804718	-1.47996020317078	-3.24973702430725
-1.46995997428894	-7.61574506759644	-1.46995997428894	-3.73724460601807	0.130064487457275	6.65853977203369	0.130064487457275	6.60666227340698	-1.46995997428894	-4.63850855827332	-1.46995997428894	-4.28475379943848	-1.46995997428894	-7.6219916343689	-1.46995997428894	-6.21790766716003	-1.46995997428894	-2.65785336494446	-1.46995997428894	-3.21848750114441
-1.45995998382568	-7.49074220657349	-1.45995998382568	-3.7028694152832	0.140064716339111	6.6935396194458	0.140064716339111	6.64978981018066	-1.45995998382568	-4.59038257598877	-1.45995998382568	-4.2403769493103	-1.45995998382568	-7.46574401855469	-1.45995998382568	-6.1266565322876	-1.45995998382568	-2.63285279273987	-1.45995998382568	-3.1959867477417
-1.44995975494385	-7.44074583053589	-1.44995975494385	-3.66724371910095	0.150064945220947	6.72729015350342	0.150064945220947	6.68791532516479	-1.44995975494385	-4.54100728034973	-1.44995975494385	-4.20100212097168	-1.44995975494385	-7.34074115753174	-1.44995975494385	-6.03290438652039	-1.44995975494385	-2.61410236358643	-1.44995975494385	-3.16973567008972
-1.43995952606201	-7.371985912323	-1.43995952606201	-3.63536834716797	0.160064697265625	6.76291465759277	0.160064697265625	6.73166513442993	-1.43995952606201	-4.4972562789917	-1.43995952606201	-4.15537595748901	-1.43995952606201	-7.24073648452759	-1.43995952606201	-5.93665361404419	-1.43995952606201	-2.59097695350647	-1.43995952606201	-3.14661026000977
-1.42995929718018	-7.29073286056519	-1.42995929718018	-3.59974265098572	0.170064926147461	6.80041551589966	0.170064926147461	6.77229166030884	-1.42995929718018	-4.44850564002991	-1.42995929718018	-4.11600112915039	-1.42995929718018	-7.09073543548584	-1.42995929718018	-5.84165215492249	-1.42995929718018	-2.57097721099854	-1.42995929718018	-3.11973571777344
-1.41995930671692	-7.16574192047119	-1.41995930671692	-3.571617603302	0.180065155029297	6.83916807174683	0.180065155029297	6.81104183197021	-1.41995930671692	-4.40037965774536	-1.41995930671692	-4.07474994659424	-1.41995930671692	-6.96573257446289	-1.41995930671692	-5.74102520942688	-1.41995930671692	-2.55035161972046	-1.41995930671692	-3.09723496437073
-1.40995907783508	-7.0969820022583	-1.40995907783508	-3.54161739349365	0.190065383911133	6.88791751861572	0.190065383911133	6.84354305267334	-1.40995907783508	-4.3535041809082	-1.40995907783508	-4.02912378311157	-1.40995907783508	-6.86572790145874	-1.40995907783508	-5.63852429389954	-1.40995907783508	-2.53347635269165	-1.40995907783508	-3.07473421096802
-1.39995884895325	-7.0469856262207	-1.39995884895325	-3.51036667823792	0.200065612792969	6.92729234695435	0.200065612792969	6.88791751861572	-1.39995884895325	-4.29600358009338	-1.39995884895325	-3.98162364959717	-1.39995884895325	-6.71572685241699	-1.39995884895325	-5.52414774894714	-1.39995884895325	-2.51347661018372	-1.39995884895325	-3.04848432540894
-1.38995885848999	-6.90323114395142	-1.38995885848999	-3.4766161441803	0.210065841674805	6.97229385375977	0.210065841674805	6.92291736602783	-1.38995885848999	-4.2403769493103	-1.38995885848999	-3.92724752426147	-1.38995885848999	-6.55323266983032	-1.38995885848999	-5.40102005004883	-1.38995885848999	-2.49222636222839	-1.38995885848999	-3.02223443984985
-1.37995862960815	-6.80948495864868	-1.37995862960815	-3.43849062919617	0.220065593719482	7.01854467391968	0.220065593719482	6.96041822433472	-1.37995862960815	-4.17350172996521	-1.37995862960815	-3.86724710464478	-1.37995862960815	-6.34697675704956	-1.37995862960815	-5.25976777076721	-1.37995862960815	-2.46535062789917	-1.37995862960815	-2.99473404884338
-1.36995840072632	-6.65948390960693	-1.36995840072632	-3.40286493301392	0.230065822601318	7.05979585647583	0.230065822601318	6.99916839599609	-1.36995840072632	-4.09600019454956	-1.36995840072632	-3.79912137985229	-1.36995840072632	-6.20322227478027	-1.36995840072632	-5.09851574897766	-1.36995840072632	-2.43659973144531	-1.36995840072632	-2.95598268508911
-1.35995841026306	-6.49697780609131	-1.35995841026306	-3.35536360740662	0.240066051483154	7.12292194366455	0.240066051483154	7.03604459762573	-1.35995841026306	-4.00349855422974	-1.35995841026306	-3.71411919593811	-1.35995841026306	-5.92197179794312	-1.35995841026306	-4.91038799285889	-1.35995841026306	-2.40472435951233	-1.35995841026306	-2.91473269462585
-1.34995818138123	-6.29072189331055	-1.34995818138123	-3.30223798751831	0.25006628036499	7.17917203903198	0.25006628036499	7.07104444503784	-1.34995818138123	-3.88974666595459	-1.34995818138123	-3.6022424697876	-1.34995818138123	-5.6657075881958	-1.34995818138123	-4.68663454055786	-1.34995818138123	-2.36534833908081	-1.34995818138123	-2.86723136901855
-1.33995795249939	-6.05946779251099	-1.33995795249939	-3.24098706245422	0.260066509246826	7.23542213439941	0.260066509246826	7.11167097091675	-1.33995795249939	-3.75224471092224	-1.33995795249939	-3.47161531448364	-1.33995795249939	-5.34070730209351	-1.33995795249939	-4.41788077354431	-1.33995795249939	-2.31722354888916	-1.33995795249939	-2.79848098754883
-1.32995796203613	-5.70946931838989	-1.32995796203613	-3.16036105155945	0.270066738128662	7.29729890823364	0.270066738128662	7.14667081832886	-1.32995796203613	-3.57349276542664	-1.32995796203613	-3.30223798751831	-1.32995796203613	-4.94694709777832	-1.32995796203613	-4.09412503242493	-1.32995796203613	-2.25784778594971	-1.32995796203613	-2.71535396575928
-1.3199577331543	-5.27820587158203	-1.3199577331543	-3.06098461151123	0.280066967010498	7.35292434692383	0.280066967010498	7.18292236328125	-1.3199577331543	-3.35536360740662	-1.3199577331543	-3.08910965919495	-1.3199577331543	-4.57193851470947	-1.3199577331543	-3.7209951877594	-1.3199577331543	-2.17597126960754	-1.3199577331543	-2.6109778881073
-1.30995750427246	-4.80320453643799	-1.30995750427246	-2.93160796165466	0.290066719055176	7.40605115890503	0.290066719055176	7.22104787826538	-1.30995750427246	-3.0828595161438	-1.30995750427246	-2.82535552978516	-1.30995750427246	-4.07195091247559	-1.30995750427246	-3.27911257743835	-1.30995750427246	-2.07159399986267	-1.30995750427246	-2.4797260761261
-1.2999575138092	-4.19068336486816	-1.2999575138092	-2.77973055839539	0.300066947937012	7.45980262756348	0.300066947937012	7.25292444229126	-1.2999575138092	-2.75597929954529	-1.2999575138092	-2.50597596168518	-1.2999575138092	-3.47192287445068	-1.2999575138092	-2.77598023414612	-1.2999575138092	-1.9422173500061	-1.2999575138092	-2.30722308158875
-1.28995728492737	-3.50942611694336	-1.28995728492737	-2.59222745895386	0.310067176818848	7.51105308532715	0.310067176818848	7.2841739654541	-1.28995728492737	-2.37159848213196	-1.28995728492737	-2.13096976280212	-1.28995728492737	-2.86567211151123	-1.28995728492737	-2.2172212600708	-1.28995728492737	-1.78596496582031	-1.28995728492737	-2.10346937179565
-1.27995705604553	-2.72817611694336	-1.27995705604553	-2.37534880638123	0.320067405700684	7.55417823791504	0.320067405700684	7.31354951858521	-1.27995705604553	-1.93409204483032	-1.27995705604553	-1.697838306427	-1.27995705604553	-2.21034646034241	-1.27995705604553	-1.61221265792847	-1.27995705604553	-1.58908724784851	-1.27995705604553	-1.85659050941467
-1.26995706558228	-1.90939903259277	-1.26995706558228	-2.12597012519836	0.33006763458252	7.59542942047119	0.33006763458252	7.34542369842529	-1.26995706558228	-1.46221041679382	-1.26995706558228	-1.227205991745	-1.26995706558228	-1.53283596038818	-1.26995706558228	-0.982202291488647	-1.26995706558228	-1.369708776474	-1.26995706558228	-1.58033728599548
-1.25995683670044	-1.09157919883728	-1.25995683670044	-1.84971570968628	0.340067863464355	7.64480352401733	0.340067863464355	7.37667560577393	-1.25995683670044	-0.957827568054199	-1.25995683670044	-0.730948448181152	-1.25995683670044	-0.833450555801392	-1.25995683670044	-0.326566696166992	-1.25995683670044	-1.12095475196838	-1.25995683670044	-1.27783179283142
-1.2499566078186	-0.245316028594971	-1.2499566078186	-1.56158685684204	0.350067615509033	7.68667936325073	0.350067615509033	7.40917682647705	-1.2499566078186	-0.45344352722168	-1.2499566078186	-0.223441123962402	-1.2499566078186	-0.140938758850098	-1.2499566078186	0.324068069458008	-1.2499566078186	-0.864075422286987	-1.2499566078186	-0.961577892303467
-1.23995661735535	0.577821731567383	-1.23995661735535	-1.26220703125	0.360067844390869	7.73293018341064	0.360067844390869	7.44417667388916	-1.23995661735535	0.0421881675720215	-1.23995661735535	0.269067287445068	-1.23995661735535	0.524694919586182	-1.23995661735535	0.964701175689697	-1.23995661735535	-0.612196922302246	-1.23995661735535	-0.654697418212891
-1.22995638847351	1.35408401489258	-1.22995638847351	-0.97095251083374	0.370068073272705	7.77668237686157	0.370068073272705	7.47417688369751	-1.22995638847351	0.506570339202881	-1.22995638847351	0.729074478149414	-1.22995638847351	1.15970611572266	-1.22995638847351	1.57346248626709	-1.22995638847351	-0.364692211151123	-1.22995638847351	-0.37031888961792
-1.21995615959167	2.05971956253052	-1.21995615959167	-0.68219780921936	0.380068302154541	7.82043218612671	0.380068302154541	7.51105308532715	-1.21995615959167	0.931577682495117	-1.21995615959167	1.14783048629761	-1.21995615959167	1.73846483230591	-1.21995615959167	2.12971925735474	-1.21995615959167	-0.148439407348633	-1.21995615959167	-0.112190246582031
-1.20995593070984	2.66972780227661	-1.20995593070984	-0.412194728851318	0.390068531036377	7.87418365478516	0.390068531036377	7.55230188369751	-1.20995593070984	1.2984561920166	-1.20995593070984	1.51471138000488	-1.20995593070984	2.26222276687622	-1.20995593070984	2.63785362243652	-1.20995593070984	0.0409388542175293	-1.20995593070984	0.106563568115234
-1.19995594024658	3.18098545074463	-1.19995594024658	-0.16218900680542	0.400068759918213	7.92043447494507	0.400068759918213	7.59480237960815	-1.19995594024658	1.60908699035645	-1.19995594024658	1.81971549987793	-1.19995594024658	2.72597789764404	-1.19995594024658	3.08910846710205	-1.19995594024658	0.20219087600708	-1.19995594024658	0.287191867828369
-1.18995571136475	3.59661817550659	-1.18995571136475	0.0590634346008301	0.410068511962891	7.97855854034424	0.410068511962891	7.63230323791504	-1.18995571136475	1.86596632003784	-1.18995571136475	2.05971956253052	-1.18995571136475	3.12223434448242	-1.18995571136475	3.47849130630493	-1.18995571136475	0.328443050384521	-1.18995571136475	0.422818660736084
-1.17995548248291	3.90287160873413	-1.17995548248291	0.262191295623779	0.420068740844727	8.02855968475342	0.420068740844727	7.67730474472046	-1.17995548248291	2.06721782684326	-1.17995548248291	2.2465968132019	-1.17995548248291	3.45474004745483	-1.17995548248291	3.80912065505981	-1.17995548248291	0.420662641525269	-1.17995548248291	0.531039237976074
-1.16995549201965	4.12475109100342	-1.16995549201965	0.44344425201416	0.430068969726563	8.08606147766113	0.430068969726563	7.71292924880981	-1.16995549201965	2.21972227096558	-1.16995549201965	2.38159894943237	-1.16995549201965	3.722243309021	-1.16995549201965	4.08287525177002	-1.16995549201965	0.489476203918457	-1.16995549201965	0.608665466308594
-1.15995526313782	4.27912712097168	-1.15995526313782	0.596290349960327	0.440069198608398	8.14231157302856	0.440069198608398	7.75980710983276	-1.15995526313782	2.32659816741943	-1.15995526313782	2.4797248840332	-1.15995526313782	3.94037246704102	-1.15995526313782	4.29600238800049	-1.15995526313782	0.533289432525635	-1.15995526313782	0.657666206359863
-1.14995503425598	4.36287879943848	-1.14995503425598	0.73079252243042	0.450069427490234	8.19981336593628	0.450069427490234	7.80168056488037	-1.14995503425598	2.40597486495972	-1.14995503425598	2.53660202026367	-1.14995503425598	4.10662412643433	-1.14995503425598	4.47225570678711	-1.14995503425598	0.554477214813232	-1.14995503425598	0.681854248046875
-1.13995504379272	4.39225435256958	-1.13995504379272	0.844606637954712	0.46006965637207	8.24981451034546	0.46006965637207	7.84730672836304	-1.13995504379272	2.44785070419312	-1.13995504379272	2.56910085678101	-1.13995504379272	4.23037767410278	-1.13995504379272	4.60538387298584	-1.13995504379272	0.554852247238159	-1.13995504379272	0.683354139328003
-1.12995481491089	4.39100503921509	-1.12995481491089	0.942358255386353	0.470069885253906	8.31668853759766	0.470069885253906	7.89605855941772	-1.12995481491089	2.47347593307495	-1.12995481491089	2.57535219192505	-1.12995481491089	4.32100296020508	-1.12995481491089	4.69725847244263	-1.12995481491089	0.534914493560791	-1.12995481491089	0.661978960037231
-1.11995458602905	4.35537815093994	-1.11995458602905	1.02273440361023	0.480069637298584	8.37794065475464	0.480069637298584	7.93793439865112	-1.11995458602905	2.4809741973877	-1.11995458602905	2.56972551345825	-1.11995458602905	4.38287973403931	-1.11995458602905	4.76538419723511	-1.11995458602905	0.496538877487183	-1.11995458602905	0.618790626525879
-1.1099545955658	4.30162906646729	-1.1099545955658	1.08979797363281	0.49006986618042	8.44044208526611	0.49006986618042	7.98730850219727	-1.1099545955658	2.4797248840332	-1.1099545955658	2.54285097122192	-1.1099545955658	4.41538095474243	-1.1099545955658	4.81788635253906	-1.1099545955658	0.43897533416748	-1.1099545955658	0.554914712905884
-1.09995436668396	4.22850131988525	-1.09995436668396	1.14367365837097	0.500070095062256	8.49981784820557	0.500070095062256	8.03793430328369	-1.09995436668396	2.46535062789917	-1.09995436668396	2.50785112380981	-1.09995436668396	4.437255859375	-1.09995436668396	4.84101057052612	-1.09995436668396	0.365286827087402	-1.09995436668396	0.471725940704346
-1.08995413780212	4.14600133895874	-1.08995413780212	1.18586182594299	0.510070323944092	8.56231927871704	0.510070323944092	8.09043645858765	-1.08995413780212	2.43722438812256	-1.08995413780212	2.46722459793091	-1.08995413780212	4.43537950515747	-1.08995413780212	4.8547625541687	-1.08995413780212	0.280348062515259	-1.08995413780212	0.373537063598633
-1.07995414733887	4.05725002288818	-1.07995414733887	1.21867489814758	0.520070552825928	8.63731861114502	0.520070552825928	8.13793659210205	-1.07995414733887	2.40597486495972	-1.07995414733887	2.42222547531128	-1.07995414733887	4.42538022994995	-1.07995414733887	4.85038757324219	-1.07995414733887	0.191596746444702	-1.07995414733887	0.266972780227661
-1.06995391845703	3.96849870681763	-1.06995391845703	1.24248766899109	0.530070781707764	8.69919538497925	0.530070781707764	8.19356203079224	-1.06995391845703	2.36972332000732	-1.06995391845703	2.37159967422485	-1.06995391845703	4.40850496292114	-1.06995391845703	4.84163522720337	-1.06995391845703	0.106407880783081	-1.06995391845703	0.160408735275269
-1.0599536895752	3.87537240982056	-1.0599536895752	1.25973796844482	0.540070533752441	8.76607179641724	0.540070533752441	8.24981451034546	-1.0599536895752	2.33222246170044	-1.0599536895752	2.31597185134888	-1.0599536895752	4.38287973403931	-1.0599536895752	4.82726097106934	-1.0599536895752	0.0361568927764893	-1.0599536895752	0.0664072036743164
-1.04995369911194	3.78161907196045	-1.04995369911194	1.26961326599121	0.550070762634277	8.83294820785522	0.550070762634277	8.30668926239014	-1.04995369911194	2.28972196578979	-1.04995369911194	2.25534677505493	-1.04995369911194	4.35662984848022	-1.04995369911194	4.80413675308228	-1.04995369911194	-0.00921893119812012	-1.04995369911194	-0.000468730926513672
-1.0399534702301	3.69224309921265	-1.0399534702301	1.27436327934265	0.560070991516113	8.89794826507568	0.560070991516113	8.36169004440308	-1.0399534702301	2.24472284317017	-1.0399534702301	2.19222068786621	-1.0399534702301	4.31975364685059	-1.0399534702301	4.77663516998291	-1.0399534702301	-0.0212814807891846	-1.0399534702301	-0.0244691371917725
-1.02995324134827	3.60474348068237	-1.02995324134827	1.27586317062378	0.570071220397949	8.97794961929321	0.570071220397949	8.42981576919556	-1.02995324134827	2.1990966796875	-1.02995324134827	2.12909460067749	-1.02995324134827	4.28100347518921	-1.02995324134827	4.74601030349731	-1.02995324134827	-0.0146565437316895	-1.02995324134827	-0.0195939540863037
-1.01995325088501	3.51724147796631	-1.01995325088501	1.27423810958862	0.580071449279785	9.04857635498047	0.580071449279785	8.49294185638428	-1.01995325088501	2.15471982955933	-1.01995325088501	2.0678448677063	-1.01995325088501	4.24225330352783	-1.01995325088501	4.7122597694397	-1.01995325088501	-0.00353121757507324	-1.01995325088501	-0.0084688663482666
-1.00995302200317	3.43661546707153	-1.00995302200317	1.26917552947998	0.590071678161621	9.11982774734497	0.590071678161621	8.55419397354126	-1.00995302200317	2.10534334182739	-1.00995302200317	1.99909210205078	-1.00995302200317	4.2041277885437	-1.00995302200317	4.66850757598877	-1.00995302200317	0.00596880912780762	-1.00995302200317	0.00215625762939453
-0.999952793121338	3.35723876953125	-0.999952793121338	1.26292562484741	0.600071430206299	9.20045375823975	0.600071430206299	8.63106966018677	-0.999952793121338	2.05971956253052	-0.999952793121338	1.93409204483032	-0.999952793121338	4.15787696838379	-0.999952793121338	4.62913274765015	-0.999952793121338	0.0140314102172852	-0.999952793121338	0.0109689235687256
-0.989952564239502	3.28098773956299	-0.989952564239502	1.25467538833618	0.610071659088135	9.27857875823975	0.610071659088135	8.698570728302	-0.989952564239502	2.01534271240234	-0.989952564239502	1.8653416633606	-0.989952564239502	4.11537408828735	-0.989952564239502	4.58725690841675	-0.989952564239502	0.0205316543579102	-0.989952564239502	0.0178439617156982
-0.979952573776245	3.19973707199097	-0.979952573776245	1.24498772621155	0.620071887969971	9.35420513153076	0.620071887969971	8.77607107162476	-0.979952573776245	1.97096824645996	-0.979952573776245	1.80033922195435	-0.979952573776245	4.06537532806396	-0.979952573776245	4.55100774765015	-0.979952573776245	0.0252816677093506	-0.979952573776245	0.0232815742492676
-0.969952344894409	3.13410997390747	-0.969952344894409	1.23448753356934	0.630072116851807	9.43733215332031	0.630072116851807	8.85544776916504	-0.969952344894409	1.92284107208252	-0.969952344894409	1.73221349716187	-0.969952344894409	4.02162313461304	-0.969952344894409	4.49975728988647	-0.969952344894409	0.0295941829681396	-0.969952344894409	0.0279066562652588
-0.959952116012573	3.0647349357605	-0.959952116012573	1.22342491149902	0.640072345733643	9.52670812606812	0.640072345733643	8.93857479095459	-0.959952116012573	1.87784194946289	-0.959952116012573	1.66596174240112	-0.959952116012573	3.98349761962891	-0.959952116012573	4.46100473403931	-0.959952116012573	0.0322816371917725	-0.959952116012573	0.0312817096710205
-0.949952125549316	2.99285888671875	-0.949952125549316	1.21198725700378	0.650072574615479	9.60921049118042	0.650072574615479	9.02295112609863	-0.949952125549316	1.83284044265747	-0.949952125549316	1.59658670425415	-0.949952125549316	3.92912149429321	-0.949952125549316	4.42100524902344	-0.949952125549316	0.0350942611694336	-0.949952125549316	0.034031867980957
-0.93995189666748	2.9278564453125	-0.93995189666748	1.19986200332642	0.660072326660156	9.6842098236084	0.660072326660156	9.09670114517212	-0.93995189666748	1.78471565246582	-0.93995189666748	1.52533531188965	-0.93995189666748	3.88787269592285	-0.93995189666748	4.37788009643555	-0.93995189666748	0.0369691848754883	-0.93995189666748	0.0359692573547363
-0.929951667785645	2.86910533905029	-0.929951667785645	1.18767428398132	0.670072555541992	9.76171255111694	0.670072555541992	9.1648268699646	-0.929951667785645	1.73533916473389	-0.929951667785645	1.45596027374268	-0.929951667785645	3.84412050247192	-0.929951667785645	4.33162927627563	-0.929951667785645	0.0389068126678467	-0.929951667785645	0.0380318164825439
-0.919951677322388	2.80723094940186	-0.919951677322388	1.17523670196533	0.680072784423828	9.82546329498291	0.680072784423828	9.22982931137085	-0.919951677322388	1.68908834457397	-0.919951677322388	1.38720750808716	-0.919951677322388	3.79724502563477	-0.919951677322388	4.28662776947021	-0.919951677322388	0.0407192707061768	-0.919951677322388	0.040031909942627
-0.909951448440552	2.74410486221313	-0.909951448440552	1.16223645210266	0.690073013305664	9.8810887336731	0.690073013305664	9.29295539855957	-0.909951448440552	1.64283752441406	-0.909951448440552	1.3222074508667	-0.909951448440552	3.75599384307861	-0.909951448440552	4.24162626266479	-0.909951448440552	0.0427193641662598	-0.909951448440552	0.0417819023132324
-0.899951219558716	2.67847776412964	-0.899951219558716	1.14854884147644	0.7000732421875	9.93046522140503	0.7000732421875	9.3379545211792	-0.899951219558716	1.59158706665039	-0.899951219558716	1.25220537185669	-0.899951219558716	3.71786832809448	-0.899951219558716	4.20662641525269	-0.899951219558716	0.0440943241119385	-0.899951219558716	0.0434069633483887
-0.889951229095459	2.61910200119019	-0.889951229095459	1.1353611946106	0.690073013305664	9.22732830047607	0.690073013305664	8.70919466018677	-0.889951229095459	1.54596090316772	-0.889951229095459	1.18220567703247	-0.889951229095459	3.67786884307861	-0.889951229095459	4.1622519493103	-0.889951229095459	0.0464694499969482	-0.889951229095459	0.0454695224761963
-0.879951000213623	2.56035089492798	-0.879951000213623	1.12298583984375	0.680072784423828	8.72606992721558	0.680072784423828	8.27043771743774	-0.879951000213623	1.49908542633057	-0.879951000213623	1.11783027648926	-0.879951000213623	3.63849401473999	-0.879951000213623	4.12475109100342	-0.879951000213623	0.0483443737030029	-0.879951000213623	0.0479695796966553
-0.869950771331787	2.50597476959229	-0.869950771331787	1.10936069488525	0.670072555541992	8.31918954849243	0.670072555541992	7.90230751037598	-0.869950771331787	1.44845962524414	-0.869950771331787	1.04595422744751	-0.869950771331787	3.60349178314209	-0.869950771331787	4.08349990844727	-0.869950771331787	0.0497820377349854	-0.869950771331787	0.0499694347381592
-0.85995078086853	2.44847536087036	-0.85995078086853	1.09767293930054	0.660072326660156	7.98605918884277	0.660072326660156	7.60230302810669	-0.85995078086853	1.39658451080322	-0.85995078086853	0.98095178604126	-0.85995078086853	3.56224298477173	-0.85995078086853	4.05412435531616	-0.85995078086853	0.0532820224761963	-0.85995078086853	0.0531570911407471
-0.849950551986694	2.38909959793091	-0.849950551986694	1.0865478515625	0.650072574615479	7.68230438232422	0.650072574615479	7.34354972839355
-0.839950323104858	2.33347415924072	-0.839950323104858	1.07617259025574	0.640072345733643	7.41917610168457	0.640072345733643	7.10979700088501
-0.829950332641602	2.28159666061401	-0.829950332641602	1.06742262840271	0.630072116851807	7.17729806900024	0.630072116851807	6.897292137146
-0.819950103759766	2.22722053527832	-0.819950103759766	1.06160998344421	0.620071887969971	6.961669921875	0.620071887969971	6.70353889465332
-0.80994987487793	2.18534469604492	-0.80994987487793	1.05854749679565	0.610071659088135	6.76104068756104	0.610071659088135	6.52853727340698
-0.799949884414673	2.14784622192383	-0.799949884414673	1.06123495101929	0.600071430206299	6.57166242599487	0.600071430206299	6.36978387832642
-0.789949655532837	2.1153450012207	-0.789949655532837	1.07004761695862	0.590071678161621	6.41665935516357	0.590071678161621	6.22165679931641
-0.779949426651001	2.09971904754639	-0.779949426651001	1.08754777908325	0.580071449279785	6.25165700912476	0.580071449279785	6.07415437698364
-0.769949197769165	2.10471868515015	-0.769949197769165	1.11711072921753	0.570071220397949	6.09540462493896	0.570071220397949	5.95165252685547
-0.759949207305908	2.14159488677979	-0.759949207305908	1.16398644447327	0.560070991516113	5.96915245056152	0.560070991516113	5.82602739334106
-0.749948978424072	2.21472024917603	-0.749948978424072	1.23080015182495	0.550070762634277	5.83227634429932	0.550070762634277	5.70727348327637
-0.739948749542236	2.33472347259521	-0.739948749542236	1.32480144500732	0.540070533752441	5.70289850234985	0.540070533752441	5.60477256774902
-0.729948759078979	2.52222537994385	-0.729948759078979	1.44867849349976	0.530070781707764	5.59164762496948	0.530070781707764	5.50414562225342
-0.719948530197144	2.77472972869873	-0.719948530197144	1.61155581474304	0.520070552825928	5.47852039337158	0.520070552825928	5.4035210609436
-0.709948301315308	3.09473514556885	-0.709948301315308	1.82034015655518	0.510070323944092	5.37101984024048	0.510070323944092	5.31414270401001
-0.699948310852051	3.47036600112915	-0.699948310852051	2.05284357070923	0.500070095062256	5.27476787567139	0.500070095062256	5.22601842880249
-0.689948081970215	3.8828706741333	-0.689948081970215	2.32847213745117	0.49006986618042	5.17914056777954	0.49006986618042	5.13976573944092
-0.679947853088379	4.32100296020508	-0.679947853088379	2.62972831726074	0.480069637298584	5.08726596832275	0.480069637298584	5.06476402282715
-0.669947862625122	4.82851028442383	-0.669947862625122	2.96160697937012	0.470069885253906	5.00288963317871	0.470069885253906	4.98976469039917
-0.659947633743286	5.44852018356323	-0.659947633743286	3.3341121673584	0.46006965637207	4.9216365814209	0.46006965637207	4.9216365814209
-0.64994740486145	6.15165710449219	-0.64994740486145	3.73537063598633	0.450069427490234	4.84101057052612	0.450069427490234	4.84788656234741
-0.639947414398193	6.88291788101196	-0.639947414398193	4.14474964141846	0.440069198608398	4.76100921630859	0.440069198608398	4.78101015090942
-0.629947185516357	7.57417917251587	-0.629947185516357	4.51288223266602	0.430068969726563	4.69288349151611	0.430068969726563	4.71725940704346
-0.619946956634521	8.17981243133545	-0.619946956634521	4.8128867149353	0.420068740844727	4.62538242340088	0.420068740844727	4.65288400650024
-0.609946966171265	8.63356828689575	-0.609946966171265	5.02038955688477	0.410068511962891	4.55600738525391	0.410068511962891	4.58913326263428
-0.599946737289429	8.93232345581055	-0.599946737289429	5.13476610183716	0.400068759918213	4.49100494384766	0.400068759918213	4.53163146972656
-0.589946508407593	9.06170129776001	-0.589946508407593	5.16351699829102	0.390068531036377	4.42225456237793	0.390068531036377	4.48225498199463
-0.579946517944336	9.03670072555542	-0.579946517944336	5.14101505279541	0.380068302154541	4.36537981033325	0.380068302154541	4.41975593566895
-0.5699462890625	8.90732288360596	-0.5699462890625	5.07539033889771	0.370068073272705	4.29975271224976	0.370068073272705	4.36350345611572
-0.559946060180664	8.72982025146484	-0.559946060180664	4.99351263046265	0.360067844390869	4.25100326538086	0.360067844390869	4.31662797927856
-0.549945831298828	8.5323166847229	-0.549945831298828	4.90601301193237	0.350067615509033	4.1928768157959	0.350067615509033	4.25662755966187
-0.539945840835571	8.34168910980225	-0.539945840835571	4.82788562774658	0.340067863464355	4.13725137710571	0.340067863464355	4.21412706375122
-0.529945611953735	8.17168712615967	-0.529945611953735	4.75726127624512	0.33006763458252	4.085373878479	0.33006763458252	4.16412591934204
-0.519945383071899	8.01668405532837	-0.519945383071899	4.69225883483887	0.320067405700684	4.02912378311157	0.320067405700684	4.1091251373291
-0.509945392608643	7.90043354034424	-0.509945392608643	4.64788436889648	0.310067176818848	3.97912263870239	0.310067176818848	4.05787467956543
-0.499945163726807	7.80605792999268	-0.499945163726807	4.60975885391235	0.300066947937012	3.92787218093872	0.300066947937012	4.01724815368652
-0.489944934844971	7.73355484008789	-0.489944934844971	4.58413362503052	0.290066719055176	3.87974739074707	0.290066719055176	3.97224903106689
-0.479944944381714	7.70355463027954	-0.479944944381714	4.57163333892822	0.280066967010498	3.83162021636963	0.280066967010498	3.92662286758423
-0.469944715499878	7.69605398178101	-0.469944715499878	4.57225799560547	0.270066738128662	3.77849578857422	0.270066738128662	3.87849569320679
-0.459944486618042	7.72042989730835	-0.459944486618042	4.58538293838501	0.260066509246826	3.72911930084229	0.260066509246826	3.83474588394165
-0.449944496154785	7.77668237686157	-0.449944496154785	4.61350679397583	0.25006628036499	3.68286848068237	0.25006628036499	3.79162073135376
-0.439944267272949	7.86293268203735	-0.439944267272949	4.65100765228271	0.240066051483154	3.64036798477173	0.240066051483154	3.74724388122559
-0.429944038391113	7.97981023788452	-0.429944038391113	4.70913410186768	0.230065822601318	3.59536647796631	0.230065822601318	3.7028694152832
-0.419944047927856	8.11168670654297	-0.419944047927856	4.77663516998291	0.220065593719482	3.55911731719971	0.220065593719482	3.6622428894043
-0.409943819046021	8.262939453125	-0.409943819046021	4.85226154327393	0.210065841674805	3.51224184036255	0.210065841674805	3.61911773681641
-0.399943590164185	8.41669082641602	-0.399943590164185	4.945387840271	0.200065612792969	3.47474098205566	0.200065612792969	3.58099222183228
-0.389943599700928	8.58106851577759	-0.389943599700928	5.05226373672485	0.190065383911133	3.44099044799805	0.190065383911133	3.53849172592163
-0.379943370819092	8.74294519424438	-0.379943370819092	5.15476703643799	0.180065155029297	3.39661359786987	0.180065155029297	3.50599050521851
-0.369943141937256	8.89794826507568	-0.369943141937256	5.27601718902588	0.170064926147461	3.3634877204895	0.170064926147461	3.46411466598511
-0.359943151473999	9.06920194625854	-0.359943151473999	5.39664506912231	0.160064697265625	3.32786321640015	0.160064697265625	3.42724084854126
-0.349942922592163	9.23107862472534	-0.349942922592163	5.53102254867554	0.150064945220947	3.29036235809326	0.150064945220947	3.39036464691162
-0.339942693710327	9.41608190536499	-0.339942693710327	5.66852331161499	0.140064716339111	3.25661182403564	0.140064716339111	3.35286378860474
-0.329942464828491	9.60858345031738	-0.329942464828491	5.816650390625	0.130064487457275	3.22036266326904	0.130064487457275	3.31848859786987
-0.319942474365234	9.83296155929565	-0.319942474365234	5.97352981567383	0.120064258575439	3.18536043167114	0.120064258575439	3.27911138534546
-0.309942245483398	10.0779676437378	-0.309942245483398	6.14978075027466	0.110064029693604	3.1541109085083	0.110064029693604	3.2447361946106
-0.299942016601563	10.351095199585	-0.299942016601563	6.33915901184082	0.100063800811768	3.12285900115967	0.100063800811768	3.20598602294922
-0.289942026138306	10.6467247009277	-0.289942026138306	6.53478622436523	0.0900640487670898	3.0884838104248	0.0900640487670898	3.18098545074463
-0.27994179725647	10.9567308425903	-0.27994179725647	6.74041509628296	0.0800638198852539	3.06160926818848	0.0800638198852539	3.14598560333252
-0.269941568374634	11.2686085700989	-0.269941568374634	6.9379186630249	0.070063591003418	3.03035974502563	0.070063591003418	3.11785936355591
-0.259941577911377	11.5929889678955	-0.259941577911377	7.13667154312134	0.060063362121582	3.00160884857178	0.060063362121582	3.08536052703857
-0.249941349029541	11.884868144989	-0.249941349029541	7.32167482376099	0.0500631332397461	2.97598361968994	0.0500631332397461	3.05973529815674
-0.239941120147705	12.1661233901978	-0.239941120147705	7.49105215072632	0.0400629043579102	2.94285774230957	0.0400629043579102	3.03160905838013
-0.229941129684448	12.4023771286011	-0.229941129684448	7.63417959213257	0.0300631523132324	2.92410612106323	0.0300631523132324	3.00473213195801
-0.219940900802612	12.6061296463013	-0.219940900802612	7.74918079376221	0.0200629234313965	2.89660692214966	0.0200629234313965	2.97973394393921
-0.209940671920776	12.7742576599121	-0.209940671920776	7.84980773925781	0.0100626945495605	2.86598205566406	0.0100626945495605	2.95035839080811
-0.19994068145752	12.8998851776123	-0.19994068145752	7.92793273925781	6.24656677246094E-05	2.83910512924194	6.24656677246094E-05	2.92410612106323
-0.189940452575684	12.9811358451843	-0.189940452575684	7.97918319702148	-0.00993776321411133	2.81847953796387	-0.00993776321411133	2.89285659790039
-0.179940223693848	13.0098867416382	-0.179940223693848	8.00793409347534	-0.0199379920959473	2.79785394668579	-0.0199379920959473	2.86848068237305
-0.169940233230591	13.0130124092102	-0.169940233230591	8.02105903625488	-0.0299382209777832	2.75660514831543	-0.0299382209777832	2.83660650253296
-0.159940004348755	12.9836368560791	-0.159940004348755	8.02105903625488	-0.0399379730224609	2.73473024368286	-0.0399379730224609	2.8078556060791
-0.149939775466919	12.9311347007751	-0.149939775466919	8.0129337310791	-0.0499382019042969	2.70785331726074	-0.0499382019042969	2.77535438537598
-0.139939785003662	12.8492593765259	-0.139939785003662	7.9948091506958	-0.0599384307861328	2.67785310745239	-0.0599384307861328	2.74097919464111
-0.129939556121826	12.7598834037781	-0.129939556121826	7.96293497085571	-0.0699386596679688	2.65160322189331	-0.0699386596679688	2.71035432815552
-0.11993932723999	12.6530051231384	-0.11993932723999	7.93668270111084	-0.0799388885498047	2.6109766960144	-0.0799388885498047	2.67410278320313
-0.109939098358154	12.5442552566528	-0.109939098358154	7.90230751037598	-0.0899391174316406	2.57410287857056	-0.0899391174316406	2.6416015625
-0.0999391078948975	12.4336266517639	-0.0999391078948975	7.85918235778809	-0.0999391078948975	2.54285097122192	-0.0999391078948975	2.60222673416138
-0.0899391174316406	12.3205018043518	-0.0899391174316406	7.82918214797974	-0.109939098358154	2.51097679138184	-0.109939098358154	2.56222724914551
-0.0799388885498047	12.2211241722107	-0.0799388885498047	7.78730630874634	-0.11993932723999	2.47097492218018	-0.11993932723999	2.51722574234009
-0.0699386596679688	12.1123719215393	-0.0699386596679688	7.75730609893799	-0.129939556121826	2.43034839630127	-0.129939556121826	2.48472452163696
-0.0599384307861328	12.0117449760437	-0.0599384307861328	7.71480560302734	-0.139939785003662	2.39097356796265	-0.139939785003662	2.43472337722778
-0.0499382019042969	11.9073700904846	-0.0499382019042969	7.68667936325073	-0.149939775466919	2.34347343444824	-0.149939775466919	2.39409923553467
-0.0399379730224609	11.8148684501648	-0.0399379730224609	7.65355348587036	-0.159940004348755	2.30284690856934	-0.159940004348755	2.34034776687622
-0.0299382209777832	11.7204904556274	-0.0299382209777832	7.62417793273926	-0.169940233230591	2.25597143173218	-0.169940233230591	2.29222297668457
-0.0199379920959473	11.6348648071289	-0.0199379920959473	7.59730339050293	-0.179940223693848	2.21034526824951	-0.179940223693848	2.24222183227539
-0.00993776321411133	11.5554881095886	-0.00993776321411133	7.57480382919312	-0.189940452575684	2.16034650802612	-0.189940452575684	2.19222068786621
6.24656677246094E-05	11.4804887771606	6.24656677246094E-05	7.55167722702026	-0.19994068145752	2.10534334182739	-0.19994068145752	2.13909387588501
0.0100626945495605	11.4061117172241	0.0100626945495605	7.54417657852173	-0.209940671920776	2.05596923828125	-0.209940671920776	2.08534479141235
0.0200629234313965	11.3398599624634	0.0200629234313965	7.52417802810669	-0.219940900802612	1.99909210205078	-0.219940900802612	2.0259690284729
0.0300631523132324	11.2817358970642	0.0300631523132324	7.51605272293091	-0.229941129684448	1.94659233093262	-0.229941129684448	1.96346759796143
0.0400629043579102	11.228609085083	0.0400629043579102	7.51355171203613	-0.239941120147705	1.89034223556519	-0.239941120147705	1.91471576690674
0.0500631332397461	11.1842322349548	0.0500631332397461	7.51230239868164	-0.249941349029541	1.83596611022949	-0.249941349029541	1.85158967971802
0.060063362121582	11.1392331123352	0.060063362121582	7.51480340957642	-0.259941577911377	1.77846431732178	-0.259941577911377	1.79346561431885
0.070063591003418	11.0992312431335	0.070063591003418	7.52292633056641	-0.269941568374634	1.72283887863159	-0.269941568374634	1.74408912658691
0.0800638198852539	11.0667324066162	0.0800638198852539	7.5285530090332	-0.27994179725647	1.68221235275269	-0.27994179725647	1.68471336364746
0.0900640487670898	11.0267305374146	0.0900640487670898	7.54292726516724	-0.289942026138306	1.62533760070801	-0.289942026138306	1.63221120834351
0.100063800811768	11.00172996521	0.100063800811768	7.56167888641357	-0.299942016601563	1.57533645629883	-0.299942016601563	1.59158706665039
0.110064029693604	10.9648561477661	0.110064029693604	7.58730411529541	-0.309942245483398	1.52595996856689	-0.309942245483398	1.53846025466919
0.120064258575439	10.8417272567749	0.120064258575439	7.61292934417725	-0.319942474365234	1.48345947265625	-0.319942474365234	1.4953351020813
0.130064487457275	10.1948428153992	0.130064487457275	7.63917922973633	-0.329942464828491	1.45220994949341	-0.329942464828491	1.45658493041992
0.140064716339111	7.71355628967285	0.140064716339111	7.67605543136597	-0.339942693710327	1.40908479690552	-0.339942693710327	1.40970945358276
0.150064945220947	10.586724281311	0.150064945220947	7.70543098449707	-0.349942922592163	1.36158227920532	-0.349942922592163	1.37470722198486
0.160064697265625	9.24982786178589	0.160064697265625	7.73355484008789	-0.359943151473999	1.33408308029175	-0.359943151473999	1.33783340454102
0.170064926147461	10.1398420333862	0.170064926147461	7.76418209075928	-0.369943141937256	1.29470825195313	-0.369943141937256	1.29783153533936
0.180065155029297	10.1229667663574	0.180065155029297	7.79980659484863	-0.379943370819092	1.25845670700073	-0.379943370819092	1.26533269882202
0.190065383911133	11.0848563909531	0.190065383911133	7.83793210983276	-0.389943599700928	1.22970581054688	-0.389943599700928	1.2315821647644
0.200065612792969	12.1804976463318	0.200065612792969	7.87355661392212	-0.399943590164185	1.20157957077026	-0.399943590164185	1.20095491409302
0.210065841674805	11.8961191177368	0.210065841674805	7.90855884552002	-0.409943819046021	1.16782903671265	-0.409943819046021	1.1728310585022
0.220065593719482	11.7273664474487	0.220065593719482	7.94293403625488	-0.419944047927856	1.1378288269043	-0.419944047927856	1.13595485687256
0.230065822601318	11.649866104126	0.230065822601318	7.98480987548828	-0.429944038391113	1.11407995223999	-0.429944038391113	1.10595464706421
0.240066051483154	11.582989692688	0.240066051483154	8.03043603897095	-0.439944267272949	1.08720302581787	-0.439944267272949	1.06595277786255
0.25006628036499	11.5404891967773	0.25006628036499	8.07231187820435	-0.449944496154785	1.06032848358154	-0.449944496154785	1.04407787322998
0.260066509246826	11.5229892730713	0.260066509246826	8.12168598175049	-0.459944486618042	1.0359525680542	-0.459944486618042	1.01470232009888
0.270066738128662	11.5067386627197	0.270066738128662	8.1679368019104	-0.469944715499878	1.01095199584961	-0.469944715499878	0.993452072143555
0.280066967010498	11.5086126327515	0.280066967010498	8.21168899536133	-0.479944944381714	0.981576442718506	-0.479944944381714	0.972201824188232
0.290066719055176	11.5390825271606	0.290066719055176	8.26231479644775	-0.489944934844971	0.962827205657959	-0.489944934844971	0.940327644348145
0.300066947937012	11.5729904174805	0.300066947937012	8.29481363296509	-0.499945163726807	0.935952663421631	-0.499945163726807	0.918450355529785
0.310067176818848	11.5679883956909	0.310067176818848	8.341064453125	-0.509945392608643	0.911576747894287	-0.509945392608643	0.891575813293457
0.320067405700684	11.5604901313782	0.320067405700684	8.36981534957886	-0.519945383071899	0.888450145721436	-0.519945383071899	0.868451595306396
0.33006763458252	11.5623641014099	0.33006763458252	8.40981483459473	-0.529945611953735	0.85782527923584	-0.529945611953735	0.834701061248779
0.340067863464355	11.5529894828796	0.340067863464355	8.44356536865234	-0.539945840835571	0.834701061248779	-0.539945840835571	0.809075832366943
0.350067615509033	11.5954899787903	0.350067615509033	8.48419189453125	-0.549945831298828	0.802199840545654	-0.549945831298828	0.778448581695557
0.360067844390869	11.6211152076721	0.360067844390869	8.52856874465942	-0.559946060180664	0.765948295593262	-0.559946060180664	0.744073390960693
0.370068073272705	11.6454911231995	0.370068073272705	8.5741925239563	-0.5699462890625	0.736572742462158	-0.5699462890625	0.710947513580322
0.380068302154541	11.669864654541	0.380068302154541	8.62107038497925	-0.579946517944336	0.692822933197021	-0.579946517944336	0.669071674346924
0.390068531036377	11.7048668861389	0.390068531036377	8.66482019424438	-0.589946508407593	0.654697418212891	-0.589946508407593	0.628447532653809
0.400068759918213	11.7467427253723	0.400068759918213	8.71731996536255	-0.599946737289429	0.610320568084717	-0.599946737289429	0.580320358276367
0.410068511962891	11.7861175537109	0.410068511962891	8.76919746398926	-0.609946966171265	0.554070472717285	-0.609946966171265	0.527195930480957
0.420068740844727	11.8236184120178	0.420068740844727	8.82294654846191	-0.619946956634521	0.500946044921875	-0.619946956634521	0.472819805145264
0.430068969726563	11.8779945373535	0.430068969726563	8.8716983795166	-0.629947185516357	0.437192916870117	-0.629947185516357	0.410943031311035
0.440069198608398	11.9154953956604	0.440069198608398	8.93419981002808	-0.639947414398193	0.378444194793701	-0.639947414398193	0.349693298339844
0.450069427490234	11.9611191749573	0.450069427490234	8.98294925689697	-0.64994740486145	0.311567783355713	-0.64994740486145	0.277817249298096
0.46006965637207	12.0111203193665	0.46006965637207	9.04545068740845	-0.659947633743286	0.245940685272217	-0.659947633743286	0.219066143035889
0.470069885253906	12.0586228370667	0.470069885253906	9.10232543945313	-0.669947862625122	0.182814598083496	-0.669947862625122	0.1555335521698
0.480069637298584	12.1117472648621	0.480069637298584	9.16045188903809	-0.679947853088379	0.120970487594604	-0.679947853088379	0.0989701747894287
0.49006986618042	12.1567487716675	0.49006986618042	9.2248272895813	-0.689948081970215	0.0669071674346924	-0.689948081970215	0.0475318431854248
0.500070095062256	12.2092485427856	0.500070095062256	9.28607940673828	-0.699948310852051	0.0201566219329834	-0.699948310852051	0.00296878814697266
0.510070323944092	12.2573757171631	0.510070323944092	9.35107946395874	-0.709948301315308	-0.02121901512146	-0.709948301315308	-0.0356569290161133
0.520070552825928	12.3161268234253	0.520070552825928	9.41795587539673	-0.719948530197144	-0.0545946359634399	-0.719948530197144	-0.0675323009490967
0.530070781707764	12.3723769187927	0.530070781707764	9.47858333587646	-0.729948759078979	-0.082532525062561	-0.729948759078979	-0.0931576490402222
0.540070533752441	12.4217534065247	0.540070533752441	9.54420804977417	-0.739948749542236	-0.105220317840576	-0.739948749542236	-0.114220499992371
0.550070762634277	12.4723792076111	0.550070762634277	9.61545944213867	-0.749948978424072	-0.122908115386963	-0.749948978424072	-0.131595730781555
0.560070991516113	12.512378692627	0.560070991516113	9.6717095375061	-0.759949207305908	-0.138033390045166	-0.759949207305908	-0.144658446311951
0.570071220397949	12.5498795509338	0.570071220397949	9.73671197891235	-0.769949197769165	-0.149221062660217	-0.769949197769165	-0.155408620834351
0.580071449279785	12.5873804092407	0.580071449279785	9.79546308517456	-0.779949426651001	-0.1584712266922	-0.779949426651001	-0.16378378868103
0.590071678161621	12.6205062866211	0.590071678161621	9.86608743667603	-0.789949655532837	-0.165471315383911	-0.789949655532837	-0.17090892791748
0.600071430206299	12.654881477356	0.600071430206299	9.92609024047852	-0.799949884414673	-0.171158909797668	-0.799949884414673	-0.176471471786499
0.610071659088135	12.6836323738098	0.610071659088135	9.99109029769897	-0.80994987487793	-0.176471471786499	-0.80994987487793	-0.181409001350403
0.620071887969971	12.7148818969727	0.620071887969971	10.0585913658142	-0.819950103759766	-0.180471539497375	-0.819950103759766	-0.185096621513367
0.630072116851807	12.7530074119568	0.630072116851807	10.1235914230347	-0.829950332641602	-0.184096574783325	-0.829950332641602	-0.18890917301178
0.640072345733643	12.7886319160461	0.640072345733643	10.1973438262939	-0.839950323104858	-0.187284111976624	-0.839950323104858	-0.19184672832489
0.650072574615479	12.8242588043213	0.650072574615479	10.2635931968689	-0.849950551986694	-0.189721703529358	-0.849950551986694	-0.194784283638
0.660072326660156	12.8567600250244	0.660072326660156	10.3329706192017	-0.85995078086853	-0.192221760749817	-0.85995078086853	-0.197409272193909
0.670072555541992	12.8886342048645	0.670072555541992	10.3835964202881	-0.869950771331787	-0.194784283638	-0.869950771331787	-0.200159311294556
0.680072784423828	12.9098844528198	0.680072784423828	10.432345867157	-0.879951000213623	-0.196409225463867	-0.879951000213623	-0.202971816062927
0.690073013305664	12.9211354255676	0.690073013305664	10.4748487472534	-0.889951229095459	-0.198909282684326	-0.889951229095459	-0.205284357070923
0.7000732421875	12.9061341285706	0.7000732421875	10.5092239379883	-0.899951219558716	-0.201409339904785	-0.899951219558716	-0.207909464836121
0.690073013305664	12.1061229705811	0.690073013305664	9.79296207427979	-0.909951448440552	-0.203471899032593	-0.909951448440552	-0.210534453392029
0.680072784423828	11.5211129188538	0.680072784423828	9.27983045578003	-0.919951677322388	-0.205284357070923	-0.919951677322388	-0.213534593582153
0.670072555541992	11.0504817962646	0.670072555541992	8.86857271194458	-0.929951667785645	-0.208534479141235	-0.929951667785645	-0.216722130775452
0.660072326660156	10.650475025177	0.660072326660156	8.51169347763062	-0.93995189666748	-0.211222052574158	-0.93995189666748	-0.220472097396851
0.650072574615479	10.3023457527161	0.650072574615479	8.20418834686279	-0.949952125549316	-0.214534521102905	-0.949952125549316	-0.224222183227539
0.640072345733643	9.97859001159668	0.640072345733643	7.93418407440186	-0.959952116012573	-0.218534588813782	-0.959952116012573	-0.229347229003906
0.630072116851807	9.69295978546143	0.630072116851807	7.68480539321899	-0.969952344894409	-0.223597168922424	-0.969952344894409	-0.234222292900085
0.620071887969971	9.42608118057251	0.620071887969971	7.4573016166687	-0.979952573776245	-0.229034781455994	-0.979952573776245	-0.241284966468811
0.610071659088135	9.18732881546021	0.610071659088135	7.26354837417603	-0.989952564239502	-0.235722422599792	-0.989952564239502	-0.249410033226013
0.600071430206299	8.95982503890991	0.600071430206299	7.06979513168335	-0.999952793121338	-0.244410037994385	-0.999952793121338	-0.259035229682922
0.590071678161621	8.73732089996338	0.590071678161621	6.88791751861572	-1.00995302200317	-0.254847645759583	-1.00995302200317	-0.270972967147827
0.580071449279785	8.53419303894043	0.580071449279785	6.72541618347168	-1.01995325088501	-0.268722891807556	-1.01995325088501	-0.285973191261292
0.570071220397949	8.33731412887573	0.570071220397949	6.57041311264038	-1.02995324134827	-0.286223173141479	-1.02995324134827	-0.306160926818848
0.560070991516113	8.15856218338013	0.560070991516113	6.42478466033936	-1.0399534702301	-0.30828595161438	-1.0399534702301	-0.330286264419556
0.550070762634277	7.98918485641479	0.550070762634277	6.28353357315063	-1.04995369911194	-0.337223887443542	-1.04995369911194	-0.361911773681641
0.540070533752441	7.81668186187744	0.540070533752441	6.15853071212769	-1.0599536895752	-0.373786926269531	-1.0599536895752	-0.401099920272827
0.530070781707764	7.66230344772339	0.530070781707764	6.02915525436401	-1.06995391845703	-0.421100258827209	-1.06995391845703	-0.451975703239441
0.520070552825928	7.51667737960815	0.520070552825928	5.91790199279785	-1.07995414733887	-0.480538606643677	-1.07995414733887	-0.516539216041565
0.510070323944092	7.37042427062988	0.510070323944092	5.80040216445923	-1.08995413780212	-0.556289792060852	-1.08995413780212	-0.597040414810181
0.500070095062256	7.23604917526245	0.500070095062256	5.69789886474609	-1.09995436668396	-0.651228785514832	-1.09995436668396	-0.697541952133179
0.49006986618042	7.10292100906372	0.49006986618042	5.60039758682251	-1.1099545955658	-0.768855571746826	-1.1099545955658	-0.82210636138916
0.480069637298584	6.9797945022583	0.480069637298584	5.4997706413269	-1.11995458602905	-0.912420272827148	-1.11995458602905	-0.973296165466309
0.470069885253906	6.86041831970215	0.470069885253906	5.41101932525635	-1.12995481491089	-1.08592295646667	-1.12995481491089	-1.15448641777039
0.46006965637207	6.74916505813599	0.46006965637207	5.32414436340332	-1.13995504379272	-1.29167604446411	-1.13995504379272	-1.36930227279663
0.450069427490234	6.64166450500488	0.450069427490234	5.24101734161377	-1.14995503425598	-1.5301171541214	-1.14995503425598	-1.61711847782135
0.440069198608398	6.5385365486145	0.440069198608398	5.15976667404175	-1.15995526313782	-1.80162131786346	-1.15995526313782	-1.89799785614014
0.430068969726563	6.44103527069092	0.430068969726563	5.08101463317871	-1.16995549201965	-2.10534453392029	-1.16995549201965	-2.21159696578979
0.420068740844727	6.34790897369385	0.420068740844727	5.01601457595825	-1.17995548248291	-2.42409944534302	-1.17995548248291	-2.54410147666931
0.410068511962891	6.25478267669678	0.410068511962891	4.94663715362549	-1.18995571136475	-2.75848031044006	-1.18995571136475	-2.89098143577576
0.400068759918213	6.17040634155273	0.400068759918213	4.87976312637329	-1.19995594024658	-3.09598445892334	-1.19995594024658	-3.23973774909973
0.390068531036377	6.08978033065796	0.390068531036377	4.80976104736328	-1.20995593070984	-3.42411518096924	-1.20995593070984	-3.571617603302
0.380068302154541	6.00415468215942	0.380068302154541	4.74976062774658	-1.21995615959167	-3.74037027359009	-1.21995615959167	-3.89162182807922
0.370068073272705	5.93102693557739	0.370068073272705	4.68725919723511	-1.22995638847351	-4.04162406921387	-1.22995638847351	-4.19162631034851
0.360067844390869	5.85477590560913	0.360067844390869	4.63100910186768	-1.23995661735535	-4.32537913322449	-1.23995661735535	-4.46163058280945
0.350067615509033	5.78289985656738	0.350067615509033	4.56725835800171	-1.2499566078186	-4.58538293838501	-1.2499566078186	-4.70413446426392
0.340067863464355	5.70602416992188	0.340067863464355	4.51163053512573	-1.25995683670044	-4.82101202011108	-1.25995683670044	-4.91288781166077
0.33006763458252	5.63539743423462	0.33006763458252	4.46225643157959	-1.26995706558228	-5.02351403236389	-1.26995706558228	-5.08913993835449
0.320067405700684	5.57164669036865	0.320067405700684	4.40537929534912	-1.27995705604553	-5.17351627349854	-1.27995705604553	-5.20851731300354
0.310067176818848	5.50477266311646	0.310067176818848	4.35162782669067	-1.28995728492737	-5.27101874351501	-1.28995728492737	-5.27101874351501
0.300066947937012	5.44039487838745	0.300066947937012	4.30162906646729	-1.2999575138092	-5.31851887702942	-1.2999575138092	-5.28851866722107
0.290066719055176	5.37601947784424	0.290066719055176	4.25037622451782	-1.30995750427246	-5.30601859092712	-1.30995750427246	-5.25976777076721
0.280066967010498	5.31539440155029	0.280066967010498	4.20850276947021	-1.3199577331543	-5.26226758956909	-1.3199577331543	-5.195392370224
0.270066738128662	5.24914264678955	0.270066738128662	4.15975093841553	-1.32995796203613	-5.18476724624634	-1.32995796203613	-5.10289072990417
0.260066509246826	5.19164085388184	0.260066509246826	4.11225080490112	-1.33995795249939	-5.087890625	-1.33995795249939	-5.00788927078247
0.25006628036499	5.1241397857666	0.25006628036499	4.06100034713745	-1.34995818138123	-4.99101400375366	-1.34995818138123	-4.91038799285889
0.240066051483154	5.06788969039917	0.240066051483154	4.01787281036377	-1.35995841026306	-4.88976240158081	-1.35995841026306	-4.81788635253906
0.230065822601318	5.01038789749146	0.230065822601318	3.97099733352661	-1.36995840072632	-4.79976058006287	-1.36995840072632	-4.72538471221924
0.220065593719482	4.94726419448853	0.220065593719482	3.92787218093872	-1.37995862960815	-4.71601009368896	-1.37995862960815	-4.64600920677185
0.210065841674805	4.88851308822632	0.210065841674805	3.88662099838257	-1.38995885848999	-4.63788390159607	-1.38995885848999	-4.5741331577301
0.200065612792969	4.8310112953186	0.200065612792969	3.84037017822266	-1.39995884895325	-4.57038283348083	-1.39995884895325	-4.50663208961487
0.190065383911133	4.78038549423218	0.190065383911133	3.79849433898926	-1.40995907783508	-4.51100707054138	-1.40995907783508	-4.45350527763367
0.180065155029297	4.71976041793823	0.180065155029297	3.76036882400513	-1.41995930671692	-4.4610059261322	-1.41995930671692	-4.40538048744202
0.170064926147461	4.66850757598877	0.170064926147461	3.7153697013855	-1.42995929718018	-4.41850543022156	-1.42995929718018	-4.36287999153137
0.160064697265625	4.61413383483887	0.160064697265625	3.67911815643311	-1.43995952606201	-4.37725424766541	-1.43995952606201	-4.33100342750549
0.150064945220947	4.56225633621216	0.150064945220947	3.63724231719971	-1.44995975494385	-4.34662938117981	-1.44995975494385	-4.30100321769714
0.140064716339111	4.50788021087646	0.140064716339111	3.60099315643311	-1.45995998382568	-4.32537913322449	-1.45995998382568	-4.27850365638733
0.130064487457275	4.45850610733032	0.130064487457275	3.56161594390869	-1.46995997428894	-4.30412888526917	-1.46995997428894	-4.26225304603577
0.120064258575439	4.4022536277771	0.120064258575439	3.52474212646484	-1.47996020317078	-4.29412841796875	-1.47996020317078	-4.25475239753723
0.110064029693604	4.35787916183472	0.110064029693604	3.48973989486694	-1.48996043205261	-4.28287863731384	-1.48996043205261	-4.25537824630737
0.100063800811768	4.31412935256958	0.100063800811768	3.4528660774231	-1.49996042251587	-4.28287863731384	-1.49996042251587	-4.25475239753723
0.0900640487670898	4.26912784576416	0.0900640487670898	3.41723918914795	-1.50996065139771	-4.28975343704224	-1.50996065139771	-4.26475286483765
0.0800638198852539	4.22600269317627	0.0800638198852539	3.38411331176758	-1.51996088027954	-4.30475354194641	-1.51996088027954	-4.28662776947021
0.070063591003418	4.17787551879883	0.070063591003418	3.3578634262085	-1.5299608707428	-4.32850360870361	-1.5299608707428	-4.30537819862366
0.060063362121582	4.14037466049194	0.060063362121582	3.32536220550537	-1.53996109962463	-4.35162901878357	-1.53996109962463	-4.33600425720215
0.0500631332397461	4.09850120544434	0.0500631332397461	3.29598665237427	-1.54996132850647	-4.39100503921509	-1.54996132850647	-4.37975525856018
0.0400629043579102	4.07037496566772	0.0400629043579102	3.27036142349243	-1.55996131896973	-4.43037986755371	-1.55996131896973	-4.42225575447083
0.0300631523132324	4.02974843978882	0.0300631523132324	3.24223756790161	-1.56996154785156	-4.48038101196289	-1.56996154785156	-4.4791316986084
0.0200629234313965	3.9959979057312	0.0200629234313965	3.21911096572876	-1.5799617767334	-4.54100728034973	-1.5799617767334	-4.54225659370422
0.0100626945495605	3.95724773406982	0.0100626945495605	3.19723606109619	-1.58996176719666	-4.61100816726685	-1.58996176719666	-4.61725831031799
6.24656677246094E-05	3.92099618911743	6.24656677246094E-05	3.16598653793335	-1.59996199607849	-4.69600915908813	-1.59996199607849	-4.70350980758667
-0.00993776321411133	3.88099670410156	-0.00993776321411133	3.13348531723022	-1.60996222496033	-4.78663563728333	-1.60996222496033	-4.79913592338562
-0.0199379920959473	3.84287118911743	-0.0199379920959473	3.10598373413086	-1.61996221542358	-4.89601254463196	-1.61996221542358	-4.90538716316223
-0.0299382209777832	3.80162000656128	-0.0299382209777832	3.07910919189453	-1.62996244430542	-5.01163959503174	-1.62996244430542	-5.02851486206055
-0.0399379730224609	3.76099586486816	-0.0399379730224609	3.04973363876343	-1.63996267318726	-5.13726592063904	-1.63996267318726	-5.15289187431335
-0.0499382019042969	3.7209939956665	-0.0499382019042969	3.01785945892334	-1.64996266365051	-5.28101801872253	-1.64996266365051	-5.29539346694946
-0.0599384307861328	3.67786884307861	-0.0599384307861328	2.98348188400269	-1.63996267318726	-4.92976307868958	-1.63996267318726	-4.91976261138916
-0.0699386596679688	3.63411903381348	-0.0699386596679688	2.95285701751709	-1.62996244430542	-4.65975880622864	-1.62996244430542	-4.63538408279419
-0.0799388885498047	3.58786821365356	-0.0799388885498047	2.91785717010498	-1.61996221542358	-4.43850517272949	-1.61996221542358	-4.40350532531738
-0.0899391174316406	3.53724241256714	-0.0899391174316406	2.88160562515259	-1.60996222496033	-4.2585027217865	-1.60996222496033	-4.21287655830383
-0.0999391078948975	3.48849058151245	-0.0999391078948975	2.83785581588745	-1.59996199607849	-4.10225033760071	-1.59996199607849	-4.05224919319153
-0.109939098358154	3.43724012374878	-0.109939098358154	2.80472993850708	-1.58996176719666	-3.96849870681763	-1.58996176719666	-3.90974760055542
-0.11993932723999	3.38099002838135	-0.11993932723999	2.76410579681396	-1.5799617767334	-3.85287165641785	-1.5799617767334	-3.78724575042725
-0.129939556121826	3.32661390304565	-0.129939556121826	2.71722793579102	-1.56996154785156	-3.75224471092224	-1.56996154785156	-3.68536949157715
-0.139939785003662	3.26848745346069	-0.139939785003662	2.67285346984863	-1.55996131896973	-3.66161823272705	-1.55996131896973	-3.59099268913269
-0.149939775466919	3.20411205291748	-0.149939775466919	2.6234769821167	-1.54996132850647	-3.59286785125732	-1.54996132850647	-3.51349115371704
-0.159940004348755	3.13973426818848	-0.159940004348755	2.5747275352478	-1.53996109962463	-3.52099180221558	-1.53996109962463	-3.43849062919617
-0.169940233230591	3.07286024093628	-0.169940233230591	2.5216007232666	-1.5299608707428	-3.45474004745483	-1.5299608707428	-3.37536454200745
-0.179940223693848	3.00160884857178	-0.179940223693848	2.46910095214844	-1.51996088027954	-3.40036511421204	-1.51996088027954	-3.31473827362061
-0.189940452575684	2.92910814285278	-0.189940452575684	2.41097450256348	-1.50996065139771	-3.34911346435547	-1.50996065139771	-3.26411247253418
-0.19994068145752	2.85285711288452	-0.19994068145752	2.35347270965576	-1.49996042251587	-3.3091127872467	-1.49996042251587	-3.22036147117615
-0.209940671920776	2.77597904205322	-0.209940671920776	2.28784799575806	-1.48996043205261	-3.26473712921143	-1.48996043205261	-3.17723631858826
-0.219940900802612	2.69160270690918	-0.219940900802612	2.22722053527832	-1.47996020317078	-3.22286248207092	-1.47996020317078	-3.13723564147949
-0.229941129684448	2.60722637176514	-0.229941129684448	2.16784477233887	-1.46995997428894	-3.19411158561707	-1.46995997428894	-3.09723496437073
-0.239941120147705	2.52472639083862	-0.239941120147705	2.09846973419189	-1.45995998382568	-3.15723538398743	-1.45995998382568	-3.06410908699036
-0.249941349029541	2.44597434997559	-0.249941349029541	2.03721761703491	-1.44995975494385	-3.12286019325256	-1.44995975494385	-3.03535938262939
-0.259941577911377	2.3722243309021	-0.259941577911377	1.98034286499023	-1.43995952606201	-3.09473514556885	-1.43995952606201	-3.00223350524902
-0.269941568374634	2.29409694671631	-0.269941568374634	1.91909074783325	-1.42995929718018	-3.06598424911499	-1.42995929718018	-2.97410845756531
-0.27994179725647	2.22722053527832	-0.27994179725647	1.85534000396729	-1.41995930671692	-3.03723454475403	-1.41995930671692	-2.94348239898682
-0.289942026138306	2.15347051620483	-0.289942026138306	1.80471420288086	-1.40995907783508	-3.00535917282104	-1.40995907783508	-2.91973233222961
-0.299942016601563	2.08659410476685	-0.299942016601563	1.75158977508545	-1.39995884895325	-2.97723293304443	-1.39995884895325	-2.8916072845459
-0.309942245483398	2.03034400939941	-0.309942245483398	1.69846296310425	-1.38995885848999	-2.9459822177887	-1.38995885848999	-2.85785675048828
-0.319942474365234	1.97346687316895	-0.319942474365234	1.65158748626709	-1.37995862960815	-2.9097318649292	-1.37995862960815	-2.82660603523254
-0.329942464828491	1.91409111022949	-0.329942464828491	1.60221099853516	-1.36995840072632	-2.87410616874695	-1.36995840072632	-2.79348015785217
-0.339942693710327	1.86471700668335	-0.339942693710327	1.55846118927002	-1.35995841026306	-2.83410549163818	-1.35995841026306	-2.75097966194153
-0.349942922592163	1.81658983230591	-0.349942922592163	1.51783466339111	-1.34995818138123	-2.78097987174988	-1.34995818138123	-2.7072286605835
-0.359943151473999	1.76658868789673	-0.359943151473999	1.47408485412598	-1.33995795249939	-2.71472930908203	-1.33995795249939	-2.65035271644592
-0.369943141937256	1.72096252441406	-0.369943141937256	1.43846035003662	-1.32995796203613	-2.63910293579102	-1.32995796203613	-2.58035182952881
-0.379943370819092	1.6797137260437	-0.379943370819092	1.40095949172974	-1.3199577331543	-2.54347681999207	-1.3199577331543	-2.49972581863403
-0.389943599700928	1.63658618927002	-0.389943599700928	1.36595726013184	-1.30995750427246	-2.4265992641449	-1.30995750427246	-2.39347457885742
-0.399943590164185	1.59283638000488	-0.399943590164185	1.33220672607422	-1.2999575138092	-2.28409767150879	-1.2999575138092	-2.26847290992737
-0.409943819046021	1.55846118927002	-0.409943819046021	1.29720687866211	-1.28995728492737	-2.1153450012207	-1.28995728492737	-2.12034463882446
-0.419944047927856	1.52408599853516	-0.419944047927856	1.26970767974854	-1.27995705604553	-1.92096710205078	-1.27995705604553	-1.94721698760986
-0.429944038391113	1.48345947265625	-0.429944038391113	1.23720645904541	-1.26995706558228	-1.69846415519714	-1.26995706558228	-1.75408959388733
-0.439944267272949	1.44970893859863	-0.439944267272949	1.20658159255981	-1.25995683670044	-1.46658539772034	-1.25995683670044	-1.53408646583557
-0.449944496154785	1.4228343963623	-0.449944496154785	1.18032932281494	-1.2499566078186	-1.21908187866211	-1.2499566078186	-1.31033301353455
-0.459944486618042	1.39158248901367	-0.459944486618042	1.15407943725586	-1.23995661735535	-0.969077348709106	-1.23995661735535	-1.08220458030701
-0.469944715499878	1.36095762252808	-0.469944715499878	1.12220525741577	-1.22995638847351	-0.725948810577393	-1.22995638847351	-0.851575136184692
-0.479944944381714	1.32658243179321	-0.479944944381714	1.09658002853394	-1.21995615959167	-0.494070053100586	-1.21995615959167	-0.627822875976563
-0.489944934844971	1.29908323287964	-0.489944934844971	1.06907844543457	-1.20995593070984	-0.28031587600708	-1.20995593070984	-0.428445339202881
-0.499945163726807	1.27033233642578	-0.499945163726807	1.04595422744751	-1.19995594024658	-0.0821900367736816	-1.19995594024658	-0.235316753387451
-0.509945392608643	1.23345613479614	-0.509945392608643	1.02032899856567	-1.18995571136475	0.0953125953674316	-1.18995571136475	-0.0515627861022949
-0.519945383071899	1.20470523834229	-0.519945383071899	0.992827415466309	-1.17995548248291	0.25031566619873	-1.17995548248291	0.105314254760742
-0.529945611953735	1.16970539093018	-0.529945611953735	0.961577892303467	-1.16995549201965	0.387818813323975	-1.16995549201965	0.249066352844238
-0.539945840835571	1.13282918930054	-0.539945840835571	0.931577682495117	-1.15995526313782	0.510101556777954	-1.15995526313782	0.369786977767944
-0.549945831298828	1.09720468521118	-0.549945831298828	0.8978271484375	-1.14995503425598	0.613103151321411	-1.14995503425598	0.478413581848145
-0.559946060180664	1.05595350265503	-0.559946060180664	0.860950946807861	-1.13995504379272	0.702229499816895	-1.13995504379272	0.572789907455444
-0.5699462890625	1.01345300674438	-0.5699462890625	0.824699401855469	-1.12995481491089	0.777668237686157	-1.12995481491089	0.654166221618652
-0.579946517944336	0.958452224731445	-0.579946517944336	0.7846999168396	-1.11995458602905	0.84123158454895	-1.11995458602905	0.72366738319397
-0.589946508407593	0.905325412750244	-0.589946508407593	0.736572742462158	-1.1099545955658	0.893982410430908	-1.1099545955658	0.7827308177948
-0.599946737289429	0.844700336456299	-0.599946737289429	0.68657398223877	-1.09995436668396	0.937170505523682	-1.09995436668396	0.830981492996216
-0.609946966171265	0.774698257446289	-0.609946966171265	0.629072189331055	-1.08995413780212	0.971233606338501	-1.08995413780212	0.870169639587402
-0.619946956634521	0.700948238372803	-0.619946956634521	0.565946102142334	-1.07995414733887	0.997859001159668	-1.07995414733887	0.901857614517212
-0.629947185516357	0.620322227478027	-0.629947185516357	0.497820377349854	-1.06995391845703	1.01767182350159	-1.06995391845703	0.926045417785645
-0.639947414398193	0.534696578979492	-0.639947414398193	0.425944328308105	-1.0599536895752	1.03185963630676	-1.0599536895752	0.944920778274536
-0.64994740486145	0.447819232940674	-0.64994740486145	0.349068641662598	-1.04995369911194	1.04054713249207	-1.04995369911194	0.957858324050903
-0.659947633743286	0.360941886901855	-0.659947633743286	0.28031587600708	-1.0399534702301	1.04585981369019	-1.0399534702301	0.966983556747437
-0.669947862625122	0.270316600799561	-0.669947862625122	0.209064483642578	-1.02995324134827	1.0496723651886	-1.02995324134827	0.972108602523804
-0.679947853088379	0.194065570831299	-0.679947853088379	0.142190456390381	-1.01995325088501	1.04848480224609	-1.01995325088501	0.975358724594116
-0.689948081970215	0.122814178466797	-0.689948081970215	0.0803449153900146	-1.00995302200317	1.04560971260071	-1.00995302200317	0.974733591079712
-0.699948310852051	0.0619697570800781	-0.699948310852051	0.0279066562652588	-0.999952793121338	1.04035973548889	-0.999952793121338	0.973358631134033
-0.709948301315308	0.00884389877319336	-0.709948301315308	-0.0159690380096436	-0.989952564239502	1.03423452377319	-0.989952564239502	0.970233678817749
-0.719948530197144	-0.0344069004058838	-0.719948530197144	-0.0532821416854858	-0.979952573776245	1.02773451805115	-0.979952573776245	0.965920925140381
-0.729948759078979	-0.0701572895050049	-0.729948759078979	-0.0839700698852539	-0.969952344894409	1.01954674720764	-0.969952344894409	0.961045980453491
-0.739948749542236	-0.100157856941223	-0.739948749542236	-0.108845472335815	-0.959952116012573	1.01054668426514	-0.959952116012573	0.954295873641968
-0.749948978424072	-0.123970627784729	-0.749948978424072	-0.128408193588257	-0.949952125549316	1.00204658508301	-0.949952125549316	0.948608160018921
-0.759949207305908	-0.142720937728882	-0.759949207305908	-0.143783450126648	-0.93995189666748	0.992983818054199	-0.93995189666748	0.941108226776123
-0.769949197769165	-0.156908631324768	-0.769949197769165	-0.157158613204956	-0.929951667785645	0.98267126083374	-0.929951667785645	0.933483123779297
-0.779949426651001	-0.168971300125122	-0.779949426651001	-0.166283845901489	-0.919951677322388	0.972046136856079	-0.919951677322388	0.925545454025269
-0.789949655532837	-0.177971482276917	-0.789949655532837	-0.173908948898315	-0.909951448440552	0.96129584312439	-0.909951448440552	0.918232679367065
-0.799949884414673	-0.185346603393555	-0.799949884414673	-0.180971503257751	-0.899951219558716	0.95042085647583	-0.899951219558716	0.909170150756836
-0.80994987487793	-0.191596746444702	-0.80994987487793	-0.185471653938293	-0.889951229095459	0.938670635223389	-0.889951229095459	0.90154504776001
-0.819950103759766	-0.196909308433533	-0.819950103759766	-0.189909219741821	-0.879951000213623	0.927857875823975	-0.879951000213623	0.893795013427734
-0.829950332641602	-0.201721906661987	-0.829950332641602	-0.194034218788147	-0.869950771331787	0.916795253753662	-0.869950771331787	0.88479471206665
-0.839950323104858	-0.205284357070923	-0.839950323104858	-0.197409272193909	-0.85995078086853	0.905107498168945	-0.85995078086853	0.877607107162476
﻿

## Sheet: scan 2 data
0.1vs neg first: CV i vs E Scan 2			0.1vs pos first: CV i vs E Scan 2			neg wave 0.5vs: CV i vs E Scan 2			neg wave 0.1vs: CV i vs E Scan 2 [1]			neg wave 0.025vs: CV i vs E Scan 1 [2]
Date and time measurement:	2025-04-09 13:00:04		Date and time measurement:	2025-04-09 13:01:49		Date and time measurement:	2025-04-09 13:03:42		Date and time measurement:	2025-04-09 13:04:09		Date and time measurement:	2025-04-09 13:05:37
V	µA		V	µA		V	µA		V	µA		V	µA
-0.849951	-0.208534		-0.849951	0.870607		-0.849951	3.53412		-0.849951	1.34221		-0.849951	0.0400319
-0.859951	-0.21166		-0.83995	0.863857		-0.859951	3.13473		-0.859951	1.19408		-0.859951	0.0198441
-0.869951	-0.21516		-0.82995	0.858607		-0.869951	2.86411		-0.869951	1.07845		-0.869951	0.0102189
-0.879951	-0.217722		-0.81995	0.855294		-0.879951	2.64785		-0.879951	0.981576		-0.879951	0.00340629
-0.889951	-0.221785		-0.80995	0.856044		-0.889951	2.4616		-0.889951	0.887825		-0.889951	-0.00190639
-0.899951	-0.22416		-0.79995	0.860044		-0.899951	2.29785		-0.899951	0.814075		-0.899951	-0.00609398
-0.909951	-0.227097		-0.78995	0.869232		-0.909951	2.1541		-0.909951	0.735948		-0.909951	-0.0102189
-0.919952	-0.230222		-0.779949	0.883607		-0.919952	2.01409		-0.919952	0.667198		-0.919952	-0.0136564
-0.929952	-0.23341		-0.769949	0.909295		-0.929952	1.89222		-0.929952	0.606573		-0.929952	-0.017344
-0.939952	-0.23766		-0.759949	0.947671		-0.939952	1.77222		-0.939952	0.540946		-0.939952	-0.0207815
-0.949952	-0.24191		-0.749949	1.00042		-0.949952	1.65846		-0.949952	0.486569		-0.949952	-0.0256567
-0.959952	-0.247348		-0.739949	1.07361		-0.959952	1.55659		-0.959952	0.42532		-0.959952	-0.0304692
-0.969952	-0.253848		-0.729949	1.17255		-0.969952	1.45346		-0.969952	0.377192		-0.969952	-0.0377192
-0.979953	-0.262035		-0.719949	1.30243		-0.979953	1.35971		-0.979953	0.323443		-0.979953	-0.0460944
-0.989953	-0.271348		-0.709948	1.4628		-0.989953	1.26408		-0.989953	0.269067		-0.989953	-0.0574071
-0.999953	-0.284473		-0.699948	1.65968		-0.999953	1.17533		-0.999953	0.218441		-0.999953	-0.0722198
-1.00995	-0.299411		-0.689948	1.88909		-1.00995	1.0847		-1.00995	0.172221		-1.00995	-0.0910952
-1.01995	-0.319661		-0.679948	2.1616		-1.01995	0.994077		-1.01995	0.123596		-1.01995	-0.116596
-1.02995	-0.345224		-0.669948	2.46222		-1.02995	0.896575		-1.02995	0.0726573		-1.02995	-0.149846
-1.03995	-0.378725		-0.659948	2.78661		-1.03995	0.802824		-1.03995	0.0207191		-1.03995	-0.192222
-1.04995	-0.421788		-0.649947	3.12973		-1.04995	0.707824		-1.04995	-0.0357194		-1.04995	-0.247785
-1.05995	-0.477289		-0.639947	3.45599		-1.05995	0.600946		-1.05995	-0.0987828		-1.05995	-0.317974
-1.06995	-0.54754		-0.629947	3.76225		-1.06995	0.485945		-1.06995	-0.169596		-1.06995	-0.4066
-1.07995	-0.637104		-0.619947	3.99287		-1.07995	0.364068		-1.07995	-0.251098		-1.07995	-0.514727
-1.08995	-0.749418		-0.609947	4.1635		-1.08995	0.223441		-1.08995	-0.347099		-1.08995	-0.644354
-1.09995	-0.889295		-0.599947	4.24288		-1.09995	0.0571871		-1.09995	-0.460663		-1.09995	-0.794231
-1.10995	-1.06055		-0.589947	4.26288		-1.10995	-0.127189		-1.10995	-0.593978		-1.10995	-0.959358
-1.11995	-1.2673		-0.579947	4.24913		-1.11995	-0.351567		-1.11995	-0.751855		-1.11995	-1.13549
-1.12995	-1.51424		-0.569946	4.19038		-1.12995	-0.618166		-1.12995	-0.937858		-1.12995	-1.31974
-1.13996	-1.79981		-0.559946	4.12975		-1.13996	-0.920358		-1.13996	-1.15349		-1.13996	-1.51374
-1.14996	-2.12785		-0.549946	4.06287		-1.14996	-1.27605		-1.14996	-1.40355		-1.14996	-1.72325
-1.15996	-2.48473		-0.539946	3.99787		-1.15996	-1.68849		-1.15996	-1.69012		-1.15996	-1.96159
-1.16996	-2.87098		-0.529946	3.92912		-1.16996	-2.16535		-1.16996	-2.02097		-1.16996	-2.22222
-1.17996	-3.27536		-0.519945	3.89162		-1.17996	-2.70285		-1.17996	-2.3916		-1.17996	-2.51535
-1.18996	-3.67912		-0.509945	3.85037		-1.18996	-3.29724		-1.18996	-2.80848		-1.18996	-2.83661
-1.19996	-4.07663		-0.499945	3.821		-1.19996	-3.95537		-1.19996	-3.27786		-1.19996	-3.19474
-1.20996	-4.45913		-0.489945	3.79849		-1.20996	-4.68226		-1.20996	-3.79475		-1.20996	-3.58099
-1.21996	-4.82289		-0.479945	3.7835		-1.21996	-5.46227		-1.21996	-4.36725		-1.21996	-3.98975
-1.22996	-5.17039		-0.469945	3.79662		-1.22996	-6.30728		-1.22996	-4.98476		-1.22996	-4.41851
-1.23996	-5.50165		-0.459944	3.796		-1.23996	-7.2023		-1.23996	-5.63852		-1.23996	-4.84476
-1.24996	-5.79853		-0.449944	3.82912		-1.24996	-8.15481		-1.24996	-6.31291		-1.24996	-5.26039
-1.25996	-6.05853		-0.439944	3.85475		-1.25996	-9.14608		-1.25996	-6.98417		-1.25996	-5.6329
-1.26996	-6.26853		-0.429944	3.891		-1.26996	-10.1455		-1.26996	-7.6173		-1.26996	-5.93353
-1.27996	-6.40791		-0.419944	3.95412		-1.27996	-11.1442		-1.27996	-8.18106		-1.27996	-6.14478
-1.28996	-6.48791		-0.409944	4.01475		-1.28996	-12.1017		-1.28996	-8.63794		-1.28996	-6.25103
-1.29996	-6.49041		-0.399944	4.09975		-1.29996	-12.9949		-1.29996	-8.94795		-1.29996	-6.26416
-1.30996	-6.43479		-0.389944	4.18288		-1.30996	-13.7693		-1.30996	-9.11108		-1.30996	-6.19416
-1.31996	-6.33603		-0.379943	4.2735		-1.31996	-14.3893		-1.31996	-9.12108		-1.31996	-6.05416
-1.32996	-6.21728		-0.369943	4.371		-1.32996	-14.8405		-1.32996	-8.99608		-1.32996	-5.88665
-1.33996	-6.08166		-0.359943	4.47226		-1.33996	-15.0849		-1.33996	-8.78107		-1.33996	-5.7079
-1.34996	-5.94478		-0.349943	4.58913		-1.34996	-15.1387		-1.34996	-8.51107		-1.34996	-5.52665
-1.35996	-5.81665		-0.339943	4.70101		-1.35996	-15.0087		-1.35996	-8.23044		-1.35996	-5.36039
-1.36996	-5.6979		-0.329942	4.82601		-1.36996	-14.7424		-1.36996	-7.94731		-1.36996	-5.20477
-1.37996	-5.58915		-0.319942	4.96726		-1.37996	-14.3705		-1.37996	-7.68668		-1.37996	-5.06727
-1.38996	-5.49165		-0.309942	5.11164		-1.38996	-13.9593		-1.38996	-7.44543		-1.38996	-4.94164
-1.39996	-5.40602		-0.299942	5.26102		-1.39996	-13.5386		-1.39996	-7.2273		-1.39996	-4.82476
-1.40996	-5.33164		-0.289942	5.41727		-1.40996	-13.1149		-1.40996	-7.0323		-1.40996	-4.72476
-1.41996	-5.26477		-0.279942	5.58102		-1.41996	-12.7143		-1.41996	-6.85354		-1.41996	-4.63351
-1.42996	-5.21102		-0.269942	5.7429		-1.42996	-12.3511		-1.42996	-6.69604		-1.42996	-4.54976
-1.43996	-5.16164		-0.259942	5.90665		-1.43996	-12.0136		-1.43996	-6.55604		-1.43996	-4.47538
-1.44996	-5.12289		-0.249941	6.06103		-1.44996	-11.703		-1.44996	-6.42854		-1.44996	-4.40788
-1.45996	-5.08664		-0.239941	6.21103		-1.45996	-11.4149		-1.45996	-6.31353		-1.45996	-4.34913
-1.46996	-5.05914		-0.229941	6.33666		-1.46996	-11.168		-1.46996	-6.21228		-1.46996	-4.2985
-1.47996	-5.04226		-0.219941	6.44229		-1.47996	-10.933		-1.47996	-6.12041		-1.47996	-4.25163
-1.48996	-5.02789		-0.209941	6.53166		-1.48996	-10.7186		-1.48996	-6.04166		-1.48996	-4.211
-1.49996	-5.01976		-0.199941	6.59854		-1.49996	-10.5236		-1.49996	-5.96853		-1.49996	-4.17413
-1.50996	-5.02164		-0.18994	6.64229		-1.50996	-10.3498		-1.50996	-5.90103		-1.50996	-4.14725
-1.51996	-5.02539		-0.17994	6.67791		-1.51996	-10.1917		-1.51996	-5.8479		-1.51996	-4.126
-1.52996	-5.03852		-0.16994	6.70229		-1.52996	-10.0467		-1.52996	-5.80103		-1.52996	-4.10725
-1.53996	-5.06039		-0.15994	6.70979		-1.53996	-9.91859		-1.53996	-5.7629		-1.53996	-4.0935
-1.54996	-5.08852		-0.14994	6.72041		-1.54996	-9.80046		-1.54996	-5.7279		-1.54996	-4.08975
-1.55996	-5.12164		-0.13994	6.71417		-1.55996	-9.69796		-1.55996	-5.7054		-1.55996	-4.091
-1.56996	-5.16727		-0.12994	6.69791		-1.56996	-9.61609		-1.56996	-5.69165		-1.56996	-4.09725
-1.57996	-5.21477		-0.119939	6.69104		-1.57996	-9.54421		-1.57996	-5.6879		-1.57996	-4.10975
-1.58996	-5.27664		-0.109939	6.66854		-1.58996	-9.48733		-1.58996	-5.6904		-1.58996	-4.12913
-1.59996	-5.34289		-0.0999391	6.65291		-1.59996	-9.44421		-1.59996	-5.70603		-1.59996	-4.15913
-1.60996	-5.4229		-0.0899391	6.63291		-1.60996	-9.42108		-1.60996	-5.7329		-1.60996	-4.19725
-1.61996	-5.50977		-0.0799389	6.60979		-1.61996	-9.41233		-1.61996	-5.7704		-1.61996	-4.23975
-1.62996	-5.60915		-0.0699387	6.57916		-1.62996	-9.42296		-1.62996	-5.82103		-1.62996	-4.29788
-1.63996	-5.71915		-0.0599384	6.56541		-1.63996	-9.45796		-1.63996	-5.8904		-1.63996	-4.3685
-1.64996	-5.83728		-0.0499382	6.54979		-1.64996	-9.51296		-1.64996	-5.97603		-1.64996	-4.44038
-1.63996	-5.49602		-0.039938	6.52604		-1.63996	-9.00733		-1.63996	-5.74415		-1.63996	-4.27475
-1.62996	-5.23602		-0.0299382	6.50979		-1.62996	-8.65607		-1.62996	-5.55665		-1.62996	-4.13975
-1.61996	-5.02414		-0.019938	6.49166		-1.61996	-8.37107		-1.61996	-5.40227		-1.61996	-4.02162
-1.60996	-4.84851		-0.00993776	6.47979		-1.60996	-8.12544		-1.60996	-5.26477		-1.60996	-3.92225
-1.59996	-4.69351		6.24657e-05	6.47354		-1.59996	-7.90418		-1.59996	-5.14664		-1.59996	-3.831
-1.58996	-4.55851		0.0100627	6.46479		-1.58996	-7.70793		-1.58996	-5.04289		-1.58996	-3.75412
-1.57996	-4.44226		0.0200629	6.46666		-1.57996	-7.53668		-1.57996	-4.94539		-1.57996	-3.68224
-1.56996	-4.34288		0.0300632	6.46416		-1.56996	-7.3773		-1.56996	-4.85664		-1.56996	-3.61974
-1.55996	-4.25163		0.0400629	6.46666		-1.55996	-7.22667		-1.55996	-4.77664		-1.55996	-3.56537
-1.54996	-4.171		0.0500631	6.47479		-1.54996	-7.08792		-1.54996	-4.70976		-1.54996	-3.50912
-1.53996	-4.09662		0.0600634	6.48229		-1.53996	-6.96479		-1.53996	-4.63976		-1.53996	-3.46349
-1.52996	-4.03037		0.0700636	6.49979		-1.52996	-6.83792		-1.52996	-4.57976		-1.52996	-3.42099
-1.51996	-3.97287		0.0800638	6.51541		-1.51996	-6.72479		-1.51996	-4.52351		-1.51996	-3.37724
-1.50996	-3.91662		0.090064	6.54166		-1.50996	-6.61604		-1.50996	-4.47226		-1.50996	-3.34474
-1.49996	-3.86912		0.100064	6.56791		-1.49996	-6.50979		-1.49996	-4.41725		-1.49996	-3.31224
-1.48996	-3.82162		0.110064	6.59541		-1.48996	-6.41166		-1.48996	-4.37038		-1.48996	-3.27661
-1.47996	-3.7785		0.120064	6.62416		-1.47996	-6.31416		-1.47996	-4.32725		-1.47996	-3.24974
-1.46996	-3.73724		0.130064	6.65854		-1.46996	-6.21791		-1.46996	-4.28475		-1.46996	-3.21849
-1.45996	-3.70287		0.140065	6.69354		-1.45996	-6.12666		-1.45996	-4.24038		-1.45996	-3.19599
-1.44996	-3.66724		0.150065	6.72729		-1.44996	-6.0329		-1.44996	-4.201		-1.44996	-3.16974
-1.43996	-3.63537		0.160065	6.76291		-1.43996	-5.93665		-1.43996	-4.15538		-1.43996	-3.14661
-1.42996	-3.59974		0.170065	6.80042		-1.42996	-5.84165		-1.42996	-4.116		-1.42996	-3.11974
-1.41996	-3.57162		0.180065	6.83917		-1.41996	-5.74103		-1.41996	-4.07475		-1.41996	-3.09723
-1.40996	-3.54162		0.190065	6.88792		-1.40996	-5.63852		-1.40996	-4.02912		-1.40996	-3.07473
-1.39996	-3.51037		0.200066	6.92729		-1.39996	-5.52415		-1.39996	-3.98162		-1.39996	-3.04848
-1.38996	-3.47662		0.210066	6.97229		-1.38996	-5.40102		-1.38996	-3.92725		-1.38996	-3.02223
-1.37996	-3.43849		0.220066	7.01854		-1.37996	-5.25977		-1.37996	-3.86725		-1.37996	-2.99473
-1.36996	-3.40286		0.230066	7.0598		-1.36996	-5.09852		-1.36996	-3.79912		-1.36996	-2.95598
-1.35996	-3.35536		0.240066	7.12292		-1.35996	-4.91039		-1.35996	-3.71412		-1.35996	-2.91473
-1.34996	-3.30224		0.250066	7.17917		-1.34996	-4.68663		-1.34996	-3.60224		-1.34996	-2.86723
-1.33996	-3.24099		0.260067	7.23542		-1.33996	-4.41788		-1.33996	-3.47162		-1.33996	-2.79848
-1.32996	-3.16036		0.270067	7.2973		-1.32996	-4.09413		-1.32996	-3.30224		-1.32996	-2.71535
-1.31996	-3.06098		0.280067	7.35292		-1.31996	-3.721		-1.31996	-3.08911		-1.31996	-2.61098
-1.30996	-2.93161		0.290067	7.40605		-1.30996	-3.27911		-1.30996	-2.82536		-1.30996	-2.47973
-1.29996	-2.77973		0.300067	7.4598		-1.29996	-2.77598		-1.29996	-2.50598		-1.29996	-2.30722
-1.28996	-2.59223		0.310067	7.51105		-1.28996	-2.21722		-1.28996	-2.13097		-1.28996	-2.10347
-1.27996	-2.37535		0.320067	7.55418		-1.27996	-1.61221		-1.27996	-1.69784		-1.27996	-1.85659
-1.26996	-2.12597		0.330068	7.59543		-1.26996	-0.982202		-1.26996	-1.22721		-1.26996	-1.58034
-1.25996	-1.84972		0.340068	7.6448		-1.25996	-0.326567		-1.25996	-0.730948		-1.25996	-1.27783
-1.24996	-1.56159		0.350068	7.68668		-1.24996	0.324068		-1.24996	-0.223441		-1.24996	-0.961578
-1.23996	-1.26221		0.360068	7.73293		-1.23996	0.964701		-1.23996	0.269067		-1.23996	-0.654697
-1.22996	-0.970953		0.370068	7.77668		-1.22996	1.57346		-1.22996	0.729074		-1.22996	-0.370319
-1.21996	-0.682198		0.380068	7.82043		-1.21996	2.12972		-1.21996	1.14783		-1.21996	-0.11219
-1.20996	-0.412195		0.390069	7.87418		-1.20996	2.63785		-1.20996	1.51471		-1.20996	0.106564
-1.19996	-0.162189		0.400069	7.92043		-1.19996	3.08911		-1.19996	1.81972		-1.19996	0.287192
-1.18996	0.0590634		0.410069	7.97856		-1.18996	3.47849		-1.18996	2.05972		-1.18996	0.422819
-1.17996	0.262191		0.420069	8.02856		-1.17996	3.80912		-1.17996	2.2466		-1.17996	0.531039
-1.16996	0.443444		0.430069	8.08606		-1.16996	4.08288		-1.16996	2.3816		-1.16996	0.608665
-1.15996	0.59629		0.440069	8.14231		-1.15996	4.296		-1.15996	2.47972		-1.15996	0.657666
-1.14996	0.730793		0.450069	8.19981		-1.14996	4.47226		-1.14996	2.5366		-1.14996	0.681854
-1.13996	0.844607		0.46007	8.24981		-1.13996	4.60538		-1.13996	2.5691		-1.13996	0.683354
-1.12995	0.942358		0.47007	8.31669		-1.12995	4.69726		-1.12995	2.57535		-1.12995	0.661979
-1.11995	1.02273		0.48007	8.37794		-1.11995	4.76538		-1.11995	2.56973		-1.11995	0.618791
-1.10995	1.0898		0.49007	8.44044		-1.10995	4.81789		-1.10995	2.54285		-1.10995	0.554915
-1.09995	1.14367		0.50007	8.49982		-1.09995	4.84101		-1.09995	2.50785		-1.09995	0.471726
-1.08995	1.18586		0.51007	8.56232		-1.08995	4.85476		-1.08995	2.46722		-1.08995	0.373537
-1.07995	1.21867		0.520071	8.63732		-1.07995	4.85039		-1.07995	2.42223		-1.07995	0.266973
-1.06995	1.24249		0.530071	8.6992		-1.06995	4.84164		-1.06995	2.3716		-1.06995	0.160409
-1.05995	1.25974		0.540071	8.76607		-1.05995	4.82726		-1.05995	2.31597		-1.05995	0.0664072
-1.04995	1.26961		0.550071	8.83295		-1.04995	4.80414		-1.04995	2.25535		-1.04995	-0.000468731
-1.03995	1.27436		0.560071	8.89795		-1.03995	4.77664		-1.03995	2.19222		-1.03995	-0.0244691
-1.02995	1.27586		0.570071	8.97795		-1.02995	4.74601		-1.02995	2.12909		-1.02995	-0.019594
-1.01995	1.27424		0.580071	9.04858		-1.01995	4.71226		-1.01995	2.06784		-1.01995	-0.00846887
-1.00995	1.26918		0.590072	9.11983		-1.00995	4.66851		-1.00995	1.99909		-1.00995	0.00215626
-0.999953	1.26293		0.600071	9.20045		-0.999953	4.62913		-0.999953	1.93409		-0.999953	0.0109689
-0.989953	1.25468		0.610072	9.27858		-0.989953	4.58726		-0.989953	1.86534		-0.989953	0.017844
-0.979953	1.24499		0.620072	9.35421		-0.979953	4.55101		-0.979953	1.80034		-0.979953	0.0232816
-0.969952	1.23449		0.630072	9.43733		-0.969952	4.49976		-0.969952	1.73221		-0.969952	0.0279067
-0.959952	1.22342		0.640072	9.52671		-0.959952	4.461		-0.959952	1.66596		-0.959952	0.0312817
-0.949952	1.21199		0.650073	9.60921		-0.949952	4.42101		-0.949952	1.59659		-0.949952	0.0340319
-0.939952	1.19986		0.660072	9.68421		-0.939952	4.37788		-0.939952	1.52534		-0.939952	0.0359693
-0.929952	1.18767		0.670073	9.76171		-0.929952	4.33163		-0.929952	1.45596		-0.929952	0.0380318
-0.919952	1.17524		0.680073	9.82546		-0.919952	4.28663		-0.919952	1.38721		-0.919952	0.0400319
-0.909951	1.16224		0.690073	9.88109		-0.909951	4.24163		-0.909951	1.32221		-0.909951	0.0417819
-0.899951	1.14855		0.700073	9.93047		-0.899951	4.20663		-0.899951	1.25221		-0.899951	0.043407
-0.889951	1.13536		0.690073	9.22733		-0.889951	4.16225		-0.889951	1.18221		-0.889951	0.0454695
-0.879951	1.12299		0.680073	8.72607		-0.879951	4.12475		-0.879951	1.11783		-0.879951	0.0479696
-0.869951	1.10936		0.670073	8.31919		-0.869951	4.0835		-0.869951	1.04595		-0.869951	0.0499694
-0.859951	1.09767		0.660072	7.98606		-0.859951	4.05412		-0.859951	0.980952		-0.859951	0.0531571
-0.849951	1.08655		0.650073	7.6823
-0.83995	1.07617		0.640072	7.41918
-0.82995	1.06742		0.630072	7.1773
-0.81995	1.06161		0.620072	6.96167
-0.80995	1.05855		0.610072	6.76104
-0.79995	1.06123		0.600071	6.57166
-0.78995	1.07005		0.590072	6.41666
-0.779949	1.08755		0.580071	6.25166
-0.769949	1.11711		0.570071	6.0954
-0.759949	1.16399		0.560071	5.96915
-0.749949	1.2308		0.550071	5.83228
-0.739949	1.3248		0.540071	5.7029
-0.729949	1.44868		0.530071	5.59165
-0.719949	1.61156		0.520071	5.47852
-0.709948	1.82034		0.51007	5.37102
-0.699948	2.05284		0.50007	5.27477
-0.689948	2.32847		0.49007	5.17914
-0.679948	2.62973		0.48007	5.08727
-0.669948	2.96161		0.47007	5.00289
-0.659948	3.33411		0.46007	4.92164
-0.649947	3.73537		0.450069	4.84101
-0.639947	4.14475		0.440069	4.76101
-0.629947	4.51288		0.430069	4.69288
-0.619947	4.81289		0.420069	4.62538
-0.609947	5.02039		0.410069	4.55601
-0.599947	5.13477		0.400069	4.491
-0.589947	5.16352		0.390069	4.42225
-0.579947	5.14102		0.380068	4.36538
-0.569946	5.07539		0.370068	4.29975
-0.559946	4.99351		0.360068	4.251
-0.549946	4.90601		0.350068	4.19288
-0.539946	4.82789		0.340068	4.13725
-0.529946	4.75726		0.330068	4.08537
-0.519945	4.69226		0.320067	4.02912
-0.509945	4.64788		0.310067	3.97912
-0.499945	4.60976		0.300067	3.92787
-0.489945	4.58413		0.290067	3.87975
-0.479945	4.57163		0.280067	3.83162
-0.469945	4.57226		0.270067	3.7785
-0.459944	4.58538		0.260067	3.72912
-0.449944	4.61351		0.250066	3.68287
-0.439944	4.65101		0.240066	3.64037
-0.429944	4.70913		0.230066	3.59537
-0.419944	4.77664		0.220066	3.55912
-0.409944	4.85226		0.210066	3.51224
-0.399944	4.94539		0.200066	3.47474
-0.389944	5.05226		0.190065	3.44099
-0.379943	5.15477		0.180065	3.39661
-0.369943	5.27602		0.170065	3.36349
-0.359943	5.39665		0.160065	3.32786
-0.349943	5.53102		0.150065	3.29036
-0.339943	5.66852		0.140065	3.25661
-0.329942	5.81665		0.130064	3.22036
-0.319942	5.97353		0.120064	3.18536
-0.309942	6.14978		0.110064	3.15411
-0.299942	6.33916		0.100064	3.12286
-0.289942	6.53479		0.090064	3.08848
-0.279942	6.74042		0.0800638	3.06161
-0.269942	6.93792		0.0700636	3.03036
-0.259942	7.13667		0.0600634	3.00161
-0.249941	7.32167		0.0500631	2.97598
-0.239941	7.49105		0.0400629	2.94286
-0.229941	7.63418		0.0300632	2.92411
-0.219941	7.74918		0.0200629	2.89661
-0.209941	7.84981		0.0100627	2.86598
-0.199941	7.92793		6.24657e-05	2.83911
-0.18994	7.97918		-0.00993776	2.81848
-0.17994	8.00793		-0.019938	2.79785
-0.16994	8.02106		-0.0299382	2.75661
-0.15994	8.02106		-0.039938	2.73473
-0.14994	8.01293		-0.0499382	2.70785
-0.13994	7.99481		-0.0599384	2.67785
-0.12994	7.96293		-0.0699387	2.6516
-0.119939	7.93668		-0.0799389	2.61098
-0.109939	7.90231		-0.0899391	2.5741
-0.0999391	7.85918		-0.0999391	2.54285
-0.0899391	7.82918		-0.109939	2.51098
-0.0799389	7.78731		-0.119939	2.47097
-0.0699387	7.75731		-0.12994	2.43035
-0.0599384	7.71481		-0.13994	2.39097
-0.0499382	7.68668		-0.14994	2.34347
-0.039938	7.65355		-0.15994	2.30285
-0.0299382	7.62418		-0.16994	2.25597
-0.019938	7.5973		-0.17994	2.21035
-0.00993776	7.5748		-0.18994	2.16035
6.24657e-05	7.55168		-0.199941	2.10534
0.0100627	7.54418		-0.209941	2.05597
0.0200629	7.52418		-0.219941	1.99909
0.0300632	7.51605		-0.229941	1.94659
0.0400629	7.51355		-0.239941	1.89034
0.0500631	7.5123		-0.249941	1.83597
0.0600634	7.5148		-0.259942	1.77846
0.0700636	7.52293		-0.269942	1.72284
0.0800638	7.52855		-0.279942	1.68221
0.090064	7.54293		-0.289942	1.62534
0.100064	7.56168		-0.299942	1.57534
0.110064	7.5873		-0.309942	1.52596
0.120064	7.61293		-0.319942	1.48346
0.130064	7.63918		-0.329942	1.45221
0.140065	7.67606		-0.339943	1.40908
0.150065	7.70543		-0.349943	1.36158
0.160065	7.73355		-0.359943	1.33408
0.170065	7.76418		-0.369943	1.29471
0.180065	7.79981		-0.379943	1.25846
0.190065	7.83793		-0.389944	1.22971
0.200066	7.87356		-0.399944	1.20158
0.210066	7.90856		-0.409944	1.16783
0.220066	7.94293		-0.419944	1.13783
0.230066	7.98481		-0.429944	1.11408
0.240066	8.03044		-0.439944	1.0872
0.250066	8.07231		-0.449944	1.06033
0.260067	8.12169		-0.459944	1.03595
0.270067	8.16794		-0.469945	1.01095
0.280067	8.21169		-0.479945	0.981576
0.290067	8.26231		-0.489945	0.962827
0.300067	8.29481		-0.499945	0.935953
0.310067	8.34106		-0.509945	0.911577
0.320067	8.36982		-0.519945	0.88845
0.330068	8.40981		-0.529946	0.857825
0.340068	8.44357		-0.539946	0.834701
0.350068	8.48419		-0.549946	0.8022
0.360068	8.52857		-0.559946	0.765948
0.370068	8.57419		-0.569946	0.736573
0.380068	8.62107		-0.579947	0.692823
0.390069	8.66482		-0.589947	0.654697
0.400069	8.71732		-0.599947	0.610321
0.410069	8.7692		-0.609947	0.55407
0.420069	8.82295		-0.619947	0.500946
0.430069	8.8717		-0.629947	0.437193
0.440069	8.9342		-0.639947	0.378444
0.450069	8.98295		-0.649947	0.311568
0.46007	9.04545		-0.659948	0.245941
0.47007	9.10233		-0.669948	0.182815
0.48007	9.16045		-0.679948	0.12097
0.49007	9.22483		-0.689948	0.0669072
0.50007	9.28608		-0.699948	0.0201566
0.51007	9.35108		-0.709948	-0.021219
0.520071	9.41796		-0.719949	-0.0545946
0.530071	9.47858		-0.729949	-0.0825325
0.540071	9.54421		-0.739949	-0.10522
0.550071	9.61546		-0.749949	-0.122908
0.560071	9.67171		-0.759949	-0.138033
0.570071	9.73671		-0.769949	-0.149221
0.580071	9.79546		-0.779949	-0.158471
0.590072	9.86609		-0.78995	-0.165471
0.600071	9.92609		-0.79995	-0.171159
0.610072	9.99109		-0.80995	-0.176471
0.620072	10.0586		-0.81995	-0.180472
0.630072	10.1236		-0.82995	-0.184097
0.640072	10.1973		-0.83995	-0.187284
0.650073	10.2636		-0.849951	-0.189722
0.660072	10.333		-0.859951	-0.192222
0.670073	10.3836		-0.869951	-0.194784
0.680073	10.4323		-0.879951	-0.196409
0.690073	10.4748		-0.889951	-0.198909
0.700073	10.5092		-0.899951	-0.201409
0.690073	9.79296		-0.909951	-0.203472
0.680073	9.27983		-0.919952	-0.205284
0.670073	8.86857		-0.929952	-0.208534
0.660072	8.51169		-0.939952	-0.211222
0.650073	8.20419		-0.949952	-0.214535
0.640072	7.93418		-0.959952	-0.218535
0.630072	7.68481		-0.969952	-0.223597
0.620072	7.4573		-0.979953	-0.229035
0.610072	7.26355		-0.989953	-0.235722
0.600071	7.0698		-0.999953	-0.24441
0.590072	6.88792		-1.00995	-0.254848
0.580071	6.72542		-1.01995	-0.268723
0.570071	6.57041		-1.02995	-0.286223
0.560071	6.42478		-1.03995	-0.308286
0.550071	6.28353		-1.04995	-0.337224
0.540071	6.15853		-1.05995	-0.373787
0.530071	6.02916		-1.06995	-0.4211
0.520071	5.9179		-1.07995	-0.480539
0.51007	5.8004		-1.08995	-0.55629
0.50007	5.6979		-1.09995	-0.651229
0.49007	5.6004		-1.10995	-0.768856
0.48007	5.49977		-1.11995	-0.91242
0.47007	5.41102		-1.12995	-1.08592
0.46007	5.32414		-1.13996	-1.29168
0.450069	5.24102		-1.14996	-1.53012
0.440069	5.15977		-1.15996	-1.80162
0.430069	5.08101		-1.16996	-2.10534
0.420069	5.01601		-1.17996	-2.4241
0.410069	4.94664		-1.18996	-2.75848
0.400069	4.87976		-1.19996	-3.09598
0.390069	4.80976		-1.20996	-3.42412
0.380068	4.74976		-1.21996	-3.74037
0.370068	4.68726		-1.22996	-4.04162
0.360068	4.63101		-1.23996	-4.32538
0.350068	4.56726		-1.24996	-4.58538
0.340068	4.51163		-1.25996	-4.82101
0.330068	4.46226		-1.26996	-5.02351
0.320067	4.40538		-1.27996	-5.17352
0.310067	4.35163		-1.28996	-5.27102
0.300067	4.30163		-1.29996	-5.31852
0.290067	4.25038		-1.30996	-5.30602
0.280067	4.2085		-1.31996	-5.26227
0.270067	4.15975		-1.32996	-5.18477
0.260067	4.11225		-1.33996	-5.08789
0.250066	4.061		-1.34996	-4.99101
0.240066	4.01787		-1.35996	-4.88976
0.230066	3.971		-1.36996	-4.79976
0.220066	3.92787		-1.37996	-4.71601
0.210066	3.88662		-1.38996	-4.63788
0.200066	3.84037		-1.39996	-4.57038
0.190065	3.79849		-1.40996	-4.51101
0.180065	3.76037		-1.41996	-4.46101
0.170065	3.71537		-1.42996	-4.41851
0.160065	3.67912		-1.43996	-4.37725
0.150065	3.63724		-1.44996	-4.34663
0.140065	3.60099		-1.45996	-4.32538
0.130064	3.56162		-1.46996	-4.30413
0.120064	3.52474		-1.47996	-4.29413
0.110064	3.48974		-1.48996	-4.28288
0.100064	3.45287		-1.49996	-4.28288
0.090064	3.41724		-1.50996	-4.28975
0.0800638	3.38411		-1.51996	-4.30475
0.0700636	3.35786		-1.52996	-4.3285
0.0600634	3.32536		-1.53996	-4.35163
0.0500631	3.29599		-1.54996	-4.39101
0.0400629	3.27036		-1.55996	-4.43038
0.0300632	3.24224		-1.56996	-4.48038
0.0200629	3.21911		-1.57996	-4.54101
0.0100627	3.19724		-1.58996	-4.61101
6.24657e-05	3.16599		-1.59996	-4.69601
-0.00993776	3.13349		-1.60996	-4.78664
-0.019938	3.10598		-1.61996	-4.89601
-0.0299382	3.07911		-1.62996	-5.01164
-0.039938	3.04973		-1.63996	-5.13727
-0.0499382	3.01786		-1.64996	-5.28102
-0.0599384	2.98348		-1.63996	-4.92976
-0.0699387	2.95286		-1.62996	-4.65976
-0.0799389	2.91786		-1.61996	-4.43851
-0.0899391	2.88161		-1.60996	-4.2585
-0.0999391	2.83786		-1.59996	-4.10225
-0.109939	2.80473		-1.58996	-3.9685
-0.119939	2.76411		-1.57996	-3.85287
-0.12994	2.71723		-1.56996	-3.75224
-0.13994	2.67285		-1.55996	-3.66162
-0.14994	2.62348		-1.54996	-3.59287
-0.15994	2.57473		-1.53996	-3.52099
-0.16994	2.5216		-1.52996	-3.45474
-0.17994	2.4691		-1.51996	-3.40037
-0.18994	2.41097		-1.50996	-3.34911
-0.199941	2.35347		-1.49996	-3.30911
-0.209941	2.28785		-1.48996	-3.26474
-0.219941	2.22722		-1.47996	-3.22286
-0.229941	2.16784		-1.46996	-3.19411
-0.239941	2.09847		-1.45996	-3.15724
-0.249941	2.03722		-1.44996	-3.12286
-0.259942	1.98034		-1.43996	-3.09474
-0.269942	1.91909		-1.42996	-3.06598
-0.279942	1.85534		-1.41996	-3.03723
-0.289942	1.80471		-1.40996	-3.00536
-0.299942	1.75159		-1.39996	-2.97723
-0.309942	1.69846		-1.38996	-2.94598
-0.319942	1.65159		-1.37996	-2.90973
-0.329942	1.60221		-1.36996	-2.87411
-0.339943	1.55846		-1.35996	-2.83411
-0.349943	1.51783		-1.34996	-2.78098
-0.359943	1.47408		-1.33996	-2.71473
-0.369943	1.43846		-1.32996	-2.6391
-0.379943	1.40096		-1.31996	-2.54348
-0.389944	1.36596		-1.30996	-2.4266
-0.399944	1.33221		-1.29996	-2.2841
-0.409944	1.29721		-1.28996	-2.11535
-0.419944	1.26971		-1.27996	-1.92097
-0.429944	1.23721		-1.26996	-1.69846
-0.439944	1.20658		-1.25996	-1.46659
-0.449944	1.18033		-1.24996	-1.21908
-0.459944	1.15408		-1.23996	-0.969077
-0.469945	1.12221		-1.22996	-0.725949
-0.479945	1.09658		-1.21996	-0.49407
-0.489945	1.06908		-1.20996	-0.280316
-0.499945	1.04595		-1.19996	-0.08219
-0.509945	1.02033		-1.18996	0.0953126
-0.519945	0.992827		-1.17996	0.250316
-0.529946	0.961578		-1.16996	0.387819
-0.539946	0.931578		-1.15996	0.510102
-0.549946	0.897827		-1.14996	0.613103
-0.559946	0.860951		-1.13996	0.702229
-0.569946	0.824699		-1.12995	0.777668
-0.579947	0.7847		-1.11995	0.841232
-0.589947	0.736573		-1.10995	0.893982
-0.599947	0.686574		-1.09995	0.937171
-0.609947	0.629072		-1.08995	0.971234
-0.619947	0.565946		-1.07995	0.997859
-0.629947	0.49782		-1.06995	1.01767
-0.639947	0.425944		-1.05995	1.03186
-0.649947	0.349069		-1.04995	1.04055
-0.659948	0.280316		-1.03995	1.04586
-0.669948	0.209064		-1.02995	1.04967
-0.679948	0.14219		-1.01995	1.04848
-0.689948	0.0803449		-1.00995	1.04561
-0.699948	0.0279067		-0.999953	1.04036
-0.709948	-0.015969		-0.989953	1.03423
-0.719949	-0.0532821		-0.979953	1.02773
-0.729949	-0.0839701		-0.969952	1.01955
-0.739949	-0.108845		-0.959952	1.01055
-0.749949	-0.128408		-0.949952	1.00205
-0.759949	-0.143783		-0.939952	0.992984
-0.769949	-0.157159		-0.929952	0.982671
-0.779949	-0.166284		-0.919952	0.972046
-0.78995	-0.173909		-0.909951	0.961296
-0.79995	-0.180972		-0.899951	0.950421
-0.80995	-0.185472		-0.889951	0.938671
-0.81995	-0.189909		-0.879951	0.927858
-0.82995	-0.194034		-0.869951	0.916795
-0.83995	-0.197409		-0.859951	0.905107
