# Supplementary material for: Crystalline nitrogen chain radical anions
Source: Nat Chem. 2026 Feb 10;18(4):686–94. doi: 10.1038/s41557-025-02040-2 (PMC13061614; doi:10.1038/s41557-025-02040-2)
Supplement: Supplementary file 4 — Raw data associated with [K(crypt)][4]. [file 41557_2025_2040_MOESM4_ESM.zip › Supplementary_Data_3/Folder 4 XRD/kcrypt_4.cif]

data_025_r_rlr003
_audit_creation_date               2025-06-04
_audit_creation_method
;
Olex2 1.5
(compiled 2025.03.04 svn.red2d20d0 for OlexSys, GUI svn.r7188)
;
_shelx_SHELXL_version_number       '2018/3'
_audit_contact_author_address      ?
_audit_contact_author_email        ?
_audit_contact_author_name         ''
_audit_contact_author_phone        ?
_publ_contact_author_id_orcid      ?
_publ_section_references
;
Dolomanov, O.V., Bourhis, L.J., Gildea, R.J, Howard, J.A.K. & Puschmann, H.
 (2009), J. Appl. Cryst. 42, 339-341.

Sheldrick, G.M. (2015). Acta Cryst. A71, 3-8.

Sheldrick, G.M. (2015). Acta Cryst. C71, 3-8.
;
_chemical_name_common              ?
_chemical_name_systematic          '[K(crypt)][(4-ClC6H4)2N4]'
_chemical_formula_moiety           'C18 H36 K N2 O6, C12 H8 Cl2 N4'
_chemical_formula_sum              'C30 H44 Cl2 K N6 O6'
_chemical_formula_weight           694.71
_chemical_melting_point            ?
_chemical_oxdiff_formula           'C H N K O Cl'
loop_
  _atom_type_symbol
  _atom_type_description
  _atom_type_scat_dispersion_real
  _atom_type_scat_dispersion_imag
  _atom_type_scat_source
 'C' 'C' 0.0181 0.0091 'International Tables Vol C Tables 4.2.6.8 and 6.1.1.4'
 'H' 'H' 0.0000 0.0000 'International Tables Vol C Tables 4.2.6.8 and 6.1.1.4'
 'Cl' 'Cl' 0.3639 0.7018 'International Tables Vol C Tables 4.2.6.8 and 6.1.1.4'
 'K' 'K' 0.3868 1.0657 'International Tables Vol C Tables 4.2.6.8 and 6.1.1.4'
 'N' 'N' 0.0311 0.0180 'International Tables Vol C Tables 4.2.6.8 and 6.1.1.4'
 'O' 'O' 0.0492 0.0322 'International Tables Vol C Tables 4.2.6.8 and 6.1.1.4'

_shelx_space_group_comment
;
The symmetry employed for this shelxl refinement is uniquely defined
by the following loop, which should always be used as a source of
symmetry information in preference to the above space-group names.
They are only intended as comments.
;
_space_group_crystal_system        'monoclinic'
_space_group_IT_number             15
_space_group_name_H-M_alt          'C 1 2/c 1'
_space_group_name_Hall             '-C 2yc'
loop_
  _space_group_symop_operation_xyz
 'x, y, z'
 '-x, y, -z+1/2'
 'x+1/2, y+1/2, z'
 '-x+1/2, y+1/2, -z+1/2'
 '-x, -y, -z'
 'x, -y, z-1/2'
 '-x+1/2, -y+1/2, -z'
 'x+1/2, -y+1/2, z-1/2'

_cell_length_a                     25.4601(4)
_cell_length_b                     8.17710(10)
_cell_length_c                     20.3593(3)
_cell_angle_alpha                  90
_cell_angle_beta                   99.218(2)
_cell_angle_gamma                  90
_cell_volume                       4183.86(11)
_cell_formula_units_Z              4
_cell_measurement_reflns_used      12953
_cell_measurement_temperature      100.00(10)
_cell_measurement_theta_max        70.8260
_cell_measurement_theta_min        3.5140
_shelx_estimated_absorpt_T_max     0.779
_shelx_estimated_absorpt_T_min     0.679
_exptl_absorpt_coefficient_mu      2.626
_exptl_absorpt_correction_T_max    1.00000
_exptl_absorpt_correction_T_min    0.82751
_exptl_absorpt_correction_type     multi-scan
_exptl_absorpt_process_details
;
CrysAlisPro 1.171.43.92a (Rigaku Oxford Diffraction, 2023)
Empirical absorption correction using spherical harmonics,
implemented in SCALE3 ABSPACK scaling algorithm.
;
_exptl_absorpt_special_details     ?
_exptl_crystal_colour              'dull dark green'
_exptl_crystal_colour_lustre       dull
_exptl_crystal_colour_modifier     dark
_exptl_crystal_colour_primary      green
_exptl_crystal_density_diffrn      1.103
_exptl_crystal_density_meas        ?
_exptl_crystal_density_method      ?
_exptl_crystal_description         block
_exptl_crystal_F_000               1468
loop_
  _exptl_crystal_face_index_h
  _exptl_crystal_face_index_k
  _exptl_crystal_face_index_l
  _exptl_crystal_face_perp_dist
 0 1 2 0.0583
 -6 -2 11 0.0449
 14 3 -4 0.0703
 -14 3 3 0.0436
 -16 -1 5 0.0229
 16 -2 -4 0.0662
 -12 3 -5 0.0457
 -15 -2 -2 0.0346
 14 -1 4 0.0671
 15 2 2 0.0642
 -2 3 -11 0.0550
 4 -3 -10 0.0635
 8 2 -11 0.0588

_exptl_crystal_preparation         .
_exptl_crystal_recrystallization_method  'vapour diffusion THF/Hex at -40'
_exptl_crystal_size_max            0.16
_exptl_crystal_size_mid            0.13
_exptl_crystal_size_min            0.1
loop_
  _exptl_oxdiff_crystal_face_indexfrac_h
  _exptl_oxdiff_crystal_face_indexfrac_k
  _exptl_oxdiff_crystal_face_indexfrac_l
  _exptl_oxdiff_crystal_face_x
  _exptl_oxdiff_crystal_face_y
  _exptl_oxdiff_crystal_face_z
 -0.0020 1.0005 1.9989 0.0510 -0.1797 0.1553
 -6.2159 -2.3691 11.3933 0.2477 -0.7178 -0.6507
 14.1658 2.5427 -4.3214 0.4839 0.4495 0.7509
 -13.7949 2.8557 3.2365 -0.7065 -0.6728 0.2194
 -15.9952 -0.8859 4.5177 -0.6340 -0.5951 -0.4939
 15.5504 -1.6060 -3.9424 0.7252 0.6873 0.0403
 -11.8254 2.7062 -4.7029 -0.9415 -0.1265 0.3125
 -14.6598 -1.8559 -2.0688 -0.8144 -0.1018 -0.5713
 14.3163 -1.0811 4.1090 0.9912 0.1300 0.0256
 14.7826 1.6876 2.2188 0.8337 0.1046 0.5423
 -2.0842 2.7990 -10.6938 -0.6807 0.4619 0.5686
 4.0734 -3.2188 -10.3783 -0.1168 0.9157 -0.3844
 8.3607 2.4333 -10.6096 -0.1000 0.7143 0.6926

_exptl_transmission_factor_max     ?
_exptl_transmission_factor_min     ?
_diffrn_reflns_av_R_equivalents    0.0401
_diffrn_reflns_av_unetI/netI       0.0241
_diffrn_reflns_Laue_measured_fraction_full  1.000
_diffrn_reflns_Laue_measured_fraction_max  0.978
_diffrn_reflns_limit_h_max         31
_diffrn_reflns_limit_h_min         -31
_diffrn_reflns_limit_k_max         9
_diffrn_reflns_limit_k_min         -8
_diffrn_reflns_limit_l_max         25
_diffrn_reflns_limit_l_min         -25
_diffrn_reflns_number              41300
_diffrn_reflns_point_group_measured_fraction_full  1.000
_diffrn_reflns_point_group_measured_fraction_max  0.978
_diffrn_reflns_theta_full          67.684
_diffrn_reflns_theta_max           75.935
_diffrn_reflns_theta_min           3.517
_diffrn_ambient_temperature        100.15
_diffrn_detector_area_resol_mean   10.0000
_diffrn_detector_type              'HyPix-Arc 150'
_diffrn_measured_fraction_theta_full  1.000
_diffrn_measured_fraction_theta_max  0.978
_diffrn_measurement_details
;
List of Runs (angles in degrees, time in seconds):

  # Type    Start    End  Width  t~exp~   \w     \q     \k     \f   Frames
--------------------------------------------------------------------------
  1  \w    -53.00 -26.00   0.50    2.07    --   -6.75 -27.00 -24.00   54
  2  \w    -11.00  14.00   0.50    2.07    --   -6.75  27.00 137.00   50
  3  \w      6.00  31.00   0.50    2.07    --   57.16 -27.00 -24.00   50
  4  \w     44.00  69.00   0.50    2.07    --   57.16  27.00 137.00   50
  5  \w     67.00  99.00   0.50    2.07    --   69.91  27.00 137.00   64
  6  \w     76.00 113.00   0.50    2.07    --   84.05  27.00 137.00   74
  7  \w     20.00  49.00   0.50    2.07    --   57.16 -45.00-120.00   58
  8  \w      4.00  29.00   0.50    2.07    --   57.16 -30.00   0.00   50
  9  \w     43.00  72.00   0.50    2.07    --   57.16 -95.00 -90.00   58
 10  \w     44.00  70.00   0.50    2.07    --   57.16 -95.00-120.00   52
 11  \w      4.00  29.00   0.50    2.07    --   57.16 -30.00-180.00   50
 12  \w     13.00  39.00   0.50    2.07    --   57.16 -95.00 -90.00   52
 13  \w     28.00  61.00   0.50    2.07    --   57.16 -77.00-180.00   66
 14  \w     27.00  53.00   0.50    2.07    --   69.91 -45.00   0.00   52
 15  \w     79.00 121.00   0.50    2.07    --   69.91  45.00 150.00   84
 16  \w     22.00  50.00   0.50    2.07    --   69.91 -45.00 150.00   56
 17  \w     92.00 118.00   0.50    2.07    --   69.91  45.00   0.00   52
 18  \w     27.00  52.00   0.50    2.07    --   69.91 -45.00 120.00   50
 19  \w     47.00  87.00   0.50    2.07    --   84.05 -77.00-120.00   80
 20  \w     72.00  98.00   0.50    2.07    --   84.05-111.00-150.00   52
 21  \w     47.00  86.00   0.50    2.07    --   84.05 -77.00 -30.00   78
 22  \w     49.00  74.00   0.50    2.07    --   84.05 178.00 -30.00   50
 23  \w     42.00  70.00   0.50    2.07    --   84.05 -61.00-180.00   56
 24  \w     51.00  86.00   0.50    2.07    --   84.05 -77.00-180.00   70
 25  \w     42.00  67.00   0.50    2.07    --   84.05 -61.00   0.00   50
 26  \w     41.00  69.00   0.50    2.07    --   84.05 -61.00 120.00   56
 27  \w     91.00 118.00   0.50    2.07    --   84.05  45.00  30.00   54
 28  \w     83.00 109.00   0.50    2.07    --   84.05  15.00  90.00   52
 29  \w    100.00 125.00   0.50    2.07    --   84.05  30.00  30.00   50
 30  \w     53.00  78.00   0.50    2.07    --   84.05 -77.00 150.00   50
 31  \w     52.00  77.00   0.50    2.07    --   84.05 -77.00-150.00   50
 32  \w     98.00 124.00   0.50    2.07    --   84.05 178.00 -30.00   52
 33  \w     92.00 117.00   0.50    2.07    --   84.05  45.00 -30.00   50
 34  \w     47.00  94.00   0.50    2.07    --   84.05  15.00  60.00   94
 35  \w    109.00 134.00   0.50    2.07    --   84.05  15.00  60.00   50
 36  \w     47.00  73.00   0.50    2.07    --   84.05 -77.00 -90.00   52
 37  \w     37.00  62.00   0.50    2.07    --   84.05 -61.00-120.00   50
 38  \w     53.00  79.00   0.50    2.07    --   84.05 -77.00 120.00   52
 39  \w    108.00 133.00   0.50    2.07    --   84.05  45.00  60.00   50
 40  \w     48.00  73.00   0.50    2.07    --   84.05 -95.00  30.00   50
 41  \w     61.00  95.00   0.50    2.07    --   86.75  16.00-111.03   68
 42  \w     51.00 121.00   0.50    2.07    --   86.75   3.00-167.60  140
 43  \w     78.00 104.00   0.50    2.07    --   86.75  21.00 -36.11   52
 44  \w     50.00  76.00   0.50    2.07    --   86.75  21.00 -36.11   52
 45  \w    101.00 136.00   0.50    2.07    --   86.75  14.00 -88.24   70
 46  \w    110.00 135.00   0.50    2.07    --   86.75  16.00-111.03   50
 47  \w     53.00  78.00   0.50    2.07    --   86.75  14.00 -88.24   50
 48  \w     57.00  83.00   0.50    2.07    --   86.75 -74.00  64.68   52
 49  \w     39.00  64.00   0.50    2.07    --   84.05-101.00 150.00   50
 50  \w     10.00  36.00   0.50    2.07    --   57.16 -30.00  90.00   52
 51  \w      9.00  35.00   0.50    2.07    --   57.16 -30.00  60.00   52
 52  \w     53.00 104.00   0.50    2.07    --   69.91-125.00-180.00  102
 53  \w     22.00  61.00   0.50    2.07    --   69.91-125.00  30.00   78
 54  \w     92.00 118.00   0.50    2.07    --   69.91  45.00-120.00   52
 55  \w     50.00  79.00   0.50    2.07    --   69.91 -95.00  60.00   58
 56  \w     19.00  44.00   0.50    2.07    --   69.91 -45.00-150.00   50
 57  \w     19.00  47.00   0.50    2.07    --   69.91 -45.00 -90.00   56
 58  \w     64.00 104.00   0.50    2.07    --   69.91-125.00  30.00   80
 59  \w     66.00 102.00   0.50    2.07    --   69.91-125.00 -30.00   72
 60  \w     94.00 126.00   0.50    2.07    --   84.05  45.00  90.00   64
 61  \w     43.00  69.00   0.50    2.07    --   84.05 -61.00 150.00   52
 62  \w     89.00 114.00   0.50    2.07    --   84.05  45.00-120.00   50
 63  \w     41.00  67.00   0.50    2.07    --   84.05-111.00 150.00   52
 64  \w     92.00 120.00   0.50    2.07    --   84.05  45.00-150.00   56
 65  \w     41.00  66.00   0.50    2.07    --   84.05 -95.00   0.00   50
 66  \w     79.00 105.00   0.50    2.07    --   84.05-111.00  90.00   52
 67  \w     59.00 108.00   0.50    2.07    --   84.05-111.00 -30.00   98
 68  \w     59.00 101.00   0.50    2.07    --   84.05-111.00   0.00   84
 69  \w     78.00 104.00   0.50    2.07    --   84.05 178.00  30.00   52
 70  \w     81.00 108.00   0.50    2.07    --   84.05-111.00-180.00   54
 71  \w     80.00 108.00   0.50    2.07    --   84.05-111.00  30.00   56
 72  \w     92.00 118.00   0.50    2.07    --   84.05  30.00   0.00   52
 73  \w     41.00  67.00   0.50    2.07    --   84.05-111.00  60.00   52
 74  \w     71.00  97.00   0.50    2.07    --   84.05-111.00  60.00   52
 75  \w     37.00  62.00   0.50    2.07    --   84.05 -61.00  60.00   50
 76  \w     97.00 122.00   0.50    2.07    --   84.05  45.00  30.00   50
 77  \w     78.00 118.00   0.50    2.07    --   84.05 178.00  90.00   80
 78  \w     45.00  99.00   0.50    2.07    --   84.05   0.00 -90.00  108
 79  \w     92.00 117.00   0.50    2.07    --   84.05  45.00 -60.00   50
 80  \w     44.00  70.00   0.50    2.07    --   84.05 -61.00-150.00   52
 81  \w     80.00 106.00   0.50    2.07    --   84.05-111.00 -60.00   52
 82  \w     61.00  87.00   0.50    2.07    --   84.05 -77.00 -90.00   52
 83  \w     47.00  73.00   0.50    2.07    --   84.05-111.00  90.00   52
 84  \w     52.00  65.00   0.50    2.07    --   84.05 -95.00  60.00   26
;
_diffrn_measurement_device         'four-circle diffractometer'
_diffrn_measurement_device_type    'XtaLAB Synergy R, DW system, HyPix-Arc 150'
_diffrn_measurement_method         '\w scans'
_diffrn_radiation_type             CuK\a
_diffrn_radiation_wavelength       1.54184
_diffrn_source                     ?
_reflns_Friedel_coverage           0.000
_reflns_Friedel_fraction_full      .
_reflns_Friedel_fraction_max       .
_reflns_number_gt                  3494
_reflns_number_total               4269
_reflns_special_details
;
 Reflections were merged by SHELXL according to the crystal
 class for the calculation of statistics and refinement.
 
 Structure factors included contributions from the .fab file.
 
 _reflns_Friedel_fraction is defined as the number of unique
 Friedel pairs measured divided by the number that would be
 possible theoretically, ignoring centric projections and
 systematic absences.
;
_reflns_threshold_expression       'I > 2\s(I)'
_computing_cell_refinement         'CrysAlisPro 1.171.43.92a (Rigaku OD, 2023)'
_computing_data_collection        
 'CrysAlisPro system (CCD 43.143a 64-bit (release 25-10-2024))'
_computing_data_reduction          'CrysAlisPro 1.171.43.92a (Rigaku OD, 2023)'
_computing_molecular_graphics      'Olex2 1.5 (Dolomanov et al., 2009)'
_computing_publication_material    'Olex2 1.5 (Dolomanov et al., 2009)'
_computing_structure_refinement    'SHELXL 2018/3 (Sheldrick, 2015)'
_computing_structure_solution      'SHELXT 2018/2 (Sheldrick, 2018)'
_refine_diff_density_max           0.426
_refine_diff_density_min           -0.788
_refine_diff_density_rms           0.057
_refine_ls_extinction_coef         .
_refine_ls_extinction_method       none
_refine_ls_goodness_of_fit_ref     1.048
_refine_ls_hydrogen_treatment      constr
_refine_ls_matrix_type             full
_refine_ls_number_parameters       204
_refine_ls_number_reflns           4269
_refine_ls_number_restraints       0
_refine_ls_R_factor_all            0.0536
_refine_ls_R_factor_gt             0.0437
_refine_ls_restrained_S_all        1.048
_refine_ls_shift/su_max            0.001
_refine_ls_shift/su_mean           0.000
_refine_ls_structure_factor_coef   Fsqd
_refine_ls_weighting_details      
 'w=1/[\s^2^(Fo^2^)+(0.0769P)^2^+2.4956P] where P=(Fo^2^+2Fc^2^)/3'
_refine_ls_weighting_scheme        calc
_refine_ls_wR_factor_gt            0.1264
_refine_ls_wR_factor_ref           0.1324
_refine_special_details            ?
_olex2_refinement_description
;
1. Fixed Uiso
 At 1.2 times of:
  All C(H) groups, All C(H,H) groups
2.a Secondary CH2 refined with riding coordinates:
 C9(H9A,H9B), C10(H10A,H10B), C8(H8A,H8B), C7(H7A,H7B), C12(H12A,H12B),
 C13(H13A,H13B), C11(H11A,H11B), C15(H15A,H15B), C14(H14A,H14B)
2.b Aromatic/amide H refined with riding coordinates:
 C6(H6), C5(H5), C2(H2), C3(H3)
;
_atom_sites_solution_hydrogens     geom
_atom_sites_solution_primary       dual
_atom_sites_solution_secondary     ?
loop_
  _atom_site_label
  _atom_site_type_symbol
  _atom_site_fract_x
  _atom_site_fract_y
  _atom_site_fract_z
  _atom_site_U_iso_or_equiv
  _atom_site_adp_type
  _atom_site_occupancy
  _atom_site_site_symmetry_order
  _atom_site_calc_flag
  _atom_site_refinement_flags_posn
  _atom_site_refinement_flags_adp
  _atom_site_refinement_flags_occupancy
  _atom_site_disorder_assembly
  _atom_site_disorder_group
 K1 K 0.500000 0.47968(7) 0.750000 0.03229(15) Uani 1 2 d S T P . .
 Cl1 Cl 0.72408(2) 0.23928(10) 0.74803(4) 0.0732(2) Uani 1 1 d . . . . .
 O1 O 0.60400(5) 0.59955(17) 0.75125(6) 0.0371(3) Uani 1 1 d . . . . .
 O2 O 0.52638(5) 0.64879(17) 0.63847(6) 0.0370(3) Uani 1 1 d . . . . .
 O3 O 0.47028(5) 0.18150(16) 0.68587(7) 0.0368(3) Uani 1 1 d . . . . .
 N3 N 0.42202(7) 0.4790(2) 0.62222(8) 0.0369(4) Uani 1 1 d . . . . .
 N2 N 0.51589(7) 0.0365(2) 0.52497(8) 0.0374(4) Uani 1 1 d . . . . .
 N1 N 0.56510(7) -0.0134(2) 0.52617(9) 0.0405(4) Uani 1 1 d . . . . .
 C9 C 0.58182(8) 0.6478(3) 0.63487(10) 0.0388(4) Uani 1 1 d . . . . .
 H9A H 0.588925 0.718686 0.597863 0.047 Uiso 1 1 calc R U . . .
 H9B H 0.593369 0.535312 0.626258 0.047 Uiso 1 1 calc R U . . .
 C1 C 0.60013(8) 0.0549(2) 0.57852(10) 0.0385(4) Uani 1 1 d . . . . .
 C6 C 0.58667(8) 0.1647(2) 0.62590(10) 0.0395(4) Uani 1 1 d . . . . .
 H6 H 0.550942 0.201311 0.622678 0.047 Uiso 1 1 calc R U . . .
 C10 C 0.61219(8) 0.7090(3) 0.69927(10) 0.0388(4) Uani 1 1 d . . . . .
 H10A H 0.650577 0.715253 0.696320 0.047 Uiso 1 1 calc R U . . .
 H10B H 0.599753 0.819917 0.708767 0.047 Uiso 1 1 calc R U . . .
 C8 C 0.49658(8) 0.6077(3) 0.57494(9) 0.0395(4) Uani 1 1 d . . . . .
 H8A H 0.507427 0.498335 0.561149 0.047 Uiso 1 1 calc R U . . .
 H8B H 0.504001 0.688269 0.541303 0.047 Uiso 1 1 calc R U . . .
 C7 C 0.43802(8) 0.6074(3) 0.57871(10) 0.0405(5) Uani 1 1 d . . . . .
 H7A H 0.428186 0.715300 0.595192 0.049 Uiso 1 1 calc R U . . .
 H7B H 0.417860 0.592655 0.533324 0.049 Uiso 1 1 calc R U . . .
 C12 C 0.42302(8) 0.3179(3) 0.58989(10) 0.0394(4) Uani 1 1 d . . . . .
 H12A H 0.454947 0.311839 0.567910 0.047 Uiso 1 1 calc R U . . .
 H12B H 0.391376 0.308561 0.554826 0.047 Uiso 1 1 calc R U . . .
 C13 C 0.42363(8) 0.1747(3) 0.63659(10) 0.0403(5) Uani 1 1 d . . . . .
 H13A H 0.391548 0.177576 0.658357 0.048 Uiso 1 1 calc R U . . .
 H13B H 0.423203 0.071154 0.611284 0.048 Uiso 1 1 calc R U . . .
 C11 C 0.63416(8) 0.6465(3) 0.81334(10) 0.0419(5) Uani 1 1 d . . . . .
 H11A H 0.619597 0.748999 0.829050 0.050 Uiso 1 1 calc R U . . .
 H11B H 0.671594 0.666434 0.807996 0.050 Uiso 1 1 calc R U . . .
 C15 C 0.36824(8) 0.5126(3) 0.63650(11) 0.0430(5) Uani 1 1 d . . . . .
 H15A H 0.353736 0.411072 0.653105 0.052 Uiso 1 1 calc R U . . .
 H15B H 0.345082 0.543010 0.594466 0.052 Uiso 1 1 calc R U . . .
 C5 C 0.62460(8) 0.2207(3) 0.67738(11) 0.0429(5) Uani 1 1 d . . . . .
 H5 H 0.614945 0.296239 0.708847 0.052 Uiso 1 1 calc R U . . .
 C14 C 0.47431(9) 0.0385(3) 0.72644(11) 0.0427(5) Uani 1 1 d . . . . .
 H14A H 0.472265 -0.060086 0.697891 0.051 Uiso 1 1 calc R U . . .
 H14B H 0.444251 0.035062 0.751815 0.051 Uiso 1 1 calc R U . . .
 C4 C 0.67651(9) 0.1666(3) 0.68289(12) 0.0484(5) Uani 1 1 d . . . . .
 C2 C 0.65346(9) 0.0016(3) 0.58620(12) 0.0485(5) Uani 1 1 d . . . . .
 H2 H 0.663598 -0.073795 0.554998 0.058 Uiso 1 1 calc R U . . .
 C3 C 0.69130(9) 0.0558(3) 0.63776(13) 0.0528(6) Uani 1 1 d . . . . .
 H3 H 0.726956 0.017786 0.642232 0.063 Uiso 1 1 calc R U . . .

loop_
  _atom_site_aniso_label
  _atom_site_aniso_U_11
  _atom_site_aniso_U_22
  _atom_site_aniso_U_33
  _atom_site_aniso_U_23
  _atom_site_aniso_U_13
  _atom_site_aniso_U_12
 K1 0.0328(3) 0.0350(3) 0.0290(3) 0.000 0.0049(2) 0.000
 Cl1 0.0409(3) 0.0984(6) 0.0751(5) -0.0338(4) -0.0065(3) 0.0010(3)
 O1 0.0382(7) 0.0412(7) 0.0314(7) 0.0030(6) 0.0043(5) -0.0055(6)
 O2 0.0387(7) 0.0444(8) 0.0276(6) -0.0013(6) 0.0048(5) -0.0017(6)
 O3 0.0379(7) 0.0362(7) 0.0356(7) -0.0002(6) 0.0033(6) -0.0018(5)
 N3 0.0367(8) 0.0410(9) 0.0321(8) -0.0033(7) 0.0027(7) 0.0016(7)
 N2 0.0387(9) 0.0369(9) 0.0358(9) -0.0005(7) 0.0034(7) 0.0006(7)
 N1 0.0387(9) 0.0423(9) 0.0398(9) -0.0019(7) 0.0046(7) 0.0017(7)
 C9 0.0415(10) 0.0424(11) 0.0338(10) 0.0021(8) 0.0104(8) 0.0005(8)
 C1 0.0381(10) 0.0389(10) 0.0381(10) 0.0011(8) 0.0051(8) -0.0024(8)
 C6 0.0366(10) 0.0409(11) 0.0402(10) 0.0016(9) 0.0042(8) 0.0027(8)
 C10 0.0386(10) 0.0391(10) 0.0395(11) 0.0045(8) 0.0091(8) -0.0049(8)
 C8 0.0501(11) 0.0419(11) 0.0257(9) 0.0005(8) 0.0038(8) -0.0016(9)
 C7 0.0470(11) 0.0430(11) 0.0294(9) -0.0006(8) -0.0007(8) 0.0028(9)
 C12 0.0406(10) 0.0446(11) 0.0317(10) -0.0054(8) 0.0016(8) -0.0015(9)
 C13 0.0381(10) 0.0424(11) 0.0392(11) -0.0059(9) 0.0026(8) -0.0040(8)
 C11 0.0347(10) 0.0516(12) 0.0374(10) 0.0005(9) -0.0003(8) -0.0098(9)
 C15 0.0334(10) 0.0543(13) 0.0389(11) -0.0059(9) -0.0014(8) 0.0034(9)
 C5 0.0416(11) 0.0441(11) 0.0427(11) -0.0034(9) 0.0057(9) 0.0014(9)
 C14 0.0496(12) 0.0340(10) 0.0440(12) 0.0000(9) 0.0057(10) -0.0027(9)
 C4 0.0390(11) 0.0548(13) 0.0502(13) -0.0061(10) 0.0038(9) -0.0027(10)
 C2 0.0409(11) 0.0530(13) 0.0522(13) -0.0106(10) 0.0094(10) 0.0028(9)
 C3 0.0359(11) 0.0614(14) 0.0609(15) -0.0088(12) 0.0073(10) 0.0032(10)

_geom_special_details
;
 All esds (except the esd in the dihedral angle between two l.s. planes)
 are estimated using the full covariance matrix.  The cell esds are taken
 into account individually in the estimation of esds in distances, angles
 and torsion angles; correlations between esds in cell parameters are only
 used when they are defined by crystal symmetry.  An approximate (isotropic)
 treatment of cell esds is used for estimating esds involving l.s. planes.
;
loop_
  _geom_bond_atom_site_label_1
  _geom_bond_atom_site_label_2
  _geom_bond_distance
  _geom_bond_site_symmetry_2
  _geom_bond_publ_flag
 K1 O1 2.8198(13) . ?
 K1 O1 2.8198(13) 2_656 ?
 K1 O2 2.8299(13) . ?
 K1 O2 2.8299(13) 2_656 ?
 K1 O3 2.8117(14) 2_656 ?
 K1 O3 2.8117(14) . ?
 K1 N3 3.0091(16) 2_656 ?
 K1 N3 3.0091(16) . ?
 Cl1 C4 1.750(2) . ?
 O1 C10 1.426(2) . ?
 O1 C11 1.423(2) . ?
 O2 C9 1.425(2) . ?
 O2 C8 1.431(2) . ?
 O3 C13 1.428(2) . ?
 O3 C14 1.426(2) . ?
 N3 C7 1.473(3) . ?
 N3 C12 1.475(3) . ?
 N3 C15 1.471(3) . ?
 N2 N2 1.334(3) 5_656 ?
 N2 N1 1.314(2) . ?
 N1 C1 1.392(3) . ?
 C9 H9A 0.9900 . ?
 C9 H9B 0.9900 . ?
 C9 C10 1.497(3) . ?
 C1 C6 1.400(3) . ?
 C1 C2 1.411(3) . ?
 C6 H6 0.9500 . ?
 C6 C5 1.385(3) . ?
 C10 H10A 0.9900 . ?
 C10 H10B 0.9900 . ?
 C8 H8A 0.9900 . ?
 C8 H8B 0.9900 . ?
 C8 C7 1.505(3) . ?
 C7 H7A 0.9900 . ?
 C7 H7B 0.9900 . ?
 C12 H12A 0.9900 . ?
 C12 H12B 0.9900 . ?
 C12 C13 1.507(3) . ?
 C13 H13A 0.9900 . ?
 C13 H13B 0.9900 . ?
 C11 H11A 0.9900 . ?
 C11 H11B 0.9900 . ?
 C11 C15 1.505(3) 2_656 ?
 C15 H15A 0.9900 . ?
 C15 H15B 0.9900 . ?
 C5 H5 0.9500 . ?
 C5 C4 1.381(3) . ?
 C14 C14 1.493(4) 2_656 ?
 C14 H14A 0.9900 . ?
 C14 H14B 0.9900 . ?
 C4 C3 1.385(3) . ?
 C2 H2 0.9500 . ?
 C2 C3 1.379(3) . ?
 C3 H3 0.9500 . ?

loop_
  _geom_angle_atom_site_label_1
  _geom_angle_atom_site_label_2
  _geom_angle_atom_site_label_3
  _geom_angle
  _geom_angle_site_symmetry_1
  _geom_angle_site_symmetry_3
  _geom_angle_publ_flag
 O1 K1 O1 139.32(6) . 2_656 ?
 O1 K1 O2 59.61(4) 2_656 2_656 ?
 O1 K1 O2 59.61(4) . . ?
 O1 K1 O2 99.56(4) . 2_656 ?
 O1 K1 O2 99.56(4) 2_656 . ?
 O1 K1 N3 119.81(4) . . ?
 O1 K1 N3 60.28(4) . 2_656 ?
 O1 K1 N3 119.81(4) 2_656 2_656 ?
 O1 K1 N3 60.28(4) 2_656 . ?
 O2 K1 O2 121.49(6) 2_656 . ?
 O2 K1 N3 119.08(4) . 2_656 ?
 O2 K1 N3 61.04(4) 2_656 2_656 ?
 O2 K1 N3 61.04(4) . . ?
 O2 K1 N3 119.09(4) 2_656 . ?
 O3 K1 O1 96.59(4) 2_656 . ?
 O3 K1 O1 119.21(4) . . ?
 O3 K1 O1 96.59(4) . 2_656 ?
 O3 K1 O1 119.22(4) 2_656 2_656 ?
 O3 K1 O2 97.58(4) 2_656 2_656 ?
 O3 K1 O2 97.58(4) . . ?
 O3 K1 O2 135.69(4) 2_656 . ?
 O3 K1 O2 135.69(4) . 2_656 ?
 O3 K1 O3 59.74(6) . 2_656 ?
 O3 K1 N3 60.37(4) 2_656 2_656 ?
 O3 K1 N3 119.41(4) 2_656 . ?
 O3 K1 N3 60.37(4) . . ?
 O3 K1 N3 119.40(4) . 2_656 ?
 N3 K1 N3 179.78(7) . 2_656 ?
 C10 O1 K1 117.39(11) . . ?
 C11 O1 K1 118.30(11) . . ?
 C11 O1 C10 111.57(15) . . ?
 C9 O2 K1 113.75(11) . . ?
 C9 O2 C8 109.79(14) . . ?
 C8 O2 K1 116.81(11) . . ?
 C13 O3 K1 119.47(11) . . ?
 C14 O3 K1 116.95(11) . . ?
 C14 O3 C13 110.44(15) . . ?
 C7 N3 K1 108.11(11) . . ?
 C7 N3 C12 110.02(15) . . ?
 C12 N3 K1 109.36(11) . . ?
 C15 N3 K1 109.58(11) . . ?
 C15 N3 C7 109.96(16) . . ?
 C15 N3 C12 109.79(16) . . ?
 N1 N2 N2 109.6(2) . 5_656 ?
 N2 N1 C1 112.45(17) . . ?
 O2 C9 H9A 109.8 . . ?
 O2 C9 H9B 109.8 . . ?
 O2 C9 C10 109.27(16) . . ?
 H9A C9 H9B 108.3 . . ?
 C10 C9 H9A 109.8 . . ?
 C10 C9 H9B 109.8 . . ?
 N1 C1 C6 125.96(19) . . ?
 N1 C1 C2 116.62(19) . . ?
 C6 C1 C2 117.33(19) . . ?
 C1 C6 H6 119.5 . . ?
 C5 C6 C1 121.06(19) . . ?
 C5 C6 H6 119.5 . . ?
 O1 C10 C9 108.88(16) . . ?
 O1 C10 H10A 109.9 . . ?
 O1 C10 H10B 109.9 . . ?
 C9 C10 H10A 109.9 . . ?
 C9 C10 H10B 109.9 . . ?
 H10A C10 H10B 108.3 . . ?
 O2 C8 H8A 109.7 . . ?
 O2 C8 H8B 109.7 . . ?
 O2 C8 C7 109.91(16) . . ?
 H8A C8 H8B 108.2 . . ?
 C7 C8 H8A 109.7 . . ?
 C7 C8 H8B 109.7 . . ?
 N3 C7 C8 113.79(17) . . ?
 N3 C7 H7A 108.8 . . ?
 N3 C7 H7B 108.8 . . ?
 C8 C7 H7A 108.8 . . ?
 C8 C7 H7B 108.8 . . ?
 H7A C7 H7B 107.7 . . ?
 N3 C12 H12A 108.7 . . ?
 N3 C12 H12B 108.7 . . ?
 N3 C12 C13 114.31(16) . . ?
 H12A C12 H12B 107.6 . . ?
 C13 C12 H12A 108.7 . . ?
 C13 C12 H12B 108.7 . . ?
 O3 C13 C12 109.65(16) . . ?
 O3 C13 H13A 109.7 . . ?
 O3 C13 H13B 109.7 . . ?
 C12 C13 H13A 109.7 . . ?
 C12 C13 H13B 109.7 . . ?
 H13A C13 H13B 108.2 . . ?
 O1 C11 H11A 109.8 . . ?
 O1 C11 H11B 109.8 . . ?
 O1 C11 C15 109.38(17) . 2_656 ?
 H11A C11 H11B 108.2 . . ?
 C15 C11 H11A 109.8 2_656 . ?
 C15 C11 H11B 109.8 2_656 . ?
 N3 C15 C11 114.23(17) . 2_656 ?
 N3 C15 H15A 108.7 . . ?
 N3 C15 H15B 108.7 . . ?
 C11 C15 H15A 108.7 2_656 . ?
 C11 C15 H15B 108.7 2_656 . ?
 H15A C15 H15B 107.6 . . ?
 C6 C5 H5 120.1 . . ?
 C4 C5 C6 119.9(2) . . ?
 C4 C5 H5 120.1 . . ?
 O3 C14 C14 110.27(14) . 2_656 ?
 O3 C14 H14A 109.6 . . ?
 O3 C14 H14B 109.6 . . ?
 C14 C14 H14A 109.6 2_656 . ?
 C14 C14 H14B 109.6 2_656 . ?
 H14A C14 H14B 108.1 . . ?
 C5 C4 Cl1 119.33(18) . . ?
 C5 C4 C3 120.9(2) . . ?
 C3 C4 Cl1 119.73(17) . . ?
 C1 C2 H2 119.1 . . ?
 C3 C2 C1 121.8(2) . . ?
 C3 C2 H2 119.1 . . ?
 C4 C3 H3 120.5 . . ?
 C2 C3 C4 119.0(2) . . ?
 C2 C3 H3 120.5 . . ?

loop_
  _geom_torsion_atom_site_label_1
  _geom_torsion_atom_site_label_2
  _geom_torsion_atom_site_label_3
  _geom_torsion_atom_site_label_4
  _geom_torsion
  _geom_torsion_site_symmetry_1
  _geom_torsion_site_symmetry_2
  _geom_torsion_site_symmetry_3
  _geom_torsion_site_symmetry_4
  _geom_torsion_publ_flag
 K1 O1 C10 C9 -41.89(19) . . . . ?
 K1 O1 C11 C15 49.1(2) . . . 2_656 ?
 K1 O2 C9 C10 -53.28(18) . . . . ?
 K1 O2 C8 C7 48.18(19) . . . . ?
 K1 O3 C13 C12 45.82(19) . . . . ?
 K1 O3 C14 C14 -44.3(2) . . . 2_656 ?
 K1 N3 C7 C8 46.10(18) . . . . ?
 K1 N3 C12 C13 43.93(18) . . . . ?
 K1 N3 C15 C11 42.6(2) . . . 2_656 ?
 Cl1 C4 C3 C2 -179.1(2) . . . . ?
 O2 C9 C10 O1 63.0(2) . . . . ?
 O2 C8 C7 N3 -65.6(2) . . . . ?
 N3 C12 C13 O3 -61.1(2) . . . . ?
 N2 N2 N1 C1 -178.26(19) 5_656 . . . ?
 N2 N1 C1 C6 0.0(3) . . . . ?
 N2 N1 C1 C2 176.54(18) . . . . ?
 N1 C1 C6 C5 177.8(2) . . . . ?
 N1 C1 C2 C3 -177.5(2) . . . . ?
 C9 O2 C8 C7 179.58(16) . . . . ?
 C1 C6 C5 C4 -0.8(3) . . . . ?
 C1 C2 C3 C4 -0.5(4) . . . . ?
 C6 C1 C2 C3 -0.6(3) . . . . ?
 C6 C5 C4 Cl1 179.72(17) . . . . ?
 C6 C5 C4 C3 -0.4(4) . . . . ?
 C10 O1 C11 C15 -170.14(17) . . . 2_656 ?
 C8 O2 C9 C10 173.72(16) . . . . ?
 C7 N3 C12 C13 162.53(17) . . . . ?
 C7 N3 C15 C11 -76.1(2) . . . 2_656 ?
 C12 N3 C7 C8 -73.3(2) . . . . ?
 C12 N3 C15 C11 162.70(17) . . . 2_656 ?
 C13 O3 C14 C14 174.56(19) . . . 2_656 ?
 C11 O1 C10 C9 176.93(17) . . . . ?
 C15 N3 C7 C8 165.69(16) . . . . ?
 C15 N3 C12 C13 -76.3(2) . . . . ?
 C5 C4 C3 C2 1.0(4) . . . . ?
 C14 O3 C13 C12 -174.16(16) . . . . ?
 C2 C1 C6 C5 1.2(3) . . . . ?

_smtbx_masks_special_details       ?
loop_
  _smtbx_masks_void_nr
  _smtbx_masks_void_average_x
  _smtbx_masks_void_average_y
  _smtbx_masks_void_average_z
  _smtbx_masks_void_volume
  _smtbx_masks_void_count_electrons
  _smtbx_masks_void_content
 1 0.250 -0.813 0.000 267.2 75.9 ?
 2 0.250 -0.004 0.500 267.2 75.9 ?
 3 0.750 -0.504 0.500 267.2 75.9 ?
 4 0.750 -0.313 0.000 267.2 75.9 ?

_shelx_res_file
;
TITL 025_r_rlr003_a.res in C2/c
    025_r_rlr003.res
    created by SHELXL-2018/3 at 15:04:46 on 04-Jun-2025
REM Old TITL 025_R_rlr003 in C2/c
REM SHELXT solution in C2/c: R1 0.199, Rweak 0.048, Alpha 0.031
REM <I/s> 0.379 for 313 systematic absences, Orientation as input
REM Formula found by SHELXT: C34 N6 O6 Cl2 K
CELL 1.54184 25.4601 8.1771 20.3593 90 99.218 90
ZERR 4 0.0004 0.0001 0.0003 0 0.002 0
LATT 7
SYMM -X,+Y,0.5-Z
SFAC C H Cl K N O
UNIT 120 176 8 4 24 24

L.S. 4 0 0
PLAN  11
SIZE 0.1 0.13 0.16
TEMP -173
CONF
BOND
list 4
MORE -1
BOND $H
ABIN
fmap 2 53
acta
REM <olex2.extras>
REM <HklSrc "%.\\025_r_rlr003.hkl">
REM </olex2.extras>

WGHT    0.076900    2.495600
FVAR       0.23545
K1    4    0.500000    0.479675    0.750000    10.50000    0.03283    0.03499 =
         0.02901    0.00000    0.00488    0.00000
CL1   3    0.724081    0.239278    0.748026    11.00000    0.04094    0.09843 =
         0.07507   -0.03377   -0.00652    0.00098
O1    6    0.604001    0.599550    0.751249    11.00000    0.03820    0.04122 =
         0.03139    0.00303    0.00432   -0.00550
O2    6    0.526380    0.648789    0.638467    11.00000    0.03869    0.04444 =
         0.02762   -0.00132    0.00483   -0.00173
O3    6    0.470284    0.181497    0.685867    11.00000    0.03788    0.03621 =
         0.03557   -0.00018    0.00326   -0.00184
N3    5    0.422020    0.478960    0.622225    11.00000    0.03674    0.04100 =
         0.03206   -0.00329    0.00270    0.00156
N2    5    0.515888    0.036474    0.524966    11.00000    0.03874    0.03694 =
         0.03576   -0.00055    0.00343    0.00056
N1    5    0.565101   -0.013380    0.526173    11.00000    0.03867    0.04233 =
         0.03983   -0.00188    0.00463    0.00168
C9    1    0.581817    0.647814    0.634874    11.00000    0.04152    0.04245 =
         0.03382    0.00209    0.01038    0.00051
AFIX  23
H9A   2    0.588925    0.718686    0.597863    11.00000   -1.20000
H9B   2    0.593369    0.535312    0.626258    11.00000   -1.20000
AFIX   0

C1    1    0.600127    0.054903    0.578515    11.00000    0.03811    0.03894 =
         0.03813    0.00106    0.00507   -0.00237
C6    1    0.586673    0.164682    0.625898    11.00000    0.03663    0.04093 =
         0.04020    0.00155    0.00419    0.00266
AFIX  43
H6    2    0.550942    0.201311    0.622678    11.00000   -1.20000
AFIX   0

C10   1    0.612193    0.708987    0.699271    11.00000    0.03863    0.03908 =
         0.03948    0.00445    0.00912   -0.00495
AFIX  23
H10A  2    0.650577    0.715253    0.696320    11.00000   -1.20000
H10B  2    0.599753    0.819917    0.708767    11.00000   -1.20000
AFIX   0
C8    1    0.496576    0.607720    0.574943    11.00000    0.05012    0.04186 =
         0.02574    0.00050    0.00376   -0.00160
AFIX  23
H8A   2    0.507427    0.498335    0.561149    11.00000   -1.20000
H8B   2    0.504001    0.688269    0.541303    11.00000   -1.20000
AFIX   0
C7    1    0.438021    0.607436    0.578714    11.00000    0.04699    0.04299 =
         0.02939   -0.00060   -0.00069    0.00282
AFIX  23
H7A   2    0.428186    0.715300    0.595192    11.00000   -1.20000
H7B   2    0.417860    0.592655    0.533324    11.00000   -1.20000
AFIX   0
C12   1    0.423017    0.317859    0.589889    11.00000    0.04059    0.04460 =
         0.03170   -0.00542    0.00161   -0.00148
AFIX  23
H12A  2    0.454947    0.311839    0.567910    11.00000   -1.20000
H12B  2    0.391376    0.308561    0.554826    11.00000   -1.20000
AFIX   0
C13   1    0.423631    0.174653    0.636593    11.00000    0.03814    0.04239 =
         0.03923   -0.00590    0.00263   -0.00403
AFIX  23
H13A  2    0.391548    0.177576    0.658357    11.00000   -1.20000
H13B  2    0.423203    0.071154    0.611284    11.00000   -1.20000
AFIX   0
C11   1    0.634159    0.646505    0.813344    11.00000    0.03470    0.05164 =
         0.03737    0.00054   -0.00027   -0.00978
AFIX  23
H11A  2    0.619597    0.748999    0.829050    11.00000   -1.20000
H11B  2    0.671594    0.666434    0.807996    11.00000   -1.20000
AFIX   0
C15   1    0.368240    0.512615    0.636500    11.00000    0.03336    0.05428 =
         0.03888   -0.00588   -0.00136    0.00336
AFIX  23
H15A  2    0.353736    0.411072    0.653105    11.00000   -1.20000
H15B  2    0.345082    0.543010    0.594466    11.00000   -1.20000
AFIX   0

C5    1    0.624604    0.220737    0.677382    11.00000    0.04158    0.04411 =
         0.04272   -0.00340    0.00567    0.00144
AFIX  43
H5    2    0.614945    0.296239    0.708847    11.00000   -1.20000
AFIX   0

C14   1    0.474309    0.038461    0.726436    11.00000    0.04961    0.03402 =
         0.04401   -0.00004    0.00566   -0.00267
AFIX  23
H14A  2    0.472265   -0.060086    0.697891    11.00000   -1.20000
H14B  2    0.444251    0.035062    0.751815    11.00000   -1.20000
AFIX   0

C4    1    0.676512    0.166643    0.682889    11.00000    0.03903    0.05478 =
         0.05016   -0.00605    0.00384   -0.00275
C2    1    0.653463    0.001578    0.586200    11.00000    0.04090    0.05304 =
         0.05216   -0.01062    0.00941    0.00278
AFIX  43
H2    2    0.663598   -0.073795    0.554998    11.00000   -1.20000
AFIX   0
C3    1    0.691305    0.055834    0.637755    11.00000    0.03593    0.06142 =
         0.06091   -0.00878    0.00731    0.00323
AFIX  43
H3    2    0.726956    0.017786    0.642232    11.00000   -1.20000
AFIX   0
HKLF 4


REM  025_r_rlr003_a.res in C2/c
REM wR2 = 0.1324, GooF = S = 1.048, Restrained GooF = 1.048 for all data
REM R1 = 0.0437 for 3494 Fo > 4sig(Fo) and 0.0536 for all 4269 data
REM 204 parameters refined using 0 restraints

END

WGHT      0.0763      2.5470

REM Highest difference peak  0.426,  deepest hole -0.788,  1-sigma level  0.057
Q1    1   0.7214  0.3331  0.7190  11.00000  0.05    0.43
Q2    1   0.6417  0.1031  0.5473  11.00000  0.05    0.15
Q3    1   0.6793 -0.1199  0.4808  11.00000  0.05    0.15
Q4    1   0.4017  0.5057  0.6317  11.00000  0.05    0.15
Q5    1   0.6785  0.0160  0.4771  11.00000  0.05    0.14
Q6    1   0.3586  0.4883  0.5158  11.00000  0.05    0.14
Q7    1   0.3780  0.6750  0.4566  11.00000  0.05    0.14
Q8    1   0.7446 -0.1048  0.4840  11.00000  0.05    0.13
Q9    1   0.4434  0.4956  0.6526  11.00000  0.05    0.13
Q10   1   0.4633  0.5944  0.5758  11.00000  0.05    0.13
Q11   1   0.2815  0.4430  0.4924  11.00000  0.05    0.13
;
_shelx_res_checksum                84154
_shelx_hkl_file
;
   0   0  -1   -0.34    0.41
   0   0   2  819.20   32.63
   0   0  -3    1.94    0.70
   0   0  -3    0.37    0.57
   0   0   3    0.25    1.17
   0   0   4  254.76   11.36
   0   0   4  259.19   11.35
   0   0   5    2.09    1.79
   0   0  -5    0.17    0.97
   0   0   5   -1.72    2.55
   0   0   6 1981.17   80.68
   0   0  -6 2084.23   80.67
   0   0  -6 2021.55   80.66
   0   0   6 1980.87   80.64
   0   0   6 2053.93   80.77
   0   0   7   -0.56    1.89
   0   0   7   -1.55    1.21
   0   0   7    0.83    1.70
   0   0   7   -0.25    2.47
   0   0  -7   -1.09    2.05
   0   0  -7    0.80    1.90
   0   0   8  935.98   36.83
   0   0   8  940.50   36.67
   0   0   8  953.63   36.85
   0   0  -8  861.73   36.67
   0   0   8  889.14   36.41
   0   0   8  904.58   36.96
   0   0   8  905.46   36.57
   0   0  -8  952.42   36.87
   0   0  -8  947.37   36.91
   0   0   9    0.34    2.15
   0   0   9   -0.49    2.18
   0   0  -9   -0.96    2.61
   0   0  -9    0.45    2.17
   0   0   9    0.53    1.67
   0   0   9   -0.10    1.87
   0   0  -9   -0.06    1.82
   0   0  -9   -2.19    2.30
   0   0   9    0.69    2.71
   0   0  10  714.07   28.81
   0   0 -10  692.34   28.63
   0   0 -10  715.34   29.23
   0   0 -10  694.21   28.74
   0   0  10  723.92   28.80
   0   0  10  696.22   29.01
   0   0 -10  710.49   28.91
   0   0 -11   -1.13    1.94
   0   0 -11    2.51    2.83
   0   0 -11    3.15    3.95
   0   0  11    1.31    1.98
   0   0  11   -0.45    2.50
   0   0  11   -0.22    2.97
   0   0 -11   -0.25    2.38
   0   0  11   -1.28    2.39
   0   0  12  311.14   13.40
   0   0 -12  292.90   13.05
   0   0  12  313.97   13.38
   0   0 -12  320.68   13.28
   0   0 -12  304.13   14.02
   0   0  12  294.10   13.64
   0   0 -12  320.06   13.55
   0   0  13    0.57    3.25
   0   0  13   -0.92    2.55
   0   0 -13    1.64    2.40
   0   0 -13    3.56    3.93
   0   0 -13    2.10    3.13
   0   0 -14  155.18    7.74
   0   0  14  170.59    7.98
   0   0  14  162.86    7.94
   0   0 -14  156.27    8.67
   0   0 -15   -8.25    3.59
   0   0  15    0.37    2.59
   0   0  15   -2.05    3.59
   0   0  15    0.83    2.74
   0   0 -15    3.69    2.68
   0   0  15   -0.42    2.77
   0   0 -15    4.36    4.36
   0   0  16  871.14   34.43
   0   0 -16  853.88   34.26
   0   0  16  808.84   34.13
   0   0 -16  794.59   34.49
   0   0  16  883.32   34.47
   0   0 -16  746.91   34.84
   0   0  17   -0.70    2.83
   0   0 -17    5.22    4.45
   0   0 -17   -1.20    3.87
   0   0  17    7.04    3.35
   0   0  18 1411.23   54.25
   0   0  18 1380.02   54.33
   0   0  18 1346.42   54.12
   0   0 -19   -0.31    3.18
   0   0  19    0.64    3.21
   0   0  19   -1.73    2.79
   0   0 -20   10.79    3.24
   0   0  20   19.91    3.33
   0   0  20   18.17    3.31
   0   0  20   18.02    3.08
   0   0 -21    3.21    2.87
   0   0  21   -0.13    2.48
   0   0  21   -3.10    2.88
   0   0 -22   -0.68    2.56
   0   0  22    2.04    2.66
   0   0  22   -1.09    2.32
   0   0  23   -0.37    2.31
   0   0  23    0.91    2.05
   0   0  24   27.14    2.38
   0   0  25   -1.18    1.23
   0   2   0 1060.66   43.12
   0   2   0 1057.78   43.48
   0   2   0 1153.11   43.31
   0   2   0 1100.78   43.10
   0   2   0 1145.63   43.35
   0   2   0 1102.08   43.44
   0   2   0 1018.39   43.14
   0   2   0 1081.10   43.46
   0   2   0 1060.23   43.20
   0   2   0 1121.15   43.15
   0   2   0 1090.57   43.17
   0   2   0 1036.57   43.18
   0   2   0 1068.70   43.24
   0   2   1 6895.51  280.25
   0   2   1 7275.81  280.38
   0   2  -1 7099.67  280.55
   0   2   1 7001.38  280.42
   0   2  -1 7148.31  280.37
   0   2   1 7008.14  280.22
   0   2  -1 7129.60  280.29
   0   2   1 7066.19  280.29
   0   2   1 6866.74  280.52
   0   2  -1 7248.99  280.58
   0   2   1 7089.36  280.27
   0   2   1 6824.62  280.42
   0   2  -1 7175.81  280.36
   0   2   1 6977.01  280.40
   0   2  -1 7157.86  280.53
   0   2   1 7236.26  280.57
   0   2  -1 7428.65  280.33
   0   2   1 6906.74  280.34
   0   2  -1 6977.93  280.31
   0   2   1 7204.62  280.31
   0   2  -1 6834.55  280.29
   0   2   1 6993.49  280.29
   0   2  -2 3160.71  123.23
   0   2  -2 3096.05  123.25
   0   2   2 3104.03  123.14
   0   2  -2 3099.33  123.32
   0   2   2 3174.56  123.20
   0   2   2 3008.34  123.12
   0   2  -2 3044.83  123.15
   0   2  -2 3194.26  123.26
   0   2   2 3046.44  123.17
   0   2   2 3086.10  123.21
   0   2  -2 3198.85  123.08
   0   2  -2 3094.88  123.06
   0   2   2 3080.02  122.92
   0   2   2 3139.06  123.02
   0   2   2 3071.27  123.31
   0   2  -2 3215.00  122.98
   0   2   2 3073.49  123.22
   0   2   2 3009.24  123.17
   0  -2   2 3106.41  122.86
   0   2   2 3011.11  122.86
   0   2   2 3031.50  123.15
   0   2  -2 3062.54  123.10
   0   2   2 3124.30  123.04
   0   2  -2 3146.17  123.06
   0   2  -2 3026.63  123.06
   0   2  -2 3171.15  123.09
   0   2  -3  283.97   10.55
   0   2  -3  251.83   10.49
   0   2  -3  282.35   10.99
   0   2   3  281.76   11.15
   0   2  -3  272.05   10.68
   0   2  -3  294.02   11.02
   0   2   3  264.64   10.63
   0   2   3  263.34   10.81
   0   2   3  253.69   10.69
   0   2  -3  264.60   10.66
   0   2  -3  307.35   11.00
   0   2  -3  253.06   10.47
   0   2   3  250.01   10.99
   0   2   3  242.97   10.37
   0   2   3  237.98   10.82
   0   2   3  231.66   10.70
   0   2  -3  275.98   10.45
   0   2   3  219.84   10.23
   0  -2   3  230.42   10.25
   0   2   3  260.46   10.75
   0   2   3  297.15   10.70
   0   2   3  269.10   10.43
   0   2   3  218.00   10.12
   0   2  -3  284.75   10.54
   0   2  -3  309.97   10.73
   0   2  -4    5.35    2.95
   0   2  -4    5.92    2.37
   0   2   4    4.40    3.70
   0   2  -4    8.38    2.88
   0   2   4    4.73    2.38
   0   2  -4    7.77    1.89
   0   2   4    3.12    1.05
   0   2   4    7.21    2.36
   0   2  -4    5.23    2.27
   0   2  -4    5.79    2.70
   0   2   4    5.72    2.41
   0   2   4    6.21    1.48
   0   2  -4    5.52    1.74
   0  -2  -4    5.97    2.47
   0   2   4    3.93    2.53
   0   2   4    3.92    2.63
   0   2  -4    3.08    1.66
   0   2  -4    1.50    1.63
   0  -2   4    4.76    1.46
   0   2   4    5.68    1.42
   0   2   4   12.03    2.04
   0   2   4    6.63    2.40
   0   2  -4    5.19    1.75
   0   2  -4    6.21    2.07
   0   2   4    6.49    1.52
   0   2  -4    5.65    1.74
   0   2  -4    4.11    1.44
   0   2  -5  275.17   11.47
   0   2  -5  267.72   11.46
   0   2   5  272.44   11.69
   0   2   5  277.21   11.33
   0   2  -5  269.88   11.58
   0   2  -5  271.83   11.47
   0   2  -5  273.49   11.76
   0   2  -5  293.87   12.01
   0  -2  -5  268.68   11.74
   0   2   5  274.34   11.70
   0   2   5  286.22   11.72
   0   2   5  267.89   11.65
   0   2   5  271.92   11.72
   0   2  -5  276.71   11.46
   0   2   5  266.08   11.33
   0  -2  -5  265.87   11.66
   0   2   5  269.24   11.84
   0   2   5  273.24   11.80
   0   2  -5  292.77   11.46
   0  -2  -5  275.09   11.49
   0  -2  -5  277.87   11.48
   0  -2  -5  272.75   11.61
   0   2  -5  282.14   11.50
   0   2   5  282.95   11.39
   0  -2   5  286.00   11.37
   0  -2   5  276.96   11.36
   0   2   5  266.28   11.51
   0   2  -5  286.68   11.21
   0   2   5  279.36   11.37
   0   2  -5  279.71   11.20
   0   2   5  253.36   11.49
   0   2   5  265.71   11.75
   0   2   6  488.01   19.40
   0   2  -6  505.41   19.71
   0   2  -6  492.90   19.55
   0   2  -6  474.52   19.82
   0   2  -6  494.99   19.61
   0   2  -6  492.41   19.54
   0  -2  -6  487.44   19.82
   0   2   6  498.82   19.88
   0   2   6  468.32   19.75
   0   2   6  502.80   19.80
   0   2  -6  498.80   19.53
   0   2  -6  507.40   19.58
   0   2   6  478.69   19.76
   0  -2  -6  487.33   19.76
   0   2  -6  502.05   19.55
   0   2  -6  491.98   19.54
   0   2   6  470.93   19.70
   0   2   6  440.98   19.54
   0  -2  -6  489.51   19.71
   0  -2  -6  475.17   19.61
   0   2   6  435.18   19.50
   0  -2   6  478.02   19.49
   0   2   6  477.24   19.49
   0   2   6  472.76   19.48
   0  -2   6  469.99   19.49
   0   2  -6  459.73   19.28
   0  -2   6  465.97   19.41
   0   2   7    2.27    1.35
   0   2  -7    3.24    1.72
   0   2  -7    1.42    2.17
   0   2  -7    1.08    2.64
   0   2  -7    3.99    2.22
   0   2   7    3.80    1.83
   0  -2   7    1.85    1.99
   0   2   7    0.97    2.54
   0   2   7    0.36    2.41
   0   2   7    2.82    2.54
   0   2  -7    3.85    1.75
   0   2  -7    3.37    1.89
   0   2  -7    3.69    1.41
   0  -2  -7    2.26    2.36
   0  -2  -7    1.34    2.19
   0  -2   7    3.76    1.61
   0   2   7    7.92    2.36
   0   2   7    1.91    2.35
   0   2  -7    0.75    1.64
   0   2   7    3.85    1.68
   0  -2   7    4.33    1.86
   0  -2   7    4.17    1.91
   0   2   7    5.65    1.86
   0   2   7    4.04    1.82
   0   2   8  537.63   23.13
   0   2   8  550.33   22.83
   0   2   8  542.20   22.68
   0   2  -8  584.95   22.98
   0   2  -8  568.65   22.82
   0   2   8  573.38   23.17
   0  -2  -8  573.78   23.21
   0  -2  -8  557.35   23.06
   0   2   8  586.46   23.38
   0  -2   8  561.43   22.94
   0   2   8  562.46   22.94
   0  -2   8  557.04   22.93
   0   2  -8  553.83   23.01
   0   2  -8  568.93   23.09
   0  -2   8  556.81   22.84
   0  -2   8  576.84   22.96
   0   2   8  575.13   22.96
   0   2  -9   80.85    4.46
   0   2   9   70.15    4.66
   0  -2  -9   78.08    4.87
   0  -2  -9   74.20    4.60
   0   2   9   82.90    4.54
   0   2   9   86.55    5.16
   0  -2   9   77.86    4.51
   0   2   9   83.18    4.41
   0  -2   9   90.10    4.45
   0   2  -9   79.17    4.58
   0   2  -9   73.01    4.48
   0  -2   9   80.76    4.21
   0   2   9   93.08    4.47
   0  -2   9   95.02    4.48
   0   2 -10   75.16    4.15
   0  -2 -10   82.54    4.31
   0   2 -10   87.21    4.50
   0   2  10   89.33    4.84
   0  -2 -10   86.98    5.03
   0  -2 -10   84.95    4.70
   0   2  10   73.30    4.30
   0   2 -10   80.24    4.60
   0  -2  10   77.05    4.19
   0   2  10   73.69    4.37
   0   2 -10   75.41    4.57
   0  -2  10   79.13    4.42
   0   2  10   76.31    4.38
   0   2  10   78.37    4.60
   0  -2  10   80.56    4.60
   0   2  10   84.77    5.34
   0  -2 -11   22.72    2.98
   0  -2 -11   17.14    3.23
   0   2  11   23.28    3.62
   0   2  11   24.26    3.00
   0   2  11   23.97    2.74
   0  -2  11   22.16    2.78
   0   2  11   26.19    2.96
   0   2 -11   25.18    2.83
   0   2  11   24.68    2.71
   0  -2  11   23.97    2.72
   0  -2  11   22.44    2.47
   0   2 -11   24.85    2.75
   0  -2 -11   23.01    2.57
   0   2 -11   25.83    2.43
   0  -2 -12    7.82    2.97
   0  -2  12    1.45    2.47
   0   2  12    3.61    2.32
   0   2  12    4.29    2.73
   0   2  12    4.28    2.36
   0  -2  12    5.13    2.43
   0  -2  12    3.80    2.19
   0   2 -12    3.94    2.47
   0  -2 -12    4.73    2.23
   0   2 -12    3.31    2.43
   0   2 -12    4.47    2.04
   0   2  12    2.69    2.50
   0   2  13   11.28    2.80
   0   2  13   11.63    3.81
   0   2  13   14.03    2.90
   0  -2  13    9.59    2.35
   0   2 -13    8.79    2.09
   0  -2 -13   12.88    2.46
   0  -2  13   10.34    2.70
   0   2  13    9.84    2.69
   0   2  13    7.99    2.31
   0   2  14   33.99    3.38
   0  -2  14   27.16    3.26
   0  -2 -14   31.15    3.07
   0   2  14   29.82    3.34
   0   2  14   32.75    3.41
   0  -2  14   31.57    3.36
   0   2 -14   24.41    3.10
   0  -2 -14   26.91    4.10
   0  -2  14   29.09    3.01
   0  -2  15   28.76    3.41
   0  -2 -15   17.39    5.27
   0   2 -15   19.77    3.39
   0  -2  15   29.38    3.39
   0   2  15   23.42    3.29
   0   2  15   26.01    3.32
   0  -2 -15   17.99    4.01
   0   2  15   26.12    3.08
   0  -2  15   23.70    2.91
   0  -2 -16   30.83    5.78
   0   2  16   38.48    3.87
   0   2  16   50.73    4.16
   0  -2  16   42.63    3.95
   0  -2 -16   42.38    5.05
   0   2  16   41.58    3.78
   0  -2  16   43.03    3.67
   0  -2 -17  415.22   19.95
   0   2  17  422.77   18.74
   0   2  17  465.60   19.05
   0  -2  17  453.69   19.04
   0   2 -17  427.66   18.94
   0   2  17  446.35   18.88
   0  -2  17  429.01   18.73
   0  -2 -17  451.04   19.52
   0   2 -18   12.29    3.34
   0  -2  18   11.72    3.52
   0   2  18   13.09    3.15
   0  -2  18    8.41    3.27
   0  -2 -18   13.31    5.33
   0  -2  18   14.56    2.90
   0  -2 -18    6.60    4.25
   0   2  18   11.49    3.04
   0   2 -19   12.43    3.08
   0  -2  19   16.62    3.34
   0  -2  19   16.83    3.31
   0   2  19   12.18    3.19
   0  -2  19    8.09    2.74
   0   2  19   11.77    2.96
   0  -2 -19    9.04    4.02
   0  -2 -19   15.79    4.95
   0  -2 -20   28.67    5.12
   0  -2  20   31.19    3.63
   0  -2 -20   21.89    3.25
   0   2 -20   29.33    3.27
   0   2  20   22.83    3.58
   0   2  20   20.97    3.05
   0  -2  20   22.23    2.96
   0  -2  21   60.97    3.79
   0   2  21   44.41    4.03
   0   2 -21   51.70    3.99
   0  -2 -21   53.02    3.96
   0  -2 -21   51.90    4.99
   0   2 -22   33.01    3.97
   0   2  22   39.42    3.15
   0  -2  22   38.14    2.93
   0   2 -22   41.60    3.26
   0  -2  22   45.00    3.64
   0  -2 -22   29.59    3.92
   0  -2  23   -1.10    1.67
   0   2  23    1.43    1.87
   0  -2  23   -2.14    2.41
   0   2 -23    0.92    2.56
   0   2 -24    5.87    2.17
   0   2  24    6.81    1.64
   0   4   0  426.99   18.11
   0   4   0  434.55   18.20
   0   4   0  413.82   18.46
   0   4   0  437.97   18.35
   0   4   0  432.92   18.49
   0   4   0  453.23   18.83
   0   4   0  434.00   18.17
   0   4   0  451.90   17.90
   0   4   0  445.90   18.06
   0   4   0  421.38   18.17
   0   4   0  481.76   18.33
   0   4   0  444.77   18.06
   0   4   0  428.33   18.41
   0   4   0  444.92   18.08
   0   4   0  417.09   18.31
   0   4  -1  477.41   20.17
   0   4   1  496.31   20.11
   0   4   1  487.19   20.10
   0   4  -1  477.86   19.97
   0   4   1  475.50   20.43
   0   4  -1  502.77   20.39
   0   4   1  506.08   20.41
   0   4   1  528.28   20.37
   0   4  -1  486.07   19.80
   0   4   1  473.99   20.68
   0   4  -1  487.97   20.72
   0   4   1  492.32   20.44
   0   4  -1  481.24   20.12
   0   4   1  498.70   20.29
   0   4  -1  501.00   19.87
   0   4  -1  481.53   20.59
   0   4   1  473.26   19.92
   0   4   1  444.19   20.01
   0   4  -1  483.20   19.97
   0   4  -1  497.41   20.25
   0   4   1  498.20   20.21
   0   4  -1  491.19   20.01
   0   4   1  482.81   19.93
   0   4   1  470.53   20.75
   0   4  -1  482.99   20.38
   0   4  -1  488.04   20.17
   0   4  -1  502.10   20.00
   0   4  -1  475.37   20.24
   0   4   1  493.70   20.24
   0   4   2  143.44    6.50
   0   4  -2  144.40    6.73
   0   4   2  144.68    6.74
   0   4  -2  139.01    7.26
   0   4  -2  136.85    6.33
   0   4   2  145.76    6.98
   0   4   2  137.88    6.97
   0   4   2  140.71    6.93
   0   4  -2  135.20    6.96
   0   4   2  133.20    7.23
   0   4  -2  138.83    7.36
   0   4  -2  138.31    6.66
   0   4   2  135.27    7.07
   0   4   2  141.57    6.93
   0   4  -2  138.13    6.29
   0   4  -2  154.34    7.41
   0   4  -2  145.89    7.27
   0   4  -2  137.10    6.43
   0   4   2  138.67    6.48
   0   4   2  133.10    6.25
   0   4  -2  147.55    6.74
   0   4   2  142.55    6.72
   0   4   2  138.51    7.45
   0   4  -2  145.65    7.06
   0   4  -2  144.29    6.79
   0   4  -2  141.01    6.45
   0   4  -2  133.11    6.41
   0   4   2  141.26    6.29
   0   4  -2  147.06    6.46
   0   4   3  132.58    7.22
   0   4   3  134.55    7.43
   0   4  -3  138.75    6.69
   0   4  -3  139.83    6.98
   0   4   3  132.66    6.32
   0   4  -3  127.94    6.28
   0   4  -3  134.89    7.11
   0   4   3  130.46    6.11
   0   4  -3  135.78    7.26
   0   4   3  150.71    6.94
   0   4  -3  133.23    7.06
   0   4   3  137.98    6.31
   0   4   3  137.85    6.66
   0   4  -3  122.21    6.60
   0   4  -3  150.76    6.93
   0   4   3  151.71    6.90
   0   4   3  134.69    7.32
   0   4   3  129.74    6.98
   0   4  -3  136.05    6.56
   0   4   3  150.84    6.89
   0   4  -3  137.94    6.17
   0   4  -3  139.43    7.29
   0   4   3  132.01    6.29
   0   4  -3  145.56    6.43
   0   4  -3  137.32    6.61
   0   4   3  134.88    7.00
   0   4  -3  141.99    6.33
   0   4  -3  136.46    6.34
   0   4  -3  132.39    6.35
   0   4   3  129.92    6.05
   0   4  -4  495.83   20.99
   0   4   4  501.39   21.18
   0   4  -4  516.93   20.74
   0   4   4  480.57   21.31
   0   4  -4  485.58   20.37
   0   4  -4  504.83   20.94
   0   4   4  497.75   20.21
   0   4  -4  522.54   21.10
   0   4  -4  492.39   20.92
   0   4   4  500.82   20.78
   0   4   4  494.10   20.89
   0   4   4  496.66   20.80
   0   4  -4  504.89   20.81
   0   4  -4  503.84   20.36
   0   4  -4  507.66   21.11
   0   4   4  476.34   20.81
   0   4  -4  504.24   20.38
   0   4   4  484.02   20.64
   0   4  -4  471.03   20.37
   0   4  -4  483.32   20.44
   0   4   4  489.06   20.16
   0   4  -4  506.48   20.47
   0   4   4  507.47   20.43
   0   4  -4  485.71   20.58
   0   4   5  612.25   23.37
   0   4  -5  605.71   23.46
   0   4  -5  610.34   23.74
   0   4   5  576.76   24.21
   0   4   5  599.80   24.44
   0   4  -5  579.29   24.06
   0   4  -5  572.90   23.89
   0   4  -5  576.04   23.35
   0   4  -5  584.34   24.08
   0   4   5  527.80   23.71
   0   4   5  560.35   23.76
   0   4  -5  564.73   23.74
   0   4  -5  536.20   24.13
   0   4   5  545.12   23.88
   0   4   5  555.02   23.75
   0   4  -5  567.00   23.33
   0   4  -5  574.38   24.07
   0  -4  -5  575.01   23.46
   0   4   5  546.86   23.77
   0   4   5  594.25   23.80
   0   4  -5  553.68   23.41
   0   4   5  520.05   23.54
   0   4  -5  554.00   23.53
   0   4  -6  149.25    8.37
   0   4  -6  152.85    7.79
   0   4   6  156.37    9.54
   0   4  -6  153.66    7.22
   0   4  -6  157.57    8.14
   0   4  -6  137.66    8.12
   0   4   6  168.92    7.90
   0   4   6  169.10    7.95
   0   4   6  172.41    7.63
   0   4   6  149.47    7.72
   0   4   6  156.08    7.12
   0   4  -6  167.00    8.28
   0   4  -6  169.91    7.32
   0   4  -6  150.38    7.41
   0   4   6  137.00    7.70
   0  -4  -6  165.58    7.58
   0   4  -6  157.68    7.36
   0   4   6  176.11    8.05
   0   4   6  173.93    8.28
   0   4  -6  172.76    7.52
   0   4   6  147.92    7.18
   0   4   6  166.72    7.99
   0   4  -7  184.11    9.43
   0   4  -7  187.16    8.24
   0   4  -7  178.01    9.25
   0   4   7  183.87    8.91
   0   4   7  189.71    8.91
   0   4   7  186.83    8.81
   0   4   7  168.91    9.22
   0   4  -7  179.85    8.29
   0   4  -7  198.08    8.16
   0   4  -7  169.30    9.23
   0  -4  -7  177.14    8.59
   0   4   7  174.89    8.48
   0   4   7  170.14    8.78
   0   4  -7  196.53    8.45
   0   4  -7  186.42    8.97
   0   4   7  197.83    8.23
   0   4  -7  180.14    8.45
   0   4   7  179.80    9.04
   0   4   8  338.85   14.73
   0   4   8  346.91   15.02
   0   4   8  334.29   14.39
   0   4  -8  363.03   14.45
   0   4  -8  344.29   15.50
   0   4  -8  348.32   14.61
   0   4   8  331.44   15.02
   0  -4  -8  334.93   14.85
   0   4  -8  343.64   15.43
   0   4  -8  366.67   14.73
   0   4   8  354.40   14.84
   0   4  -8  320.90   15.07
   0   4  -8  335.59   14.47
   0   4   8  322.14   15.03
   0   4   9   23.05    3.26
   0   4   9   21.15    3.11
   0   4   9   15.13    2.72
   0   4  -9   22.10    2.42
   0   4  -9   18.60    2.39
   0  -4  -9   19.89    3.20
   0   4  -9   14.48    2.19
   0   4  10   33.31    3.63
   0   4 -10   34.02    2.89
   0   4  10   32.33    3.76
   0   4 -10   29.76    4.40
   0   4 -11   19.21    4.21
   0   4  11   16.66    3.43
   0   4 -11   21.76    2.66
   0   4 -11   18.53    2.67
   0   4  11   15.96    3.14
   0  -4 -11   20.09    3.58
   0   4  11   22.82    3.82
   0   4  11   21.37    3.37
   0   4  12   36.79    3.74
   0   4  12   34.06    4.00
   0   4 -12   27.05    4.66
   0   4  12   39.40    3.66
   0   4  12   41.04    3.92
   0   4 -12   36.25    3.20
   0   4 -12   37.23    3.33
   0   4  13   -0.14    2.98
   0   4  13   -0.78    3.38
   0  -4 -13   -0.50    3.73
   0   4 -13    4.63    3.90
   0   4 -13   -1.70    2.68
   0   4 -13    0.62    2.39
   0   4  13    3.75    3.28
   0  -4 -14  199.55   10.00
   0   4 -14  167.84   10.31
   0   4  14  191.61    8.99
   0   4  14  198.07    9.69
   0   4 -14  200.34    9.18
   0   4 -15  285.40   12.26
   0   4 -15  278.03   12.26
   0   4 -15  232.02   13.37
   0  -4 -15  275.49   13.08
   0   4  15  264.95   12.11
   0   4  15  283.77   12.64
   0   4  15  276.17   12.74
   0  -4 -16   -1.40    5.23
   0   4  16   -1.66    3.42
   0   4 -16   -1.89    2.61
   0   4 -16   -2.07    2.72
   0   4 -16   -2.69    4.26
   0   4  16    2.30    2.51
   0  -4 -16    4.41    4.06
   0   4  16   -0.59    3.18
   0  -4 -17   72.63    5.85
   0  -4 -17   66.61    6.62
   0   4  17   78.13    5.17
   0   4 -17   75.42    4.75
   0  -4  17   75.63    5.04
   0   4 -17   71.50    6.21
   0   4  17   80.25    4.67
   0   4 -18    5.74    4.34
   0  -4  18    5.02    2.92
   0   4  18    0.16    3.37
   0  -4 -18    8.63    4.94
   0   4 -18    4.84    3.92
   0   4  18    0.89    2.38
   0  -4 -18    3.94    3.88
   0   4 -19    8.29    3.87
   0  -4  19   10.83    2.95
   0   4  19   13.52    3.36
   0  -4 -19   14.09    4.82
   0   4 -19   20.19    3.87
   0   4  19   16.20    2.42
   0   4 -20   14.14    3.64
   0  -4  20   13.40    2.87
   0   4  20   13.72    3.10
   0  -4 -20   10.71    4.15
   0   4  20    8.83    2.11
   0   4 -20    5.79    3.21
   0   4  21    1.68    1.67
   0   4 -21   -0.29    2.24
   0  -4  21    8.87    2.36
   0  -4 -21    0.86    3.46
   0   4  21    2.67    2.50
   0   4  21    3.96    3.30
   0   4 -21    4.14    3.03
   0   4 -21    1.20    3.51
   0   4 -21    6.69    2.81
   0   4 -22   31.81    2.65
   0   4 -22   31.04    2.43
   0   4  22   29.04    3.34
   0   4 -22   31.34    3.15
   0   4 -22   33.60    3.60
   0   4 -22   22.79    2.69
   0  -4 -22   29.00    3.27
   0   4 -23    5.89    1.49
   0   4  23    4.61    2.15
   0   6   0  410.49   17.38
   0   6   0  385.18   17.99
   0   6   0  402.11   17.71
   0   6   0  372.52   18.16
   0   6   0  408.42   17.74
   0   6   0  427.83   17.61
   0   6   0  406.99   17.90
   0   6   0  402.07   17.53
   0   6   0  407.82   17.41
   0   6   0  401.29   17.42
   0   6   0  402.74   17.25
   0   6   0  405.39   17.41
   0   6   0  383.88   17.96
   0   6   0  408.04   16.97
   0   6   0  373.53   17.37
   0   6  -1    1.16    2.91
   0   6   1    1.68    2.74
   0   6  -1    0.99    2.82
   0   6   1    0.87    3.20
   0   6  -1    2.12    3.21
   0   6  -1   -0.52    3.25
   0   6  -1    1.80    3.93
   0   6   1   -0.14    2.56
   0   6  -1    4.12    2.81
   0   6   1    2.69    3.70
   0   6   1   -1.09    3.79
   0   6   1    4.61    3.11
   0   6  -1    2.73    3.29
   0   6   1   -0.55    3.43
   0   6  -1    3.74    4.08
   0   6   1   -2.56    3.63
   0   6  -1    0.45    2.98
   0   6   1   -1.50    2.93
   0   6  -1    0.15    2.84
   0   6   1    2.44    2.70
   0   6  -1    2.18    3.37
   0   6  -1    0.14    2.71
   0   6   1    2.01    4.70
   0   6   1    0.61    2.11
   0   6  -1    2.36    2.17
   0   6  -1    5.34    3.89
   0   6   1   -1.01    3.98
   0   6   1   -0.31    2.84
   0   6  -1    3.51    2.89
   0   6   1    1.45    2.95
   0   6  -1    1.21    2.89
   0   6  -2   -0.15    2.85
   0   6   2    2.92    2.80
   0   6  -2    0.18    3.05
   0   6   2    1.58    3.22
   0   6  -2    1.58    2.79
   0   6  -2    3.31    3.32
   0   6  -2   -1.69    2.83
   0   6   2   -0.27    2.60
   0   6  -2    8.63    3.95
   0   6   2   -6.11    3.98
   0   6   2   -0.16    3.20
   0   6   2   -1.11    3.74
   0   6  -2   -5.11    3.43
   0   6  -2   -1.12    4.07
   0   6  -2    0.59    2.95
   0   6   2   -0.79    3.54
   0   6   2   -2.49    3.00
   0   6  -2   -0.59    2.75
   0   6   2   -1.04    2.93
   0   6   2    1.01    4.59
   0   6  -2    5.21    3.61
   0   6  -2    1.28    2.74
   0   6   2    3.10    2.02
   0   6  -2    5.22    3.90
   0   6  -2    0.11    2.09
   0   6  -2    2.73    2.68
   0   6  -2   -1.34    2.90
   0   6   2    0.15    3.08
   0   6   2    0.16    2.90
   0   6  -3   14.64    3.99
   0   6  -3   22.87    2.56
   0   6  -3   14.38    3.15
   0   6   3   21.67    3.83
   0   6   3   14.77    2.99
   0   6  -3   21.25    3.55
   0   6  -3   14.05    3.32
   0   6  -3   12.59    4.04
   0   6   3   13.72    2.78
   0   6  -3   15.35    2.99
   0   6   3   22.40    4.02
   0   6   3   17.14    3.78
   0   6  -3   26.16    3.80
   0   6  -3   17.10    4.44
   0   6   3   22.65    4.07
   0   6  -3   17.61    3.31
   0   6   3   12.08    3.35
   0   6  -3   21.19    3.29
   0   6  -3   17.93    4.11
   0   6  -3   11.20    3.34
   0   6   3   13.49    5.20
   0   6  -3   21.56    3.11
   0   6  -3   19.90    2.99
   0   6  -3   18.53    3.26
   0   6   3   21.32    3.49
   0   6   3   16.66    3.24
   0   6  -4  223.41    9.99
   0   6  -4  205.33   10.38
   0   6  -4  224.05   10.90
   0   6   4  222.56   10.89
   0   6  -4  204.12   10.94
   0   6  -4  203.02   11.19
   0   6   4  216.70   10.70
   0   6   4  230.65   11.11
   0   6  -4  211.70   10.25
   0   6   4  224.07   10.59
   0   6  -4  241.99   10.47
   0   6  -4  240.64   10.89
   0   6   4  219.86   11.04
   0   6   4  207.89   10.61
   0   6  -4  228.72   10.48
   0   6   4  224.22   10.48
   0   6  -4  222.83   10.50
   0   6   4  217.50   12.08
   0   6   4  214.53   11.42
   0   6  -4  222.01   11.13
   0   6   4  206.74   10.21
   0   6  -4  220.06   10.35
   0   6   4  228.06   10.63
   0   6  -5   19.25    2.64
   0   6  -5   15.54    3.30
   0   6  -5   14.65    3.57
   0   6   5   14.39    2.97
   0   6   5   17.72    3.81
   0   6  -5   19.78    4.13
   0   6   5   17.10    4.52
   0   6  -5   17.47    2.98
   0   6  -5    5.24    3.52
   0   6  -5   12.20    4.28
   0   6   5   18.82    4.06
   0   6   5   21.04    3.88
   0   6  -5   16.99    3.21
   0   6   5   14.20    3.42
   0   6   5   23.84    6.85
   0   6  -5   20.02    3.57
   0   6   5   21.16    4.73
   0   6  -5   18.37    3.22
   0   6   5    9.45    3.29
   0   6   5   16.77    3.56
   0   6  -5   18.63    3.16
   0   6   5   11.85    3.01
   0   6  -6  124.74    6.52
   0   6  -6  111.03    6.94
   0   6  -6  126.49    7.76
   0   6  -6  117.73    8.00
   0   6  -6  138.56    7.48
   0   6   6  131.90    7.14
   0   6  -6  125.05    6.95
   0   6   6  119.34    6.74
   0   6  -6  120.87    6.84
   0   6   6  128.01    8.23
   0   6   6  129.18    7.31
   0   6   6  128.10    7.88
   0   6   6  122.38    7.37
   0   6   6  136.73    7.35
   0   6  -6  145.67    7.12
   0   6   6  138.94    7.72
   0   6   6  130.75   10.88
   0   6   6  119.72    8.25
   0   6  -6  125.16    7.36
   0   6   6  145.14    6.93
   0   6   6  135.72    7.34
   0   6   7   62.02    5.52
   0   6  -7   73.49    4.43
   0   6  -7   66.59    6.21
   0   6  -7   73.40    5.95
   0   6  -7   73.73    4.36
   0   6   7   64.85    4.96
   0   6  -7   64.09    5.27
   0   6   7   61.24    6.15
   0   6   7   64.93    5.27
   0   6   7   76.53    5.62
   0   6  -7   73.71    4.84
   0   6   7   61.66    5.18
   0   6  -7   67.72    4.93
   0   6   7   63.57    4.81
   0   6   7   68.82    5.20
   0   6  -7   71.76    4.84
   0   6   8   14.64    4.31
   0   6   8    5.04    3.63
   0   6   8    4.49    3.79
   0   6   8    7.78    3.66
   0   6  -8    1.54    2.93
   0   6   8    6.65    3.22
   0   6  -8    4.05    2.34
   0   6  -8    7.00    3.05
   0   6  -8    2.46    3.54
   0   6  -8    4.55    2.62
   0   6  -8    8.18    4.49
   0   6  -8    4.45    4.27
   0   6   8    7.91    4.62
   0   6   9   13.89    3.81
   0   6   9   11.62    4.20
   0   6   9   13.61    3.89
   0   6  -9   14.37    3.46
   0   6  -9   17.14    2.70
   0   6  -9   19.24    2.84
   0   6  -9   19.11    4.58
   0   6  -9    7.14    4.43
   0   6   9   20.14    5.08
   0   6  -9   16.87    3.38
   0   6   9   12.79    4.57
   0   6 -10   -0.97    4.37
   0   6 -10    9.04    4.85
   0   6  10    3.82    4.69
   0   6  10    2.33    3.58
   0   6  10    5.20    4.07
   0   6 -10    3.39    3.11
   0   6  10    3.75    3.74
   0   6 -10    1.34    2.23
   0   6  10    6.11    3.33
   0   6  10    0.60    3.22
   0   6 -10   -0.48    3.99
   0   6 -10    2.96    3.08
   0   6 -11   41.32    5.33
   0   6 -11   21.90    4.69
   0   6  11   20.83    4.98
   0   6  11   26.03    4.12
   0   6  11   23.55    4.54
   0   6 -11   26.40    2.83
   0   6  11   22.96    3.77
   0   6  11   23.02    3.79
   0   6 -11   21.43    3.62
   0   6 -11   24.59    4.66
   0   6  11   25.46    4.02
   0   6  11   25.32    4.27
   0   6 -11   26.66    3.82
   0   6  12   94.19    5.89
   0   6 -12   82.02    4.81
   0   6 -12   85.62    5.65
   0   6  12   99.21    5.79
   0   6  12   83.42    5.59
   0   6  12   76.64    6.78
   0   6 -12   90.99    6.73
   0   6  12   93.17    6.16
   0   6 -12   87.71    5.83
   0   6 -12   71.39    6.37
   0   6  13   -2.71    3.42
   0   6 -13   -2.48    3.16
   0   6  13    0.29    3.02
   0   6  13    0.73    3.20
   0   6  13   -4.01    4.81
   0   6  13   -0.63    3.42
   0   6 -13    3.08    4.16
   0   6 -13   -2.37    4.37
   0   6  13    1.86    3.61
   0   6 -13    3.35    3.26
   0   6 -13    2.33    4.14
   0   6  14    0.58    3.26
   0   6 -14    1.53    3.07
   0   6  14    0.32    3.45
   0   6 -14    3.77    3.89
   0   6  14   -1.22    3.38
   0   6 -14   -0.23    4.28
   0   6 -14    1.26    4.32
   0   6 -14    0.48    2.92
   0   6  14    2.31    4.13
   0   6  14   -3.65    3.23
   0   6 -15    1.18    4.12
   0   6  15    2.58    3.23
   0   6  15    0.26    2.98
   0  -6 -16    9.79    4.39
   0   6  16    3.86    3.74
   0   6 -16    4.38    2.72
   0   6 -16    6.08    2.83
   0   6  16    7.36    3.10
   0   6  16    6.32    3.09
   0   6 -16    9.21    3.66
   0   6 -16    3.89    3.99
   0  -6 -17   16.21    4.03
   0   6  17    7.02    3.68
   0   6 -17    6.09    2.58
   0   6 -17   10.72    2.64
   0   6  17   12.80    3.02
   0   6  17    7.68    2.87
   0   6 -17    8.21    3.69
   0   6 -17   12.72    3.53
   0  -6 -18   31.60    3.95
   0   6  18   22.05    3.90
   0   6 -18   30.14    2.90
   0   6 -18   36.29    3.03
   0   6  18   34.05    3.18
   0   6 -18   21.95    3.51
   0   6 -18   31.50    3.91
   0   6  18   33.16    3.01
   0   6 -19    4.80    1.90
   0   6  19    2.89    2.91
   0   6 -19    9.12    2.05
   0  -6 -19    3.17    2.86
   0   6  20    4.16    2.18
   0   6 -20    4.31    1.37
   0   6 -20   -1.13    1.46
   0   8   0    5.22    4.24
   0   8   0    9.94    4.08
   0   8   0    7.00    4.02
   0   8   0    4.17    2.96
   0   8   0   11.51    3.38
   0   8   0    9.06    4.52
   0   8   0    6.97    3.29
   0   8   0   12.67    3.51
   0   8   0    6.39    5.23
   0   8  -1    6.21    4.18
   0   8   1   10.10    4.37
   0   8   1    7.95    3.33
   0   8   1    4.61    4.34
   0   8  -1   10.14    4.13
   0   8  -1    4.91    3.77
   0   8   1    1.98    3.82
   0   8  -1    9.37    3.13
   0   8   1   -0.32    3.00
   0   8   1    1.91    4.67
   0   8  -1    3.97    4.33
   0   8  -1    6.69    5.35
   0   8   1    6.05    5.98
   0   8   1    0.62    3.13
   0   8   1    5.28    3.33
   0   8  -1    3.49    3.18
   0   8  -1   10.18    3.35
   0   8  -2   -3.29    4.02
   0   8  -2    4.65    5.05
   0   8   2    8.30    7.03
   0   8   2    2.41    4.07
   0   8  -2    1.09    3.53
   0   8  -2    0.82    4.10
   0   8   2    4.25    4.75
   0   8   2   -0.70    4.41
   0   8  -2    1.20    4.04
   0   8   2    2.97    3.42
   0   8  -2    2.66    4.04
   0   8   2   -0.89    4.10
   0   8  -2    2.76    2.94
   0   8   2    2.16    2.97
   0   8   2    0.32    3.23
   0   8   2   -0.53    3.37
   0   8  -2   -5.42    3.30
   0   8  -2    2.70    3.54
   0   8   2    0.64    3.42
   0   8   3   42.42    5.67
   0   8  -3   42.21    4.86
   0   8  -3   36.71    5.71
   0   8   3   24.96    8.72
   0   8  -3   39.37    4.48
   0   8   3   40.98    4.95
   0   8   3   46.05    4.52
   0   8  -3   47.29    4.29
   0   8   3   32.94    4.44
   0   8   3   45.63    3.97
   0   8   3   34.75    5.00
   0   8  -3   41.69    5.03
   0   8  -3   39.05    5.00
   0   8   3   46.64    4.49
   0   8  -3   41.05    5.06
   0   8   3   44.67    5.45
   0   8   3   45.11    4.30
   0   8  -4    9.27    4.10
   0   8   4   15.36    4.50
   0   8  -4   15.75    4.11
   0   8   4   16.19    3.14
   0   8   4   18.45    3.65
   0   8  -4   27.46    4.80
   0   8   4   24.06    5.10
   0   8   4   20.91    3.92
   0   8   4   19.81    4.52
   0   8  -4   10.60    5.26
   0   8  -4   25.22    4.12
   0   8   4   18.12    4.52
   0   8   4   23.60    4.14
   0   8   4   22.89    3.72
   0   8  -5  127.23    8.06
   0   8   5  103.85    7.89
   0   8  -5  134.97    7.86
   0   8   5  141.84    7.63
   0   8  -5  151.86    8.31
   0   8   5  140.88    7.48
   0   8   5  145.49    8.16
   0   8  -5  134.05    7.68
   0   8  -5  112.88    8.75
   0   8   5  132.18    7.63
   0   8   5  136.25    7.01
   0   8   5  118.94    7.99
   0   8   5  144.06    7.35
   0   8   5  127.91    7.32
   0   8   6   35.24    4.25
   0   8  -6   38.63    4.91
   0   8   6   34.76    4.32
   0   8  -6   30.92    4.24
   0   8   6   40.23    5.06
   0   8  -6   30.14    5.56
   0   8   6   43.85    4.28
   0   8   6   42.96    4.65
   0   8  -6   40.96    4.99
   0   8   6   25.53    4.71
   0   8   7   36.78    4.02
   0   8   7   37.99    4.80
   0   8  -7   29.76    4.11
   0   8  -7   34.92    4.71
   0   8  -8   19.31    4.42
   0   8   8   32.00    3.73
   0   8   8   21.09    4.40
   0   8   8   18.91    4.39
   0   8  -8   33.27    3.88
   0   8   8   34.96    3.87
   0   8  -9   -9.01    3.96
   0   8  -9    5.37    3.12
   0   8   9    0.19    3.75
   0   8   9   -4.30    3.27
   0   8   9    6.73    3.43
   0   8   9   -3.43    3.90
   0   8  -9    0.19    3.39
   0   8   9    2.15    3.23
   0   8   9    3.14    3.01
   0   8 -10   39.59    4.65
   0   8  10   41.44    4.04
   0   8 -10   43.42    4.29
   0   8 -10   31.35    3.73
   0   8  10   32.08    4.53
   0   8  10   34.77    4.59
   0   8 -10   41.30    3.63
   0   8  10   41.19    4.00
   0   8  10   40.03    3.97
   0   8  10   37.01    3.80
   0   8  11   53.38    4.10
   0   8 -11   50.34    3.65
   0   8  11   50.42    3.87
   0   8 -11   42.28    4.55
   0   8 -11   38.17    3.79
   0   8  11   30.81    4.41
   0   8  11   40.62    4.56
   0   8  11   43.41    3.98
   0   8 -11   46.33    4.22
   0   8 -12   10.40    2.89
   0   8 -12    9.55    2.47
   0   8  12    7.42    2.93
   0   8  12    6.01    3.47
   0   8  12    3.82    3.34
   0   8 -12    5.89    2.56
   0   8 -12    8.22    3.30
   0   8  12    9.70    2.98
   0   8  13   45.77    4.33
   0   8 -13   55.18    4.32
   0   8  13   47.55    4.41
   0   8 -13   54.85    3.90
   0   8  13   71.30    4.07
   0   8 -13   50.83    3.64
   0   8  13   62.45    4.01
   0   8  14    3.61    2.38
   0   8 -14    3.85    1.91
   0   8  14    0.65    2.76
   0   8  14    4.10    2.39
   0   8 -15   18.24    2.81
   0   8  15   18.39    2.37
   0   8  15   24.04    2.44
  -1   1  25    1.13    1.32
  -1   1  24   56.84    3.18
  -1  -1  24   52.55    3.05
  -1  -1  23   -2.79    2.54
  -1  -1  23   -2.28    2.01
  -1   1  23    0.92    1.99
  -1  -1  22   -1.19    2.75
   1  -1 -22   -1.46    2.51
   1   1 -22   -1.16    2.46
  -1   1  22   -2.09    2.33
  -1  -1  22    2.06    2.23
  -1   1  21    6.55    2.76
  -1  -1  21    2.02    2.93
  -1   1  21    9.37    2.72
   1   1 -21    2.67    2.81
   1  -1 -21    4.59    2.92
   1   1 -20  164.35    9.02
  -1  -1  20  214.40    9.31
  -1   1  20  188.83    8.92
  -1   1  20  186.24    8.98
  -1  -1  20  180.31    8.84
   1  -1 -20  149.11   10.07
  -1  -1  20  192.55    9.19
  -1   1  20  193.30    9.14
   1   1 -19   40.31    3.98
   1  -1 -19   38.17    5.50
  -1  -1  19   38.97    4.11
  -1   1  19   42.33    4.12
  -1  -1  19   39.24    3.61
  -1   1  19   45.73    3.97
   1  -1 -19   31.91    4.62
   1   1 -18   86.18    5.53
  -1   1  18   80.15    5.59
  -1  -1  18   93.38    5.82
  -1  -1  18   81.84    5.19
  -1   1  18   90.04    5.39
   1  -1 -18   77.00    6.96
  -1   1  18   88.28    5.37
   1  -1 -18   77.22    6.24
   1  -1 -17   75.53    5.83
  -1  -1  17   74.40    4.84
  -1   1  17   82.90    5.12
  -1   1  17   69.11    5.21
  -1  -1  17   77.57    5.26
  -1   1  17   73.56    4.97
  -1   1  17   78.83    5.29
  -1  -1  17   73.97    5.19
   1  -1 -17   66.99    6.71
  -1   1  16  141.76    7.39
  -1  -1  16  156.47    7.33
  -1   1  16  146.17    7.66
  -1  -1  16  150.98    7.70
   1   1 -16  134.30    7.19
  -1  -1  16  158.93    7.71
  -1   1  16  162.27    7.73
   1  -1 -16  143.59    7.36
   1   1 -16  147.42    7.51
  -1   1  16  130.94    8.28
  -1  -1  16  133.25    8.00
   1  -1 -16  139.13    7.94
   1  -1 -16  134.80    8.69
  -1  -1  15    9.21    2.65
   1  -1 -15   14.31    3.72
  -1  -1  15   13.15    3.12
  -1   1  15   11.54    3.06
   1   1 -15    7.81    2.54
   1  -1 -15    7.13    2.78
   1   1 -15   12.82    3.01
  -1  -1  15   11.65    3.54
  -1   1  15    4.31    3.67
  -1   1  15   11.04    2.96
  -1  -1  15   11.84    3.14
   1   1 -15   14.67    3.43
   1   1 -15    2.57    3.92
   1  -1 -15    7.75    4.57
   1  -1 -14    8.87    4.60
   1  -1 -14    3.12    2.59
   1   1 -14    7.23    2.63
  -1   1  14    6.28    3.70
  -1   1  14    2.03    2.36
  -1  -1  14    2.51    2.64
  -1   1  14    3.48    2.59
  -1  -1  14   -0.25    2.58
  -1   1  14    4.80    2.54
  -1  -1  13   67.09    4.08
   1   1 -13   62.22    4.13
  -1  -1  13   68.47    4.40
  -1   1  13   75.76    4.39
   1   1 -13   64.55    4.47
   1  -1 -13   72.97    4.90
   1   1 -13   73.72    4.35
   1  -1 -13   63.22    4.17
   1   1 -13   61.96    3.69
  -1  -1  13   58.01    4.73
   1   1 -13   62.80    5.03
  -1   1  13   67.70    4.10
   1   1 -12   46.99    3.57
  -1   1  12   48.23    3.68
  -1  -1  12   55.00    3.74
  -1  -1  12   60.21    3.75
  -1   1  12   56.94    3.71
  -1   1  12   50.13    3.56
   1  -1 -12   48.91    3.64
   1   1 -12   53.92    3.74
  -1   1  12   53.36    4.35
  -1  -1  12   50.88    4.15
   1   1 -12   55.23    3.96
   1  -1 -12   49.87    4.15
   1  -1 -12   45.32    3.85
   1   1 -12   46.60    4.46
   1  -1 -11   14.13    3.22
   1  -1 -11   16.14    2.96
   1   1 -11   17.24    2.91
  -1   1  11   19.46    2.46
  -1   1  11   21.42    2.57
   1   1 -11   13.69    2.54
  -1   1  11   25.78    2.77
  -1  -1  11   22.09    2.86
  -1   1  11   22.83    2.66
  -1  -1  11   25.64    2.85
  -1  -1  11   18.20    3.24
  -1   1  11   17.06    3.42
   1   1 -11   11.85    3.66
   1   1 -11   16.20    2.52
   1  -1 -11   18.31    2.59
   1   1 -10  269.34   11.68
   1  -1 -10  267.72   11.88
   1  -1 -10  284.94   11.77
   1   1 -10  299.43   12.19
   1   1 -10  272.74   11.64
  -1  -1  10  251.55   11.59
  -1   1  10  267.28   11.65
  -1   1  10  275.08   11.66
  -1  -1  10  256.05   11.57
  -1  -1  10  262.09   11.84
  -1   1  10  273.92   12.03
   1   1 -10  273.24   11.66
   1   1  -9   -0.58    1.47
  -1   1   9    3.68    1.86
   1   1  -9    0.07    2.28
  -1   1   9    2.23    1.71
   1  -1  -9    4.79    2.64
   1  -1  -9    3.25    2.36
   1   1  -9    3.33    2.39
  -1  -1   9    0.24    2.63
  -1   1   9   -0.56    3.11
  -1  -1   9    1.11    2.21
  -1   1   9    2.77    2.10
   1   1  -9   -2.21    2.01
   1   1  -9    3.36    3.04
   1   1  -9   -0.43    1.34
  -1   1   9   -1.35    2.18
  -1   1   8  391.13   17.26
  -1  -1   8  408.91   17.11
   1   1  -8  390.17   16.95
   1   1  -8  415.19   16.73
   1   1  -8  412.32   16.96
   1  -1  -8  406.45   17.08
   1  -1  -8  400.71   17.03
  -1   1   8  398.79   16.95
   1   1  -8  425.65   17.26
   1   1  -8  412.08   16.70
  -1   1   8  427.36   17.00
  -1  -1   8  414.12   16.96
  -1   1   8  413.59   17.27
  -1  -1   8  419.32   16.60
   1   1  -8  412.26   16.69
  -1   1   7   58.00    3.52
  -1   1   7   60.96    3.71
   1   1  -7   55.25    2.89
  -1   1   7   54.12    2.70
   1   1  -7   51.09    3.16
   1  -1  -7   51.61    3.36
   1   1  -7   55.99    3.25
   1  -1  -7   54.77    3.42
  -1   1   7   51.74    3.27
   1   1  -7   57.48    3.88
   1   1  -7   53.26    2.84
  -1  -1   7   56.03    3.26
  -1   1   7   54.74    3.24
  -1   1   7   55.50    3.76
  -1  -1   7   50.66    3.17
  -1  -1   7   52.74    2.63
   1   1  -7   58.06    2.80
  -1  -1   6  242.14   10.05
  -1   1   6  249.25   10.52
  -1   1   6  249.77   10.42
   1  -1  -6  251.23   10.81
   1   1  -6  249.79   10.25
  -1   1   6  248.44   10.70
   1   1  -6  244.65   10.43
  -1  -1   6  245.02   10.40
  -1   1   6  243.97   10.41
   1  -1  -6  246.73   10.49
   1   1  -6  254.49   10.40
   1  -1  -6  253.14   10.49
   1  -1  -6  243.07   10.50
   1   1  -6  255.66   10.29
   1   1  -6  237.65   10.23
  -1   1   6  249.12   10.47
   1   1  -6  285.01   10.77
  -1   1   6  238.30   10.15
  -1   1   6  241.85   10.73
   1   1  -6  250.46   10.54
   1   1  -6  257.95   10.22
  -1   1   5  306.73   11.98
   1   1  -5  266.91   11.48
  -1   1   5  311.00   12.15
   1  -1  -5  307.96   12.28
   1  -1  -5  292.11   11.93
   1  -1  -5  287.53   11.96
   1  -1  -5  306.83   11.95
   1   1  -5  334.39   12.08
   1   1  -5  313.15   11.79
  -1   1   5  286.64   12.13
  -1  -1   5  270.59   11.51
   1  -1  -5  312.42   12.20
   1   1  -5  297.94   11.75
  -1   1   5  277.03   11.81
  -1  -1   5  280.45   11.83
   1   1  -5  291.74   11.84
   1   1  -5  295.28   11.97
  -1   1   4   11.07    2.73
   1  -1  -4   10.17    3.03
  -1   1   4    8.95    2.14
   1   1  -4   11.00    1.66
  -1  -1   4   11.20    1.78
  -1   1   4   11.27    1.77
  -1   1   4    8.59    2.19
  -1  -1   4    9.51    0.88
  -1   1   4    7.46    2.53
   1   1  -4   15.13    3.25
   1   1  -3   97.00    4.55
  -1   1   3  104.08    4.40
  -1  -1   3  103.98    4.39
   1   1  -3   90.64    4.43
  -1   1   2 1467.42   58.86
  -1   1   2 1471.19   58.96
  -1   1   2 1472.66   59.01
   1   1  -2 1496.43   58.93
  -1   1   2 1484.19   58.88
  -1  -1   2 1453.25   58.88
   1   1  -2 1489.26   58.90
   1   1  -2 1469.62   58.90
   1   1  -2 1501.82   58.99
   1   1  -2 1568.85   59.08
   1   1  -1   88.29    3.83
  -1  -1   1   90.47    3.59
   1   1  -1   88.61    3.57
  -1   1   1   85.65    3.59
   1  -1  -1   87.64    3.57
  -1   1   1   85.01    3.82
  -1   1   1   85.24    3.93
  -1   1   1   85.27    3.78
   1   1  -1   86.70    3.69
   1  -1  -1   84.41    3.58
   1   1  -1   88.20    3.59
  -1  -1   1   88.95    3.61
   1   1  -1   93.03    3.80
   1   1  -1   86.21    3.62
  -1   1   1   87.14    3.67
  -1   1   1   89.82    3.95
   1   1   0  326.14   12.95
   1   1   0  330.12   13.13
  -1   1   0  330.03   13.06
  -1  -1   0  315.45   12.86
   1   1   0  326.05   13.00
   1   1   0  325.34   13.01
   1   1   0  326.87   12.86
   1   1   0  314.52   12.88
  -1   1   0  311.98   12.95
  -1  -1   0  315.18   12.81
  -1   1   0  318.65   12.81
  -1  -1   0  326.76   12.81
   1   1   0  328.16   12.92
  -1   1   0  329.36   12.93
   1   1   1  115.23    5.22
   1   1   1  114.28    4.90
  -1   1  -1  116.82    4.89
   1   1   1  112.95    5.04
  -1   1  -1  120.88    4.91
   1   1   1  107.80    4.97
  -1   1  -1  123.30    4.86
   1   1   1  119.67    4.97
  -1   1  -1  116.05    4.96
  -1   1  -2  259.64    9.74
   1   1   2  253.63    9.76
   1  -1   2  223.37    9.57
   1   1   2  231.86    9.57
  -1   1  -2  246.89    9.64
   1   1   2  226.55    9.53
   1   1   2  226.21    9.74
  -1   1  -2  234.52    9.55
  -1   1  -2  245.77    9.66
  -1   1  -2  247.03    9.65
  -1  -1  -2  240.44    9.63
   1   1   2  227.15    9.67
  -1   1  -3  184.31    7.31
  -1  -1  -3  166.45    7.59
  -1   1  -3  178.72    7.50
   1   1   3  171.26    7.63
   1   1   3  178.92    7.53
   1   1   3  173.93    7.69
  -1   1  -3  189.33    7.50
   1  -1   3  182.15    7.50
   1   1   3  186.99    7.50
  -1   1  -4  968.35   39.19
   1   1   4 1004.41   39.40
   1   1   4  940.95   39.33
  -1   1  -4  972.61   39.38
  -1   1  -4  992.72   39.30
   1   1   4 1024.78   39.34
   1   1   4  923.81   39.25
   1   1   4  954.91   39.20
   1  -1   4  967.37   39.23
   1   1   4  958.81   39.23
  -1   1  -4 1020.67   39.26
   1   1   4 1011.23   39.36
  -1   1  -4 1088.42   39.43
   1   1   5    6.81    1.89
  -1   1  -5   15.59    2.68
  -1   1  -5    9.18    1.98
   1  -1   5    7.11    1.92
   1  -1   5   10.34    1.91
   1   1   5    6.44    1.83
   1   1   5    7.71    1.83
  -1  -1  -5    9.77    2.07
  -1  -1  -5   10.39    2.37
   1  -1   5    8.92    1.77
  -1   1  -5   10.24    2.12
  -1   1  -5   12.62    2.02
   1   1   5    6.90    1.61
   1   1   5   10.64    2.14
   1   1   5   12.16    2.57
   1   1   5   10.65    2.42
  -1   1  -6 1772.43   68.79
  -1   1  -6 1723.45   68.81
   1   1   6 1680.22   68.78
   1  -1   6 1678.37   68.77
  -1   1  -6 1772.56   68.82
  -1  -1  -6 1738.18   68.88
  -1  -1  -6 1723.84   68.81
   1   1   6 1657.03   68.73
   1   1   6 1690.98   68.72
   1   1   6 1707.94   68.96
   1  -1   6 1699.10   68.81
   1   1   6 1742.71   68.79
   1  -1   6 1749.79   68.79
  -1   1  -6 1832.42   69.00
   1   1   6 1746.11   68.86
   1   1   7    2.04    1.83
  -1   1  -7    2.76    1.95
   1   1   7   -0.21    2.05
   1   1   7    1.88    2.07
  -1  -1  -7    1.55    1.82
  -1  -1  -7    2.54    2.40
  -1  -1  -7    1.16    2.17
  -1   1  -7    1.19    2.22
   1   1   7   -0.07    2.79
   1  -1   7    1.37    2.30
  -1   1  -7    0.07    2.92
   1   1   7    0.86    2.17
   1   1   7    3.18    1.83
   1   1   7    1.48    2.00
   1  -1   7    1.47    1.86
   1  -1   7    0.64    1.91
   1   1   8  427.53   18.12
  -1   1  -8  456.42   18.29
   1  -1   8  440.28   18.35
   1   1   8  442.70   18.32
   1  -1   8  449.16   18.44
   1   1   8  448.98   18.68
   1   1   8  420.02   18.28
  -1  -1  -8  463.43   18.43
  -1  -1  -8  458.89   18.49
  -1   1  -8  457.70   18.41
   1  -1   8  452.88   18.23
   1  -1   8  432.28   18.32
   1   1   8  434.66   18.31
  -1   1  -8  470.69   18.73
   1   1   8  429.54   18.15
  -1   1  -8  445.06   18.31
  -1  -1  -8  457.79   18.03
  -1   1  -9   63.26    3.43
  -1  -1  -9   62.87    3.73
  -1   1  -9   62.36    3.73
   1   1   9   73.67    3.93
   1  -1   9   69.10    3.92
   1   1   9   65.33    4.44
   1  -1   9   64.66    4.24
   1   1   9   65.61    3.82
   1  -1   9   68.17    3.67
   1  -1   9   72.63    3.92
   1   1   9   68.13    3.87
   1   1   9   68.13    3.85
  -1   1  -9   67.04    4.64
  -1   1  -9   64.53    4.12
  -1  -1  -9   67.53    4.09
   1   1   9   65.90    3.55
  -1   1  -9   60.79    3.73
   1  -1  10  479.37   20.02
  -1   1 -10  467.82   20.05
   1   1  10  503.14   20.19
   1  -1  10  520.76   20.22
   1   1  10  490.31   20.08
   1   1  10  474.25   20.55
   1  -1  10  485.44   20.33
   1   1  10  481.89   20.03
  -1   1 -10  500.80   20.55
  -1  -1 -10  481.11   20.03
  -1   1 -10  467.17   19.86
  -1   1 -10  489.63   20.11
  -1   1 -10  498.61   20.25
  -1  -1 -10  488.07   20.37
  -1  -1 -11   70.71    4.77
  -1   1 -11   77.47    4.65
   1  -1  11   74.57    4.13
  -1   1 -11   65.98    4.15
   1  -1  11   85.40    4.40
   1   1  11   83.11    4.50
   1   1  11   76.59    4.23
   1   1  11   70.15    5.05
   1  -1  11   64.53    4.66
   1   1  11   70.44    4.15
  -1   1 -11   66.68    5.19
   1  -1  11   83.27    4.44
   1   1  11   82.26    4.47
  -1   1 -11   68.80    3.83
  -1  -1 -11   71.10    4.16
  -1   1 -11   73.35    4.26
   1  -1  12  159.73    7.54
   1  -1  12  160.94    8.02
   1   1  12  157.40    8.33
   1  -1  12  164.56    7.74
   1   1  12  150.94    7.50
   1   1  12  167.92    7.80
  -1  -1 -12  174.20    7.62
  -1   1 -12  159.81    7.25
  -1   1 -12  168.98    7.72
  -1   1 -12  164.36    8.46
  -1  -1 -12  173.68    8.66
  -1   1 -12  163.09    7.56
   1   1  12  165.70    7.80
   1  -1  12  161.56    7.76
  -1   1 -12  159.64    7.91
  -1  -1 -12  148.31    8.04
   1  -1  13  104.89    5.64
   1   1  13  109.69    5.59
   1  -1  13   96.24    5.87
  -1   1 -13  101.73    5.36
  -1   1 -13   98.32    5.99
   1  -1  13  100.05    5.32
  -1   1 -13  101.26    5.41
  -1  -1 -13   99.26    5.34
  -1  -1 -13   87.46    5.90
  -1   1 -13  105.97    5.79
   1   1  13   92.03    5.33
  -1   1 -14   -0.53    4.01
  -1  -1 -14    3.11    4.29
  -1  -1 -14    2.37    2.44
   1  -1  14    0.51    2.61
   1   1  14    4.19    2.53
   1   1  14    5.10    2.83
   1   1  14    1.93    2.77
   1  -1  14    3.50    2.61
  -1  -1 -14    2.68    3.31
   1   1  14    2.35    2.44
   1   1  15  109.56    5.79
  -1  -1 -15   88.84    7.14
  -1  -1 -15   98.45    6.39
  -1  -1 -15  110.13    5.70
   1   1  15   99.49    5.57
   1  -1  15  100.04    5.59
   1   1  15  103.75    5.85
   1  -1  15   95.49    5.80
   1  -1  16  434.27   18.92
   1   1  16  440.31   18.99
  -1  -1 -16  390.86   19.97
   1   1  16  475.34   19.22
   1  -1  16  455.02   19.15
   1   1  16  459.12   19.01
  -1  -1 -16  423.33   19.52
   1  -1  17   18.10    3.48
   1   1  17   18.61    3.44
   1   1  17   28.54    3.73
   1  -1  17   19.77    3.65
  -1   1 -17   22.85    3.75
  -1  -1 -17   16.96    4.93
  -1  -1 -17   16.40    4.41
   1  -1  17   20.91    3.17
   1   1  17   27.32    3.35
  -1  -1 -18   28.04    5.60
   1   1  18   31.54    3.74
   1  -1  18   37.74    3.93
   1  -1  18   35.92    3.93
   1   1  18   30.09    3.85
  -1   1 -18   33.27    3.90
  -1  -1 -18   31.29    4.62
   1  -1  18   39.51    3.73
   1   1  18   34.55    3.59
  -1  -1 -19   -2.29    4.97
  -1   1 -19   -0.15    3.16
  -1  -1 -19    4.26    3.05
   1   1  19   -0.68    2.97
   1  -1  19    3.20    2.74
   1   1  19   -0.14    2.88
  -1  -1 -19   -2.07    4.49
   1   1  19    1.08    3.06
   1  -1  19    1.87    3.16
   1   1  20   10.56    2.89
   1  -1  20   13.35    2.89
   1  -1  20   10.20    3.17
   1   1  20   11.98    3.08
  -1  -1 -20   12.66    4.34
  -1  -1 -20   12.87    3.14
  -1   1 -20   14.22    3.24
  -1  -1 -21    8.44    2.81
  -1   1 -21    8.16    2.83
   1   1  21   10.65    2.85
   1  -1  21    8.38    3.06
  -1   1 -22   42.33    3.42
  -1  -1 -22   44.77    3.36
   1  -1  22   49.60    3.80
   1  -1  22   40.12    3.25
   1   1  22   39.58    3.28
   1   1  23    6.27    2.12
   1  -1  23    4.89    2.00
   1  -1  23   10.85    2.54
   1   1  24   57.20    3.18
   1  -1  24   50.21    3.00
   1   1  25    1.02    1.13
  -1   3  24    7.21    2.12
   1   3 -24   11.70    1.64
  -1   3  23   -0.50    1.61
  -1  -3  23    4.13    2.14
   1   3 -23   -2.07    2.61
   1   3 -23    4.21    2.19
   1  -3 -22    6.91    3.25
  -1   3  22    7.46    2.49
   1   3 -22    5.30    3.05
  -1  -3  22    9.22    2.55
  -1   3  22   12.21    2.11
   1   3 -22   10.21    3.39
  -1   3  21   -1.88    2.83
  -1  -3  21    2.36    2.67
   1  -3 -21    6.99    4.00
   1   3 -21    0.88    3.29
   1   3 -21    1.04    2.28
  -1   3  21    1.78    2.17
  -1  -3  20   47.48    4.00
  -1   3  20   49.22    4.25
   1   3 -20   54.86    3.86
  -1  -3  19    4.66    3.07
   1  -3 -19    0.89    5.00
   1   3 -19    4.47    2.68
   1  -3 -19    2.67    4.02
  -1   3  19    1.90    2.53
   1  -3 -18   18.46    4.41
  -1   3  18   21.64    3.18
  -1  -3  18   24.07    3.77
   1   3 -18   25.75    3.32
  -1   3  18   20.06    3.26
  -1   3  18   27.02    3.53
  -1  -3  18   29.24    3.37
   1  -3 -18   17.14    5.72
  -1  -3  17   -1.64    2.87
  -1   3  17    3.20    3.12
  -1   3  17   -3.01    2.92
   1  -3 -17   -3.05    5.46
   1  -3 -17    5.66    4.24
  -1   3  17    1.49    2.59
   1   3 -17    0.82    2.31
   1   3 -17    5.88    3.15
  -1   3  16  115.98    6.42
   1   3 -16  114.14    6.16
   1   3 -16  121.99    6.65
   1  -3 -16  120.50    7.50
  -1  -3  16  120.28    6.53
  -1   3  16  114.25    6.64
  -1   3  16  128.14    6.59
   1  -3 -15   13.93    4.23
  -1   3  15   19.33    2.99
   1   3 -15   18.23    2.71
   1   3 -15   18.08    3.16
  -1   3  15   11.61    3.42
  -1   3  15   18.98    3.20
  -1   3  15   16.58    3.44
  -1  -3  15   10.60    3.03
  -1  -3  14  171.19    8.09
  -1   3  14  166.90    8.32
  -1   3  14  168.40    8.04
   1   3 -14  164.18    8.19
   1   3 -14  162.55    7.86
   1   3 -14  175.73    8.17
   1  -3 -14  165.08    8.80
  -1   3  14  146.95    8.18
  -1   3  13   14.19    3.15
  -1   3  13   19.39    2.75
  -1  -3  13   14.50    2.68
   1  -3 -13   14.05    3.21
   1   3 -13    9.34    2.75
   1   3 -13   12.76    2.50
   1   3 -13   13.73    2.88
  -1  -3  13   16.62    2.72
  -1   3  13   14.80    2.62
  -1   3  13   13.68    3.21
  -1  -3  12   76.32    4.53
  -1   3  12   89.58    4.69
   1   3 -12   76.48    4.65
   1  -3 -12   80.95    5.03
  -1  -3  12   78.81    4.62
  -1   3  12   81.23    5.03
  -1   3  12   76.04    4.57
   1   3 -12   72.85    4.79
   1  -3 -11   31.87    3.40
   1  -3 -11   26.12    3.53
  -1   3  11   31.46    3.15
  -1  -3  11   38.30    2.98
  -1   3  11   31.26    2.88
  -1   3  11   27.75    3.29
  -1   3  11   30.40    3.52
  -1   3  11   34.17    3.93
  -1  -3  11   34.72    2.88
  -1   3  11   32.35    2.91
  -1   3  11   33.52    3.53
   1   3 -11   32.77    3.11
   1   3 -11   31.19    2.92
   1  -3 -10  364.43   15.56
   1  -3 -10  360.14   15.80
  -1   3  10  382.82   15.35
  -1  -3  10  369.10   15.33
   1   3 -10  354.81   15.56
  -1   3  10  361.58   15.75
  -1   3  10  356.22   15.62
  -1   3  10  350.14   15.75
   1   3 -10  360.78   15.37
   1   3 -10  367.52   15.42
  -1   3  10  373.89   15.99
  -1   3   9   19.45    3.17
   1   3  -9   21.54    2.71
   1   3  -9   19.19    2.27
   1   3  -9   18.40    2.44
  -1   3   9   15.24    2.14
  -1  -3   9   14.39    2.23
   1  -3  -9   20.17    2.76
   1  -3  -9   20.70    3.10
   1   3  -9   14.86    2.32
  -1   3   9   14.57    2.28
  -1  -3   9   16.24    2.19
  -1   3   9   14.75    2.24
  -1   3   9   19.98    3.11
   1   3  -9   21.27    3.28
  -1   3   9   14.55    2.83
  -1   3   9   17.14    3.10
  -1   3   9   16.55    3.44
   1   3  -8   29.24    2.51
  -1   3   8   28.97    3.28
  -1   3   8   30.93    3.49
  -1   3   8   26.39    2.63
  -1   3   8   26.65    3.19
  -1   3   8   29.00    3.29
   1  -3  -8   31.00    3.68
   1   3  -8   27.93    2.98
   1   3  -8   29.60    2.46
   1   3  -8   30.26    2.62
   1  -3  -8   27.06    2.95
   1  -3  -8   27.31    3.27
  -1  -3   8   33.60    2.48
  -1   3   8   29.52    2.42
   1   3  -8   30.98    3.51
  -1   3   8   31.08    2.14
  -1   3   8   27.96    2.65
  -1  -3   8   30.17    2.47
  -1   3   8   26.84    2.38
  -1   3   7   26.17    2.21
   1   3  -7   27.74    2.45
   1   3  -7   29.08    2.83
   1   3  -7   34.74    3.46
   1   3  -7   34.18    5.10
  -1   3   7   29.36    3.42
   1  -3  -7   32.31    3.79
  -1   3   7   36.93    3.38
  -1   3   7   30.43    3.23
   1   3  -7   28.32    2.58
  -1   3   7   28.67    2.18
   1  -3  -7   31.70    3.72
  -1   3   7   39.55    4.19
   1   3  -7   31.59    2.61
   1  -3  -7   37.11    3.22
   1  -3  -7   36.05    2.98
  -1   3   7   33.76    2.76
   1   3  -7   40.80    2.79
   1   3  -7   30.61    2.54
   1   3  -7   34.01    3.19
  -1   3   7   30.55    3.32
  -1   3   7   32.02    2.37
  -1  -3   7   32.90    2.42
  -1   3   7   36.25    2.79
  -1   3   7   36.59    2.38
  -1  -3   7   36.03    2.40
  -1   3   6  158.64    6.86
   1   3  -6  155.62    7.17
   1   3  -6  150.29    7.02
   1   3  -6  147.21    7.42
  -1   3   6  161.70    9.41
   1   3  -6  148.49    8.08
   1   3  -6  167.73    8.07
  -1   3   6  158.27    7.38
   1  -3  -6  156.37    7.57
  -1   3   6  165.10    7.44
  -1   3   6  160.04    7.48
   1   3  -6  152.84    7.69
   1   3  -6  156.10    7.37
  -1   3   6  162.44    7.44
  -1   3   6  155.49    6.77
   1   3  -6  154.63    6.99
   1  -3  -6  156.51    7.46
  -1   3   6  153.82    7.45
  -1   3   6  155.88    7.72
   1  -3  -6  165.42    7.07
   1  -3  -6  156.92    7.08
  -1   3   6  139.07    7.19
  -1   3   6  167.38    7.48
   1   3  -6  157.17    7.01
   1   3  -6  152.78    7.19
  -1  -3   6  161.93    6.79
  -1   3   6  164.58    6.77
  -1   3   6  154.31    6.75
  -1  -3   6  155.01    6.77
  -1   3   6  151.26    7.14
   1   3  -6  156.25    7.14
   1   3  -5   22.62    2.48
   1   3  -5   25.26    2.28
   1   3  -5   18.73    3.59
  -1   3   5   19.61    4.49
   1   3  -5   21.44    2.84
   1   3  -5   21.47    3.57
   1   3  -5   24.36    3.41
   1  -3  -5   26.56    3.18
  -1   3   5   20.54    2.65
  -1   3   5   14.17    2.81
  -1   3   5   24.36    1.97
   1   3  -5   20.59    2.74
   1   3  -5   23.56    3.40
  -1   3   5   22.33    2.89
   1   3  -5   19.97    2.25
  -1   3   5   18.74    1.77
  -1   3   5   14.73    2.69
  -1   3   5   16.19    3.14
   1   3  -5   19.65    1.93
   1  -3  -5   18.22    2.19
   1  -3  -5   20.99    2.23
  -1   3   5   14.14    2.47
  -1   3   5   18.54    2.72
  -1  -3   5   16.69    1.64
   1   3  -5   14.65    1.44
  -1   3   5   16.93    1.61
   1  -3  -5   17.32    1.50
   1   3  -5   25.90    2.25
   1   3  -5   15.67    1.95
  -1   3   5   18.23    1.61
   1   3  -5   18.77    2.45
   1   3  -4  144.35    6.41
  -1   3   4  141.44    6.25
   1   3  -4  145.40    6.36
   1   3  -4  146.09    6.41
  -1   3   4  141.41    6.00
   1   3  -4  140.61    6.61
  -1   3   4  141.02    7.30
   1   3  -4  138.36    7.09
   1   3  -4  140.22    7.11
  -1   3   4  142.72    6.47
   1   3  -4  146.07    7.19
  -1   3   4  137.54    6.70
  -1   3   4  135.71    6.64
   1   3  -4  136.58    6.92
   1   3  -4  138.44    6.63
   1   3  -4  142.22    6.38
  -1   3   4  137.79    6.16
  -1   3   4  138.49    6.81
  -1   3   4  136.69    6.90
   1   3  -4  146.56    7.20
   1   3  -4  150.45    6.14
   1  -3  -4  136.07    6.24
   1   3  -4  143.28    5.86
  -1  -3   4  142.78    5.92
  -1   3   4  136.24    5.90
   1  -3  -4  137.38    5.87
   1   3  -4  137.20    6.53
   1   3  -4  144.81    6.13
   1   3  -4  143.41    6.29
   1   3  -4  141.32    6.59
  -1   3   4  139.63    6.64
  -1   3   4  139.95    6.76
   1   3  -3   38.49    2.71
   1   3  -3   42.46    2.69
  -1   3   3   43.69    2.29
  -1   3   3   34.94    4.15
   1   3  -3   39.41    3.72
  -1   3   3   38.30    2.41
   1   3  -3   38.79    3.84
   1   3  -3   43.42    3.77
  -1   3   3   44.48    3.08
  -1   3   3   34.94    3.24
   1   3  -3   39.32    2.10
  -1   3   3   37.70    3.05
   1   3  -3   40.93    3.75
   1   3  -3   37.70    3.05
  -1   3   3   38.55    3.76
   1   3  -3   39.76    2.69
  -1   3   3   37.19    3.45
  -1   3   3   34.46    3.28
   1   3  -3   37.92    3.94
   1   3  -3   42.36    3.76
   1   3  -3   40.90    2.79
   1   3  -3   41.99    3.03
  -1   3   3   39.52    3.17
   1   3  -3   37.30    2.96
  -1   3   3   40.98    2.55
   1   3  -3   38.21    2.53
   1   3  -3   39.81    2.71
  -1   3   2 1486.02   58.16
   1   3  -2 1489.18   58.20
   1   3  -2 1515.54   58.12
  -1   3   2 1457.57   58.06
  -1   3   2 1507.32   58.62
   1   3  -2 1481.17   58.46
  -1   3   2 1497.87   58.11
  -1   3   2 1469.06   58.08
   1   3  -2 1455.95   58.53
   1   3  -2 1519.66   58.62
  -1   3   2 1493.79   58.32
  -1   3   2 1480.62   58.41
   1   3  -2 1475.59   58.54
  -1   3   2 1509.29   58.16
   1   3  -2 1435.73   58.02
   1   3  -2 1469.48   58.31
  -1   3   2 1460.62   58.54
   1   3  -2 1500.91   58.66
   1   3  -2 1450.94   58.16
  -1   3   2 1517.36   58.16
   1   3  -2 1401.42   57.92
   1   3  -2 1448.58   58.36
   1   3  -2 1410.74   58.59
   1   3  -2 1400.50   58.07
   1   3  -2 1387.49   57.88
   1   3  -2 1475.46   58.21
   1   3  -2 1421.06   58.19
   1   3  -2 1407.57   58.09
   1   3  -2 1400.42   58.11
   1   3  -2 1470.40   58.22
   1   3  -2 1420.95   58.26
   1   3  -2 1511.95   58.22
   1   3  -1  416.89   16.59
  -1   3   1  394.79   16.82
   1   3  -1  398.55   16.42
  -1   3   1  395.44   16.21
  -1   3   1  397.42   16.22
  -1   3   1  394.95   16.44
   1   3  -1  412.27   16.83
  -1   3   1  386.70   16.54
  -1   3   1  395.82   16.21
   1   3  -1  390.36   16.52
  -1   3   1  376.94   16.47
   1   3  -1  397.41   16.04
   1   3  -1  401.79   16.19
   1   3  -1  392.05   15.99
  -1   3   1  394.94   16.26
   1   3  -1  404.64   16.39
   1   3  -1  402.75   16.24
   1   3  -1  405.29   16.87
  -1   3   1  382.12   16.72
  -1   3   1  401.81   16.32
   1   3  -1  384.33   16.30
   1   3  -1  392.85   16.14
   1   3  -1  392.01   16.82
   1   3  -1  393.27   16.33
   1   3  -1  411.17   16.31
   1   3  -1  410.69   16.27
  -1   3   1  415.40   16.20
   1   3  -1  398.63   16.18
  -1   3   1  399.14   16.30
   1   3  -1  388.48   16.17
   1   3  -1  388.03   16.05
   1   3  -1  396.92   16.28
  -1   3   1  380.32   16.39
   1   3   0  172.25    7.62
   1   3   0  163.36    7.78
  -1   3   0  170.38    7.72
   1   3   0  164.88    7.73
  -1   3   0  166.14    7.36
   1   3   0  165.92    7.74
   1   3   0  181.13    7.51
   1   3   0  176.23    7.56
  -1   3   0  176.53    7.53
   1   3   0  160.12    8.24
  -1   3   0  166.77    8.10
   1   3   0  171.91    7.35
  -1   3   0  175.01    7.58
   1   3   0  172.23    7.45
  -1   3   0  172.92    7.28
   1   3   0  172.66    7.23
  -1   3   0  175.02    7.39
   1   3   0  177.31    7.48
   1   3   0  174.03    8.24
  -1   3   0  176.87    7.72
  -1   3   0  172.74    8.19
   1   3   0  172.72    7.36
  -1   3   0  172.69    7.47
   1   3   0  178.52    7.62
  -1   3   0  168.60    7.41
  -1   3   0  164.91    7.48
  -1   3   0  172.12    7.65
   1   3   0  169.88    7.41
   1   3   0  161.58    7.61
  -1   3  -1   -0.97    2.54
  -1   3  -1    0.84    1.96
   1   3   1    2.51    3.15
  -1   3  -1    1.01    1.60
   1   3   1    0.71    2.02
   1   3   1    0.74    2.09
  -1   3  -1   -0.17    2.82
   1   3   1    2.69    2.28
  -1   3  -1    1.84    2.23
   1   3   1    0.83    2.49
  -1   3  -1   -0.75    1.56
  -1   3  -1   -0.23    1.95
   1   3   1   -0.15    2.02
   1   3   1    1.54    1.44
   1   3   1    3.18    2.57
  -1   3  -1   -0.06    2.16
   1   3   1    1.33    1.73
  -1   3  -1    0.78    1.56
  -1   3  -1    0.75    2.90
   1   3   1    0.36    3.13
  -1   3  -1    2.87    2.93
   1   3   1    1.98    2.31
   1   3   1    2.32    1.89
  -1   3  -1    1.05    1.62
  -1   3  -1    0.48    1.87
  -1   3  -1    0.71    1.90
   1  -3   1    0.31    0.73
   1   3   1    0.66    1.85
  -1   3  -1    3.59    2.20
   1   3   1    1.76    1.69
  -1   3  -2  403.72   17.17
   1   3   2  420.60   16.80
   1   3   2  402.46   16.94
  -1   3  -2  409.44   17.04
  -1   3  -2  404.73   16.81
   1   3   2  410.35   16.77
  -1   3  -2  409.77   16.76
  -1   3  -2  402.68   17.27
   1   3   2  411.04   16.47
   1   3   2  399.96   17.21
   1   3   2  415.45   16.66
  -1   3  -2  384.56   17.14
  -1   3  -2  397.04   16.58
   1   3   2  391.60   16.90
   1   3   2  407.61   17.01
  -1   3  -2  417.16   16.85
  -1   3  -2  422.84   16.99
   1   3   2  409.18   17.29
  -1   3  -2  403.57   16.65
  -1   3  -2  394.54   16.72
  -1   3  -2  404.74   16.97
  -1   3  -2  402.26   16.62
   1   3   2  395.55   16.54
   1   3   2  413.18   16.52
   1   3   2  412.91   16.68
   1   3   3   11.16    1.55
  -1   3  -3   14.25    1.94
  -1   3  -3   12.76    2.87
  -1   3  -3   13.67    3.19
  -1   3  -3   18.22    2.14
  -1   3  -3   15.03    2.97
   1   3   3   12.68    2.48
  -1   3  -3   13.37    2.25
   1   3   3   18.64    3.20
   1   3   3   12.34    1.38
   1   3   3   15.43    1.86
   1   3   3   14.26    2.52
   1   3   3   16.28    2.96
  -1   3  -3   13.77    3.13
  -1   3  -3   15.56    1.87
   1   3   3   13.10    1.99
   1   3   3   15.57    2.85
  -1   3  -3   14.76    2.98
   1   3   3   10.71    3.72
  -1   3  -3   12.16    2.38
  -1   3  -3   12.96    1.92
   1   3   3   13.85    1.61
   1   3   3   17.64    1.62
   1   3   3   14.54    1.12
   1  -3   3   13.59    1.14
  -1   3  -4    6.62    2.82
   1   3   4    4.81    1.34
  -1   3  -4    3.75    1.63
  -1  -3  -4    4.94    2.31
  -1   3  -4    7.27    2.94
   1   3   4    4.75    2.61
  -1   3  -4    6.43    2.21
   1   3   4   10.36    2.66
  -1   3  -4    6.20    2.42
  -1   3  -4    2.17    2.73
   1   3   4    4.12    2.46
   1   3   4    6.32    1.71
  -1  -3  -4    6.50    2.20
   1   3   4    5.82    2.79
   1   3   4    3.89    2.57
  -1   3  -4    5.67    3.13
  -1   3  -4    3.37    1.76
  -1   3  -4    2.05    1.59
  -1  -3  -4    7.04    1.73
  -1  -3  -4    6.17    2.10
  -1   3  -4    3.65    2.98
  -1   3  -4    6.08    2.53
   1   3   4    2.73    3.47
  -1   3  -4    6.38    1.70
   1   3   4    5.02    2.19
   1   3   4    3.91    1.29
  -1   3  -4    4.07    1.91
   1   3   4    4.48    1.77
   1   3   4    7.62    2.75
  -1   3  -5    8.03    1.87
  -1   3  -5   11.69    2.16
  -1   3  -5    7.38    2.70
  -1   3  -5   13.49    3.64
   1   3   5   11.81    4.66
  -1   3  -5   11.28    1.80
   1   3   5   12.89    1.41
  -1   3  -5    9.59    3.20
  -1   3  -5   13.16    3.29
  -1   3  -5   14.07    2.92
   1   3   5   15.85    2.78
   1   3   5   16.12    2.84
   1   3   5   13.85    2.64
   1   3   5   13.99    1.82
  -1  -3  -5   12.04    2.46
  -1   3  -5    9.79    1.88
   1   3   5   13.09    2.88
   1   3   5   14.38    3.30
  -1  -3  -5   15.61    2.03
  -1  -3  -5   14.62    2.42
   1   3   5   15.90    2.87
   1   3   5   11.10    1.79
  -1   3  -5   12.87    1.69
   1   3   5   17.92    2.45
   1   3   5   13.32    1.52
   1   3   5   11.34    2.82
  -1   3  -5   11.50    2.16
   1  -3   5   12.76    1.53
  -1   3  -6    3.28    2.19
  -1   3  -6    4.34    1.79
  -1   3  -6    6.30    2.80
  -1   3  -6    3.83    1.65
  -1   3  -6    6.34    3.92
   1   3   6    4.85    2.74
   1   3   6    1.62    2.56
  -1   3  -6    5.18    2.13
   1   3   6    2.55    2.59
   1   3   6    3.39    2.62
   1   3   6    6.33    1.73
  -1  -3  -6    5.56    2.53
  -1   3  -6    2.90    1.90
  -1   3  -6    4.62    1.91
   1   3   6    6.60    3.57
  -1  -3  -6    3.26    2.38
  -1  -3  -6    4.19    2.00
   1   3   6    7.82    3.19
   1   3   6    6.09    1.71
  -1   3  -6    6.58    2.07
   1  -3   6    8.17    1.51
   1   3   6    0.89    2.19
   1  -3   6    3.83    1.62
   1   3   6    2.78    1.49
   1   3   7   18.49    3.21
   1   3   7   19.67    2.05
  -1   3  -7   21.42    2.49
   1   3   7   19.21    3.19
   1   3   7   18.52    2.10
   1   3   7   23.93    3.01
  -1   3  -7   26.02    2.52
  -1   3  -7   22.21    2.39
  -1  -3  -7   22.70    2.60
  -1  -3  -7   25.14    2.95
   1  -3   7   28.27    2.26
   1   3   7   27.58    2.98
   1   3   7   23.10    2.16
   1   3   7   25.46    2.59
  -1   3  -7   24.82    3.20
  -1   3  -7   20.53    2.12
   1  -3   7   23.72    2.00
  -1   3  -7   26.85    2.46
   1   3   8  185.91    8.82
   1   3   8  185.94    8.19
   1   3   8  184.29    8.42
   1   3   8  195.28    8.78
  -1   3  -8  196.36    8.36
  -1   3  -8  192.58    8.39
  -1   3  -8  189.85    8.33
  -1  -3  -8  187.51    8.45
  -1  -3  -8  188.13    8.74
  -1   3  -8  193.11    8.58
   1  -3   8  187.39    8.13
   1   3   8  193.61    8.69
   1  -3   8  188.99    8.23
   1   3   8  190.44    8.22
   1   3   8  195.61    8.95
   1   3   8  181.15    8.13
  -1   3  -8  175.14    8.15
   1   3   9    1.33    1.77
  -1   3  -9   -1.43    2.17
  -1   3  -9    1.55    1.90
  -1   3  -9    0.95    2.35
   1   3   9   -4.24    2.91
  -1  -3  -9    1.60    2.66
  -1  -3  -9    0.78    2.32
   1   3   9    1.00    2.56
   1   3   9   -0.20    2.47
  -1   3  -9    0.72    1.57
   1   3   9   -0.50    2.60
   1   3   9    2.69    1.95
   1  -3   9    2.70    2.00
   1  -3   9    1.46    1.74
  -1  -3 -10   25.74    3.08
  -1  -3 -10   27.73    3.45
   1  -3  10   32.92    2.56
   1   3  10   28.42    3.15
   1   3  10   33.81    2.80
   1   3  10   28.03    3.27
   1  -3  10   34.17    2.76
  -1   3 -10   27.60    3.06
   1   3  10   21.01    3.51
  -1   3 -10   28.37    2.75
  -1   3 -10   29.08    2.94
  -1   3 -10   30.38    2.37
   1   3  10   27.68    3.36
  -1   3 -11  160.85    7.68
  -1   3 -11  155.92    7.50
   1  -3  11  164.01    7.55
   1   3  11  166.73    7.54
   1   3  11  164.62    7.89
   1   3  11  153.00    7.74
   1   3  12   85.09    5.06
  -1   3 -12   78.31    4.66
   1   3  13    0.12    2.49
   1   3  13   -1.34    3.02
   1  -3  13    0.34    2.47
  -1   3 -13    2.48    2.61
  -1   3 -13    1.51    2.13
   1   3  13    1.76    2.99
  -1  -3 -13   -0.95    3.59
   1   3  13    0.67    2.33
  -1  -3 -14  124.35    7.36
  -1   3 -14  127.22    6.56
  -1   3 -14  120.68    6.20
   1   3  14  131.98    6.76
   1   3  14  116.56    6.41
   1  -3  14  126.35    6.49
   1   3  14  117.04    6.72
   1   3  14  116.62    6.30
   1   3  15   58.18    4.08
  -1  -3 -15   52.65    5.05
   1  -3  15   54.26    4.20
   1   3  15   57.78    4.26
  -1   3 -15   50.58    3.85
  -1  -3 -15   59.10    6.53
   1   3  15   48.73    4.47
   1  -3  16  557.98   21.60
   1   3  16  492.68   21.12
  -1  -3 -16  486.39   21.84
  -1  -3 -16  474.74   22.49
   1   3  16  499.42   21.30
   1  -3  16  497.66   21.24
   1   3  16  498.01   21.21
  -1   3 -16  489.42   20.98
  -1   3 -16  493.04   21.25
  -1  -3 -17   79.40    6.11
  -1  -3 -17   66.00    6.96
   1  -3  17   83.70    5.40
   1   3  17   79.90    4.94
   1   3  17   81.96    5.28
  -1   3 -17   78.30    5.14
  -1  -3 -18    7.38    4.07
   1   3  18   11.96    2.88
   1   3  18   15.92    3.71
  -1   3 -18    9.41    2.92
   1  -3  18   11.98    3.34
  -1  -3 -18   13.72    5.29
  -1  -3 -19    3.26    4.75
   1   3  19   -1.64    3.44
   1   3  19    1.60    2.48
  -1   3 -19    2.56    2.80
  -1  -3 -19    1.57    3.75
   1  -3  19    1.87    2.92
   1   3  20    6.70    3.10
  -1  -3 -20    4.24    4.39
  -1   3 -20    7.49    3.54
   1  -3  20    3.16    2.87
  -1   3 -20    0.12    2.50
   1   3  21   13.15    2.33
   1   3  21   18.03    2.99
  -1  -3 -21   10.55    4.03
   1  -3  21   23.53    3.11
  -1   3 -21    8.87    3.53
  -1   3 -21   14.56    3.31
  -1  -3 -21   14.10    3.88
  -1   3 -22    3.45    2.50
   1   3  22    1.89    1.79
  -1  -3 -22    2.80    3.12
  -1   3 -22    2.40    2.88
   1  -3  22    0.48    2.48
   1   3  22   -0.68    2.27
   1   3  23   -2.66    1.48
   1   3  23    1.78    2.49
  -1   3 -23    5.50    2.30
  -1   3 -23   -0.17    1.36
  -1  -3 -23    1.87    2.20
  -1   5  22   -0.17    1.98
   1   5 -21    2.86    2.46
   1   5 -21   -0.08    1.82
   1  -5 -21   -0.11    2.80
   1   5 -21    0.39    1.82
  -1   5  21    5.02    2.60
  -1   5  20   36.43    4.05
  -1   5  20   38.88    3.38
   1  -5 -20   35.95    4.30
   1   5 -20   30.83    3.51
   1   5 -20   40.02    3.15
   1   5 -20   41.29    3.15
   1   5 -20   34.33    3.79
   1   5 -20   34.77    4.11
   1  -5 -19   -0.25    3.05
  -1   5  19   -0.75    3.52
  -1   5  19    3.58    2.82
   1  -5 -19   -2.57    3.98
   1   5 -19   -3.07    2.26
   1   5 -19    3.64    3.14
  -1  -5  19   -3.17    2.39
   1   5 -19   -2.16    3.64
   1   5 -19   -3.36    3.45
   1   5 -19    1.82    2.50
   1   5 -18    7.45    3.44
  -1   5  18    2.43    2.75
  -1  -5  18    9.90    2.68
   1  -5 -18    5.34    3.41
   1  -5 -18    3.12    4.46
   1   5 -18    6.69    2.51
  -1   5  18    0.43    3.63
  -1   5  18    3.71    3.16
   1   5 -18    0.22    3.85
   1   5 -18   -2.14    3.85
   1  -5 -17   58.76    5.11
  -1   5  17   62.47    4.60
  -1   5  17   60.84    4.79
   1   5 -17   58.13    4.32
  -1  -5  17   69.53    4.31
   1   5 -17   52.49    5.66
   1  -5 -16   -5.74    3.79
  -1   5  16   -3.18    3.42
  -1   5  16    0.52    4.29
  -1   5  16    1.13    3.08
   1   5 -16   -0.70    4.10
   1   5 -16   -1.99    2.88
   1   5 -16   -2.14    4.28
   1   5 -16    4.50    4.53
   1  -5 -15   -3.48    3.88
  -1   5  15   -3.57    3.51
  -1   5  15   -8.28    4.55
  -1   5  15    2.41    3.30
   1   5 -15   -2.68    4.19
   1   5 -15    0.15    2.85
   1   5 -15   -1.98    4.37
   1   5 -15   -3.65    2.63
   1   5 -14    5.54    4.53
   1   5 -14   -3.15    4.55
   1   5 -14    1.46    2.56
   1   5 -14    2.98    4.02
  -1   5  14   -1.55    3.20
  -1   5  14   -1.35    3.48
   1  -5 -14    0.53    3.79
  -1   5  14    4.25    3.22
   1   5 -14    3.69    2.93
   1   5 -13   34.27    5.33
   1   5 -13   34.66    3.36
   1   5 -13   32.33    5.52
   1   5 -13   35.88    5.18
  -1   5  13   40.62    3.94
  -1   5  13   38.02    4.21
   1   5 -13   29.67    3.71
  -1   5  13   35.83    4.09
   1  -5 -13   37.45    4.55
  -1   5  13   38.63    4.44
  -1   5  12   63.27    4.88
   1   5 -12   64.33    4.51
  -1   5  12   66.09    6.03
   1   5 -12   57.83    6.00
   1   5 -12   61.99    4.33
   1   5 -12   59.18    5.98
   1   5 -12   55.55    5.90
  -1   5  12   60.62    5.16
   1   5 -12   61.79    4.00
  -1   5  12   54.86    5.37
   1   5 -11    8.15    2.38
   1   5 -11    6.67    2.56
   1   5 -11    9.07    4.54
   1   5 -11    0.71    4.26
   1   5 -11    5.64    4.15
   1  -5 -11    6.53    3.63
  -1   5  11    3.23    3.87
   1   5 -11    5.46    2.84
  -1   5  11    5.53    3.36
  -1   5  11    3.04    4.22
  -1   5  11    5.41    3.39
  -1   5  11    3.37    3.57
   1   5 -10   -5.42    3.92
   1   5 -10    2.04    2.40
   1   5 -10   -0.23    4.11
   1   5 -10    5.36    4.27
   1   5 -10    0.84    3.13
   1  -5 -10   -1.05    3.27
  -1   5  10   -2.44    3.54
  -1   5  10   -2.18    3.87
   1   5 -10    1.99    2.13
  -1   5  10   -1.42    3.75
  -1   5  10    0.65    3.17
   1   5 -10    1.32    2.69
  -1   5  10   -3.25    3.12
  -1   5  10   -0.82    2.79
   1   5  -9  144.44    8.66
   1   5  -9  175.68    9.02
   1   5  -9  163.13    7.53
   1   5  -9  155.79    8.19
  -1   5   9  143.63    7.78
   1   5  -9  146.03    9.10
   1  -5  -9  163.87    8.05
   1   5  -9  162.02    7.75
   1   5  -9  157.55    7.47
  -1   5   9  154.24    8.40
  -1   5   9  152.47    8.25
  -1   5   9  144.24    9.02
  -1   5   9  164.43    8.04
  -1   5   8    5.50    3.36
   1   5  -8    8.94    3.18
  -1   5   8   10.09    3.47
   1   5  -8    9.53    2.23
   1   5  -8    6.76    3.85
   1   5  -8    6.00    4.02
  -1   5   8    8.59    3.41
   1   5  -8    9.97    2.50
   1   5  -8    8.65    2.18
  -1   5   8    4.62    2.96
  -1   5   8   10.42    2.93
   1   5  -8    8.43    3.87
  -1   5   8   12.09    3.91
   1   5  -8   15.24    3.69
   1   5  -7   94.89    5.30
   1   5  -7   98.18    6.56
  -1   5   7  109.56    6.09
  -1   5   7  106.36    6.22
  -1   5   7  106.82    5.86
   1   5  -7  109.60    6.14
   1   5  -7   97.15    6.15
  -1   5   7   96.55    6.62
   1   5  -7  103.73    6.83
   1   5  -7   95.73    6.55
   1   5  -7  110.22    5.70
   1   5  -7   92.54    5.44
   1   5  -7   97.77    5.48
  -1   5   7  112.08    6.84
  -1   5   7   93.49    6.07
  -1   5   7  115.67    5.87
  -1   5   7  106.85    6.28
   1   5  -6    4.40    3.67
   1   5  -6    2.87    2.13
   1   5  -6    5.60    2.96
   1   5  -6    3.15    2.18
   1   5  -6    5.23    3.96
  -1   5   6    1.60    3.09
  -1   5   6    4.18    3.25
   1   5  -6    2.77    2.96
   1   5  -6    7.31    3.58
  -1   5   6   10.04    3.08
  -1   5   6    5.66    2.78
  -1   5   6    3.55    2.69
   1   5  -6    6.02    2.36
  -1   5   5  133.53    7.50
  -1   5   5  145.17    7.26
   1   5  -5  145.34    7.87
   1   5  -5  141.67    7.99
  -1   5   5  134.63    7.42
   1   5  -5  139.55    6.97
   1   5  -5  144.61    7.48
   1   5  -5  138.07    7.33
   1   5  -5  137.33    7.80
  -1   5   5  150.31    7.29
   1   5  -5  134.04    7.03
   1   5  -5  144.03    8.11
   1   5  -5  150.82    6.75
   1   5  -4   50.53    4.77
   1   5  -4   51.12    3.54
  -1   5   4   51.94    3.52
   1   5  -4   60.70    4.25
   1   5  -4   54.61    4.94
  -1   5   4   54.67    4.10
  -1   5   4   56.08    4.22
   1   5  -4   54.04    3.75
  -1   5   4   61.16    4.74
   1   5  -4   53.16    4.24
   1   5  -4   60.37    3.92
  -1   5   4   58.43    4.39
   1   5  -4   58.58    3.40
   1   5  -4   55.78    4.91
   1   5  -4   46.33    5.06
  -1   5   4   62.46    4.56
   1   5  -4   53.19    3.99
   1   5  -4   50.89    3.77
   1   5  -4   54.65    4.20
  -1   5   4   46.44    4.94
  -1   5   4   53.68    5.32
   1   5  -4   58.44    4.86
   1   5  -4   55.33    3.66
   1   5  -4   60.10    3.79
  -1   5   4   57.73    4.11
   1   5  -3    6.35    2.51
   1   5  -3    5.71    2.53
  -1   5   3    9.49    3.02
   1   5  -3    5.20    2.81
   1   5  -3    5.57    3.51
   1   5  -3    7.45    2.56
  -1   5   3    7.94    2.16
  -1   5   3    7.08    2.83
  -1   5   3   10.15    3.44
   1   5  -3    6.71    2.51
  -1   5   3    2.11    2.98
   1   5  -3   11.34    3.76
   1   5  -3    8.47    2.02
  -1   5   3    4.33    2.85
  -1   5   3    9.68    3.00
   1   5  -3    9.88    2.73
   1   5  -3    9.26    2.14
   1   5  -3   12.73    3.67
  -1   5   3    8.21    2.78
   1   5  -3    8.77    2.14
   1   5  -3   11.15    2.69
  -1   5   3    9.32    2.76
   1   5  -3    8.53    2.56
   1   5  -3    7.51    2.68
   1   5  -3    8.25    3.59
  -1   5   3    9.88    4.35
  -1   5   3    6.22    3.43
   1   5  -2   90.30    5.08
  -1   5   2   93.95    5.27
  -1   5   2   94.31    5.58
   1   5  -2   83.57    5.26
   1   5  -2   90.06    5.40
  -1   5   2   90.66    5.43
  -1   5   2   92.45    5.62
  -1   5   2   92.34    4.88
   1   5  -2   87.26    5.81
   1   5  -2   85.00    5.14
  -1   5   2   82.26    5.04
   1   5  -2   77.84    6.07
  -1   5   2   85.23    5.90
  -1   5   2   92.26    5.74
   1   5  -2   85.05    5.10
   1   5  -2   91.44    4.96
  -1   5   2   92.33    5.39
   1   5  -2   93.49    4.54
   1   5  -2   88.24    4.75
   1   5  -2   90.75    5.11
  -1   5   2   96.14    4.66
   1   5  -2   86.19    4.71
   1   5  -2   91.24    6.04
   1   5  -2   95.56    5.19
   1   5  -2   90.05    5.14
   1   5  -2   87.72    5.02
  -1   5   2   94.90    6.42
  -1   5   2   84.46    5.16
  -1   5   2   82.56    6.02
   1   5  -2   87.51    5.62
   1   5  -2   89.06    5.18
  -1   5   1   60.64    4.28
   1   5  -1   64.46    4.10
  -1   5   1   63.46    4.52
   1   5  -1   55.93    4.26
   1   5  -1   66.95    4.42
  -1   5   1   62.38    4.47
  -1   5   1   62.15    4.47
  -1   5   1   56.40    3.85
   1   5  -1   59.19    4.10
   1   5  -1   60.94    4.96
  -1   5   1   65.00    4.91
   1   5  -1   57.29    4.91
  -1   5   1   53.08    4.45
  -1   5   1   57.70    4.46
   1   5  -1   66.54    4.64
   1   5  -1   60.58    4.19
   1   5  -1   64.07    3.87
   1   5  -1   58.30    3.38
   1   5  -1   70.75    3.83
  -1   5   1   63.65    3.64
   1   5  -1   66.81    4.12
   1   5  -1   65.35    5.01
  -1   5   1   61.44    3.61
   1   5  -1   57.53    3.67
   1   5  -1   62.44    4.04
   1   5  -1   65.51    4.18
   1   5  -1   70.17    4.26
  -1   5   1   55.39    4.30
  -1   5   1   62.24    3.87
   1   5  -1   68.16    4.20
   1   5  -1   61.09    4.72
   1   5   0  140.28    7.31
  -1   5   0  139.88    7.25
  -1   5   0  146.58    7.79
   1   5   0  145.09    7.63
   1   5   0  161.07    7.35
  -1   5   0  145.01    7.47
  -1   5   0  145.78    8.14
   1   5   0  145.11    8.35
   1   5   0  163.68    7.80
  -1   5   0  161.67    7.76
  -1   5   0  157.01    7.57
   1   5   0  152.64    7.47
   1   5   0  160.98    7.77
   1   5   0  150.92    6.99
  -1   5   0  150.13    6.99
   1   5   0  159.88    7.39
  -1   5   0  161.24    7.49
  -1   5   0  143.62    7.94
   1   5   0  145.65    6.97
  -1   5   0  155.22    7.02
   1   5   0  137.11    8.15
   1   5   0  165.30    7.51
   1   5   0  168.30    7.59
   1   5   0  155.81    7.32
   1   5   0  141.90    7.67
  -1   5   0  139.82    7.53
  -1   5   0  145.89    7.19
  -1   5  -1  383.19   17.45
  -1   5  -1  421.74   16.83
   1   5   1  400.06   16.72
  -1   5  -1  402.67   17.21
   1   5   1  411.85   17.04
  -1   5  -1  398.87   17.40
   1   5   1  404.13   17.33
   1   5   1  409.63   16.98
  -1   5  -1  406.15   17.08
  -1   5  -1  375.18   17.44
  -1   5  -1  390.79   17.68
   1   5   1  379.93   17.69
   1   5   1  391.56   17.32
  -1   5  -1  390.09   17.35
   1   5   1  376.84   17.34
  -1   5  -1  400.30   16.96
   1   5   1  386.25   17.13
   1   5   1  406.84   17.32
  -1   5  -1  388.96   17.23
  -1   5  -1  422.11   17.07
  -1   5  -1  414.54   17.18
   1   5   1  384.27   17.07
   1   5   1  404.50   17.18
  -1   5  -1  437.28   16.88
   1   5   1  418.25   16.75
  -1   5  -1  399.21   16.83
   1   5   1  358.82   16.93
   1   5   2    5.76    4.29
  -1   5  -2   -1.81    2.63
   1   5   2    1.87    3.77
  -1   5  -2    0.54    3.08
   1   5   2    2.03    1.76
  -1   5  -2   -1.84    3.24
  -1   5  -2    2.57    1.95
   1   5   2    5.18    2.96
  -1   5  -2    2.86    2.65
  -1   5  -2    2.85    3.41
  -1   5  -2    0.12    2.61
   1   5   2    3.75    2.27
   1   5   2   -0.20    2.50
  -1   5  -2    2.80    2.79
   1   5   2    0.32    2.10
  -1   5  -2    1.01    2.39
   1   5   2    2.09    2.69
   1   5   2    1.75    3.57
  -1   5  -2    1.05    3.42
  -1   5  -2    1.73    2.48
   1   5   2    1.58    2.77
   1   5   2    0.86    2.95
   1   5   2    2.21    2.69
  -1   5  -2    1.31    2.47
   1   5   2    0.08    1.76
  -1   5  -2    0.09    1.87
  -1   5  -2   -2.75    2.48
   1   5   2    3.42    2.33
  -1   5  -2    2.02    3.02
   1   5   2    0.27    2.94
  -1   5  -2    2.19    2.14
   1   5   2    0.92    3.07
   1   5   3    3.43    3.84
   1   5   3    8.71    4.17
  -1   5  -3    3.85    2.75
  -1   5  -3    5.83    3.32
  -1   5  -3    3.61    2.55
   1   5   3    0.57    2.94
  -1   5  -3    1.87    3.09
  -1   5  -3    3.50    3.18
   1   5   3    5.54    1.70
  -1   5  -3    4.10    2.01
  -1   5  -3    1.33    3.23
   1   5   3    5.33    2.62
  -1   5  -3    5.33    2.71
   1   5   3    1.94    2.09
   1   5   3    5.34    3.75
  -1   5  -3    2.59    1.93
  -1   5  -3    4.72    3.71
   1   5   3    0.61    2.20
   1   5   3    2.01    2.64
  -1   5  -3    2.73    2.33
   1   5   3    2.32    2.79
  -1   5  -3    5.00    2.63
   1   5   3    5.11    1.75
  -1   5  -3    2.17    2.13
   1   5   3    4.83    3.20
   1   5   3    2.79    2.80
   1   5   3    2.51    3.15
  -1   5  -3    2.69    2.31
  -1   5  -3    5.18    2.27
  -1   5  -3    1.60    2.16
  -1   5  -4    4.05    3.25
   1   5   4    6.73    1.75
  -1   5  -4    5.84    2.62
  -1   5  -4    5.75    3.31
  -1   5  -4    5.18    2.31
  -1   5  -4    5.19    2.24
   1   5   4    5.09    3.19
   1   5   4    3.93    2.84
  -1   5  -4    9.76    2.81
  -1   5  -4    5.61    3.59
   1   5   4    2.08    4.52
  -1   5  -4    4.90    2.21
   1   5   4    7.04    2.81
   1   5   4    5.02    2.44
  -1   5  -4    4.40    2.63
  -1   5  -4    1.75    2.41
   1   5   4    2.91    3.17
   1   5   4    6.28    3.41
  -1   5  -4    4.06    2.05
  -1   5  -4    5.45    3.74
  -1   5  -4    1.03    3.50
   1   5   4    5.72    2.72
   1   5   4    7.11    2.17
  -1   5  -4    6.54    3.24
  -1   5  -5    8.68    2.33
  -1   5  -5    5.50    2.46
   1   5   5   10.69    2.91
   1   5   5    5.79    2.58
  -1   5  -5    8.54    3.28
   1   5   5    4.88    2.07
   1   5   5    7.18    3.29
  -1   5  -5    7.94    2.07
  -1   5  -5    6.67    3.97
  -1   5  -5    3.21    3.04
  -1   5  -6   94.01    6.66
  -1   5  -6  104.92    6.13
   1   5   6   96.97    5.75
   1   5   6   97.02    6.16
  -1   5  -6  102.67    5.41
  -1   5  -6  106.42    5.47
  -1   5  -6   92.12    5.55
   1   5   6   94.98    6.63
  -1   5  -6  101.78    6.21
   1   5   6  100.59    5.23
  -1   5  -6   99.84    5.37
   1   5   6  103.57    5.55
   1   5   6   97.12    6.71
  -1   5  -7   24.66    4.16
  -1   5  -7   28.43    3.73
   1   5   7   29.88    4.04
  -1   5  -7   31.61    3.32
   1   5   7   29.34    4.44
  -1   5  -7   34.88    4.70
  -1   5  -7   23.22    4.24
   1   5   7   28.95    3.74
  -1   5  -7   26.09    2.70
   1   5   7   28.32    3.66
  -1   5  -7   25.01    2.99
   1   5   7   25.89    3.65
   1   5   7   24.40    3.34
   1   5   7   31.89    3.40
  -1   5  -7   30.46    3.22
  -1   5  -8  134.47    7.82
  -1   5  -8  137.69    6.80
   1   5   8  127.16    7.51
   1   5   8  132.45    6.94
   1   5   8  139.53    7.14
  -1   5  -8  114.51    7.99
  -1   5  -8  144.82    7.94
  -1   5  -8  141.34    6.62
   1   5   8  129.73    6.88
  -1   5  -8  128.58    7.32
   1   5   8  136.36    8.07
   1   5   8  121.74    7.13
   1   5   8  124.60    7.15
   1   5   8  130.76    7.38
  -1   5  -8  133.43    6.47
  -1   5  -8  123.61    6.71
  -1   5  -9   94.32    7.03
  -1   5  -9   88.10    5.51
  -1   5  -9  104.89    5.23
   1   5   9   91.22    5.92
  -1   5  -9   94.08    5.37
  -1   5  -9   91.48    6.67
  -1   5  -9   83.85    6.44
   1   5   9  106.86    6.16
   1   5   9  103.45    6.99
   1   5   9  102.44    6.45
   1   5   9   96.64    6.32
   1   5   9   87.42    5.75
   1   5   9  105.67    5.84
  -1   5 -10   -0.14    2.70
   1   5  10    1.93    3.21
  -1   5 -10    9.30    4.02
   1   5  10    0.75    4.41
   1   5  10    6.71    3.75
   1   5  10    4.92    3.42
  -1   5 -10    1.84    2.11
   1   5  10    5.85    3.21
   1   5  10   -3.35    3.27
  -1   5 -10    1.00    4.00
  -1   5 -10    5.31    4.20
  -1   5 -10    3.67    2.28
  -1   5 -11   74.01    6.84
  -1   5 -11   84.76    6.59
  -1   5 -11   92.43    5.08
   1   5  11   95.14    6.04
  -1  -5 -11   92.33    5.93
   1   5  11   92.24    6.89
   1   5  11   92.22    6.42
  -1   5 -11   85.15    4.80
  -1   5 -11   77.19    6.25
  -1   5 -11   87.59    5.45
   1   5  11   91.63    5.63
   1   5  11   84.10    5.66
   1   5  11   91.07    5.87
   1   5  12    2.41    4.38
   1   5  12    3.41    3.68
  -1  -5 -12   -4.41    3.78
  -1   5 -12    3.09    4.02
  -1   5 -12    1.09    4.72
  -1   5 -12    1.96    2.69
  -1   5 -12    6.27    4.06
   1   5  12   -1.46    3.35
  -1   5 -12   -2.31    2.92
  -1   5 -13   61.48    4.86
   1   5  13   57.12    6.25
   1   5  13   69.22    5.29
   1   5  13   67.62    5.07
  -1   5 -13   57.20    5.86
  -1  -5 -13   67.10    5.50
  -1   5 -13   76.85    4.57
  -1   5 -13   57.26    6.28
  -1   5 -13   71.89    6.11
   1   5  13   63.21    5.02
   1   5  14   -0.84    3.70
  -1   5 -14    0.70    4.10
   1   5  14   -0.90    3.28
  -1  -5 -14   -1.88    3.80
  -1   5 -14    2.18    4.21
   1   5  14    1.36    3.34
   1   5  14    2.47    4.45
   1   5  15   -2.56    3.55
   1   5  15    4.55    3.25
  -1   5 -15    7.26    3.99
  -1  -5 -15   -0.34    3.80
   1   5  15    2.00    3.52
  -1   5 -15    1.33    4.31
  -1   5 -15    3.80    4.34
   1   5  15    1.61    4.62
  -1   5 -15    0.61    3.03
   1   5  16    3.61    3.09
   1   5  16    4.64    4.37
  -1   5 -16    0.73    2.90
   1   5  16    3.66    3.47
   1   5  16    4.32    3.55
  -1   5 -16    8.38    3.92
  -1  -5 -16   10.81    4.93
  -1  -5 -16    5.20    3.74
  -1   5 -16    7.22    4.28
  -1   5 -16    0.26    4.34
  -1   5 -17    4.96    2.83
   1   5  17    8.85    3.29
  -1   5 -17   12.07    4.51
  -1   5 -17   15.00    3.85
   1   5  17   12.37    3.17
  -1  -5 -18    3.63    4.17
  -1   5 -18    3.61    3.94
  -1   5 -18    4.85    3.46
   1   5  18    2.38    3.08
   1  -5  18    1.36    2.60
  -1   5 -18    7.60    3.30
   1   5  18   11.33    3.98
  -1   5 -18    2.43    2.70
  -1   5 -18    6.98    2.55
  -1   5 -19    0.91    3.24
  -1   5 -19    1.65    3.53
  -1   5 -19   10.37    2.55
   1   5  19   -2.36    3.49
  -1  -5 -19   -0.15    3.78
  -1   5 -19    6.60    2.44
  -1   5 -19    5.97    2.82
   1   5  19    3.16    2.75
  -1   5 -19    4.42    2.27
   1  -5  19    6.59    2.39
  -1  -5 -20   44.28    4.25
   1   5  20   39.06    4.14
  -1   5 -20   46.91    4.26
  -1   5 -20   54.61    3.26
   1   5  20   53.28    3.68
  -1   5 -20   46.81    3.28
  -1   5 -20   43.19    3.87
  -1   5 -20   48.11    3.39
  -1  -5 -21    5.40    2.76
  -1   5 -21    0.13    1.53
  -1   5 -21    1.86    1.71
  -1   5 -21    5.46    2.13
   1   5  21   -1.37    2.42
   1   7 -18    9.23    1.71
   1   7 -17   53.30    3.08
   1   7 -17   56.23    3.41
   1  -7 -17   52.09    3.86
  -1   7  16   19.36    2.64
  -1   7  16   26.99    3.00
  -1   7  16   12.55    3.45
   1   7 -16   25.15    2.43
   1   7 -16   29.56    2.76
   1   7 -16   17.22    2.62
   1   7 -16   13.11    3.48
   1  -7 -16   23.79    3.62
  -1   7  15    6.11    2.75
  -1   7  15    9.40    2.64
  -1   7  15    3.93    2.89
   1   7 -15    6.88    2.28
   1   7 -15   11.28    2.55
   1   7 -15    7.76    2.66
  -1   7  15    6.78    3.54
   1   7 -15    8.03    3.58
   1  -7 -15    7.46    3.74
   1   7 -14   -2.41    3.68
  -1   7  14    2.01    3.75
   1   7 -14    2.71    2.86
  -1   7  14    5.53    2.56
  -1   7  14    5.03    3.21
   1   7 -14   -0.67    2.57
  -1   7  14   -5.29    3.14
   1   7 -14   -1.72    2.73
  -1   7  14   -1.61    2.61
   1   7 -14    0.34    2.32
  -1   7  14   -2.94    2.97
  -1   7  13   30.21    3.40
  -1   7  13   31.66    3.45
  -1   7  13   31.93    3.72
  -1   7  13   31.19    3.89
   1   7 -13   35.44    3.60
  -1   7  13   34.19    3.48
  -1   7  13   27.50    4.49
   1   7 -13   27.84    3.17
   1   7 -13   19.00    3.53
   1   7 -13   32.94    4.64
  -1   7  12    3.84    2.95
  -1   7  12    2.16    3.01
   1   7 -12    6.11    4.26
  -1   7  11   31.13    4.02
   1   7 -11   28.89    4.05
   1   7 -11   34.92    3.61
  -1   7  11   33.61    5.14
   1   7 -11   24.18    4.99
  -1   7  11   26.04    3.57
  -1   7  11   29.30    3.91
  -1   7  11   37.88    4.40
   1   7 -11   32.55    3.87
  -1   7  10   62.74    5.18
  -1   7  10   63.62    4.98
  -1   7  10   69.86    4.72
   1   7 -10   76.55    4.33
   1   7 -10   66.93    4.91
  -1   7  10   66.09    5.30
   1   7 -10   54.10    4.42
  -1   7  10   47.88    5.75
  -1   7  10   61.39    5.46
   1   7 -10   61.49    5.95
   1   7 -10   57.45    5.15
   1   7  -9    5.44    4.41
  -1   7   9   16.14    4.31
  -1   7   9   11.17    3.58
  -1   7   9   14.97    3.28
  -1   7   9   14.51    3.91
   1   7  -9   11.33    2.61
   1   7  -9   10.57    3.72
   1   7  -9    9.64    3.04
  -1   7   9    8.86    4.45
   1   7  -9   11.10    3.19
  -1   7   9   13.99    3.91
   1   7  -8   53.24    4.53
  -1   7   8   66.28    5.23
  -1   7   8   61.19    4.59
   1   7  -8   66.09    4.16
   1   7  -8   65.03    5.16
  -1   7   8   62.63    5.80
   1   7  -8   66.45    4.94
  -1   7   8   65.09    5.25
  -1   7   8   62.30    5.31
  -1   7   8   62.11    4.91
  -1   7   8   57.25    5.51
   1   7  -7   56.10    5.18
   1   7  -7   51.42    4.45
   1   7  -7   61.57    6.19
  -1   7   7   71.44    5.21
  -1   7   7   66.93    5.75
   1   7  -7   53.56    5.13
   1   7  -7   60.30    4.20
  -1   7   7   66.93    5.05
   1   7  -7   62.85    5.14
   1   7  -7   57.75    4.77
  -1   7   7   58.71    5.14
  -1   7   7   66.11    5.37
  -1   7   7   59.52    5.41
   1   7  -6   10.16    3.03
   1   7  -6    9.62    3.73
  -1   7   6   15.71    5.83
   1   7  -6   13.82    3.26
  -1   7   6   17.61    3.80
   1   7  -6    4.81    4.74
  -1   7   6    6.10    3.77
  -1   7   6   22.21    5.06
  -1   7   6    9.60    3.50
  -1   7   6    7.77    3.64
   1   7  -6    9.73    3.70
  -1   7   6   10.76    3.05
   1   7  -6   14.66    3.72
  -1   7   6    7.39    4.11
   1   7  -6   12.23    2.73
  -1   7   6   11.22    4.01
   1   7  -5   53.27    5.14
  -1   7   5   53.98    5.47
   1   7  -5   67.81    5.30
  -1   7   5   63.29    4.99
   1   7  -5   60.87    4.60
   1   7  -5   55.20    5.80
   1   7  -5   58.76    4.19
   1   7  -5   51.41    5.09
  -1   7   5   52.91    6.38
  -1   7   5   73.50    9.64
   1   7  -5   50.36    5.65
  -1   7   5   60.32    5.77
  -1   7   5   62.16    5.23
  -1   7   5   69.61    5.14
  -1   7   5   61.75    4.54
   1   7  -5   53.58    4.73
  -1   7   5   66.32    5.08
   1   7  -5   70.30    5.24
  -1   7   5   53.61    5.19
  -1   7   4    8.40    6.93
   1   7  -4    9.03    3.84
  -1   7   4    1.55    4.70
   1   7  -4    1.85    3.71
  -1   7   4   -0.93    4.32
   1   7  -4    3.22    2.35
   1   7  -4    6.34    4.16
   1   7  -4   -1.66    3.17
  -1   7   4    0.68    4.13
  -1   7   4    0.94    3.73
   1   7  -4    3.12    3.55
  -1   7   4    7.92    3.52
  -1   7   4    3.27    3.27
   1   7  -4    8.19    3.18
   1   7  -4    4.26    4.42
   1   7  -4    4.85    3.71
  -1   7   4    2.73    4.03
  -1   7   4    3.17    2.93
  -1   7   4    2.71    3.49
   1   7  -4    6.27    3.32
  -1   7   4    6.69    3.72
   1   7  -3    6.01    4.45
  -1   7   3   10.74    6.19
   1   7  -3    1.18    3.31
  -1   7   3    1.04    3.96
  -1   7   3   -0.48    3.03
   1   7  -3   -2.89    3.46
   1   7  -3    1.00    3.44
   1   7  -3    5.93    4.18
  -1   7   3   -3.37    4.18
  -1   7   3    6.13    3.91
   1   7  -3    1.65    3.64
  -1   7   3  -10.13    4.66
   1   7  -3   -0.25    2.47
  -1   7   3    0.68    4.22
   1   7  -3   -0.78    4.54
  -1   7   3   -1.15    4.01
   1   7  -3    1.69    4.13
  -1   7   3    2.02    3.64
  -1   7   3    4.18    3.32
  -1   7   3   -0.86    3.37
   1   7  -3    1.47    3.12
   1   7  -3    3.79    3.14
  -1   7   3   -2.55    3.61
  -1   7   3    0.76    3.23
   1   7  -2   56.03    5.92
  -1   7   2   64.06    4.97
   1   7  -2   55.32    5.32
  -1   7   2   58.96    5.28
  -1   7   2   58.13    5.70
  -1   7   2   62.94    5.05
   1   7  -2   61.71    6.95
  -1   7   2   63.92    7.18
   1   7  -2   66.69    4.83
  -1   7   2   54.06    5.63
   1   7  -2   51.24    5.71
   1   7  -2   63.54    4.09
   1   7  -2   50.05    5.56
  -1   7   2   53.98    5.57
  -1   7   2   64.43    5.69
   1   7  -2   53.98    5.66
  -1   7   2   57.77    4.97
  -1   7   2   54.29    4.64
   1   7  -2   59.71    4.61
   1   7  -2   63.41    5.13
  -1   7   2   57.77    5.44
   1   7  -2   62.41    5.19
   1   7  -1  284.80   13.85
   1   7  -1  291.07   13.42
  -1   7   1  308.81   14.09
  -1   7   1  311.46   13.76
  -1   7   1  301.77   13.90
   1   7  -1  282.27   13.76
   1   7  -1  305.85   13.76
  -1   7   1  285.13   13.42
   1   7  -1  274.92   14.98
   1   7  -1  279.19   13.17
  -1   7   1  283.31   14.78
   1   7  -1  262.00   13.98
   1   7  -1  304.93   12.83
   1   7  -1  280.45   14.18
  -1   7   1  260.31   13.96
   1   7  -1  275.01   13.36
  -1   7   1  317.90   13.55
   1   7  -1  296.31   13.26
   1   7  -1  300.22   14.16
  -1   7   1  292.75   14.04
  -1   7   1  291.14   13.32
   1   7  -1  280.43   13.25
   1   7  -1  281.33   14.40
   1   7   0   77.41    5.78
   1   7   0   65.43    5.26
  -1   7   0   58.26    5.19
  -1   7   0   55.07    5.77
  -1   7   0   66.13    5.60
   1   7   0   71.75    5.60
  -1   7   0   58.92    5.39
  -1   7   0   65.04    5.03
   1   7   0   72.96    6.83
  -1   7   0   73.69    6.84
   1   7   0   60.88    6.02
  -1   7   0   63.69    5.73
   1   7   0   59.16    5.85
   1   7   0   63.53    4.89
  -1   7   0   63.51    5.77
  -1   7   0   60.91    4.96
   1   7   0   65.81    4.94
   1   7   0   65.59    5.72
   1   7   0   57.68    4.64
  -1   7   0   59.06    4.78
  -1   7   0   56.11    5.89
   1   7   0   62.87    6.24
   1   7   1  249.30   12.14
  -1   7  -1  255.65   11.69
   1   7   1  240.39   11.61
  -1   7  -1  262.19   12.22
  -1   7  -1  254.04   11.86
  -1   7  -1  239.77   11.89
   1   7   1  254.54   11.92
   1   7   1  238.15   11.35
  -1   7  -1  200.22   11.84
   1   7   1  217.88   12.27
   1   7   1  249.60   12.32
  -1   7  -1  248.17   12.20
  -1   7  -1  248.33   11.37
   1   7   1  268.47   11.62
   1   7   1  240.08   11.46
   1   7   1  227.02   12.94
  -1   7  -1  209.03   12.82
   1   7   1  227.62   11.23
  -1   7  -1  241.35   11.36
   1   7   1  213.31   12.15
  -1   7  -1  226.85   12.32
   1   7   2   10.54    4.85
  -1   7  -2   18.99    3.79
  -1   7  -2   15.18    4.11
  -1   7  -2   17.02    3.95
   1   7   2   19.70    4.31
  -1   7  -2   22.41    4.47
   1   7   2   16.28    4.82
   1   7   2   16.45    3.27
  -1   7  -2   14.84    4.25
   1   7   2   22.77    3.44
  -1   7  -2   18.02    3.42
   1   7   2   19.56    3.73
  -1   7  -2   16.09    3.75
   1   7   2   21.24    4.62
   1   7   2   20.11    3.83
  -1   7  -2    8.47    4.15
   1   7   2   19.54    4.61
  -1   7  -2   18.45    3.68
   1   7   2   23.43    5.94
   1   7   2   18.46    3.60
   1   7   2   16.00    3.67
   1   7   2   22.80    3.84
   1   7   3   -0.59    6.71
  -1   7  -3   -0.69    3.31
  -1   7  -3    4.82    3.62
   1   7   3    0.82    3.93
   1   7   3    5.87    4.69
   1   7   3    4.00    4.33
  -1   7  -3    2.10    3.93
  -1   7  -3   -0.22    3.81
   1   7   3    0.21    4.52
  -1   7  -3    2.00    4.11
  -1   7  -3    3.04    3.71
   1   7   3    0.93    4.32
  -1   7  -3    1.70    3.42
   1   7   3    1.24    3.55
   1   7   3    0.90    3.27
  -1   7  -3    5.46    3.15
   1   7   3    3.57    3.47
   1   7   3    3.43    3.24
   1   7   3    1.77    3.47
   1   7   3    2.16    2.86
  -1   7  -3   -0.34    3.07
   1   7   3    0.72    3.56
   1   7   4   51.02    8.56
   1   7   4   41.71    5.67
  -1   7  -4   37.00    4.18
  -1   7  -4   43.77    4.83
   1   7   4   40.79    5.00
   1   7   4   41.29    5.43
  -1   7  -4   32.00    4.90
   1   7   4   47.34    5.90
  -1   7  -4   39.30    4.91
  -1   7  -4   44.25    4.47
   1   7   4   48.47    4.46
  -1   7  -4   37.59    5.37
   1   7   4   44.02    5.55
   1   7   4   38.38    4.58
   1   7   4   50.36    4.50
  -1   7  -4   43.19    4.07
  -1   7  -4   45.80    4.82
  -1   7  -4   44.03    4.11
   1   7   4   36.24    3.87
   1   7   4   40.45    4.50
   1   7   4   42.52    4.63
  -1   7  -5   67.41    5.65
   1   7   5   71.50    6.09
   1   7   5   79.04    5.52
  -1   7  -5   81.53    5.82
  -1   7  -5   74.00    5.10
  -1   7  -5   72.58    6.49
   1   7   5   75.19    6.83
  -1   7  -5   77.22    5.90
  -1   7  -5   72.12    5.41
   1   7   5   71.75    6.69
   1   7   5   82.00    5.82
   1   7   5   82.28    5.91
  -1   7  -5   75.37    5.22
   1   7   5   72.39    4.91
  -1   7  -5   76.65    5.31
   1   7   5   79.40    5.60
   1   7   5   75.83    5.55
   1   7   5   83.74    6.81
  -1   7  -6    7.20    4.22
  -1   7  -6   10.71    3.74
  -1   7  -6   12.95    3.95
  -1   7  -6    4.30    3.09
   1   7   6   10.34    3.80
   1   7   6    0.38    4.03
  -1   7  -6   12.41    3.26
   1   7   6   -1.69    3.59
  -1   7  -6    5.33    3.20
   1   7   6    9.96    3.60
   1   7   6   13.44    3.62
   1   7   6    8.82    4.40
  -1   7  -6    5.91    3.75
  -1   7  -6    0.35    3.33
  -1   7  -7   21.33    4.90
  -1   7  -7   25.74    4.19
  -1   7  -7   25.70    4.22
  -1   7  -7   21.39    3.49
  -1   7  -7   22.21    3.71
   1   7   7   25.04    4.18
   1   7   7   23.66    3.96
   1   7   7   32.59    4.31
   1   7   7   21.42    4.35
  -1   7  -7   18.34    3.66
   1   7   7   26.81    4.92
  -1   7  -7   27.69    4.27
  -1   7  -8   -2.09    3.53
  -1   7  -8    4.82    3.01
   1   7   8    8.31    3.84
   1   7   8    5.17    4.19
   1   7   8    7.27    3.82
  -1   7  -8    3.84    3.11
  -1   7  -8    2.40    3.12
   1   7   8    0.52    3.45
   1   7   8    6.47    3.03
  -1   7  -8    4.37    3.70
   1   7   9    2.24    2.97
   1   7   9    1.69    3.34
   1   7   9   -2.35    3.61
  -1   7  -9    2.59    3.08
   1   7   9    4.30    3.76
  -1   7  -9   -1.34    3.04
   1   7   9    3.29    4.58
  -1   7  -9    1.44    3.53
  -1   7  -9    2.56    3.49
  -1   7  -9   -4.20    4.43
  -1   7  -9    1.54    2.94
   1   7  10   15.92    3.86
   1   7  10    7.49    4.37
  -1   7 -10   12.60    3.61
  -1   7 -10   14.36    3.56
  -1   7 -10   15.98    3.20
  -1   7 -10   12.86    4.51
  -1   7 -10   10.19    3.34
   1   7  10   15.20    3.82
   1   7  10   17.92    3.28
   1   7  10   16.10    3.55
   1   7  11   22.47    3.98
  -1   7 -11   16.27    3.40
   1   7  11   25.43    4.00
   1   7  11   29.05    4.15
  -1   7 -11   16.35    3.66
  -1   7 -11   23.89    3.28
   1   7  11   23.48    4.64
  -1   7 -11   23.14    4.51
   1   7  11   20.04    3.48
  -1   7 -12   19.94    4.35
   1   7  12   14.87    3.18
   1   7  13   20.95    3.60
  -1   7 -13   11.19    2.85
   1   7  13   12.56    3.34
  -1   7 -13   10.93    3.21
   1   7  13   15.60    3.49
   1   7  13   15.54    3.01
  -1   7 -13   10.70    3.91
   1   7  13   11.28    4.24
  -1   7 -13   11.30    2.78
   1   7  13   10.22    2.94
  -1   7 -14    5.78    3.59
   1   7  14    1.60    3.77
  -1  -7 -14   -3.82    3.77
   1   7  14   -1.05    3.02
  -1   7 -14    1.47    2.76
  -1   7 -14    0.35    2.40
   1   7  14    1.70    2.98
   1   7  14    0.96    2.63
  -1   7 -14    2.44    2.55
  -1   7 -15    1.97    3.26
   1   7  15   -3.01    3.41
   1   7  15    2.69    2.80
  -1  -7 -15   -0.70    3.24
  -1   7 -15   -0.13    2.56
  -1   7 -15   -2.32    2.26
   1   7  15   -2.72    2.74
   1   7  15    0.66    2.44
  -1   7 -15    2.15    2.37
  -1   7 -16   16.22    3.25
  -1   7 -16   16.62    2.59
  -1   7 -16   19.76    2.49
   1   7  16   18.92    2.80
  -1   7 -16   16.14    2.36
  -1  -7 -16   19.20    3.07
   1   7  17   32.35    2.87
  -1   7 -17   44.60    2.85
   1   7  17   39.02    2.96
  -1   7 -17   30.38    2.74
  -1   7 -17   41.08    2.71
  -1   7 -18    1.67    1.38
   1   7  18    2.65    2.04
   1   9 -12    0.36    2.17
   1   9 -11   10.10    2.89
  -1   9  11    5.47    2.01
  -1   9  11    9.74    2.04
   1   9 -11    7.78    2.01
  -1   9  11   12.41    2.36
   1   9 -10    6.02    2.45
  -1   9  10    5.08    2.37
  -1   9  10    0.90    2.15
  -1   9  10    2.30    2.20
   1   9  -9   19.64    2.98
  -1   9   9   18.78    2.57
  -1   9   9   11.20    2.86
   1   9  -9   11.93    3.51
  -1   9   9   18.71    2.85
  -1   9   9   16.12    2.54
   1   9  -9   16.12    2.98
  -1   9   8   -1.56    2.34
  -1   9   8    1.29    2.79
   1   9  -8    3.49    3.58
  -1   9   8   -2.11    2.72
  -1   9   8   -3.06    2.38
   1   9  -8    1.32    2.81
  -1   9   7    5.93    2.55
  -1   9   7    1.24    2.97
   1   9  -7    2.87    3.78
  -1   9   7    2.04    2.78
  -1   9   7    7.97    2.56
   1   9  -7    5.53    3.07
  -1   9   6    1.72    2.42
  -1   9   6    1.44    3.01
   1   9  -6    5.02    3.22
   1   9  -6    4.18    3.95
  -1   9   6    8.31    2.80
  -1   9   6    3.56    2.48
  -1   9   5   38.86    4.07
   1   9  -5   44.35    4.39
  -1   9   5   44.83    3.84
  -1   9   5   46.17    3.70
   1   9  -5   36.88    5.02
   1   9  -4    2.47    4.36
   1   9  -4    1.75    3.36
  -1   9   4    4.09    3.18
   1   9  -4   -0.17    3.42
  -1   9   4    0.23    2.81
  -1   9   4    2.38    2.67
   1   9  -3   21.72    5.21
   1   9  -3   13.00    3.80
   1   9  -3   19.69    3.90
  -1   9   3   11.72    3.49
  -1   9   3   18.44    3.12
  -1   9   3   16.39    2.99
   1   9  -2   11.95    3.90
  -1   9   2   11.65    3.56
   1   9  -2    6.18    3.09
   1   9  -2    6.01    5.20
   1   9  -2   17.49    3.93
  -1   9   2    8.53    2.85
  -1   9   2    9.50    3.21
  -1   9   1    2.62    3.95
   1   9  -1   11.11    3.93
  -1   9   1    1.31    3.24
  -1   9   1    9.80    3.02
   1   9  -1    1.98    3.04
   1   9  -1   -0.86    5.91
  -1   9   1   15.42    4.29
  -1   9   1    1.46    2.65
  -1   9   1    6.50    3.30
   1   9  -1   -0.31    3.49
  -1   9   0   66.92    4.82
   1   9   0   52.50    4.42
  -1   9   0   47.47    4.19
   1   9   0   64.68    7.68
  -1   9   0   58.26    7.25
  -1   9   0   58.38    5.28
  -1   9   0   52.57    4.59
   1   9   0   53.48    4.82
   1   9   0   69.48    5.48
  -1   9   0   69.87    5.24
  -1   9  -1    6.62    3.67
  -1   9  -1   10.20    3.31
   1   9   1    4.02    3.08
  -1   9  -1    2.70    5.49
  -1   9  -1   12.18    4.06
   1   9   1    6.51    2.81
   1   9   1    8.95    3.52
  -1   9  -2    8.55    3.70
  -1   9  -2    8.01    3.10
   1   9   2    5.98    3.15
   1   9   2    4.27    3.49
  -1   9  -2    8.53    3.69
  -1   9  -2    3.91    5.10
   1   9   2    7.09    2.93
  -1   9  -3   51.79    4.60
   1   9   3   45.39    3.83
  -1   9  -3   39.80    4.29
  -1   9  -3   43.99    5.37
  -1   9  -4   -1.38    4.26
  -1   9  -4    5.41    3.38
  -1   9  -4    0.51    3.38
   1   9   4    1.29    3.39
   1   9   4   -0.91    2.95
  -1   9  -5   68.49    5.83
   1   9   5   68.69    4.41
  -1   9  -5   65.19    4.91
  -1   9  -5   73.54    5.30
   1   9   5   84.06    4.82
   1   9   5   66.94    5.14
   1   9   5   72.07    4.47
   1   9   6   20.22    3.41
   1   9   6   25.55    3.07
  -1   9  -6   23.32    4.32
   1   9   6   23.16    2.96
  -1   9  -6   22.93    3.32
  -1   9  -6   21.81    3.62
   1   9   6   30.21    3.39
   1   9   6   24.41    3.65
  -1   9  -7   35.09    4.41
   1   9   7   39.96    3.37
   1   9   7   34.93    3.85
   1   9   7   40.46    3.55
  -1   9  -7   40.27    3.86
   1   9   7   34.51    3.28
  -1   9  -8    7.91    3.54
   1   9   8    0.80    2.48
   1   9   8    1.06    2.87
   1   9   8   -3.13    2.73
  -1   9  -8    3.69    2.87
   1   9   8    8.33    2.83
   1   9   8    4.09    2.51
  -1   9  -9    8.17    3.30
   1   9   9    5.05    2.45
   1   9   9    6.00    2.44
   1   9   9   10.85    2.85
  -1   9  -9    6.74    2.55
   1   9   9    4.71    2.71
   1   9  10    4.07    2.22
  -1   9 -10    1.88    2.75
  -1   9 -10    0.29    2.18
   1   9  10    2.18    2.48
   1   9  10    0.15    2.18
   1   9  11    2.35    1.96
  -1   9 -11    0.95    2.58
   1   9  11    2.74    1.97
  -1   9 -11    1.98    1.91
   1   9  11    2.52    2.23
  -2   0  25    0.05    1.36
  -2   0  24    1.55    1.80
  -2   0  23   -1.50    2.11
   2   0 -23    0.61    2.34
  -2   0  23    1.63    2.37
  -2   0  22    7.91    2.47
  -2   0  22    7.06    2.79
   2   0 -22    4.04    2.68
  -2   0  22    7.01    2.70
  -2   0  21   -1.93    2.62
  -2   0  21    1.29    2.93
   2   0 -21   -0.98    2.85
  -2   0  21    0.39    2.86
  -2   0  20   52.10    4.28
  -2   0  20   50.67    4.52
  -2   0  20   51.98    4.08
  -2   0  19    1.77    3.34
  -2   0  19    1.72    2.83
  -2   0  18  186.90    9.45
   2   0 -18  184.89   10.64
   2   0 -18  193.29   10.09
   2   0 -18  200.76    9.58
  -2   0  18  209.47    9.87
  -2   0  18  216.14    9.87
  -2   0  17    3.66    3.98
   2   0 -17    0.21    4.63
   2   0 -17   -3.15    3.77
  -2   0  17    0.14    2.93
  -2   0  17   -2.02    3.28
  -2   0  17    2.05    3.17
  -2   0  16   37.30    4.67
   2   0 -16   38.10    5.09
  -2   0  16   34.95    3.53
   2   0 -16   38.33    4.32
   2   0 -16   38.03    3.77
  -2   0  16   46.69    4.01
  -2   0  16   49.12    3.96
  -2   0  15    1.19    3.53
   2   0 -15    3.46    4.20
   2   0 -15    0.29    3.32
   2   0 -15   -0.38    2.73
  -2   0  15    0.14    2.63
  -2   0  15   -0.95    2.64
   2   0 -14   15.55    2.91
  -2   0  14   16.92    2.94
  -2   0  14   13.50    2.87
  -2   0  13   -0.68    2.48
  -2   0  13    3.15    2.62
  -2   0  13    1.55    3.22
   2   0 -13    0.74    3.68
   2   0 -13   -0.42    2.40
   2   0 -13    3.54    2.81
   2   0 -13   -1.31    2.18
  -2   0  12    2.00    2.57
  -2   0  12    1.21    2.49
   2   0 -12    1.78    2.12
   2   0 -12   -0.13    3.55
   2   0 -12    0.10    2.73
   2   0 -12    1.89    2.79
   2   0 -12    1.89    2.51
  -2   0  12    4.41    3.29
   2   0 -11    0.42    2.52
  -2   0  11    0.25    1.99
   2   0 -11    2.49    2.84
   2   0 -11   -2.00    2.71
  -2   0  11    2.57    3.01
   2   0 -10   19.52    2.87
  -2   0  10   17.25    3.28
  -2   0  10   25.50    2.61
  -2   0  10   17.79    3.12
  -2   0   9    0.27    2.16
   2   0  -9    0.23    1.13
  -2   0   9    1.11    2.83
  -2   0   9    1.73    2.62
   2   0  -9    2.43    2.25
   2   0  -9    1.61    2.35
  -2   0   8  292.65   12.89
   2   0  -8  309.30   12.35
   2   0  -8  301.71   12.78
   2   0  -8  302.81   12.77
   2   0  -7    1.48    1.16
   2   0  -7    0.10    2.19
   2   0  -7   -1.18    2.22
  -2   0   7   -0.10    2.05
  -2   0   7   -0.51    2.40
   2   0  -6  506.80   20.66
   2   0  -6  511.71   20.66
  -2   0   6  498.13   20.74
  -2   0   6  512.94   20.52
  -2   0   6  507.93   20.64
  -2   0   5   -0.26    1.64
  -2   0   5    0.34    1.75
  -2   0   5    2.04    2.09
  -2   0   4  236.52   10.69
   2   0  -4  246.86   11.12
   2   0  -4  290.79   10.86
  -2   0   4  285.00   10.80
   2   0  -3    0.49    2.08
   2   0  -3    0.76    1.40
   2   0  -2    1.30    1.50
  -2   0   2    3.43    0.84
   2   0  -2    4.31    1.10
   2   0  -2    2.77    1.00
   2   0  -2    4.10    0.86
  -2   0   1    0.94    0.74
   2   0  -1    0.12    0.73
  -2   0   1    0.33    0.59
   2   0  -1    0.21    0.65
   2   0   0 1070.29   43.06
  -2   0   0 1096.10   43.06
   2   0   1   -0.04    0.76
   2   0   1    0.27    0.83
  -2   0  -1    0.01    0.72
   2   0   1    0.27    0.84
  -2   0  -2  360.65   14.85
   2   0   2  391.97   14.93
   2   0   3    0.51    1.49
  -2   0  -3   -0.62    0.95
   2   0   3    0.81    0.84
   2   0   3    0.29    1.33
  -2   0  -3    0.54    1.30
   2   0   4  175.11    7.26
  -2   0  -4  152.37    7.13
   2   0   4  167.16    7.24
   2   0   4  168.74    7.14
   2   0   4  176.33    6.88
  -2   0  -4  162.98    7.65
   2   0   5   -0.58    1.95
   2   0   5   -1.44    2.41
  -2   0  -5    0.84    2.29
  -2   0  -5    0.07    1.79
   2   0   5   -0.37    0.91
   2   0   5    0.49    2.00
   2   0   5   -0.60    1.66
  -2   0  -5    0.83    2.91
   2   0   6   54.36    3.26
   2   0   6   54.80    3.04
   2   0   6   56.56    2.48
  -2   0  -6   55.01    4.16
  -2   0  -6   55.23    2.96
  -2   0  -6   54.13    3.17
   2   0   6   55.11    3.73
  -2   0  -6   56.67    3.53
   2   0   6   53.95    3.27
   2   0   7    0.81    1.80
   2   0   7   -0.99    0.84
   2   0   7    0.70    2.12
   2   0   7   -0.71    1.74
  -2   0  -7   -0.56    1.63
  -2   0  -7    0.47    2.43
  -2   0  -7   -0.43    1.96
   2   0   7   -0.53    2.47
  -2   0  -7   -0.07    2.91
   2   0   7   -2.35    2.11
   2   0   8    3.47    1.81
   2   0   8    4.20    2.05
   2   0   8    3.17    1.88
   2   0   8    0.15    2.57
  -2   0  -8    0.74    1.62
  -2   0  -8    2.31    1.29
  -2   0  -8    2.99    3.17
  -2   0  -8    2.83    2.61
   2   0   8    1.91    1.98
  -2   0  -9    0.72    2.78
   2   0   9    0.80    2.85
  -2   0  -9   -0.42    1.72
  -2   0  -9    0.15    1.29
  -2   0  -9   -0.82    2.08
  -2   0  -9   -2.37    3.33
   2   0   9    0.43    2.27
   2   0   9   -1.03    2.27
  -2   0 -10   23.32    3.21
   2   0  10   26.08    2.60
   2   0  10   30.29    3.61
  -2   0 -10   27.98    2.34
  -2   0 -10   26.84    2.58
  -2   0 -10   29.23    4.10
   2   0  10   18.44    2.77
   2   0  10   22.15    2.42
   2   0  11    1.10    2.17
  -2   0 -11   -1.24    3.02
   2   0  11    4.32    2.64
   2   0  11    1.84    2.04
   2   0  11   -2.20    2.89
  -2   0 -11    0.34    1.85
   2   0  11    0.66    2.46
  -2   0 -11    1.93    3.67
  -2   0 -11    1.72    2.29
  -2   0 -12   79.20    6.05
   2   0  12   81.92    5.77
   2   0  12  108.19    5.48
  -2   0 -12  106.77    5.84
  -2   0 -12  100.76    5.26
   2   0  12  109.85    5.48
   2   0  12  102.93    5.31
  -2   0 -13    0.41    2.49
  -2   0 -13   -1.31    3.11
   2   0  13    1.28    2.40
   2   0  13    0.83    2.55
   2   0  14   10.79    2.60
  -2   0 -14    7.65    3.47
  -2   0 -14    7.79    4.08
   2   0  14   13.00    2.94
   2   0  15   -1.84    2.96
   2   0  15   -0.38    2.58
  -2   0 -15   -2.52    3.42
  -2   0 -15    1.58    4.26
   2   0  15    1.36    2.86
   2   0  16   10.54    3.29
  -2   0 -16    3.19    4.62
   2   0  16   15.00    3.50
   2   0  16    8.19    2.83
  -2   0 -17    0.74    4.34
   2   0  17   -0.47    3.31
   2   0  17   -2.01    2.83
   2   0  17    1.36    3.08
  -2   0 -17   -0.22    4.49
  -2   0 -18  151.99    9.22
   2   0  18  169.04    8.43
   2   0  18  175.69    8.60
   2   0  18  172.30    8.58
  -2   0 -18  163.35    8.50
   2   0  19    2.75    2.95
   2   0  19    1.47    3.14
   2   0  19   -1.43    3.16
  -2   0 -19    4.05    3.10
   2   0  20   59.00    4.48
  -2   0 -20   50.94    4.20
   2   0  20   56.67    4.22
  -2   0 -21    0.86    2.66
   2   0  21    1.52    2.86
  -2   0 -22    7.87    2.40
   2   0  22    7.17    2.38
   2   0  22    1.20    2.66
   2   0  23   -1.90    1.93
   2   0  23    1.38    2.26
   2   0  24    1.88    1.56
   2   2 -24    8.97    2.76
   2   2 -24    6.21    2.40
  -2   2  24   10.27    1.81
   2   2 -23    2.65    2.93
  -2   2  23   -0.17    1.89
  -2  -2  23   -1.24    1.68
  -2  -2  23    2.30    2.35
  -2   2  22   84.49    5.40
  -2  -2  22  112.37    5.72
   2   2 -22  114.03    5.56
   2  -2 -22   97.96    5.40
  -2  -2  22   98.63    5.15
  -2   2  22  113.88    5.49
  -2  -2  21   22.11    2.67
  -2   2  21   16.33    3.24
   2  -2 -21   22.14    3.03
   2   2 -21   16.99    3.06
  -2  -2  21   21.44    3.36
   2  -2 -21   11.93    4.43
  -2  -2  21   22.65    3.07
  -2   2  21   27.65    3.15
   2  -2 -20    3.48    4.86
   2   2 -20    4.86    2.82
  -2  -2  20    1.02    3.06
  -2  -2  20    0.56    2.88
  -2   2  20    0.41    2.88
  -2   2  20    0.13    2.69
   2  -2 -20   -1.05    3.79
  -2  -2  20    2.83    2.39
   2   2 -19    5.24    2.94
  -2   2  19    6.61    2.79
   2  -2 -19    4.79    4.06
  -2  -2  19    5.04    2.64
   2  -2 -19    8.24    5.26
  -2  -2  19    6.19    3.06
  -2   2  19    6.73    3.12
   2  -2 -18  125.25    7.66
   2  -2 -18  103.43    8.48
   2   2 -18  122.66    6.94
  -2  -2  18  126.02    6.49
  -2   2  18  121.58    6.64
  -2   2  18  129.67    6.92
  -2  -2  18  118.49    6.79
  -2  -2  17   84.86    5.21
  -2   2  17   75.56    5.13
  -2  -2  17   70.13    4.65
  -2   2  17   68.57    4.87
   2  -2 -17   70.48    5.91
   2   2 -17   70.75    5.10
  -2   2  17   80.32    5.14
  -2  -2  17   74.29    5.07
   2  -2 -17   67.12    6.96
  -2  -2  16  111.54    6.30
  -2   2  16  104.46    6.14
  -2   2  16  111.13    6.22
  -2  -2  16  106.74    5.90
   2   2 -16  108.77    6.21
   2  -2 -16  116.83    7.03
   2  -2 -16  113.63    6.06
  -2   2  16  112.25    6.20
  -2  -2  16  103.79    6.24
   2  -2 -16  109.65    7.95
  -2  -2  15   11.76    2.60
   2  -2 -15   10.37    3.63
  -2   2  15   18.43    3.01
  -2  -2  15   13.32    3.05
   2   2 -15    6.18    2.71
   2  -2 -15   11.86    2.81
   2   2 -15   13.52    2.35
   2   2 -15   11.73    3.02
  -2   2  15   14.80    3.13
  -2   2  15   12.30    2.96
  -2  -2  15   15.25    3.14
  -2   2  15   10.41    4.07
  -2  -2  14   36.57    3.52
  -2   2  14   38.76    3.57
   2   2 -14   38.67    3.49
   2  -2 -14   36.41    3.96
   2   2 -14   44.60    3.59
   2  -2 -14   43.95    3.55
  -2  -2  14   37.13    3.57
  -2   2  14   36.93    3.55
  -2   2  14   39.06    3.67
  -2   2  14   41.94    4.46
  -2  -2  13   39.43    3.17
  -2  -2  13   36.84    3.39
  -2   2  13   35.65    3.39
  -2   2  13   37.89    3.39
   2   2 -13   40.36    3.06
   2  -2 -13   39.79    3.39
   2   2 -13   41.98    3.43
  -2   2  13   45.05    3.61
  -2   2  13   44.55    4.36
  -2  -2  12  328.80   14.12
  -2   2  12  335.48   14.31
  -2   2  12  332.55   14.36
  -2  -2  12  335.23   14.32
   2  -2 -12  338.36   14.53
   2  -2 -12  324.50   14.69
  -2   2  12  353.70   14.38
  -2  -2  12  335.11   14.32
   2   2 -12  336.85   14.28
   2  -2 -12  322.60   14.20
   2   2 -12  317.06   14.38
  -2   2  12  333.44   14.90
   2  -2 -11    5.31    2.91
   2  -2 -11    5.08    2.81
  -2  -2  11    4.77    2.01
   2   2 -11    6.05    2.47
  -2   2  11    1.55    2.16
  -2  -2  11    4.89    2.34
  -2   2  11    2.61    2.27
  -2  -2  11    2.85    2.26
  -2   2  11    5.99    2.71
  -2   2  11    3.41    3.24
  -2  -2  11    7.83    2.74
   2   2 -11    4.89    2.27
   2   2 -10  943.83   37.06
  -2   2  10  873.57   37.03
   2  -2 -10  919.01   37.27
   2  -2 -10  934.23   37.20
  -2   2  10  937.38   37.03
  -2  -2  10  933.82   37.03
   2   2 -10  954.93   36.90
  -2  -2  10  898.44   37.11
  -2   2  10  950.07   37.48
   2   2 -10  906.16   36.82
   2   2 -10  881.04   37.10
  -2   2  10  872.20   37.10
   2   2 -10  888.00   36.82
   2   2  -9    3.21    1.82
  -2   2   9    2.94    2.40
  -2  -2   9    1.48    2.07
  -2   2   9    4.58    2.10
   2   2  -9   -0.21    2.26
   2  -2  -9   -1.19    2.63
   2  -2  -9   -1.73    2.59
  -2   2   9    0.25    2.39
   2   2  -9    1.41    1.70
   2   2  -9    3.73    2.78
  -2  -2   9   -1.59    2.47
  -2   2   9    1.76    3.22
  -2   2   9    2.31    2.49
  -2   2   9   -1.14    2.68
   2   2  -9   -0.99    2.36
   2   2  -9    0.58    1.62
  -2   2   8  851.76   35.27
  -2   2   8  856.77   35.19
  -2   2   8  887.57   35.10
  -2  -2   8  889.70   35.10
   2   2  -8  899.40   35.08
   2  -2  -8  872.91   35.45
   2   2  -8  879.59   35.10
   2  -2  -8  896.06   35.35
   2  -2  -8  865.69   35.22
   2  -2  -8  872.75   35.23
   2   2  -8  856.10   35.02
  -2   2   8  861.58   35.26
   2   2  -8  878.79   35.02
   2   2  -8  821.93   35.19
   2   2  -8  844.71   35.28
  -2   2   8  878.59   35.46
   2  -2  -8  885.88   35.53
  -2   2   8  869.25   35.48
  -2   2   8  852.20   34.97
   2   2  -7   69.48    4.25
   2   2  -7   77.28    3.67
  -2   2   7   70.85    4.35
   2  -2  -7   72.67    4.80
  -2   2   7   71.79    4.05
  -2   2   7   69.43    4.23
   2  -2  -7   67.30    4.63
   2   2  -7   73.48    3.77
  -2   2   7   68.92    3.33
   2   2  -7   72.44    3.24
   2  -2  -7   73.74    4.05
   2  -2  -7   75.72    4.07
   2   2  -7   68.33    3.78
   2   2  -7   72.01    3.83
  -2   2   7   73.51    4.55
  -2   2   7   66.76    3.31
  -2  -2   7   79.27    3.81
  -2   2   7   79.89    3.81
   2   2  -7   69.77    3.68
   2   2  -6  349.97   14.87
   2   2  -6  375.42   15.33
   2   2  -6  367.85   15.46
  -2   2   6  345.58   14.92
   2  -2  -6  345.95   15.13
  -2   2   6  342.08   14.84
  -2   2   6  343.60   14.90
   2   2  -6  341.76   14.91
   2   2  -6  390.08   14.46
   2   2  -6  346.48   14.66
   2  -2  -6  347.10   15.05
  -2   2   6  345.23   14.42
   2   2  -6  375.43   14.69
  -2   2   6  357.57   14.94
  -2   2   6  359.54   15.02
   2  -2  -6  347.34   14.77
   2   2  -6  341.08   14.68
   2   2  -6  340.82   14.69
   2   2  -6  346.30   14.83
  -2   2   6  350.44   15.02
  -2   2   6  350.40   14.45
  -2  -2   6  391.90   14.67
  -2   2   6  372.50   14.65
   2   2  -6  350.30   14.64
  -2   2   5   84.38    4.82
   2   2  -5   96.25    4.54
   2   2  -5   96.57    5.21
  -2   2   5  104.43    5.71
   2   2  -5   99.27    5.33
  -2   2   5   95.48    4.61
   2  -2  -5   92.05    4.98
   2   2  -5   73.31    3.90
   2   2  -5   88.87    4.49
  -2   2   5   92.48    4.57
   2   2  -5   89.02    4.99
   2   2  -5   86.27    4.16
  -2   2   5   86.83    3.82
   2   2  -5   84.75    4.10
  -2   2   5   70.88    4.61
  -2   2   5   75.59    4.47
   2  -2  -5   80.43    4.29
  -2   2   5   75.04    4.32
  -2   2   5   78.26    4.40
   2   2  -5   79.24    4.72
   2   2  -5   75.49    4.21
  -2   2   5   94.87    3.92
   2   2  -5   96.43    4.27
   2   2  -5  103.69    4.29
   2   2  -5   92.72    4.44
  -2   2   5   83.09    4.03
  -2  -2   5   75.81    4.00
  -2   2   4 9599.69  380.65
   2   2  -4 9466.21  380.57
   2   2  -4 9509.04  380.79
  -2   2   4 9582.48  380.79
   2   2  -4 9678.08  380.79
  -2   2   4 9629.41  380.57
  -2   2   4 9486.44  380.49
   2   2  -4 9594.98  380.78
   2   2  -4 9505.59  380.60
   2   2  -4 9505.86  380.52
  -2   2   4 9297.23  380.35
   2   2  -4 9564.40  380.56
  -2   2   4 9474.60  380.64
  -2   2   4 9503.30  380.66
   2   2  -4 9545.52  380.42
   2   2  -4 9999.00  380.44
   2   2  -4 9676.96  380.42
  -2   2   4 9238.53  380.55
   2   2  -4 9741.15  380.63
  -2   2   4 9384.53  380.64
   2   2  -4 9781.02  380.58
   2   2  -4 9560.64  380.53
   2   2  -4 9468.46  380.52
  -2   2   4 9498.25  380.40
  -2   2   4 9814.19  380.40
   2   2  -4 9692.01  380.37
  -2  -2   4 9734.53  380.39
   2   2  -4 9690.47  380.55
  -2   2   4 9609.58  380.51
  -2   2   3  992.99   42.25
   2  -2  -3 1026.95   42.28
   2   2  -3 1009.78   42.34
  -2   2   3 1027.23   42.62
   2   2  -3 1024.06   42.59
   2   2  -3 1041.30   42.67
  -2   2   3 1024.05   42.46
  -2   2   3 1052.17   42.29
  -2   2   3 1092.29   42.52
  -2   2   3 1100.33   42.40
  -2   2   3 1059.81   42.51
   2   2  -3 1024.59   42.42
   2   2  -3 1082.97   42.63
   2   2  -3 1029.52   42.34
  -2   2   3 1025.77   42.20
  -2   2   3 1069.10   42.56
  -2   2   3 1053.76   42.50
   2   2  -3 1073.15   42.37
  -2   2   3 1068.05   42.54
   2   2  -3 1054.00   42.21
   2   2  -3 1145.14   42.34
   2   2  -3 1120.57   42.33
   2   2  -3 1099.77   42.47
  -2   2   3 1067.51   42.50
   2   2  -3  994.94   42.36
   2   2  -3 1042.95   42.40
  -2   2   3 1061.17   42.47
   2   2  -3 1061.77   42.15
  -2   2   3 1082.37   42.18
   2  -2  -3 1073.84   42.16
  -2  -2   3 1085.99   42.18
   2   2  -3 1106.83   42.42
  -2   2   3 1042.77   42.32
   2   2  -2 1642.56   63.27
   2   2  -2 1587.43   63.22
   2   2  -2 1584.67   63.26
   2   2  -2 1643.86   63.45
   2   2  -2 1620.60   63.53
   2   2  -2 1643.36   63.37
  -2   2   2 1608.78   63.17
  -2   2   2 1589.97   63.35
   2   2  -2 1598.05   63.52
  -2   2   2 1487.83   63.38
   2   2  -2 1599.78   63.05
   2   2  -2 1585.36   63.31
   2   2  -2 1643.10   63.50
  -2   2   2 1646.26   63.15
  -2   2   2 1576.92   63.42
   2   2  -2 1532.00   62.97
   2   2  -2 1579.08   63.28
   2   2  -2 1592.92   63.13
  -2   2   2 1566.45   63.37
  -2   2   2 1565.54   63.24
   2   2  -2 1547.79   63.47
   2   2  -2 1581.76   63.05
   2   2  -2 1610.52   63.06
   2  -2  -2 1574.88   63.01
   2   2  -2 1604.99   63.25
   2   2  -2 1594.12   63.24
  -2   2   2 1574.43   63.03
  -2   2   2 1601.13   63.26
   2   2  -2 1573.92   63.27
   2   2  -2 1563.25   63.28
   2   2  -2 1580.15   63.32
  -2   2   2 1630.31   63.39
   2   2  -1   74.50    3.39
   2   2  -1   68.74    3.42
   2   2  -1   68.16    4.22
  -2   2   1   67.20    4.08
  -2   2   1   65.99    3.25
   2   2  -1   71.99    3.75
   2   2  -1   74.08    4.20
  -2   2   1   62.39    3.67
  -2   2   1   58.71    3.79
   2   2  -1   71.81    3.15
  -2   2   1   62.43    3.88
  -2   2   1   63.76    3.43
   2   2  -1   68.91    3.62
   2   2  -1   69.50    3.26
  -2   2   1   66.79    3.29
   2   2  -1   70.15    3.17
   2   2  -1   64.57    4.16
  -2   2   1   58.05    3.94
  -2   2   1   64.73    3.57
   2   2  -1   57.68    4.19
   2   2  -1   73.55    3.65
   2   2  -1   72.52    3.16
   2   2  -1   67.77    3.56
  -2   2   1   64.53    3.78
  -2   2   1   63.36    3.62
   2   2  -1   73.41    3.51
  -2   2   1   62.67    3.57
   2   2  -1   68.67    3.18
   2   2  -1   68.49    3.13
   2   2  -1   64.05    3.59
   2   2   0  633.90   25.51
  -2   2   0  640.03   25.48
   2   2   0  639.10   25.49
   2   2   0  633.03   25.87
  -2   2   0  642.69   25.76
  -2   2   0  618.35   25.47
   2   2   0  658.07   25.80
   2   2   0  658.71   25.64
  -2   2   0  654.86   25.52
   2   2   0  642.84   25.47
   2   2   0  621.87   25.43
   2   2   0  635.91   25.52
   2   2   0  619.36   25.86
  -2   2   0  621.46   25.75
  -2   2   0  643.03   25.57
  -2   2   0  629.08   25.78
   2   2   0  631.43   25.76
  -2  -2   0  637.13   25.24
  -2   2   0  605.60   25.23
   2   2   0  618.70   25.24
   2  -2   0  640.65   25.25
  -2   2   0  654.12   25.69
   2   2   0  653.65   25.44
   2   2   0  671.94   25.61
  -2   2   0  640.38   25.61
   2  -2   0  642.41   25.27
  -2   2   0  652.93   25.57
  -2   2   0  623.22   25.55
   2   2   0  661.38   25.52
   2   2   1 1513.67   57.10
  -2   2  -1 1446.43   56.84
  -2   2  -1 1416.49   56.74
  -2   2  -1 1449.84   56.99
   2   2   1 1360.88   56.85
   2   2   1 1388.92   56.88
   2   2   1 1393.94   56.90
  -2   2  -1 1446.72   56.84
   2   2   1 1455.35   56.81
   2   2   1 1432.12   56.79
   2   2   1 1434.28   57.06
   2   2   1 1391.44   56.91
   2   2   1 1379.19   56.84
  -2   2  -1 1418.75   56.99
  -2  -2  -1 1462.00   56.53
  -2   2  -1 1384.28   56.72
   2   2   1 1463.47   56.74
   2   2   1 1453.86   56.79
   2   2   1 1375.83   56.85
   2   2   1 1355.51   56.75
  -2   2  -1 1453.47   56.78
   2   2   1 1451.55   56.74
   2  -2   1 1361.68   56.61
  -2   2  -1 1400.01   56.82
  -2   2  -1 1474.89   56.93
  -2   2  -2  642.86   26.69
  -2   2  -2  645.02   26.76
   2   2   2  661.30   27.00
  -2   2  -2  613.86   26.54
  -2   2  -2  650.32   26.82
  -2   2  -2  663.92   26.72
  -2   2  -2  666.76   26.72
   2   2   2  650.84   26.66
  -2   2  -2  699.44   26.59
   2   2   2  695.72   26.72
   2   2   2  693.69   26.79
   2   2   2  632.32   26.72
   2   2   2  657.54   26.59
   2   2   2  661.13   26.92
  -2   2  -2  614.30   26.88
  -2   2  -2  660.27   26.56
   2   2   2  672.16   26.80
   2   2   2  658.11   26.70
   2   2   2  638.03   26.57
  -2   2  -2  634.06   26.59
   2   2   2  672.63   26.62
   2  -2   2  692.48   26.42
   2   2   2  679.31   26.41
   2   2   2  663.73   26.71
   2   2   2  652.86   26.76
   2   2   2  661.00   26.81
  -2   2  -3   75.86    3.80
   2   2   3   88.12    4.36
   2   2   3   85.98    4.12
   2   2   3   87.61    4.35
  -2   2  -3   93.63    3.84
   2   2   3   72.32    4.19
   2   2   3   82.97    4.28
  -2   2  -3   81.38    4.23
  -2  -2  -3   77.26    3.83
   2   2   3   76.51    3.51
   2   2   3   77.55    3.91
  -2   2  -3   75.61    3.86
  -2  -2  -3   81.19    3.39
  -2   2  -3   78.64    3.88
   2   2   3   83.40    4.37
   2   2   3   86.55    4.58
   2   2   3   86.53    4.14
  -2   2  -3   72.41    3.93
   2   2   3   71.00    3.82
   2   2   3   74.48    5.17
  -2   2  -3   74.22    4.32
  -2   2  -3   83.79    4.73
   2   2   3   89.96    4.42
  -2   2  -3   89.15    3.99
   2   2   3   84.11    3.63
   2   2   4  945.30   37.99
  -2   2  -4  953.14   37.64
  -2   2  -4  989.58   37.59
  -2   2  -4  934.24   37.37
   2   2   4  940.88   37.64
   2   2   4  942.93   37.57
  -2   2  -4  953.85   37.27
   2   2   4  910.64   37.49
   2   2   4  934.77   37.38
  -2   2  -4  975.65   37.57
   2   2   4  945.08   37.42
   2   2   4  885.15   37.13
  -2  -2  -4  925.15   37.34
  -2  -2  -4  923.80   37.18
  -2   2  -4  952.82   37.43
  -2   2  -4  958.05   37.44
  -2   2  -4  983.30   37.39
   2   2   4  928.88   37.27
  -2  -2  -4  955.05   37.47
   2   2   4  925.83   37.70
   2   2   4  927.13   37.60
   2   2   4  912.58   37.50
   2   2   4  894.64   37.30
   2  -2   4  918.21   37.32
   2   2   4  938.37   37.68
  -2   2  -4  998.16   37.51
   2   2   5  301.89   12.89
  -2   2  -5  305.41   12.73
  -2   2  -5  321.87   12.67
   2   2   5  308.45   12.69
   2   2   5  313.22   12.81
   2   2   5  305.05   12.53
   2  -2   5  317.60   12.56
   2   2   5  301.56   12.52
   2  -2   5  301.70   12.54
  -2   2  -5  299.22   12.27
  -2   2  -5  306.48   12.67
  -2  -2  -5  305.97   12.38
  -2   2  -5  290.74   12.60
  -2  -2  -5  315.50   12.77
  -2  -2  -5  306.29   12.59
   2  -2   5  297.74   12.49
  -2   2  -5  310.14   12.62
  -2   2  -5  314.12   12.57
   2   2   5  306.65   12.44
  -2   2  -5  288.58   12.49
   2   2   5  294.31   12.87
  -2   2  -6 1547.52   62.16
   2  -2   6 1539.54   62.23
   2   2   6 1548.16   62.22
   2   2   6 1569.98   62.50
   2   2   6 1563.71   62.29
   2   2   6 1588.59   62.39
  -2  -2  -6 1543.68   62.09
  -2   2  -6 1530.46   62.25
  -2   2  -6 1557.06   62.21
  -2   2  -6 1602.26   62.42
  -2   2  -6 1620.76   62.36
  -2  -2  -6 1551.63   62.28
  -2  -2  -6 1573.53   62.40
   2  -2   6 1555.27   62.19
   2  -2   6 1612.36   62.26
   2   2   6 1561.21   62.23
  -2   2  -6 1534.73   62.19
   2   2   6 1517.99   62.13
   2   2   6 1572.34   62.49
   2   2   6 1534.08   62.38
   2   2   7  162.31    7.01
   2  -2   7  170.83    7.05
  -2   2  -7  154.50    7.13
   2   2   7  150.87    7.37
  -2   2  -7  145.03    6.93
  -2   2  -7  155.85    7.12
  -2  -2  -7  159.88    6.81
  -2   2  -7  160.28    7.32
  -2   2  -7  153.72    6.83
  -2  -2  -7  147.77    7.23
  -2  -2  -7  158.80    7.11
   2   2   7  157.50    7.20
   2   2   7  162.71    7.02
   2  -2   7  161.16    7.02
   2   2   7  171.76    7.28
  -2   2  -7  149.45    6.75
   2   2   7  159.61    6.85
  -2   2  -7  161.13    6.93
   2  -2   7  162.58    6.93
   2  -2   7  153.44    6.94
  -2   2  -8  589.23   24.06
   2  -2   8  604.11   24.28
   2   2   8  581.04   24.44
  -2  -2  -8  592.30   24.13
  -2   2  -8  582.77   24.37
  -2   2  -8  585.26   24.24
   2  -2   8  600.94   24.32
   2   2   8  611.98   24.32
  -2   2  -8  627.92   24.54
  -2  -2  -8  618.45   24.40
  -2  -2  -8  594.41   24.52
   2  -2   8  598.75   24.22
   2  -2   8  586.23   24.30
   2   2   8  593.55   24.42
   2   2   8  594.79   24.30
   2   2   8  594.00   24.17
  -2   2  -8  593.29   24.40
   2   2   8  588.03   24.55
   2   2   8  589.17   24.38
   2   2   9   20.26    2.85
   2   2   9   21.75    2.58
   2   2   9   24.13    2.35
   2  -2   9   24.40    2.64
   2   2   9   19.57    2.89
   2   2   9   20.36    2.55
  -2   2  -9   21.76    3.16
  -2   2  -9   30.34    2.64
   2   2   9   21.16    2.54
   2  -2   9   21.76    2.59
   2  -2   9   23.97    2.35
  -2   2  -9   23.94    2.76
  -2   2  -9   26.30    2.27
  -2   2 -10  166.34    7.79
  -2   2 -10  163.11    7.56
  -2  -2 -10  174.60    7.56
  -2   2 -10  180.95    8.11
  -2  -2 -10  164.19    8.10
   2   2  10  163.17    7.68
   2   2  10  177.77    7.63
   2  -2  10  172.56    7.63
  -2   2 -10  166.20    7.78
   2   2  10  159.32    7.87
   2  -2  10  162.84    7.75
   2   2  10  166.18    7.89
   2   2  10  172.55    7.78
   2   2  11   34.04    3.00
   2  -2  11   32.74    3.04
   2   2  11   29.19    3.22
   2  -2  11   30.84    2.76
  -2   2 -11   29.58    3.01
  -2  -2 -11   30.39    2.62
  -2   2 -11   32.37    2.59
  -2  -2 -11   34.65    3.74
   2   2  11   28.99    3.14
   2  -2  11   32.28    2.96
   2   2  11   31.57    2.96
  -2   2 -11   32.78    3.55
  -2   2 -12  157.92    8.15
   2   2  12  157.20    7.95
  -2   2 -12  175.62    7.69
  -2  -2 -12  169.59    7.67
  -2   2 -12  161.17    7.99
   2   2  12  171.64    7.77
   2   2  12  167.66    7.99
   2  -2  12  169.24    7.95
   2   2  12  170.75    7.98
   2   2  12  168.80    7.83
   2  -2  12  164.49    7.74
  -2  -2 -12  168.66    8.44
   2   2  13  111.59    5.62
   2   2  13  108.86    5.81
   2  -2  13  109.69    5.85
   2   2  13  112.77    5.80
  -2   2 -13   98.52    5.35
  -2   2 -13   95.74    5.79
  -2  -2 -14  747.32   32.97
  -2   2 -14  743.73   32.18
   2   2  14  798.02   32.02
   2   2  14  797.75   32.12
   2   2  14  803.80   32.21
   2  -2  14  802.13   32.19
  -2  -2 -14  764.85   32.50
   2  -2  14  748.54   31.98
   2   2  14  782.86   32.08
  -2  -2 -15  105.88    6.95
  -2   2 -15  117.93    6.39
   2   2  15  104.08    6.01
   2  -2  15  103.91    5.94
  -2  -2 -15   97.19    7.51
   2   2  15  117.80    6.19
   2   2  15  111.73    6.22
   2  -2  15  114.80    6.28
  -2  -2 -16    2.25    5.26
   2  -2  16    3.95    3.23
   2  -2  16   10.96    3.15
   2   2  16   10.03    3.18
  -2  -2 -16    5.68    4.14
   2   2  16    9.99    2.91
   2  -2  16    6.22    2.81
   2  -2  17   27.56    3.40
  -2  -2 -17   26.07    4.78
   2   2  17   28.71    3.37
   2  -2  17   28.56    4.04
  -2  -2 -17   19.56    5.68
   2  -2  17   19.41    3.57
   2   2  17   25.24    3.61
  -2   2 -17   24.67    3.68
   2  -2  18   16.22    2.96
   2   2  18   17.32    3.06
  -2  -2 -18   16.36    3.17
  -2   2 -18   17.98    3.21
  -2  -2 -18   11.35    4.34
  -2  -2 -18   21.95    5.48
   2  -2  19    0.13    2.58
   2   2  19    3.40    2.74
  -2   2 -19    1.82    2.83
  -2  -2 -19   -2.43    2.82
   2  -2  19    0.61    3.05
  -2  -2 -19   -3.16    4.91
   2   2  19    3.36    3.28
   2  -2  20   22.53    3.46
   2   2  20   12.10    3.18
   2   2  20   15.55    2.75
  -2   2 -20   12.73    2.82
   2  -2  21   40.89    3.76
   2   2  21   38.97    3.23
   2  -2  21   34.89    3.07
  -2  -2 -21   44.53    4.58
   2   2  21   28.87    3.37
  -2   2 -21   39.10    3.41
   2  -2  22   96.73    5.20
   2   2  22  108.02    5.40
  -2  -2 -22   92.77    5.92
   2  -2  23   23.67    2.70
  -2   2 -23   14.44    2.81
   2  -2  23   15.55    1.92
   2   2  23   21.04    2.20
   2   2  24   11.91    1.58
   2   4 -23    1.86    2.09
  -2   4  23    0.67    2.07
   2   4 -23    1.45    1.35
   2   4 -23    0.06    1.51
  -2   4  22   10.41    2.35
  -2   4  22    4.04    2.95
   2  -4 -22    7.07    3.27
   2  -4 -22    9.73    2.85
   2   4 -22    7.45    3.07
   2   4 -22    9.43    2.95
   2   4 -22   13.14    2.78
  -2   4  21    3.17    1.83
   2   4 -21    3.50    2.22
  -2   4  21    3.27    2.66
  -2   4  21   -2.21    3.35
  -2  -4  21    1.33    2.36
   2  -4 -21    5.55    3.68
   2   4 -21   -3.80    3.64
   2   4 -21   -0.63    3.31
   2   4 -21   -2.96    3.11
   2   4 -20    5.80    3.41
  -2  -4  20    3.25    2.60
   2  -4 -20   -2.30    4.24
  -2   4  20   -1.65    2.88
   2   4 -20    4.14    3.64
  -2   4  20    2.78    2.06
   2  -4 -20    0.42    3.26
  -2  -4  19   13.89    3.03
   2   4 -19   11.17    2.63
   2   4 -18   13.24    2.73
   2   4 -18    7.21    4.50
   2  -4 -18   10.41    5.41
  -2  -4  18    6.45    3.00
  -2   4  18    9.96    2.56
   2  -4 -18    6.14    3.99
  -2   4  18    6.76    3.14
   2   4 -18    6.41    4.34
   2   4 -17   17.86    4.63
  -2   4  17   22.44    2.98
   2  -4 -17   20.17    4.21
   2  -4 -17   22.77    5.63
   2   4 -17   21.93    3.06
   2   4 -17   25.70    3.02
  -2   4  17   25.09    3.63
   2   4 -16    4.38    4.22
  -2   4  16    5.47    2.59
   2  -4 -16    3.35    4.01
   2   4 -16   -2.56    2.53
   2   4 -16    4.20    2.71
  -2   4  16    2.89    3.39
  -2   4  16    0.30    3.17
   2   4 -15   27.78    4.84
   2  -4 -15   30.55    4.71
  -2   4  15   36.33    3.35
  -2   4  15   23.52    3.98
  -2   4  15   32.65    4.04
   2   4 -15   32.43    3.39
   2   4 -15   38.45    3.51
   2   4 -14    3.06    2.60
  -2   4  14    6.03    3.37
  -2   4  13   27.25    3.86
  -2   4  13   27.15    4.10
  -2   4  13   33.23    3.84
   2   4 -13   25.00    2.94
   2   4 -13   25.36    3.00
   2   4 -13   27.20    4.69
   2  -4 -13   20.85    3.60
   2  -4 -13   26.09    4.17
   2  -4 -12    2.48    2.89
   2  -4 -12   -1.91    3.37
  -2   4  12    4.49    3.10
  -2   4  12    3.84    3.41
   2   4 -12    4.63    2.87
  -2   4  12    0.29    2.99
   2   4 -12    2.37    2.25
   2   4 -12    3.21    2.31
   2   4 -12   -1.60    3.79
  -2   4  12    4.90    2.85
  -2   4  11    3.44    3.31
   2  -4 -11   -1.04    3.17
  -2   4  11    3.68    3.17
   2   4 -11    0.13    2.59
   2   4 -11    3.37    2.31
   2   4 -11    0.81    2.19
  -2   4  11    2.16    2.95
   2   4 -11    3.18    1.98
  -2   4  11   -1.64    2.89
   2   4 -11    0.21    3.95
  -2   4  10   63.73    4.74
   2   4 -10   58.19    3.68
  -2   4  10   60.29    4.57
   2   4 -10   67.03    4.76
   2   4 -10   67.10    4.18
   2   4 -10   48.27    5.10
   2  -4 -10   57.78    4.13
   2  -4  -9   46.90    4.08
   2  -4  -9   45.20    3.66
   2   4  -9   47.57    3.36
  -2   4   9   48.30    3.60
  -2   4   9   53.83    4.19
  -2   4   9   46.85    4.14
  -2   4   9   52.50    4.21
   2   4  -9   48.54    3.16
   2   4  -9   45.21    3.35
  -2   4   8   36.78    3.76
  -2   4   8   43.55    3.81
  -2   4   8   41.98    3.35
  -2   4   8   43.25    3.87
   2   4  -8   38.99    3.13
  -2   4   8   40.69    4.68
   2   4  -8   41.51    2.78
   2   4  -8   40.65    2.93
   2  -4  -8   40.42    3.25
   2  -4  -8   40.00    3.64
   2   4  -8   31.93    5.44
  -2   4   8   30.06    3.65
   2   4  -8   34.89    3.78
   2   4  -8   37.96    3.07
   2   4  -8   38.58    3.26
   2   4  -8   38.81    4.31
   2   4  -7    5.16    2.85
   2   4  -7    2.70    3.81
   2   4  -7    4.65    4.13
   2   4  -7   -2.62    3.31
  -2   4   7    5.38    2.82
  -2   4   7    5.44    3.01
  -2   4   7    6.05    2.96
   2   4  -7    2.30    2.12
   2   4  -7    4.65    3.46
   2   4  -7    5.10    1.74
  -2   4   7    7.89    3.69
  -2   4   7    3.73    3.11
   2  -4  -7    3.86    2.42
   2   4  -7    7.44    2.09
   2  -4  -7    5.55    2.65
  -2   4   7    5.53    2.98
   2   4  -7    3.11    2.87
   2   4  -7    7.26    2.37
   2   4  -7    1.84    2.07
   2   4  -7    1.48    2.16
  -2   4   7    3.46    2.40
   2   4  -6  797.81   34.01
   2   4  -6  823.17   33.24
   2   4  -6  838.31   33.58
  -2   4   6  825.93   33.67
  -2   4   6  839.61   34.38
   2   4  -6  815.23   33.98
   2   4  -6  837.06   33.63
   2   4  -6  813.51   33.65
  -2   4   6  845.50   33.60
   2   4  -6  781.55   33.84
   2   4  -6  804.89   34.10
   2   4  -6  834.66   33.32
   2   4  -6  820.29   33.26
   2   4  -6  761.73   33.96
  -2   4   6  840.01   33.68
  -2   4   6  807.13   33.76
   2  -4  -6  795.05   33.22
  -2   4   6  806.55   33.62
   2   4  -6  821.23   33.43
   2   4  -6  832.74   33.34
   2   4  -6  831.09   33.34
   2   4  -6  825.12   33.96
   2   4  -6  812.43   33.47
   2   4  -5  590.57   25.66
  -2   4   5  593.20   24.88
   2   4  -5  594.92   25.31
  -2   4   5  629.44   25.46
   2   4  -5  630.57   25.09
   2   4  -5  629.98   25.34
   2   4  -5  597.68   25.74
   2   4  -5  625.12   25.06
   2   4  -5  595.18   25.86
  -2   4   5  617.33   25.55
  -2   4   5  636.00   25.47
   2   4  -5  602.94   25.70
   2   4  -5  617.45   24.98
   2   4  -5  611.40   24.97
  -2   4   5  604.61   25.42
   2   4  -5  618.63   25.22
   2   4  -5  636.26   25.05
   2   4  -5  621.73   25.10
  -2   4   5  610.17   26.06
   2   4  -5  622.84   25.71
  -2   4   5  590.99   25.69
   2   4  -5  614.37   25.34
   2   4  -5  601.57   25.19
   2   4  -5  579.37   24.98
   2   4  -4  425.48   18.30
   2   4  -4  440.55   18.32
  -2   4   4  420.83   17.48
  -2   4   4  423.85   18.13
  -2   4   4  428.97   17.98
   2   4  -4  426.14   17.90
  -2   4   4  447.43   18.06
   2   4  -4  429.71   18.30
   2   4  -4  415.39   17.49
   2   4  -4  421.35   17.58
   2   4  -4  437.17   17.69
   2   4  -4  422.29   17.72
  -2   4   4  436.28   18.03
   2   4  -4  433.39   17.51
   2   4  -4  431.03   17.64
   2   4  -4  431.37   17.54
  -2   4   4  425.28   18.29
   2   4  -4  424.72   18.16
   2   4  -4  430.96   17.91
  -2   4   4  424.01   18.45
   2   4  -4  429.98   17.75
   2   4  -4  399.93   17.38
   2   4  -4  390.69   17.47
   2   4  -3    0.13    3.54
   2   4  -3   -0.80    3.34
  -2   4   3    4.80    2.75
   2   4  -3    0.69    2.33
  -2   4   3   -0.11    2.95
  -2   4   3   -2.81    3.04
  -2   4   3   -0.50    2.78
   2   4  -3    0.19    2.58
  -2   4   3    2.68    1.81
   2   4  -3    1.62    3.14
  -2   4   3    0.81    2.52
  -2   4   3    3.07    3.03
  -2   4   3    2.05    3.01
   2   4  -3    2.26    2.16
   2   4  -3    2.05    3.37
   2   4  -3   -0.12    1.73
   2   4  -3    1.13    2.18
   2   4  -3   -1.32    2.23
  -2   4   3   -0.41    2.51
   2   4  -3   -1.69    2.57
  -2   4   3    1.06    3.16
  -2   4   3    8.02    3.49
  -2   4   3   -1.29    1.66
   2   4  -3   -0.12    3.18
   2   4  -3    0.31    1.81
   2   4  -3   -2.26    2.02
   2   4  -3   -0.52    1.77
   2   4  -3   -0.60    1.63
   2   4  -3    1.20    2.07
  -2   4   2   63.71    4.14
  -2   4   2   62.72    4.97
   2   4  -2   63.55    4.76
  -2   4   2   61.24    3.76
  -2   4   2   64.59    3.72
   2   4  -2   62.65    4.99
   2   4  -2   67.26    4.87
  -2   4   2   59.18    4.36
   2   4  -2   64.64    4.05
  -2   4   2   65.40    4.60
  -2   4   2   76.89    4.71
   2   4  -2   80.74    4.45
  -2   4   2   79.63    4.64
   2   4  -2   64.46    4.14
   2   4  -2   67.85    4.88
  -2   4   2   66.59    3.86
   2   4  -2   59.59    5.15
   2   4  -2   78.63    3.84
  -2   4   2   72.72    4.96
  -2   4   2   75.40    4.66
  -2   4   2   70.13    4.38
   2   4  -2   73.73    3.96
   2   4  -2   72.29    5.07
   2   4  -2   71.61    3.67
   2   4  -2   77.91    4.21
   2   4  -2   79.96    4.22
   2   4  -2   73.66    4.23
   2   4  -2   74.28    3.66
   2   4  -2   81.83    3.71
   2   4  -2   67.47    3.84
   2   4  -2   70.38    4.19
   2   4  -2   74.91    4.08
   2   4  -2   73.44    3.83
   2   4  -2   78.03    4.23
  -2   4   1   26.19    2.16
   2   4  -1   29.52    3.06
   2   4  -1   30.77    3.97
  -2   4   1   22.82    2.94
   2   4  -1   29.31    2.62
   2   4  -1   23.72    3.03
   2   4  -1   22.79    2.75
  -2   4   1   17.68    3.15
  -2   4   1   20.69    2.41
  -2   4   1   17.31    3.04
  -2   4   1   16.97    3.08
   2   4  -1   18.99    2.96
  -2   4   1   26.11    2.51
   2   4  -1   28.49    2.81
   2   4  -1   24.52    2.30
   2   4  -1   27.41    2.29
   2   4  -1   22.70    2.37
   2   4  -1   17.86    3.79
   2   4  -1   25.20    2.03
  -2   4   1   19.86    3.59
   2   4  -1   21.80    2.76
   2   4  -1   21.72    2.72
   2   4  -1   17.44    2.71
   2   4  -1   22.71    2.80
  -2   4   1   20.66    2.57
  -2   4   1   28.06    2.77
  -2   4   1   24.31    3.46
   2   4  -1   29.04    3.50
  -2   4   1   28.25    2.50
   2   4  -1   29.99    2.47
  -2   4   1   29.36    2.29
   2   4  -1   22.64    2.50
   2   4  -1   23.96    2.68
  -2   4   1   20.71    2.84
  -2   4   0   56.14    3.52
  -2   4   0   54.28    3.78
   2   4   0   44.05    4.63
   2   4   0   53.29    4.19
   2   4   0   49.59    3.71
  -2   4   0   59.58    3.26
  -2   4   0   54.74    3.80
   2   4   0   50.57    3.46
   2   4   0   56.02    3.79
  -2   4   0   55.45    4.00
   2   4   0   61.32    3.95
  -2   4   0   57.14    4.04
  -2   4   0   58.40    3.93
   2   4   0   55.56    3.38
  -2   4   0   55.15    3.57
   2   4   0   54.53    3.58
   2   4   0   42.25    4.44
  -2   4   0   54.74    4.56
   2   4   0   54.85    3.18
   2   4   0   60.16    4.11
   2   4   0   61.60    3.37
  -2   4   0   62.50    3.65
   2   4   0   61.32    3.77
   2   4   0   55.61    2.93
   2   4   0   56.84    3.16
   2   4   0   57.64    3.76
   2   4   0   59.40    3.82
   2   4   0   53.34    3.43
   2   4   0   50.73    3.52
  -2   4   0   53.24    3.47
  -2   4   0   53.67    3.23
   2   4   0   53.47    3.24
   2   4   0   57.92    3.59
   2   4   0   58.39    3.38
  -2   4   0   61.88    3.71
  -2   4  -1  137.80    6.45
  -2   4  -1  136.28    6.67
   2   4   1  132.13    7.38
   2   4   1  139.14    6.16
   2   4   1  138.25    6.51
  -2   4  -1  135.21    6.22
  -2   4  -1  128.30    6.84
   2   4   1  142.68    6.44
   2   4   1  132.42    6.10
  -2   4  -1  136.64    6.51
   2   4   1  139.41    6.37
   2   4   1  129.23    6.40
  -2   4  -1  126.42    6.87
  -2   4  -1  130.80    6.55
   2   4   1  134.13    6.66
  -2   4  -1  142.43    6.26
   2   4   1  136.14    6.14
   2   4   1  132.07    7.28
   2   4   1  142.31    6.06
  -2   4  -1  134.22    7.12
   2   4   1  135.16    5.84
   2   4   1  128.17    6.56
  -2   4  -1  128.61    6.47
   2   4   1  126.48    6.73
   2   4   1  136.30    6.57
   2   4   1  141.46    6.71
  -2   4  -1  135.98    6.36
  -2   4  -1  132.34    6.34
   2   4   1  139.30    6.34
   2   4   1  122.80    6.32
  -2   4  -1  134.34    6.55
   2   4   1  133.94    6.15
   2   4   1  136.22    6.44
  -2   4  -2   31.54    2.59
   2   4   2   27.01    2.31
   2   4   2   30.39    4.10
   2   4   2   32.62    4.10
  -2   4  -2   31.30    3.03
  -2   4  -2   25.71    3.32
  -2   4  -2   26.94    3.42
   2   4   2   31.01    2.32
  -2   4  -2   28.64    2.52
   2   4   2   30.85    2.93
   2   4   2   36.87    3.45
   2   4   2   30.14    3.14
  -2   4  -2   29.87    2.91
  -2   4  -2   35.19    3.57
  -2   4  -2   26.54    3.41
  -2   4  -2   31.98    3.05
   2   4   2   32.23    3.06
   2   4   2   26.82    2.07
  -2   4  -2   30.18    3.83
  -2   4  -2   32.86    2.44
  -2   4  -2   28.61    3.75
   2   4   2   27.13    3.29
   2   4   2   34.55    3.25
  -2   4  -2   30.91    3.01
   2   4   2   29.19    2.69
   2   4   2   32.70    3.05
   2   4   2   29.13    3.52
  -2   4  -2   27.17    2.76
  -2   4  -2   36.35    2.84
   2   4   2   30.71    2.52
  -2   4  -2   33.12    3.01
   2   4   2   29.29    2.38
   2   4   2   30.19    3.15
   2   4   3   12.67    1.71
  -2   4  -3    9.80    2.08
  -2   4  -3   12.53    2.79
   2   4   3   14.37    3.47
  -2   4  -3   11.22    3.22
   2   4   3    9.76    4.11
  -2   4  -3   10.61    2.01
  -2   4  -3    8.44    2.91
   2   4   3   10.89    1.74
  -2   4  -3   10.90    3.05
   2   4   3    8.00    2.82
   2   4   3   10.86    2.74
  -2   4  -3   12.09    2.76
  -2   4  -3    9.21    3.06
   2   4   3    9.12    2.09
  -2   4  -3    7.76    2.33
   2   4   3   10.53    2.74
   2   4   3    8.01    3.01
  -2   4  -3   11.47    3.65
  -2   4  -3   11.61    2.02
  -2   4  -3    8.01    3.34
   2   4   3   10.12    2.40
   2   4   3   10.88    2.62
   2   4   3    6.90    3.01
   2   4   3   11.81    2.15
  -2   4  -3    7.10    2.39
   2   4   3    8.01    1.74
  -2   4  -3    8.85    2.35
  -2   4  -3    7.45    2.38
   2   4   3   11.85    2.82
   2   4   4  136.59    8.22
  -2   4  -4  154.24    7.26
   2   4   4  140.19    7.89
  -2   4  -4  148.72    7.59
  -2   4  -4  151.86    7.29
   2   4   4  142.44    6.41
  -2   4  -4  147.94    6.67
  -2   4  -4  139.47    7.57
   2   4   4  145.09    7.36
   2   4   4  155.51    7.10
  -2   4  -4  146.52    7.29
   2   4   4  149.34    6.73
  -2   4  -4  154.65    7.60
  -2   4  -4  148.10    6.72
   2   4   4  143.23    6.73
   2   4   4  144.58    6.85
   2   4   4  143.79    7.43
  -2   4  -4  156.54    6.96
   2   4   4  139.66    6.41
  -2   4  -4  147.71    7.01
   2   4   4  129.26    7.46
   2   4   4  148.59    7.35
   2   4   4  147.86    7.28
   2   4   5  478.86   20.14
  -2   4  -5  486.71   20.40
  -2   4  -5  502.87   20.83
  -2   4  -5  502.08   21.08
   2   4   5  503.90   20.98
   2   4   5  496.69   20.45
  -2   4  -5  493.45   20.86
   2   4   5  511.03   21.08
   2   4   5  490.67   20.74
  -2   4  -5  504.10   20.44
  -2   4  -5  501.06   21.18
  -2  -4  -5  494.21   20.50
   2   4   5  484.74   20.97
  -2   4  -5  492.42   20.84
   2   4   5  483.33   21.77
   2   4   5  486.91   21.32
   2   4   5  494.64   20.85
   2   4   5  508.56   20.62
  -2   4  -5  513.73   20.67
   2   4   6  120.33    8.77
  -2   4  -6  121.07    5.79
  -2   4  -6  139.29    6.92
  -2   4  -6  128.52    6.70
   2   4   6  105.10    6.44
  -2   4  -6  123.67    6.45
  -2   4  -6  116.97    6.39
   2   4   6  115.45    7.05
  -2   4  -6  119.95    5.79
  -2   4  -6  115.24    6.81
  -2   4  -6  120.55    5.99
  -2  -4  -6  122.66    6.06
   2   4   6  114.98    6.66
   2   4   6  116.06    6.08
   2   4   6  121.60    5.74
   2   4   6  125.88    6.51
   2   4   6  114.34    6.08
   2   4   7    6.96    3.10
  -2   4  -7   11.16    2.36
   2   4   7    8.57    1.95
  -2   4  -7    9.34    3.42
  -2   4  -7    8.94    2.21
   2   4   7    4.33    2.80
  -2  -4  -7    6.34    2.70
   2   4   7   11.12    3.08
   2   4   7    5.80    2.68
   2   4   7    6.62    2.60
   2   4   7    7.81    3.13
  -2   4  -7    9.57    1.87
  -2   4  -7    3.95    3.03
   2   4   8    4.53    3.32
   2   4   8    4.57    1.95
  -2   4  -8    5.35    3.32
  -2   4  -8    7.25    2.24
  -2   4  -8    7.37    2.13
  -2   4  -8    4.08    2.34
  -2  -4  -8    7.29    2.78
  -2   4  -8    7.00    3.39
   2   4   8    4.03    2.81
   2   4   8    5.45    3.15
   2   4   8    2.18    1.83
   2   4   8    5.56    2.93
   2   4   8    1.69    2.79
   2   4   8    5.71    2.44
  -2   4  -8    6.05    1.95
  -2   4  -9   81.50    4.26
   2   4   9   77.91    4.88
   2   4   9   70.60    4.78
  -2   4  -9   81.79    4.46
   2   4  10  264.97   12.87
  -2   4 -10  294.65   12.27
  -2   4 -10  276.93   12.28
  -2   4 -10  255.94   13.15
   2   4  10  282.37   12.68
   2   4  10  281.31   12.76
   2   4  10  279.69   12.50
   2   4  10  295.13   12.66
   2   4  11   41.78    3.92
   2   4  11   40.17    3.56
  -2   4 -11   42.24    3.31
  -2   4 -11   36.60    3.28
  -2   4 -11   32.09    4.27
  -2  -4 -11   36.99    4.25
   2   4  11   42.46    3.93
   2   4  11   42.72    4.09
  -2   4 -12  130.65    8.16
   2   4  12  148.09    7.50
  -2   4 -12  145.99    7.06
  -2   4 -12  139.35    6.95
  -2  -4 -12  141.31    7.68
   2   4  12  141.04    7.43
   2   4  12  126.87    7.46
  -2   4 -13   77.84    6.21
   2   4  13   95.38    5.77
  -2   4 -13   92.36    5.17
  -2   4 -13   87.71    5.10
  -2  -4 -13   78.65    5.96
   2   4  13   85.21    5.86
   2   4  13   78.76    5.45
   2  -4  13   98.27    5.51
   2   4  14  242.52   11.53
  -2  -4 -14  239.73   11.98
   2  -4  14  266.87   11.50
   2   4  14  246.15   11.70
  -2   4 -14  223.32   12.10
  -2  -4 -15   61.28    6.57
   2   4  15   56.99    4.59
  -2  -4 -15   49.60    5.30
  -2   4 -15   52.23    4.09
   2  -4  15   55.71    4.48
   2   4  15   54.84    4.86
  -2   4 -15   52.67    5.49
  -2  -4 -16   11.56    5.52
  -2  -4 -16   14.61    4.24
  -2   4 -16    9.77    4.55
  -2   4 -16    6.57    2.74
   2   4  16   16.09    3.54
  -2   4 -16   10.15    4.16
  -2   4 -17   13.76    4.16
  -2  -4 -17   18.07    4.18
  -2   4 -17    6.87    4.32
   2  -4  17    6.52    3.08
   2   4  17   11.86    3.69
  -2  -4 -17   11.23    5.21
  -2  -4 -18   28.59    4.31
   2   4  18   21.08    3.73
   2  -4  18   28.23    3.51
   2  -4  19    3.53    2.74
  -2   4 -19    5.76    3.22
   2   4  19    2.92    3.08
  -2   4 -19    8.97    3.80
  -2  -4 -19    4.02    4.28
  -2  -4 -20   -2.85    3.68
  -2   4 -20    2.87    2.47
   2   4  20    0.84    1.88
  -2   4 -20    0.66    2.73
   2   4  20    4.42    2.78
   2  -4  20    3.08    2.59
   2   4  20    0.19    3.56
  -2   4 -20   -1.23    3.21
  -2   4 -21    1.58    2.10
  -2  -4 -21   -5.59    3.48
  -2   4 -21   -2.05    1.98
   2   4  21    5.61    3.07
  -2   4 -21   -2.17    3.21
  -2   4 -21    2.78    2.71
   2  -4  21    1.55    2.20
  -2   4 -21   -1.97    2.19
   2   4  21   -0.18    2.43
  -2   4 -22   12.77    2.26
  -2   4 -22   10.32    1.62
  -2  -4 -22   11.44    2.68
  -2   4 -22   13.66    1.99
   2   4  22   11.97    2.71
   2   6 -20    8.52    1.74
  -2   6  20    5.57    2.43
   2  -6 -20    5.20    2.38
   2   6 -20    6.23    1.60
  -2   6  19   30.54    2.88
   2   6 -19   28.84    3.62
  -2   6  19   25.86    2.58
   2   6 -19   35.95    2.80
   2  -6 -19   31.92    3.68
   2   6 -19   30.54    2.60
   2  -6 -18   45.88    4.55
  -2   6  18   34.42    4.10
  -2   6  18   47.76    3.59
   2  -6 -18   41.16    3.51
   2   6 -18   37.98    4.35
   2   6 -18   39.00    4.13
   2   6 -18   42.79    3.24
   2   6 -18   42.07    3.42
  -2   6  18   41.96    3.42
   2   6 -17   41.34    3.56
   2  -6 -17   35.24    4.84
   2   6 -17   36.21    3.30
  -2   6  17   35.39    3.53
   2  -6 -17   35.15    3.69
  -2   6  17   32.38    3.60
  -2   6  17   33.80    4.34
   2   6 -17   35.58    4.71
   2   6 -17   40.17    4.49
  -2   6  16   29.10    4.71
  -2   6  16   40.66    3.73
   2   6 -16   43.25    5.06
   2   6 -16   28.10    4.58
   2   6 -16   41.26    4.57
  -2   6  16   40.30    3.90
   2   6 -16   43.19    3.66
   2   6 -16   38.77    3.78
  -2   6  16   32.03    3.84
   2  -6 -16   39.29    4.02
  -2   6  15    4.51    3.26
   2   6 -15   12.26    4.65
  -2   6  15    7.43    3.15
  -2   6  14   11.58    4.49
   2   6 -14   19.69    3.42
  -2   6  14   16.64    3.71
  -2   6  14   17.03    3.50
  -2   6  14   13.66    3.13
   2   6 -14   16.42    3.31
   2  -6 -14   19.85    3.84
   2   6 -14   17.70    4.97
   2   6 -14   17.88    4.58
  -2   6  14   16.36    3.51
   2   6 -14   15.54    4.49
  -2   6  13   -2.61    3.13
  -2   6  13    2.26    3.19
  -2   6  13    0.78    4.41
   2   6 -13    3.57    3.20
  -2   6  13    0.86    3.59
  -2   6  13   -2.11    3.39
   2   6 -13    2.74    2.93
   2   6 -13    0.44    2.13
   2   6 -13   -1.89    4.55
   2   6 -13   -0.24    4.30
   2   6 -13   -0.52    2.62
   2  -6 -13    0.47    3.57
   2   6 -13   -0.49    3.94
  -2   6  12    1.53    4.11
   2   6 -12   -0.12    2.17
  -2   6  12    2.75    3.39
  -2   6  12   -2.39    4.23
   2   6 -12    4.08    3.10
   2   6 -12    7.75    4.35
   2   6 -12    2.23    4.24
   2   6 -12    4.75    2.66
  -2   6  12   -0.46    3.27
  -2   6  12   -0.82    3.20
   2   6 -12    3.61    3.34
  -2   6  12   -1.96    3.71
  -2   6  11    5.02    4.04
   2   6 -11    8.87    2.41
  -2   6  11    7.83    3.56
  -2   6  11   11.19    4.72
   2   6 -11   -0.49    3.16
   2   6 -11    6.79    4.18
   2   6 -11    9.34    2.78
   2   6 -11    3.97    4.75
   2   6 -11   -2.24    4.41
  -2   6  11    8.18    3.38
  -2   6  11    4.94    3.40
   2   6 -11    6.49    3.25
  -2   6  11    1.99    3.73
  -2   6  10   47.69    5.23
  -2   6  10   54.59    5.18
   2   6 -10   43.16    3.65
  -2   6  10   48.07    4.65
  -2   6  10   42.10    5.52
   2   6 -10   49.93    4.32
   2   6 -10   49.48    5.57
   2   6 -10   39.03    5.95
   2   6 -10   47.14    5.68
   2   6 -10   52.77    3.87
  -2   6  10   36.20    4.00
  -2   6  10   49.46    4.51
  -2   6  10   46.39    4.36
   2   6 -10   46.08    4.39
  -2   6  10   50.36    4.84
   2   6  -9   22.25    3.37
   2   6  -9   27.86    4.97
   2   6  -9   16.15    2.84
   2   6  -9   14.79    4.53
   2   6  -9   20.88    4.90
  -2   6   9   18.99    4.14
  -2   6   9   28.20    4.64
  -2   6   9   21.01    3.96
   2   6  -9   19.85    3.51
  -2   6   9   16.77    3.97
   2   6  -9   13.59    2.74
  -2   6   9   12.75    4.65
   2   6  -8  231.84   11.95
   2   6  -8  248.22   10.58
   2   6  -8  211.94   10.76
   2   6  -8  250.45   12.37
  -2   6   8  242.26   11.52
  -2   6   8  243.56   11.03
   2   6  -8  225.40   11.46
  -2   6   8  213.89   12.08
  -2   6   8  233.36   11.60
   2   6  -8  230.96   10.55
   2   6  -8  225.66   12.72
   2   6  -8  236.37   11.17
  -2   6   8  221.85   11.06
   2   6  -7  351.70   14.89
  -2   6   7  337.43   14.72
   2   6  -7  300.78   15.59
   2   6  -7  327.03   14.19
   2   6  -7  300.18   15.55
   2   6  -7  345.18   14.14
   2   6  -7  318.29   15.59
  -2   6   7  350.92   15.30
  -2   6   7  349.44   14.56
  -2   6   7  339.70   15.50
   2   6  -7  293.15   14.29
  -2   6   7  324.20   14.99
  -2   6   7  291.31   15.43
   2   6  -7  308.98   14.87
   2   6  -7  318.43   14.60
  -2   6   7  315.49   14.89
  -2   6   6    3.35    7.27
   2   6  -6    1.95    4.84
   2   6  -6    3.80    3.51
  -2   6   6    3.15    4.01
   2   6  -6    1.67    4.03
  -2   6   6   -0.32    3.43
   2   6  -6    1.54    3.20
  -2   6   6    1.72    3.58
   2   6  -6   -1.29    3.17
   2   6  -6    2.34    2.71
  -2   6   6    3.48    4.20
  -2   6   6   -2.16    3.97
   2   6  -6   -0.97    2.31
   2   6  -6   -0.81    4.68
   2   6  -6   -5.07    4.34
   2   6  -6    0.11    2.14
  -2   6   6    1.76    3.64
  -2   6   6    1.81    3.12
  -2   6   6    3.85    2.96
   2   6  -6   -0.64    2.75
   2   6  -6   -2.54    2.40
   2   6  -6    1.66    2.71
  -2   6   6   -0.18    3.59
   2   6  -6   -1.08    3.48
  -2   6   5   -1.01    6.22
   2   6  -5   -0.50    3.06
  -2   6   5   -0.71    4.26
   2   6  -5   -5.60    4.44
  -2   6   5    1.50    3.50
   2   6  -5    3.22    3.24
   2   6  -5    3.38    3.23
   2   6  -5    2.45    3.29
   2   6  -5    0.62    4.08
  -2   6   5   -1.21    3.26
  -2   6   5   -2.20    3.91
   2   6  -5    2.66    3.39
   2   6  -5    1.32    2.53
  -2   6   5    2.10    3.70
   2   6  -5    4.63    4.45
   2   6  -5    2.25    2.32
   2   6  -5    1.72    4.31
   2   6  -5    3.00    2.13
  -2   6   5    0.19    3.52
  -2   6   5    1.80    2.98
  -2   6   5    2.36    2.79
   2   6  -5   -0.96    2.57
   2   6  -5    5.11    2.87
   2   6  -5   -0.65    2.37
   2   6  -5    5.46    2.96
   2   6  -5   -0.31    3.28
  -2   6   5    1.93    3.30
  -2   6   4   78.64    6.83
   2   6  -4   62.63    4.89
   2   6  -4   63.53    5.62
  -2   6   4   73.92    5.38
   2   6  -4   64.42    5.06
   2   6  -4   68.05    4.75
   2   6  -4   67.50    4.60
  -2   6   4   70.47    4.91
   2   6  -4   66.88    5.02
   2   6  -4   61.65    4.07
   2   6  -4   64.44    5.77
   2   6  -4   63.24    4.90
  -2   6   4   71.72    4.86
   2   6  -4   56.79    5.55
   2   6  -4   58.41    5.66
   2   6  -4   65.18    4.34
  -2   6   4   61.57    5.60
   2   6  -4   68.53    5.12
  -2   6   4   72.15    5.34
   2   6  -4   66.08    3.94
  -2   6   4   70.54    5.29
   2   6  -4   63.58    4.43
   2   6  -4   65.43    4.57
   2   6  -4   70.08    4.34
   2   6  -4   63.83    4.68
  -2   6   4   63.98    5.07
   2   6  -3    8.79    2.38
   2   6  -3    5.90    4.23
   2   6  -3   11.48    3.28
   2   6  -3    8.91    3.14
  -2   6   3    7.25    3.13
   2   6  -3   10.14    4.15
   2   6  -3   10.03    3.18
  -2   6   3    6.58    3.82
  -2   6   3    7.70    3.45
   2   6  -3    9.10    3.52
   2   6  -3   11.85    3.37
   2   6  -3   10.13    4.26
  -2   6   3   12.63    3.76
  -2   6   3    9.39    3.18
   2   6  -3    7.85    2.84
   2   6  -3    9.97    2.88
   2   6  -3   14.66    3.06
   2   6  -3    5.10    2.30
   2   6  -3    5.82    2.71
   2   6  -3    7.28    3.05
   2   6  -3    4.61    3.93
  -2   6   3    8.71    4.79
   2   6  -2  126.61    6.76
   2   6  -2  126.48    7.26
  -2   6   2  142.08    7.57
   2   6  -2  130.37    7.16
  -2   6   2  130.41    7.62
   2   6  -2  135.93    6.55
   2   6  -2  125.49    7.89
   2   6  -2  134.56    7.11
   2   6  -2  132.62    7.80
  -2   6   2  143.13    6.95
   2   6  -2  130.90    8.12
  -2   6   2  137.79    7.82
  -2   6   2  134.16    7.78
  -2   6   2  129.50    7.34
   2   6  -2  129.93    7.34
   2   6  -2  131.56    7.31
   2   6  -2  116.74    6.91
  -2   6   2  127.43    7.61
   2   6  -2  119.03    6.67
   2   6  -2  124.21    6.83
  -2   6   2  140.76    7.21
   2   6  -2  128.51    6.85
   2   6  -2  136.39    6.57
   2   6  -2  113.33    6.66
   2   6  -2  130.06    7.61
   2   6  -2  142.89    7.12
  -2   6   2  123.30    8.38
   2   6  -1  163.49    8.43
  -2   6   1  171.23    8.67
   2   6  -1  183.07    8.85
   2   6  -1  191.33    8.95
  -2   6   1  195.69    9.18
   2   6  -1  166.34    8.08
   2   6  -1  157.78    9.46
  -2   6   1  153.40    9.02
  -2   6   1  164.63    8.35
   2   6  -1  157.55    8.53
  -2   6   1  157.95    9.18
   2   6  -1  158.93    9.37
   2   6  -1  166.92    9.62
  -2   6   1  175.73    9.47
  -2   6   1  170.81    9.24
  -2   6   1  187.37    8.92
   2   6  -1  178.87    9.08
   2   6  -1  182.26    8.66
   2   6  -1  195.52    8.79
  -2   6   1  189.47    9.26
   2   6  -1  187.88    9.31
   2   6  -1  182.55    8.52
   2   6  -1  186.98    8.62
  -2   6   1  188.15    8.84
   2   6  -1  168.96    8.50
   2   6  -1  167.86    8.12
  -2   6   1  155.21    9.80
   2   6  -1  168.47    8.49
   2   6  -1  148.89    8.98
   2   6  -1  176.07    8.56
  -2   6   1  183.26    8.64
   2   6   0  401.37   18.86
   2   6   0  418.02   17.70
   2   6   0  397.14   18.12
   2   6   0  382.04   18.56
   2   6   0  435.61   17.40
  -2   6   0  414.95   17.94
   2   6   0  421.42   18.10
   2   6   0  421.95   18.01
  -2   6   0  425.10   18.23
  -2   6   0  403.22   17.71
   2   6   0  377.67   18.38
   2   6   0  423.40   17.83
  -2   6   0  393.74   18.30
   2   6   0  402.16   18.69
  -2   6   0  409.66   18.50
  -2   6   0  404.44   18.23
   2   6   0  425.63   17.95
  -2   6   0  412.63   18.29
  -2   6   0  408.59   18.00
   2   6   0  420.31   17.86
   2   6   0  396.37   18.16
   2   6   0  417.52   18.41
   2   6   0  423.47   17.82
   2   6   0  420.81   17.81
  -2   6   0  396.13   17.72
  -2   6   0  414.70   17.94
   2   6   0  415.51   17.68
   2   6   0  413.93   17.40
   2   6   0  392.51   17.71
  -2   6   0  398.43   17.78
   2   6   0  404.09   17.73
   2   6   1    5.03    2.07
  -2   6  -1    3.44    2.83
   2   6   1   -1.05    3.27
   2   6   1    7.66    2.68
   2   6   1    5.34    4.73
   2   6   1   10.93    4.55
   2   6   1    3.12    2.03
  -2   6  -1    3.30    2.29
  -2   6  -1    5.20    3.17
  -2   6  -1    9.36    2.92
   2   6   1    8.03    3.32
  -2   6  -1    6.82    3.53
  -2   6  -1    3.64    3.71
   2   6   1    4.10    2.56
  -2   6  -1    3.93    3.50
   2   6   1    7.97    4.19
   2   6   1    7.26    4.27
   2   6   1   10.36    3.35
   2   6   1    8.72    3.47
  -2   6  -1    7.06    3.74
  -2   6  -1    3.57    4.02
   2   6   1    3.79    3.34
  -2   6  -1    7.85    3.34
   2   6   1    7.84    3.01
  -2   6  -1    7.70    2.89
  -2   6  -1    9.51    3.04
   2   6   1    9.37    3.11
  -2   6  -1   -1.95    2.79
   2   6   1    5.08    2.79
   2   6   1   13.28    3.19
   2   6   1    3.94    2.82
   2   6   1    3.92    3.00
  -2   6  -2   55.89    4.40
   2   6   2   53.18    4.74
   2   6   2   60.66    6.02
  -2   6  -2   58.02    3.74
   2   6   2   53.64    3.55
  -2   6  -2   54.89    4.61
  -2   6  -2   53.98    4.89
   2   6   2   55.46    4.85
   2   6   2   60.29    4.56
  -2   6  -2   56.38    4.98
   2   6   2   53.04    4.07
  -2   6  -2   48.53    4.85
   2   6   2   58.03    5.44
  -2   6  -2   46.51    4.98
   2   6   2   57.22    4.19
  -2   6  -2   59.38    4.32
   2   6   2   47.47    4.88
   2   6   2   54.07    4.52
   2   6   2   53.24    4.45
  -2   6  -2   47.72    4.05
  -2   6  -2   56.69    4.31
   2   6   2   61.51    5.13
  -2   6  -2   57.51    4.19
   2   6   2   57.91    4.65
  -2   6  -2   60.20    4.60
   2   6   2   58.21    4.10
  -2   6  -2   54.80    4.40
   2   6   2   57.41    3.59
   2   6   2   54.86    4.49
  -2   6  -3   27.58    3.54
  -2   6  -3   25.29    3.82
   2   6   3   23.25    3.07
   2   6   3   25.45    3.95
  -2   6  -3   24.64    3.50
  -2   6  -3   25.66    2.85
   2   6   3   26.91    2.52
   2   6   3   23.83    2.99
  -2   6  -3   21.83    3.95
   2   6   3   26.43    4.44
   2   6   3   29.07    3.87
  -2   6  -3   23.96    3.29
  -2   6  -3   31.71    4.42
  -2   6  -3   20.85    3.96
   2   6   3   21.20    4.08
   2   6   3   29.60    3.83
   2   6   3   28.53    3.71
  -2   6  -3   19.62    3.24
   2   6   3   23.97    3.58
  -2   6  -3   20.93    3.49
   2   6   3   22.81    5.50
   2   6   3   19.68    3.73
   2   6   3   23.14    3.43
  -2   6  -3   23.74    3.32
  -2   6  -3   25.98    3.03
   2   6   3   33.15    3.85
   2   6   4   -1.84    5.66
   2   6   4   10.72    4.40
  -2   6  -4    0.67    2.95
   2   6   4    3.54    2.56
   2   6   4    4.96    3.63
  -2   6  -4    4.76    3.39
   2   6   4    4.77    3.42
  -2   6  -4    2.10    2.31
   2   6   4   -2.40    2.38
  -2   6  -4    5.48    3.64
   2   6   4    1.14    4.15
  -2   6  -4    3.43    2.85
  -2   6  -4    5.60    4.16
  -2   6  -4    7.38    3.65
   2   6   4    0.20    3.44
   2   6   4    0.33    3.43
  -2   6  -4   -0.29    2.66
   2   6   4    1.92    3.20
   2   6   4    3.58    3.07
   2   6   4    1.02    3.17
  -2   6  -4    4.83    2.80
  -2   6  -4    4.36    2.77
   2   6   4    3.30    3.29
   2   6   5    2.29    4.41
   2   6   5    6.70    7.50
  -2   6  -5    2.55    3.11
   2   6   5    3.44    2.49
   2   6   5    0.58    4.56
  -2   6  -5    1.03    2.85
   2   6   5   -1.20    3.58
  -2   6  -5    4.25    3.65
   2   6   5    1.88    3.79
  -2   6  -5    3.94    4.17
   2   6   5    2.70    4.08
   2   6   5   -0.17    3.36
   2   6   5   -1.84    3.31
  -2   6  -5    0.48    2.83
   2   6   5    2.70    2.51
  -2   6  -5    6.51    2.84
   2   6   5    6.74    3.24
   2   6   5    0.82    2.61
  -2   6  -5    2.57    2.82
   2   6   5    7.23    3.18
  -2   6  -5    3.20    2.18
   2   6   6    1.93    3.88
  -2   6  -6   -1.43    4.33
   2   6   6    3.00    3.72
  -2   6  -6    3.03    2.96
  -2   6  -6    7.19    2.99
   2   6   6    3.54    3.47
   2   6   6    3.13    3.40
  -2   6  -6    4.78    2.56
   2   6   6    4.40    4.45
  -2   6  -6    5.60    2.94
  -2   6  -6   -0.20    3.52
   2   6   6    5.62    3.32
   2   6   6    7.96    2.91
   2   6   6    3.20    3.25
  -2   6  -6    6.25    2.41
   2   6   7   42.13    5.05
  -2   6  -7   40.52    4.59
   2   6   7   36.28    4.75
  -2   6  -7   43.87    4.05
  -2   6  -7   39.44    5.19
  -2   6  -7   41.09    4.12
   2   6   7   50.99    4.65
   2   6   7   34.33    4.42
  -2   6  -7   44.34    3.72
   2   6   7   30.13    5.30
  -2   6  -7   45.05    3.89
  -2   6  -7   39.60    3.45
   2   6   7   45.28    4.48
   2   6   7   52.76    4.12
   2   6   8  214.45   10.75
   2   6   8  204.86    9.86
   2   6   8  199.08   10.44
  -2   6  -8  195.17   11.04
  -2   6  -8  207.68   10.88
  -2   6  -8  203.41    9.98
   2   6   8  218.85   10.38
  -2   6  -8  203.17    9.67
   2   6   8  190.86   11.16
  -2   6  -8  200.78    9.81
  -2   6  -8  207.50    9.51
  -2   6  -8  201.38   10.05
   2   6   8  208.39   10.31
   2   6   9   66.39    5.16
   2   6   9   66.66    5.87
  -2   6  -9   73.13    6.51
  -2   6  -9   71.64    5.05
  -2   6  -9   80.83    5.83
  -2   6  -9   64.38    5.91
   2   6   9   80.25    5.62
  -2   6  -9   75.68    4.83
   2   6   9   55.35    6.42
  -2   6  -9   74.53    4.52
   2   6   9   70.99    5.28
   2   6   9   81.67    5.26
   2   6   9   65.93    5.51
  -2   6  -9   72.22    5.18
  -2   6 -10  103.39    6.97
  -2   6 -10   95.49    5.90
   2   6  10   93.87    5.99
   2   6  10   83.67    5.88
   2   6  10   92.03    5.73
   2   6  10   89.25    6.16
  -2   6 -10   96.18    5.56
  -2   6 -10   88.01    6.24
  -2   6 -10   93.83    7.27
   2   6  10   81.50    7.31
  -2   6 -10   83.97    5.86
   2   6  10   99.23    6.32
  -2   6 -11  254.77   13.12
  -2   6 -11  260.33   12.39
   2   6  11  273.23   12.47
  -2   6 -11  261.37   12.06
  -2   6 -11  268.01   12.70
   2   6  11  245.91   13.52
   2   6  11  261.62   12.31
   2   6  11  285.70   12.30
   2   6  11  267.90   12.54
  -2   6 -11  257.22   13.47
   2   6  11  285.95   12.70
  -2   6 -11  244.74   12.39
  -2   6 -12    1.80    2.74
   2   6  12    2.32    3.61
  -2   6 -12    5.21    3.15
  -2   6 -12    1.49    3.56
   2   6  12    0.44    3.20
   2   6  12    0.45    3.05
  -2   6 -12    0.88    3.19
   2   6  12   -0.69    3.66
   2   6  12    4.94    4.79
  -2   6 -12    1.85    4.15
  -2   6 -13    2.50    4.27
  -2   6 -13    1.80    4.11
   2   6  13    4.54    4.53
   2   6  13    4.86    3.26
   2   6  13    3.32    2.92
  -2   6 -13    2.47    3.06
   2   6  13    5.61    3.49
  -2   6 -13    2.16    2.58
   2   6  13    4.33    3.38
   2   6  13   11.97    3.88
  -2   6 -13    3.26    3.07
   2   6  14   44.31    4.33
  -2   6 -14   40.64    4.11
   2   6  14   49.17    5.47
  -2   6 -14   47.07    3.83
  -2   6 -14   45.26    5.37
  -2   6 -14   45.75    4.93
   2   6  14   49.20    4.57
  -2   6 -14   46.65    4.11
   2   6  14   46.37    4.61
   2   6  15   28.89    3.69
   2   6  15   33.13    3.78
  -2  -6 -15   19.40    4.81
  -2   6 -15   26.94    4.50
  -2   6 -15   26.17    4.35
  -2   6 -15   34.46    3.19
  -2   6 -16   17.09    3.05
   2   6  16   30.34    3.50
   2   6  16   22.86    3.38
  -2   6 -16   21.77    3.08
   2   6  16   12.74    4.10
  -2  -6 -16   20.57    4.24
  -2   6 -16   30.48    3.97
  -2   6 -16   25.09    4.15
  -2   6 -16   17.58    2.66
  -2  -6 -17   44.09    4.37
   2   6  17   39.94    3.61
  -2   6 -17   46.09    3.54
   2   6  17   50.40    3.81
  -2   6 -17   48.10    3.62
   2   6  17   41.35    4.68
  -2   6 -17   47.37    3.24
  -2   6 -17   42.43    4.44
  -2   6 -17   44.29    4.17
  -2   6 -18   26.78    2.76
   2   6  18   23.80    3.78
   2   6  18   30.98    3.06
  -2   6 -18   30.20    3.62
  -2   6 -18   29.44    2.74
   2   6  18   31.94    2.85
  -2  -6 -18   23.31    3.45
   2   6  18   26.88    2.79
  -2   6 -19   10.65    1.96
   2   6  19    8.10    2.74
  -2   6 -19   10.46    1.88
   2   6  20    3.02    1.91
  -2  -6 -20    0.90    2.07
   2   8 -15    3.05    2.64
  -2   8  15    0.43    1.96
  -2   8  14    8.47    2.63
  -2   8  14   15.28    2.57
  -2   8  14    7.47    2.86
  -2   8  14   10.92    2.47
   2  -8 -13   19.23    3.30
   2   8 -13   19.18    2.52
  -2   8  13   28.51    3.10
  -2   8  13   29.19    3.55
  -2   8  13   29.89    3.16
   2   8 -13   22.31    3.52
  -2   8  13   18.80    3.22
   2   8 -13   29.75    2.77
  -2   8  12    0.89    2.83
   2   8 -12   -2.59    2.30
   2   8 -12   -3.14    2.40
  -2   8  12   -0.55    2.73
  -2   8  12   -3.65    3.24
   2   8 -12    3.95    2.66
   2   8 -12    0.67    3.33
  -2   8  12   -4.16    3.16
  -2   8  12    3.50    2.87
  -2   8  11   20.15    3.86
  -2   8  11   45.16    3.81
   2   8 -11   33.60    3.22
  -2   8  11   37.04    3.67
   2   8 -11   24.94    3.23
  -2   8  11   28.91    4.18
   2   8 -11   29.56    3.64
   2   8 -11   32.53    4.27
  -2   8  11   34.95    3.65
  -2   8  11   32.47    3.44
  -2   8  10   -1.99    3.49
   2   8 -10    7.15    2.59
  -2   8  10    3.63    3.14
  -2   8  10    5.38    3.19
   2   8 -10    4.40    2.90
  -2   8  10    7.86    3.75
   2   8 -10    3.56    3.16
   2   8 -10    2.98    3.71
  -2   8  10    5.99    3.12
  -2   8  10    3.36    2.90
  -2   8   9   -0.35    3.52
   2   8  -9    4.27    3.46
  -2   8   9    0.14    3.03
   2   8  -9   -0.54    2.69
   2   8  -9   -1.90    3.76
   2   8  -9    3.71    2.99
  -2   8   9    2.17    3.74
  -2   8   9    1.30    2.99
  -2   8   9    1.19    3.22
  -2   8   9   -0.28    3.16
  -2   8   8   12.08    3.39
  -2   8   8    5.82    3.74
   2   8  -8   12.82    4.13
  -2   8   8    7.16    3.78
  -2   8   8    6.30    3.32
  -2   8   8   11.74    3.30
   2   8  -8    6.45    3.13
  -2   8   7    2.10    3.98
  -2   8   7   -0.79    3.24
   2   8  -7    2.06    4.10
  -2   8   6   -0.17    3.25
  -2   8   6   -4.70    3.31
   2   8  -6    5.17    4.37
  -2   8   6    2.55    3.99
  -2   8   6   -0.70    3.68
  -2   8   6   -1.77    4.12
  -2   8   6    2.75    3.49
   2   8  -6   -5.85    3.85
   2   8  -6   -5.88    4.94
   2   8  -5    1.44    4.29
  -2   8   5    1.71    3.96
  -2   8   5   11.07    3.77
  -2   8   5    4.58    2.88
  -2   8   5    6.11    3.18
   2   8  -5    8.09    4.05
  -2   8   5    6.46    3.25
  -2   8   5    5.92    3.69
  -2   8   5    9.05    4.28
   2   8  -5    4.47    3.53
   2   8  -5    4.57    5.07
  -2   8   5    8.01    3.44
  -2   8   5    7.35    3.40
  -2   8   4   -4.10    4.91
   2   8  -4   -2.21    3.82
  -2   8   4    1.05    2.82
  -2   8   4   -1.28    4.05
  -2   8   4    2.28    3.63
   2   8  -4    4.24    3.95
  -2   8   4   -5.83    4.51
  -2   8   4   -0.33    3.18
  -2   8   4    1.05    3.31
   2   8  -4    4.62    4.31
  -2   8   4   -0.20    3.95
   2   8  -4    1.74    5.11
  -2   8   4    3.47    3.44
   2   8  -3    6.65    4.05
  -2   8   3    0.43    4.62
  -2   8   3    4.20    2.89
  -2   8   3    2.53    3.92
   2   8  -3    0.86    4.27
  -2   8   3    3.44    3.52
   2   8  -3   -2.76    3.73
   2   8  -3   -1.43    4.00
  -2   8   3    1.33    4.16
  -2   8   3   -0.18    3.30
  -2   8   3    1.13    3.23
   2   8  -3   -2.20    4.33
  -2   8   3   -0.82    3.96
  -2   8   3   -1.36    7.77
   2   8  -3    3.50    5.17
  -2   8   3   -1.20    3.46
  -2   8   2   -2.61    4.72
   2   8  -2   -1.17    4.01
  -2   8   2    0.64    2.89
  -2   8   2   -0.83    3.90
   2   8  -2   -0.44    4.19
  -2   8   2   -1.51    3.47
   2   8  -2   -0.89    3.69
  -2   8   2   -1.82    4.03
   2   8  -2   -1.20    4.18
  -2   8   2   -3.46    3.25
  -2   8   2    3.74    3.32
   2   8  -2    1.72    4.42
   2   8  -2    0.70    3.48
  -2   8   2   -1.83    3.92
  -2   8   2   -4.12    6.62
   2   8  -2   -0.88    4.90
  -2   8   2    1.67    3.33
   2   8  -1    6.54    4.52
   2   8  -1    9.09    4.40
  -2   8   1    8.09    4.17
  -2   8   1    2.83    3.30
  -2   8   1    3.67    3.10
  -2   8   1    5.02    2.99
   2   8  -1    4.73    4.28
  -2   8   1    0.41    3.87
  -2   8   1    7.61    3.43
   2   8  -1   12.01    3.85
  -2   8   1    1.01    3.72
  -2   8   1    9.43    5.65
   2   8  -1    4.70    5.59
  -2   8   1    8.50    4.56
   2   8  -1    5.95    4.28
  -2   8   1    6.00    3.89
  -2   8   1    6.44    3.28
  -2   8   0    3.69    4.38
   2   8   0   -1.61    4.44
  -2   8   0    4.33    3.80
   2   8   0   -0.23    4.17
  -2   8   0    5.54    3.75
   2   8   0    1.95    4.32
  -2   8   0   -1.57    3.39
  -2   8   0    1.91    3.05
   2   8   0    2.62    3.24
  -2   8   0    0.49    2.90
   2   8   0    0.94    3.87
  -2   8   0    2.78    3.71
  -2   8   0    6.32    4.31
   2   8   0    0.71    4.27
  -2   8   0   -2.23    5.30
   2   8   0    3.52    5.55
   2   8   0   -1.93    3.37
  -2   8   0    5.98    3.24
  -2   8  -1   -0.84    3.60
   2   8   1    4.06    4.64
  -2   8  -1    3.02    4.19
   2   8   1    4.83    4.45
   2   8   1    2.44    4.44
   2   8   1   -5.67    4.51
  -2   8  -1    0.24    4.10
  -2   8  -1    3.07    3.21
   2   8   1    0.16    3.22
  -2   8  -1    0.33    2.87
  -2   8  -1    2.13    3.71
   2   8   1   -0.58    3.94
   2   8   1   -3.50    6.00
  -2   8  -1    2.80    5.15
   2   8   1    6.06    3.39
   2   8   2   10.81    4.90
  -2   8  -2   10.88    4.30
   2   8   2   10.18    4.33
   2   8   2    7.45    4.41
  -2   8  -2   12.32    4.28
   2   8   2    4.21    4.59
   2   8   2   12.89    3.50
  -2   8  -2   12.88    3.43
  -2   8  -2   14.80    3.89
   2   8   2    9.01    4.20
   2   8   2    8.22    3.56
  -2   8  -2    5.20    4.01
  -2   8  -2   13.40    3.16
   2   8   2    0.29    7.66
  -2   8  -2    6.71    5.09
   2   8   3    3.35    4.25
  -2   8  -3    0.72    3.42
  -2   8  -3   11.21    4.03
   2   8   3    2.06    4.47
  -2   8  -3    2.94    3.91
   2   8   3   -0.23    4.18
   2   8   3    7.83    4.79
  -2   8  -3    1.18    3.79
   2   8   3    0.75    3.44
  -2   8  -3    2.43    2.91
   2   8   3    1.49    3.39
  -2   8  -3    1.73    3.87
   2   8   3   16.11    8.30
  -2   8  -3   -1.39    4.95
  -2   8  -3    1.90    3.04
   2   8   3    1.30    3.34
  -2   8  -4    1.38    3.63
   2   8   4    7.13    4.54
  -2   8  -4    6.36    3.77
   2   8   4    0.92    4.19
  -2   8  -4    2.82    3.99
   2   8   4   -2.15    3.46
  -2   8  -4    6.88    3.07
   2   8   4    1.00    3.54
  -2   8  -4   10.69    4.01
   2   8   4    6.05    3.40
  -2   8  -4   10.14    3.11
  -2   8  -4   -1.10    4.69
  -2   8  -5   86.35    6.62
   2   8   5  109.66    6.37
   2   8   5  100.03    6.07
  -2   8  -5   90.31    6.48
  -2   8  -5   88.59    6.33
   2   8   5   84.64    6.88
  -2   8  -5   78.99    7.10
   2   8   5  108.31    6.15
  -2   8  -5   95.63    6.57
   2   8   5   75.94    6.68
   2   8   6    1.79    4.13
   2   8   6    3.65    3.64
  -2   8  -6    1.89    3.53
   2   8   6    1.60    3.32
  -2   8  -6    0.82    3.82
   2   8   7   23.82    3.72
  -2   8  -7   18.24    4.11
   2   8   7   24.03    4.55
   2   8   8    4.00    3.37
   2   8   8    9.30    3.21
  -2   8  -8    1.19    3.19
   2   8   8    4.99    4.01
   2   8   8    1.68    4.06
  -2   8  -8    8.83    3.58
   2   8   8   10.78    3.59
  -2   8  -8    7.82    3.36
   2   8   9   24.33    3.70
  -2   8  -9   22.48    3.51
   2   8   9   28.45    3.51
  -2   8  -9   26.78    3.73
   2   8   9   21.07    3.71
   2   8   9   23.72    4.27
  -2   8  -9   25.93    4.01
   2   8   9   18.23    4.47
   2   8  10    4.56    3.18
  -2   8 -10    7.02    2.92
   2   8  10    8.76    3.85
   2   8  10    3.41    2.89
   2   8  10    6.50    3.90
  -2   8 -10    5.05    2.99
  -2   8 -10   11.84    3.49
   2   8  10    5.86    3.28
  -2   8 -11    3.11    2.77
   2   8  11    0.17    3.40
  -2   8 -11    1.54    3.08
   2   8  11   10.39    3.73
   2   8  11    0.99    2.99
   2   8  11    1.53    3.09
  -2   8 -11   -0.93    2.99
  -2   8 -12   -0.36    2.51
   2   8  12   -0.15    3.20
   2   8  12    2.11    2.83
  -2   8 -12    1.90    2.74
   2   8  12    1.33    2.93
  -2   8 -12    2.27    2.82
   2   8  12    3.66    3.33
   2   8  13    1.16    2.58
   2   8  13    1.07    2.51
   2   8  13    2.12    2.86
   2   8  13    0.43    2.70
  -2   8 -13    1.42    2.40
  -2   8 -13   -1.02    2.27
   2   8  13   -3.04    3.17
   2   8  14    1.53    2.74
  -2   8 -14   -0.66    1.94
   2   8  14    3.71    2.26
   2   8  14    4.32    2.27
  -2   8 -14    2.07    1.85
   2   8  15   11.66    2.00
  -2   8 -15   10.50    2.41
   2   8  15   11.04    2.02
   2   8  15    8.98    2.29
  -3   1  25   11.25    1.60
  -3  -1  24   96.10    4.86
  -3   1  24  100.37    5.01
  -3  -1  24  111.42    5.24
  -3   1  23    2.27    2.12
  -3  -1  23    3.07    2.00
   3   1 -23   -0.10    2.28
  -3  -1  23    4.35    2.49
  -3  -1  22    5.37    2.29
  -3   1  22    3.47    2.35
  -3  -1  22    8.52    2.74
  -3   1  22    8.16    2.71
  -3  -1  22    7.21    2.73
   3   1 -22    2.82    2.66
   3  -1 -22    3.23    2.69
  -3   1  21   69.30    4.51
  -3  -1  21   72.37    4.85
  -3  -1  21   68.72    4.47
  -3   1  21   73.66    4.58
   3   1 -21   67.76    4.81
   3  -1 -20   14.81    4.83
   3  -1 -20   17.68    4.12
  -3   1  20   15.33    3.03
  -3   1  20   17.24    3.30
  -3  -1  20   13.55    3.40
  -3   1  20   20.97    3.14
  -3  -1  20   19.35    2.98
   3   1 -20    8.47    3.29
   3  -1 -19   -0.72    3.91
  -3  -1  19    3.39    2.67
  -3   1  19    5.82    3.08
   3  -1 -19    3.64    2.96
   3  -1 -19    4.51    5.03
  -3  -1  19    4.11    3.36
  -3   1  19   -1.26    3.28
  -3   1  18  150.48    7.91
  -3  -1  18  154.07    7.73
   3  -1 -18  142.02    9.20
  -3   1  18  158.05    8.13
  -3  -1  18  158.60    8.23
   3   1 -18  152.30    7.87
   3  -1 -18  147.51    7.79
  -3  -1  18  164.88    8.22
  -3   1  18  165.72    8.17
   3  -1 -18  148.70    8.45
  -3  -1  17   65.19    4.77
  -3   1  17   63.44    4.59
  -3  -1  17   51.21    4.16
  -3  -1  17   59.30    4.67
  -3   1  17   60.69    4.55
  -3   1  17   57.59    5.54
  -3  -1  17   49.48    5.11
   3   1 -17   54.20    4.16
   3  -1 -17   42.51    6.01
   3  -1 -17   51.88    5.09
   3  -1 -16   40.07    4.60
  -3  -1  16   38.13    3.50
   3   1 -16   31.43    4.01
   3   1 -16   31.32    4.86
   3  -1 -16   41.36    5.77
  -3   1  16   30.15    4.81
  -3  -1  16   38.96    4.62
   3   1 -16   37.13    3.77
   3  -1 -16   40.58    3.72
   3   1 -16   31.74    3.51
  -3  -1  16   37.49    3.87
  -3   1  16   37.54    3.95
  -3  -1  16   50.11    4.05
  -3   1  16   45.90    4.11
   3  -1 -15    1.23    3.49
   3   1 -15   -2.13    3.06
   3   1 -15   -2.10    3.86
   3  -1 -15    0.57    4.49
  -3  -1  15   -3.07    3.43
  -3   1  15   -4.48    3.81
   3  -1 -15    2.79    2.83
   3   1 -15    2.06    2.66
   3   1 -15   -0.50    2.53
  -3  -1  15    1.39    2.87
  -3   1  15    0.27    2.65
  -3   1  15    1.76    2.70
  -3  -1  15   -1.64    2.91
  -3   1  14    6.06    2.51
  -3   1  14    5.10    3.66
   3   1 -14    3.32    2.48
   3  -1 -14    1.63    2.77
  -3  -1  14    4.13    2.69
  -3   1  14    0.87    2.67
  -3  -1  14   -0.76    2.74
  -3   1  14    6.77    2.75
   3   1 -14    1.70    2.82
  -3  -1  13    9.02    2.73
  -3  -1  13    4.86    2.51
  -3   1  13   10.17    2.53
   3   1 -13    7.80    2.76
  -3  -1  13   11.62    3.29
   3   1 -13   11.98    3.66
  -3   1  13    8.42    2.45
   3  -1 -13    7.05    2.85
   3   1 -13    8.30    2.70
   3  -1 -13    4.78    2.51
   3   1 -13   10.29    2.65
  -3  -1  12   63.50    4.12
  -3   1  12   63.01    4.10
   3   1 -12   68.60    4.11
   3   1 -12   65.10    4.88
   3   1 -12   60.57    4.12
   3  -1 -12   60.02    4.44
   3  -1 -12   67.43    4.32
   3   1 -12   57.18    4.01
  -3  -1  12   65.72    4.62
  -3   1  12   61.50    4.74
  -3   1  11   43.17    4.00
  -3  -1  11   37.28    3.90
  -3   1  11   45.55    4.17
   3   1 -11   35.66    3.36
   3  -1 -11   39.83    3.61
   3   1 -11   41.68    3.42
   3  -1 -11   47.20    3.75
  -3   1  11   53.05    3.40
  -3  -1  11   49.80    3.47
   3   1 -11   42.09    4.15
   3   1 -10  165.36    6.95
  -3   1  10  154.79    7.87
  -3   1  10  158.71    7.77
  -3  -1  10  153.21    7.38
   3   1 -10  144.68    7.34
   3   1 -10  163.43    7.37
   3  -1 -10  161.37    7.58
   3  -1 -10  167.89    7.71
   3   1 -10  165.98    7.42
  -3  -1  10  177.26    7.47
  -3   1  10  165.85    7.36
  -3   1  10  148.13    7.19
   3   1 -10  149.51    6.93
   3   1 -10  164.70    7.90
   3   1  -9   30.95    2.27
   3   1  -9   35.10    3.60
  -3   1   9   33.12    2.67
  -3   1   9   32.58    2.85
   3  -1  -9   38.46    3.12
   3   1  -9   33.18    2.85
   3  -1  -9   31.85    3.04
   3   1  -9   31.52    2.81
  -3  -1   9   32.63    2.92
  -3   1   9   33.72    3.45
  -3   1   9   37.66    3.74
   3   1  -9   30.73    2.04
  -3  -1   9   34.04    2.83
  -3   1   9   33.34    2.91
   3   1  -9   32.97    2.26
  -3   1   8   42.28    2.43
   3  -1  -8   53.10    3.50
   3   1  -8   54.54    3.22
   3   1  -8   49.01    3.12
   3  -1  -8   50.00    3.52
   3  -1  -8   44.57    3.30
  -3  -1   8   47.92    3.21
  -3   1   8   43.61    3.75
  -3   1   8   46.36    2.94
   3   1  -8   51.64    2.63
   3  -1  -8   51.03    4.07
   3   1  -8   48.32    2.82
  -3   1   8   51.82    3.28
   3   1  -8   57.79    3.74
   3   1  -8   54.08    2.84
  -3   1   8   54.35    3.10
   3   1  -8   46.61    3.26
   3   1  -7  268.20   10.95
  -3   1   7  249.87   10.80
  -3   1   7  262.11   10.85
  -3   1   7  255.71   10.63
   3  -1  -7  253.13   11.19
   3   1  -7  253.35   10.59
   3  -1  -7  255.16   10.85
   3  -1  -7  258.50   10.90
   3   1  -7  268.40   10.76
  -3   1   7  249.68   11.10
  -3  -1   7  240.80   10.73
   3  -1  -7  265.06   11.31
   3   1  -7  251.58   10.52
  -3  -1   7  250.11   10.77
  -3   1   7  258.60   10.74
   3   1  -7  248.03   10.77
   3  -1  -6 1953.38   76.69
  -3   1   6 1921.43   76.42
  -3   1   6 1860.88   76.41
   3  -1  -6 1892.35   76.63
   3   1  -6 1996.71   76.44
   3  -1  -6 1931.99   76.45
   3   1  -6 1939.81   76.34
  -3   1   6 1930.44   76.56
  -3   1   6 1878.73   76.41
   3   1  -6 1892.43   76.26
  -3   1   6 1937.01   76.36
  -3  -1   6 1908.59   76.37
   3   1  -6 1872.00   76.39
   3   1  -5   12.91    4.01
   3  -1  -5   21.22    3.45
   3  -1  -5   14.06    3.36
  -3   1   5    8.54    2.38
  -3   1   5    7.35    2.11
   3   1  -5    5.39    2.26
   3   1  -5    7.54    1.96
   3   1  -5   14.24    1.61
   3  -1  -5   15.13    2.41
   3   1  -5   11.68    1.95
   3   1  -5    4.70    2.07
  -3   1   5    7.05    2.04
  -3   1   5    9.00    2.19
  -3   1   5    4.16    1.82
  -3  -1   5    3.70    1.89
   3   1  -5   15.03    2.08
   3   1  -5   12.42    3.05
   3   1  -4 5959.99  238.95
  -3   1   4 6113.30  238.96
   3   1  -4 6083.09  238.96
   3  -1  -4 5926.61  238.86
   3   1  -4 6008.62  239.17
   3   1  -4 6061.52  239.00
   3   1  -4 6037.80  238.99
   3   1  -4 5937.97  238.95
   3   1  -4 6041.66  239.14
   3  -1  -4 6007.46  238.90
   3   1  -4 6071.45  238.89
  -3   1   4 5939.68  238.96
  -3   1   4 5971.97  238.96
   3   1  -4 6010.29  239.07
   3  -1  -4 6131.08  238.95
   3   1  -3 1067.99   42.89
   3  -1  -3 1095.82   42.90
  -3   1   3 1088.79   42.99
   3  -1  -3 1054.09   42.88
  -3   1   3 1060.85   42.97
   3   1  -3 1070.76   42.98
   3   1  -3 1094.15   42.98
   3   1  -3 1116.13   43.17
   3  -1  -3 1063.53   42.91
   3   1  -2 2452.97   96.28
   3   1  -2 2480.59   96.47
  -3   1   2 2385.01   96.33
  -3   1   2 2365.93   96.34
   3   1  -2 2411.80   96.23
   3  -1  -2 2452.78   96.25
   3  -1  -2 2451.20   96.27
   3   1  -2 2391.96   96.25
   3   1  -1    1.81    1.13
  -3  -1   1    2.87    0.99
  -3   1   1    3.20    0.93
   3  -1  -1    2.29    1.16
   3   1  -1    3.20    1.56
   3   1  -1    2.01    2.07
   3   1  -1    3.55    1.17
  -3   1   1    2.42    1.32
   3   1  -1    3.27    1.84
   3   1  -1    1.56    1.33
  -3   1   1    3.41    1.40
   3  -1   0   98.00    4.46
  -3   1   0   99.22    4.69
  -3   1   0  101.72    4.61
   3   1   0  123.54    4.60
   3   1   0   93.55    4.60
   3   1   0  115.97    4.89
   3   1   0  116.65    4.55
  -3   1   0   96.69    4.43
  -3  -1   0  106.17    4.44
   3   1   1  365.48   14.72
  -3   1  -1  380.94   14.86
   3  -1   1  361.60   14.70
   3   1   1  360.06   14.79
   3   1   1  368.92   14.79
   3   1   1  367.81   14.75
   3   1   1  384.74   14.71
   3  -1   1  369.59   14.71
   3   1   1  377.73   14.95
  -3  -1  -1  358.53   14.53
   3   1   1  359.93   14.54
   3   1   2 1752.41   69.36
   3   1   2 1722.04   69.35
   3  -1   2 1704.92   69.30
   3   1   2 1719.58   69.30
  -3   1  -2 1842.60   69.34
   3  -1   2 1732.71   69.31
   3   1   2 1722.25   69.30
  -3   1  -2 1750.21   69.24
   3   1   3   80.20    4.05
  -3   1  -3   87.93    4.45
   3   1   3   73.50    4.09
   3   1   3   89.37    4.31
   3   1   3   83.64    3.84
  -3   1  -3   75.58    3.92
   3  -1   3   84.79    3.67
   3   1   3   80.64    3.94
   3   1   3   84.31    4.06
   3  -1   4  662.28   26.43
  -3  -1  -4  704.93   26.34
  -3   1  -4  667.32   26.39
  -3   1  -4  660.69   26.50
   3   1   4  625.89   26.49
  -3  -1  -4  673.13   26.54
   3  -1   4  678.86   26.32
  -3   1  -4  688.03   26.63
   3   1   4  661.92   26.54
   3   1   4  637.11   26.41
   3  -1   4  623.88   26.45
   3   1   4  633.56   26.41
   3   1   4  647.50   26.51
   3   1   4  624.83   26.44
   3   1   5    0.99    1.74
  -3  -1  -5    2.03    2.24
   3  -1   5    3.68    1.70
   3   1   5    0.80    2.00
   3  -1   5    2.67    1.59
   3   1   5    1.86    1.86
   3  -1   5    2.62    1.91
  -3   1  -5    2.47    2.71
   3   1   5    0.17    2.07
   3   1   5    2.22    1.68
   3   1   5    1.39    1.91
   3  -1   5    3.05    1.95
   3   1   5    2.45    2.17
  -3   1  -5    2.90    1.59
  -3  -1  -5    3.90    1.49
   3  -1   6  428.63   17.04
  -3   1  -6  456.31   17.56
  -3  -1  -6  434.17   17.08
  -3   1  -6  418.84   17.06
   3   1   6  411.24   17.26
  -3  -1  -6  415.93   17.32
   3   1   6  409.68   17.18
  -3   1  -6  437.25   17.42
   3   1   6  408.74   17.06
   3  -1   6  406.10   17.22
   3   1   6  409.77   17.19
   3   1   6  398.69   17.23
   3  -1   6  416.80   17.17
  -3   1  -6  459.29   17.24
   3   1   6  419.50   17.15
   3   1   6  412.25   17.19
   3  -1   6  414.46   17.23
  -3  -1  -7   55.69    3.81
   3  -1   7   59.42    3.29
  -3  -1  -7   57.97    3.17
  -3   1  -7   56.78    3.04
   3   1   7   52.13    3.39
   3   1   7   60.69    3.46
   3  -1   7   56.06    3.45
  -3   1  -7   57.23    3.32
   3   1   7   62.69    3.41
   3  -1   7   61.60    3.50
   3   1   7   57.44    3.04
   3   1   7   58.44    3.35
  -3   1  -7   53.24    4.20
  -3  -1  -8    6.24    2.70
   3  -1   8    6.78    2.02
  -3   1  -8    5.71    3.13
   3   1   8    8.85    2.21
   3  -1   8    6.73    2.26
   3   1   8    4.88    1.57
   3  -1   8    7.98    2.34
   3   1   8    4.48    2.22
   3   1   8    9.14    2.18
   3   1   8    5.68    2.07
   3   1   8   10.30    2.30
  -3   1  -8    5.97    2.01
  -3   1  -8    7.06    1.63
   3  -1   9  313.19   12.94
   3   1   9  314.12   12.96
  -3   1  -9  336.53   13.53
   3   1   9  300.85   13.01
   3  -1   9  304.05   13.05
   3   1   9  298.75   12.96
   3   1   9  305.67   13.04
   3  -1   9  310.40   13.07
   3   1   9  290.04   12.92
   3   1   9  295.07   12.83
  -3   1  -9  301.64   12.72
  -3  -1  -9  317.19   12.88
  -3  -1  -9  314.86   13.31
   3  -1  10   95.77    5.31
   3   1  10  102.16    5.32
   3   1  10  100.11    5.23
   3   1  10  100.18    5.20
  -3  -1 -10  102.29    5.67
  -3   1 -10  101.14    5.99
  -3  -1 -10  116.81    6.32
   3   1  10  101.15    5.19
   3  -1  10   99.22    5.08
  -3  -1 -10  109.52    5.10
  -3   1 -10   98.21    4.81
  -3  -1 -11  458.56   17.76
  -3   1 -11  416.05   17.52
  -3   1 -11  442.23   18.43
  -3  -1 -11  435.80   18.52
   3  -1  11  403.41   17.90
   3   1  11  408.98   17.73
   3   1  11  439.92   17.83
   3  -1  11  417.94   17.78
   3   1  11  430.08   17.84
  -3  -1 -11  424.27   18.17
   3   1  11  424.72   17.88
   3   1  11  419.31   17.76
   3  -1  11  414.24   17.90
  -3   1 -11  434.71   18.22
   3   1  12  583.87   24.88
   3  -1  12  580.59   24.88
   3   1  12  635.45   24.99
  -3   1 -12  598.57   25.31
  -3  -1 -12  575.63   25.61
  -3  -1 -12  587.65   25.27
   3   1  12  613.60   24.88
   3  -1  12  606.57   25.06
   3   1  12  610.15   25.05
  -3  -1 -12  625.44   24.85
  -3   1 -13    0.12    2.47
   3   1  13    4.33    2.56
   3   1  13    0.36    2.58
   3   1  13    3.07    2.48
  -3  -1 -13    2.95    4.22
   3   1  14   92.04    5.28
  -3   1 -14   80.77    5.93
  -3  -1 -14   82.44    5.80
   3   1  14   91.32    5.43
   3  -1  14   91.38    5.44
  -3  -1 -14   79.77    6.30
   3  -1  14   92.86    5.22
   3   1  14   99.14    5.20
  -3   1 -14   96.31    5.45
  -3  -1 -15   46.08    5.80
  -3   1 -15   43.25    4.89
   3   1  15   47.53    4.08
   3  -1  15   44.17    4.16
   3  -1  15   51.63    3.91
  -3  -1 -15   42.17    4.73
   3   1  15   47.29    3.94
  -3   1 -15   44.23    3.95
   3  -1  15   49.18    4.28
   3   1  15   53.76    4.09
  -3  -1 -16  111.02    7.16
   3   1  16  114.14    6.48
   3  -1  16  101.31    6.32
   3  -1  16  121.75    6.63
   3   1  16  117.17    6.32
  -3  -1 -16  113.60    7.87
  -3   1 -16  100.63    6.94
   3   1  16  106.92    6.40
   3   1  16  109.52    6.17
   3  -1  16  111.12    6.17
  -3  -1 -17    5.07    4.92
   3   1  17    9.23    3.16
   3  -1  17    8.51    3.31
  -3  -1 -17    6.38    3.02
  -3   1 -17    4.10    3.28
   3  -1  17   10.54    2.89
   3   1  17    8.27    2.99
   3   1  17   12.66    3.25
   3  -1  17    7.04    3.42
   3   1  17    0.59    3.42
  -3   1 -17   10.26    4.20
   3  -1  18    4.73    2.79
   3   1  18    2.64    2.83
  -3  -1 -18   -0.47    4.92
  -3   1 -18    3.47    3.19
  -3  -1 -18   -0.58    2.93
   3  -1  18    4.36    3.27
   3  -1  19    3.91    2.71
   3   1  19   -2.14    2.68
  -3  -1 -19    1.73    4.45
   3  -1  19    0.77    3.11
   3   1  19   -2.90    3.10
  -3  -1 -19   -3.31    2.83
  -3   1 -19   -0.43    2.84
   3   1  20   24.24    3.12
   3  -1  20   26.84    3.20
  -3  -1 -20   26.00    3.24
  -3   1 -20   21.88    3.23
   3  -1  20   28.30    3.70
   3   1  20   26.17    3.44
   3  -1  21   15.96    2.67
  -3  -1 -21   16.01    3.77
  -3   1 -21   15.70    2.79
  -3  -1 -21   17.21    2.68
   3   1  21   16.89    2.97
   3  -1  21   17.59    3.28
  -3   1 -22   47.38    3.48
   3   1  22   48.54    3.46
   3  -1  22   51.36    3.42
   3  -1  22   54.26    3.89
  -3  -1 -22   38.48    3.93
   3  -1  23    0.53    2.23
   3  -1  23   -0.08    1.86
   3   1  23    1.04    1.90
   3   1  24    4.63    1.49
   3  -1  24    6.76    1.49
  -3   3  24    4.50    2.23
   3   3 -24    4.87    2.12
  -3   3  24    6.86    1.30
  -3  -3  23   -0.57    2.12
  -3   3  23    1.41    1.66
   3   3 -23   -3.32    2.89
   3   3 -23   -1.42    2.99
   3   3 -23   -2.50    2.64
   3   3 -22    0.47    3.18
   3  -3 -22    6.67    3.18
  -3   3  22    2.28    2.49
  -3  -3  22    3.66    2.45
   3  -3 -22    6.43    3.48
  -3   3  22    7.50    2.11
   3   3 -22    4.42    3.54
  -3   3  21   10.78    2.43
  -3  -3  21   11.14    2.83
   3  -3 -21    9.79    4.32
   3   3 -21   14.06    3.76
   3  -3 -21   10.76    3.42
   3   3 -21    7.95    2.43
  -3   3  21   10.30    3.08
  -3  -3  20   86.07    5.14
   3   3 -20   82.64    4.86
  -3   3  20   82.31    4.79
  -3  -3  20   68.57    4.68
   3  -3 -20   68.46    5.60
   3  -3 -19   -2.70    3.99
  -3   3  19    1.69    2.56
  -3   3  19    2.44    2.84
  -3   3  19    0.64    2.72
  -3  -3  19    2.18    2.66
   3  -3 -19    1.34    5.06
   3   3 -19   -0.27    2.83
   3  -3 -18    8.99    4.28
  -3   3  18   18.06    3.07
  -3  -3  18   12.98    3.11
  -3   3  18   19.81    3.34
  -3   3  18   19.49    3.20
   3  -3 -18   11.64    5.49
   3   3 -18   18.78    3.16
   3   3 -18   15.64    2.67
   3   3 -17    3.00    3.01
   3   3 -17    4.48    2.40
  -3   3  17    5.77    2.88
  -3  -3  17    7.46    2.94
  -3   3  17    6.80    3.17
  -3   3  17    7.41    2.94
   3  -3 -17    6.23    4.09
   3  -3 -16    3.16    4.17
  -3   3  16   -1.44    3.28
  -3   3  16    2.44    2.85
  -3  -3  16    3.13    2.82
   3   3 -16    1.66    2.90
  -3  -3  16    3.17    2.84
  -3   3  16   -1.24    2.81
   3   3 -16   -0.86    2.54
   3   3 -16   -1.97    2.93
   3   3 -15   94.88    5.93
   3   3 -15   97.28    5.54
  -3   3  15   96.13    6.00
  -3  -3  15  105.22    5.85
  -3   3  15  109.60    5.88
  -3   3  15  110.41    6.22
   3   3 -15   99.43    5.90
  -3  -3  15  101.48    5.79
  -3   3  15  111.98    5.89
  -3   3  14    5.54    2.57
  -3  -3  14    1.61    2.54
   3   3 -14    8.72    2.69
   3   3 -14    5.17    2.38
   3   3 -14    2.70    2.67
  -3   3  14    3.88    3.03
  -3   3  14    6.45    2.68
  -3   3  14    5.80    2.99
  -3  -3  14    5.86    2.70
   3  -3 -14    5.21    3.62
   3  -3 -14    7.49    3.31
  -3   3  14    3.54    3.88
  -3   3  13   99.66    5.39
  -3  -3  13  101.63    5.40
   3   3 -13  100.88    5.25
   3  -3 -13  111.08    5.35
   3   3 -13   94.71    5.58
   3  -3 -13   87.91    5.92
   3  -3 -13   89.24    5.74
   3   3 -13   84.68    5.18
   3   3 -13   95.96    5.45
  -3   3  13   88.71    5.74
  -3   3  13   92.62    6.23
  -3   3  13   96.67    5.74
  -3  -3  13  100.54    5.40
  -3   3  13  101.27    5.37
  -3  -3  12   41.09    3.31
  -3   3  12   49.57    3.43
  -3  -3  12   39.70    3.30
  -3   3  12   44.75    3.38
   3   3 -12   41.41    3.16
   3  -3 -12   47.30    3.33
  -3   3  12   50.52    4.65
   3   3 -12   44.38    3.44
   3   3 -12   39.39    3.38
  -3   3  12   42.61    3.80
   3   3 -12   51.13    3.76
   3   3 -11   81.00    4.51
  -3   3  11   76.95    5.00
  -3   3  11   82.36    5.42
   3   3 -11   88.59    4.61
   3  -3 -11   90.39    5.08
   3  -3 -11   76.86    5.25
  -3   3  11   84.95    4.52
  -3  -3  11   76.59    4.50
  -3   3  11   83.49    4.57
   3   3 -11   78.36    4.41
   3  -3 -11   91.98    4.54
  -3  -3  11   82.48    4.58
   3   3 -11   81.69    4.40
  -3   3  11   85.67    5.12
  -3   3  11   81.31    5.09
   3   3 -11   76.09    4.41
  -3   3  10   54.19    4.06
  -3   3  10   36.39    3.72
  -3   3  10   49.45    4.32
   3   3 -10   48.52    3.27
   3  -3 -10   41.33    4.50
  -3   3  10   42.67    3.87
   3   3 -10   51.85    3.34
   3  -3 -10   46.96    3.79
   3  -3 -10   42.88    4.01
  -3  -3  10   40.90    3.25
  -3   3  10   48.18    3.29
   3   3 -10   43.80    3.07
   3  -3 -10   46.32    3.09
   3   3 -10   52.84    3.62
   3   3 -10   52.69    3.18
   3   3 -10   54.52    4.17
  -3   3  10   51.66    3.81
   3   3 -10   49.27    3.26
  -3   3   9  322.55   15.24
   3   3  -9  346.13   14.90
  -3   3   9  355.52   15.42
   3  -3  -9  353.94   15.65
  -3   3   9  356.28   15.24
  -3   3   9  338.85   15.27
   3   3  -9  347.32   14.93
  -3   3   9  358.65   15.14
   3   3  -9  354.36   14.87
   3  -3  -9  364.48   15.17
   3  -3  -9  340.52   15.26
   3  -3  -9  344.33   15.13
  -3   3   9  341.58   14.90
  -3   3   9  357.04   15.28
   3  -3  -9  399.94   14.87
   3   3  -9  377.57   14.83
  -3   3   9  368.18   14.87
  -3  -3   9  363.54   14.87
   3   3  -9  324.42   15.03
   3   3  -9  338.10   14.86
   3   3  -9  345.59   15.27
  -3   3   9  365.29   14.85
  -3  -3   9  358.20   14.84
   3   3  -8  376.11   16.51
   3   3  -8  410.68   17.40
  -3   3   8  408.65   16.60
   3  -3  -8  394.82   16.83
  -3   3   8  381.04   16.47
  -3   3   8  373.43   16.41
   3  -3  -8  378.61   16.69
   3   3  -8  386.78   16.07
  -3   3   8  370.04   16.65
   3  -3  -8  391.22   16.32
   3  -3  -8  377.02   16.30
  -3   3   8  396.30   16.40
   3   3  -8  376.30   16.34
   3   3  -8  388.83   16.13
  -3   3   8  380.19   16.02
   3   3  -8  394.33   15.99
  -3  -3   8  383.24   16.03
   3  -3  -8  415.48   16.03
   3   3  -8  384.17   16.56
   3   3  -8  386.80   16.17
  -3   3   8  377.57   16.18
  -3   3   7   83.97    5.02
   3  -3  -7   91.79    5.73
   3   3  -7   87.23    4.75
   3   3  -7   88.95    4.53
   3   3  -7   89.04    5.01
  -3   3   7   85.78    4.26
  -3  -3   7   87.23    4.29
   3  -3  -7   88.11    4.19
   3   3  -7   88.83    4.16
   3  -3  -7   91.79    5.51
   3   3  -7   83.83    4.47
   3   3  -7   97.39    4.40
   3   3  -7   89.36    4.37
  -3   3   7   80.70    5.21
  -3   3   7   79.47    5.03
   3  -3  -7   89.57    4.78
   3  -3  -7   87.81    4.76
  -3   3   7   83.95    4.86
  -3   3   7   84.65    4.83
   3   3  -7   89.62    5.89
   3   3  -7   90.18    5.06
  -3   3   7   86.40    5.36
   3   3  -7   87.90    4.57
   3   3  -7   93.10    4.57
   3   3  -7   91.19    5.10
   3   3  -7   83.90    6.33
   3   3  -6    5.65    2.71
   3   3  -6    5.16    3.75
  -3   3   6   15.58    5.39
   3   3  -6   -0.81    3.91
  -3   3   6    4.27    2.60
   3  -3  -6    7.51    3.57
   3   3  -6    3.36    1.84
   3   3  -6    6.52    2.21
   3   3  -6    6.31    3.27
   3   3  -6    8.41    2.43
   3   3  -6    4.42    2.00
  -3   3   6    7.23    2.73
   3   3  -6    1.56    1.65
  -3   3   6    4.12    3.00
  -3   3   6    3.60    2.76
   3  -3  -6    1.12    2.23
   3   3  -6    2.73    3.08
  -3   3   6    2.96    2.31
  -3   3   6    4.53    2.50
   3   3  -6    2.45    2.75
   3   3  -6    4.02    2.12
   3   3  -6    4.17    1.93
  -3   3   6    9.66    3.02
   3   3  -6    3.15    1.72
  -3  -3   6    1.20    1.58
  -3   3   6    2.03    1.52
   3   3  -5  407.28   17.34
   3   3  -5  414.38   17.83
   3   3  -5  419.14   17.51
  -3   3   5  406.25   18.05
   3   3  -5  431.56   17.92
   3  -3  -5  398.66   17.27
  -3   3   5  420.03   17.38
   3   3  -5  389.94   17.86
   3   3  -5  450.85   17.27
   3   3  -5  413.15   17.81
  -3   3   5  416.60   17.04
   3   3  -5  418.80   17.52
   3   3  -5  425.31   17.31
  -3   3   5  435.89   17.60
  -3   3   5  408.67   17.61
   3   3  -5  431.55   17.08
   3   3  -5  404.18   17.06
   3  -3  -5  407.01   17.28
   3   3  -5  442.05   17.59
  -3   3   5  411.08   17.56
  -3   3   5  421.91   17.48
   3   3  -5  406.00   17.34
   3   3  -5  418.29   17.14
   3   3  -5  414.61   17.33
   3   3  -5  435.27   17.52
   3  -3  -5  435.38   16.99
  -3  -3   5  419.74   17.02
  -3   3   5  408.43   17.01
   3   3  -5  416.21   16.97
   3   3  -5  434.28   17.39
  -3   3   5  420.60   17.59
   3   3  -5  429.64   17.42
   3   3  -4  208.91    8.24
  -3   3   4  196.56    9.12
   3   3  -4  215.34    8.94
   3  -3  -4  220.64    8.33
   3   3  -4  199.98    9.11
  -3   3   4  213.61    8.30
   3   3  -4  212.91    9.00
  -3   3   4  222.17    8.63
  -3   3   4  186.88    8.10
   3   3  -4  162.00    8.13
  -3   3   4  172.69    8.53
   3   3  -4  160.14    8.26
  -3   3   4  207.01    7.97
   3   3  -4  198.95    8.45
   3   3  -4  197.95    8.89
   3   3  -4  201.57    8.20
  -3   3   4  185.21    8.57
   3   3  -4  177.94    8.24
  -3   3   4  179.79    8.61
   3   3  -4  193.70    8.89
   3   3  -4  191.93    7.86
   3   3  -4  159.37    8.12
   3   3  -4  171.50    8.45
   3   3  -4  160.85    7.99
  -3   3   4  190.49    8.60
   3   3  -4  183.12    8.33
  -3   3   4  201.47    8.57
   3   3  -4  181.24    8.12
   3   3  -4  214.95    8.29
   3   3  -4  219.54    8.29
   3   3  -4  219.10    8.19
  -3  -3   4  162.55    7.77
  -3   3   4  171.82    7.78
  -3   3   4  191.80    8.17
   3   3  -4  176.04    8.32
  -3   3   3  863.16   34.38
  -3  -3   3  901.29   34.39
   3   3  -3  820.55   34.73
   3   3  -3  825.79   34.75
   3  -3  -3  856.80   34.60
   3   3  -3  801.11   34.66
   3   3  -3  858.68   34.75
   3   3  -3  852.40   35.11
  -3   3   3  827.32   35.18
  -3   3   3  852.54   35.13
   3   3  -3  839.27   34.96
   3   3  -3  858.40   35.26
   3   3  -3  840.64   35.23
  -3   3   3  822.79   34.61
  -3   3   3  863.91   34.92
  -3   3   3  853.01   34.59
  -3   3   3  882.17   35.00
   3   3  -3  927.62   34.82
   3   3  -3  911.70   34.86
  -3   3   3  845.92   34.59
   3   3  -3  878.81   35.17
   3   3  -3  828.62   34.85
  -3   3   3  822.85   35.03
   3   3  -3  853.69   35.29
   3   3  -3  855.38   34.72
  -3   3   3  860.74   35.07
   3   3  -3  846.15   34.71
   3   3  -3  881.80   35.18
   3   3  -3  876.10   34.44
   3  -3  -3  855.32   34.72
   3   3  -3  833.99   34.59
   3   3  -3  865.37   34.51
   3   3  -3  849.20   34.82
  -3   3   3  882.42   34.86
   3   3  -3  870.03   34.53
   3   3  -3  886.85   34.69
   3   3  -3  881.04   34.70
  -3   3   3  913.00   35.02
   3   3  -3  890.69   34.92
   3   3  -3  883.47   34.78
  -3   3   3  856.16   34.65
   3   3  -3  870.36   34.83
   3   3  -2 1580.26   62.70
  -3  -3   2 1514.84   62.25
  -3   3   2 1480.05   62.24
  -3   3   2 1502.82   62.26
  -3  -3   2 1539.29   62.25
   3   3  -2 1610.58   62.67
   3   3  -2 1582.21   62.66
   3  -3  -2 1646.38   62.51
   3   3  -2 1589.84   62.65
   3   3  -2 1642.47   62.68
   3   3  -2 1547.61   62.54
  -3   3   2 1600.61   63.01
  -3   3   2 1595.89   62.52
   3   3  -2 1658.63   62.99
   3   3  -2 1602.80   63.10
  -3   3   2 1642.72   62.58
   3   3  -2 1621.66   62.84
  -3   3   2 1581.44   62.84
   3   3  -2 1613.05   63.09
  -3   3   2 1538.30   62.45
  -3   3   2 1640.55   62.91
  -3   3   2 1577.11   62.65
   3   3  -2 1561.70   62.71
   3   3  -2 1617.72   62.75
  -3   3   2 1629.24   62.57
   3   3  -2 1540.23   62.78
   3   3  -2 1625.42   63.05
   3   3  -2 1648.70   63.14
   3   3  -2 1573.13   62.62
  -3   3   2 1600.62   62.93
   3   3  -2 1564.92   62.58
   3   3  -2 1618.63   63.02
   3  -3  -2 1562.70   62.61
   3   3  -2 1597.87   62.80
  -3   3   2 1667.71   62.91
   3   3  -2 1549.33   62.62
  -3   3   2 1599.29   62.66
   3   3  -2 1598.00   62.70
   3   3  -2 1569.06   62.52
   3  -3  -2 1569.64   62.62
   3   3  -2 1576.50   62.43
   3   3  -2 1567.65   62.45
  -3   3   2 1668.58   62.73
   3   3  -2 1566.34   62.74
  -3   3   2 1567.21   62.51
   3  -3  -1   57.96    2.46
   3   3  -1   61.67    2.83
  -3  -3   1   49.98    2.29
   3   3  -1   48.51    3.08
   3   3  -1   51.99    3.21
   3   3  -1   50.27    3.10
   3  -3  -1   53.03    2.89
   3   3  -1   47.12    2.83
   3   3  -1   53.20    3.12
  -3   3   1   56.66    3.29
  -3   3   1   48.54    3.02
  -3   3   1   51.34    4.04
   3   3  -1   53.38    3.69
  -3   3   1   51.76    3.02
   3   3  -1   52.04    3.06
  -3   3   1   54.16    3.66
   3   3  -1   54.80    4.16
  -3   3   1   57.15    3.76
   3   3  -1   59.45    2.71
   3   3  -1   60.56    3.51
  -3   3   1   62.17    3.26
   3   3  -1   55.04    3.29
  -3   3   1   57.71    3.15
   3   3  -1   48.20    2.89
  -3   3   1   58.47    3.87
   3   3  -1   49.76    3.11
   3   3  -1   57.36    4.33
   3   3  -1   55.67    3.04
   3   3  -1   58.50    3.06
   3   3  -1   59.29    3.27
  -3   3   1   64.97    3.41
   3   3  -1   61.10    4.06
   3  -3  -1   54.34    3.27
  -3   3   1   61.34    2.97
   3   3  -1   54.13    3.44
   3  -3  -1   59.05    3.31
   3   3  -1   55.98    3.27
   3   3  -1   58.46    3.24
  -3   3   1   60.78    3.47
  -3   3   1   59.59    3.19
  -3   3   1   66.63    3.52
  -3   3   1   61.74    3.89
   3  -3   0   12.73    1.69
   3   3   0   11.75    1.89
   3   3   0   13.86    1.99
  -3   3   0   12.16    2.82
  -3   3   0   11.01    2.07
  -3   3   0   15.48    2.31
   3   3   0   14.40    3.40
   3   3   0   15.28    2.55
  -3   3   0   13.56    1.85
   3   3   0   13.68    1.98
   3   3   0   13.07    2.35
   3   3   0   17.37    2.19
   3   3   0   16.29    1.34
   3   3   0   17.03    2.58
  -3   3   0   18.73    2.56
   3   3   0   13.07    1.88
  -3   3   0   12.84    2.10
   3   3   0   14.79    2.08
   3   3   0   14.76    1.87
   3   3   0   14.57    1.74
   3   3   0   17.06    2.59
  -3   3   0   16.75    2.31
   3   3   0   14.82    3.32
  -3   3   0   11.48    2.85
   3   3   0   18.23    2.31
  -3   3   0   14.54    2.77
   3  -3   0   14.19    2.16
   3   3   0   12.63    1.85
   3   3   0   12.93    2.06
   3   3   0   12.50    2.29
   3   3   0   14.83    2.13
  -3   3   0   14.37    2.39
   3   3   0   16.78    2.33
  -3   3   0   14.66    2.35
  -3   3   0   15.64    2.17
   3   3   0   17.56    1.80
   3   3   1  247.41    8.98
   3   3   1  244.38    9.30
   3   3   1  244.87    9.08
   3   3   1  238.14    9.14
   3  -3   1  242.72    8.90
   3   3   1  241.12    9.07
  -3   3  -1  242.73    9.26
  -3   3  -1  235.66    9.28
   3   3   1  250.75    9.93
  -3   3  -1  235.24    9.05
   3   3   1  236.02    9.11
   3   3   1  225.23    9.29
   3   3   1  223.31    9.40
   3   3   1  207.20    8.64
  -3   3  -1  229.83    9.27
  -3   3  -1  240.21    9.25
   3   3   1  232.51    9.05
   3   3   1  232.74    8.94
   3   3   1  239.22    9.21
   3   3   1  230.76    9.83
  -3   3  -1  228.61    9.62
   3   3   1  224.05    9.44
   3   3   1  225.15    9.25
  -3   3  -1  221.69    9.25
  -3   3  -1  220.55    9.74
   3   3   1  225.17    9.02
  -3  -3  -1  204.66    8.54
   3  -3   1  201.26    8.57
  -3   3  -1  180.00    8.51
   3   3   1  177.12    8.52
  -3   3  -1  228.94    9.27
  -3   3  -1  236.69    9.21
   3  -3   1  222.60    8.70
  -3   3  -1  220.73    9.29
   3   3   1  227.18    9.09
   3   3   1  227.37    9.16
   3   3   1  226.04    9.60
   3   3   2    7.83    3.53
  -3   3  -2   11.73    2.47
  -3   3  -2   11.73    2.75
   3   3   2   14.75    3.16
  -3   3  -2    7.84    1.88
  -3   3  -2   14.36    2.62
  -3   3  -2    8.62    2.92
   3   3   2    9.84    2.64
   3   3   2    8.74    2.26
   3   3   2   12.47    2.13
  -3   3  -2    9.19    1.78
  -3   3  -2   10.79    2.40
   3  -3   2    6.22    1.46
  -3   3  -2    9.50    2.38
  -3   3  -2   12.33    2.76
   3   3   2    5.25    1.44
   3   3   2    5.01    1.88
   3   3   2    5.39    3.12
   3   3   2    8.69    2.75
  -3   3  -2    6.90    2.31
   3   3   2    8.74    2.57
  -3   3  -2    7.45    1.79
  -3   3  -2    8.36    3.01
  -3   3  -2    9.12    2.92
   3   3   2   11.61    2.58
   3   3   2    9.06    1.50
   3   3   2    9.03    2.96
   3   3   2   11.83    2.19
   3   3   2    5.49    1.65
   3  -3   2    9.10    1.74
   3   3   2    6.62    1.97
  -3   3  -2   10.03    2.36
   3   3   3  422.73   17.59
  -3   3  -3  444.01   17.95
  -3   3  -3  452.21   18.09
   3   3   3  439.00   18.51
  -3   3  -3  433.38   17.68
  -3   3  -3  420.75   17.83
  -3   3  -3  418.87   18.15
   3   3   3  422.09   18.02
  -3   3  -3  429.12   17.71
   3   3   3  413.27   17.89
  -3   3  -3  422.07   17.89
   3   3   3  429.08   17.47
   3   3   3  465.52   18.35
   3   3   3  448.18   17.76
   3   3   3  414.09   18.08
   3   3   3  447.99   17.96
  -3   3  -3  457.26   17.72
  -3   3  -3  431.06   18.16
  -3  -3  -3  425.66   17.64
   3  -3   3  422.63   17.52
   3   3   3  437.96   17.98
   3   3   3  420.18   17.48
   3   3   3  441.25   17.73
   3   3   3  422.98   18.12
  -3   3  -3  446.83   17.88
   3  -3   3  437.67   17.55
   3   3   4    5.14    1.77
   3   3   4    4.83    1.39
  -3   3  -4    7.41    2.61
   3   3   4    4.44    3.80
  -3   3  -4    5.30    2.54
   3   3   4    4.89    1.27
  -3   3  -4    5.00    1.75
  -3   3  -4    6.53    2.74
   3   3   4    1.48    2.75
  -3   3  -4    4.62    1.80
  -3   3  -4    3.47    2.38
   3   3   4    4.70    1.08
   3   3   4    5.36    1.84
   3   3   4    6.23    3.21
  -3   3  -4    5.62    2.86
  -3   3  -4    5.60    1.85
  -3  -3  -4    4.59    2.03
   3  -3   4    5.10    1.50
   3   3   4    5.66    1.25
   3  -3   4    5.34    1.37
   3   3   4    5.63    1.29
   3   3   4    3.00    2.64
   3   3   4    5.25    2.87
   3   3   4    7.71    2.30
   3   3   4    4.53    2.35
   3   3   5  280.36   11.99
   3   3   5  275.37   11.58
   3   3   5  271.38   11.31
   3   3   5  274.74   13.23
  -3   3  -5  283.16   11.55
   3   3   5  262.86   11.24
  -3   3  -5  287.01   12.04
  -3   3  -5  282.11   12.10
   3   3   5  272.94   12.10
   3   3   5  263.26   11.79
  -3   3  -5  277.83   11.83
   3   3   5  277.70   11.61
  -3   3  -5  284.57   11.64
  -3   3  -5  287.92   11.58
   3   3   5  287.97   12.33
  -3  -3  -5  289.30   11.73
   3   3   5  272.67   12.28
   3   3   5  279.92   11.94
   3   3   5  265.27   11.35
   3  -3   5  267.64   11.36
   3   3   5  277.60   11.92
   3   3   5  284.20   11.80
   3  -3   5  275.16   11.42
   3   3   5  268.49   11.33
  -3   3  -6  435.68   17.68
  -3   3  -6  429.77   17.72
  -3   3  -6  449.56   17.61
  -3   3  -6  423.57   18.18
   3   3   6  405.30   17.81
   3   3   6  430.85   17.69
   3   3   6  436.83   18.10
  -3   3  -6  462.45   17.70
  -3   3  -6  446.44   17.70
   3  -3   6  432.18   17.53
   3   3   6  417.43   17.46
  -3  -3  -6  423.93   17.82
   3   3   6  418.14   17.84
   3   3   6  435.26   17.64
   3   3   6  407.19   17.93
   3   3   6  426.24   18.13
   3   3   6  408.14   17.47
   3  -3   6  425.91   17.50
   3   3   6  417.34   17.93
  -3   3  -7  580.52   24.04
   3   3   7  590.68   24.04
  -3   3  -7  596.35   24.06
  -3   3  -7  615.56   24.06
   3   3   7  595.90   24.50
  -3  -3  -7  593.53   24.24
   3   3   7  575.16   23.87
   3  -3   7  598.56   23.91
   3   3   7  585.94   24.42
   3   3   7  584.39   24.22
   3   3   7  578.26   23.90
   3  -3   7  580.46   23.91
   3   3   7  591.79   23.96
   3   3   7  562.37   24.28
  -3   3  -7  595.12   23.92
   3   3   7  581.97   24.32
  -3   3  -8  124.64    5.73
  -3   3  -8  117.19    5.65
   3   3   8  104.80    6.06
   3   3   8  107.38    5.95
   3  -3   8  106.95    5.43
   3   3   8  114.79    5.45
  -3   3  -8  117.16    5.54
   3   3   8  128.87    6.31
  -3   3  -8  121.53    5.40
   3   3   8  126.48    5.49
   3   3   8  114.56    6.00
   3   3   8  114.28    5.84
   3   3   8  108.45    5.45
   3  -3   8  108.48    5.51
  -3  -3  -9  288.35   12.71
   3   3   9  283.54   12.57
   3   3   9  288.82   12.59
   3   3   9  287.69   12.27
   3   3   9  291.84   12.48
   3  -3   9  289.81   12.29
  -3   3  -9  302.39   12.37
  -3   3  -9  290.02   12.40
   3   3   9  278.14   12.66
   3   3   9  282.80   12.30
  -3   3  -9  283.64   12.11
   3   3   9  284.48   12.16
   3  -3   9  297.13   12.26
   3   3   9  280.75   12.22
   3  -3  10  218.27    9.33
   3   3  10  213.24    9.29
   3   3  10  203.28    9.77
   3   3  10  201.84    9.30
   3   3  10  209.73    9.71
   3   3  10  208.36    9.48
   3   3  10  215.51    9.39
   3  -3  10  207.39    9.36
  -3  -3 -10  212.36    9.89
   3   3  10  204.44    9.65
  -3   3 -10  208.36    9.36
  -3   3 -10  219.93    9.48
   3   3  11    9.62    2.40
   3   3  11   12.46    2.97
   3  -3  11    8.13    2.40
  -3   3 -11    8.80    2.48
  -3   3 -11    5.85    2.34
   3  -3  11   11.51    2.30
   3   3  11    7.66    2.24
  -3  -3 -11   13.39    3.36
   3   3  11   10.73    2.13
   3   3  11    6.41    2.68
  -3   3 -12  126.28    6.38
   3   3  12  129.14    6.57
   3   3  12  119.33    6.66
  -3  -3 -12  119.37    6.87
   3   3  12  113.48    5.98
   3   3  13  248.88   11.15
   3  -3  13  236.29   11.10
   3   3  13  269.39   11.46
   3  -3  13  246.33   11.33
   3   3  13  249.84   11.03
   3  -3  13  256.70   11.07
  -3  -3 -13  221.37   11.61
   3   3  13  229.51   11.38
  -3   3 -13  249.74   11.00
  -3   3 -13  250.96   11.24
  -3   3 -14  266.04   11.40
  -3  -3 -14  246.72   12.67
   3  -3  14  265.40   11.57
   3   3  14  230.47   11.35
   3   3  14  220.85   11.39
   3   3  14  246.54   11.10
   3  -3  14  249.79   11.14
  -3  -3 -14  245.36   11.93
   3   3  15   77.42    4.80
   3  -3  15   73.49    4.74
   3  -3  15   80.61    5.33
  -3  -3 -15   69.83    7.06
  -3  -3 -15   74.48    5.95
  -3  -3 -16  232.69   12.84
   3   3  16  223.71   11.75
   3  -3  16  267.50   11.67
  -3   3 -16  251.67   11.40
  -3  -3 -16  227.72   11.93
   3   3  16  256.35   11.23
   3  -3  16  249.14   11.24
  -3   3 -17   10.13    3.00
  -3  -3 -17    6.72    4.09
   3  -3  17    3.88    2.72
   3   3  17    3.54    2.64
  -3  -3 -17    5.99    5.15
  -3  -3 -18   -2.24    4.91
  -3   3 -18    5.75    2.86
   3   3  18    4.43    2.59
   3   3  18    2.19    3.37
   3  -3  18    4.21    3.38
  -3   3 -19   22.15    3.05
   3   3  19   18.81    2.88
   3   3  19   20.46    3.51
   3  -3  19   18.18    3.51
  -3  -3 -20   18.74    4.50
   3   3  20   25.41    3.39
   3  -3  20   33.73    3.55
  -3   3 -20   18.09    3.90
   3   3  20   30.05    2.83
  -3  -3 -21    7.40    3.58
   3   3  21    5.72    2.57
   3  -3  21   10.09    2.82
  -3   3 -21    7.28    3.13
   3   3  21    7.69    2.07
  -3   3 -22   15.04    2.47
   3  -3  22   19.65    2.62
  -3   3 -22   13.92    2.82
   3   3  22   16.27    2.00
  -3  -3 -22   11.33    3.06
  -3  -3 -23    6.24    2.04
   3   3  23    3.66    2.28
  -3   3 -23    7.91    1.60
   3   3  23    3.10    1.26
   3   5 -22   -0.76    1.39
  -3   5  22   -0.17    1.99
   3  -5 -21   -0.11    3.05
   3   5 -21    1.41    2.51
   3   5 -21    2.19    1.93
   3   5 -21   -0.17    1.92
  -3   5  21    4.52    2.59
   3   5 -21   -1.74    2.60
   3   5 -20   29.56    4.06
   3   5 -20   40.28    4.09
   3   5 -20   30.41    3.70
   3  -5 -20   36.46    3.60
  -3  -5  20   45.18    3.00
  -3   5  20   38.90    3.46
   3  -5 -20   41.91    4.50
   3   5 -20   40.61    3.21
  -3   5  20   27.08    3.88
   3   5 -19    3.22    3.62
   3   5 -19   -3.35    3.57
  -3   5  19   -2.02    3.55
   3  -5 -19   -1.16    3.20
   3  -5 -19    1.34    4.18
   3   5 -19    2.26    3.36
  -3  -5  19    1.60    2.31
  -3   5  19    7.02    2.97
   3  -5 -18    3.62    4.83
   3   5 -18    6.40    4.21
   3   5 -18    9.52    4.09
   3   5 -18    9.85    3.82
  -3   5  18    9.61    3.90
   3  -5 -18   15.52    3.64
  -3   5  18    8.65    2.93
  -3  -5  18    8.89    2.59
  -3   5  18   10.08    3.03
   3  -5 -17   20.54    4.09
  -3   5  17   24.92    3.50
  -3  -5  17   26.09    3.19
   3   5 -17   20.58    5.04
   3   5 -17   25.07    4.88
   3   5 -17   25.34    2.95
   3   5 -16   45.45    3.64
   3   5 -16   38.12    5.36
   3   5 -16   50.80    5.59
   3   5 -16   39.07    5.40
  -3   5  16   35.85    5.33
   3  -5 -16   39.03    4.81
  -3   5  16   52.95    4.30
  -3   5  16   46.90    4.44
  -3  -5  16   40.00    3.80
  -3   5  15    1.54    3.27
  -3   5  15   -5.18    4.21
   3  -5 -15    1.25    3.91
  -3   5  15    2.14    3.47
   3   5 -15    2.89    2.67
   3   5 -15    1.78    4.23
   3   5 -15    3.08    4.26
   3   5 -14  127.04    8.53
  -3   5  14  137.29    7.73
  -3   5  14  118.16    8.38
   3   5 -14  142.82    9.08
   3   5 -14  139.75    8.59
   3   5 -14  148.80    7.07
  -3   5  14  127.35    7.36
  -3   5  14  144.44    7.58
   3  -5 -13   14.99    3.92
  -3   5  13   10.04    3.61
  -3   5  13   13.70    3.73
  -3   5  13   14.12    4.14
  -3   5  13   17.40    4.51
   3   5 -13   16.94    2.58
   3   5 -13    7.49    4.62
   3   5 -13   22.37    4.93
   3   5 -13   15.70    5.03
   3   5 -13   16.93    2.80
  -3   5  13   13.98    3.56
   3  -5 -12   64.03    5.22
  -3   5  12   63.42    4.90
  -3   5  12   57.82    5.83
  -3   5  12   57.81    5.26
   3   5 -12   60.87    5.97
   3   5 -12   59.36    6.49
   3   5 -12   63.79    6.08
   3   5 -12   57.81    4.24
   3   5 -12   57.15    3.92
   3   5 -11    3.23    4.59
   3   5 -11    3.53    2.55
   3   5 -11    6.92    4.43
  -3   5  11    0.17    3.36
   3  -5 -11   -1.15    3.50
  -3   5  11   -0.16    3.23
  -3   5  11    2.20    3.84
  -3   5  11    3.59    3.65
  -3   5  11   -1.42    3.76
   3   5 -11    5.62    4.38
   3   5 -11    0.81    2.31
   3   5 -10  214.99   11.70
   3   5 -10  225.69   12.13
  -3   5  10  224.70   10.59
  -3   5  10  234.06   11.13
  -3   5  10  224.32   11.11
   3   5 -10  212.92   11.69
   3   5 -10  231.18   10.35
   3  -5 -10  234.11   10.97
  -3   5  10  240.52   10.84
   3   5 -10  221.53   11.09
  -3   5  10  225.24   11.11
  -3   5  10  236.59   11.70
   3   5 -10  228.89   10.32
  -3   5   9  231.98   10.88
  -3   5   9  224.58   10.93
   3   5  -9  200.41   11.69
  -3   5   9  236.38   11.00
  -3   5   9  223.46   10.46
   3   5  -9  229.71   10.22
   3   5  -9  247.39   11.65
   3  -5  -9  232.09   10.71
   3   5  -9  223.70   10.18
   3   5  -9  231.56   10.31
   3   5  -9  214.54   10.93
  -3   5   9  213.90   11.32
   3   5  -9  218.13   11.49
  -3   5   9  221.77   10.87
   3   5  -8   75.23    6.25
  -3   5   8   73.29    6.09
  -3   5   8   78.16    5.40
  -3   5   8   81.48    4.97
   3   5  -8   71.08    5.96
   3   5  -8   81.67    4.46
   3   5  -8   74.07    5.80
  -3   5   8   71.43    5.29
   3   5  -8   80.04    6.99
   3   5  -8   75.21    4.44
   3   5  -8   76.63    4.64
   3   5  -8   75.14    5.34
  -3   5   8   74.83    5.97
  -3   5   8   68.98    5.16
  -3   5   8   79.92    5.34
  -3   5   7   39.72    4.02
  -3   5   7   41.09    4.19
   3   5  -7   44.11    3.39
  -3   5   7   42.84    4.89
  -3   5   7   36.09    4.40
  -3   5   7   45.08    4.17
   3   5  -7   40.82    4.96
   3   5  -7   42.73    4.86
   3  -5  -7   41.96    3.80
  -3   5   7   35.55    3.69
   3   5  -7   46.66    3.43
   3   5  -7   38.22    4.61
  -3   5   7   46.13    4.32
   3   5  -7   43.23    3.85
   3   5  -7   41.59    3.99
  -3   5   7   37.30    4.50
   3   5  -7   37.95    5.37
  -3   5   6   12.41    2.90
   3   5  -6    9.68    2.41
   3   5  -6   11.01    2.37
   3   5  -6    9.33    2.61
  -3   5   6   14.70    3.29
  -3   5   6   10.44    3.48
   3   5  -6    6.14    2.98
  -3   5   6   14.04    3.25
   3   5  -6    7.65    3.19
   3   5  -6    4.48    3.73
   3   5  -6   11.93    4.07
   3   5  -6    9.03    2.15
  -3   5   6    7.81    3.10
   3   5  -6    6.68    3.25
   3   5  -5   60.17    3.66
   3   5  -5   54.46    3.96
   3   5  -5   64.20    3.86
   3   5  -5   59.18    5.40
  -3   5   5   56.76    4.54
   3   5  -5   66.55    4.02
  -3   5   5   67.89    6.05
   3   5  -5   64.64    5.45
  -3   5   5   63.06    4.49
   3   5  -5   66.13    5.30
   3   5  -5   65.86    4.61
  -3   5   5   64.50    4.76
   3   5  -5   60.05    4.08
   3   5  -5   63.29    4.44
  -3   5   4    6.93    2.83
   3   5  -4    7.39    3.68
   3   5  -4    8.23    2.92
  -3   5   4   10.16    3.16
   3   5  -4    3.58    2.78
   3   5  -4    8.50    2.27
   3   5  -4    3.37    2.21
   3   5  -4    5.32    1.86
   3   5  -4    4.53    3.89
  -3   5   4   -0.15    2.85
   3   5  -4   10.97    2.59
   3   5  -4    4.87    2.51
  -3   5   4    4.52    3.58
   3   5  -4    5.48    2.85
  -3   5   4    0.78    4.25
   3   5  -4    6.37    3.57
   3   5  -4    3.39    2.41
   3   5  -4    6.99    3.91
   3   5  -4    5.63    2.27
  -3   5   3   28.34    4.66
   3   5  -3   30.77    3.98
   3   5  -3   37.99    3.42
  -3   5   3   33.87    4.32
   3   5  -3   32.43    4.37
  -3   5   3   29.16    3.62
   3   5  -3   23.07    2.92
   3   5  -3   32.26    3.45
  -3   5   3   34.94    3.88
   3   5  -3   36.09    3.20
  -3   5   3   35.98    3.80
  -3   5   3   36.14    4.00
   3   5  -3   35.59    3.51
   3   5  -3   33.97    3.48
   3   5  -3   35.21    4.28
   3   5  -3   26.55    2.63
  -3   5   3   30.70    3.42
  -3   5   3   32.31    4.12
   3   5  -3   33.71    3.53
   3   5  -3   31.80    2.86
  -3   5   3   36.43    4.03
   3   5  -3   30.37    4.22
   3   5  -3   33.41    2.55
  -3   5   3   31.34    3.68
   3   5  -3   36.12    3.26
   3   5  -3   30.85    3.05
   3   5  -3   35.01    3.27
   3   5  -3   32.77    2.86
   3   5  -3   31.84    3.15
   3   5  -2  189.01    9.86
   3   5  -2  193.71    8.66
  -3   5   2  198.81    9.19
   3   5  -2  184.05    8.79
  -3   5   2  193.86    9.40
   3   5  -2  203.26    9.17
   3   5  -2  191.53    9.15
   3   5  -2  198.63    9.19
  -3   5   2  194.22    9.44
  -3   5   2  201.86    9.28
   3   5  -2  202.25    9.02
  -3   5   2  186.39    9.00
   3   5  -2  192.75    9.01
   3   5  -2  183.80    9.71
   3   5  -2  194.10    9.88
   3   5  -2  200.95    8.65
  -3   5   2  189.21    9.61
   3   5  -2  200.48    8.94
  -3   5   2  195.00    9.32
   3   5  -2  203.88    9.33
   3   5  -2  195.18    8.72
  -3   5   2  191.24    9.49
   3   5  -2  184.80    8.43
   3   5  -2  198.01    8.90
   3   5  -2  201.11    8.95
   3   5  -2  194.20    8.72
   3   5  -2  185.37    8.81
   3   5  -2  185.47    8.94
  -3   5   2  177.64    9.94
   3   5  -2  198.57    9.58
   3   5  -2  176.00    8.89
   3   5  -1    0.93    1.97
   3   5  -1    3.72    3.30
   3   5  -1    3.00    3.73
   3   5  -1   -1.03    1.84
  -3   5   1    4.06    2.85
   3   5  -1    1.57    2.20
   3   5  -1    1.77    2.65
   3   5  -1    2.15    2.70
  -3   5   1    4.57    3.05
  -3   5   1   -1.24    2.78
   3   5  -1    0.13    2.82
  -3   5   1    2.75    3.18
   3   5  -1   -1.18    2.50
  -3   5   1    0.10    2.18
   3   5  -1    3.90    3.78
   3   5  -1    1.61    1.88
  -3   5   1    2.14    2.52
  -3   5   1    6.79    3.24
   3   5  -1    0.13    2.91
   3   5  -1    3.82    3.48
   3   5  -1   -0.85    2.52
   3   5  -1    3.42    2.58
   3   5  -1    1.86    2.60
   3   5  -1    5.37    2.29
   3   5  -1    3.24    2.34
   3   5  -1    2.38    2.50
   3   5  -1    2.73    2.41
   3   5  -1    3.98    2.48
   3   5  -1    0.51    2.36
   3   5   0    0.27    1.82
   3   5   0    3.38    3.42
  -3   5   0    0.30    2.31
  -3   5   0    0.70    1.98
   3   5   0    2.32    3.96
  -3   5   0   -2.39    3.08
   3   5   0   -0.84    1.76
   3   5   0   -1.39    2.58
  -3   5   0    0.26    2.87
   3   5   0   -1.08    2.26
  -3   5   0    0.59    3.04
   3   5   0    4.13    2.77
   3   5   0   -2.35    2.80
  -3   5   0    0.48    2.77
  -3   5   0    3.64    3.11
  -3   5   0    0.08    1.96
   3   5   0    3.77    3.66
   3   5   0    4.46    2.46
  -3   5   0   -0.75    2.35
   3   5   0   -0.76    1.72
   3   5   0   -0.81    2.81
   3   5   0    0.88    2.61
  -3   5   0   -1.60    3.31
   3   5   0   -0.90    3.40
   3   5   0    1.89    3.21
   3   5   0    4.69    2.68
   3   5   0    3.83    2.59
   3   5   0    0.32    2.35
   3   5   0    1.67    2.29
   3   5   0    1.02    2.36
   3   5   0    1.34    2.09
  -3   5   0    1.08    2.51
  -3   5   0    3.46    2.34
   3   5   0    2.83    2.61
   3   5   0   -2.29    2.55
   3   5   1   55.58    3.23
   3   5   1   53.91    4.41
   3   5   1   49.99    5.12
  -3   5  -1   48.06    3.64
   3   5   1   47.29    3.77
   3   5   1   46.25    3.07
  -3   5  -1   51.98    3.21
  -3   5  -1   46.62    4.01
  -3   5  -1   43.74    4.07
   3   5   1   43.72    4.05
   3   5   1   47.78    3.84
  -3   5  -1   47.99    4.21
   3   5   1   49.64    3.48
  -3   5  -1   49.96    3.79
   3   5   1   45.32    4.79
  -3   5  -1   46.59    4.62
  -3   5  -1   46.44    3.79
   3   5   1   47.24    3.83
  -3   5  -1   44.79    4.37
   3   5   1   48.59    4.26
   3   5   1   42.13    3.74
  -3   5  -1   46.71    3.60
   3   5   1   44.64    4.33
   3   5   1   49.36    3.88
   3   5   1   48.68    3.82
  -3   5  -1   45.20    3.49
   3   5   1   46.77    3.21
  -3   5  -1   51.96    3.77
   3   5   1   51.02    3.74
   3   5   1   48.19    3.61
   3   5   1   48.49    3.79
   3   5   2   31.90    2.93
   3   5   2   27.55    2.45
  -3   5  -2   31.57    3.34
   3   5   2   32.13    4.30
   3   5   2   38.66    4.96
  -3   5  -2   27.87    2.75
   3   5   2   29.70    3.21
   3   5   2   29.76    2.46
  -3   5  -2   29.02    3.52
  -3   5  -2   32.82    3.68
   3   5   2   28.14    2.90
  -3   5  -2   29.88    3.96
  -3   5  -2   37.06    3.35
   3   5   2   29.86    3.36
   3   5   2   35.95    4.34
  -3   5  -2   33.83    3.23
   3   5   2   29.12    3.44
   3   5   2   27.97    3.83
  -3   5  -2   29.84    3.94
   3   5   2   30.64    4.00
   3   5   2   29.91    3.41
   3   5   2   23.36    2.62
   3   5   2   30.61    3.49
   3   5   2   28.46    2.98
   3   5   2   28.95    3.48
  -3   5  -2   32.77    3.06
   3   5   2   24.02    3.50
   3   5   2   32.18    3.52
   3   5   3    6.94    3.93
  -3   5  -3    9.94    2.92
   3   5   3    9.55    2.63
   3   5   3   10.89    1.81
  -3   5  -3   12.32    2.66
   3   5   3    7.79    2.40
   3   5   3    9.57    3.22
  -3   5  -3    6.81    3.05
   3   5   3   10.84    2.32
   3   5   3    8.04    1.87
   3   5   3   10.40    3.71
  -3   5  -3   10.30    2.75
   3   5   3   15.97    3.50
   3   5   3   15.50    3.19
  -3   5  -3   10.51    3.94
   3   5   3   12.93    3.59
   3   5   3   11.30    2.89
   3   5   3   14.46    2.38
   3   5   3   12.03    3.02
   3   5   3   12.13    2.91
  -3   5  -3   13.88    3.51
   3   5   3    6.93    2.35
   3   5   3   12.53    3.03
  -3   5  -3    9.03    2.56
   3   5   3   11.44    2.98
  -3   5  -3   12.40    2.64
  -3   5  -4  152.41    8.25
   3   5   4  142.76    7.29
  -3   5  -4  162.75    7.47
  -3   5  -4  156.60    7.44
  -3   5  -4  164.58    8.22
   3   5   4  150.11    7.72
   3   5   4  149.97    7.31
   3   5   4  161.51    7.74
   3   5   4  158.39    7.39
  -3   5  -4  145.70    7.77
   3   5   4  153.73    7.31
   3   5   4  154.47    6.94
   3   5   4  141.11    7.46
  -3   5  -4  166.76    7.84
  -3   5  -5    0.47    2.48
  -3   5  -5   -0.11    2.46
   3   5   5    2.73    2.57
  -3   5  -5    2.80    3.35
   3   5   5    4.07    2.59
   3   5   5   -1.62    2.88
   3   5   5    5.50    2.86
   3   5   5    2.12    2.18
  -3   5  -5    2.48    3.56
  -3   5  -6  240.92   10.20
   3   5   6  235.83   11.09
  -3   5  -6  231.30   11.14
   3   5   6  233.98   10.73
   3   5   6  230.61   10.46
  -3   5  -6  215.20   11.40
  -3   5  -6  225.97   11.23
  -3   5  -6  233.81   10.58
   3   5   6  245.29   10.87
   3   5   6  223.38   10.81
  -3   5  -6  237.62   10.49
  -3   5  -6  216.26   10.44
   3   5   6  235.41   10.76
   3   5   6  224.45   10.39
   3   5   6  234.40   10.79
  -3   5  -6  208.94   10.58
   3   5   6  221.55   11.53
  -3   5  -7    4.50    2.19
  -3   5  -7    2.58    3.40
   3   5   7    4.59    3.58
   3   5   7    0.88    2.84
   3   5   7    6.31    2.19
  -3   5  -7    7.14    2.86
   3   5   7   11.39    3.32
  -3   5  -7    5.49    2.87
  -3   5  -7    4.41    3.88
  -3   5  -7    2.64    3.41
   3   5   7   11.69    4.10
   3   5   7    7.46    3.45
   3   5   7    3.16    2.19
  -3   5  -7    5.08    2.53
   3   5   7    7.21    2.83
   3   5   7    5.62    3.06
   3   5   7    8.18    3.17
  -3   5  -7    5.25    2.70
  -3   5  -8  113.52    5.90
   3   5   8  111.78    5.95
   3   5   8  110.99    5.93
  -3   5  -8  109.79    7.56
  -3   5  -8  115.58    7.15
   3   5   8  124.92    6.83
  -3   5  -8  120.27    6.40
  -3   5  -8  125.94    7.10
   3   5   8  121.14    6.79
   3   5   8  111.85    6.91
  -3   5  -8  124.76    6.52
   3   5   8  121.62    6.62
   3   5   8  123.47    6.53
   3   5   8  114.15    7.57
  -3   5  -8  116.12    6.24
   3   5   9    7.53    2.20
  -3   5  -9   10.32    3.06
  -3   5  -9   10.49    4.20
  -3   5  -9    3.29    3.81
  -3   5  -9   12.47    2.35
   3   5   9   15.50    3.90
   3   5   9   10.69    3.28
   3   5   9    7.73    3.06
   3   5   9    6.74    3.39
  -3   5  -9    9.45    2.85
   3   5   9    8.63    3.54
  -3   5  -9    8.99    3.77
   3   5   9   10.26    4.43
   3   5  10   -2.80    4.24
  -3   5 -10    2.45    2.15
   3   5  10   -0.30    2.96
   3   5  10    6.70    3.20
   3   5  10    1.47    3.37
  -3   5 -10    1.63    2.83
   3   5  10    5.31    3.42
  -3   5 -10    1.04    3.62
  -3   5 -10    0.24    3.91
  -3   5 -10    0.65    3.73
   3   5  10    0.66    3.58
   3   5  11   10.81    4.87
  -3   5 -11   10.03    3.76
   3   5  11   10.43    3.68
  -3   5 -11   19.58    3.32
   3   5  11    9.55    3.81
   3   5  11   16.95    4.01
  -3   5 -11   11.24    4.61
  -3   5 -11   11.37    4.28
   3   5  12   93.13    6.11
   3   5  12   84.72    6.98
  -3   5 -12   78.56    6.31
  -3   5 -12   87.78    5.67
  -3   5 -12   77.75    6.87
   3   5  12   83.97    6.00
  -3   5 -12   87.28    6.33
   3   5  12   98.66    5.96
   3   5  12   83.88    5.69
   3   5  13    7.67    4.72
   3   5  13    6.16    3.50
  -3   5 -13    6.21    3.25
   3   5  13    2.35    3.59
   3   5  13    2.95    3.71
  -3   5 -13    7.50    4.74
  -3   5 -13    2.31    3.83
  -3   5 -13    6.12    3.91
   3   5  13    8.00    3.82
  -3  -5 -13    7.70    3.84
   3   5  14   52.73    4.33
   3   5  14   44.88    5.80
   3   5  14   46.34    4.56
  -3   5 -14   39.96    4.76
  -3  -5 -14   44.60    4.77
  -3  -5 -14   54.84    6.25
  -3   5 -14   39.35    5.09
   3   5  14   40.13    4.66
   3   5  15   25.12    3.88
   3   5  15   21.15    4.96
   3   5  15   19.19    3.80
  -3   5 -15   22.98    3.56
  -3   5 -15   23.05    4.22
  -3   5 -15   20.45    4.84
  -3   5 -15   16.16    4.43
  -3  -5 -15   17.60    5.30
  -3  -5 -15   28.57    4.22
  -3   5 -16    4.05    4.21
  -3   5 -16    2.07    3.86
  -3   5 -16   -1.89    2.79
  -3   5 -16   -1.30    2.89
  -3   5 -16   -1.29    2.83
  -3  -5 -16    1.23    3.51
   3   5  16    2.75    4.47
   3   5  16    6.02    3.48
  -3   5 -17    9.20    2.83
  -3   5 -17    5.89    4.06
  -3   5 -17    5.12    3.67
   3   5  17    7.15    4.13
  -3   5 -17    6.41    2.72
  -3  -5 -17    9.28    4.39
  -3   5 -17    7.36    2.81
   3   5  17    6.75    3.35
  -3   5 -18   -4.51    2.50
  -3   5 -18    0.32    3.22
  -3   5 -18    4.03    3.63
   3   5  18   -5.72    3.72
  -3   5 -18   -0.61    2.38
  -3  -5 -18   -2.05    3.88
  -3   5 -18   -2.04    2.57
   3   5  18   -0.99    2.89
  -3   5 -19    5.85    2.25
   3   5  19    7.67    2.75
  -3   5 -19    7.96    2.25
  -3   5 -19   -3.07    3.24
  -3   5 -19    1.82    2.80
   3   5  19    1.17    3.29
  -3  -5 -19    2.80    3.30
  -3   5 -19    0.43    2.34
  -3   5 -20   12.25    2.07
  -3   5 -20   14.38    2.65
   3   5  20   11.89    3.12
   3   5  20   17.28    2.56
  -3   5 -20   16.79    2.26
  -3  -5 -21    0.96    2.40
   3   5  21    2.58    2.20
  -3   5 -21    2.53    1.53
  -3   7  18    1.41    1.78
   3   7 -18   -0.20    1.53
   3  -7 -18    0.38    2.27
  -3   7  17    5.41    2.27
   3   7 -17   -0.53    2.84
   3   7 -17    3.25    2.01
   3  -7 -17    3.91    2.87
  -3   7  16   -5.32    2.33
  -3   7  16    0.21    2.53
   3   7 -16    0.84    1.90
   3   7 -16   -4.04    2.29
   3   7 -16    2.71    3.21
   3  -7 -16   -7.35    3.77
  -3   7  15    5.16    2.68
   3   7 -15    7.37    3.59
  -3   7  15    9.09    3.43
  -3   7  15    3.08    2.47
   3   7 -15   -3.43    2.44
   3   7 -15    1.65    2.02
   3   7 -15    0.95    2.50
  -3   7  15   -3.59    2.85
  -3   7  15    5.81    2.54
  -3   7  14    9.25    2.97
   3   7 -14   14.30    4.02
  -3   7  14    2.71    3.54
  -3   7  14    5.90    2.71
   3   7 -14    9.48    2.46
   3   7 -14    3.46    2.69
  -3   7  14   12.37    2.87
  -3   7  14   14.06    2.81
  -3   7  14   11.04    3.22
   3   7 -14    9.36    2.80
  -3   7  13   28.93    3.41
  -3   7  13   26.30    3.38
   3   7 -13   27.81    4.67
  -3   7  13   24.14    4.44
   3   7 -13   21.76    3.39
   3   7 -13   23.90    3.01
  -3   7  13   30.16    3.71
   3   7 -13   28.60    3.36
  -3   7  13   30.27    3.86
   3   7 -12    6.28    4.38
  -3   7  12    4.34    3.10
  -3   7  12    8.95    3.00
   3   7 -11    5.06    4.46
   3   7 -11    6.00    2.27
  -3   7  11    7.97    3.45
  -3   7  11   -1.47    3.90
  -3   7  11   10.51    4.46
   3   7 -11    4.77    3.29
   3   7 -11    6.83    3.67
  -3   7  11    0.54    2.98
  -3   7  11    6.00    3.25
  -3   7  11   -1.35    3.53
   3   7 -11    1.15    3.00
  -3   7  10   10.12    3.70
   3   7 -10    7.95    3.13
  -3   7  10    4.29    4.24
  -3   7  10   10.83    4.06
   3   7 -10    2.39    3.21
  -3   7  10   10.02    3.68
   3   7 -10    8.92    2.48
   3   7 -10   10.41    4.34
  -3   7  10    9.42    3.22
  -3   7  10    9.78    3.47
  -3   7   9    4.27    3.75
  -3   7   9    0.97    3.94
   3   7  -9    6.77    3.42
  -3   7   9    3.88    4.29
  -3   7   9    2.49    3.07
  -3   7   9    3.20    3.43
  -3   7   9    7.93    3.18
   3   7  -9    2.27    2.19
   3   7  -9    0.27    4.20
   3   7  -9    4.77    3.08
  -3   7   9    2.66    3.60
  -3   7   8    8.75    3.82
   3   7  -8    4.11    3.07
  -3   7   8   -1.07    3.73
  -3   7   8    8.88    4.02
   3   7  -8   11.28    3.43
  -3   7   8   10.64    4.31
  -3   7   8    8.93    3.10
  -3   7   8    7.43    3.57
  -3   7   8    9.65    3.28
   3   7  -8    7.40    2.42
  -3   7   7   17.82    3.83
   3   7  -7   18.87    3.42
  -3   7   7   13.32    3.98
  -3   7   7   14.43    3.16
   3   7  -7    9.24    3.71
  -3   7   7   10.56    4.26
   3   7  -7    5.11    3.96
  -3   7   7   12.51    5.46
   3   7  -7   13.36    2.77
   3   7  -7   20.68    6.77
   3   7  -7   16.57    4.63
  -3   7   7   14.66    4.03
  -3   7   7   16.99    3.53
  -3   7   7   13.32    3.64
   3   7  -6   38.65    4.47
  -3   7   6   35.70    4.97
  -3   7   6   43.46    6.10
   3   7  -6   46.11    3.60
   3   7  -6   48.22    6.50
   3   7  -6   42.28    5.59
  -3   7   6   40.32    5.31
   3   7  -6   42.28    5.17
  -3   7   6   37.29    4.30
  -3   7   6   37.65    4.49
  -3   7   6   39.29    3.97
   3   7  -6   44.55    4.91
  -3   7   6   44.89    4.52
   3   7  -6   42.05    4.02
  -3   7   6   51.19    4.97
  -3   7   5   53.64    5.26
   3   7  -5   57.02    5.05
  -3   7   5   65.02    4.94
   3   7  -5   48.50    5.91
   3   7  -5   58.32    4.02
   3   7  -5   53.33    6.41
   3   7  -5   55.99    5.68
  -3   7   5   60.44    5.59
  -3   7   5   58.61    4.96
  -3   7   5   63.86    4.64
   3   7  -5   55.31    6.03
  -3   7   5   58.88    5.48
   3   7  -5   56.71    5.08
  -3   7   5   58.02    6.28
   3   7  -5   56.49    6.28
   3   7  -5   62.76    5.18
  -3   7   5   74.32    9.20
  -3   7   5   70.03    5.17
   3   7  -5   48.44    4.52
  -3   7   5   52.72    5.20
   3   7  -5   53.02    5.23
   3   7  -4    6.46    4.74
  -3   7   4    7.44    4.14
  -3   7   4    2.04    4.66
   3   7  -4   -0.58    3.67
   3   7  -4    5.79    2.56
   3   7  -4   -0.69    4.97
   3   7  -4    2.70    4.28
   3   7  -4    2.41    4.08
  -3   7   4    7.11    3.91
  -3   7   4    4.24    3.34
  -3   7   4    3.12    3.40
  -3   7   4    4.13    3.16
  -3   7   4    3.83    3.97
   3   7  -4    2.27    3.53
   3   7  -4    6.22    3.43
   3   7  -4    9.73    4.75
  -3   7   4    0.28    7.02
   3   7  -4    1.47    2.99
  -3   7   4    5.21    3.67
   3   7  -4    6.82    3.93
   3   7  -3   76.52    6.57
   3   7  -3   77.30    5.37
  -3   7   3   59.59    5.87
   3   7  -3   82.94    4.59
   3   7  -3   68.30    6.49
   3   7  -3   76.09    6.71
  -3   7   3   81.01    5.48
   3   7  -3   67.56    5.13
  -3   7   3   66.85    6.28
  -3   7   3   75.02    5.86
   3   7  -3   68.53    5.73
   3   7  -3   78.00    5.66
   3   7  -3   76.20    5.47
  -3   7   3   80.46    6.01
  -3   7   3   81.63    6.11
   3   7  -3   73.44    6.36
  -3   7   3   73.46    5.39
  -3   7   3   74.08    5.20
   3   7  -3   75.39    7.47
  -3   7   3   70.41    7.69
   3   7  -3   65.37    6.30
   3   7  -3   65.72    5.33
  -3   7   3   64.96    5.09
  -3   7   3   80.17    5.75
   3   7  -2   12.83    5.02
   3   7  -2   11.73    4.52
   3   7  -2    9.88    3.36
  -3   7   2   11.07    4.23
   3   7  -2   11.76    2.44
   3   7  -2    8.08    4.98
  -3   7   2    7.11    4.07
   3   7  -2    9.25    3.92
  -3   7   2    9.49    4.40
  -3   7   2    2.06    3.81
   3   7  -2    9.82    4.30
  -3   7   2   14.63    3.81
  -3   7   2   13.70    5.64
   3   7  -2   12.18    4.45
   3   7  -2   13.72    5.31
   3   7  -2   12.01    3.35
   3   7  -2    7.07    3.87
   3   7  -2    6.83    3.68
  -3   7   2   13.25    4.09
  -3   7   2   10.46    3.20
   3   7  -2   11.43    3.30
  -3   7   2    8.05    3.40
  -3   7   2    4.03    3.39
   3   7  -2    5.83    3.34
   3   7  -1  225.08   11.40
  -3   7   1  231.93   11.37
  -3   7   1  228.80   11.70
  -3   7   1  242.08   11.16
   3   7  -1  234.09   10.99
   3   7  -1  227.88   11.72
  -3   7   1  229.03   11.73
   3   7  -1  243.52   10.86
  -3   7   1  222.59   11.07
   3   7  -1  235.28   12.47
   3   7  -1  222.75   10.84
  -3   7   1  205.03   12.11
   3   7  -1  203.36   11.40
   3   7  -1  220.56   11.14
   3   7  -1  234.72   12.16
   3   7  -1  201.75   11.79
   3   7  -1  230.01   10.27
   3   7  -1  235.73   10.80
  -3   7   1  234.93   10.88
   3   7  -1  220.58   11.84
   3   7  -1  225.90   10.93
  -3   7   1  197.75   11.29
   3   7   0   27.56    3.71
  -3   7   0   25.61    4.42
   3   7   0   19.63    4.75
  -3   7   0   18.45    4.29
   3   7   0   16.69    5.05
   3   7   0   17.08    4.99
   3   7   0   24.61    2.81
  -3   7   0   23.22    4.56
   3   7   0   26.74    4.61
  -3   7   0   16.63    4.05
   3   7   0   13.55    4.41
   3   7   0   18.72    3.81
   3   7   0   17.55    4.29
   3   7   0   22.22    3.59
   3   7   0   23.15    5.92
  -3   7   0   25.47    5.30
   3   7   0   20.91    4.23
  -3   7   0   19.81    4.44
  -3   7   0   19.46    3.50
   3   7   0   20.36    3.26
  -3   7   0   16.37    3.71
   3   7   0   23.39    3.81
   3   7   1   20.83    4.71
  -3   7  -1   11.89    3.98
   3   7   1   15.12    3.44
   3   7   1   16.72    4.21
  -3   7  -1    9.60    3.21
  -3   7  -1   20.47    4.23
   3   7   1   19.45    2.61
   3   7   1   17.90    5.01
  -3   7  -1   18.86    4.28
  -3   7  -1   10.83    4.29
   3   7   1   22.16    4.78
  -3   7  -1   16.44    4.32
   3   7   1   15.40    4.50
  -3   7  -1   14.43    3.94
   3   7   1   11.26    3.59
  -3   7  -1    9.49    3.86
   3   7   1   13.79    4.11
   3   7   1   15.14    5.75
  -3   7  -1   31.27    5.75
   3   7   1    9.86    3.17
   3   7   1   14.07    3.60
  -3   7  -1   14.34    3.67
   3   7   1   19.63    3.63
   3   7   1   20.21    3.71
  -3   7  -2    4.04    3.49
  -3   7  -2    4.49    3.93
   3   7   2    2.21    4.14
   3   7   2    4.61    4.74
   3   7   2    4.81    4.79
   3   7   2    0.99    3.02
  -3   7  -2    6.25    4.20
  -3   7  -2    2.48    4.00
   3   7   2    8.44    4.64
  -3   7  -2    5.90    4.00
  -3   7  -2    0.19    3.59
   3   7   2    4.02    4.08
   3   7   2   10.82    3.61
   3   7   2    8.03    6.14
   3   7   2    3.05    3.89
   3   7   2    3.64    3.68
   3   7   2    4.62    3.55
   3   7   2   -1.66    2.75
  -3   7  -2    6.34    3.16
  -3   7  -2    4.68    3.32
   3   7   2    5.38    3.53
   3   7   2    7.86    3.50
   3   7   3    3.22    3.91
   3   7   3    4.47    7.23
   3   7   3   -9.88    4.94
  -3   7  -3    4.98    3.29
  -3   7  -3   -1.72    3.57
   3   7   3    2.66    4.08
   3   7   3    3.21    2.94
   3   7   3    5.87    4.82
  -3   7  -3    3.97    4.16
  -3   7  -3   -0.63    3.88
   3   7   3    0.15    2.71
   3   7   3   -0.17    3.49
  -3   7  -3    1.37    3.23
   3   7   3    1.89    4.72
  -3   7  -3   -0.18    3.56
   3   7   3    3.72    3.53
   3   7   3    4.49    3.84
  -3   7  -3    2.70    4.11
   3   7   3   -0.21    4.90
   3   7   3   -1.77    3.42
  -3   7  -3    3.54    3.07
   3   7   3    0.34    3.29
   3   7   4   -0.90    8.14
   3   7   4    5.39    3.82
  -3   7  -4    5.00    3.44
   3   7   4   -2.69    4.15
  -3   7  -4   -1.50    3.59
   3   7   4   -1.32    4.85
   3   7   4   -7.46    4.47
   3   7   4    4.38    2.86
  -3   7  -4   -4.49    4.08
  -3   7  -4   -1.65    3.99
  -3   7  -4   -0.17    3.15
   3   7   4    3.40    2.77
   3   7   4    0.85    3.69
   3   7   4    1.18    4.92
  -3   7  -4    3.79    3.52
   3   7   4   -2.90    3.75
   3   7   4   -3.03    3.95
  -3   7  -4    7.97    4.08
  -3   7  -4   -4.01    3.20
   3   7   4    0.93    3.50
  -3   7  -4    5.22    3.17
   3   7   4    2.59    3.42
  -3   7  -5   51.41    4.67
  -3   7  -5   40.90    5.01
   3   7   5   52.98    5.68
   3   7   5   53.63    5.83
   3   7   5   55.06    6.10
  -3   7  -5   52.26    5.44
  -3   7  -5   54.70    5.20
  -3   7  -5   55.05    4.42
   3   7   5   60.23    5.20
  -3   7  -5   45.87    4.61
   3   7   5   53.44    4.86
   3   7   5   45.48    4.91
   3   7   5   49.47    5.11
   3   7   5   59.63    4.99
  -3   7  -5   58.15    4.54
   3   7   5   65.00    5.09
  -3   7  -5   59.32    4.59
  -3   7  -6    9.43    3.27
   3   7   6    5.15    3.67
   3   7   6    6.65    3.72
  -3   7  -6    8.89    3.19
  -3   7  -6    7.04    4.00
  -3   7  -6    9.61    3.37
   3   7   6    5.19    3.60
  -3   7  -6    5.13    3.10
  -3   7  -6    9.10    4.44
  -3   7  -6    6.18    3.81
   3   7   6    3.67    3.45
  -3   7  -7    7.32    3.18
   3   7   7   12.69    3.85
   3   7   7    6.27    3.79
  -3   7  -7    7.63    3.13
  -3   7  -7    6.24    3.42
   3   7   7    5.80    3.81
  -3   7  -7    7.75    3.79
   3   7   7    9.54    3.61
  -3   7  -7   14.40    3.74
  -3   7  -8   12.61    3.25
   3   7   8   16.02    4.00
   3   7   8   12.30    3.98
  -3   7  -8   13.44    3.22
  -3   7  -8   14.54    3.80
  -3   7  -8    9.24    3.43
   3   7   8    8.19    3.88
  -3   7  -8   13.77    4.33
   3   7   8   11.73    3.53
  -3   7  -8   13.41    3.70
  -3   7  -9    3.13    2.96
  -3   7  -9    6.14    3.64
   3   7   9    3.55    3.83
  -3   7  -9    5.11    3.05
   3   7   9    4.03    3.67
  -3   7  -9    6.18    3.29
   3   7   9   10.09    3.84
   3   7   9    6.01    4.72
  -3   7  -9    4.13    3.89
   3   7   9    6.57    3.39
  -3   7  -9   -1.03    3.41
  -3   7 -10    2.29    2.85
  -3   7 -10    0.36    3.49
   3   7  10   -0.35    3.58
   3   7  10   -0.84    3.60
  -3   7 -10    1.87    3.13
  -3   7 -10    6.23    4.06
   3   7  10    1.40    3.26
  -3   7 -10    5.63    2.95
   3   7  10    5.29    3.77
  -3   7 -10    1.00    3.41
   3   7  10    4.78    4.49
   3   7  11   10.23    3.25
  -3   7 -11    9.64    3.44
   3   7  11    6.89    3.81
  -3   7 -11    8.57    3.85
   3   7  11    7.62    4.46
  -3   7 -11   10.32    3.19
   3   7  11   15.24    3.86
   3   7  12   25.68    3.39
  -3   7 -12   34.53    3.34
  -3   7 -12   20.16    3.51
  -3   7 -12   22.34    3.37
  -3   7 -12   27.02    3.88
   3   7  12   26.68    3.36
  -3   7 -12   20.13    4.08
   3   7  12   23.81    3.81
   3   7  13   24.61    3.62
  -3   7 -13   22.87    3.17
   3   7  13   30.92    3.75
  -3   7 -13   22.36    3.17
  -3   7 -13   18.88    3.36
  -3   7 -13   24.51    3.05
   3   7  13   14.54    4.20
   3   7  13   20.01    3.12
  -3   7 -13   20.87    3.99
  -3   7 -14   18.77    2.73
   3   7  14   12.17    3.16
  -3   7 -14    8.35    3.41
   3   7  14    8.83    3.90
  -3   7 -14    7.14    2.52
  -3   7 -14   11.73    3.04
   3   7  14   15.92    3.38
  -3   7 -14   13.20    2.59
   3   7  14    7.75    2.72
  -3   7 -15    5.90    3.00
  -3   7 -15    6.33    2.24
   3   7  15    3.22    2.38
   3   7  15    5.95    2.74
  -3   7 -15    4.35    2.23
  -3   7 -15    3.71    2.51
  -3   7 -16    0.61    2.22
   3   7  16    1.20    2.64
   3   7  16    3.02    2.36
  -3   7 -16    3.55    1.94
  -3   7 -16    0.09    1.97
   3   7  16   -0.25    2.39
  -3   7 -17   27.45    2.43
   3   7  17   24.69    2.42
  -3   7 -17   31.79    2.31
   3   7  17   23.60    2.45
  -3   7 -17   30.92    2.30
   3   7  17   20.03    3.05
   3   9 -12   20.54    2.64
  -3   9  11   15.63    2.12
  -3   9  11   20.41    2.21
  -3   9  11   21.13    2.38
   3   9 -11   15.73    2.94
   3   9 -10    1.53    2.40
  -3   9  10   -0.16    2.30
  -3   9  10   -0.14    1.98
  -3   9  10    0.07    2.01
   3   9 -10   -1.73    3.12
   3   9  -9   14.54    3.04
  -3   9   9   11.45    2.59
   3   9  -9   16.45    2.83
  -3   9   9   12.52    2.39
   3   9  -9   11.60    3.63
  -3   9   8   12.47    2.73
  -3   9   8    9.01    2.90
   3   9  -8   12.98    3.09
  -3   9   8   10.44    2.39
   3   9  -8    9.61    3.75
  -3   9   7    1.40    2.61
  -3   9   7    2.86    2.86
   3   9  -7    0.85    3.03
   3   9  -7   -4.83    3.99
  -3   9   6    7.41    2.86
  -3   9   6   13.97    3.10
   3   9  -6    8.89    3.42
   3   9  -6    7.99    4.25
  -3   9   5    5.97    2.77
   3   9  -5    4.78    4.44
   3   9  -5    8.15    3.58
  -3   9   5    8.49    3.01
  -3   9   4   17.36    2.84
  -3   9   4    8.95    3.16
  -3   9   4   20.75    3.10
   3   9  -4   17.39    3.82
   3   9  -4   13.78    4.95
  -3   9   4   16.08    2.55
  -3   9   4   16.33    3.65
   3   9  -3    1.41    3.83
  -3   9   3    4.81    2.84
   3   9  -3    4.56    3.28
  -3   9   3    8.14    3.37
  -3   9   3    1.94    2.68
   3   9  -3    4.22    5.00
  -3   9   3    3.98    2.38
  -3   9   3    5.69    2.64
  -3   9   2    9.58    3.83
   3   9  -2   13.62    4.10
   3   9  -2    2.36    5.74
   3   9  -2    7.90    3.31
  -3   9   2   12.83    4.29
  -3   9   2   17.06    3.59
  -3   9   2    8.86    2.77
  -3   9   2   11.51    2.73
  -3   9   2    7.73    2.53
  -3   9   1    8.50    3.35
  -3   9   1    4.24    2.69
   3   9  -1    9.49    3.24
   3   9  -1   10.48    4.14
  -3   9   1    7.44    3.64
   3   9  -1    3.24    6.23
  -3   9   1    4.49    4.01
   3   9  -1   -0.33    3.59
  -3   9   1    9.26    2.66
   3   9   0   17.68    3.95
   3   9   0   13.72    3.35
  -3   9   0    7.43    3.63
  -3   9   0    9.10    6.02
  -3   9   0    7.65    3.86
  -3   9   0   13.68    3.39
  -3   9  -1   -0.68    3.02
   3   9   1    5.48    3.16
   3   9   1   -0.17    3.56
   3   9   1   -2.00    2.87
  -3   9  -1    0.34    3.32
  -3   9  -1   -4.37    5.30
  -3   9  -1    3.45    3.70
   3   9   1   -0.44    3.60
  -3   9  -2   -3.58    3.01
   3   9   2    0.28    3.11
   3   9   2    4.23    3.69
   3   9   2    4.85    2.94
  -3   9  -2    5.28    3.39
  -3   9  -2    3.39    4.67
  -3   9  -2    3.35    3.60
   3   9   2   -3.39    3.44
  -3   9  -3    6.09    2.86
  -3   9  -3   10.95    4.33
   3   9   3    8.59    3.07
  -3   9  -3    5.72    3.49
   3   9   3   11.91    3.62
  -3   9  -3    6.45    3.49
   3   9   3   11.72    3.22
   3   9   3    1.34    3.52
  -3   9  -4   -6.67    4.11
  -3   9  -4   -1.48    3.14
   3   9   4   -2.96    3.01
   3   9   4   -0.14    3.41
  -3   9  -4    1.94    3.21
   3   9   4   -1.20    3.00
   3   9   4    6.21    3.52
   3   9   5   30.67    3.26
  -3   9  -5   28.69    4.33
   3   9   5   29.33    3.47
  -3   9  -5   29.82    3.88
   3   9   5   20.29    3.64
  -3   9  -5   25.98    3.57
   3   9   5   30.94    3.25
   3   9   5   27.28    3.51
   3   9   5   22.73    3.92
   3   9   6   11.34    2.83
  -3   9  -6   11.08    3.79
   3   9   6   10.55    3.07
  -3   9  -6   10.46    3.14
   3   9   6   16.95    3.35
  -3   9  -6   12.82    2.94
   3   9   6   13.25    2.90
   3   9   6   10.67    3.45
   3   9   7   13.74    2.87
  -3   9  -7    9.74    3.67
   3   9   7   16.78    3.14
  -3   9  -7   11.25    3.06
   3   9   7   14.39    3.22
  -3   9  -7    9.33    2.77
   3   9   7   18.14    3.40
   3   9   7   17.80    2.87
   3   9   8   -0.81    2.82
   3   9   8    2.25    2.56
  -3   9  -8    3.82    3.14
   3   9   8   -0.13    2.85
  -3   9  -8    2.77    2.68
   3   9   8    3.52    2.83
   3   9   8    3.12    2.48
   3   9   9    0.31    2.55
   3   9   9    0.32    2.38
   3   9   9    3.58    2.44
  -3   9  -9    2.22    2.42
   3   9   9    0.25    2.64
  -3   9  -9    5.43    2.98
   3   9   9    1.99    2.45
  -3   9 -10    3.17    2.08
  -3   9 -10    4.24    2.76
   3   9  10    4.98    2.17
   3   9  10    2.08    2.10
   3   9  10    7.86    2.29
  -3   9 -11    1.85    2.22
   3   9  11    4.03    1.91
  -4   0  25    0.84    1.32
  -4   0  24    7.68    1.90
   4   0 -23    1.38    2.45
  -4   0  23    0.28    2.15
  -4   0  23    5.38    2.31
  -4   0  23    0.11    2.44
  -4   0  22   48.73    3.85
   4   0 -22   49.05    4.02
  -4   0  22   57.65    4.05
  -4   0  22   53.38    3.75
  -4   0  21    3.73    2.57
  -4   0  21    4.22    3.02
  -4   0  21    0.91    2.78
  -4   0  20   52.28    4.59
  -4   0  20   64.74    4.40
   4   0 -19    1.35    3.69
   4   0 -19   -0.72    2.93
  -4   0  19   -2.72    2.97
   4   0 -19    3.65    4.47
  -4   0  19   -0.97    3.40
   4   0 -18   33.11    5.28
  -4   0  18   32.24    4.94
   4   0 -18   38.75    3.91
  -4   0  18   31.08    3.54
   4   0 -18   31.29    4.43
  -4   0  18   30.63    3.98
  -4   0  18   25.99    3.89
   4   0 -17   -7.19    4.55
  -4   0  17    0.97    4.08
   4   0 -17   -2.10    3.68
  -4   0  17   -0.32    3.15
  -4   0  17    0.62    3.16
   4   0 -16   63.78    5.16
  -4   0  16   70.72    5.55
   4   0 -16   68.49    4.96
   4   0 -16   76.31    6.04
  -4   0  16   68.96    4.96
  -4   0  16   77.29    5.07
   4   0 -15   -3.18    4.23
  -4   0  15    0.69    3.60
   4   0 -15   -1.13    3.15
  -4   0  15   -1.64    2.83
   4   0 -15    1.24    2.51
  -4   0  15    2.21    2.88
   4   0 -15    2.48    2.91
   4   0 -14   82.07    5.13
  -4   0  14   90.55    5.25
   4   0 -14   79.42    4.86
   4   0 -14   88.28    5.44
  -4   0  14  100.68    5.37
   4   0 -13   -4.15    2.83
   4   0 -13    0.44    2.51
   4   0 -13    2.88    3.95
   4   0 -13   -0.81    2.76
  -4   0  13   -1.14    2.59
  -4   0  13    0.71    3.28
   4   0 -12  124.26    6.35
  -4   0  12  124.26    6.28
  -4   0  12  125.24    6.58
  -4   0  12  118.62    6.72
   4   0 -11    2.81    2.53
   4   0 -11    0.64    2.62
  -4   0  11    2.95    2.38
  -4   0  11    0.20    2.92
  -4   0  11   -1.48    3.14
  -4   0  10   76.66    4.89
   4   0 -10   80.84    4.56
   4   0 -10   84.55    4.60
  -4   0  10   82.68    4.50
  -4   0   9    1.19    2.20
  -4   0   9    0.48    2.78
   4   0  -9    0.25    1.27
   4   0  -9   -0.86    1.28
   4   0  -9   -0.50    2.27
   4   0  -9    1.45    2.32
   4   0  -8 1907.71   73.45
   4   0  -8 1811.37   73.37
   4   0  -8 1839.88   73.39
  -4   0   8 1801.18   73.47
  -4   0   8 1824.78   73.20
  -4   0   7    0.45    1.68
  -4   0   7    2.41    1.89
   4   0  -7   -0.59    2.19
   4   0  -7    0.46    2.00
   4   0  -7    4.51    2.28
  -4   0   7   -1.15    2.25
  -4   0   6 1108.73   44.47
   4   0  -6 1138.22   44.76
   4   0  -6 1112.10   44.49
  -4   0   6 1117.65   44.36
   4   0  -6 1066.07   44.49
  -4   0   6 1100.39   44.49
   4   0  -6 1099.77   44.49
   4   0  -6 1148.73   44.53
   4   0  -5    2.13    1.72
   4   0  -5    2.87    3.17
   4   0  -5    0.84    2.07
   4   0  -5    0.06    3.34
  -4   0   5    1.85    1.94
   4   0  -5    0.97    2.11
  -4   0   5   -1.00    2.02
   4   0  -5   -0.19    2.10
   4   0  -4 3979.39  155.32
   4   0  -4 3926.15  155.11
   4   0  -4 3838.06  155.11
   4   0  -4 3898.02  155.14
  -4   0   4 3904.68  155.05
   4   0  -4 3898.13  155.28
   4   0  -4 3912.67  155.13
   4   0  -3    0.34    0.86
  -4   0   3    0.97    1.35
   4   0  -3    1.60    1.44
   4   0  -3    0.83    2.46
   4   0  -3    0.59    1.56
  -4   0   2  214.41    9.45
   4   0  -2  247.49    9.51
  -4   0   2  232.18    9.26
   4   0  -2  232.15    9.31
  -4   0   2  231.86    9.49
  -4   0   1    0.90    1.62
  -4   0   0  727.65   28.20
  -4   0   0  708.80   28.09
   4   0   0  688.59   28.08
  -4   0  -1    0.59    1.43
   4   0   1    1.65    1.60
   4   0   1    1.31    1.51
  -4   0  -2 1481.28   59.54
   4   0   2 1480.33   59.61
   4   0   2 1531.35   59.61
  -4   0  -3   -0.19    1.64
   4   0   3   -1.12    1.88
   4   0   3   -0.31    1.94
   4   0   3    1.10    1.99
   4   0   4 2399.55   95.79
   4   0   4 2372.33   95.78
   4   0   4 2427.63   95.76
  -4   0  -4 2359.87   95.90
  -4   0  -4 2406.72   95.83
   4   0   4 2459.95   95.79
   4   0   5   -1.26    1.84
  -4   0  -5   -0.25    2.43
   4   0   5   -1.61    2.10
   4   0   5    0.74    2.03
  -4   0  -5    2.74    2.86
  -4   0  -6  638.72   25.20
   4   0   6  588.96   24.90
  -4   0  -6  598.26   24.98
   4   0   6  636.09   24.87
  -4   0  -7    0.81    2.48
   4   0   7   -0.99    1.92
  -4   0  -7    2.13    3.13
   4   0   7    1.57    2.02
   4   0   8   20.98    2.37
  -4   0  -8   20.53    3.00
  -4   0  -8   19.09    3.43
   4   0   8   26.79    2.65
  -4   0  -9    1.15    2.69
   4   0   9   -0.86    1.99
   4   0   9   -1.50    2.30
  -4   0  -9    3.80    3.48
   4   0  10 1244.68   50.59
  -4   0 -10 1184.30   51.03
  -4   0 -10 1272.84   50.81
   4   0  10 1305.27   50.70
   4   0  11    0.45    2.23
  -4   0 -11   -0.23    2.96
   4   0  11    1.61    2.34
   4   0  11    0.97    2.29
  -4   0 -11    3.22    3.66
  -4   0 -12  173.01    8.84
   4   0  12  187.40    8.44
   4   0  12  190.61    8.71
   4   0  12  194.54    8.69
  -4   0 -12  161.96    9.34
   4   0  13    2.35    2.77
   4   0  13   -0.86    2.65
   4   0  13   -1.44    2.68
  -4   0 -13   -0.87    3.84
  -4   0 -14   14.17    4.36
   4   0  14   12.90    3.06
   4   0  14   14.90    2.88
  -4   0 -14   12.66    3.06
   4   0  14   15.37    3.12
  -4   0 -15   -2.70    4.36
   4   0  15    1.33    2.70
   4   0  15   -1.17    3.11
   4   0  15   -1.56    3.03
  -4   0 -15   -2.93    3.01
   4   0  16    2.01    3.26
   4   0  16   -0.30    3.12
  -4   0 -16    8.12    4.76
   4   0  16    0.14    2.81
   4   0  17   -0.96    3.35
   4   0  17   -5.58    3.07
  -4   0 -17    3.43    3.01
  -4   0 -17   -2.33    4.47
   4   0  17    2.65    3.36
  -4   0 -18    1.02    3.05
  -4   0 -18   -1.74    4.28
   4   0  18   -0.74    2.98
   4   0  19    1.58    2.76
  -4   0 -19    3.62    2.90
  -4   0 -19    3.32    4.03
   4   0  19   -3.13    3.23
   4   0  20    2.42    2.58
   4   0  20   -2.91    3.16
  -4   0 -20    0.63    2.63
   4   0  21   -3.98    2.50
   4   0  21   -1.58    2.78
  -4   0 -21   -0.11    2.35
   4   0  22   62.30    3.94
   4   0  22   63.25    4.15
   4   0  23    1.66    1.83
   4   0  24    0.79    1.48
  -4   2  25    5.46    1.17
   4   2 -24    3.62    2.58
  -4   2  24    0.27    1.65
   4   2 -23   -3.09    3.26
  -4   2  23    1.38    1.96
  -4  -2  23    0.87    2.33
   4  -2 -22    3.47    3.81
   4  -2 -22    7.24    2.56
   4   2 -22    5.92    2.54
  -4   2  22   10.34    2.55
  -4  -2  22    7.80    2.53
  -4  -2  22    3.34    1.96
  -4   2  22    6.26    2.30
  -4  -2  22   11.39    2.77
  -4   2  22    5.82    2.69
   4  -2 -21   13.40    4.58
  -4  -2  21    7.91    2.97
   4   2 -21   10.66    2.84
  -4   2  21    9.61    2.82
  -4  -2  21   12.62    2.88
  -4  -2  21   12.18    2.39
   4   2 -20    2.27    2.84
  -4   2  20    6.03    2.93
  -4  -2  20    5.19    3.03
  -4  -2  20    2.30    2.38
  -4   2  20    5.80    2.68
   4  -2 -20    9.73    3.90
   4  -2 -20    2.59    4.93
   4   2 -19    5.83    3.11
   4  -2 -19    7.57    2.79
  -4   2  19    4.59    3.05
  -4  -2  19    4.45    3.00
  -4  -2  19    1.84    2.46
   4  -2 -19    9.89    4.11
  -4   2  19   -0.57    2.88
   4  -2 -19    7.94    5.12
  -4  -2  18    2.62    3.13
  -4   2  18    4.29    3.02
  -4   2  18    3.77    3.07
  -4  -2  18   -0.91    3.20
   4  -2 -18   -2.30    5.31
   4   2 -18    1.82    2.93
   4  -2 -18    4.39    2.84
  -4  -2  18    5.01    2.58
   4  -2 -18    3.91    4.01
   4   2 -18   -0.43    2.83
  -4  -2  17    8.82    3.14
  -4   2  17    6.18    3.07
  -4  -2  17    7.33    3.20
  -4   2  17    4.89    3.00
  -4   2  17    0.63    4.21
   4  -2 -17   -2.04    5.58
   4  -2 -17    6.18    2.97
   4   2 -17   11.71    3.30
   4   2 -17    5.58    2.87
   4  -2 -17    8.99    4.22
  -4  -2  17    6.70    2.66
  -4  -2  16    2.04    2.50
   4  -2 -16   -0.88    3.80
  -4   2  16    0.60    4.12
  -4   2  16   -0.73    2.96
  -4  -2  16    0.29    2.91
   4   2 -16   -0.83    2.84
   4  -2 -16    0.53    2.83
   4   2 -16   -0.45    2.21
   4   2 -16    2.61    2.87
  -4   2  16    4.01    2.97
  -4   2  16   -0.14    2.94
  -4  -2  16    1.44    2.89
   4   2 -15   36.88    3.64
  -4  -2  15   30.14    3.01
  -4   2  15   24.97    4.41
  -4   2  15   26.03    3.28
  -4  -2  15   33.05    3.53
  -4  -2  15   29.41    3.44
  -4   2  15   31.76    3.46
  -4   2  15   23.74    3.25
   4  -2 -15   26.92    3.87
   4   2 -15   28.95    2.90
   4   2 -15   33.03    3.52
   4  -2 -15   30.88    3.40
  -4   2  14   11.41    3.80
   4   2 -14   15.52    3.09
  -4   2  14   13.10    2.98
   4  -2 -14    9.41    3.55
   4  -2 -14   12.63    3.08
   4   2 -14   14.93    2.98
   4  -2 -14   12.51    2.78
   4   2 -14   10.20    2.61
  -4   2  14   16.85    2.94
   4  -2 -14   12.78    2.65
  -4  -2  14   14.87    2.95
  -4   2  14    7.19    2.77
  -4  -2  14   13.04    2.91
   4   2 -13   45.73    3.70
  -4   2  13   41.98    4.67
  -4  -2  13   45.82    4.11
  -4  -2  13   50.78    3.66
  -4   2  13   45.57    3.66
   4  -2 -13   52.65    3.66
   4   2 -13   47.31    3.46
   4  -2 -12   50.50    4.28
   4  -2 -12   45.39    4.02
  -4  -2  12   47.62    4.10
  -4   2  12   56.97    4.56
   4   2 -12   55.89    3.26
   4   2 -12   47.01    3.67
   4  -2 -12   59.27    3.65
  -4   2  12   54.64    3.65
  -4  -2  12   55.41    3.78
   4   2 -12   52.29    3.52
  -4   2  12   47.63    3.76
   4   2 -12   46.20    3.85
   4  -2 -11  104.15    5.80
   4  -2 -11  106.25    5.64
  -4  -2  11  102.25    5.40
   4   2 -11  106.84    5.34
  -4   2  11  103.08    5.41
   4  -2 -11  109.28    5.33
   4   2 -11  102.96    5.11
  -4   2  11  102.13    5.48
  -4   2  11  106.70    6.15
  -4  -2  11  103.63    5.73
   4   2 -11   94.17    5.44
   4   2 -11  109.14    5.41
  -4   2  11  106.87    5.68
  -4   2  11  108.89    6.34
   4   2 -10   -0.08    2.26
   4   2 -10    2.15    2.59
   4  -2 -10    0.10    2.72
   4  -2 -10    4.28    2.88
   4  -2 -10    0.29    2.83
   4   2 -10    3.45    2.05
   4  -2 -10    0.80    2.05
   4   2 -10    2.28    1.86
  -4   2  10   -2.33    2.47
  -4   2  10    2.23    3.25
   4   2 -10    2.53    1.81
   4   2 -10    0.25    1.62
  -4   2  10    2.62    3.36
  -4   2   9   84.47    4.79
  -4   2   9   77.89    4.40
   4  -2  -9   80.15    4.68
   4  -2  -9   84.26    4.86
   4  -2  -9   73.84    4.64
  -4   2   9   77.21    4.36
   4  -2  -9   78.71    4.24
   4   2  -9   73.55    4.20
  -4  -2   9   78.34    4.40
   4   2  -9   91.46    4.33
   4   2  -9   79.98    4.27
  -4   2   9   89.59    4.65
   4   2  -9   81.98    4.11
   4  -2  -9   85.94    5.65
   4   2  -9   83.35    4.24
   4   2  -9   79.30    4.68
   4   2  -9   80.75    4.47
   4  -2  -9   95.33    5.94
  -4   2   9   88.84    5.09
  -4   2   9   81.81    5.13
  -4   2   8    7.47    2.22
  -4   2   8    4.80    2.58
   4  -2  -8    1.61    3.52
   4   2  -8    5.41    1.96
   4   2  -8    4.63    2.40
   4   2  -8    2.64    2.14
   4  -2  -8    4.79    2.43
   4  -2  -8    3.45    2.52
   4   2  -8    4.89    1.90
   4   2  -8    4.49    1.98
  -4   2   8    0.96    3.14
   4   2  -8    3.94    1.71
  -4   2   8    6.91    3.04
   4  -2  -8    4.42    3.76
   4  -2  -8    7.98    1.76
  -4  -2   8    7.57    2.11
   4   2  -8    5.66    1.82
  -4   2   8    9.15    2.11
  -4   2   7    4.04    2.57
   4  -2  -7   -1.08    3.25
   4   2  -7    3.58    1.82
   4  -2  -7    2.73    1.73
   4   2  -7    5.21    1.67
   4   2  -7    3.96    4.47
  -4   2   7    9.51    2.89
  -4   2   7    4.35    2.57
   4  -2  -7    3.08    2.46
   4   2  -7    5.28    1.86
  -4   2   7    4.19    2.83
   4  -2  -7    1.45    3.33
  -4   2   7    3.63    2.34
   4   2  -7    3.96    2.23
   4   2  -7    7.27    3.80
   4   2  -7    4.63    2.26
  -4   2   7    5.71    3.03
   4   2  -6 1028.77   41.18
   4   2  -6 1023.90   41.57
   4   2  -6 1069.66   41.61
   4  -2  -6 1001.52   41.46
   4   2  -6 1004.53   41.18
  -4   2   6 1075.46   41.01
  -4  -2   6 1073.73   41.01
  -4   2   6  960.22   40.68
  -4   2   6 1041.97   41.13
  -4   2   6 1034.05   41.24
  -4   2   6 1041.47   41.23
   4   2  -6 1062.11   41.22
   4  -2  -6 1015.69   41.16
   4   2  -6 1085.72   41.39
   4   2  -6 1012.92   41.04
   4   2  -6 1028.30   41.24
  -4   2   6 1007.16   41.36
   4   2  -6 1017.42   41.15
  -4   2   6 1036.06   41.13
  -4   2   5  189.17    7.98
   4   2  -5  184.61    8.21
   4   2  -5  179.63    8.51
   4   2  -5  175.91    7.98
  -4   2   5  174.17    7.44
   4   2  -5  197.12    7.96
  -4   2   5  170.60    8.16
   4   2  -5  193.18    8.16
  -4   2   5  189.40    8.18
   4  -2  -5  191.72    7.73
  -4   2   5  189.65    7.79
  -4  -2   5  200.73    7.80
   4   2  -5  187.80    7.73
   4  -2  -5  165.45    8.12
   4   2  -5  170.24    8.63
  -4   2   5  184.29    8.32
   4   2  -5  177.47    8.04
   4   2  -5  181.99    8.49
   4   2  -5  170.83    7.88
  -4   2   5  178.19    8.01
   4   2  -5  192.63    8.36
   4   2  -4  239.51   10.00
   4   2  -4  246.76   10.54
  -4   2   4  236.69   10.45
   4   2  -4  250.86   10.75
   4  -2  -4  228.43   10.23
  -4   2   4  253.27   10.21
  -4   2   4  233.99   10.05
   4   2  -4  263.56   10.08
   4   2  -4  258.18   10.34
   4   2  -4  237.77   10.10
  -4   2   4  231.95    9.65
   4   2  -4  251.58   10.64
   4   2  -4  252.25    9.97
   4  -2  -4  230.48    9.73
   4   2  -4  252.25   10.04
  -4   2   4  241.30   10.22
  -4   2   4  230.90   10.13
  -4   2   4  223.46   10.22
   4   2  -4  239.90   10.19
   4  -2  -4  235.07   10.20
   4   2  -4  235.69    9.81
   4  -2  -4  236.70    9.82
  -4   2   4  220.90   10.05
   4  -2  -4  232.83    9.85
   4   2  -4  241.31   10.11
   4   2  -4  243.54   10.40
   4  -2  -4  235.45   10.05
   4   2  -4  235.30    9.93
   4  -2  -3  269.13   11.58
   4   2  -3  290.23   11.81
   4  -2  -3  302.96   11.77
   4   2  -3  285.96   11.72
   4   2  -3  292.01   11.80
   4   2  -3  295.22   12.27
  -4   2   3  277.99   12.09
   4   2  -3  295.49   12.39
   4   2  -3  296.09   12.07
  -4   2   3  291.09   11.94
  -4   2   3  280.43   12.01
   4   2  -3  314.29   12.31
  -4   2   3  294.20   11.50
   4   2  -3  285.92   11.84
   4   2  -3  307.60   11.83
   4   2  -3  286.54   11.71
   4   2  -3  283.42   11.75
   4  -2  -3  265.44   11.48
  -4   2   3  279.32   11.82
  -4   2   3  266.71   11.95
   4   2  -3  282.96   11.76
   4  -2  -3  266.09   11.86
   4   2  -3  285.34   12.12
   4   2  -3  284.42   11.85
   4   2  -3  284.67   11.83
   4  -2  -3  273.75   11.91
  -4   2   3  278.11   11.87
  -4   2   3  278.42   11.80
   4   2  -3  282.41   11.82
   4  -2  -2   66.16    3.75
  -4   2   2   78.39    4.26
   4  -2  -2   78.07    3.51
   4   2  -2   67.39    3.44
   4   2  -2   71.11    3.47
   4   2  -2   77.48    4.30
   4   2  -2   73.78    4.50
   4   2  -2   70.65    3.95
  -4   2   2   72.57    3.81
   4   2  -2   70.51    4.17
  -4   2   2   71.11    3.88
  -4   2   2   72.53    3.18
   4   2  -2   72.86    4.41
   4   2  -2   74.50    4.15
  -4   2   2   73.18    3.75
   4   2  -2   64.75    3.40
   4   2  -2   69.93    3.58
  -4   2   2   64.46    3.64
   4   2  -2   66.29    3.45
  -4   2   2   58.11    3.81
   4   2  -2   61.63    4.13
   4  -2  -2   67.81    3.73
   4   2  -2   60.42    3.62
   4   2  -2   63.06    3.20
  -4   2   2   61.81    3.61
   4   2  -2   62.97    2.89
   4   2  -2   69.31    3.69
   4   2  -2   60.54    3.54
   4   2  -2   62.80    4.10
   4   2  -2   69.01    3.53
   4  -2  -1  236.82    9.51
   4   2  -1  226.20    9.48
  -4   2   1  230.12    9.87
   4   2  -1  225.35    9.51
  -4   2   1  228.32    9.75
   4   2  -1  220.08    9.52
  -4   2   1  227.90    9.47
   4   2  -1  220.40    9.92
   4   2  -1  234.59   10.02
  -4   2   1  239.89    9.41
   4   2  -1  241.28    9.48
   4   2  -1  236.31    9.55
   4   2  -1  245.31    9.67
   4   2  -1  229.30    9.64
   4   2  -1  238.28    9.51
  -4   2   1  235.62    9.68
   4   2  -1  228.87    9.54
   4   2  -1  223.95    9.90
  -4   2   1  223.55    9.66
   4   2  -1  230.40    9.82
   4   2  -1  205.56    9.12
  -4   2   1  234.91    9.62
  -4   2   1  249.03    9.96
   4   2  -1  232.40    9.60
   4   2  -1  237.97    9.65
   4   2  -1  218.82    9.27
   4   2  -1  230.64    9.58
  -4   2   1  225.45    9.77
  -4   2   1  226.48    9.67
  -4  -2   1  224.64    9.23
   4  -2  -1  234.50    9.31
  -4   2   1  227.92    9.30
  -4   2   1  223.65    9.24
  -4  -2   1  226.79    9.30
   4   2  -1  229.60    9.28
   4  -2  -1  233.16    9.66
  -4   2   1  226.64    9.69
   4   2  -1  222.30    9.13
   4   2   0  231.75    9.38
  -4   2   0  227.37    9.41
  -4   2   0  215.63    9.55
   4   2   0  227.89    9.80
   4   2   0  221.76    9.31
  -4   2   0  214.70    9.37
  -4   2   0  222.01    9.48
   4   2   0  219.99    9.44
   4   2   0  230.77    9.30
   4   2   0  227.59    9.81
   4   2   0  218.14    9.34
  -4   2   0  225.00    9.49
   4   2   0  219.04    9.40
  -4   2   0  215.73    9.39
   4   2   0  224.88    9.42
  -4   2   0  228.16    9.61
   4   2   0  224.90    9.42
   4   2   0  213.25    9.55
   4   2   0  215.30    9.42
   4   2   0  218.79    9.20
   4   2   0  228.97    9.29
  -4   2   0  241.05    9.61
   4  -2   0  247.55    9.31
   4  -2   0  207.29    9.08
  -4   2   0  204.56    9.39
  -4   2   0  210.75    9.06
  -4  -2   0  213.05    9.06
   4   2   0  244.39    9.38
   4   2   1  132.17    6.04
  -4   2  -1  134.33    5.99
   4   2   1  128.75    6.60
   4   2   1  135.48    6.49
  -4   2  -1  138.88    5.76
  -4   2  -1  129.43    6.17
  -4   2  -1  139.81    5.99
   4   2   1  133.40    6.17
  -4   2  -1  130.81    6.00
   4   2   1  135.48    6.09
   4   2   1  132.82    5.94
   4   2   1  132.55    6.50
   4   2   1  130.90    5.92
  -4   2  -1  131.11    6.00
   4   2   1  132.98    6.15
  -4   2  -1  121.35    6.23
   4   2   1  125.71    6.32
   4   2   1  129.33    6.09
  -4   2  -1  139.14    6.21
   4   2   1  137.73    5.89
   4   2   1  137.15    6.08
  -4   2  -1  132.38    6.12
   4   2   1  127.96    5.84
  -4   2  -1  136.99    6.03
   4  -2   1  129.80    5.70
   4   2   1  126.73    5.81
   4   2   1  130.83    5.77
   4   2   1  132.24    6.03
   4   2   2   51.83    3.17
  -4   2  -2   46.55    3.17
   4   2   2   42.05    3.85
  -4   2  -2   32.93    2.35
  -4   2  -2   37.15    2.91
   4   2   2   51.95    3.23
   4   2   2   61.67    3.11
  -4   2  -2   43.59    2.68
   4   2   2   39.26    2.92
   4   2   2   34.76    2.62
   4   2   2   47.00    3.52
   4   2   2   51.71    3.38
  -4   2  -2   32.34    3.13
   4   2   2   59.33    3.19
   4   2   2   49.17    3.51
  -4   2  -2   54.66    2.98
   4  -2   2   37.09    2.47
   4   2   2   56.72    3.09
   4   2   2   54.78    2.87
  -4   2  -2   63.79    3.16
   4  -2   2   38.62    2.43
   4   2   2   51.55    2.53
   4   2   2   40.89    3.09
   4   2   3  244.93   10.82
  -4   2  -3  289.95   10.89
   4   2   3  295.75   11.49
  -4   2  -3  265.70   10.54
  -4   2  -3  254.89   10.92
   4   2   3  262.13   11.00
   4   2   3  281.11   10.93
  -4   2  -3  262.07   10.61
   4   2   3  261.81   10.71
  -4   2  -3  260.87   10.65
  -4   2  -3  275.81   10.65
   4   2   3  248.41   10.78
  -4   2  -3  251.96   10.58
   4   2   3  246.79   11.14
   4   2   3  245.88   10.81
   4   2   3  237.15   10.71
   4   2   3  236.53   10.76
   4  -2   3  245.06   10.55
   4   2   3  245.32   10.52
  -4   2  -3  249.43   10.75
   4  -2   3  258.07   10.59
   4  -2   3  237.69   10.50
   4   2   3  247.96   10.51
   4   2   4   69.53    4.38
  -4   2  -4   91.18    4.27
  -4   2  -4   65.64    3.45
   4  -2   4   66.98    3.61
   4   2   4   67.10    3.57
   4   2   4   71.54    4.13
   4   2   4   70.09    3.63
  -4   2  -4   74.36    4.06
   4  -2   4   73.29    3.76
  -4   2  -4   78.60    3.74
  -4   2  -4   82.25    3.85
  -4  -2  -4   73.24    3.93
   4  -2   4   77.17    3.66
   4   2   4   76.57    3.52
   4   2   4   72.63    4.05
   4   2   4   66.87    3.97
  -4   2  -4   81.43    3.61
   4   2   4   89.56    4.29
   4   2   4   71.76    4.09
  -4   2  -5  220.00    9.11
   4   2   5  204.12    9.09
   4   2   5  206.39    8.97
   4   2   5  205.72    8.78
   4  -2   5  203.27    8.80
  -4   2  -5  186.36    8.44
  -4   2  -5  217.61    8.85
   4   2   5  208.85    8.76
   4  -2   5  212.84    8.79
  -4  -2  -5  215.52    9.03
   4  -2   5  217.39    8.80
   4   2   5  207.21    8.70
  -4   2  -5  215.15    8.69
   4   2   5  209.69    8.78
  -4   2  -5  206.91    8.96
   4   2   5  207.94    9.21
   4   2   5  212.90    9.08
  -4   2  -6   10.96    2.17
  -4   2  -6    8.71    1.71
   4   2   6    8.98    1.80
   4  -2   6    8.41    1.86
  -4  -2  -6    8.68    2.53
  -4   2  -6   13.66    1.58
   4   2   6   10.95    1.93
   4   2   6    8.09    2.48
  -4   2  -6   13.41    2.59
  -4   2  -6   11.85    2.90
  -4   2  -6    9.40    1.67
   4   2   6    7.39    2.37
   4   2   6    7.06    1.91
   4  -2   6    6.45    2.01
  -4   2  -6    6.24    2.28
   4   2   6    5.19    2.33
  -4   2  -7  151.07    6.52
  -4   2  -7  144.42    6.67
  -4   2  -7  133.99    6.27
  -4   2  -7  151.03    7.09
   4   2   7  139.48    6.71
   4   2   7  147.13    6.84
   4   2   7  138.40    6.52
   4  -2   7  141.64    6.56
   4   2   7  139.89    6.73
  -4   2  -7  149.71    6.24
  -4  -2  -7  141.41    6.89
   4   2   7  143.84    6.48
  -4   2  -7  148.37    6.68
   4   2   7  140.92    6.43
   4  -2   7  147.51    6.50
  -4   2  -8  217.29    9.50
  -4   2  -8  220.14    9.67
  -4   2  -8  228.01   10.06
   4   2   8  224.82    9.77
   4   2   8  209.10    9.81
   4   2   8  230.98    9.80
   4   2   8  231.15    9.64
   4  -2   8  223.30    9.65
  -4   2  -8  206.03    9.21
   4  -2   8  227.94    9.57
   4   2   8  214.21    9.51
  -4  -2  -8  220.57    9.96
   4   2   8  233.24    9.56
  -4  -2  -9   38.97    3.71
   4   2   9   47.79    3.15
  -4   2  -9   42.92    3.41
  -4   2  -9   42.35    2.98
   4   2   9   47.42    3.59
   4   2   9   43.65    3.04
   4  -2   9   41.74    3.06
   4   2   9   47.19    3.46
   4   2   9   47.61    3.27
   4  -2   9   39.27    3.24
   4   2   9   44.00    3.37
  -4   2  -9   48.48    3.92
   4   2  10  218.46    9.74
  -4   2 -10  220.66   10.14
  -4  -2 -10  223.28   10.07
   4   2  10  203.29    9.81
  -4   2 -10  225.71    9.50
  -4   2 -10  207.46    9.74
   4   2  10  235.09    9.88
   4   2  10  221.67    9.74
   4  -2  10  215.66    9.73
   4  -2  10  208.52    9.58
   4   2  10  218.48    9.60
   4  -2  11   15.80    2.46
   4   2  11   21.74    2.51
  -4  -2 -11   19.44    3.28
   4   2  11   17.98    3.07
  -4   2 -11   22.10    2.31
  -4   2 -11   16.60    2.87
   4   2  11   15.39    2.92
   4   2  11   19.00    2.74
   4  -2  11   17.25    2.70
   4   2  11   18.64    2.61
  -4   2 -11   15.14    3.34
  -4   2 -12  111.77    6.48
   4   2  12  120.65    6.07
   4   2  12  108.62    6.08
  -4   2 -12  108.61    5.55
  -4   2 -12  108.23    6.00
   4   2  12  109.45    5.75
   4  -2  12  110.03    5.83
   4   2  12  126.72    5.93
  -4   2 -13   24.58    3.80
   4   2  13   21.01    3.11
   4   2  13   22.92    3.06
   4  -2  13   16.49    3.05
  -4  -2 -13   17.50    4.88
  -4  -2 -13   14.48    3.69
   4   2  13   23.76    2.88
   4  -2  13   20.38    2.79
   4   2  13   19.03    2.97
   4  -2  13   21.17    3.14
  -4   2 -13   24.53    3.22
  -4  -2 -14  118.56    6.91
  -4   2 -14   98.96    6.56
  -4   2 -14  118.81    6.32
   4   2  14  111.76    6.14
   4  -2  14  120.64    6.43
   4   2  14  109.28    6.18
   4  -2  14   99.93    6.13
   4   2  14  119.25    6.09
   4  -2  14  109.40    5.98
  -4  -2 -14  132.98    8.01
   4  -2  15  112.15    6.05
   4   2  15  118.76    6.14
   4   2  15  118.40    6.39
   4  -2  15  113.84    6.33
   4   2  15   98.93    6.50
   4  -2  15  112.20    6.50
  -4  -2 -15  104.92    6.88
  -4   2 -15  108.43    6.31
  -4  -2 -15   94.90    7.76
   4  -2  16    5.48    3.39
  -4  -2 -16    2.61    4.17
  -4  -2 -16   -1.14    5.19
   4   2  16    3.42    3.62
  -4   2 -16   10.67    2.97
   4   2  16    7.90    2.78
   4  -2  16   -1.24    2.75
   4   2  17   16.21    3.02
   4  -2  17   13.29    2.96
   4   2  17   14.95    3.75
  -4  -2 -17   17.72    5.24
   4  -2  17   12.35    3.46
  -4   2 -17   16.90    3.20
   4   2  18    2.92    2.75
   4  -2  18    5.49    2.88
   4   2  18    3.64    3.48
  -4  -2 -18    0.23    5.10
  -4   2 -18    3.83    2.93
   4  -2  18    7.31    3.42
   4   2  19   12.53    3.28
   4  -2  19   13.10    2.86
   4   2  19    9.37    2.83
  -4  -2 -19   10.13    4.73
   4  -2  19   10.16    3.34
  -4   2 -19   11.75    2.96
  -4   2 -20    2.43    2.55
   4  -2  20    5.83    3.17
   4   2  20    5.53    2.92
  -4  -2 -20    1.88    4.10
   4   2  21    2.14    2.19
   4  -2  21    2.34    2.12
  -4  -2 -21   -1.16    3.56
   4  -2  21    3.53    2.91
  -4  -2 -22   17.62    3.17
   4  -2  22   18.38    2.78
  -4   2 -22   11.14    2.87
   4  -2  22   15.19    2.12
   4   2  22   11.68    2.19
   4  -2  23    4.03    1.45
   4   2  23    3.41    1.59
  -4  -2 -23    5.44    2.24
  -4  -2 -23    7.18    2.19
   4   4 -23    4.98    1.56
   4   4 -23    3.89    1.60
  -4   4  23    5.81    2.15
   4   4 -23    2.13    2.18
   4   4 -23    1.37    2.05
   4  -4 -22   30.02    3.77
  -4   4  22   35.42    3.01
  -4  -4  22   34.32    2.79
  -4   4  22   36.50    2.40
   4   4 -22   30.86    3.46
  -4   4  22   23.92    3.42
   4   4 -22   27.75    3.70
   4   4 -22   32.81    3.59
   4  -4 -21    4.89    3.73
  -4   4  21    8.30    2.82
   4   4 -21    9.84    3.57
   4   4 -21    5.06    3.64
  -4   4  21    6.46    2.00
   4  -4 -21    7.08    3.21
   4   4 -21    8.68    2.24
   4   4 -21    6.81    3.28
  -4   4  21    7.10    3.34
  -4  -4  21    8.16    2.45
   4   4 -20   44.17    4.68
   4   4 -20   49.38    4.93
   4   4 -20   41.88    4.94
  -4   4  20   45.02    3.28
   4  -4 -20   40.16    4.35
   4  -4 -20   45.86    5.26
  -4  -4  20   49.98    3.72
   4   4 -19   30.04    3.07
  -4   4  19   35.71    3.59
  -4  -4  19   41.77    3.62
   4  -4 -18   34.34    5.62
  -4   4  18   42.60    3.42
   4  -4 -18   39.93    4.65
  -4   4  18   29.26    3.70
   4   4 -18   33.54    3.22
   4   4 -18   35.80    3.27
   4   4 -18   32.79    5.10
   4   4 -17   52.42    4.05
   4   4 -17   51.97    3.99
  -4   4  17   68.18    4.70
   4  -4 -17   59.14    5.37
  -4   4  17   57.23    4.07
   4   4 -17   46.29    5.56
   4  -4 -16  101.65    6.52
  -4   4  16   89.86    5.88
  -4   4  16   86.34    5.75
   4   4 -16   90.13    5.22
   4   4 -16   88.46    5.22
   4   4 -16   83.87    7.05
   4   4 -15   10.36    4.57
   4  -4 -15    7.95    3.48
  -4   4  15    7.18    3.48
   4   4 -15   12.10    3.29
  -4   4  15    6.87    3.43
   4   4 -15    6.18    2.48
   4   4 -15    6.60    2.70
   4   4 -14   91.65    7.34
   4   4 -14  103.29    6.07
   4  -4 -14  103.37    6.20
   4  -4 -14  100.09    6.54
   4   4 -14  105.26    5.71
  -4   4  14   98.48    6.47
   4   4 -13    2.64    2.37
  -4   4  13    3.43    3.51
  -4   4  13    1.38    3.27
   4   4 -13    2.23    4.11
  -4   4  13    6.37    3.17
   4  -4 -13   -0.17    3.72
   4  -4 -13    1.01    3.26
   4   4 -13    3.35    3.04
   4  -4 -12  320.85   14.81
   4  -4 -12  315.77   15.04
   4   4 -12  327.91   15.80
   4   4 -12  358.98   14.82
  -4   4  12  334.48   15.06
   4   4 -12  346.14   14.61
  -4   4  12  341.08   15.05
   4   4 -11   16.99    2.47
   4  -4 -11   16.41    3.50
  -4   4  11   14.18    3.62
   4   4 -11   14.61    4.11
  -4   4  11   15.35    3.50
   4   4 -11   20.90    3.60
   4   4 -11   18.16    2.71
  -4   4  11   17.88    3.62
  -4   4  11   23.73    3.57
  -4   4  11   12.28    3.29
   4   4 -11   13.03    2.36
   4   4 -11   15.47    2.94
   4  -4 -10  412.15   17.47
   4   4 -10  376.94   18.24
   4   4 -10  414.91   17.41
   4   4 -10  395.65   17.75
  -4   4  10  382.45   17.66
   4   4 -10  424.68   17.30
  -4   4  10  427.18   17.78
  -4   4  10  408.57   17.75
  -4   4   9    5.47    3.25
   4  -4  -9    0.39    2.89
   4  -4  -9    3.25    2.58
   4  -4  -9    8.38    2.75
  -4   4   9    2.46    2.34
  -4   4   9    6.33    3.07
  -4   4   9    2.86    2.79
  -4   4   9    8.04    3.06
   4  -4  -9    3.10    3.75
   4   4  -9    7.34    2.30
  -4   4   9   -0.26    2.60
   4  -4  -8  527.85   22.25
   4   4  -8  485.81   22.42
  -4   4   8  539.38   21.83
  -4   4   8  521.56   21.95
  -4   4   8  538.29   21.96
  -4   4   8  507.15   21.98
   4  -4  -8  497.60   22.06
   4   4  -8  541.53   21.61
   4   4  -8  514.29   22.39
  -4   4   8  523.24   22.12
  -4   4   8  541.47   22.10
   4  -4  -8  518.46   21.61
   4  -4  -8  522.83   21.65
  -4   4   8  494.76   21.84
   4   4  -8  527.54   21.66
   4   4  -8  520.58   21.58
   4   4  -8  525.61   21.60
   4   4  -8  503.27   21.86
   4   4  -8  502.16   22.69
   4   4  -8  512.08   22.52
   4   4  -8  507.07   21.93
  -4   4   7  157.56    7.54
   4   4  -7  137.75    7.35
  -4   4   7  166.81    7.71
   4   4  -7  155.79    7.17
   4   4  -7  152.35    8.17
   4   4  -7  151.56    7.48
   4   4  -7  146.52    6.99
   4   4  -7  146.99    8.24
   4   4  -7  149.58    8.07
  -4   4   7  159.81    7.74
  -4   4   7  157.15    7.69
   4  -4  -7  157.60    7.12
  -4   4   7  144.44    7.42
   4   4  -7  136.70    6.93
   4   4  -7  136.75    7.01
   4   4  -7  138.36    8.28
   4   4  -7  142.25    7.04
   4   4  -7  151.95    7.51
   4  -4  -7  138.67    7.88
   4   4  -7  143.29    8.00
  -4   4   7  147.70    7.20
   4   4  -6    1.12    3.51
  -4   4   6    5.47    3.10
   4   4  -6    8.02    2.48
   4   4  -6    8.52    2.61
  -4   4   6    7.24    3.29
  -4   4   6    8.18    5.05
   4   4  -6    5.36    3.88
   4   4  -6    5.46    3.77
   4   4  -6    5.64    2.89
   4   4  -6    7.07    2.15
  -4   4   6    6.58    2.84
   4   4  -6    4.41    3.57
   4   4  -6    5.90    3.80
  -4   4   6    9.25    3.08
  -4   4   6    4.18    3.16
   4  -4  -6    7.95    2.42
  -4   4   6    3.18    2.65
   4   4  -6    4.77    3.16
  -4   4   6    3.96    2.68
   4   4  -6    2.30    3.99
   4   4  -6    4.38    2.97
   4   4  -6    7.77    2.18
   4   4  -6    7.75    2.18
   4   4  -6    4.88    2.18
   4   4  -6    3.24    2.04
   4   4  -5  449.30   19.99
   4   4  -5  469.42   19.98
  -4   4   5  473.24   19.68
   4   4  -5  453.09   19.23
   4   4  -5  450.51   19.37
  -4   4   5  470.44   19.87
   4   4  -5  481.19   19.58
   4   4  -5  453.62   19.91
  -4   4   5  468.29   20.10
  -4   4   5  467.29   19.54
   4   4  -5  460.14   19.96
   4   4  -5  462.96   19.54
   4   4  -5  450.47   20.13
   4   4  -5  468.24   19.23
   4   4  -5  445.96   19.92
  -4   4   5  502.33   19.72
  -4   4   5  472.99   19.76
   4  -4  -5  460.57   19.19
   4   4  -5  456.03   19.52
  -4   4   5  468.17   19.55
  -4   4   5  461.35   19.63
   4   4  -5  468.87   19.38
   4   4  -5  466.35   19.56
   4   4  -5  464.73   19.30
   4   4  -5  464.37   19.31
   4   4  -5  470.12   19.41
   4   4  -5  447.95   19.24
   4   4  -5  459.34   19.18
  -4   4   4 1598.58   66.07
   4   4  -4 1642.38   66.00
  -4   4   4 1659.85   66.01
   4   4  -4 1617.76   66.09
  -4   4   4 1702.99   65.79
   4   4  -4 1601.07   66.10
  -4   4   4 1672.80   65.85
  -4   4   4 1620.87   65.78
   4   4  -4 1618.76   65.50
   4   4  -4 1620.21   65.58
   4   4  -4 1583.52   65.65
   4   4  -4 1510.22   66.08
   4   4  -4 1611.39   65.41
  -4   4   4 1619.07   65.90
  -4   4   4 1640.29   65.81
   4   4  -4 1660.29   66.05
   4   4  -4 1663.22   65.60
   4   4  -4 1613.13   65.40
   4   4  -4 1600.36   65.35
  -4   4   4 1651.68   65.83
   4   4  -4 1621.22   65.66
   4   4  -4 1586.48   65.56
   4   4  -4 1649.12   65.52
   4   4  -4 1613.55   65.39
   4   4  -4 1701.95   65.51
   4   4  -4 1627.71   65.48
   4   4  -4 1676.27   65.39
   4   4  -4 1680.63   65.50
   4   4  -3   23.32    3.81
  -4   4   3   25.10    4.06
  -4   4   3   24.84    3.58
   4   4  -3   30.78    4.22
   4   4  -3   24.71    2.45
  -4   4   3   21.75    3.20
   4   4  -3   30.12    3.91
  -4   4   3   30.06    3.51
  -4   4   3   35.69    2.97
   4   4  -3   40.64    3.08
  -4   4   3   35.20    3.52
   4   4  -3   32.54    3.04
  -4   4   3   33.04    3.58
  -4   4   3   23.39    2.30
  -4   4   3   29.32    3.45
   4   4  -3   30.04    2.55
  -4   4   3   29.49    3.62
   4   4  -3   32.21    2.70
   4   4  -3   32.51    2.68
   4   4  -3   22.58    3.83
   4   4  -3   41.93    3.07
   4   4  -3   39.27    2.89
  -4   4   3   34.90    3.38
   4   4  -3   38.17    3.42
   4   4  -3   20.01    2.30
   4   4  -3   32.67    2.87
   4   4  -3   31.53    2.98
   4   4  -3   17.77    2.55
   4   4  -3   39.01    3.11
   4   4  -2 1036.51   41.22
   4   4  -2 1041.95   41.20
   4   4  -2 1023.21   41.16
   4   4  -2 1034.81   41.26
   4   4  -2 1010.72   41.00
   4   4  -2 1028.52   41.71
  -4   4   2 1017.91   41.73
   4   4  -2 1008.97   41.49
   4   4  -2 1019.67   41.86
   4   4  -2  982.22   41.13
  -4   4   2 1022.17   41.52
  -4   4   2 1001.34   41.60
   4   4  -2 1046.87   41.38
   4   4  -2 1024.86   41.39
  -4   4   2 1030.84   41.49
  -4   4   2 1030.67   41.23
   4   4  -2 1041.20   41.36
   4   4  -2 1016.28   41.37
  -4   4   2 1056.76   41.63
  -4   4   2  999.61   41.14
  -4   4   2 1035.84   41.61
   4   4  -2 1032.76   41.17
   4   4  -2  973.46   41.07
   4   4  -2 1048.57   41.45
   4   4  -2 1001.93   41.06
   4   4  -2 1024.55   41.18
   4   4  -2 1068.03   41.79
   4  -4  -2 1017.68   41.17
   4   4  -2 1046.76   41.28
   4   4  -2  999.77   41.41
   4   4  -2 1032.41   41.08
   4   4  -2 1063.67   41.29
   4   4  -2 1021.02   41.25
   4   4  -2  986.55   41.25
   4  -4  -2  991.68   41.17
   4   4  -2 1036.40   41.31
   4   4  -2  988.79   41.29
   4   4  -1    3.97    2.03
   4   4  -1    4.42    1.83
   4   4  -1    0.91    2.27
   4   4  -1    3.64    2.01
   4   4  -1    1.55    2.00
  -4   4   1    2.75    2.45
   4   4  -1    4.50    2.27
   4   4  -1    5.45    2.17
  -4   4   1    2.67    1.97
  -4   4   1    3.06    3.06
   4   4  -1   -0.12    2.97
   4   4  -1    6.08    2.77
   4   4  -1   -2.78    3.83
  -4   4   1   -0.21    2.51
   4   4  -1    2.50    1.93
   4   4  -1    3.37    2.50
  -4   4   1    3.24    2.67
   4   4  -1    5.95    2.30
  -4   4   1    0.58    2.16
  -4   4   1    1.46    2.74
   4   4  -1    2.93    2.51
  -4   4   1    1.80    2.73
  -4   4   1    1.32    1.98
   4   4  -1    4.63    1.85
   4   4  -1    3.53    1.85
   4   4  -1    2.02    2.20
   4   4  -1    2.13    2.58
   4   4  -1    0.35    1.72
  -4   4   1    2.70    2.86
   4   4  -1    3.10    1.50
   4  -4  -1    4.71    2.25
   4   4  -1    4.88    2.97
   4  -4  -1    3.55    2.17
   4   4  -1    4.01    2.42
   4   4  -1   -1.79    2.38
   4   4  -1   -0.75    2.38
  -4   4   1    0.76    2.47
   4   4  -1    1.83    2.42
   4   4  -1    1.74    2.24
   4   4   0   98.16    5.38
   4   4   0  105.41    4.94
   4   4   0   94.68    5.27
   4   4   0  107.25    5.05
   4   4   0  103.11    5.10
   4   4   0  107.60    5.06
  -4   4   0  101.97    5.18
  -4   4   0  104.08    5.02
   4   4   0   97.24    5.50
   4   4   0   95.91    5.03
  -4   4   0  103.45    5.53
  -4   4   0  102.48    5.20
   4   4   0  101.10    4.87
  -4   4   0  100.15    5.10
  -4   4   0  105.92    5.48
  -4   4   0  110.80    5.77
   4   4   0  101.74    5.39
   4  -4   0  102.36    5.13
   4   4   0  104.42    4.91
  -4   4   0   95.38    5.80
   4   4   0   97.41    4.61
  -4   4   0  109.73    5.35
   4   4   0   97.02    5.56
   4   4   0  102.43    5.34
   4  -4   0  103.12    5.12
  -4   4   0  112.06    5.36
   4   4   0  104.35    5.10
   4   4   0   98.92    5.24
   4   4   0  100.56    5.11
   4   4   0   90.62    5.10
  -4   4   0  102.88    5.37
  -4   4   0  107.56    5.69
   4   4   0  104.56    5.50
   4   4   0  105.22    5.31
   4   4   0  100.48    5.75
   4   4   0  102.93    5.39
   4   4   1  112.41    5.61
   4   4   1  103.28    5.02
   4   4   1  105.85    5.17
  -4   4  -1  104.29    5.46
  -4   4  -1   98.60    5.49
   4   4   1   96.78    6.27
   4   4   1   97.60    6.27
  -4   4  -1   98.02    5.49
  -4   4  -1  103.51    5.19
   4   4   1  107.96    5.66
   4   4   1  107.25    5.82
   4   4   1  108.24    5.49
  -4   4  -1  109.81    5.58
  -4   4  -1  105.60    5.26
  -4   4  -1  118.70    6.00
   4   4   1  112.66    5.63
   4   4   1  102.38    5.17
   4   4   1  106.45    5.00
  -4   4  -1  106.25    6.02
   4   4   1  102.92    5.33
   4   4   1  112.81    5.86
   4   4   1  111.91    5.61
  -4   4  -1  107.73    5.58
   4   4   1  107.30    5.60
   4   4   1  104.12    5.97
   4   4   1  114.98    5.69
   4   4   1  105.89    5.13
   4   4   1  109.13    5.23
   4   4   1  113.71    5.53
   4   4   1  105.55    5.20
  -4   4  -1  112.82    5.56
   4  -4   1  111.70    5.35
  -4   4  -1  104.97    5.46
  -4   4  -1  114.15    5.43
   4   4   1  105.10    5.37
   4   4   2  282.18   13.29
  -4   4  -2  291.01   12.63
   4   4   2  279.18   13.20
  -4   4  -2  296.66   12.58
  -4   4  -2  300.29   12.29
   4   4   2  297.77   12.81
   4   4   2  287.55   12.61
  -4   4  -2  303.36   12.52
   4   4   2  298.35   12.25
   4   4   2  281.13   12.29
  -4   4  -2  277.34   12.59
  -4   4  -2  285.92   12.93
   4   4   2  292.80   12.07
  -4   4  -2  317.39   12.99
  -4   4  -2  300.26   12.57
   4   4   2  305.18   12.65
   4   4   2  294.83   12.84
   4   4   2  277.30   12.59
   4   4   2  281.93   12.26
   4   4   2  277.44   12.87
   4   4   2  294.92   12.67
   4   4   2  266.01   12.33
   4   4   2  289.52   12.38
   4   4   2  299.03   12.26
   4   4   2  287.19   12.54
  -4   4  -2  293.68   12.59
   4   4   2  273.21   12.58
   4   4   3   13.88    1.98
  -4   4  -3   10.19    2.91
   4   4   3   15.24    3.78
   4   4   3   12.37    4.01
   4   4   3   14.79    1.80
  -4   4  -3   14.46    2.06
   4   4   3   19.79    2.34
   4   4   3   16.78    3.15
  -4   4  -3   16.67    2.48
   4   4   3   13.34    2.58
  -4   4  -3   16.50    2.68
   4   4   3   13.41    3.53
  -4   4  -3   13.51    3.51
  -4   4  -3    7.59    3.17
   4   4   3   15.54    2.92
  -4   4  -3   20.52    2.65
   4   4   3   10.24    2.85
   4   4   3   12.46    2.23
   4   4   3   19.58    3.56
  -4   4  -3   17.98    2.58
   4   4   3   19.33    2.84
   4   4   3   27.34    2.97
   4   4   3   23.36    2.56
   4   4   3   21.86    2.96
   4   4   3   19.60    3.40
   4   4   4  679.05   28.17
  -4   4  -4  675.41   28.13
   4   4   4  704.88   28.97
   4   4   4  700.59   28.78
  -4   4  -4  701.90   27.88
   4   4   4  674.67   27.65
  -4   4  -4  682.22   28.45
   4   4   4  713.24   28.43
  -4   4  -4  672.04   28.10
   4   4   4  689.77   28.48
  -4   4  -4  670.11   28.14
  -4   4  -4  671.35   28.49
   4   4   4  696.64   28.20
   4   4   4  676.32   28.24
   4   4   4  704.24   27.98
   4   4   4  710.62   28.21
   4   4   4  626.96   27.82
   4   4   4  715.38   27.97
  -4   4  -4  671.88   28.09
   4   4   4  666.55   28.55
   4   4   4  709.80   28.27
   4   4   5    6.60    3.27
  -4   4  -5   14.40    2.50
   4   4   5    5.67    2.05
   4   4   5    4.28    2.25
   4   4   5   10.10    2.96
  -4   4  -5   11.76    3.57
  -4   4  -5    8.18    3.33
   4   4   5   13.22    2.92
  -4   4  -5   12.41    2.56
   4   4   5    1.86    2.94
   4   4   5    3.44    3.58
   4   4   5   10.34    5.50
  -4   4  -5    9.65    2.08
  -4   4  -5    7.74    3.10
   4   4   5    8.68    2.45
   4   4   5   12.09    2.86
   4   4   5   16.88    2.78
   4   4   5   12.68    3.71
  -4   4  -6  908.95   37.86
   4   4   6  914.64   37.37
   4   4   6  948.82   37.92
   4   4   6  903.94   37.37
  -4   4  -6  942.74   37.57
  -4   4  -6  976.36   37.42
  -4   4  -6  902.26   37.94
   4   4   6  913.26   37.62
   4   4   6  962.19   37.53
   4   4   6  885.33   37.73
   4   4   6  911.05   37.69
  -4   4  -6  923.39   37.32
  -4   4  -6  910.39   37.47
   4   4   6  898.69   37.65
   4   4   6  883.85   38.22
   4   4   7  121.89    6.10
   4   4   7  117.14    5.95
  -4   4  -7  122.04    6.13
  -4   4  -7  119.33    6.87
   4   4   7  135.58    6.86
  -4  -4  -7  129.61    6.36
  -4   4  -7  124.14    6.16
   4   4   7  124.50    6.59
  -4   4  -7  113.37    5.85
  -4   4  -7  121.56    6.72
   4   4   7  132.12    6.45
   4   4   7  134.56    6.44
   4   4   7  130.16    6.66
  -4  -4  -8  252.49   11.66
  -4   4  -8  250.06   11.41
   4   4   8  262.56   11.45
   4   4   8  251.24   11.34
   4   4   8  277.90   11.73
   4   4   8  261.88   11.74
  -4   4  -8  270.78   11.28
  -4   4  -8  273.01   11.54
  -4   4  -8  253.23   12.11
   4   4   9  107.40    6.36
  -4  -4  -9  126.32    6.42
   4  -4   9  111.25    5.85
   4   4   9  116.64    6.16
   4   4   9  117.18    6.20
   4   4   9  113.05    5.80
   4   4   9  115.27    6.49
   4   4  10   67.53    4.73
  -4   4 -10   61.38    5.18
  -4   4 -10   64.80    5.17
   4  -4  10   67.22    4.28
   4   4  10   65.00    4.61
   4   4  10   64.00    4.48
   4   4  10   65.16    4.00
   4   4  10   58.31    4.82
  -4  -4 -11  357.61   16.08
   4   4  11  340.75   15.51
  -4   4 -11  341.07   16.35
   4  -4  11  389.41   15.80
   4   4  11  365.51   15.99
   4   4  11  357.46   16.08
  -4   4 -11  351.24   16.59
   4   4  11  403.14   16.06
   4  -4  12   13.67    3.08
  -4   4 -12    3.01    3.59
   4   4  12   13.34    3.44
  -4   4 -12   13.57    3.94
   4   4  12   14.21    3.52
  -4  -4 -12   11.91    3.77
   4   4  12   10.06    3.72
  -4   4 -13  120.38    7.77
   4   4  13  135.83    7.37
   4   4  13  122.13    7.52
   4   4  13  140.45    7.66
   4  -4  13  141.79    7.22
  -4   4 -13  122.24    8.05
  -4  -4 -13  145.11    7.81
  -4  -4 -14  427.85   18.80
  -4  -4 -14  391.33   19.29
  -4   4 -14  384.29   18.90
   4   4  14  447.48   18.49
  -4   4 -14  406.43   19.20
   4  -4  14  458.13   18.47
   4   4  14  424.34   18.74
   4   4  15   31.19    4.35
  -4  -4 -15   29.89    5.75
  -4   4 -15   29.76    4.56
  -4  -4 -15   28.22    4.44
   4  -4  15   34.40    3.97
   4   4  15   27.77    3.83
  -4   4 -15   22.64    4.35
  -4  -4 -16   24.31    5.46
   4   4  16   20.37    3.90
   4  -4  16   24.12    3.68
  -4   4 -16   24.75    4.69
  -4  -4 -16   15.64    4.40
   4  -4  17    3.50    3.08
  -4  -4 -17    9.25    4.79
   4   4  17    0.47    3.42
  -4   4 -17    0.83    3.92
  -4   4 -18   15.78    3.78
   4  -4  18   18.83    3.26
  -4   4 -18   13.05    3.23
   4   4  18    9.63    3.37
  -4   4 -19   40.99    3.47
  -4  -4 -19   35.41    4.71
  -4   4 -19   54.33    3.84
   4  -4  19   50.80    3.87
   4   4  19   45.82    4.72
  -4   4 -19   43.31    4.30
   4   4  19   42.90    3.99
  -4  -4 -20   34.37    4.23
   4   4  20   26.64    3.22
   4   4  20   26.23    3.94
  -4   4 -20   38.06    3.15
  -4   4 -20   27.12    2.96
   4  -4  20   31.82    3.14
  -4   4 -20   26.22    3.91
  -4   4 -20   32.94    3.51
  -4   4 -20   28.57    2.77
  -4   4 -21   20.54    2.33
  -4   4 -21   22.10    2.40
   4   4  21   15.73    3.05
  -4  -4 -21   23.57    3.40
   4   4  21   15.35    2.49
  -4   4 -21   13.90    1.80
  -4   4 -21   12.19    2.50
  -4   4 -21   15.07    3.08
  -4   4 -22   20.05    1.82
  -4  -4 -22   20.00    2.61
   4  -6 -20   10.24    2.85
   4   6 -20   11.85    1.85
   4   6 -19    2.69    2.03
  -4   6  19    3.21    2.10
   4   6 -19    0.44    1.70
   4  -6 -19    6.88    3.44
  -4   6  19    3.89    2.70
  -4   6  19    2.42    2.34
   4   6 -19    7.52    2.97
   4  -6 -19   -1.17    2.38
   4  -6 -18    0.73    3.85
   4   6 -18    1.76    2.04
  -4   6  18    2.32    3.08
  -4   6  18   -5.75    2.72
   4   6 -18   -1.93    2.40
   4   6 -18   -0.69    3.45
   4   6 -18    0.77    3.24
   4  -6 -18   -1.35    2.76
   4   6 -17    4.71    3.54
  -4   6  17   11.96    2.87
   4   6 -17   15.45    2.64
  -4   6  17   10.80    3.55
  -4   6  17   14.95    3.10
   4  -6 -17   11.40    3.18
   4   6 -17   12.48    2.84
  -4   6  17   16.02    3.05
   4   6 -17   16.76    4.01
   4   6 -17   10.36    3.63
   4   6 -16    9.27    4.06
   4   6 -16    7.42    3.99
  -4   6  16   13.37    3.73
   4  -6 -16    8.59    3.44
   4   6 -16   12.81    2.82
   4   6 -16    9.83    3.01
  -4   6  16    8.12    3.22
  -4   6  16   13.57    3.09
   4   6 -16   11.65    3.77
  -4   6  15    6.46    3.17
   4   6 -15   -1.67    2.45
   4   6 -15    2.96    4.49
   4   6 -14   18.28    4.49
   4  -6 -14   32.69    4.18
  -4   6  14   16.84    4.49
   4   6 -14   17.13    3.25
  -4   6  14   22.08    3.69
  -4   6  14   19.06    3.45
   4   6 -14   18.14    2.82
   4   6 -14   23.31    5.07
   4   6 -14   17.08    4.52
  -4   6  14   18.03    3.54
  -4   6  14   24.21    3.96
  -4   6  13   -5.94    3.45
  -4   6  13    2.32    3.33
  -4   6  13   -0.32    3.15
  -4   6  13    0.75    4.22
  -4   6  13   -2.41    3.94
   4   6 -13   -4.60    2.92
   4   6 -13    2.05    2.21
   4   6 -13   -2.45    4.66
   4   6 -13   -1.69    2.66
   4   6 -13   -1.72    4.45
   4   6 -13    1.01    4.38
  -4   6  13    0.17    3.63
   4   6 -12   -2.84    4.09
   4   6 -12   -0.53    2.53
   4   6 -12    4.25    4.47
   4   6 -12    3.98    2.35
   4  -6 -12   -3.98    3.55
  -4   6  12    4.44    3.42
  -4   6  12   -3.06    3.74
  -4   6  12    8.24    3.99
   4   6 -12   -1.40    2.83
  -4   6  12   -2.96    3.39
  -4   6  12    2.03    4.04
   4   6 -11   -7.13    4.89
   4   6 -11   -1.83    2.52
   4   6 -11   -1.00    4.60
   4   6 -11    2.01    2.36
   4  -6 -11   -3.63    3.58
  -4   6  11    1.11    3.31
  -4   6  11    0.39    4.03
   4   6 -11   -0.78    4.27
  -4   6  11    4.60    4.30
   4   6 -11    0.15    2.93
  -4   6  11   -0.58    3.91
  -4   6  11    2.72    3.54
   4   6 -10   13.06    3.10
   4   6 -10   22.62    4.98
   4  -6 -10   18.24    3.77
  -4   6  10    9.69    3.23
  -4   6  10   19.21    3.65
  -4   6  10   18.96    4.34
   4   6 -10   15.14    3.24
  -4   6  10   21.36    4.30
   4   6 -10   18.18    2.82
   4   6 -10   15.67    4.79
   4   6 -10   19.40    2.85
   4   6 -10   13.30    4.91
  -4   6  10   14.95    4.65
   4   6  -9   14.77    4.98
   4   6  -9    9.53    4.46
   4   6  -9   14.45    2.68
  -4   6   9   10.91    4.15
   4   6  -9   10.79    2.94
   4  -6  -9   13.60    3.64
   4   6  -9   13.20    2.66
  -4   6   9   11.69    3.99
   4   6  -9   14.46    3.90
  -4   6   9    9.49    4.28
   4   6  -9    8.37    4.42
   4   6  -9    9.81    3.23
  -4   6   8   23.63    5.37
   4   6  -8   21.80    6.83
   4   6  -8   28.40    2.99
   4   6  -8   24.73    4.92
   4   6  -8   32.36    4.80
   4   6  -8   26.80    2.98
  -4   6   8   19.62    4.19
  -4   6   8   25.26    4.30
   4   6  -8   22.43    3.56
  -4   6   8   25.64    4.81
   4   6  -8   24.60    4.22
  -4   6   8   22.54    4.19
   4   6  -8   24.85    3.24
  -4   6   7   65.18    5.23
  -4   6   7   62.77    4.83
  -4   6   7   64.60    5.35
   4   6  -7   54.44    6.80
   4   6  -7   69.02    4.26
   4   6  -7   68.43    6.31
   4   6  -7   64.67    5.80
   4   6  -7   73.69    4.27
   4   6  -7   65.36    4.44
   4   6  -7   60.71    5.42
  -4   6   7   62.92    5.37
   4   6  -7   63.49    5.08
  -4   6   7   58.10    5.30
  -4   6   7   65.05    5.64
  -4   6   7   65.09    6.38
   4   6  -7   71.29    6.53
  -4   6   7   59.17    5.79
   4   6  -7   64.03    5.13
   4   6  -7   63.29    4.67
  -4   6   7   68.49    4.77
  -4   6   6    2.42    4.02
  -4   6   6    5.21    4.18
   4   6  -6    3.58    2.30
   4   6  -6    3.78    5.13
   4   6  -6    2.05    4.36
   4   6  -6    1.19    2.21
   4   6  -6    0.40    2.51
  -4   6   6   -2.40    3.51
   4   6  -6   -2.18    3.93
  -4   6   6    2.85    3.23
  -4   6   6    0.39    3.54
   4   6  -6    2.07    3.13
  -4   6   6    2.25    3.58
   4   6  -6   -0.91    4.70
   4   6  -6    1.93    3.45
  -4   6   6    9.52    7.66
  -4   6   6    5.59    4.16
   4   6  -6    1.34    4.45
  -4   6   6   -0.16    3.29
   4   6  -6    2.39    3.15
   4   6  -6   -1.09    2.78
   4   6  -5   38.46    4.11
  -4   6   5   47.86    4.60
   4   6  -5   42.05    3.74
   4   6  -5   35.15    5.26
   4   6  -5   45.91    4.21
  -4   6   5   33.66    4.16
  -4   6   5   39.24    4.85
  -4   6   5   44.19    4.63
   4   6  -5   40.96    5.63
   4   6  -5   32.30    3.17
   4   6  -5   48.02    5.51
   4   6  -5   39.79    3.07
  -4   6   5   47.19    4.58
  -4   6   5   45.34    4.10
   4   6  -5   37.17    3.84
   4   6  -5   41.96    4.24
  -4   6   5   29.11    4.69
   4   6  -5   33.10    5.24
  -4   6   5   37.18    6.50
   4   6  -5   43.75    3.56
   4   6  -5   44.98    4.53
   4   6  -4  107.35    7.61
   4   6  -4  113.53    5.96
  -4   6   4  113.97    6.62
   4   6  -4  112.82    7.38
   4   6  -4  120.34    6.70
   4   6  -4  118.31    6.41
  -4   6   4  125.78    7.01
   4   6  -4  100.63    6.52
   4   6  -4  117.05    7.55
   4   6  -4  115.68    6.70
  -4   6   4  114.32    6.92
  -4   6   4  122.67    7.21
   4   6  -4  108.65    5.70
  -4   6   4  137.88    7.26
  -4   6   4  120.08    6.63
   4   6  -4  108.78    6.32
   4   6  -4  110.60    7.36
   4   6  -4  114.71    6.58
  -4   6   4  113.53    7.96
   4   6  -4  117.51    6.37
   4   6  -4  116.74    6.12
   4   6  -3   75.39    6.13
   4   6  -3   67.22    4.25
   4   6  -3   70.17    4.99
   4   6  -3   68.90    4.90
   4   6  -3   63.60    5.93
   4   6  -3   70.83    5.02
  -4   6   3   71.55    5.02
   4   6  -3   66.40    5.96
  -4   6   3   75.24    5.26
   4   6  -3   71.04    4.81
  -4   6   3   74.16    5.42
  -4   6   3   67.40    5.60
   4   6  -3   66.74    5.11
   4   6  -3   73.60    5.84
  -4   6   3   79.17    5.59
   4   6  -3   63.49    4.72
   4   6  -3   67.89    4.62
   4   6  -3   75.12    5.01
  -4   6   3   59.70    6.18
   4   6  -3   67.59    5.64
   4   6  -3   65.83    4.55
   4   6  -3   70.76    4.38
   4   6  -2   33.13    3.05
   4   6  -2   31.03    5.01
  -4   6   2   43.17    4.27
   4   6  -2   36.30    3.93
   4   6  -2   35.20    3.94
  -4   6   2   30.66    4.29
  -4   6   2   39.20    4.42
  -4   6   2   38.53    4.13
   4   6  -2   40.03    3.82
  -4   6   2   31.19    3.71
   4   6  -2   31.35    3.76
   4   6  -2   33.17    4.99
  -4   6   2   36.38    4.41
  -4   6   2   34.22    4.35
   4   6  -2   28.13    4.11
   4   6  -2   45.63    5.01
   4   6  -2   37.29    4.48
  -4   6   2   33.16    4.26
   4   6  -2   37.76    3.58
   4   6  -2   38.23    3.70
   4   6  -2   27.87    4.42
   4   6  -2   32.90    3.74
  -4   6   2   27.62    5.11
   4   6  -2   36.51    3.49
   4   6  -2   35.21    3.67
   4   6  -2   32.40    3.12
   4   6  -1   17.54    3.14
   4   6  -1   17.49    4.12
  -4   6   1   19.03    4.65
   4   6  -1   17.81    4.85
  -4   6   1   13.59    3.39
   4   6  -1   13.54    3.28
   4   6  -1   18.20    3.55
  -4   6   1   20.76    3.80
   4   6  -1   17.61    2.54
   4   6  -1   13.42    4.78
   4   6  -1   17.79    4.31
   4   6  -1   19.17    3.28
  -4   6   1   15.55    3.93
  -4   6   1   20.64    3.27
   4   6  -1   15.66    4.39
  -4   6   1   19.30    3.79
  -4   6   1   13.75    3.87
   4   6  -1   20.60    3.59
  -4   6   1   15.44    3.99
  -4   6   1   18.50    3.53
  -4   6   1   21.89    3.80
   4   6  -1   20.90    3.84
   4   6  -1   17.06    3.28
   4   6  -1   16.28    3.35
   4   6  -1   18.77    3.12
   4   6  -1   15.40    3.20
   4   6  -1   17.01    3.06
   4   6  -1   20.18    2.66
   4   6   0    4.50    2.16
   4   6   0    2.77    4.49
  -4   6   0   -0.17    3.12
   4   6   0    2.16    3.31
  -4   6   0    2.46    3.44
   4   6   0   -0.66    4.14
   4   6   0   -1.36    2.71
  -4   6   0    3.39    3.49
   4   6   0    7.46    4.11
  -4   6   0    0.58    3.44
  -4   6   0   -1.72    3.52
  -4   6   0    6.39    3.70
   4   6   0    1.88    3.40
   4   6   0    1.43    3.75
  -4   6   0    6.39    3.43
   4   6   0    3.17    2.92
   4   6   0    6.52    3.18
   4   6   0    3.14    2.18
   4   6   0    1.56    2.96
   4   6   0    4.81    3.67
   4   6   0   -3.06    4.40
   4   6   0    4.85    3.09
   4   6   0    4.99    2.70
   4   6   1    1.51    2.05
   4   6   1   -0.26    4.82
   4   6   1   -0.19    3.75
   4   6   1   -3.51    4.47
   4   6   1    2.03    1.96
  -4   6  -1   -2.89    3.16
   4   6   1   -0.17    3.37
  -4   6  -1    0.76    3.27
  -4   6  -1    1.34    3.35
   4   6   1   -0.89    2.82
  -4   6  -1    2.41    3.31
   4   6   1    2.91    3.93
   4   6   1    0.23    4.14
   4   6   1    2.09    3.56
  -4   6  -1    8.13    3.65
   4   6   1    0.62    3.74
   4   6   1   -1.63    2.99
   4   6   1    2.06    3.11
   4   6   1   -1.22    2.93
   4   6   1   -1.78    3.11
   4   6   1   -2.52    3.09
   4   6   1    1.06    2.54
   4   6   1    0.99    3.01
   4   6   2   17.74    2.37
   4   6   2   14.20    5.25
   4   6   2   21.78    4.05
   4   6   2   20.70    4.90
   4   6   2   15.04    2.30
  -4   6  -2   16.23    3.66
  -4   6  -2   16.06    3.14
   4   6   2   17.65    3.80
  -4   6  -2   18.15    3.72
  -4   6  -2   13.40    3.83
   4   6   2   21.02    4.37
   4   6   2   16.03    2.99
   4   6   2   19.68    4.30
  -4   6  -2   18.35    3.82
   4   6   2   14.71    3.40
   4   6   2   19.79    2.88
   4   6   2   13.45    3.74
   4   6   2   18.36    3.54
   4   6   2   17.92    3.37
  -4   6  -2   17.74    3.03
   4   6   2   16.91    3.44
   4   6   2   18.75    4.20
   4   6   2   16.29    3.19
  -4   6  -2   15.47    3.34
  -4   6  -2   20.03    3.09
   4   6   2   13.57    3.43
   4   6   3    4.72    5.55
  -4   6  -3   -0.88    3.13
  -4   6  -3    4.46    2.97
   4   6   3    2.91    3.63
  -4   6  -3    1.54    3.33
   4   6   3    4.25    3.69
   4   6   3    6.54    2.00
   4   6   3    3.46    2.65
  -4   6  -3    4.53    2.88
   4   6   3   -0.73    4.12
  -4   6  -3    2.17    3.49
  -4   6  -3   10.17    3.94
   4   6   3    3.56    3.76
   4   6   3   -1.88    3.35
   4   6   3   -0.14    3.11
  -4   6  -3    5.32    2.81
   4   6   3    5.33    3.14
   4   6   3    3.76    3.07
   4   6   3    0.46    3.33
   4   6   3    2.55    2.46
   4   6   3    0.16    3.21
  -4   6  -3    6.46    2.78
   4   6   4   19.42    2.86
   4   6   4   17.57    3.05
  -4   6  -4   11.91    3.65
  -4   6  -4   17.04    3.20
   4   6   4   17.95    4.11
  -4   6  -4   13.34    3.61
   4   6   4   21.54    5.03
  -4   6  -4   22.66    3.15
  -4   6  -4   18.68    4.09
  -4   6  -4   12.56    3.93
   4   6   4   10.85    4.51
   4   6   4   18.55    3.73
  -4   6  -4   14.61    3.32
   4   6   4   19.39    3.57
   4   6   4    9.60    6.42
   4   6   4   17.66    4.90
  -4   6  -4   16.43    3.17
   4   6   4   19.05    3.81
   4   6   4   14.47    3.49
  -4   6  -5    3.98    3.40
   4   6   5    2.72    2.62
  -4   6  -5    4.92    3.80
  -4   6  -5    1.53    3.68
  -4   6  -5    6.20    2.92
  -4   6  -5    2.79    2.75
   4   6   5    6.66    3.59
   4   6   5   -2.40    3.72
  -4   6  -5    3.56    2.88
   4   6   5    4.33    3.38
   4   6   5    1.82    4.49
   4   6   5   15.54    8.61
  -4   6  -5    3.05    2.93
   4   6   5    2.81    2.75
   4   6   5    4.28    3.27
   4   6   5    4.41    4.04
   4   6   6    2.27    2.49
  -4   6  -6    4.17    3.63
  -4   6  -6    0.54    2.74
  -4   6  -6    6.41    2.88
   4   6   6   -1.57    3.56
   4   6   6    3.38    4.05
   4   6   6    1.13    3.52
  -4   6  -6   -1.16    2.91
   4   6   6    3.01    2.86
   4   6   6    2.85    3.36
   4   6   6   -1.77    4.28
  -4   6  -6   -0.62    2.81
  -4   6  -6    2.19    2.89
   4   6   6   -1.06    4.27
  -4   6  -6    0.23    3.73
  -4   6  -7   32.77    3.56
   4   6   7   40.57    4.44
  -4   6  -7   31.50    3.61
   4   6   7   27.58    3.72
   4   6   7   23.60    3.25
   4   6   7   20.99    4.97
  -4   6  -7   31.46    3.83
   4   6   7   32.95    4.32
  -4   6  -7   32.62    3.59
  -4   6  -7   32.00    3.85
  -4   6  -7   25.20    4.67
   4   6   8   24.89    4.27
  -4   6  -8   21.87    3.34
  -4   6  -8   29.55    3.40
   4   6   8   23.60    4.31
  -4   6  -8   27.69    3.57
   4   6   8   21.61    3.63
  -4   6  -8   25.24    3.37
  -4   6  -8   34.81    4.59
  -4   6  -8   28.38    3.55
   4   6   8   25.39    5.04
   4   6   9   23.49    5.24
   4   6   9   26.41    4.26
  -4   6  -9   26.58    3.39
  -4   6  -9   23.60    3.52
   4   6   9   23.30    4.27
   4   6   9   21.43    3.83
   4   6   9   25.04    3.69
   4   6   9   23.10    3.81
  -4   6  -9   29.05    4.31
  -4   6  -9   22.42    3.72
  -4   6  -9   24.84    4.63
  -4   6  -9   20.07    4.52
  -4   6 -10  134.23    8.12
  -4   6 -10  142.55    7.40
  -4   6 -10  130.00    7.78
   4   6  10  116.32    7.17
   4   6  10  130.68    7.67
  -4   6 -10  128.52    7.06
  -4   6 -10  125.90    7.28
   4   6  10  138.79    7.78
   4   6  10  139.07    7.81
   4   6  10  138.79    7.44
   4   6  10  126.84    8.71
  -4   6 -10  122.94    8.12
   4   6  11   72.72    6.72
   4   6  11   68.25    5.65
   4   6  11   77.99    5.72
  -4   6 -11   66.12    5.04
  -4   6 -11   74.23    5.17
  -4   6 -11   78.93    5.76
   4   6  11   76.60    5.25
  -4   6 -11   74.36    6.13
   4   6  11   71.92    5.54
   4   6  12   30.80    5.30
  -4   6 -12   33.17    3.65
   4   6  12   37.29    4.31
  -4   6 -12   31.25    3.73
   4   6  12   32.91    4.46
  -4   6 -12   29.08    3.80
  -4   6 -12   30.62    4.25
   4   6  12   33.78    4.09
   4   6  12   33.86    4.40
   4   6  12   23.55    3.60
  -4   6 -12   24.75    4.59
  -4   6 -12   37.11    4.76
   4   6  13   11.19    3.82
  -4   6 -13   13.24    3.05
   4   6  13   11.45    4.62
  -4   6 -13    7.34    4.01
  -4   6 -13    4.37    3.93
  -4   6 -13   10.41    3.71
  -4   6 -13   12.22    3.28
   4   6  13   14.36    3.77
  -4   6 -13    9.68    3.05
   4   6  13   11.92    3.56
   4   6  14   19.43    3.62
  -4   6 -14   17.98    3.50
  -4   6 -14   15.54    4.03
  -4   6 -14   19.77    3.06
  -4   6 -15    7.43    2.60
   4   6  15    3.45    3.04
  -4   6 -15    7.48    2.72
   4   6  15   13.29    3.19
  -4   6 -15    4.15    3.63
  -4   6 -15    8.41    3.54
   4   6  15    9.22    4.16
  -4   6 -15    4.22    2.75
   4   6  15    7.53    3.45
  -4   6 -16   -0.41    2.27
  -4   6 -16    0.12    2.36
   4   6  16   -0.34    2.78
  -4   6 -16    2.42    2.57
   4   6  16    7.60    3.77
  -4  -6 -16    0.67    3.44
   4   6  16   -1.19    2.83
  -4   6 -16    0.69    3.33
   4   6  17    8.15    2.55
  -4   6 -17    8.51    2.15
  -4   6 -17    0.73    2.24
   4   6  17    3.34    3.32
  -4   6 -17    5.62    2.22
   4   6  17    6.14    2.61
  -4  -6 -17    0.90    3.00
  -4   6 -17    5.99    3.10
   4   6  17    6.59    2.69
   4   6  18    0.14    2.82
  -4   6 -18    1.38    1.88
  -4   6 -18    2.71    1.97
  -4   6 -18    0.08    1.79
   4   6  18    1.96    2.28
  -4   6 -19    1.13    1.30
  -4  -6 -19    1.01    2.57
  -4   6 -19    3.11    1.61
   4   6  19    3.83    2.25
  -4   6 -19    0.63    1.77
   4   8 -15   -0.74    2.33
  -4   8  15    0.36    2.01
  -4   8  14   -3.70    2.37
  -4   8  14    3.73    2.28
   4   8 -14   -2.05    2.72
   4  -8 -14    3.34    2.85
   4   8 -14    5.01    2.98
   4   8 -13    1.29    3.39
  -4   8  13   -3.08    2.96
  -4   8  13    1.69    2.46
   4   8 -13   -2.71    3.01
  -4   8  13    2.05    2.54
  -4   8  13    1.28    2.55
   4   8 -13    0.63    2.08
   4   8 -12    9.77    3.92
  -4   8  12   12.35    3.37
  -4   8  12   20.26    3.02
   4   8 -12   19.56    3.73
  -4   8  12   22.63    3.10
   4   8 -12   14.29    2.55
  -4   8  12   20.99    3.10
   4   8 -11   38.93    4.89
  -4   8  11   43.79    3.73
   4   8 -11   42.92    4.71
  -4   8  11   49.35    3.92
   4   8 -11   38.13    3.31
   4   8 -11   36.29    3.88
  -4   8  11   41.74    3.80
  -4   8  10    2.50    3.08
   4   8 -10    5.92    3.23
   4   8 -10   10.92    4.29
  -4   8  10    0.18    3.44
   4   8 -10    1.22    3.78
  -4   8  10    4.02    3.01
   4   8 -10    3.01    2.46
  -4   8  10    2.84    2.96
  -4   8   9    9.72    3.33
  -4   8   9    2.98    3.46
   4   8  -9    5.67    3.49
   4   8  -9   -0.64    3.65
  -4   8   9    3.15    3.59
   4   8  -9    8.10    4.28
  -4   8   9    3.26    3.04
  -4   8   9    1.75    3.05
  -4   8   8   24.71    4.18
   4   8  -8   22.73    4.59
   4   8  -8   23.22    4.06
  -4   8   8   28.00    3.74
  -4   8   8   28.54    3.69
  -4   8   7    8.75    2.74
   4   8  -7    9.30    4.38
  -4   8   7   10.58    4.04
  -4   8   7   11.70    3.36
  -4   8   7   11.60    3.43
   4   8  -6   39.75    5.71
  -4   8   6   30.98    4.39
  -4   8   6   31.85    4.61
   4   8  -6   39.43    4.79
  -4   8   6   42.64    4.38
   4   8  -6   44.49    5.05
   4   8  -6   37.67    3.21
  -4   8   6   34.46    4.02
  -4   8   6   41.78    4.18
  -4   8   6   32.59    4.47
   4   8  -5   21.19    4.80
   4   8  -5   26.76    5.61
  -4   8   5   13.25    5.10
  -4   8   5   16.56    3.19
   4   8  -5   14.48    4.35
  -4   8   5   22.64    3.83
  -4   8   5   20.09    4.20
  -4   8   5   14.67    4.33
   4   8  -5   16.96    2.60
  -4   8   5   18.75    3.56
  -4   8   5   15.71    3.56
  -4   8   5   22.51    4.00
   4   8  -4   -3.95    4.27
   4   8  -4    4.10    3.38
   4   8  -4   -2.85    5.30
  -4   8   4    0.43    4.71
  -4   8   4   -0.93    2.97
   4   8  -4   -0.23    4.24
  -4   8   4   -3.48    4.09
  -4   8   4    0.52    3.44
  -4   8   4   -0.97    3.64
  -4   8   4   -1.22    3.80
   4   8  -4   12.81    5.41
   4   8  -4    1.33    2.24
  -4   8   4   -0.52    3.45
  -4   8   4    3.06    3.28
   4   8  -4    0.86    3.89
  -4   8   4    2.50    3.51
   4   8  -3   -2.48    4.32
  -4   8   3   -3.06    4.43
  -4   8   3    7.06    4.05
  -4   8   3    0.41    3.81
  -4   8   3    4.01    7.51
   4   8  -3    5.85    4.51
   4   8  -3   -1.61    3.33
   4   8  -3   -0.86    4.90
  -4   8   3    5.31    4.04
   4   8  -3    0.70    4.26
  -4   8   3   -1.55    3.32
  -4   8   3    1.12    3.01
   4   8  -3    5.65    4.91
   4   8  -3    0.60    2.32
  -4   8   3    8.60    3.81
   4   8  -3   -4.95    4.42
  -4   8   3   -3.01    3.28
  -4   8   3    1.11    3.10
  -4   8   3   -0.53    3.54
   4   8  -3    0.90    3.80
  -4   8   2    7.77    3.98
   4   8  -2    4.14    4.30
  -4   8   2    1.76    4.61
  -4   8   2    3.08    3.75
   4   8  -2    1.88    3.17
   4   8  -2    2.07    4.37
  -4   8   2    8.66    6.54
   4   8  -2    3.18    5.39
  -4   8   2    6.78    4.00
   4   8  -2    3.55    4.43
  -4   8   2    8.21    3.45
  -4   8   2    5.51    3.19
   4   8  -2    5.81    4.68
   4   8  -2    1.15    4.41
  -4   8   2   -1.95    3.47
  -4   8   2    2.00    3.18
  -4   8   2    5.54    3.41
   4   8  -2   -0.37    3.89
  -4   8   1   16.69    4.14
   4   8  -1   19.42    4.77
  -4   8   1   18.30    4.61
  -4   8   1   21.80    4.17
   4   8  -1   20.48    4.50
  -4   8   1   10.81    5.72
   4   8  -1   10.13    5.83
   4   8  -1   13.28    4.70
  -4   8   1   14.98    4.27
  -4   8   1   22.46    3.75
  -4   8   1   20.01    3.54
   4   8  -1   16.69    4.88
   4   8  -1   18.80    4.56
  -4   8   1   18.74    3.43
  -4   8   1   22.75    3.72
   4   8  -1   19.90    4.31
  -4   8   1   13.74    3.62
  -4   8   0   10.46    4.30
   4   8   0    8.29    4.47
  -4   8   0    5.21    3.12
   4   8   0    2.88    3.39
   4   8   0   -1.40    4.69
   4   8   0    8.12    4.66
  -4   8   0    1.08    3.70
  -4   8   0    8.58    4.32
  -4   8   0    4.02    3.73
   4   8   0   12.71    6.67
  -4   8   0    4.94    5.12
   4   8   0   -3.28    4.39
   4   8   0    3.33    3.08
  -4   8   0    5.74    3.31
  -4   8   0    4.24    2.94
  -4   8   0    7.42    3.07
   4   8   1   14.12    4.94
  -4   8  -1    6.43    3.99
   4   8   1   11.52    3.66
   4   8   1   11.58    4.79
  -4   8  -1   10.10    3.85
  -4   8  -1   11.59    4.18
  -4   8  -1   11.60    3.82
   4   8   1    6.91    7.29
  -4   8  -1    1.05    4.84
   4   8   1    3.75    4.25
   4   8   1    8.70    3.08
  -4   8  -1    8.66    3.32
  -4   8  -1   10.51    3.10
  -4   8  -2   19.40    4.43
   4   8   2   21.33    3.86
   4   8   2   14.32    4.85
  -4   8  -2   20.13    3.50
   4   8   2   15.21    4.39
   4   8   2   18.34    3.29
   4   8   2   24.35    8.42
  -4   8  -2   14.37    5.10
  -4   8  -2   16.59    3.91
  -4   8  -2   23.69    3.94
  -4   8  -2   19.48    4.34
  -4   8  -2   23.00    3.60
   4   8   3   -1.20    4.56
  -4   8  -3   -0.78    4.60
  -4   8  -3   -1.49    4.05
  -4   8  -3   -3.17    3.46
  -4   8  -3   -2.20    3.68
  -4   8  -3    1.10    3.41
   4   8   3   -4.64    4.34
   4   8   3   -1.48    2.77
  -4   8  -3   -0.46    3.90
   4   8   3   -0.96    3.59
   4   8   3    4.25    3.50
   4   8   3    0.30    3.46
   4   8   3   -1.30    3.30
  -4   8  -3   -2.83    3.10
  -4   8  -3   -0.64    3.00
  -4   8  -4   30.85    3.97
   4   8   4   33.99    4.87
  -4   8  -4   27.04    5.29
  -4   8  -4   29.11    4.11
  -4   8  -4   34.32    4.29
  -4   8  -4   22.49    4.51
   4   8   4   32.82    4.15
   4   8   4   33.14    4.33
   4   8   4   28.19    5.33
   4   8   4   29.32    4.10
  -4   8  -4   30.23    3.61
   4   8   4   30.89    4.02
  -4   8  -4   31.93    3.71
  -4   8  -5   64.73    5.28
  -4   8  -5   65.57    5.33
   4   8   5   77.79    5.24
   4   8   5   57.69    6.22
   4   8   5   58.09    5.89
  -4   8  -5   64.33    6.33
  -4   8  -5   68.76    5.63
  -4   8  -5   62.56    5.38
  -4   8  -5   69.09    4.83
   4   8   6   25.51    4.52
   4   8   6   30.08    3.92
  -4   8  -6   30.52    4.17
  -4   8  -6   32.00    4.19
   4   8   7   46.29    5.42
  -4   8  -7   45.38    4.47
  -4   8  -7   49.85    4.61
  -4   8  -7   39.86    4.03
   4   8   7   49.54    4.47
   4   8   7   40.43    4.94
  -4   8  -7   48.57    4.65
   4   8   7   52.30    4.39
  -4   8  -8    5.01    2.87
  -4   8  -8    0.33    3.14
   4   8   8    9.89    3.56
  -4   8  -8    1.66    3.24
  -4   8  -8    1.60    3.18
   4   8   8   -3.65    4.02
   4   8   8    5.64    4.20
  -4   8  -8   -1.16    3.20
   4   8   8    7.23    3.43
  -4   8  -9    0.76    3.00
  -4   8  -9   -4.38    3.14
   4   8   9   -3.64    3.37
   4   8   9    1.10    3.22
  -4   8  -9    4.48    2.71
  -4   8  -9   -0.31    2.98
   4   8   9   -5.33    4.12
  -4   8  -9   -1.87    3.02
   4   8   9   -3.24    3.87
   4   8   9   -1.66    3.24
   4   8  10   19.99    3.56
   4   8  10   21.09    3.47
  -4   8 -10   18.10    2.83
  -4   8 -10   21.85    3.31
   4   8  10   17.05    4.14
  -4   8 -10   23.61    3.46
   4   8  10   17.78    3.93
  -4   8 -10   18.24    3.23
   4   8  10   26.44    3.56
   4   8  11   18.09    3.41
   4   8  11   24.16    3.35
  -4   8 -11   13.66    2.55
   4   8  11   20.66    3.95
  -4   8 -11   14.50    2.94
  -4   8 -11   20.39    2.97
   4   8  11   16.47    3.21
   4   8  11   17.96    3.64
  -4   8 -11   19.08    2.99
   4   8  12    1.15    2.76
  -4   8 -12    4.35    2.66
   4   8  12    3.90    3.00
   4   8  12    0.56    3.05
   4   8  12    6.84    2.76
  -4   8 -12    6.04    2.46
   4   8  12   -2.80    3.31
   4   8  13   -3.52    2.91
  -4   8 -13   -2.39    2.28
   4   8  13    2.56    2.46
   4   8  13    2.31    2.51
  -4   8 -13    3.85    2.14
   4   8  14    0.30    2.57
   4   8  14    3.60    2.20
   4   8  14    0.07    2.07
  -4   8 -14   -0.52    1.73
  -4   8 -14   -0.76    1.81
   5   1 -25    9.75    2.28
  -5   1  25   13.77    1.65
  -5   1  24   81.21    4.22
  -5  -1  24   74.36    3.99
  -5  -1  24   85.61    4.41
  -5  -1  23    0.92    1.92
  -5   1  23    6.26    2.21
  -5  -1  23    0.61    2.44
   5   1 -23    0.82    2.35
  -5   1  23   -0.82    2.35
  -5  -1  23    0.71    2.31
  -5  -1  22   -0.10    2.18
  -5   1  22    2.70    2.40
  -5  -1  22   -1.08    2.64
   5   1 -22   -1.12    2.69
  -5   1  22   -0.12    2.59
  -5  -1  22    0.12    2.60
  -5   1  21  143.71    6.91
   5  -1 -21  119.75    7.48
  -5  -1  21  133.49    6.82
  -5   1  21  148.29    7.07
   5   1 -21  128.03    7.16
  -5  -1  20    3.63    3.08
  -5   1  20    8.88    3.14
  -5   1  20    6.40    3.18
  -5  -1  20    9.94    3.20
  -5   1  20    9.08    2.92
   5  -1 -20    6.72    2.92
   5  -1 -20    2.98    4.56
  -5  -1  20    8.61    2.65
   5  -1 -20    0.34    3.81
  -5   1  20   10.82    2.94
  -5   1  19  161.13    7.82
  -5  -1  19  154.86    7.64
  -5   1  19  168.22    8.08
  -5  -1  19  162.32    8.07
  -5  -1  19  132.50    8.34
  -5   1  19  149.57    8.77
   5   1 -19  153.43    7.83
   5  -1 -19  146.82    7.74
   5  -1 -19  142.40    8.38
   5  -1 -19  125.12    8.97
  -5   1  18    2.21    3.23
  -5  -1  18   -1.43    3.24
  -5  -1  18   -2.45    3.85
  -5   1  18    1.46    4.30
   5   1 -18    0.14    2.73
  -5  -1  18    1.79    3.17
  -5   1  18   -1.13    3.16
   5   1 -18    6.25    3.03
   5  -1 -18    0.14    3.02
  -5  -1  18    0.94    2.72
   5  -1 -18   -3.72    3.96
   5  -1 -18    6.60    5.06
  -5  -1  17   77.42    4.81
  -5   1  17   75.49    5.19
  -5  -1  17   78.30    5.22
  -5   1  17   61.80    6.08
  -5  -1  17   75.89    5.97
   5   1 -17   68.70    4.88
  -5   1  17   77.37    5.28
  -5  -1  17   85.62    5.23
   5  -1 -17   75.22    5.75
   5  -1 -17   66.70    6.54
  -5   1  16    3.07    3.01
  -5   1  16   12.03    4.25
  -5  -1  16    0.89    3.75
   5   1 -16    0.97    2.85
  -5   1  16    0.74    2.95
  -5  -1  16    5.25    3.03
  -5  -1  16    2.22    2.82
   5   1 -16    0.14    2.99
   5  -1 -16    3.81    3.10
   5  -1 -16    2.95    3.57
   5  -1 -16    1.01    4.75
   5   1 -16   -0.36    3.95
  -5   1  15   98.62    5.36
  -5  -1  15   95.09    5.40
   5   1 -15   78.40    5.23
   5  -1 -15   86.31    5.59
   5   1 -15   85.34    5.40
   5  -1 -15   74.65    5.21
  -5   1  15   79.54    5.91
  -5  -1  15   73.39    5.77
  -5  -1  15   88.89    5.37
  -5   1  15   92.21    5.30
   5   1 -15  101.28    5.27
   5  -1 -15  104.45    5.42
   5   1 -15   67.82    5.82
  -5   1  14    7.01    3.65
   5   1 -14    1.73    2.61
   5   1 -14    5.04    2.80
  -5   1  14    5.18    2.61
   5   1 -14    5.41    2.47
  -5  -1  14    8.30    2.82
   5  -1 -14    2.29    2.47
  -5  -1  13   59.66    4.68
  -5   1  13   57.14    4.77
   5  -1 -13   59.88    4.38
   5  -1 -13   59.30    4.49
   5   1 -13   54.88    4.11
   5   1 -13   54.84    4.15
   5   1 -13   65.85    4.03
  -5   1  13   66.26    4.17
  -5  -1  13   61.29    4.19
   5  -1 -13   67.51    4.20
   5   1 -13   52.64    4.67
   5  -1 -12   13.16    3.02
   5  -1 -12   14.97    3.00
   5   1 -12   13.69    2.74
   5   1 -12   13.12    3.34
  -5   1  12   10.71    3.57
  -5   1  12   14.94    2.58
   5  -1 -12   10.82    2.42
  -5  -1  12   12.40    2.70
  -5  -1  12   14.53    2.81
   5   1 -12   14.26    2.43
  -5  -1  12    9.59    3.33
   5   1 -12   10.56    2.73
   5   1 -12   15.35    2.76
  -5   1  12   15.55    3.43
  -5   1  11    0.37    2.41
   5   1 -11   -1.69    2.00
  -5  -1  11   -1.98    2.33
   5  -1 -11   -1.63    2.20
   5   1 -11    0.77    1.64
  -5  -1  11    0.99    2.67
  -5   1  11    0.58    3.19
  -5   1  11    1.33    2.33
  -5   1  11    2.09    3.45
   5   1 -11   -0.10    3.10
   5   1 -11    1.05    2.35
   5   1 -11    1.49    2.34
   5  -1 -11    1.61    2.60
   5  -1 -11    2.99    2.68
   5   1 -11    0.37    1.68
   5   1 -10  115.25    5.10
  -5  -1  10  108.97    5.64
  -5   1  10  113.04    6.08
  -5   1  10  104.40    5.46
   5   1 -10  103.01    5.35
  -5  -1  10   97.44    5.48
  -5   1  10   99.31    5.41
   5  -1 -10  113.44    5.49
   5   1 -10  114.80    5.55
   5  -1 -10  110.62    5.88
   5  -1 -10  100.21    5.72
   5  -1 -10  102.70    5.67
   5   1 -10  115.99    5.94
   5   1 -10  112.11    5.12
   5  -1  -9    4.24    3.54
  -5   1   9    5.95    2.59
  -5   1   9    7.31    2.32
   5  -1  -9    1.18    1.97
  -5   1   9    3.92    2.10
   5   1  -9    3.86    2.06
  -5  -1   9    3.89    2.21
   5   1  -9    4.56    2.24
   5  -1  -9    4.06    2.50
   5   1  -9    5.53    2.09
   5  -1  -9    3.13    2.58
   5  -1  -9    4.32    2.57
  -5   1   9    4.30    1.96
  -5  -1   9    4.76    2.54
  -5   1   9    4.38    3.14
   5   1  -9    4.11    1.40
   5   1  -9    4.80    2.96
   5   1  -9    6.90    2.25
   5  -1  -8  127.31    7.13
  -5  -1   8  134.23    6.03
  -5   1   8  131.88    6.23
  -5   1   8  127.22    6.11
   5  -1  -8  126.57    6.94
   5  -1  -8  141.01    5.98
   5   1  -8  140.32    6.06
  -5   1   8  142.00    6.10
  -5  -1   8  120.51    6.03
   5  -1  -8  133.07    6.32
   5  -1  -8  118.43    6.20
   5   1  -8  128.69    5.90
   5   1  -8  136.25    6.04
   5   1  -8  125.09    6.20
   5   1  -8  123.79    5.69
  -5   1   8  125.15    6.55
   5   1  -8  122.14    6.00
  -5   1   8  126.90    6.18
   5  -1  -7   41.47    4.02
   5  -1  -7   39.76    2.73
   5   1  -7   39.59    2.67
   5  -1  -7   40.66    3.89
   5   1  -7   38.46    3.09
  -5   1   7   38.77    3.04
  -5  -1   7   45.40    2.86
   5   1  -7   37.29    3.09
   5   1  -7   42.68    2.80
   5  -1  -7   39.06    3.16
   5   1  -7   41.47    2.66
   5   1  -7   47.84    3.07
   5   1  -7   39.49    2.83
  -5   1   7   38.95    3.08
   5   1  -7   43.07    2.52
   5   1  -7   39.67    2.82
   5   1  -6  415.20   17.62
  -5  -1   6  430.99   17.27
  -5  -1   6  448.68   17.64
  -5   1   6  432.80   17.75
   5  -1  -6  425.26   18.08
   5   1  -6  438.21   17.77
   5  -1  -6  429.84   17.61
  -5   1   6  425.29   17.65
   5   1  -6  418.90   17.81
   5   1  -6  448.31   17.62
   5  -1  -6  425.22   17.79
   5   1  -6  455.74   17.67
   5   1  -6  433.61   17.65
  -5  -1   6  446.11   17.57
  -5   1   6  424.88   17.75
   5   1  -6  390.80   18.09
   5  -1  -6  448.19   18.17
   5   1  -6  417.84   17.53
   5   1  -5 1127.92   48.50
   5  -1  -5 1165.56   48.46
   5   1  -5 1167.98   48.65
   5  -1  -5 1152.43   48.61
   5   1  -5 1180.94   48.20
   5   1  -5 1212.12   48.29
  -5   1   5 1268.20   48.29
   5  -1  -5 1218.79   48.20
  -5   1   5 1182.17   48.46
   5  -1  -5 1152.12   48.25
   5   1  -5 1284.03   48.22
   5  -1  -5 1258.39   48.21
  -5   1   5 1215.36   48.24
   5   1  -5 1212.82   48.33
   5   1  -5 1217.29   48.20
   5   1  -5 1225.17   48.48
   5   1  -5 1176.70   48.16
  -5   1   5 1186.00   48.28
  -5  -1   5 1225.95   48.19
  -5   1   5 1193.27   48.31
  -5  -1   5 1193.88   48.15
   5   1  -5 1183.47   48.23
   5  -1  -5 1245.72   48.23
   5   1  -4   92.77    4.74
   5   1  -4  119.18    4.76
   5  -1  -4  110.59    4.74
  -5   1   4  100.76    5.22
   5   1  -4  103.90    5.54
  -5   1   4  105.44    4.96
   5  -1  -4  104.04    4.78
   5   1  -4  117.26    4.98
   5   1  -4  110.41    4.35
   5  -1  -4   95.75    4.88
  -5   1   4   87.62    5.33
   5  -1  -4   92.93    5.01
   5   1  -4  116.24    5.54
   5   1  -4   91.03    5.37
   5   1  -4  118.92    4.88
   5  -1  -4  108.08    4.87
   5  -1  -4   84.47    5.25
   5   1  -4   95.62    5.86
   5  -1  -4   96.05    5.09
   5   1  -3 7764.00  305.13
   5   1  -3 7737.14  305.24
   5  -1  -3 8203.04  305.21
  -5   1   3 7541.10  305.10
  -5   1   3 7537.93  305.15
   5  -1  -3 7804.03  304.99
  -5   1   3 7581.03  304.96
  -5  -1   3 7609.05  304.97
   5   1  -3 7857.69  304.99
   5   1  -3 7744.38  305.20
   5   1  -3 7885.77  305.13
  -5   1   3 7359.46  305.03
  -5  -1   3 7541.65  304.80
  -5   1   3 7598.71  304.99
   5  -1  -3 7824.65  305.09
   5   1  -3 7720.62  305.00
   5  -1  -3 7729.73  305.13
   5   1  -3 7601.48  305.18
   5  -1  -3 7961.68  305.05
  -5   1   3 8072.70  305.22
   5   1  -3 7826.15  305.17
  -5  -1   3 7457.25  304.85
  -5   1   3 7834.41  305.03
   5   1  -2 2018.07   81.14
   5   1  -2 2133.78   81.19
   5   1  -2 2054.15   81.29
  -5   1   2 2092.29   81.37
   5   1  -2 2051.73   81.34
   5  -1  -2 2036.69   81.16
   5   1  -2 2088.15   81.16
   5   1  -2 2031.31   81.35
   5   1  -2 2045.64   81.25
   5   1  -2 2038.07   81.29
  -5   1   2 1978.36   81.22
  -5   1   2 1981.10   81.31
  -5   1   2 1997.63   81.28
   5  -1  -2 2085.32   81.22
  -5   1   2 1962.36   81.19
   5   1  -2 2061.90   81.30
   5   1  -2 2000.92   81.41
   5   1  -1 2507.36  101.23
   5   1  -1 2549.25  101.08
   5   1  -1 2497.35  101.14
  -5   1   1 2460.35  101.19
   5   1  -1 2519.74  101.23
   5   1  -1 2649.25  101.23
   5  -1  -1 2558.16  101.20
   5   1  -1 2549.98  101.28
   5   1  -1 2607.47  101.23
  -5   1   1 2555.85  101.26
  -5   1   0  295.75   12.64
  -5   1   0  289.76   12.79
   5  -1   0  298.18   12.59
  -5   1   0  291.51   12.66
  -5   1   0  351.40   12.92
   5   1   0  310.86   12.75
   5   1   0  321.89   12.58
   5   1   0  317.63   12.41
   5   1   0  325.54   12.74
   5   1   0  302.01   12.74
  -5  -1   0  302.63   12.59
  -5   1   0  290.63   12.58
   5   1   0  296.83   12.73
   5   1   0  335.23   12.69
   5   1   0  288.11   12.75
  -5   1  -1  121.84    5.93
   5  -1   1  123.48    5.70
  -5   1  -1  131.42    5.68
   5   1   1  128.09    5.87
  -5   1  -1  125.70    5.82
  -5   1  -1  130.43    6.06
   5   1   1  127.17    5.82
   5   1   1  134.03    5.82
   5   1   1  129.08    5.78
  -5   1  -1  123.53    5.59
  -5  -1  -1  131.91    5.64
  -5  -1  -2  215.09    8.57
  -5   1  -2  210.01    9.22
   5   1   2  206.89    9.03
   5  -1   2  215.72    8.83
  -5   1  -2  230.43    9.22
   5   1   2  211.27    8.93
   5  -1   2  214.43    8.87
   5   1   2  198.86    8.98
   5   1   2  205.77    8.83
   5  -1   2  202.67    8.84
   5   1   2  200.81    8.90
   5   1   2  215.97    8.95
  -5   1  -3  362.39   14.46
  -5  -1  -3  342.16   14.28
  -5   1  -3  338.53   14.78
   5   1   3  373.49   14.63
   5   1   3  340.95   14.38
   5  -1   3  346.46   14.45
   5  -1   3  346.47   14.50
   5   1   3  360.28   14.51
  -5  -1  -3  368.25   14.66
   5   1   3  355.55   14.57
   5   1   3  367.67   14.64
   5   1   3  362.42   14.50
   5  -1   3  364.74   14.52
   5   1   3  350.62   14.47
   5   1   3  344.53   14.62
  -5   1  -4  913.85   36.07
  -5  -1  -4  855.99   35.91
  -5   1  -4  909.98   36.28
  -5  -1  -4  897.50   36.13
   5   1   4  902.93   36.13
   5  -1   4  922.45   36.10
   5   1   4  880.39   36.06
   5  -1   4  908.91   36.05
   5   1   4  886.18   36.00
   5   1   4  909.19   36.14
   5  -1   4  894.76   36.08
   5   1   4  890.23   36.06
   5   1   4  880.48   36.00
   5   1   4  923.77   36.10
   5  -1   4  933.31   35.96
   5   1   4  884.38   36.16
   5  -1   5  190.77    7.42
   5   1   5  184.77    7.70
  -5  -1  -5  184.85    8.05
  -5   1  -5  188.45    7.60
   5   1   5  181.79    7.68
   5   1   5  178.94    7.54
   5  -1   5  185.32    7.65
  -5   1  -5  185.85    7.98
   5  -1   5  185.71    7.53
   5   1   5  191.37    7.48
  -5   1  -5  142.33    7.01
   5   1   5  180.95    7.44
   5   1   5  175.97    7.58
   5  -1   5  178.44    7.61
   5   1   5  189.59    7.64
  -5  -1  -5  183.24    7.78
  -5  -1  -6   29.91    3.39
   5  -1   6   26.67    2.17
   5   1   6   23.11    2.69
   5   1   6   25.30    2.60
   5   1   6   25.70    2.36
  -5   1  -6   23.98    3.30
   5  -1   6   21.77    2.40
   5  -1   6   23.77    2.34
   5   1   6   26.50    2.27
  -5  -1  -6   23.96    2.86
   5   1   6   23.83    2.06
   5  -1   6   20.96    2.39
   5   1   6   25.64    2.52
   5  -1   7  163.26    7.37
   5   1   7  168.23    7.64
  -5   1  -7  168.71    7.63
   5   1   7  169.04    7.28
   5   1   7  172.01    7.60
   5   1   7  164.08    7.58
   5  -1   7  166.96    7.58
  -5  -1  -7  162.04    7.76
   5   1   7  173.89    7.49
   5  -1   7  168.07    7.49
  -5   1  -7  173.04    7.98
  -5  -1  -7  165.40    8.23
   5   1   7  166.59    7.62
   5  -1   7  186.17    7.65
   5   1   7  174.46    7.56
   5   1   8    3.47    2.60
  -5   1  -8    5.08    3.07
   5  -1   8    2.06    1.90
   5   1   8    0.66    1.88
  -5  -1  -8    4.60    2.75
  -5  -1  -8    5.30    3.59
   5  -1   8    3.18    1.96
   5   1   8    2.04    2.26
   5   1   8    1.45    2.22
   5  -1   8    2.59    2.33
   5   1   8    2.41    2.11
   5  -1   8    1.83    2.38
  -5   1  -8    0.80    2.33
  -5   1  -9  171.23    8.34
   5   1   9  189.85    8.29
   5   1   9  182.04    8.32
   5  -1   9  194.67    8.36
  -5  -1  -9  179.89    8.58
   5  -1   9  182.36    8.18
   5   1   9  195.44    8.24
  -5   1  -9  185.76    8.83
  -5  -1  -9  180.79    9.00
   5   1   9  179.70    8.33
   5  -1   9  173.75    8.03
   5   1  10    1.96    2.12
   5  -1  10    4.67    2.30
  -5  -1 -10    5.13    3.17
  -5   1 -10    5.07    3.45
   5  -1  10    5.07    2.52
   5   1  10    4.75    2.37
   5   1  10    1.76    2.40
   5  -1  10    3.18    2.30
  -5  -1 -10    5.54    3.72
  -5   1 -10    5.00    2.39
  -5  -1 -11  111.14    6.31
   5   1  11  114.87    5.80
   5  -1  11  104.64    5.71
   5  -1  11  116.61    5.68
   5   1  11  109.70    5.63
   5   1  11  116.19    5.80
   5  -1  11  116.53    5.85
  -5   1 -11  110.43    6.33
  -5   1 -11   99.81    5.72
  -5  -1 -11  100.67    6.58
  -5   1 -12  278.61   12.02
   5   1  12  282.48   11.97
   5  -1  12  291.90   12.13
  -5  -1 -12  240.63   12.13
   5   1  12  267.03   11.84
   5  -1  12  256.25   11.82
  -5  -1 -13  368.24   16.03
   5   1  13  356.13   15.48
   5  -1  13  362.36   15.50
  -5  -1 -13  335.67   16.32
  -5   1 -13  344.30   16.10
   5   1  13  338.39   15.62
   5   1  13  379.28   15.64
   5  -1  13  370.57   15.67
   5   1  13  367.97   15.67
   5  -1  13  366.92   15.65
  -5   1 -13  356.87   15.64
  -5  -1 -14   10.63    4.72
   5  -1  14   19.75    2.86
   5   1  14   18.59    2.99
  -5   1 -14   15.55    4.09
   5   1  14   13.61    3.09
   5  -1  14   17.13    3.18
   5   1  14   19.45    3.35
   5   1  14   18.35    3.27
   5  -1  14   16.19    3.41
  -5  -1 -14   17.49    2.92
  -5   1 -14   18.04    3.19
  -5  -1 -14   16.28    3.75
   5   1  15  209.28    9.68
   5  -1  15  208.93    9.62
   5   1  15  193.17    9.78
  -5   1 -15  197.06   10.39
   5  -1  15  205.41    9.93
   5   1  15  204.77    9.75
  -5   1 -15  207.90    9.83
  -5  -1 -15  202.51    9.70
   5   1  15  198.81    9.81
   5  -1  15  209.78    9.91
  -5  -1 -15  191.81   10.89
  -5   1 -16    2.44    4.06
   5   1  16    2.06    3.33
  -5  -1 -16   -3.18    4.63
   5  -1  16    0.48    3.51
   5   1  16   -4.62    3.30
   5  -1  16   -0.14    2.85
   5   1  16    6.17    2.95
  -5   1 -17   24.93    4.53
  -5  -1 -17   24.14    5.25
  -5   1 -17   29.34    3.61
  -5  -1 -17   22.95    3.44
   5   1  17   25.56    3.85
   5  -1  17   20.93    3.79
   5   1  17   29.67    3.42
   5  -1  17   24.56    3.29
  -5  -1 -18    9.36    4.85
  -5   1 -18   11.47    4.06
  -5   1 -18    7.45    3.12
  -5  -1 -18    8.62    3.01
   5  -1  18    8.99    3.00
   5   1  18   13.70    3.05
  -5  -1 -19   -0.58    4.34
   5   1  19    0.70    2.74
   5  -1  19    6.53    2.76
   5  -1  19   -0.92    3.18
   5   1  19    4.52    3.11
  -5  -1 -19    2.08    2.59
  -5   1 -19    1.08    2.85
  -5  -1 -20   44.47    5.02
   5   1  20   51.72    4.01
   5   1  20   55.10    4.21
  -5   1 -20   53.45    4.08
  -5  -1 -20   51.68    3.79
  -5  -1 -21   -3.55    3.35
   5   1  21    6.94    2.66
   5   1  21   -2.20    2.41
   5  -1  21   -0.43    2.32
   5  -1  21    2.21    2.84
  -5  -1 -22   57.83    4.21
   5  -1  22   70.58    4.15
   5  -1  22   63.97    3.73
   5   1  22   66.04    3.79
   5  -1  23   12.46    1.88
   5   1  23   14.12    1.93
   5  -1  24    1.18    1.15
   5   1  24    1.28    1.23
  -5   3  24    1.59    1.93
  -5   3  24    6.45    1.32
   5   3 -24    2.31    2.18
   5   3 -24    3.44    2.06
  -5   3  23   -0.21    1.74
   5   3 -23    3.40    2.90
   5   3 -23   -4.62    2.94
   5   3 -23   -1.09    2.90
  -5  -3  23    2.21    2.04
  -5  -3  22   45.85    3.37
  -5   3  22   30.82    3.31
   5  -3 -22   35.55    3.80
   5   3 -22   38.99    4.14
   5   3 -22   37.56    4.31
   5  -3 -22   30.64    4.25
  -5   3  22   45.66    3.09
  -5   3  21    3.18    2.42
  -5  -3  21    3.10    2.29
   5   3 -21    0.81    3.87
   5   3 -21    3.99    2.43
  -5  -3  21    1.45    2.59
  -5   3  21    3.98    2.36
   5  -3 -21   -5.16    3.45
   5  -3 -21    0.71    4.07
   5   3 -20  171.33    7.93
  -5   3  20  167.30    7.87
  -5  -3  20  152.62    7.74
   5  -3 -20  152.73    8.63
   5  -3 -19    0.67    5.05
  -5   3  19   -0.78    2.68
  -5  -3  19    2.44    2.74
  -5   3  19    2.85    2.88
   5   3 -19    0.26    2.71
   5   3 -19    2.50    2.23
   5  -3 -19   -1.08    3.88
  -5   3  19   -0.40    2.65
   5  -3 -18  177.34   10.04
  -5   3  18  203.54    9.37
  -5  -3  18  208.48    9.39
  -5   3  18  180.45    9.36
   5   3 -18  197.28    9.08
   5   3 -18  196.82    9.39
   5  -3 -18  182.41   11.02
   5   3 -17   -3.52    3.05
   5   3 -17    0.38    2.53
  -5   3  17   -1.01    3.19
  -5   3  17   -0.69    2.89
  -5  -3  17    2.21    2.99
   5  -3 -17    2.08    4.12
  -5   3  17   -0.70    2.87
  -5  -3  17   -0.98    2.84
   5   3 -17    1.55    2.89
   5   3 -16   72.84    5.03
   5  -3 -16   65.10    5.34
  -5   3  16   65.81    6.04
   5   3 -16   72.37    4.58
   5   3 -16   70.87    4.86
  -5  -3  16   73.07    4.90
  -5   3  16   77.90    4.84
  -5   3  16   71.40    5.11
  -5   3  16   78.51    4.94
  -5  -3  16   64.53    4.73
   5   3 -15    0.45    2.86
   5  -3 -15    3.19    3.50
   5   3 -15   -1.76    2.55
   5  -3 -15   -1.26    3.77
  -5   3  15    1.78    4.03
   5   3 -15    4.08    2.83
   5   3 -15   -0.92    2.80
  -5  -3  15    2.80    2.77
  -5   3  15   -0.40    2.76
  -5   3  15   -1.19    3.28
  -5   3  15   -1.83    2.72
  -5  -3  15   -2.88    2.82
   5   3 -14   60.47    4.69
  -5  -3  14   62.75    4.46
  -5   3  14   67.02    4.44
   5  -3 -14   70.80    5.09
   5  -3 -14   52.86    5.04
  -5   3  14   69.32    5.49
  -5   3  14   74.25    4.53
  -5  -3  14   71.95    4.56
   5   3 -14   73.78    4.61
   5  -3 -13   11.13    3.43
   5  -3 -13    5.96    3.16
   5   3 -13    4.78    2.36
  -5   3  13    4.04    2.47
  -5  -3  13    1.86    2.44
  -5  -3  13    4.81    2.46
  -5   3  13    1.71    2.44
   5   3 -13    4.01    2.77
  -5   3  13   10.32    3.11
   5   3 -13    4.97    2.63
  -5   3  13    3.65    3.53
   5   3 -13    5.00    2.17
   5   3 -12  140.61    8.01
  -5  -3  12  173.94    7.83
  -5   3  12  166.36    7.78
   5   3 -12  168.45    7.70
   5  -3 -12  179.16    7.75
  -5   3  12  158.44    8.56
   5   3 -12  166.18    7.76
  -5   3  12  155.66    8.08
   5   3 -12  160.12    7.67
  -5   3  12  161.93    8.23
   5  -3 -11   82.87    6.07
   5   3 -11   87.03    4.77
  -5   3  11   89.29    5.32
   5   3 -11   91.70    4.90
  -5   3  11   80.68    5.24
   5   3 -11   91.24    4.80
   5  -3 -11   97.77    5.61
   5  -3 -11   89.66    5.37
  -5   3  11   87.93    5.42
   5   3 -11   80.11    5.42
   5   3 -11   85.69    4.68
  -5   3  11   82.14    5.68
  -5   3  11   94.30    4.84
   5   3 -11   94.47    4.75
   5  -3 -11   98.27    4.83
  -5  -3  11   93.49    4.92
  -5   3  10   29.58    3.72
   5  -3 -10   28.65    4.45
  -5   3  10   22.03    2.96
   5   3 -10   22.65    2.48
   5  -3 -10   35.12    4.35
  -5   3  10   26.97    3.94
   5   3 -10   20.98    2.61
   5   3 -10   25.48    2.66
  -5   3  10   28.31    3.18
   5  -3 -10   26.64    3.31
   5  -3 -10   26.61    3.39
   5  -3 -10   27.77    3.26
   5  -3 -10   29.29    2.45
   5   3 -10   23.98    2.36
  -5   3  10   23.92    2.63
   5   3 -10   24.02    3.27
   5   3 -10   22.00    2.87
   5   3 -10   27.87    2.49
  -5   3  10   27.46    3.45
  -5   3  10   27.79    3.11
  -5   3   9  569.01   22.59
   5  -3  -9  558.85   22.97
  -5   3   9  507.24   22.28
  -5   3   9  530.37   22.45
  -5   3   9  548.45   22.73
   5   3  -9  549.42   22.16
   5  -3  -9  535.43   22.80
   5   3  -9  554.51   22.07
   5  -3  -9  519.63   22.31
   5  -3  -9  512.14   22.29
  -5   3   9  503.43   22.39
   5   3  -9  544.18   22.42
   5   3  -9  559.69   22.11
   5   3  -9  548.53   22.33
   5   3  -9  566.48   22.20
   5   3  -9  563.14   22.23
  -5   3   9  513.48   22.01
   5   3  -9  516.96   21.97
   5  -3  -9  549.54   22.00
  -5  -3   9  502.45   22.00
   5   3  -8 1249.59   53.24
   5   3  -8 1250.26   53.72
  -5   3   8 1335.95   53.29
   5  -3  -8 1268.52   53.57
   5   3  -8 1315.31   53.87
  -5   3   8 1250.68   53.23
   5   3  -8 1305.93   53.00
  -5   3   8 1344.19   53.36
  -5   3   8 1325.27   53.29
   5   3  -8 1306.17   52.87
   5  -3  -8 1265.07   53.12
  -5   3   8 1282.90   53.29
   5   3  -8 1307.74   53.04
   5   3  -8 1271.30   53.03
   5   3  -8 1303.64   53.30
   5   3  -8 1284.10   52.98
  -5   3   8 1324.03   53.44
   5  -3  -8 1423.17   52.88
   5   3  -8 1355.85   52.86
  -5   3   8 1363.35   52.91
  -5  -3   8 1381.06   52.92
   5   3  -7   36.78    5.26
  -5   3   7   33.12    3.54
   5  -3  -7   35.32    4.65
  -5   3   7   39.45    3.22
   5  -3  -7   34.40    4.41
  -5   3   7   42.30    3.83
  -5   3   7   41.60    3.68
   5   3  -7   39.46    2.76
   5  -3  -7   36.01    3.32
  -5   3   7   41.89    3.53
   5   3  -7   45.13    4.29
   5   3  -7   30.15    2.81
   5   3  -7   38.39    4.06
   5   3  -7   30.95    2.94
   5   3  -7   35.75    3.32
   5   3  -7   29.99    4.45
   5   3  -7   45.89    2.54
   5  -3  -7   46.38    2.61
  -5   3   7   40.07    4.06
   5   3  -7   41.37    3.31
   5   3  -6  647.44   28.42
   5   3  -6  630.87   28.51
   5  -3  -6  642.68   27.96
  -5   3   6  676.29   27.95
  -5   3   6  700.20   27.83
   5   3  -6  674.55   28.40
   5   3  -6  655.95   27.97
   5   3  -6  667.83   27.81
   5   3  -6  713.69   27.77
  -5   3   6  718.61   28.15
  -5   3   6  682.27   28.10
   5   3  -6  712.27   27.98
  -5   3   6  705.84   27.62
  -5  -3   6  714.49   27.63
  -5   3   6  677.48   27.85
  -5   3   6  700.15   28.17
   5   3  -6  714.83   28.21
   5   3  -6  651.02   27.84
   5   3  -6  679.48   28.07
   5   3  -6  636.73   27.83
   5   3  -6  670.31   27.80
  -5   3   6  688.14   27.85
  -5   3   6  697.20   28.16
   5   3  -6  690.77   27.98
   5   3  -5    6.57    1.94
   5   3  -5    6.89    3.17
  -5   3   5    5.95    3.72
   5   3  -5    7.70    3.55
   5   3  -5   11.31    3.32
  -5   3   5    8.04    2.45
   5  -3  -5    5.93    2.79
  -5   3   5    2.67    2.21
   5   3  -5    3.69    1.95
  -5   3   5    6.56    2.41
   5   3  -5    7.84    2.39
   5   3  -5    9.49    3.19
   5   3  -5    8.23    2.08
  -5   3   5    5.01    2.67
   5   3  -5    8.08    2.47
   5   3  -5    5.73    1.42
   5   3  -5    5.64    1.53
  -5   3   5    7.24    1.52
  -5  -3   5    6.05    1.57
  -5   3   5    8.33    2.83
   5   3  -5    8.74    3.16
  -5   3   5    5.11    2.56
  -5   3   5    6.87    2.97
   5   3  -5    7.35    2.43
   5   3  -5    7.72    2.75
   5   3  -5    3.88    2.49
   5   3  -5    8.94    2.07
   5   3  -5    4.22    1.83
  -5   3   5    5.01    2.22
   5   3  -4 2418.57   97.21
   5  -3  -4 2534.02   97.21
   5   3  -4 2448.76   97.29
  -5   3   4 2419.63   97.59
   5   3  -4 2518.41   97.69
   5  -3  -4 2452.75   97.37
   5   3  -4 2473.90   97.78
  -5   3   4 2479.58   97.48
   5   3  -4 2406.75   97.69
  -5   3   4 2432.02   97.22
  -5   3   4 2402.81   97.49
   5   3  -4 2421.45   97.16
  -5   3   4 2455.25   97.19
  -5   3   4 2476.13   97.33
  -5   3   4 2465.02   97.48
   5   3  -4 2478.55   97.23
   5   3  -4 2497.32   97.16
   5   3  -4 2483.86   97.39
   5   3  -4 2419.95   97.72
   5   3  -4 2477.95   97.79
   5   3  -4 2426.44   97.30
  -5   3   4 2422.58   97.52
   5   3  -4 2357.66   96.95
   5   3  -4 2420.36   97.64
   5   3  -4 2310.46   96.91
   5  -3  -4 2481.69   97.33
  -5   3   4 2541.75   97.59
   5   3  -4 2438.65   97.13
   5   3  -4 2453.55   97.48
   5   3  -4 2480.40   97.34
  -5   3   4 2448.11   97.43
   5   3  -4 2488.14   97.24
   5   3  -4 2395.89   97.29
  -5  -3   4 2443.92   96.99
  -5   3   4 2395.18   96.98
  -5   3   4 2468.14   97.23
   5  -3  -3  217.83    9.17
   5   3  -3  227.07    9.63
   5   3  -3  230.91    9.33
   5   3  -3  214.39    9.54
   5  -3  -3  231.37    9.46
   5   3  -3  214.60    9.46
   5   3  -3  215.63    9.57
   5   3  -3  217.51   10.17
  -5   3   3  208.20   10.04
  -5   3   3  226.54    9.87
   5   3  -3  219.61   10.44
   5   3  -3  228.06    9.96
  -5   3   3  219.88    9.41
  -5   3   3  225.63    9.83
   5   3  -3  223.39   10.14
  -5   3   3  222.16    9.95
   5   3  -3  234.23    9.56
  -5   3   3  213.86    9.41
   5   3  -3  222.40    9.37
  -5   3   3  216.67    9.64
   5   3  -3  234.43    9.57
  -5   3   3  224.17    9.87
  -5   3   3  218.60    9.26
   5   3  -3  227.45    9.69
   5   3  -3  220.88   10.21
  -5   3   3  234.24    9.83
   5   3  -3  233.62   10.32
   5   3  -3  211.65    9.28
   5   3  -3  219.95    9.59
   5   3  -3  218.46    9.07
   5   3  -3  227.39   10.04
   5  -3  -3  226.30    9.69
  -5   3   3  240.79    9.98
   5   3  -3  226.62    9.52
   5   3  -3  225.63    9.94
  -5   3   3  227.64    9.79
   5   3  -3  226.96    9.65
   5   3  -3  225.41    9.64
   5  -3  -3  220.69    9.71
   5   3  -3  212.72    9.13
  -5   3   3  224.17    9.66
   5   3  -3  222.08    9.63
  -5   3   3  220.04    9.50
   5  -3  -2  694.24   29.59
  -5  -3   2  732.60   29.59
  -5   3   2  696.98   29.58
   5   3  -2  777.97   29.96
   5   3  -2  782.88   29.83
   5   3  -2  752.97   29.91
   5  -3  -2  773.53   29.83
   5   3  -2  767.10   29.94
   5   3  -2  774.75   30.39
  -5   3   2  772.72   30.20
   5   3  -2  780.92   30.51
   5   3  -2  762.74   30.19
   5   3  -2  772.27   30.38
   5   3  -2  744.01   29.72
  -5   3   2  744.00   30.14
   5   3  -2  736.09   29.96
  -5   3   2  735.91   30.15
  -5   3   2  697.33   30.13
   5   3  -2  748.70   29.94
   5   3  -2  722.28   29.72
  -5   3   2  737.43   29.76
   5   3  -2  735.21   30.05
   5   3  -2  766.39   30.42
  -5   3   2  749.75   30.09
   5   3  -2  757.80   30.41
   5   3  -2  686.14   29.70
   5   3  -2  738.78   29.96
   5   3  -2  728.96   29.75
   5   3  -2  773.98   30.30
   5  -3  -2  749.06   29.97
  -5   3   2  718.36   29.82
   5   3  -2  722.64   29.95
   5  -3  -2  721.51   29.98
  -5   3   2  749.49   29.96
   5   3  -2  750.18   29.82
   5   3  -2  746.75   29.98
  -5   3   2  744.84   30.03
   5   3  -2  750.56   29.94
   5   3  -2  747.12   30.21
  -5   3   2  789.55   30.26
   5   3  -1   27.86    2.49
   5   3  -1   29.59    2.52
   5  -3  -1   30.40    2.38
   5   3  -1   28.91    2.37
   5   3  -1   30.93    2.44
  -5   3   1   29.94    3.17
   5   3  -1   32.07    3.21
   5   3  -1   35.51    3.45
   5   3  -1   31.44    2.11
  -5   3   1   28.46    2.87
   5   3  -1   29.21    3.58
   5   3  -1   30.43    2.13
  -5   3   1   34.60    3.36
   5  -3  -1   27.07    2.75
   5   3  -1   25.01    2.62
   5   3  -1   30.04    3.30
  -5   3   1   29.53    3.01
   5   3  -1   29.00    3.69
   5   3  -1   29.69    2.81
   5   3  -1   33.25    1.98
   5   3  -1   30.49    2.44
  -5   3   1   32.79    2.72
   5   3  -1   31.90    3.29
   5   3  -1   32.22    2.80
  -5   3   1   34.12    3.14
  -5   3   1   33.38    3.19
   5   3  -1   28.05    2.43
   5   3  -1   28.23    2.83
  -5   3   1   29.23    2.74
  -5   3   1   29.33    2.63
   5   3  -1   29.85    2.63
  -5   3   1   30.34    2.74
   5   3  -1   27.89    2.87
   5   3  -1   29.92    2.63
   5   3  -1   29.61    2.86
   5   3   0   70.17    3.61
   5   3   0   76.98    3.97
   5   3   0   75.77    5.12
   5   3   0   77.84    4.13
   5   3   0   82.51    4.13
   5   3   0   89.92    4.51
  -5   3   0   79.89    4.22
   5   3   0   84.99    4.43
   5  -3   0   85.89    4.05
   5   3   0   74.21    4.11
   5   3   0   81.02    4.08
   5   3   0   76.87    4.19
   5   3   0   82.83    5.00
  -5   3   0   83.09    4.56
   5   3   0   82.56    4.29
   5   3   0   76.35    4.03
   5   3   0   90.13    4.24
   5   3   0   81.07    4.45
  -5   3   0   78.46    4.37
   5   3   0   86.64    4.42
   5   3   0   83.28    4.75
  -5   3   0   77.96    4.62
   5   3   0   75.71    4.37
   5   3   0   76.50    3.45
   5   3   0   80.24    3.54
   5  -3   0   76.89    3.61
   5  -3   0   90.46    4.43
  -5   3   0   79.82    4.43
  -5   3   0   84.97    4.26
  -5   3   0   80.54    4.00
   5   3   0   86.61    4.30
   5   3   0   78.41    3.89
   5   3   0   80.08    4.40
  -5   3   0   81.73    4.37
   5   3   1   36.30    2.54
   5   3   1   35.12    3.62
   5   3   1   37.83    4.01
  -5   3  -1   39.81    2.64
   5   3   1   35.82    2.82
   5   3   1   31.32    3.25
  -5   3  -1   38.07    2.87
   5   3   1   32.53    2.98
   5   3   1   39.42    2.76
   5   3   1   40.62    2.80
   5   3   1   40.91    3.80
  -5   3  -1   34.52    3.39
  -5   3  -1   40.24    3.19
   5   3   1   37.17    2.67
   5  -3   1   42.32    2.64
  -5   3  -1   35.15    2.88
   5   3   1   36.04    3.20
  -5   3  -1   43.56    3.26
   5   3   1   36.24    3.59
   5   3   1   38.72    3.13
   5   3   1   32.04    3.04
   5   3   1   30.86    1.84
   5   3   1   32.91    2.53
   5   3   1   38.79    2.99
   5   3   1   36.83    2.37
  -5   3  -1   33.63    2.95
   5   3   1   40.18    2.54
   5   3   1   38.43    3.03
  -5   3  -1   41.89    2.88
   5  -3   1   36.96    2.26
  -5   3  -1   39.18    2.47
   5   3   1   35.22    2.70
   5   3   2    9.08    2.48
   5   3   2   10.98    1.76
   5   3   2   12.52    2.06
   5   3   2   12.05    1.85
  -5   3  -2   12.27    2.47
   5   3   2    7.46    3.27
   5   3   2   12.09    3.60
  -5   3  -2   10.74    1.91
  -5   3  -2   13.52    2.17
   5   3   2   16.62    2.90
  -5   3  -2   17.02    2.31
   5  -3   2   13.09    1.78
   5   3   2   12.54    2.39
  -5   3  -2   11.19    2.20
   5   3   2   14.56    3.32
   5   3   2   14.33    2.17
  -5   3  -2   11.98    2.38
   5   3   2   16.41    3.04
  -5   3  -2   16.55    3.01
  -5   3  -2   13.51    2.82
   5   3   2   13.20    3.11
   5   3   2   11.01    2.46
   5   3   2   16.72    2.50
   5   3   2   13.20    2.61
  -5   3  -2    8.91    2.18
   5  -3   2   11.96    1.81
  -5   3  -2   10.04    2.26
   5   3   2   11.95    2.64
   5   3   2   14.20    2.01
  -5   3  -2   13.63    1.84
   5   3   3   -0.08    2.53
   5   3   3    1.28    1.44
   5   3   3    2.15    1.89
  -5   3  -3    1.56    2.15
   5   3   3    0.36    1.55
   5   3   3    0.72    3.91
   5   3   3    2.45    3.19
  -5   3  -3    2.41    1.72
  -5   3  -3   -0.85    2.32
   5   3   3    1.15    2.83
  -5   3  -3    1.90    1.99
  -5   3  -3    1.75    1.96
  -5   3  -3    2.06    1.93
   5  -3   3    4.41    1.80
  -5   3  -3    1.52    2.00
   5   3   3    3.81    2.34
   5   3   3    3.62    1.93
   5   3   3    2.09    3.01
  -5   3  -3    2.49    2.29
  -5   3  -3    4.24    2.81
  -5   3  -3    3.17    2.31
   5   3   3    2.64    2.51
   5   3   3    0.61    3.12
   5   3   3   -0.38    2.49
  -5   3  -3    4.68    2.09
  -5  -3  -3    1.33    1.86
   5  -3   3    0.64    1.65
   5   3   3    1.47    2.05
   5   3   3    0.38    2.37
   5   3   3    1.31    2.30
   5   3   3    1.91    1.70
  -5   3  -3    1.58    1.69
   5   3   4   97.86    5.18
   5   3   4  104.95    5.06
   5   3   4  101.29    5.43
   5   3   4  107.94    4.83
   5   3   4   97.49    4.60
   5   3   4  103.25    6.91
  -5   3  -4   99.89    4.69
  -5   3  -4  102.48    5.34
  -5   3  -4   98.20    4.75
   5   3   4  101.93    5.62
   5  -3   4   99.07    4.72
  -5   3  -4  100.39    4.87
   5   3   4   98.31    5.15
   5   3   4  106.26    4.97
  -5   3  -4   98.36    5.41
  -5   3  -4   98.16    4.68
  -5  -3  -4  103.51    4.87
   5   3   4  103.64    5.30
   5  -3   4  102.62    4.81
   5   3   4   88.25    4.60
  -5   3  -4   97.10    4.66
   5   3   4   95.26    4.54
   5  -3   4   90.11    4.55
   5   3   4  104.08    5.87
   5   3   4   98.83    5.27
  -5   3  -5    2.63    2.47
   5   3   5    4.51    1.96
   5   3   5    2.37    3.01
   5   3   5    4.32    1.94
  -5   3  -5    1.14    2.88
   5  -3   5    1.37    1.98
   5  -3   5    1.87    1.64
   5   3   5    1.81    1.55
   5   3   5    1.57    1.41
   5   3   5    5.09    2.78
   5   3   5    5.92    2.43
   5   3   5    1.23    2.41
  -5  -3  -5    2.52    2.30
   5  -3   5    1.10    1.81
  -5   3  -5    1.63    1.61
   5   3   5    5.74    2.71
  -5   3  -6   74.26    4.28
  -5   3  -6   65.79    4.50
   5  -3   6   72.46    3.81
   5   3   6   71.44    3.54
   5   3   6   71.66    3.85
  -5   3  -6   67.05    3.89
  -5   3  -6   72.47    3.70
  -5  -3  -6   77.06    4.30
   5   3   6   71.25    4.52
   5   3   6   66.32    4.42
   5  -3   6   62.23    3.70
   5   3   6   70.10    3.69
   5   3   6   74.69    4.21
   5   3   6   70.33    4.24
  -5   3  -6   69.38    4.11
   5  -3   6   69.77    4.00
  -5   3  -7    3.91    1.88
   5   3   7    3.71    1.80
   5  -3   7    1.49    1.84
  -5   3  -7    3.82    2.81
   5   3   7    2.60    2.63
  -5   3  -7    2.77    2.08
  -5   3  -7   -1.41    2.08
   5   3   7    2.23    1.83
  -5   3  -7    0.95    2.54
   5   3   7    6.00    2.93
  -5   3  -7    2.62    1.71
   5   3   7    2.61    2.55
   5   3   7    8.50    2.44
  -5  -3  -7    3.62    2.70
   5   3   7    2.18    1.65
   5  -3   7    2.81    1.94
   5   3   8   35.82    3.36
   5   3   8   38.90    3.15
   5   3   8   31.65    2.86
   5   3   8   36.37    2.63
   5  -3   8   36.15    2.79
  -5   3  -8   33.52    2.84
  -5   3  -8   36.31    3.04
   5   3   8   36.23    3.44
  -5  -3  -8   36.52    3.51
   5   3   8   32.52    3.50
   5   3   8   37.70    2.75
   5  -3   8   35.79    2.78
   5   3   8   39.23    2.78
   5  -3   8   40.61    3.18
  -5   3  -8   31.55    3.44
   5   3   9   18.06    2.14
   5   3   9   17.43    2.56
   5   3   9   14.25    2.84
   5   3   9   16.43    2.20
   5  -3   9   16.53    2.29
  -5  -3  -9   16.07    3.19
   5   3   9   16.77    3.20
   5  -3   9   18.54    2.79
   5  -3   9   15.59    2.36
   5   3   9   17.36    2.27
  -5   3  -9   17.63    2.56
   5   3   9   16.51    2.50
   5   3   9   14.68    2.98
   5   3  10   39.39    2.82
   5  -3  10   32.98    2.97
  -5  -3 -10   32.91    3.71
   5  -3  10   34.71    3.26
   5   3  10   31.03    3.48
   5   3  10   32.77    2.94
   5   3  10   32.09    2.92
  -5   3 -10   37.53    3.02
   5   3  10   31.73    2.65
   5   3  10   31.28    3.46
   5   3  11  102.13    5.47
   5  -3  11  107.28    5.60
   5   3  11  107.95    5.96
   5   3  11  109.60    6.19
   5  -3  11  112.06    5.97
  -5   3 -11  112.74    5.82
   5   3  11  101.82    5.64
  -5  -3 -12  598.69   25.57
   5  -3  12  599.90   25.11
   5   3  12  594.44   25.03
  -5   3 -12  626.54   25.24
   5  -3  12  645.49   25.40
   5   3  12  548.90   25.05
   5   3  12  606.58   25.46
  -5  -3 -12  601.12   26.08
   5   3  12  642.22   25.43
   5   3  13   19.47    3.98
  -5  -3 -13   14.19    5.10
  -5   3 -13   25.93    3.19
   5  -3  13   23.12    3.46
   5  -3  13   22.78    3.07
   5   3  13   22.20    2.88
  -5  -3 -13   28.00    4.29
   5   3  13   16.78    2.75
   5  -3  14  420.43   17.45
  -5  -3 -14  384.33   18.32
   5  -3  14  398.83   17.10
   5   3  14  393.41   17.00
  -5  -3 -14  393.77   17.73
   5   3  14  380.57   17.52
   5   3  15    7.72    3.75
   5   3  15   -1.29    2.57
   5  -3  15   -0.27    2.75
  -5  -3 -15    8.49    4.99
   5  -3  15    2.21    3.17
  -5   3 -15    1.95    2.95
  -5  -3 -15    8.03    4.23
   5   3  16   25.03    3.15
   5  -3  16   25.39    3.31
   5   3  16   30.03    4.31
  -5   3 -16   25.66    3.51
   5  -3  16   19.72    3.76
  -5  -3 -16   18.19    5.47
   5  -3  17   -0.26    2.64
   5   3  17    2.17    2.59
   5   3  17    3.03    3.46
  -5   3 -17    6.33    2.83
   5  -3  17    4.83    3.46
  -5  -3 -17    5.60    4.77
   5   3  18    4.49    2.46
   5  -3  18   -2.10    2.55
   5   3  18   -0.15    3.29
   5  -3  18    4.62    3.28
  -5  -3 -18   -3.84    4.47
   5   3  19    0.13    3.07
   5  -3  19    2.47    3.16
  -5   3 -19    6.72    3.49
  -5   3 -20   26.50    3.64
   5  -3  20   33.05    3.48
   5   3  20   28.48    2.70
   5   3  20   29.12    3.35
  -5  -3 -20   31.17    4.45
  -5   3 -21    3.12    2.36
  -5   3 -21    4.14    2.57
   5   3  21    3.07    1.85
   5  -3  21    2.31    2.51
  -5  -3 -21   10.42    3.36
   5   3  21    1.50    2.36
  -5   3 -22    2.01    1.71
   5   3  22   -1.72    2.50
   5   3  22    1.74    1.43
  -5  -3 -22   -1.61    2.70
   5  -5 -22    4.67    2.35
   5   5 -22    3.04    1.52
   5   5 -22    5.26    2.09
   5   5 -21    1.10    1.72
   5  -5 -21   -2.18    2.99
   5   5 -21    4.72    2.70
   5   5 -21    2.80    2.02
   5   5 -21    3.31    2.65
  -5   5  21    4.32    2.28
  -5   5  21    6.35    2.51
  -5   5  20   -4.41    2.65
   5  -5 -20   -4.01    2.93
  -5   5  20    0.87    2.84
   5   5 -20    1.66    3.17
   5  -5 -20   -1.73    3.72
  -5  -5  20    1.71    2.04
   5   5 -20    0.87    2.15
   5   5 -20   -1.33    3.36
   5   5 -20   -5.07    3.22
  -5  -5  19    3.57    2.26
  -5   5  19    4.20    2.55
  -5   5  19    4.85    3.30
   5  -5 -19    6.46    4.37
   5   5 -19    5.28    3.50
   5   5 -19    2.17    3.79
   5   5 -19    4.09    3.61
   5  -5 -19    7.12    3.20
   5  -5 -18    4.63    3.50
  -5   5  18    3.67    2.89
   5   5 -18    9.36    3.93
  -5   5  18    5.94    3.69
  -5   5  18   -0.35    2.84
   5  -5 -18    5.03    4.91
   5   5 -18    5.37    2.27
   5   5 -18   -0.45    4.07
   5   5 -18    8.12    3.89
  -5  -5  18    7.68    2.51
   5  -5 -17   47.52    4.85
   5   5 -17   37.87    5.47
   5   5 -17   47.42    3.60
  -5   5  17   46.33    4.19
  -5   5  16   10.74    3.38
   5   5 -16    8.32    4.47
   5   5 -16    9.53    4.41
   5   5 -16    3.43    4.58
   5   5 -16   13.46    2.69
  -5   5  16    3.33    4.26
  -5   5  16   12.00    3.64
   5  -5 -16   10.63    4.15
   5   5 -15    6.30    4.29
  -5   5  15    3.17    3.56
   5   5 -15    3.79    4.56
   5   5 -15    5.17    2.54
  -5   5  15   -2.47    3.97
  -5   5  15    3.64    3.39
   5  -5 -14   15.94    4.07
  -5   5  14    6.94    3.55
  -5   5  14   11.78    3.76
  -5   5  14   17.92    3.51
  -5   5  14   14.73    4.07
   5   5 -14   16.76    4.79
   5   5 -14   15.93    2.85
   5   5 -14   11.14    4.96
   5   5 -14   13.86    4.68
  -5   5  14    9.99    4.35
   5   5 -13   11.65    4.92
   5   5 -13   14.36    2.74
   5   5 -13   15.03    4.68
   5   5 -13   10.84    4.53
  -5   5  13   10.38    3.62
   5  -5 -13   19.75    4.11
  -5   5  13   19.56    3.79
  -5   5  13   21.94    4.17
   5   5 -13   14.72    2.59
  -5   5  13   17.20    3.54
  -5   5  13   19.34    4.80
  -5   5  12    0.35    3.88
   5  -5 -12   -1.06    3.66
   5   5 -12    5.76    2.27
  -5   5  12    0.49    4.21
   5   5 -12   -1.04    4.44
   5   5 -12    1.95    4.50
   5   5 -12    0.13    2.58
   5   5 -12    5.96    4.47
  -5   5  12   -0.55    3.68
   5   5 -12    4.99    3.06
  -5   5  11   51.79    4.84
   5  -5 -11   47.16    4.64
  -5   5  11   40.42    4.64
   5   5 -11   45.20    3.81
   5   5 -11   42.81    3.57
  -5   5  11   34.06    4.64
  -5   5  11   53.05    4.77
   5   5 -11   40.99    5.71
   5   5 -11   53.23    3.76
   5   5 -11   43.46    5.23
   5   5 -11   45.47    5.56
   5   5 -11   36.13    4.73
  -5   5  11   32.80    5.05
   5   5 -10  401.46   19.65
   5   5 -10  453.62   18.44
  -5   5  10  423.47   19.02
  -5   5  10  401.78   18.44
   5   5 -10  429.91   19.47
   5   5 -10  431.22   18.33
   5  -5 -10  442.39   18.86
  -5   5  10  434.58   19.00
   5   5 -10  427.60   18.36
   5   5 -10  452.31   18.51
  -5   5  10  437.18   18.91
  -5   5  10  416.62   18.87
   5   5 -10  411.39   19.57
  -5   5  10  433.92   19.41
   5   5 -10  437.08   18.97
  -5   5   9  516.36   22.27
  -5   5   9  533.56   22.34
  -5   5   9  567.40   22.52
  -5   5   9  512.23   21.93
   5   5  -9  531.59   21.80
   5   5  -9  537.38   23.20
  -5   5   9  561.45   22.81
   5   5  -9  548.33   22.90
   5   5  -9  527.11   21.72
   5  -5  -9  535.65   22.18
   5   5  -9  489.98   22.80
   5   5  -9  512.33   21.78
   5   5  -9  509.71   21.77
   5   5  -9  492.70   22.24
  -5   5   9  492.18   22.67
   5   5  -9  510.07   23.34
   5   5  -9  490.32   22.32
  -5   5   9  459.64   22.17
  -5   5   8   54.92    4.55
  -5   5   8   41.67    4.32
   5   5  -8   46.52    3.64
  -5   5   8   32.31    4.45
  -5   5   8   44.44    5.15
  -5   5   8   37.39    4.42
   5   5  -8   42.15    5.36
   5   5  -8   45.73    5.16
   5   5  -8   45.89    3.45
   5   5  -8   40.55    4.66
   5   5  -8   53.84    5.34
   5   5  -8   56.07    3.68
   5   5  -8   51.77    3.61
   5   5  -8   51.66    4.58
   5   5  -8   50.34    5.89
  -5   5   8   53.67    5.07
   5   5  -8   51.60    6.41
  -5   5   8   34.30    3.71
   5   5  -7  214.26   10.09
  -5   5   7  203.60    9.74
  -5   5   7  189.92    9.83
   5   5  -7  205.14    8.89
   5   5  -7  179.63   10.12
   5   5  -7  195.13   10.16
  -5   5   7  197.84    9.59
   5   5  -7  178.08    9.45
   5   5  -7  186.71    8.86
   5   5  -7  189.57    9.37
   5   5  -7  184.79   10.16
  -5   5   7  177.32    9.79
  -5   5   7  188.83    9.42
   5   5  -7  197.52    9.48
   5   5  -7  175.64   10.40
   5   5  -6   28.93    4.43
   5   5  -6   34.11    4.51
  -5   5   6   30.74    3.92
  -5   5   6   33.24    4.10
  -5   5   6   30.24    3.96
   5   5  -6   32.97    3.76
   5   5  -6   29.92    4.54
   5   5  -6   33.61    3.07
   5   5  -6   30.13    3.97
   5   5  -6   26.45    4.48
   5   5  -6   32.31    3.65
   5   5  -6   25.13    4.64
  -5   5   6   28.81    3.78
   5   5  -6   35.25    3.06
  -5   5   5   15.15    3.21
   5   5  -5   20.07    3.40
   5   5  -5   19.61    4.01
   5   5  -5   17.89    3.25
  -5   5   5   14.28    4.70
   5   5  -5   17.45    2.42
  -5   5   5   15.66    3.29
   5   5  -5   14.69    2.28
   5   5  -5   18.84    3.02
  -5   5   5   15.89    3.45
   5   5  -5   17.83    4.08
   5   5  -5   13.38    2.27
   5   5  -4   19.82    4.20
   5   5  -4   25.44    2.38
   5   5  -4   19.62    3.07
   5   5  -4   24.28    3.01
  -5   5   4   29.45    3.68
   5   5  -4   25.32    3.12
   5   5  -4   19.94    3.59
   5   5  -4   18.98    2.95
   5   5  -4   21.33    3.05
  -5   5   4   25.17    4.29
  -5   5   4   22.61    3.88
   5   5  -4   29.07    4.46
   5   5  -4   30.48    3.41
  -5   5   4   29.43    3.46
   5   5  -4   29.56    2.72
   5   5  -3    4.01    4.02
   5   5  -3    1.41    2.56
   5   5  -3    0.25    2.31
  -5   5   3    2.67    3.02
  -5   5   3   -0.78    2.96
   5   5  -3    1.45    2.58
   5   5  -3    2.69    3.82
   5   5  -3    0.75    2.04
   5   5  -3    3.58    2.71
   5   5  -3    3.68    3.68
   5   5  -3    3.06    1.70
   5   5  -3   -1.35    2.99
   5   5  -3    0.11    2.62
   5   5  -3    1.64    2.57
  -5   5   3    1.12    3.84
  -5   5   3    5.46    3.41
   5   5  -3   -0.70    2.40
   5   5  -3    0.67    2.39
   5   5  -3   -1.23    2.71
   5   5  -3    0.79    2.38
   5   5  -3    0.21    2.60
   5   5  -2    6.37    3.35
  -5   5   2    1.67    3.83
   5   5  -2    6.50    4.26
  -5   5   2    4.11    3.05
   5   5  -2    3.61    2.62
   5   5  -2    6.39    2.77
  -5   5   2    1.89    2.97
  -5   5   2    4.62    3.14
  -5   5   2    3.81    2.37
   5   5  -2   10.36    3.74
   5   5  -2    7.92    2.73
  -5   5   2    5.73    3.24
   5   5  -2    3.81    1.95
   5   5  -2    4.77    2.83
  -5   5   2    8.14    3.39
   5   5  -2    4.89    1.67
   5   5  -2    4.37    3.57
   5   5  -2    7.24    3.31
   5   5  -2    8.99    3.07
   5   5  -2    2.50    2.61
   5   5  -2    5.02    2.68
   5   5  -2   -0.42    2.52
   5   5  -2    2.12    2.71
   5   5  -2    5.33    2.37
   5   5  -2    4.69    2.29
   5   5  -2    4.20    2.41
   5   5  -2    3.84    2.11
   5   5  -1   47.18    4.51
   5   5  -1   47.32    5.28
   5   5  -1   56.20    4.28
  -5   5   1   44.26    4.23
   5   5  -1   50.40    3.95
   5   5  -1   57.92    4.13
  -5   5   1   51.56    4.53
   5   5  -1   59.79    5.12
   5   5  -1   54.39    3.94
   5   5  -1   53.17    3.34
   5   5  -1   56.96    5.11
  -5   5   1   44.87    4.37
  -5   5   1   53.32    3.72
  -5   5   1   58.16    4.36
   5   5  -1   59.17    4.15
  -5   5   1   53.17    4.55
   5   5  -1   52.82    4.19
   5   5  -1   45.68    4.52
   5   5  -1   58.06    4.39
   5   5  -1   57.26    4.00
   5   5  -1   55.04    4.04
   5   5  -1   53.30    3.49
   5   5  -1   60.72    4.10
   5   5  -1   56.07    3.71
   5   5  -1   50.56    3.60
  -5   5   1   57.89    3.87
   5   5  -1   53.67    3.80
   5   5   0    2.78    2.15
   5   5   0    2.75    1.95
   5   5   0    4.02    4.01
   5   5   0   -0.16    3.30
   5   5   0    2.77    2.81
   5   5   0    1.93    4.21
  -5   5   0   -1.00    2.67
   5   5   0    0.94    2.58
   5   5   0    3.73    2.85
  -5   5   0    2.91    2.96
  -5   5   0    4.21    3.20
  -5   5   0    1.91    2.20
  -5   5   0    2.24    2.76
   5   5   0   -0.73    2.47
   5   5   0    4.47    3.88
   5   5   0    4.65    3.54
   5   5   0    2.86    1.89
   5   5   0    9.86    2.76
   5   5   0    5.38    3.01
  -5   5   0    2.71    3.14
   5   5   0    1.15    3.06
   5   5   0    1.32    3.34
   5   5   0    0.83    2.64
   5   5   0    5.75    2.68
   5   5   0    1.76    2.66
  -5   5   0    3.00    2.58
   5   5   0    2.05    2.24
   5   5   0    5.45    2.86
   5   5   0    2.24    2.21
  -5   5   0   -0.37    2.66
   5   5   0    4.06    2.22
   5   5   0    2.32    2.45
   5   5   0    1.19    2.52
   5   5   1  279.60   12.25
   5   5   1  269.26   12.80
  -5   5  -1  255.97   12.94
   5   5   1  295.74   12.70
   5   5   1  279.26   13.43
  -5   5  -1  292.25   12.46
   5   5   1  288.45   12.82
  -5   5  -1  301.68   13.31
  -5   5  -1  322.05   12.86
   5   5   1  269.60   12.49
   5   5   1  289.36   13.56
  -5   5  -1  282.09   13.11
   5   5   1  278.39   12.18
   5   5   1  277.92   12.34
   5   5   1  281.16   12.99
  -5   5  -1  293.89   12.74
   5   5   1  311.76   12.86
   5   5   1  297.16   12.79
   5   5   1  284.71   12.42
   5   5   1  290.19   12.60
   5   5   1  294.84   12.81
  -5   5  -1  305.40   12.74
   5   5   1  293.43   12.77
   5   5   1  291.14   12.98
   5   5   2  169.10    7.83
  -5   5  -2  172.18    7.91
  -5   5  -2  156.25    7.52
  -5   5  -2  161.40    8.47
   5   5   2  157.42    7.96
   5   5   2  137.91    7.54
   5   5   2  162.98    8.40
   5   5   2  147.91    7.89
   5   5   2  157.84    7.96
   5   5   2  163.36    7.49
   5   5   2  156.17    7.89
   5   5   2  159.33    8.17
   5   5   2  173.03    7.45
  -5   5  -2  164.21    7.84
   5   5   2  175.96    8.07
  -5   5  -2  162.32    8.42
   5   5   2  172.99    8.83
   5   5   2  160.65    7.34
   5   5   2  169.90    8.08
   5   5   3  138.89    7.20
   5   5   3  143.19    6.72
   5   5   3  142.29    7.28
   5   5   3  133.76    6.44
   5   5   3  147.33    7.35
  -5   5  -3  147.68    7.79
   5   5   3  135.42    6.51
  -5   5  -3  149.67    7.13
  -5   5  -3  159.07    7.03
  -5   5  -3  139.57    7.64
   5   5   3  143.85    7.29
   5   5   3  123.20    6.72
   5   5   4  228.67   11.01
   5   5   4  237.14   10.64
   5   5   4  239.96   10.71
  -5   5  -4  247.77   11.54
  -5   5  -4  248.98   10.83
  -5   5  -4  226.53   10.89
  -5   5  -4  243.19   11.52
   5   5   4  248.21   11.11
   5   5   5  222.62   10.82
   5   5   5  246.54   13.41
   5   5   5  225.25   11.92
  -5   5  -5  227.83   11.55
   5   5   5  238.97   10.86
   5   5   5  254.53   11.64
  -5   5  -5  256.71   11.16
   5   5   5  250.15   11.31
   5   5   5  252.70   11.22
   5   5   5  250.37   10.83
  -5   5  -5  226.28   10.99
  -5   5  -5  253.33   11.00
   5   5   5  227.89   10.75
   5   5   5  258.51   11.22
  -5   5  -5  251.21   11.13
   5   5   5  233.54   11.28
   5   5   6   43.84    3.38
  -5   5  -6   33.82    3.50
   5   5   6   46.67    3.70
  -5   5  -6   34.39    3.46
  -5   5  -6   38.46    4.34
  -5   5  -6   35.80    4.37
   5   5   6   43.50    4.37
   5   5   6   35.12    3.51
   5   5   6   35.25    3.76
  -5   5  -6   38.18    3.51
   5   5   6   31.79    3.95
  -5   5  -6   27.42    3.41
   5   5   6   36.77    3.91
  -5   5  -6   34.41    3.58
   5   5   6   45.96    3.32
   5   5   6   34.29    4.84
   5   5   7   90.91    5.32
   5   5   7   72.64    6.39
   5   5   7   82.74    4.86
  -5   5  -7   75.24    5.89
  -5   5  -7   79.05    5.86
  -5   5  -7   69.39    5.07
   5   5   7   86.53    5.55
   5   5   7   88.27    5.09
   5   5   7   82.71    5.33
  -5   5  -7   88.60    5.13
   5   5   7   86.08    5.54
  -5   5  -7   79.28    5.09
   5   5   7   78.99    4.65
  -5   5  -7   84.16    5.00
   5   5   8  180.66    8.70
   5   5   8  181.17    9.70
   5   5   8  170.20    8.30
  -5   5  -8  179.44    9.43
  -5   5  -8  176.62    8.69
  -5   5  -8  163.50    8.27
  -5   5  -8  169.05    9.18
   5   5   8  151.53    8.71
   5   5   8  174.33    8.50
   5   5   8  155.19    8.58
  -5   5  -8  177.31    8.51
  -5   5  -8  174.00    8.96
   5   5   8  188.27    8.26
  -5   5  -8  166.13    8.58
   5   5   8  187.56    8.96
  -5   5  -9  270.88   13.82
   5   5   9  275.68   12.82
  -5   5  -9  287.60   13.19
   5   5   9  274.71   12.70
  -5   5  -9  282.26   13.64
   5   5   9  295.83   13.43
   5   5   9  296.69   13.23
   5   5   9  319.58   13.22
  -5   5  -9  262.34   13.51
   5   5   9  285.71   14.25
   5   5   9  305.47   13.47
  -5   5  -9  287.81   13.18
  -5   5  -9  315.34   13.21
   5   5   9  302.06   13.32
  -5   5 -10   16.51    4.52
  -5   5 -10   27.31    4.31
  -5   5 -10   24.28    3.54
   5   5  10   27.65    2.90
   5   5  10   24.65    3.00
  -5   5 -10   32.13    4.27
   5   5  10   27.06    4.89
[truncated: 973,404 more chars]
