# Supplementary material for: Crystalline nitrogen chain radical anions
Source: Nat Chem. 2026 Feb 10;18(4):686–94. doi: 10.1038/s41557-025-02040-2 (PMC13061614; doi:10.1038/s41557-025-02040-2)
Supplement: Supplementary file 5 — Raw data associated with [K(crypt)][5]. [file 41557_2025_2040_MOESM5_ESM.zip]

Archive with 12 entries (7 files):
- Supplementary_Data_4/
- Supplementary_Data_4/Description of Additional Supplementary Files.docx
- Supplementary_Data_4/Folder 1 UV-Vis/
- Supplementary_Data_4/Folder 1 UV-Vis/UV data points.csv
- Supplementary_Data_4/Folder 2 CV/
- Supplementary_Data_4/Folder 2 CV/CV data points.xlsx
- Supplementary_Data_4/Folder 3 EPR/
- Supplementary_Data_4/Folder 3 EPR/001_4Me_oDFB_tol_0.5G_20scans_rt_9.851977GHz.DSC
- Supplementary_Data_4/Folder 3 EPR/001_4Me_oDFB_tol_0.5G_20scans_rt_9.851977GHz.DTA
- Supplementary_Data_4/Folder 4 XRD/
- Supplementary_Data_4/Folder 4 XRD/cif_check.pdf
- Supplementary_Data_4/Folder 4 XRD/kcrypt_5.cif
