# Supplementary material for: Crystalline nitrogen chain radical anions
Source: Nat Chem. 2026 Feb 10;18(4):686–94. doi: 10.1038/s41557-025-02040-2 (PMC13061614; doi:10.1038/s41557-025-02040-2)
Supplement: Supplementary file 5 — Raw data associated with [K(crypt)][5]. [file 41557_2025_2040_MOESM5_ESM.zip › Supplementary_Data_4/Folder 1 UV-Vis/UV data points.csv]

Wavelength [nm]	Absorbance [A]
190.00	0.09177
190.20	0.09178
190.40	0.09178
190.60	0.09176
190.80	0.09174
191.00	0.09175
191.20	0.09183
191.40	0.09189
191.60	0.09179
191.80	0.09058
192.00	0.08317
192.20	0.06310
192.40	0.02788
192.60	-0.01538
192.80	-0.05822
193.00	-0.09381
193.20	-0.11723
193.40	-0.12438
193.60	-0.11838
193.80	-0.10653
194.00	-0.09473
194.20	-0.08246
194.40	-0.06746
194.60	-0.04929
194.80	-0.03118
195.00	-0.01675
195.20	-0.00896
195.40	-0.01003
195.60	-0.02134
195.80	-0.03732
196.00	-0.04903
196.20	-0.05039
196.40	-0.04561
196.60	-0.04117
196.80	-0.03850
197.00	-0.03070
197.20	-0.01085
197.40	0.01456
197.60	0.02791
197.80	0.01501
198.00	-0.01368
198.20	-0.03783
198.40	-0.04397
198.60	-0.03874
198.80	-0.03231
199.00	-0.02923
199.20	-0.02625
199.40	-0.01989
199.60	-0.01063
199.80	-0.00173
200.00	0.00451
200.20	0.01110
200.40	0.02275
200.60	0.03925
200.80	0.04869
201.00	0.03797
201.20	0.00939
201.40	-0.01715
201.60	-0.02305
201.80	-0.01170
202.00	0.00107
202.20	0.00298
202.40	-0.00272
202.60	-0.00874
202.80	-0.01094
203.00	-0.01114
203.20	-0.01177
203.40	-0.01327
203.60	-0.01426
203.80	-0.01358
204.00	-0.01225
204.20	-0.01232
204.40	-0.01455
204.60	-0.01549
204.80	-0.01086
205.00	-0.00013
205.20	0.01132
205.40	0.01799
205.60	0.01985
205.80	0.02107
206.00	0.02497
206.20	0.02946
206.40	0.03043
206.60	0.02563
206.80	0.01765
207.00	0.00983
207.20	0.00325
207.40	-0.00378
207.60	-0.01281
207.80	-0.02193
208.00	-0.02701
208.20	-0.02521
208.40	-0.01953
208.60	-0.01466
208.80	-0.01298
209.00	-0.01211
209.20	-0.00919
209.40	-0.00416
209.60	0.00014
209.80	0.00110
210.00	-0.00135
210.20	-0.00599
210.40	-0.01079
210.60	-0.01076
210.80	-0.00038
211.00	0.01826
211.20	0.03045
211.40	0.02128
211.60	-0.00781
211.80	-0.04218
212.00	-0.06868
212.20	-0.08619
212.40	-0.09821
212.60	-0.10716
212.80	-0.11231
213.00	-0.11245
213.20	-0.10768
213.40	-0.09985
213.60	-0.09046
213.80	-0.07617
214.00	-0.05047
214.20	-0.01068
214.40	0.02750
214.60	0.04295
214.80	0.02701
215.00	-0.00223
215.20	-0.02379
215.40	-0.03075
215.60	-0.03087
215.80	-0.03175
216.00	-0.03428
216.20	-0.03597
216.40	-0.03507
216.60	-0.03259
216.80	-0.03016
217.00	-0.02738
217.20	-0.02051
217.40	-0.00597
217.60	0.01180
217.80	0.02187
218.00	0.01542
218.20	-0.00204
218.40	-0.01946
218.60	-0.02928
218.80	-0.03367
219.00	-0.03639
219.20	-0.03913
219.40	-0.04096
219.60	-0.04083
219.80	-0.03877
220.00	-0.03547
220.20	-0.03131
220.40	-0.02505
220.60	-0.01500
220.80	-0.00178
221.00	0.00910
221.20	0.01180
221.40	0.00677
221.60	0.00077
221.80	-0.00019
222.00	0.00158
222.20	-0.00026
222.40	-0.00900
222.60	-0.01725
222.80	-0.01541
223.00	-0.00064
223.20	0.01911
223.40	0.03534
223.60	0.04561
223.80	0.05221
224.00	0.05720
224.20	0.06061
224.40	0.06172
224.60	0.06013
224.80	0.05613
225.00	0.05016
225.20	0.04199
225.40	0.03064
225.60	0.01544
225.80	-0.00049
226.00	-0.01180
226.20	-0.01465
226.40	-0.01175
226.60	-0.00757
226.80	-0.00550
227.00	-0.00684
227.20	-0.01256
227.40	-0.02147
227.60	-0.03043
227.80	-0.03660
228.00	-0.03983
228.20	-0.04121
228.40	-0.04135
228.60	-0.03945
228.80	-0.03447
229.00	-0.02703
229.20	-0.02018
229.40	-0.01682
229.60	-0.01569
229.80	-0.01257
230.00	-0.00445
230.20	0.00528
230.40	0.01120
230.60	0.01023
230.80	0.00478
231.00	-0.00205
231.20	-0.00843
231.40	-0.01396
231.60	-0.01832
231.80	-0.02135
232.00	-0.02297
232.20	-0.02349
232.40	-0.02456
232.60	-0.02813
232.80	-0.03339
233.00	-0.03499
233.20	-0.02748
233.40	-0.01176
233.60	0.00613
233.80	0.02070
234.00	0.03068
234.20	0.03638
234.40	0.03846
234.60	0.03839
234.80	0.03779
235.00	0.03717
235.20	0.03568
235.40	0.03239
235.60	0.02650
235.80	0.01724
236.00	0.00478
236.20	-0.00663
236.40	-0.01171
236.60	-0.00864
236.80	-0.00240
237.00	0.00151
237.20	0.00162
237.40	0.00023
237.60	-0.00050
237.80	-0.00036
238.00	0.00003
238.20	0.00020
238.40	0.00013
238.60	-0.00010
238.80	-0.00030
239.00	-0.00018
239.20	0.00053
239.40	0.00131
239.60	0.00115
239.80	-0.00051
240.00	-0.00204
240.20	-0.00111
240.40	0.00266
240.60	0.00553
240.80	0.00334
241.00	-0.00436
241.20	-0.01431
241.40	-0.02320
241.60	-0.02861
241.80	-0.02856
242.00	-0.02284
242.20	-0.01716
242.40	-0.01840
242.60	-0.02848
242.80	-0.04169
243.00	-0.05190
243.20	-0.05675
243.40	-0.05664
243.60	-0.05235
243.80	-0.04638
244.00	-0.04181
244.20	-0.04061
244.40	-0.04209
244.60	-0.04503
244.80	-0.04404
245.00	-0.02912
245.20	0.00715
245.40	0.04727
245.60	0.06069
245.80	0.02773
246.00	-0.03052
246.20	-0.08370
246.40	-0.11563
246.60	-0.13362
246.80	-0.14677
247.00	-0.15737
247.20	-0.16232
247.40	-0.15912
247.60	-0.14961
247.80	-0.13719
248.00	-0.12174
248.20	-0.09423
248.40	-0.04483
248.60	0.01720
248.80	0.06022
249.00	0.05555
249.20	0.01498
249.40	-0.02712
249.60	-0.04479
249.80	-0.04617
250.00	-0.04767
250.20	-0.05760
250.40	-0.07005
250.60	-0.07799
250.80	-0.07957
251.00	-0.07726
251.20	-0.07305
251.40	-0.06533
251.60	-0.05112
251.80	-0.03046
252.00	-0.01142
252.20	-0.00316
252.40	-0.00631
252.60	-0.01117
252.80	-0.00846
253.00	0.00035
253.20	0.00758
253.40	0.00757
253.60	0.00314
253.80	-0.00075
254.00	-0.00145
254.20	-0.00046
254.40	0.00033
254.60	0.00034
254.80	0.00004
255.00	-0.00011
255.20	-0.00008
255.40	0.00001
255.60	0.00005
255.80	0.00003
256.00	-0.00003
256.20	-0.00009
256.40	-0.00005
256.60	0.00017
256.80	0.00033
257.00	0.00001
257.20	-0.00090
257.40	-0.00114
257.60	0.00085
257.80	0.00550
258.00	0.01109
258.20	0.01560
258.40	0.01537
258.60	0.00538
258.80	-0.01795
259.00	-0.04876
259.20	-0.07742
259.40	-0.09731
259.60	-0.10982
259.80	-0.11766
260.00	-0.12176
260.20	-0.12087
260.40	-0.11377
260.60	-0.10095
260.80	-0.08386
261.00	-0.06395
261.20	-0.04265
261.40	-0.02137
261.60	-0.00276
261.80	0.00837
262.00	0.00736
262.20	-0.00310
262.40	-0.01416
262.60	-0.01820
262.80	-0.01625
263.00	-0.01266
263.20	-0.01033
263.40	-0.00826
263.60	-0.00484
263.80	-0.00016
264.00	0.00372
264.20	0.00481
264.40	0.00316
264.60	-0.00002
264.80	-0.00318
265.00	-0.00339
265.20	0.00254
265.40	0.01371
265.60	0.02209
265.80	0.01942
266.00	0.00456
266.20	-0.01783
266.40	-0.04319
266.60	-0.06838
266.80	-0.09083
267.00	-0.10799
267.20	-0.11740
267.40	-0.11678
267.60	-0.10845
267.80	-0.10003
268.00	-0.09828
268.20	-0.09960
268.40	-0.09486
268.60	-0.07829
268.80	-0.05680
269.00	-0.04013
269.20	-0.03316
269.40	-0.03286
269.60	-0.03546
269.80	-0.03737
270.00	-0.03511
270.20	-0.02645
270.40	-0.01593
270.60	-0.01038
270.80	-0.01205
271.00	-0.01252
271.20	-0.00216
271.40	0.02055
271.60	0.04853
271.80	0.07441
272.00	0.09228
272.20	0.09691
272.40	0.08747
272.60	0.07792
272.80	0.08516
273.00	0.11317
273.20	0.14656
273.40	0.16911
273.60	0.17436
273.80	0.16267
274.00	0.13657
274.20	0.10856
274.40	0.09424
274.60	0.09937
274.80	0.10900
275.00	0.10612
275.20	0.08678
275.40	0.05984
275.60	0.03387
275.80	0.01166
276.00	-0.00653
276.20	-0.02151
276.40	-0.03713
276.60	-0.05768
276.80	-0.08266
277.00	-0.10503
277.20	-0.11754
277.40	-0.11618
277.60	-0.09888
277.80	-0.06695
278.00	-0.03608
278.20	-0.02584
278.40	-0.04168
278.60	-0.06255
278.80	-0.06579
279.00	-0.05312
279.20	-0.04742
279.40	-0.06733
279.60	-0.09980
279.80	-0.11934
280.00	-0.11206
280.20	-0.09499
280.40	-0.08968
280.60	-0.10044
280.80	-0.11098
281.00	-0.10609
281.20	-0.09203
281.40	-0.08692
281.60	-0.10276
281.80	-0.12803
282.00	-0.14571
282.20	-0.14578
282.40	-0.12962
282.60	-0.09996
282.80	-0.06327
283.00	-0.02886
283.20	-0.00536
283.40	0.00263
283.60	-0.00813
283.80	-0.03629
284.00	-0.07008
284.20	-0.09664
284.40	-0.11071
284.60	-0.11488
284.80	-0.11204
285.00	-0.10451
285.20	-0.09436
285.40	-0.08222
285.60	-0.06416
285.80	-0.03550
286.00	0.00010
286.20	0.02731
286.40	0.03158
286.60	0.01716
286.80	0.00046
287.00	-0.00538
287.20	-0.00297
287.40	0.00068
287.60	0.00142
287.80	0.00048
288.00	-0.00036
288.20	-0.00045
288.40	-0.00007
288.60	0.00040
288.80	0.00052
289.00	-0.00017
289.20	-0.00148
289.40	-0.00144
289.60	0.00202
289.80	0.00628
290.00	0.00314
290.20	-0.01411
290.40	-0.03568
290.60	-0.04298
290.80	-0.02338
291.00	0.01369
291.20	0.05388
291.40	0.08956
291.60	0.12368
291.80	0.15981
292.00	0.19761
292.20	0.23387
292.40	0.26578
292.60	0.29279
292.80	0.31507
293.00	0.33074
293.20	0.33366
293.40	0.31769
293.60	0.28883
293.80	0.26475
294.00	0.26058
294.20	0.27041
294.40	0.27917
294.60	0.27687
294.80	0.26809
295.00	0.25996
295.20	0.25561
295.40	0.25313
295.60	0.25046
295.80	0.24715
296.00	0.24368
296.20	0.24049
296.40	0.23757
296.60	0.23486
296.80	0.23233
297.00	0.23000
297.20	0.22791
297.40	0.22604
297.60	0.22430
297.80	0.22263
298.00	0.22101
298.20	0.21947
298.40	0.21802
298.60	0.21667
298.80	0.21544
299.00	0.21432
299.20	0.21325
299.40	0.21220
299.60	0.21117
299.80	0.21017
300.00	0.20924
300.20	0.20837
300.40	0.20760
300.60	0.20690
300.80	0.20624
301.00	0.20559
301.20	0.20493
301.40	0.20427
301.60	0.20363
301.80	0.20302
302.00	0.20245
302.20	0.20190
302.40	0.20136
302.60	0.20079
302.80	0.20019
303.00	0.19961
303.20	0.19908
303.40	0.19861
303.60	0.19821
303.80	0.19786
304.00	0.19753
304.20	0.19718
304.40	0.19680
304.60	0.19641
304.80	0.19604
305.00	0.19570
305.20	0.19540
305.40	0.19513
305.60	0.19489
305.80	0.19462
306.00	0.19432
306.20	0.19400
306.40	0.19368
306.60	0.19338
306.80	0.19312
307.00	0.19291
307.20	0.19274
307.40	0.19253
307.60	0.19228
307.80	0.19198
308.00	0.19167
308.20	0.19135
308.40	0.19108
308.60	0.19087
308.80	0.19070
309.00	0.19055
309.20	0.19040
309.40	0.19025
309.60	0.19010
309.80	0.18996
310.00	0.18987
310.20	0.18982
310.40	0.18980
310.60	0.18976
310.80	0.18969
311.00	0.18957
311.20	0.18943
311.40	0.18928
311.60	0.18912
311.80	0.18899
312.00	0.18887
312.20	0.18876
312.40	0.18863
312.60	0.18849
312.80	0.18835
313.00	0.18821
313.20	0.18807
313.40	0.18794
313.60	0.18781
313.80	0.18769
314.00	0.18758
314.20	0.18748
314.40	0.18736
314.60	0.18723
314.80	0.18710
315.00	0.18703
315.20	0.18699
315.40	0.18694
315.60	0.18685
315.80	0.18677
316.00	0.18675
316.20	0.18685
316.40	0.18703
316.60	0.18723
316.80	0.18743
317.00	0.18761
317.20	0.18778
317.40	0.18794
317.60	0.18811
317.80	0.18832
318.00	0.18852
318.20	0.18871
318.40	0.18884
318.60	0.18889
318.80	0.18885
319.00	0.18876
319.20	0.18874
319.40	0.18886
319.60	0.18908
319.80	0.18934
320.00	0.18959
320.20	0.18983
320.40	0.19005
320.60	0.19027
320.80	0.19056
321.00	0.19094
321.20	0.19136
321.40	0.19173
321.60	0.19199
321.80	0.19218
322.00	0.19233
322.20	0.19248
322.40	0.19265
322.60	0.19286
322.80	0.19311
323.00	0.19338
323.20	0.19369
323.40	0.19401
323.60	0.19435
323.80	0.19472
324.00	0.19510
324.20	0.19550
324.40	0.19591
324.60	0.19629
324.80	0.19664
325.00	0.19699
325.20	0.19734
325.40	0.19772
325.60	0.19811
325.80	0.19852
326.00	0.19891
326.20	0.19928
326.40	0.19962
326.60	0.19995
326.80	0.20032
327.00	0.20075
327.20	0.20120
327.40	0.20162
327.60	0.20201
327.80	0.20238
328.00	0.20275
328.20	0.20312
328.40	0.20347
328.60	0.20383
328.80	0.20420
329.00	0.20462
329.20	0.20507
329.40	0.20550
329.60	0.20589
329.80	0.20625
330.00	0.20660
330.20	0.20698
330.40	0.20739
330.60	0.20785
330.80	0.20835
331.00	0.20884
331.20	0.20929
331.40	0.20969
331.60	0.21005
331.80	0.21038
332.00	0.21073
332.20	0.21115
332.40	0.21164
332.60	0.21215
332.80	0.21262
333.00	0.21302
333.20	0.21339
333.40	0.21372
333.60	0.21405
333.80	0.21443
334.00	0.21485
334.20	0.21531
334.40	0.21580
334.60	0.21630
334.80	0.21678
335.00	0.21725
335.20	0.21772
335.40	0.21820
335.60	0.21872
335.80	0.21923
336.00	0.21969
336.20	0.22009
336.40	0.22043
336.60	0.22072
336.80	0.22098
337.00	0.22124
337.20	0.22150
337.40	0.22180
337.60	0.22214
337.80	0.22252
338.00	0.22291
338.20	0.22329
338.40	0.22369
338.60	0.22412
338.80	0.22459
339.00	0.22508
339.20	0.22555
339.40	0.22597
339.60	0.22638
339.80	0.22682
340.00	0.22726
340.20	0.22766
340.40	0.22802
340.60	0.22832
340.80	0.22858
341.00	0.22881
341.20	0.22902
341.40	0.22921
341.60	0.22939
341.80	0.22959
342.00	0.22981
342.20	0.23004
342.40	0.23025
342.60	0.23042
342.80	0.23062
343.00	0.23089
343.20	0.23123
343.40	0.23159
343.60	0.23191
343.80	0.23221
344.00	0.23250
344.20	0.23279
344.40	0.23305
344.60	0.23329
344.80	0.23349
345.00	0.23370
345.20	0.23392
345.40	0.23414
345.60	0.23433
345.80	0.23448
346.00	0.23459
346.20	0.23464
346.40	0.23466
346.60	0.23465
346.80	0.23464
347.00	0.23461
347.20	0.23455
347.40	0.23445
347.60	0.23431
347.80	0.23417
348.00	0.23405
348.20	0.23394
348.40	0.23386
348.60	0.23381
348.80	0.23378
349.00	0.23376
349.20	0.23372
349.40	0.23366
349.60	0.23355
349.80	0.23340
350.00	0.23320
350.20	0.23298
350.40	0.23275
350.60	0.23252
350.80	0.23228
351.00	0.23200
351.20	0.23169
351.40	0.23136
351.60	0.23104
351.80	0.23073
352.00	0.23044
352.20	0.23017
352.40	0.22992
352.60	0.22968
352.80	0.22945
353.00	0.22923
353.20	0.22901
353.40	0.22879
353.60	0.22859
353.80	0.22840
354.00	0.22820
354.20	0.22797
354.40	0.22769
354.60	0.22739
354.80	0.22708
355.00	0.22677
355.20	0.22644
355.40	0.22606
355.60	0.22565
355.80	0.22522
356.00	0.22477
356.20	0.22433
356.40	0.22390
356.60	0.22351
356.80	0.22316
357.00	0.22286
357.20	0.22260
357.40	0.22237
357.60	0.22213
357.80	0.22189
358.00	0.22165
358.20	0.22139
358.40	0.22113
358.60	0.22088
358.80	0.22061
359.00	0.22033
359.20	0.22001
359.40	0.21967
359.60	0.21933
359.80	0.21899
360.00	0.21869
360.20	0.21845
360.40	0.21824
360.60	0.21804
360.80	0.21782
361.00	0.21760
361.20	0.21740
361.40	0.21722
361.60	0.21705
361.80	0.21686
362.00	0.21665
362.20	0.21644
362.40	0.21626
362.60	0.21610
362.80	0.21597
363.00	0.21585
363.20	0.21573
363.40	0.21560
363.60	0.21545
363.80	0.21529
364.00	0.21515
364.20	0.21500
364.40	0.21484
364.60	0.21466
364.80	0.21444
365.00	0.21417
365.20	0.21389
365.40	0.21363
365.60	0.21345
365.80	0.21332
366.00	0.21320
366.20	0.21307
366.40	0.21292
366.60	0.21277
366.80	0.21263
367.00	0.21249
367.20	0.21236
367.40	0.21223
367.60	0.21210
367.80	0.21195
368.00	0.21179
368.20	0.21161
368.40	0.21142
368.60	0.21127
368.80	0.21118
369.00	0.21114
369.20	0.21111
369.40	0.21110
369.60	0.21113
369.80	0.21123
370.00	0.21140
370.20	0.21160
370.40	0.21177
370.60	0.21190
370.80	0.21202
371.00	0.21211
371.20	0.21215
371.40	0.21213
371.60	0.21204
371.80	0.21189
372.00	0.21169
372.20	0.21148
372.40	0.21130
372.60	0.21117
372.80	0.21109
373.00	0.21103
373.20	0.21098
373.40	0.21099
373.60	0.21106
373.80	0.21118
374.00	0.21130
374.20	0.21141
374.40	0.21152
374.60	0.21164
374.80	0.21178
375.00	0.21190
375.20	0.21195
375.40	0.21194
375.60	0.21189
375.80	0.21183
376.00	0.21176
376.20	0.21170
376.40	0.21166
376.60	0.21166
376.80	0.21169
377.00	0.21175
377.20	0.21181
377.40	0.21185
377.60	0.21187
377.80	0.21188
378.00	0.21189
378.20	0.21188
378.40	0.21185
378.60	0.21180
378.80	0.21172
379.00	0.21161
379.20	0.21153
379.40	0.21152
379.60	0.21160
379.80	0.21175
380.00	0.21194
380.20	0.21216
380.40	0.21240
380.60	0.21265
380.80	0.21287
381.00	0.21305
381.20	0.21316
381.40	0.21328
381.60	0.21343
381.80	0.21362
382.00	0.21379
382.20	0.21391
382.40	0.21398
382.60	0.21401
382.80	0.21404
383.00	0.21410
383.20	0.21421
383.40	0.21436
383.60	0.21452
383.80	0.21464
384.00	0.21471
384.20	0.21472
384.40	0.21471
384.60	0.21471
384.80	0.21481
385.00	0.21498
385.20	0.21516
385.40	0.21530
385.60	0.21540
385.80	0.21549
386.00	0.21559
386.20	0.21573
386.40	0.21590
386.60	0.21611
386.80	0.21635
387.00	0.21658
387.20	0.21680
387.40	0.21702
387.60	0.21724
387.80	0.21748
388.00	0.21776
388.20	0.21805
388.40	0.21833
388.60	0.21855
388.80	0.21874
389.00	0.21891
389.20	0.21908
389.40	0.21924
389.60	0.21939
389.80	0.21955
390.00	0.21974
390.20	0.21999
390.40	0.22029
390.60	0.22061
390.80	0.22094
391.00	0.22127
391.20	0.22156
391.40	0.22183
391.60	0.22210
391.80	0.22237
392.00	0.22265
392.20	0.22292
392.40	0.22318
392.60	0.22343
392.80	0.22366
393.00	0.22388
393.20	0.22413
393.40	0.22441
393.60	0.22474
393.80	0.22507
394.00	0.22541
394.20	0.22574
394.40	0.22604
394.60	0.22635
394.80	0.22670
395.00	0.22714
395.20	0.22764
395.40	0.22813
395.60	0.22857
395.80	0.22899
396.00	0.22938
396.20	0.22976
396.40	0.23011
396.60	0.23041
396.80	0.23069
397.00	0.23096
397.20	0.23125
397.40	0.23156
397.60	0.23187
397.80	0.23222
398.00	0.23259
398.20	0.23300
398.40	0.23341
398.60	0.23376
398.80	0.23403
399.00	0.23427
399.20	0.23453
399.40	0.23483
399.60	0.23514
399.80	0.23545
400.00	0.23576
400.20	0.23608
400.40	0.23643
400.60	0.23681
400.80	0.23721
401.00	0.23764
401.20	0.23808
401.40	0.23851
401.60	0.23894
401.80	0.23936
402.00	0.23977
402.20	0.24020
402.40	0.24068
402.60	0.24121
402.80	0.24177
403.00	0.24237
403.20	0.24298
403.40	0.24358
403.60	0.24416
403.80	0.24472
404.00	0.24525
404.20	0.24575
404.40	0.24625
404.60	0.24679
404.80	0.24735
405.00	0.24792
405.20	0.24847
405.40	0.24902
405.60	0.24960
405.80	0.25020
406.00	0.25079
406.20	0.25137
406.40	0.25192
406.60	0.25244
406.80	0.25295
407.00	0.25343
407.20	0.25387
407.40	0.25430
407.60	0.25475
407.80	0.25526
408.00	0.25581
408.20	0.25640
408.40	0.25701
408.60	0.25766
408.80	0.25835
409.00	0.25907
409.20	0.25979
409.40	0.26049
409.60	0.26117
409.80	0.26185
410.00	0.26255
410.20	0.26323
410.40	0.26388
410.60	0.26449
410.80	0.26505
411.00	0.26556
411.20	0.26606
411.40	0.26660
411.60	0.26721
411.80	0.26784
412.00	0.26847
412.20	0.26906
412.40	0.26964
412.60	0.27021
412.80	0.27078
413.00	0.27136
413.20	0.27197
413.40	0.27259
413.60	0.27322
413.80	0.27385
414.00	0.27447
414.20	0.27505
414.40	0.27563
414.60	0.27622
414.80	0.27684
415.00	0.27750
415.20	0.27819
415.40	0.27890
415.60	0.27959
415.80	0.28025
416.00	0.28088
416.20	0.28152
416.40	0.28218
416.60	0.28286
416.80	0.28355
417.00	0.28425
417.20	0.28496
417.40	0.28567
417.60	0.28636
417.80	0.28699
418.00	0.28756
418.20	0.28809
418.40	0.28863
418.60	0.28917
418.80	0.28970
419.00	0.29020
419.20	0.29069
419.40	0.29122
419.60	0.29178
419.80	0.29236
420.00	0.29293
420.20	0.29349
420.40	0.29408
420.60	0.29471
420.80	0.29536
421.00	0.29598
421.20	0.29654
421.40	0.29708
421.60	0.29761
421.80	0.29814
422.00	0.29869
422.20	0.29926
422.40	0.29985
422.60	0.30046
422.80	0.30108
423.00	0.30172
423.20	0.30237
423.40	0.30302
423.60	0.30367
423.80	0.30432
424.00	0.30493
424.20	0.30549
424.40	0.30600
424.60	0.30649
424.80	0.30701
425.00	0.30755
425.20	0.30809
425.40	0.30861
425.60	0.30911
425.80	0.30961
426.00	0.31012
426.20	0.31069
426.40	0.31132
426.60	0.31200
426.80	0.31268
427.00	0.31332
427.20	0.31393
427.40	0.31454
427.60	0.31517
427.80	0.31583
428.00	0.31652
428.20	0.31720
428.40	0.31784
428.60	0.31840
428.80	0.31890
429.00	0.31936
429.20	0.31981
429.40	0.32029
429.60	0.32081
429.80	0.32136
430.00	0.32191
430.20	0.32245
430.40	0.32298
430.60	0.32354
430.80	0.32415
431.00	0.32476
431.20	0.32537
431.40	0.32596
431.60	0.32654
431.80	0.32710
432.00	0.32765
432.20	0.32819
432.40	0.32873
432.60	0.32929
432.80	0.32987
433.00	0.33046
433.20	0.33103
433.40	0.33157
433.60	0.33209
433.80	0.33264
434.00	0.33319
434.20	0.33375
434.40	0.33428
434.60	0.33479
434.80	0.33530
435.00	0.33582
435.20	0.33633
435.40	0.33681
435.60	0.33726
435.80	0.33767
436.00	0.33804
436.20	0.33840
436.40	0.33880
436.60	0.33924
436.80	0.33975
437.00	0.34032
437.20	0.34094
437.40	0.34158
437.60	0.34223
437.80	0.34286
438.00	0.34345
438.20	0.34402
438.40	0.34457
438.60	0.34512
438.80	0.34564
439.00	0.34612
439.20	0.34651
439.40	0.34688
439.60	0.34730
439.80	0.34779
440.00	0.34832
440.20	0.34887
440.40	0.34943
440.60	0.35002
440.80	0.35066
441.00	0.35129
441.20	0.35186
441.40	0.35236
441.60	0.35283
441.80	0.35331
442.00	0.35379
442.20	0.35423
442.40	0.35462
442.60	0.35497
442.80	0.35530
443.00	0.35563
443.20	0.35595
443.40	0.35625
443.60	0.35656
443.80	0.35694
444.00	0.35740
444.20	0.35788
444.40	0.35832
444.60	0.35871
444.80	0.35904
445.00	0.35934
445.20	0.35961
445.40	0.35986
445.60	0.36011
445.80	0.36034
446.00	0.36056
446.20	0.36076
446.40	0.36095
446.60	0.36116
446.80	0.36140
447.00	0.36170
447.20	0.36206
447.40	0.36245
447.60	0.36286
447.80	0.36326
448.00	0.36361
448.20	0.36390
448.40	0.36413
448.60	0.36433
448.80	0.36450
449.00	0.36462
449.20	0.36463
449.40	0.36457
449.60	0.36448
449.80	0.36440
450.00	0.36436
450.20	0.36435
450.40	0.36438
450.60	0.36444
450.80	0.36452
451.00	0.36460
451.20	0.36467
451.40	0.36472
451.60	0.36478
451.80	0.36486
452.00	0.36495
452.20	0.36498
452.40	0.36487
452.60	0.36467
452.80	0.36446
453.00	0.36429
453.20	0.36413
453.40	0.36392
453.60	0.36365
453.80	0.36334
454.00	0.36303
454.20	0.36269
454.40	0.36232
454.60	0.36191
454.80	0.36151
455.00	0.36115
455.20	0.36085
455.40	0.36055
455.60	0.36022
455.80	0.35987
456.00	0.35951
456.20	0.35915
456.40	0.35878
456.60	0.35837
456.80	0.35795
457.00	0.35752
457.20	0.35710
457.40	0.35665
457.60	0.35614
457.80	0.35556
458.00	0.35496
458.20	0.35438
458.40	0.35384
458.60	0.35331
458.80	0.35275
459.00	0.35219
459.20	0.35162
459.40	0.35108
459.60	0.35057
459.80	0.35015
460.00	0.34979
460.20	0.34946
460.40	0.34916
460.60	0.34887
460.80	0.34860
461.00	0.34835
461.20	0.34810
461.40	0.34786
461.60	0.34761
461.80	0.34731
462.00	0.34697
462.20	0.34662
462.40	0.34631
462.60	0.34603
462.80	0.34574
463.00	0.34541
463.20	0.34505
463.40	0.34469
463.60	0.34439
463.80	0.34414
464.00	0.34398
464.20	0.34388
464.40	0.34380
464.60	0.34369
464.80	0.34355
465.00	0.34341
465.20	0.34327
465.40	0.34316
465.60	0.34312
465.80	0.34310
466.00	0.34303
466.20	0.34287
466.40	0.34265
466.60	0.34245
466.80	0.34231
467.00	0.34222
467.20	0.34216
467.40	0.34211
467.60	0.34202
467.80	0.34188
468.00	0.34170
468.20	0.34152
468.40	0.34138
468.60	0.34127
468.80	0.34119
469.00	0.34111
469.20	0.34100
469.40	0.34084
469.60	0.34069
469.80	0.34063
470.00	0.34065
470.20	0.34073
470.40	0.34082
470.60	0.34091
470.80	0.34103
471.00	0.34117
471.20	0.34136
471.40	0.34161
471.60	0.34192
471.80	0.34226
472.00	0.34262
472.20	0.34295
472.40	0.34321
472.60	0.34340
472.80	0.34359
473.00	0.34383
473.20	0.34413
473.40	0.34444
473.60	0.34472
473.80	0.34497
474.00	0.34522
474.20	0.34547
474.40	0.34572
474.60	0.34597
474.80	0.34620
475.00	0.34639
475.20	0.34652
475.40	0.34658
475.60	0.34660
475.80	0.34659
476.00	0.34661
476.20	0.34670
476.40	0.34685
476.60	0.34701
476.80	0.34717
477.00	0.34733
477.20	0.34751
477.40	0.34770
477.60	0.34787
477.80	0.34800
478.00	0.34805
478.20	0.34802
478.40	0.34791
478.60	0.34773
478.80	0.34753
479.00	0.34730
479.20	0.34707
479.40	0.34684
479.60	0.34658
479.80	0.34626
480.00	0.34589
480.20	0.34550
480.40	0.34516
480.60	0.34484
480.80	0.34449
481.00	0.34406
481.20	0.34355
481.40	0.34301
481.60	0.34244
481.80	0.34183
482.00	0.34119
482.20	0.34052
482.40	0.33987
482.60	0.33926
482.80	0.33866
483.00	0.33805
483.20	0.33741
483.40	0.33680
483.60	0.33625
483.80	0.33574
484.00	0.33527
484.20	0.33481
484.40	0.33436
484.60	0.33389
484.80	0.33341
485.00	0.33292
485.20	0.33243
485.40	0.33195
485.60	0.33146
485.80	0.33098
486.00	0.33050
486.20	0.33005
486.40	0.32964
486.60	0.32929
486.80	0.32903
487.00	0.32884
487.20	0.32874
487.40	0.32870
487.60	0.32869
487.80	0.32867
488.00	0.32867
488.20	0.32873
488.40	0.32888
488.60	0.32908
488.80	0.32931
489.00	0.32954
489.20	0.32978
489.40	0.33003
489.60	0.33030
489.80	0.33061
490.00	0.33097
490.20	0.33136
490.40	0.33178
490.60	0.33220
490.80	0.33260
491.00	0.33297
491.20	0.33335
491.40	0.33382
491.60	0.33440
491.80	0.33507
492.00	0.33580
492.20	0.33657
492.40	0.33739
492.60	0.33825
492.80	0.33915
493.00	0.34007
493.20	0.34100
493.40	0.34194
493.60	0.34288
493.80	0.34381
494.00	0.34474
494.20	0.34566
494.40	0.34659
494.60	0.34756
494.80	0.34857
495.00	0.34965
495.20	0.35080
495.40	0.35205
495.60	0.35338
495.80	0.35480
496.00	0.35628
496.20	0.35781
496.40	0.35938
496.60	0.36097
496.80	0.36260
497.00	0.36426
497.20	0.36597
497.40	0.36772
497.60	0.36948
497.80	0.37122
498.00	0.37295
498.20	0.37469
498.40	0.37646
498.60	0.37825
498.80	0.38006
499.00	0.38190
499.20	0.38378
499.40	0.38575
499.60	0.38780
499.80	0.38992
500.00	0.39211
500.20	0.39436
500.40	0.39666
500.60	0.39902
500.80	0.40142
501.00	0.40386
501.20	0.40634
501.40	0.40885
501.60	0.41139
501.80	0.41397
502.00	0.41659
502.20	0.41925
502.40	0.42194
502.60	0.42466
502.80	0.42740
503.00	0.43017
503.20	0.43294
503.40	0.43567
503.60	0.43833
503.80	0.44092
504.00	0.44348
504.20	0.44603
504.40	0.44858
504.60	0.45110
504.80	0.45360
505.00	0.45604
505.20	0.45842
505.40	0.46069
505.60	0.46282
505.80	0.46481
506.00	0.46664
506.20	0.46833
506.40	0.46984
506.60	0.47112
506.80	0.47213
507.00	0.47289
507.20	0.47344
507.40	0.47380
507.60	0.47396
507.80	0.47392
508.00	0.47368
508.20	0.47327
508.40	0.47271
508.60	0.47200
508.80	0.47112
509.00	0.47008
509.20	0.46888
509.40	0.46754
509.60	0.46602
509.80	0.46426
510.00	0.46223
510.20	0.45993
510.40	0.45739
510.60	0.45462
510.80	0.45164
511.00	0.44846
511.20	0.44514
511.40	0.44172
511.60	0.43820
511.80	0.43457
512.00	0.43079
512.20	0.42689
512.40	0.42292
512.60	0.41890
512.80	0.41479
513.00	0.41056
513.20	0.40618
513.40	0.40169
513.60	0.39712
513.80	0.39246
514.00	0.38773
514.20	0.38292
514.40	0.37808
514.60	0.37324
514.80	0.36839
515.00	0.36347
515.20	0.35846
515.40	0.35340
515.60	0.34837
515.80	0.34339
516.00	0.33845
516.20	0.33352
516.40	0.32862
516.60	0.32377
516.80	0.31898
517.00	0.31424
517.20	0.30950
517.40	0.30479
517.60	0.30019
517.80	0.29575
518.00	0.29145
518.20	0.28723
518.40	0.28304
518.60	0.27891
518.80	0.27483
519.00	0.27080
519.20	0.26682
519.40	0.26286
519.60	0.25893
519.80	0.25502
520.00	0.25112
520.20	0.24721
520.40	0.24331
520.60	0.23942
520.80	0.23556
521.00	0.23177
521.20	0.22804
521.40	0.22439
521.60	0.22082
521.80	0.21735
522.00	0.21397
522.20	0.21072
522.40	0.20761
522.60	0.20465
522.80	0.20179
523.00	0.19896
523.20	0.19615
523.40	0.19338
523.60	0.19065
523.80	0.18793
524.00	0.18520
524.20	0.18244
524.40	0.17970
524.60	0.17701
524.80	0.17440
525.00	0.17188
525.20	0.16945
525.40	0.16713
525.60	0.16492
525.80	0.16281
526.00	0.16077
526.20	0.15878
526.40	0.15682
526.60	0.15488
526.80	0.15295
527.00	0.15104
527.20	0.14915
527.40	0.14730
527.60	0.14549
527.80	0.14373
528.00	0.14204
528.20	0.14043
528.40	0.13892
528.60	0.13747
528.80	0.13606
529.00	0.13467
529.20	0.13327
529.40	0.13185
529.60	0.13042
529.80	0.12901
530.00	0.12761
530.20	0.12623
530.40	0.12488
530.60	0.12354
530.80	0.12222
531.00	0.12090
531.20	0.11962
531.40	0.11840
531.60	0.11724
531.80	0.11615
532.00	0.11510
532.20	0.11410
532.40	0.11313
532.60	0.11220
532.80	0.11134
533.00	0.11059
533.20	0.10993
533.40	0.10932
533.60	0.10872
533.80	0.10808
534.00	0.10738
534.20	0.10659
534.40	0.10573
534.60	0.10480
534.80	0.10382
535.00	0.10281
535.20	0.10179
535.40	0.10080
535.60	0.09986
535.80	0.09899
536.00	0.09815
536.20	0.09736
536.40	0.09661
536.60	0.09592
536.80	0.09527
537.00	0.09465
537.20	0.09404
537.40	0.09342
537.60	0.09281
537.80	0.09220
538.00	0.09161
538.20	0.09105
538.40	0.09051
538.60	0.09001
538.80	0.08953
539.00	0.08907
539.20	0.08859
539.40	0.08811
539.60	0.08765
539.80	0.08726
540.00	0.08693
540.20	0.08668
540.40	0.08649
540.60	0.08634
540.80	0.08619
541.00	0.08602
541.20	0.08587
541.40	0.08575
541.60	0.08565
541.80	0.08553
542.00	0.08539
542.20	0.08520
542.40	0.08495
542.60	0.08464
542.80	0.08428
543.00	0.08388
543.20	0.08348
543.40	0.08309
543.60	0.08271
543.80	0.08232
544.00	0.08190
544.20	0.08147
544.40	0.08107
544.60	0.08072
544.80	0.08044
545.00	0.08025
545.20	0.08013
545.40	0.08002
545.60	0.07986
545.80	0.07966
546.00	0.07941
546.20	0.07911
546.40	0.07877
546.60	0.07840
546.80	0.07802
547.00	0.07768
547.20	0.07740
547.40	0.07713
547.60	0.07685
547.80	0.07658
548.00	0.07637
548.20	0.07628
548.40	0.07625
548.60	0.07623
548.80	0.07618
549.00	0.07612
549.20	0.07606
549.40	0.07599
549.60	0.07587
549.80	0.07571
550.00	0.07555
550.20	0.07547
550.40	0.07545
550.60	0.07544
550.80	0.07540
551.00	0.07533
551.20	0.07527
551.40	0.07522
551.60	0.07515
551.80	0.07502
552.00	0.07486
552.20	0.07468
552.40	0.07450
552.60	0.07431
552.80	0.07408
553.00	0.07384
553.20	0.07363
553.40	0.07346
553.60	0.07332
553.80	0.07319
554.00	0.07304
554.20	0.07289
554.40	0.07274
554.60	0.07261
554.80	0.07249
555.00	0.07237
555.20	0.07224
555.40	0.07210
555.60	0.07196
555.80	0.07185
556.00	0.07179
556.20	0.07179
556.40	0.07181
556.60	0.07184
556.80	0.07189
557.00	0.07195
557.20	0.07203
557.40	0.07210
557.60	0.07217
557.80	0.07223
558.00	0.07227
558.20	0.07228
558.40	0.07222
558.60	0.07208
558.80	0.07189
559.00	0.07173
559.20	0.07164
559.40	0.07156
559.60	0.07146
559.80	0.07135
560.00	0.07129
560.20	0.07133
560.40	0.07142
560.60	0.07152
560.80	0.07159
561.00	0.07163
561.20	0.07162
561.40	0.07157
561.60	0.07151
561.80	0.07143
562.00	0.07135
562.20	0.07129
562.40	0.07122
562.60	0.07112
562.80	0.07094
563.00	0.07074
563.20	0.07058
563.40	0.07048
563.60	0.07040
563.80	0.07032
564.00	0.07020
564.20	0.07003
564.40	0.06980
564.60	0.06958
564.80	0.06944
565.00	0.06937
565.20	0.06935
565.40	0.06934
565.60	0.06931
565.80	0.06924
566.00	0.06912
566.20	0.06902
566.40	0.06896
566.60	0.06894
566.80	0.06890
567.00	0.06881
567.20	0.06869
567.40	0.06854
567.60	0.06840
567.80	0.06827
568.00	0.06818
568.20	0.06814
568.40	0.06814
568.60	0.06818
568.80	0.06823
569.00	0.06825
569.20	0.06825
569.40	0.06830
569.60	0.06840
569.80	0.06851
570.00	0.06855
570.20	0.06852
570.40	0.06845
570.60	0.06841
570.80	0.06837
571.00	0.06831
571.20	0.06823
571.40	0.06816
571.60	0.06814
571.80	0.06814
572.00	0.06812
572.20	0.06803
572.40	0.06790
572.60	0.06774
572.80	0.06759
573.00	0.06744
573.20	0.06730
573.40	0.06718
573.60	0.06711
573.80	0.06708
574.00	0.06709
574.20	0.06711
574.40	0.06714
574.60	0.06722
574.80	0.06733
575.00	0.06745
575.20	0.06750
575.40	0.06749
575.60	0.06746
575.80	0.06743
576.00	0.06742
576.20	0.06742
576.40	0.06744
576.60	0.06748
576.80	0.06756
577.00	0.06766
577.20	0.06775
577.40	0.06781
577.60	0.06783
577.80	0.06781
578.00	0.06774
578.20	0.06764
578.40	0.06750
578.60	0.06734
578.80	0.06717
579.00	0.06701
579.20	0.06683
579.40	0.06664
579.60	0.06647
579.80	0.06639
580.00	0.06642
580.20	0.06651
580.40	0.06657
580.60	0.06659
580.80	0.06658
581.00	0.06655
581.20	0.06653
581.40	0.06650
581.60	0.06648
581.80	0.06645
582.00	0.06641
582.20	0.06637
582.40	0.06633
582.60	0.06629
582.80	0.06629
583.00	0.06634
583.20	0.06643
583.40	0.06651
583.60	0.06654
583.80	0.06653
584.00	0.06652
584.20	0.06653
584.40	0.06653
584.60	0.06651
584.80	0.06645
585.00	0.06636
585.20	0.06626
585.40	0.06615
585.60	0.06606
585.80	0.06599
586.00	0.06595
586.20	0.06594
586.40	0.06596
586.60	0.06598
586.80	0.06599
587.00	0.06602
587.20	0.06609
587.40	0.06616
587.60	0.06622
587.80	0.06623
588.00	0.06621
588.20	0.06615
588.40	0.06607
588.60	0.06599
588.80	0.06590
589.00	0.06582
589.20	0.06574
589.40	0.06565
589.60	0.06558
[truncated: 2,552 more rows]
