# Supplementary material for: Crystalline nitrogen chain radical anions
Source: Nat Chem. 2026 Feb 10;18(4):686–94. doi: 10.1038/s41557-025-02040-2 (PMC13061614; doi:10.1038/s41557-025-02040-2)
Supplement: Supplementary file 5 — Raw data associated with [K(crypt)][5]. [file 41557_2025_2040_MOESM5_ESM.zip › Supplementary_Data_4/Folder 2 CV/CV data points.xlsx]

## Sheet: full data
Column1	Column2	Column3	Column4	Column5	Column6	Column7	Column8	Column9	Column10	Column11	Column12	Column13	Column14	Column15	Column16	Column17	Column18	Column19	Column20	Column21
Date and time:	2025-04-09 13:33:34
Notes:
0.1vs neg first: CV i vs E Scan 1		0.1vs neg first: CV i vs E Scan 2		0.1vs pos first: CV i vs E Scan 1		0.1vs pos first: CV i vs E Scan 2		neg wave 0.1vs: CV i vs E Scan 1 [1]		neg wave 0.1vs: CV i vs E Scan 2 [1]		neg wave 0.5vs: CV i vs E Scan 1		neg wave 0.5vs: CV i vs E Scan 2		neg wave 0.025vs: CV i vs E Scan 2		neg wave 0.025vs: CV i vs E Scan 1 [2]
Date and time measurement:	2025-04-09 13:20:27	Date and time measurement:	2025-04-09 13:20:27	Date and time measurement:	2025-04-09 13:22:13	Date and time measurement:	2025-04-09 13:22:13	Date and time measurement:	2025-04-09 13:24:21	Date and time measurement:	2025-04-09 13:24:21	Date and time measurement:	2025-04-09 13:24:08	Date and time measurement:	2025-04-09 13:24:08	Date and time measurement:	2025-04-09 13:25:02	Date and time measurement:	2025-04-09 13:25:02
V	µA	V	µA	V	µA	V	µA	V	µA	V	µA	V	µA	V	µA	V	µA	V	µA
-0.849950551986694	2.04493737220764	-0.849950551986694	0.0348441600799561	-0.849950551986694	0.801230907440186	-0.849950551986694	0.751605272293091	-0.849950551986694	1.91562294960022	-0.849950551986694	1.5417423248291	-0.849950551986694	2.04493737220764	-0.849950551986694	1.81346416473389	-0.849950551986694	1.04523468017578	-0.849950551986694	1.58074283599854
-0.85995078086853	4.0672492980957	-0.85995078086853	0.00684380531311035	-0.839950323104858	0.784855842590332	-0.839950323104858	0.827731370925903	-0.85995078086853	1.38408422470093	-0.85995078086853	1.24123764038086	-0.85995078086853	1.98096752166748	-0.85995078086853	1.38658285140991	-0.85995078086853	0.834043979644775	-0.85995078086853	1.18511176109314
-0.869950771331787	3.10723543167114	-0.869950771331787	-0.0195939540863037	-0.829950332641602	0.80129337310791	-0.829950332641602	0.893982410430908	-0.869950771331787	1.07282876968384	-0.869950771331787	1.021484375	-0.869950771331787	1.4240837097168	-0.869950771331787	1.10032796859741	-0.869950771331787	0.688229322433472	-0.869950771331787	0.944733142852783
-0.879951000213623	2.41722345352173	-0.879951000213623	-0.0450320243835449	-0.819950103759766	0.817793846130371	-0.819950103759766	0.946420669555664	-0.879951000213623	0.856575965881348	-0.879951000213623	0.849231719970703	-0.879951000213623	1.05907917022705	-0.879951000213623	0.888450145721436	-0.879951000213623	0.575915098190308	-0.879951000213623	0.772730588912964
-0.889951229095459	1.89846754074097	-0.889951229095459	-0.0675947666168213	-0.80994987487793	0.828731298446655	-0.80994987487793	0.985233783721924	-0.889951229095459	0.695323944091797	-0.889951229095459	0.711604595184326	-0.889951229095459	0.805325508117676	-0.889951229095459	0.715322494506836	-0.889951229095459	0.485851049423218	-0.889951229095459	0.641041040420532
-0.899951219558716	1.5009593963623	-0.899951219558716	-0.0880950689315796	-0.799949884414673	0.830981492996216	-0.799949884414673	1.01060914993286	-0.899951219558716	0.567195415496826	-0.899951219558716	0.599415302276611	-0.899951219558716	0.612196922302246	-0.899951219558716	0.570945739746094	-0.899951219558716	0.412100076675415	-0.899951219558716	0.537664413452148
-0.909951448440552	1.18595600128174	-0.909951448440552	-0.10709536075592	-0.789949655532837	0.830606460571289	-0.789949655532837	1.02485942840576	-0.909951448440552	0.465319156646729	-0.909951448440552	0.507601499557495	-0.909951448440552	0.469694137573242	-0.909951448440552	0.460944175720215	-0.909951448440552	0.351349115371704	-0.909951448440552	0.453788280487061
-0.919951677322388	0.945327281951904	-0.919951677322388	-0.123220682144165	-0.779949426651001	0.826106309890747	-0.779949426651001	1.03123450279236	-0.919951677322388	0.382192134857178	-0.919951677322388	0.432162761688232	-0.919951677322388	0.349068641662598	-0.919951677322388	0.368442535400391	-0.919951677322388	0.300910949707031	-0.919951677322388	0.385287046432495
-0.929951667785645	0.75782299041748	-0.929951667785645	-0.136533379554749	-0.769949197769165	0.820418834686279	-0.769949197769165	1.03385949134827	-0.929951667785645	0.319066047668457	-0.929951667785645	0.368161916732788	-0.929951667785645	0.254690647125244	-0.929951667785645	0.292816162109375	-0.929951667785645	0.258222579956055	-0.929951667785645	0.328973770141602
-0.93995189666748	0.605320930480957	-0.93995189666748	-0.148096084594727	-0.759949207305908	0.816043615341187	-0.759949207305908	1.03273463249207	-0.93995189666748	0.260317325592041	-0.93995189666748	0.315848588943481	-0.93995189666748	0.179688930511475	-0.93995189666748	0.222816467285156	-0.93995189666748	0.221472024917603	-0.93995189666748	0.281035423278809
-0.949952125549316	0.486569404602051	-0.949952125549316	-0.158408641815186	-0.749948978424072	0.810731172561646	-0.749948978424072	1.03217196464539	-0.949952125549316	0.218441486358643	-0.949952125549316	0.271160364151001	-0.949952125549316	0.116565227508545	-0.949952125549316	0.169064998626709	-0.949952125549316	0.189721584320068	-0.949952125549316	0.241034984588623
-0.959952116012573	0.394067764282227	-0.959952116012573	-0.167471289634705	-0.739948749542236	0.807481050491333	-0.739948749542236	1.03223443031311	-0.959952116012573	0.179658889770508	-0.959952116012573	0.233972311019897	-0.959952116012573	0.0622196197509766	-0.959952116012573	0.11672043800354	-0.959952116012573	0.163408756256104	-0.959952116012573	0.20678448677063
-0.969952344894409	0.311567783355713	-0.969952344894409	-0.175408959388733	-0.729948759078979	0.804980993270874	-0.729948759078979	1.03304696083069	-0.969952344894409	0.1482834815979	-0.969952344894409	0.202221870422363	-0.969952344894409	0.0230941772460938	-0.969952344894409	0.0790948867797852	-0.969952344894409	0.139908313751221	-0.969952344894409	0.178346395492554
-0.979952573776245	0.25031566619873	-0.979952573776245	-0.182221531867981	-0.719948530197144	0.803543567657471	-0.719948530197144	1.0348596572876	-0.979952573776245	0.122345685958862	-0.979952573776245	0.17397141456604	-0.979952573776245	-0.01340651512146	-0.979952573776245	0.0430319309234619	-0.979952573776245	0.11909556388855	-0.979952573776245	0.153846025466919
-0.989952564239502	0.198440551757813	-0.989952564239502	-0.188659191131592	-0.709948301315308	0.805106163024902	-0.709948301315308	1.03967213630676	-0.989952564239502	0.0999703407287598	-0.989952564239502	0.150283575057983	-0.989952564239502	-0.0442194938659668	-0.989952564239502	0.0116565227508545	-0.989952564239502	0.101595401763916	-0.989952564239502	0.132970809936523
-0.999952793121338	0.155315399169922	-0.999952793121338	-0.194596767425537	-0.699948310852051	0.807731151580811	-0.699948310852051	1.04767227172852	-0.999952793121338	0.0812199115753174	-0.999952793121338	0.12928318977356	-0.999952793121338	-0.0695948600769043	-0.999952793121338	-0.0140314102172852	-0.999952793121338	0.08628249168396	-0.999952793121338	0.114970445632935
-1.00995302200317	0.120595693588257	-1.00995302200317	-0.199784278869629	-0.689948081970215	0.8120436668396	-0.689948081970215	1.0586724281311	-1.00995302200317	0.0644698143005371	-1.00995302200317	0.110345363616943	-1.00995302200317	-0.0920326709747314	-1.00995302200317	-0.0392193794250488	-1.00995302200317	0.0731573104858398	-1.00995302200317	0.0987203121185303
-1.01995325088501	0.0923452377319336	-1.01995325088501	-0.205409407615662	-0.679947853088379	0.820231199264526	-0.679947853088379	1.07254767417908	-1.01995325088501	0.0509696006774902	-1.01995325088501	0.093095064163208	-1.01995325088501	-0.112033009529114	-1.01995325088501	-0.0600321292877197	-1.01995325088501	0.0611572265625	-1.01995325088501	0.085282564163208
-1.02995324134827	0.0670323371887207	-1.02995324134827	-0.210597038269043	-0.669947862625122	0.829293966293335	-0.669947862625122	1.09242296218872	-1.02995324134827	0.037531852722168	-1.02995324134827	0.0775949954986572	-1.02995324134827	-0.129970788955688	-1.02995324134827	-0.0792825222015381	-1.02995324134827	0.0501570701599121	-1.02995324134827	0.0727198123931885
-1.0399534702301	0.0449693202972412	-1.0399534702301	-0.216347098350525	-0.659947633743286	0.843544244766235	-0.659947633743286	1.11679840087891	-1.0399534702301	0.0263440608978271	-1.0399534702301	0.0635948181152344	-1.0399534702301	-0.14409601688385	-1.0399534702301	-0.0977202653884888	-1.0399534702301	0.0405318737030029	-1.0399534702301	0.0615322589874268
-1.04995369911194	0.0249066352844238	-1.04995369911194	-0.221534609794617	-0.64994740486145	0.859231948852539	-0.64994740486145	1.14704871177673	-1.04995369911194	0.0157814025878906	-1.04995369911194	0.0504069328308105	-1.04995369911194	-0.159533739089966	-1.04995369911194	-0.114408016204834	-1.04995369911194	0.0324692726135254	-1.04995369911194	0.0509068965911865
-1.0599536895752	0.00609374046325684	-1.0599536895752	-0.227472305297852	-0.639947414398193	0.879607200622559	-0.639947414398193	1.18311190605164	-1.0599536895752	0.00621891021728516	-1.0599536895752	0.037344217300415	-1.0599536895752	-0.171783924102783	-1.0599536895752	-0.130283236503601	-1.0599536895752	0.0238440036773682	-1.0599536895752	0.0414068698883057
-1.06995391845703	-0.0121564865112305	-1.06995391845703	-0.232722282409668	-0.629947185516357	0.903044939041138	-0.629947185516357	1.22498750686646	-1.06995391845703	-0.00378131866455078	-1.06995391845703	0.0251567363739014	-1.06995391845703	-0.184096574783325	-1.06995391845703	-0.144658446311951	-1.06995391845703	0.0167815685272217	-1.06995391845703	0.0323443412780762
-1.07995414733887	-0.0284690856933594	-1.07995414733887	-0.239222407341003	-0.619946956634521	0.930295467376709	-0.619946956634521	1.2733006477356	-1.07995414733887	-0.0124690532684326	-1.07995414733887	0.0144689083099365	-1.07995414733887	-0.195659279823303	-1.07995414733887	-0.160533666610718	-1.07995414733887	0.00953125953674316	-1.07995414733887	0.0240316390991211
-1.08995413780212	-0.0451569557189941	-1.08995413780212	-0.246034979820251	-0.609946966171265	0.962483406066895	-0.609946966171265	1.326176404953	-1.08995413780212	-0.0209066867828369	-1.08995413780212	0.00390625	-1.08995413780212	-0.209034442901611	-1.08995413780212	-0.173158884048462	-1.08995413780212	0.00246882438659668	-1.08995413780212	0.0157814025878906
-1.09995436668396	-0.0622197389602661	-1.09995436668396	-0.252410173416138	-0.599946737289429	0.996546506881714	-0.599946737289429	1.3834273815155	-1.09995436668396	-0.0292816162109375	-1.09995436668396	-0.0052187442779541	-1.09995436668396	-0.219659686088562	-1.09995436668396	-0.18765914440155	-1.09995436668396	-0.00378131866455078	-1.09995436668396	0.00815629959106445
-1.1099545955658	-0.0773448944091797	-1.1099545955658	-0.260285258293152	-0.589946508407593	1.03492212295532	-0.589946508407593	1.44305324554443	-1.1099545955658	-0.036531925201416	-1.1099545955658	-0.0150940418243408	-1.1099545955658	-0.23122227191925	-1.1099545955658	-0.197409272193909	-1.1099545955658	-0.00965642929077148	-1.1099545955658	0.000906229019165039
-1.11995458602905	-0.0929701328277588	-1.11995458602905	-0.267535328865051	-0.579946517944336	1.07504773139954	-0.579946517944336	1.50361680984497	-1.11995458602905	-0.0440943241119385	-1.11995458602905	-0.0239691734313965	-1.11995458602905	-0.241847515106201	-1.11995458602905	-0.209221959114075	-1.11995458602905	-0.0149064064025879	-1.11995458602905	-0.0058438777923584
-1.12995481491089	-0.107782959938049	-1.12995481491089	-0.275035500526428	-0.5699462890625	1.1150484085083	-0.5699462890625	1.563805103302	-1.12995481491089	-0.0510320663452148	-1.12995481491089	-0.0326566696166992	-1.12995481491089	-0.254285216331482	-1.12995481491089	-0.224034667015076	-1.12995481491089	-0.0205941200256348	-1.12995481491089	-0.0120315551757813
-1.13995504379272	-0.122533082962036	-1.13995504379272	-0.282348036766052	-0.559946060180664	1.1579864025116	-0.559946060180664	1.62174344062805	-1.13995504379272	-0.0585947036743164	-1.13995504379272	-0.0404069423675537	-1.13995504379272	-0.262785315513611	-1.13995504379272	-0.233097314834595	-1.13995504379272	-0.0255942344665527	-1.13995504379272	-0.0181565284729004
-1.14995503425598	-0.137845873832703	-1.14995503425598	-0.290098190307617	-0.549945831298828	1.19967460632324	-0.549945831298828	1.68221235275269	-1.14995503425598	-0.0650322437286377	-1.14995503425598	-0.0481569766998291	-1.14995503425598	-0.273097991943359	-1.14995503425598	-0.244035005569458	-1.14995503425598	-0.0307817459106445	-1.14995503425598	-0.0241565704345703
-1.15995526313782	-0.153283596038818	-1.15995526313782	-0.297410845756531	-0.539945840835571	1.24198770523071	-0.539945840835571	1.72971487045288	-1.15995526313782	-0.0710948705673218	-1.15995526313782	-0.0554071664810181	-1.15995526313782	-0.285473108291626	-1.15995526313782	-0.25341010093689	-1.15995526313782	-0.0356569290161133	-1.15995526313782	-0.0303442478179932
-1.16995549201965	-0.168658852577209	-1.16995549201965	-0.305160880088806	-0.529945611953735	1.28423833847046	-0.529945611953735	1.77471399307251	-1.16995549201965	-0.0777825117111206	-1.16995549201965	-0.0628447532653809	-1.16995549201965	-0.295535802841187	-1.16995549201965	-0.265035271644592	-1.16995549201965	-0.0405943393707275	-1.16995549201965	-0.0361568927764893
-1.17995548248291	-0.185034155845642	-1.17995548248291	-0.31247353553772	-0.519945383071899	1.32698893547058	-0.519945383071899	1.82096481323242	-1.17995548248291	-0.0842825174331665	-1.17995548248291	-0.0697823762893677	-1.17995548248291	-0.307723522186279	-1.17995548248291	-0.275223016738892	-1.17995548248291	-0.0452194213867188	-1.17995548248291	-0.0414068698883057
-1.18995571136475	-0.203471899032593	-1.18995571136475	-0.320723652839661	-0.509945392608643	1.37080216407776	-0.509945392608643	1.86596632003784	-1.18995571136475	-0.0912826061248779	-1.18995571136475	-0.0775324106216431	-1.18995571136475	-0.316911101341248	-1.18995571136475	-0.287098169326782	-1.18995571136475	-0.0504070520401001	-1.18995571136475	-0.047344446182251
-1.19995594024658	-0.223784685134888	-1.19995594024658	-0.328848838806152	-0.499945163726807	1.41561532020569	-0.499945163726807	1.91034078598022	-1.19995594024658	-0.0985952615737915	-1.19995594024658	-0.0839700698852539	-1.19995594024658	-0.329536318778992	-1.19995594024658	-0.296910762786865	-1.19995594024658	-0.0553445816040039	-1.19995594024658	-0.0532821416854858
-1.20995593070984	-0.245784997940063	-1.20995593070984	-0.338473916053772	-0.489944934844971	1.46467852592468	-0.489944934844971	1.95159196853638	-1.20995593070984	-0.105157852172852	-1.20995593070984	-0.0913451910018921	-1.20995593070984	-0.340598940849304	-1.20995593070984	-0.307098507881165	-1.20995593070984	-0.0605322122573853	-1.20995593070984	-0.0593446493148804
-1.21995615959167	-0.270410418510437	-1.21995615959167	-0.348349094390869	-0.479944944381714	1.51574182510376	-0.479944944381714	1.99784278869629	-1.21995615959167	-0.113595485687256	-1.21995615959167	-0.099845290184021	-1.21995615959167	-0.353349208831787	-1.21995615959167	-0.320536136627197	-1.21995615959167	-0.0665322542190552	-1.21995615959167	-0.0663447380065918
-1.22995638847351	-0.298410773277283	-1.22995638847351	-0.359849214553833	-0.469944715499878	1.57124280929565	-0.469944715499878	2.04534292221069	-1.22995638847351	-0.122783184051514	-1.22995638847351	-0.108282923698425	-1.22995638847351	-0.366161823272705	-1.22995638847351	-0.332098841667175	-1.22995638847351	-0.073469877243042	-1.22995638847351	-0.07371985912323
-1.23995661735535	-0.331536293029785	-1.23995661735535	-0.372411966323853	-0.459944486618042	1.63283824920654	-0.459944486618042	2.09409475326538	-1.23995661735535	-0.132470846176147	-1.23995661735535	-0.117720603942871	-1.23995661735535	-0.380224585533142	-1.23995661735535	-0.347036600112915	-1.23995661735535	-0.0806574821472168	-1.23995661735535	-0.082282543182373
-1.2499566078186	-0.369911909103394	-1.2499566078186	-0.386974692344666	-0.449944496154785	1.69721364974976	-0.449944496154785	2.15347051620483	-1.2499566078186	-0.143720984458923	-1.2499566078186	-0.128720760345459	-1.2499566078186	-0.396662354469299	-1.2499566078186	-0.361724257469177	-1.2499566078186	-0.0894701480865479	-1.2499566078186	-0.0915951728820801
-1.25995683670044	-0.414162635803223	-1.25995683670044	-0.403974890708923	-0.439944267272949	1.770339012146	-0.439944267272949	2.21409559249878	-1.25995683670044	-0.15609610080719	-1.25995683670044	-0.140158414840698	-1.25995683670044	-0.413475036621094	-1.25995683670044	-0.376474499702454	-1.25995683670044	-0.0995328426361084	-1.25995683670044	-0.102657794952393
-1.26995706558228	-0.465725898742676	-1.26995706558228	-0.423412799835205	-0.429944038391113	1.84096574783325	-0.429944038391113	2.28097200393677	-1.26995706558228	-0.169908881187439	-1.26995706558228	-0.153846144676208	-1.26995706558228	-0.433412909507751	-1.26995706558228	-0.39472484588623	-1.26995706558228	-0.111407995223999	-1.26995706558228	-0.11603307723999
-1.27995705604553	-0.525726795196533	-1.27995705604553	-0.445600628852844	-0.419944047927856	1.92159175872803	-0.419944047927856	2.34784841537476	-1.27995705604553	-0.186034083366394	-1.27995705604553	-0.169033885002136	-1.27995705604553	-0.455038189888	-1.27995705604553	-0.413225054740906	-1.27995705604553	-0.125470638275146	-1.27995705604553	-0.131158232688904
-1.28995728492737	-0.59479033946991	-1.28995728492737	-0.470913529396057	-0.409943819046021	2.00409412384033	-0.409943819046021	2.42159843444824	-1.28995728492737	-0.205034375190735	-1.28995728492737	-0.187284111976624	-1.28995728492737	-0.478476047515869	-1.28995728492737	-0.435787916183472	-1.28995728492737	-0.141595959663391	-1.28995728492737	-0.148408532142639
-1.2999575138092	-0.675041556358337	-1.2999575138092	-0.500913977622986	-0.399943590164185	2.08534479141235	-0.399943590164185	2.50660181045532	-1.2999575138092	-0.226659774780273	-1.2999575138092	-0.206721901893616	-1.2999575138092	-0.506039023399353	-1.2999575138092	-0.460413336753845	-1.2999575138092	-0.160533666610718	-1.2999575138092	-0.168721318244934
-1.30995750427246	-0.76723051071167	-1.30995750427246	-0.535539507865906	-0.389943599700928	2.17472076416016	-0.389943599700928	2.58535146713257	-1.30995750427246	-0.25159764289856	-1.30995750427246	-0.230222344398499	-1.30995750427246	-0.536476969718933	-1.30995750427246	-0.487163662910461	-1.30995750427246	-0.18347156047821	-1.30995750427246	-0.192471742630005
-1.3199577331543	-0.873544573783875	-1.3199577331543	-0.575727581977844	-0.379943370819092	2.26284742355347	-0.379943370819092	2.67285346984863	-1.3199577331543	-0.280723094940186	-1.3199577331543	-0.257347702980042	-1.3199577331543	-0.571290016174316	-1.3199577331543	-0.517664194107056	-1.3199577331543	-0.208534479141235	-1.3199577331543	-0.220159649848938
-1.32995796203613	-0.996421456336975	-1.32995796203613	-0.621853232383728	-0.369943141937256	2.348473072052	-0.369943141937256	2.75785446166992	-1.32995796203613	-0.314973592758179	-1.32995796203613	-0.288223147392273	-1.32995796203613	-0.612915635108948	-1.32995796203613	-0.55416476726532	-1.32995796203613	-0.238347411155701	-1.32995796203613	-0.251847624778748
-1.33995795249939	-1.13823616504669	-1.33995795249939	-0.674604058265686	-0.359943151473999	2.43284940719604	-0.359943151473999	2.83910512924194	-1.33995795249939	-0.354661703109741	-1.33995795249939	-0.325473785400391	-1.33995795249939	-0.659978866577148	-1.33995795249939	-0.595040321350098	-1.33995795249939	-0.273597955703735	-1.33995795249939	-0.289473176002502
-1.34995818138123	-1.30305123329163	-1.34995818138123	-0.734792470932007	-0.349942922592163	2.51785039901733	-0.349942922592163	2.92473316192627	-1.34995818138123	-0.400974869728088	-1.34995818138123	-0.368536949157715	-1.34995818138123	-0.715479731559753	-1.34995818138123	-0.642041087150574	-1.34995818138123	-0.314536094665527	-1.34995818138123	-0.333036303520203
-1.35995841026306	-1.49386668205261	-1.35995841026306	-0.804418563842773	-0.339942693710327	2.59847640991211	-0.339942693710327	3.00160884857178	-1.35995841026306	-0.456350803375244	-1.35995841026306	-0.420662760734558	-1.35995841026306	-0.779105663299561	-1.35995841026306	-0.696854472160339	-1.35995841026306	-0.362224340438843	-1.35995841026306	-0.385162115097046
-1.36995840072632	-1.71449494361877	-1.36995840072632	-0.883419752120972	-0.329942464828491	2.67222881317139	-0.329942464828491	3.071608543396	-1.36995840072632	-0.520851731300354	-1.36995840072632	-0.480476140975952	-1.36995840072632	-0.853731870651245	-1.36995840072632	-0.760042905807495	-1.36995840072632	-0.41860020160675	-1.36995840072632	-0.445288062095642
-1.37995862960815	-1.96971774101257	-1.37995862960815	-0.974358677864075	-0.319942474365234	2.74160385131836	-0.319942474365234	3.13848495483398	-1.37995862960815	-0.597415447235107	-1.37995862960815	-0.552164673805237	-1.37995862960815	-0.942170739173889	-1.37995862960815	-0.83523154258728	-1.37995862960815	-0.484288692474365	-1.37995862960815	-0.515476703643799
-1.38995885848999	-2.26284742355347	-1.38995885848999	-1.07648515701294	-0.309942245483398	2.80285596847534	-0.309942245483398	3.1959867477417	-1.38995885848999	-0.688104271888733	-1.38995885848999	-0.637166023254395	-1.38995885848999	-1.04548478126526	-1.38995885848999	-0.921857833862305	-1.38995885848999	-0.559852361679077	-1.38995885848999	-0.596102833747864
-1.39995884895325	-2.60160207748413	-1.39995884895325	-1.19161200523376	-0.299942016601563	2.856605052948	-0.299942016601563	3.24661254882813	-1.39995884895325	-0.794230937957764	-1.39995884895325	-0.736917495727539	-1.39995884895325	-1.16654908657074	-1.39995884895325	-1.02604699134827	-1.39995884895325	-0.646478652954102	-1.39995884895325	-0.689104318618774
-1.40995907783508	-2.98348307609558	-1.40995907783508	-1.31905150413513	-0.289942026138306	2.89660692214966	-0.289942026138306	3.2853627204895	-1.40995907783508	-0.916982769966125	-1.40995907783508	-0.852981805801392	-1.40995907783508	-1.30917620658875	-1.40995907783508	-1.14817380905151	-1.40995907783508	-0.744042634963989	-1.40995907783508	-0.793605923652649
-1.41995930671692	-3.40786457061768	-1.41995930671692	-1.45730352401733	-0.27994179725647	2.9334831237793	-0.27994179725647	3.31348896026611	-1.41995930671692	-1.05754745006561	-1.41995930671692	-0.987296342849731	-1.41995930671692	-1.47411632537842	-1.41995930671692	-1.28867602348328	-1.41995930671692	-0.851544260978699	-1.41995930671692	-0.909607648849487
-1.42995929718018	-3.88099670410156	-1.42995929718018	-1.60461831092834	-0.269941568374634	2.96348333358765	-0.269941568374634	3.34348917007446	-1.42995929718018	-1.2172999382019	-1.42995929718018	-1.13954877853394	-1.42995929718018	-1.66443169116974	-1.42995929718018	-1.45142841339111	-1.42995929718018	-0.966921091079712	-1.42995929718018	-1.03429710865021
-1.43995952606201	-4.39288020133972	-1.43995952606201	-1.75693321228027	-0.259941577911377	2.98535823822021	-0.259941577911377	3.35848808288574	-1.43995952606201	-1.39480257034302	-1.43995952606201	-1.3099262714386	-1.43995952606201	-1.88846707344055	-1.43995952606201	-1.63918137550354	-1.43995952606201	-1.08623540401459	-1.43995952606201	-1.16504907608032
-1.44995975494385	-4.94038820266724	-1.44995975494385	-1.91596746444702	-0.249941349029541	3.00348281860352	-0.249941349029541	3.37411403656006	-1.44995975494385	-1.5888055562973	-1.44995975494385	-1.4969916343689	-1.44995975494385	-2.13284492492676	-1.44995975494385	-1.85230958461761	-1.44995975494385	-1.20479965209961	-1.44995975494385	-1.29692602157593
-1.45995998382568	-5.51102161407471	-1.45995998382568	-2.06346869468689	-0.239941120147705	3.02348375320435	-0.239941120147705	3.38036298751831	-1.45995998382568	-1.7961837053299	-1.45995998382568	-1.6956821680069	-1.45995998382568	-2.41284966468811	-1.45995998382568	-2.09596991539001	-1.45995998382568	-1.31636393070221	-1.45995998382568	-1.42286550998688
-1.46995997428894	-6.09353065490723	-1.46995997428894	-2.19972133636475	-0.229941129684448	3.02848339080811	-0.229941129684448	3.38411331176758	-1.46995997428894	-2.01034307479858	-1.46995997428894	-1.90346717834473	-1.46995997428894	-2.72222876548767	-1.46995997428894	-2.3609733581543	-1.46995997428894	-1.41355288028717	-1.46995997428894	-1.53630471229553
-1.47996020317078	-6.65978908538818	-1.47996020317078	-2.31722354888916	-0.219940900802612	3.04223299026489	-0.219940900802612	3.38286399841309	-1.47996020317078	-2.2284722328186	-1.47996020317078	-2.11034536361694	-1.47996020317078	-3.05660963058472	-1.47996020317078	-2.64847874641418	-1.47996020317078	-1.48967909812927	-1.47996020317078	-1.62893116474152
-1.48996043205261	-7.19104766845703	-1.48996043205261	-2.41347432136536	-0.209940671920776	3.04723501205444	-0.209940671920776	3.38223934173584	-1.48996043205261	-2.43409991264343	-1.48996043205261	-2.31284856796265	-1.48996043205261	-3.41161489486694	-1.48996043205261	-2.95910835266113	-1.48996043205261	-1.5403048992157	-1.48996043205261	-1.69611978530884
-1.49996042251587	-7.6666796207428	-1.49996042251587	-2.49035120010376	-0.19994068145752	3.04785966873169	-0.19994068145752	3.38536500930786	-1.49996042251587	-2.62347817420959	-1.49996042251587	-2.49410033226013	-1.49996042251587	-3.79099607467651	-1.49996042251587	-3.27786326408386	-1.49996042251587	-1.56568026542664	-1.49996042251587	-1.73783898353577
-1.50996065139771	-8.06231141090393	-1.50996065139771	-2.54847645759583	-0.189940452575684	3.05410861968994	-0.189940452575684	3.38973999023438	-1.50996065139771	-2.79098033905029	-1.50996065139771	-2.64847874641418	-1.50996065139771	-4.1691267490387	-1.50996065139771	-3.61224293708801	-1.50996065139771	-1.56680524349213	-1.50996065139771	-1.74721479415894
-1.51996088027954	-8.34544062614441	-1.51996088027954	-2.56785154342651	-0.179940223693848	3.06660890579224	-0.179940223693848	3.39349031448364	-1.51996088027954	-2.91660785675049	-1.51996088027954	-2.7659797668457	-1.51996088027954	-4.54975724220276	-1.51996088027954	-3.93787264823914	-1.51996088027954	-1.54986751079559	-1.51996088027954	-1.73721432685852
-1.5299608707428	-8.51106762886047	-1.5299608707428	-2.58285164833069	-0.169940233230591	3.07785987854004	-0.169940233230591	3.38973999023438	-1.5299608707428	-3.00660848617554	-1.5299608707428	-2.85098075866699	-1.5299608707428	-4.91288781166077	-1.5299608707428	-4.24787759780884	-1.5299608707428	-1.5202419757843	-1.5299608707428	-1.70783877372742
-1.53996109962463	-8.55169296264648	-1.53996109962463	-2.57910251617432	-0.159940004348755	3.08348417282104	-0.159940004348755	3.40224027633667	-1.53996109962463	-3.04910898208618	-1.53996109962463	-2.89098143577576	-1.53996109962463	-5.25164246559143	-1.53996109962463	-4.53538179397583	-1.53996109962463	-1.48386645317078	-1.53996109962463	-1.66721343994141
-1.54996132850647	-8.48106741905212	-1.54996132850647	-2.56160140037537	-0.149939775466919	3.10410976409912	-0.149939775466919	3.40411424636841	-1.54996132850647	-3.06223511695862	-1.54996132850647	-2.89660692214966	-1.54996132850647	-5.54789781570435	-1.54996132850647	-4.78726148605347	-1.54996132850647	-1.44524085521698	-1.54996132850647	-1.62471294403076
-1.55996131896973	-8.31794023513794	-1.55996131896973	-2.55222678184509	-0.139939785003662	3.11473608016968	-0.139939785003662	3.42161417007446	-1.55996131896973	-3.03723454475403	-1.55996131896973	-2.87223219871521	-1.55996131896973	-5.78915119171143	-1.55996131896973	-4.98726367950439	-1.55996131896973	-1.40755271911621	-1.55996131896973	-1.58346176147461
-1.56996154785156	-8.08606147766113	-1.56996154785156	-2.53347635269165	-0.129939556121826	3.13410997390747	-0.129939556121826	3.43536376953125	-1.56996154785156	-2.99223303794861	-1.56996154785156	-2.82785534858704	-1.56996154785156	-5.97290396690369	-1.56996154785156	-5.13789176940918	-1.56996154785156	-1.37292718887329	-1.56996154785156	-1.54471158981323
-1.5799617767334	-7.82105684280396	-1.5799617767334	-2.52785086631775	-0.11993932723999	3.16223621368408	-0.11993932723999	3.4528660774231	-1.5799617767334	-2.93723225593567	-1.5799617767334	-2.77598023414612	-1.5799617767334	-6.09478116035461	-1.5799617767334	-5.23664236068726	-1.5799617767334	-1.34205174446106	-1.5799617767334	-1.50783538818359
-1.58996176719666	-7.54730343818665	-1.58996176719666	-2.51285076141357	-0.109939098358154	3.19161176681519	-0.109939098358154	3.4697413444519	-1.58996176719666	-2.87973165512085	-1.58996176719666	-2.71722912788391	-1.58996176719666	-6.16040706634521	-1.58996176719666	-5.28539299964905	-1.58996176719666	-1.31567645072937	-1.58996176719666	-1.47658467292786
-1.59996199607849	-7.28667378425598	-1.59996199607849	-2.5159764289856	-0.0999391078948975	3.22473764419556	-0.0999391078948975	3.50099086761475	-1.59996199607849	-2.81973123550415	-1.59996199607849	-2.65722870826721	-1.59996199607849	-6.17603182792664	-1.59996199607849	-5.2972686290741	-1.59996199607849	-1.29430103302002	-1.59996199607849	-1.45408511161804
-1.60996222496033	-7.03667044639587	-1.60996222496033	-2.51910090446472	-0.0899391174316406	3.26536178588867	-0.0899391174316406	3.52849245071411	-1.60996222496033	-2.76410460472107	-1.60996222496033	-2.60660290718079	-1.60996222496033	-6.15103125572205	-1.60996222496033	-5.27789354324341	-1.60996222496033	-1.27792572975159	-1.60996222496033	-1.43345952033997
-1.61996221542358	-6.8122923374176	-1.61996221542358	-2.52972602844238	-0.0799388885498047	3.31473827362061	-0.0799388885498047	3.56661796569824	-1.61996221542358	-2.71785378456116	-1.61996221542358	-2.55972623825073	-1.61996221542358	-6.10040545463562	-1.61996221542358	-5.24164319038391	-1.61996221542358	-1.26711320877075	-1.61996221542358	-1.42158389091492
-1.62996244430542	-6.60728931427002	-1.62996244430542	-2.55660176277161	-0.0699386596679688	3.36473941802979	-0.0699386596679688	3.6078667640686	-1.62996244430542	-2.68160343170166	-1.62996244430542	-2.52472639083862	-1.62996244430542	-6.03728055953979	-1.62996244430542	-5.19664168357849	-1.62996244430542	-1.26211309432983	-1.62996244430542	-1.41220927238464
-1.63996267318726	-6.43041133880615	-1.63996267318726	-2.57972717285156	-0.0599384307861328	3.42161417007446	-0.0599384307861328	3.6622428894043	-1.63996267318726	-2.65722870826721	-1.63996267318726	-2.49722599983215	-1.63996267318726	-5.97477912902832	-1.63996267318726	-5.15601634979248	-1.63996267318726	-1.26442563533783	-1.63996267318726	-1.41220927238464
-1.64996266365051	-6.27165913581848	-1.64996266365051	-2.61785268783569	-0.0499382019042969	3.48098993301392	-0.0499382019042969	3.71161937713623	-1.64996266365051	-2.64222860336304	-1.64996266365051	-2.48222589492798	-1.64996266365051	-5.91665267944336	-1.64996266365051	-5.12101650238037	-1.64996266365051	-1.27211320400238	-1.64996266365051	-1.42095923423767
-1.63996267318726	-5.90227842330933	-1.63996267318726	-2.34159827232361	-0.0399379730224609	3.5491156578064	-0.0399379730224609	3.77599477767944	-1.63996267318726	-2.40785002708435	-1.63996267318726	-2.26722240447998	-1.63996267318726	-5.17664194107056	-1.63996267318726	-4.46475625038147	-1.63996267318726	-1.18192434310913	-1.63996267318726	-1.32033228874207
-1.62996244430542	-5.62039852142334	-1.62996244430542	-2.15222001075745	-0.0299382209777832	3.61974239349365	-0.0299382209777832	3.84349584579468	-1.62996244430542	-2.23847150802612	-1.62996244430542	-2.10847020149231	-1.62996244430542	-4.67788457870483	-1.62996244430542	-4.02662396430969	-1.62996244430542	-1.1152982711792	-1.62996244430542	-1.24658226966858
-1.61996221542358	-5.37789463996887	-1.61996221542358	-2.00346827507019	-0.0199379920959473	3.69911909103394	-0.0199379920959473	3.91599655151367	-1.61996221542358	-2.10222005844116	-1.61996221542358	-1.98596835136414	-1.61996221542358	-4.27850365638733	-1.61996221542358	-3.68599414825439	-1.61996221542358	-1.06085991859436	-1.61996221542358	-1.18595600128174
-1.60996222496033	-5.15789151191711	-1.60996222496033	-1.88409209251404	-0.00993776321411133	3.78536939620972	-0.00993776321411133	3.99412393569946	-1.60996222496033	-1.9897186756134	-1.60996222496033	-1.87471628189087	-1.60996222496033	-3.9416229724884	-1.60996222496033	-3.39223980903625	-1.60996222496033	-1.01492178440094	-1.60996222496033	-1.13470554351807
-1.59996199607849	-4.95413899421692	-1.59996199607849	-1.78284049034119	6.24656677246094E-05	3.87849569320679	6.24656677246094E-05	4.08287525177002	-1.59996199607849	-1.88721656799316	-1.59996199607849	-1.77971482276917	-1.59996199607849	-3.64536881446838	-1.59996199607849	-3.1359851360321	-1.59996199607849	-0.974608659744263	-1.59996199607849	-1.08845472335815
-1.58996176719666	-4.76101040840149	-1.58996176719666	-1.692214012146	0.0100626945495605	3.97599697113037	0.0100626945495605	4.1816258430481	-1.58996176719666	-1.79033994674683	-1.58996176719666	-1.69283866882324	-1.58996176719666	-3.37348937988281	-1.58996176719666	-2.90035724639893	-1.58996176719666	-0.938233137130737	-1.58996176719666	-1.04845404624939
-1.5799617767334	-4.56913232803345	-1.5799617767334	-1.61096215248108	0.0200629234313965	4.07224893569946	0.0200629234313965	4.28162813186646	-1.5799617767334	-1.69721364974976	-1.5799617767334	-1.61033749580383	-1.5799617767334	-3.11661005020142	-1.5799617767334	-2.68347859382629	-1.5799617767334	-0.904795050621033	-1.5799617767334	-1.01345300674438
-1.56996154785156	-4.37662959098816	-1.56996154785156	-1.54721140861511	0.0300631523132324	4.18475151062012	0.0300631523132324	4.39850568771362	-1.56996154785156	-1.61533713340759	-1.56996154785156	-1.52721047401428	-1.56996154785156	-2.87598133087158	-1.56996154785156	-2.47535109519958	-1.56996154785156	-0.873419642448425	-1.56996154785156	-0.979702472686768
-1.55996131896973	-4.18287634849548	-1.55996131896973	-1.47096037864685	0.0400629043579102	4.29912805557251	0.0400629043579102	4.51663255691528	-1.55996131896973	-1.52846097946167	-1.55996131896973	-1.45033478736877	-1.55996131896973	-2.64472842216492	-1.55996131896973	-2.27847218513489	-1.55996131896973	-0.84360671043396	-1.55996131896973	-0.945327281951904
-1.54996132850647	-3.98224830627441	-1.54996132850647	-1.40658378601074	0.0500631332397461	4.40975427627563	0.0500631332397461	4.64413404464722	-1.54996132850647	-1.44595980644226	-1.54996132850647	-1.37033343315125	-1.54996132850647	-2.42222428321838	-1.54996132850647	-2.08971977233887	-1.54996132850647	-0.814043760299683	-1.54996132850647	-0.912826061248779
-1.53996109962463	-3.77412080764771	-1.53996109962463	-1.34283304214478	0.060063362121582	4.53225612640381	0.060063362121582	4.77663516998291	-1.53996109962463	-1.36220812797546	-1.53996109962463	-1.29220724105835	-1.53996109962463	-2.20972180366516	-1.53996109962463	-1.90846681594849	-1.53996109962463	-0.784793257713318	-1.53996109962463	-0.878450870513916
-1.5299608707428	-3.55536699295044	-1.5299608707428	-1.27970695495605	0.070063591003418	4.65350866317749	0.070063591003418	4.91601228713989	-1.5299608707428	-1.27908229827881	-1.5299608707428	-1.21595621109009	-1.5299608707428	-1.99971795082092	-1.5299608707428	-1.72783851623535	-1.5299608707428	-0.755042791366577	-1.5299608707428	-0.843451023101807
-1.51996088027954	-3.33036303520203	-1.51996088027954	-1.21408104896545	0.0800638198852539	4.78788614273071	0.0800638198852539	5.06226539611816	-1.51996088027954	-1.19408130645752	-1.51996088027954	-1.13595485687256	-1.51996088027954	-1.80346488952637	-1.51996088027954	-1.55596137046814	-1.51996088027954	-0.724417328834534	-1.51996088027954	-0.807199478149414
-1.50996065139771	-3.09285998344421	-1.50996065139771	-1.15595579147339	0.0900640487670898	4.91226196289063	0.0900640487670898	5.21601676940918	-1.50996065139771	-1.10845446586609	-1.50996065139771	-1.05470418930054	-1.50996065139771	-1.61221265792847	-1.50996065139771	-1.39595866203308	-1.50996065139771	-0.693041920661926	-1.50996065139771	-0.773448944091797
-1.49996042251587	-2.85348176956177	-1.49996042251587	-1.09595417976379	0.100063800811768	5.04539012908936	0.100063800811768	5.37226915359497	-1.49996042251587	-1.02282881736755	-1.49996042251587	-0.97095251083374	-1.49996042251587	-1.43158435821533	-1.49996042251587	-1.23595714569092	-1.49996042251587	-0.660103917121887	-1.49996042251587	-0.732823610305786
-1.48996043205261	-2.60597705841064	-1.48996043205261	-1.02970361709595	0.110064029693604	5.17976760864258	0.110064029693604	5.53789615631104	-1.48996043205261	-0.940327644348145	-1.48996043205261	-0.892826318740845	-1.48996043205261	-1.26283168792725	-1.48996043205261	-1.08595371246338	-1.48996043205261	-0.625665783882141	-1.48996043205261	-0.689698457717896
-1.47996020317078	-2.36222386360168	-1.47996020317078	-0.96845269203186	0.120064258575439	5.30789375305176	0.120064258575439	5.69852352142334	-1.47996020317078	-0.853450298309326	-1.47996020317078	-0.807825326919556	-1.47996020317078	-1.09720468521118	-1.47996020317078	-0.951577425003052	-1.47996020317078	-0.589165329933167	-1.47996020317078	-0.649073123931885
-1.46995997428894	-2.1209704875946	-1.46995997428894	-0.902200937271118	0.130064487457275	5.42602062225342	0.130064487457275	5.84915161132813	-1.46995997428894	-0.770324468612671	-1.46995997428894	-0.731574296951294	-1.46995997428894	-0.94595193862915	-1.46995997428894	-0.815324783325195	-1.46995997428894	-0.550664663314819	-1.46995997428894	-0.600321292877197
-1.45995998382568	-1.88721656799316	-1.45995998382568	-0.835325717926025	0.140064716339111	5.54039716720581	0.140064716339111	5.99852800369263	-1.45995998382568	-0.687823295593262	-1.45995998382568	-0.652822256088257	-1.45995998382568	-0.804075002670288	-1.45995998382568	-0.694073438644409	-1.45995998382568	-0.509414076805115	-1.45995998382568	-0.556571483612061
-1.44995975494385	-1.65783762931824	-1.44995975494385	-0.761574506759644	0.150064945220947	5.64102411270142	0.150064945220947	6.1335301399231	-1.44995975494385	-0.606571435928345	-1.44995975494385	-0.573446750640869	-1.44995975494385	-0.673447847366333	-1.44995975494385	-0.58157205581665	-1.44995975494385	-0.466788411140442	-1.44995975494385	-0.503445863723755
-1.43995952606201	-1.44345998764038	-1.43995952606201	-0.699073076248169	0.160064697265625	5.72602510452271	0.160064697265625	6.24978303909302	-1.43995952606201	-0.525945425033569	-1.43995952606201	-0.496569871902466	-1.43995952606201	-0.554071664810181	-1.43995952606201	-0.472195148468018	-1.43995952606201	-0.422600269317627	-1.43995952606201	-0.456569194793701
-1.42995929718018	-1.24658226966858	-1.42995929718018	-0.624072551727295	0.170064926147461	5.79540014266968	0.170064926147461	6.34790897369385	-1.42995929718018	-0.450944900512695	-1.42995929718018	-0.429694652557373	-1.42995929718018	-0.445320606231689	-1.42995929718018	-0.37531852722168	-1.42995929718018	-0.376911997795105	-1.42995929718018	-0.404694080352783
-1.41995930671692	-1.06782913208008	-1.41995930671692	-0.556571483612061	0.180065155029297	5.85665225982666	0.180065155029297	6.4310359954834	-1.41995930671692	-0.387194156646729	-1.41995930671692	-0.362193584442139	-1.41995930671692	-0.350942611694336	-1.41995930671692	-0.287191867828369	-1.41995930671692	-0.332036375999451	-1.41995930671692	-0.35531759262085
-1.40995907783508	-0.902200937271118	-1.40995907783508	-0.488444566726685	0.190065383911133	5.88977813720703	0.190065383911133	6.49041175842285	-1.40995907783508	-0.319068431854248	-1.40995907783508	-0.299067497253418	-1.40995907783508	-0.263440608978271	-1.40995907783508	-0.208439826965332	-1.40995907783508	-0.28803563117981	-1.40995907783508	-0.307817459106445
-1.39995884895325	-0.758448839187622	-1.39995884895325	-0.4203200340271	0.200065612792969	5.91852903366089	0.200065612792969	6.53478622436523	-1.39995884895325	-0.264692306518555	-1.39995884895325	-0.244066715240479	-1.39995884895325	-0.189065933227539	-1.39995884895325	-0.143439769744873	-1.39995884895325	-0.246347546577454	-1.39995884895325	-0.260317325592041
-1.38995885848999	-0.634071826934814	-1.38995885848999	-0.364692211151123	0.210065841674805	5.94290256500244	0.210065841674805	6.56416177749634	-1.38995885848999	-0.215940475463867	-1.38995885848999	-0.198221802711487	-1.38995885848999	-0.122814178466797	-1.38995885848999	-0.0770324468612671	-1.38995885848999	-0.208159446716309	-1.38995885848999	-0.223097205162048
-1.37995862960815	-0.52094578742981	-1.37995862960815	-0.309066772460938	0.220065593719482	5.94602823257446	0.220065593719482	6.57478809356689	-1.37995862960815	-0.172283887863159	-1.37995862960815	-0.155471086502075	-1.37995862960815	-0.0617196559906006	-1.37995862960815	-0.0262191295623779	-1.37995862960815	-0.17397141456604	-1.37995862960815	-0.187596678733826
-1.36995840072632	-0.427193641662598	-1.36995840072632	-0.263440608978271	0.230065822601318	5.94915390014648	0.230065822601318	6.5804123878479	-1.36995840072632	-0.134408354759216	-1.36995840072632	-0.118283033370972	-1.36995840072632	-0.0149064064025879	-1.36995840072632	0.0184066295623779	-1.36995840072632	-0.143345952033997	-1.36995840072632	-0.155783653259277
-1.35995841026306	-0.345942974090576	-1.35995841026306	-0.226847290992737	0.240066051483154	5.94852924346924	0.240066051483154	6.58353805541992	-1.35995841026306	-0.102095365524292	-1.35995841026306	-0.0869700908660889	-1.35995841026306	0.0279066562652588	-1.35995841026306	0.0593445301055908	-1.35995841026306	-0.117033004760742	-1.35995841026306	-0.128158211708069
-1.34995818138123	-0.278441905975342	-1.34995818138123	-0.189909219741821	0.25006628036499	5.94290256500244	0.25006628036499	6.56978845596313	-1.34995818138123	-0.0739073753356934	-1.34995818138123	-0.0594072341918945	-1.34995818138123	0.0654697418212891	-1.34995818138123	0.0948452949523926	-1.34995818138123	-0.0943452119827271	-1.34995818138123	-0.104220390319824
-1.33995795249939	-0.214066505432129	-1.33995795249939	-0.158658742904663	0.260066509246826	5.9354043006897	0.260066509246826	6.56291246414185	-1.33995795249939	-0.0499695539474487	-1.33995795249939	-0.0360944271087646	-1.33995795249939	0.0973451137542725	-1.33995795249939	0.125033140182495	-1.33995795249939	-0.0745323896408081	-1.33995795249939	-0.0830950736999512
-1.32995796203613	-0.16218900680542	-1.32995796203613	-0.130283236503601	0.270066738128662	5.93102693557739	0.270066738128662	6.54728651046753	-1.32995796203613	-0.0289068222045898	-1.32995796203613	-0.0152814388275146	-1.32995796203613	0.124783039093018	-1.32995796203613	0.150408506393433	-1.32995796203613	-0.0580946207046509	-1.32995796203613	-0.0651572942733765
-1.3199577331543	-0.114783048629761	-1.3199577331543	-0.105157852172852	0.280066967010498	5.92915296554565	0.280066967010498	6.52916193008423	-1.3199577331543	-0.0106563568115234	-1.3199577331543	0.00315618515014648	-1.3199577331543	0.150846004486084	-1.3199577331543	0.175283908843994	-1.3199577331543	-0.0425319671630859	-1.3199577331543	-0.0488444566726685
-1.30995750427246	-0.0720949172973633	-1.30995750427246	-0.083032488822937	0.290066719055176	5.9229040145874	0.290066719055176	6.51728630065918	-1.30995750427246	0.00659394264221191	-1.30995750427246	0.0187814235687256	-1.30995750427246	0.175534009933472	-1.30995750427246	0.196346759796143	-1.30995750427246	-0.0290317535400391	-1.30995750427246	-0.0347816944122314
-1.2999575138092	-0.0330941677093506	-1.2999575138092	-0.0627822875976563	0.300066947937012	5.92665195465088	0.300066947937012	6.50978803634644	-1.2999575138092	0.0205941200256348	-1.2999575138092	0.0329692363739014	-1.2999575138092	0.195659160614014	-1.2999575138092	0.215659618377686	-1.2999575138092	-0.0177814960479736	-1.2999575138092	-0.0226566791534424
-1.28995728492737	0.00278139114379883	-1.28995728492737	-0.0439693927764893	0.310067176818848	5.93227863311768	0.310067176818848	6.50166273117065	-1.28995728492737	0.034031867980957	-1.28995728492737	0.0461568832397461	-1.28995728492737	0.213721990585327	-1.28995728492737	0.233784914016724	-1.28995728492737	-0.00634384155273438	-1.28995728492737	-0.0112814903259277
-1.27995705604553	0.0358443260192871	-1.27995705604553	-0.0272817611694336	0.320067405700684	5.94352722167969	0.320067405700684	6.50666236877441	-1.27995705604553	0.0461568832397461	-1.27995705604553	0.0579071044921875	-1.27995705604553	0.231847286224365	-1.27995705604553	0.250535011291504	-1.27995705604553	0.00309371948242188	-1.27995705604553	-0.00109386444091797
-1.26995706558228	0.066157341003418	-1.26995706558228	-0.0119063854217529	0.33006763458252	5.9604024887085	0.33006763458252	6.51353597640991	-1.26995706558228	0.0575320720672607	-1.26995706558228	0.0687198638916016	-1.26995706558228	0.24684739112854	-1.26995706558228	0.263847827911377	-1.26995706558228	0.0115938186645508	-1.26995706558228	0.00815629959106445
-1.25995683670044	0.0947201251983643	-1.25995683670044	0.00103116035461426	0.340067863464355	5.98415374755859	0.340067863464355	6.5204119682312	-1.25995683670044	0.0669698715209961	-1.25995683670044	0.0789074897766113	-1.25995683670044	0.26109766960144	-1.25995683670044	0.279035568237305	-1.25995683670044	0.0195314884185791	-1.25995683670044	0.0167815685272217
-1.2499566078186	0.120283126831055	-1.2499566078186	0.01340651512146	0.350067615509033	6.01040363311768	0.350067615509033	6.54603719711304	-1.2499566078186	0.0771574974060059	-1.2499566078186	0.088282585144043	-1.2499566078186	0.274097919464111	-1.2499566078186	0.293223142623901	-1.2499566078186	0.0269067287445068	-1.2499566078186	0.0242190361022949
-1.23995661735535	0.143908500671387	-1.23995661735535	0.025531530380249	0.360067844390869	6.04603052139282	0.360067844390869	6.57103776931763	-1.23995661735535	0.085282564163208	-1.23995661735535	0.0974078178405762	-1.23995661735535	0.287160634994507	-1.23995661735535	0.304848432540894	-1.23995661735535	0.0332818031311035	-1.23995661735535	0.0311567783355713
-1.22995638847351	0.165221214294434	-1.22995638847351	0.0363442897796631	0.370068073272705	6.08227968215942	0.370068073272705	6.60103797912598	-1.22995638847351	0.0938451290130615	-1.22995638847351	0.106157779693604	-1.22995638847351	0.299598217010498	-1.22995638847351	0.316848516464233	-1.22995638847351	0.0391569137573242	-1.22995638847351	0.037531852722168
-1.21995615959167	0.186096668243408	-1.21995615959167	0.0462193489074707	0.380068302154541	6.1266565322876	0.380068302154541	6.63978815078735	-1.21995615959167	0.100970268249512	-1.21995615959167	0.113908052444458	-1.21995615959167	0.310410976409912	-1.21995615959167	0.328598737716675	-1.21995615959167	0.0450320243835449	-1.21995615959167	0.0439069271087646
-1.20995593070984	0.205471992492676	-1.20995593070984	0.0557196140289307	0.390068531036377	6.17478132247925	0.390068531036377	6.682288646698	-1.20995593070984	0.108783006668091	-1.20995593070984	0.121283054351807	-1.20995593070984	0.321598768234253	-1.20995593070984	0.340411424636841	-1.20995593070984	0.0502195358276367	-1.20995593070984	0.049344539642334
-1.19995594024658	0.223284721374512	-1.19995594024658	0.0649697780609131	0.400068759918213	6.22540712356567	0.400068759918213	6.72541618347168	-1.19995594024658	0.116408109664917	-1.19995594024658	0.128970623016357	-1.19995594024658	0.332473754882813	-1.19995594024658	0.351911544799805	-1.19995594024658	0.0554070472717285	-1.19995594024658	0.0550944805145264
-1.18995571136475	0.242034912109375	-1.18995571136475	0.0740323066711426	0.410068511962891	6.2816596031189	0.410068511962891	6.77791595458984	-1.18995571136475	0.12328314781189	-1.18995571136475	0.136908292770386	-1.18995571136475	0.343724012374878	-1.18995571136475	0.363536834716797	-1.18995571136475	0.0602197647094727	-1.18995571136475	0.0603446960449219
-1.17995548248291	0.261410236358643	-1.17995548248291	0.0824699401855469	0.420068740844727	6.33478403091431	0.420068740844727	6.82666778564453	-1.17995548248291	0.130720615386963	-1.17995548248291	0.144658327102661	-1.17995548248291	0.352911710739136	-1.17995548248291	0.373661994934082	-1.17995548248291	0.0654697418212891	-1.17995548248291	0.0656571388244629
-1.16995549201965	0.280597925186157	-1.16995549201965	0.0911576747894287	0.430068969726563	6.39540910720825	0.430068969726563	6.88166856765747	-1.16995549201965	0.138533353805542	-1.16995549201965	0.152595996856689	-1.16995549201965	0.363599300384521	-1.16995549201965	0.385599613189697	-1.16995549201965	0.0708448886871338	-1.16995549201965	0.0711572170257568
-1.15995526313782	0.300785779953003	-1.15995526313782	0.0997202396392822	0.440069198608398	6.45166158676147	0.440069198608398	6.94041967391968	-1.15995526313782	0.146033525466919	-1.15995526313782	0.161096096038818	-1.15995526313782	0.37447452545166	-1.15995526313782	0.397349834442139	-1.15995526313782	0.0761573314666748	-1.15995526313782	0.0771574974060059
-1.14995503425598	0.321598768234253	-1.14995503425598	0.108657836914063	0.450069427490234	6.51291131973267	0.450069427490234	6.99604511260986	-1.14995503425598	0.154971122741699	-1.14995503425598	0.169971227645874	-1.14995503425598	0.385724544525146	-1.14995503425598	0.409600019454956	-1.14995503425598	0.0820324420928955	-1.14995503425598	0.083282470703125
-1.13995504379272	0.342973947525024	-1.13995504379272	0.11797046661377	0.46006965637207	6.56853675842285	0.46006965637207	7.05354452133179	-1.13995504379272	0.163408756256104	-1.13995504379272	0.178971529006958	-1.13995504379272	0.399162292480469	-1.13995504379272	0.422975301742554	-1.13995504379272	0.0881576538085938	-1.13995504379272	0.0898451805114746
-1.12995481491089	0.367036819458008	-1.12995481491089	0.127408266067505	0.470069885253906	6.62916421890259	0.470069885253906	7.10729598999023	-1.12995481491089	0.172596454620361	-1.12995481491089	0.189659118652344	-1.12995481491089	0.410725116729736	-1.12995481491089	0.436162948608398	-1.12995481491089	0.0947825908660889	-1.12995481491089	0.0972201824188232
-1.11995458602905	0.392037153244019	-1.11995458602905	0.137095928192139	0.480069637298584	6.68666362762451	0.480069637298584	7.16604709625244	-1.11995458602905	0.182658910751343	-1.11995458602905	0.199971675872803	-1.11995458602905	0.423787832260132	-1.11995458602905	0.450350522994995	-1.11995458602905	0.102407693862915	-1.11995458602905	0.105345249176025
-1.1099545955658	0.419225215911865	-1.1099545955658	0.14659595489502	0.49006986618042	6.74041509628296	0.49006986618042	7.21854686737061	-1.1099545955658	0.193409204483032	-1.1099545955658	0.211472034454346	-1.1099545955658	0.437225341796875	-1.1099545955658	0.465475797653198	-1.1099545955658	0.110407829284668	-1.1099545955658	0.113720417022705
-1.09995436668396	0.447038173675537	-1.09995436668396	0.156221151351929	0.500070095062256	6.79041624069214	0.500070095062256	7.27167367935181	-1.09995436668396	0.204909324645996	-1.09995436668396	0.223909616470337	-1.09995436668396	0.449038028717041	-1.09995436668396	0.479475975036621	-1.09995436668396	0.119282960891724	-1.09995436668396	0.12315821647644
-1.08995413780212	0.477413654327393	-1.08995413780212	0.165908813476563	0.510070323944092	6.84166669845581	0.510070323944092	7.32292413711548	-1.08995413780212	0.216909646987915	-1.08995413780212	0.237097263336182	-1.08995413780212	0.465413331985474	-1.08995413780212	0.495851278305054	-1.08995413780212	0.128345727920532	-1.08995413780212	0.132970809936523
-1.07995414733887	0.510039091110229	-1.07995414733887	0.175971508026123	0.520070552825928	6.89104318618774	0.520070552825928	7.3679256439209	-1.07995414733887	0.229597330093384	-1.07995414733887	0.251472473144531	-1.07995414733887	0.478976011276245	-1.07995414733887	0.512289047241211	-1.07995414733887	0.138533353805542	-1.07995414733887	0.143471002578735
-1.06995391845703	0.54410195350647	-1.06995391845703	0.18528413772583	0.530070781707764	6.94104433059692	0.530070781707764	7.41792678833008	-1.06995391845703	0.24378490447998	-1.06995391845703	0.266472816467285	-1.06995391845703	0.494101285934448	-1.06995391845703	0.528226852416992	-1.06995391845703	0.149595975875854	-1.06995391845703	0.155096054077148
-1.0599536895752	0.579915046691895	-1.0599536895752	0.194971799850464	0.540070533752441	6.9866681098938	0.540070533752441	7.4573016166687	-1.0599536895752	0.258472681045532	-1.0599536895752	0.283160448074341	-1.0599536895752	0.51060152053833	-1.0599536895752	0.547414541244507	-1.0599536895752	0.160971164703369	-1.0599536895752	0.16684627532959
-1.04995369911194	0.618103265762329	-1.04995369911194	0.204346895217896	0.550070762634277	7.02604532241821	0.550070762634277	7.50417709350586	-1.04995369911194	0.274035453796387	-1.04995369911194	0.300723314285278	-1.04995369911194	0.528851747512817	-1.04995369911194	0.567352294921875	-1.04995369911194	0.173033952713013	-1.04995369911194	0.179471492767334
-1.0399534702301	0.65804123878479	-1.0399534702301	0.21347188949585	0.560070991516113	7.07916975021362	0.560070991516113	7.56042718887329	-1.0399534702301	0.290535688400269	-1.0399534702301	0.319411039352417	-1.0399534702301	0.546789646148682	-1.0399534702301	0.586102724075317	-1.0399534702301	0.185846567153931	-1.0399534702301	0.19309663772583
-1.02995324134827	0.699479341506958	-1.02995324134827	0.22465968132019	0.570071220397949	7.12417125701904	0.570071220397949	7.60980367660522	-1.02995324134827	0.308660984039307	-1.02995324134827	0.338536500930786	-1.02995324134827	0.566852331161499	-1.02995324134827	0.60735297203064	-1.02995324134827	0.199159383773804	-1.02995324134827	0.207597017288208
-1.01995325088501	0.743980169296265	-1.01995325088501	0.236472368240356	0.580071449279785	7.18292236328125	0.580071449279785	7.66167879104614	-1.01995325088501	0.327911138534546	-1.01995325088501	0.360599279403687	-1.01995325088501	0.588040113449097	-1.01995325088501	0.631415843963623	-1.01995325088501	0.214034557342529	-1.01995325088501	0.223222255706787
-1.00995302200317	0.792168378829956	-1.00995302200317	0.248847484588623	0.590071678161621	7.24479913711548	0.590071678161621	7.72730588912964	-1.00995302200317	0.348536491394043	-1.00995302200317	0.383724689483643	-1.00995302200317	0.610790491104126	-1.00995302200317	0.65497875213623	-1.00995302200317	0.230534791946411	-1.00995302200317	0.24015998840332
-0.999952793121338	0.844481706619263	-0.999952793121338	0.262222766876221	0.600071430206299	7.31354951858521	0.600071430206299	7.79043197631836	-0.999952793121338	0.371161937713623	-0.999952793121338	0.4085373878479	-0.999952793121338	0.634478330612183	-0.999952793121338	0.68066668510437	-0.999952793121338	0.24797248840332	-0.999952793121338	0.258410215377808
-0.989952564239502	0.902607440948486	-0.989952564239502	0.2778480052948	0.610071659088135	7.38917589187622	0.610071659088135	7.86105871200562	-0.989952564239502	0.396162271499634	-0.989952564239502	0.436100482940674	-0.989952564239502	0.660103797912598	-0.989952564239502	0.709229469299316	-0.989952564239502	0.266722917556763	-0.989952564239502	0.278785467147827
-0.979952573776245	0.966670989990234	-0.979952573776245	0.295848369598389	0.620071887969971	7.46417760848999	0.620071887969971	7.94918298721313	-0.979952573776245	0.423600196838379	-0.979952573776245	0.465975761413574	-0.979952573776245	0.690791845321655	-0.979952573776245	0.741105079650879	-0.979952573776245	0.288223028182983	-0.979952573776245	0.301535844802856
-0.969952344894409	1.04067206382751	-0.969952344894409	0.317661046981812	0.630072116851807	7.55980253219604	0.630072116851807	8.03355932235718	-0.969952344894409	0.454288244247437	-0.969952344894409	0.499413967132568	-0.969952344894409	0.722542285919189	-0.969952344894409	0.773855686187744	-0.969952344894409	0.312848567962646	-0.969952344894409	0.327161312103271
-0.959952116012573	1.12529850006104	-0.959952116012573	0.342849016189575	0.640072345733643	7.65230417251587	0.640072345733643	8.12981128692627	-0.959952116012573	0.48841381072998	-0.959952116012573	0.535351991653442	-0.959952116012573	0.759792804718018	-0.959952116012573	0.811043739318848	-0.959952116012573	0.340661525726318	-0.959952116012573	0.356786727905273
-0.949952125549316	1.22417497634888	-0.949952125549316	0.373599529266357	0.650072574615479	7.75355577468872	0.650072574615479	8.23731422424316	-0.949952125549316	0.527664422988892	-0.949952125549316	0.575852632522583	-0.949952125549316	0.797293424606323	-0.949952125549316	0.852294206619263	-0.949952125549316	0.372349500656128	-0.949952125549316	0.390849828720093
-0.93995189666748	1.34211421012878	-0.93995189666748	0.411975145339966	0.660072326660156	7.85418272018433	0.660072326660156	8.33544015884399	-0.93995189666748	0.571914911270142	-0.93995189666748	0.622665643692017	-0.93995189666748	0.84360671043396	-0.93995189666748	0.896919965744019	-0.93995189666748	0.408912420272827	-0.93995189666748	0.430475234985352
-0.929951667785645	1.48430395126343	-0.929951667785645	0.458225727081299	0.670072555541992	7.94855833053589	0.670072555541992	8.43481540679932	-0.929951667785645	0.623540878295898	-0.929951667785645	0.676729202270508	-0.929951667785645	0.895920038223267	-0.929951667785645	0.949108362197876	-0.929951667785645	0.450225591659546	-0.929951667785645	0.476163625717163
-0.919951677322388	1.65943169593811	-0.919951677322388	0.515164136886597	0.680072784423828	8.03918600082397	0.680072784423828	8.52481842041016	-0.919951677322388	0.685229301452637	-0.919951677322388	0.739604949951172	-0.919951677322388	0.955045938491821	-0.919951677322388	1.00904655456543	-0.919951677322388	0.498101234436035	-0.919951677322388	0.529914379119873
-0.909951448440552	1.87909126281738	-0.909951448440552	0.584290266036987	0.690073013305664	8.12793731689453	0.690073013305664	8.62044334411621	-0.909951448440552	0.758230447769165	-0.909951448440552	0.814481258392334	-0.909951448440552	1.02798438072205	-0.909951448440552	1.07923531532288	-0.909951448440552	0.552727222442627	-0.909951448440552	0.590977668762207
-0.899951219558716	2.14659452438354	-0.899951219558716	0.670104026794434	0.7000732421875	8.20668697357178	0.7000732421875	8.70794534683228	-0.899951219558716	0.843794107437134	-0.899951219558716	0.901920080184937	-0.899951219558716	1.11079812049866	-0.899951219558716	1.16017389297485	-0.899951219558716	0.614540576934814	-0.899951219558716	0.660353899002075
-0.889951229095459	2.46972560882568	-0.889951229095459	0.773480653762817	0.690073013305664	7.51855134963989	0.690073013305664	7.99043416976929	-0.889951229095459	0.947608232498169	-0.889951229095459	1.0057966709137	-0.889951229095459	1.20836210250854	-0.889951229095459	1.25486302375793	-0.889951229095459	0.682916641235352	-0.889951229095459	0.737854957580566
-0.879951000213623	2.84660577774048	-0.879951000213623	0.895232439041138	0.680072784423828	7.0285439491272	0.680072784423828	7.46730089187622	-0.879951000213623	1.06842255592346	-0.879951000213623	1.13023591041565	-0.879951000213623	1.32511401176453	-0.879951000213623	1.36942720413208	-0.879951000213623	0.756167888641357	-0.879951000213623	0.820543766021729
-0.869950771331787	3.2853627204895	-0.869950771331787	1.03160953521729	0.670072555541992	6.62416458129883	0.670072555541992	7.05542087554932	-0.869950771331787	1.20992469787598	-0.869950771331787	1.27423810958862	-0.869950771331787	1.4621160030365	-0.869950771331787	1.49749159812927	-0.869950771331787	0.82991886138916	-0.869950771331787	0.903607606887817
-0.85995078086853	3.74849557876587	-0.85995078086853	1.17792415618896	0.660072326660156	6.29603385925293	0.660072326660156	6.70541524887085	-0.85995078086853	1.36942720413208	-0.85995078086853	1.43761563301086	-0.85995078086853	1.62036848068237	-0.85995078086853	1.65268158912659	-0.85995078086853	0.899169921875	-0.85995078086853	0.981358766555786
-0.849950551986694	4.20225143432617	-0.849950551986694	1.32136392593384	0.650072574615479	6.00353002548218	0.650072574615479	6.40228509902954
-0.839950323104858	4.60225820541382	-0.839950323104858	1.44880342483521	0.640072345733643	5.75227499008179	0.640072345733643	6.1335301399231
-0.829950332641602	4.91101264953613	-0.829950332641602	1.55024242401123	0.630072116851807	5.523521900177	0.630072116851807	5.8935284614563
-0.819950103759766	5.09664058685303	-0.819950103759766	1.61880588531494	0.620071887969971	5.32414436340332	0.620071887969971	5.68102359771729
-0.80994987487793	5.16789197921753	-0.80994987487793	1.65783882141113	0.610071659088135	5.14164209365845	0.610071659088135	5.48727035522461
-0.799949884414673	5.13914108276367	-0.799949884414673	1.6740870475769	0.600071430206299	4.97163772583008	0.600071430206299	5.31289339065552
-0.789949655532837	5.04851341247559	-0.789949655532837	1.67533874511719	0.590071678161621	4.82226133346558	0.590071678161621	5.14851570129395
-0.779949426651001	4.92038726806641	-0.779949426651001	1.66596174240112	0.580071449279785	4.68475818634033	0.580071449279785	5.00788927078247
-0.769949197769165	4.78913545608521	-0.769949197769165	1.6559624671936	0.570071220397949	4.55538272857666	0.570071220397949	4.86663579940796
-0.759949207305908	4.66538429260254	-0.759949207305908	1.63846254348755	0.560070991516113	4.44037914276123	0.560070991516113	4.73663568496704
-0.749948978424072	4.55538272857666	-0.749948978424072	1.63221120834351	0.550070762634277	4.32350397109985	0.550070762634277	4.62413311004639
-0.739948749542236	4.46475505828857	-0.739948749542236	1.6265869140625	0.540070533752441	4.21537637710571	0.540070533752441	4.50225591659546
-0.729948759078979	4.39225435256958	-0.729948759078979	1.62283658981323	0.530070781707764	4.11662578582764	0.530070781707764	4.40288066864014
-0.719948530197144	4.3422532081604	-0.719948530197144	1.62096261978149	0.520070552825928	4.01287317276001	0.520070552825928	4.29787874221802
-0.709948301315308	4.31537866592407	-0.709948301315308	1.62783622741699	0.510070323944092	3.92287254333496	0.510070323944092	4.1985011100769
-0.699948310852051	4.31100368499756	-0.699948310852051	1.64033651351929	0.500070095062256	3.82974624633789	0.500070095062256	4.10037517547607
-0.689948081970215	4.33100461959839	-0.689948081970215	1.66471242904663	0.49006986618042	3.74599456787109	0.49006986618042	4.0084981918335
-0.679947853088379	4.38537836074829	-0.679947853088379	1.68783903121948	0.480069637298584	3.6609935760498	0.480069637298584	3.92037153244019
-0.669947862625122	4.46600675582886	-0.669947862625122	1.73346281051636	0.470069885253906	3.57474088668823	0.470069885253906	3.83287191390991
-0.659947633743286	4.5753812789917	-0.659947633743286	1.78034067153931	0.46006965637207	3.50224018096924	0.46006965637207	3.74974489212036
-0.64994740486145	4.70663547515869	-0.64994740486145	1.83846473693848	0.450069427490234	3.42036485671997	0.450069427490234	3.6734938621521
-0.639947414398193	4.86976146697998	-0.639947414398193	1.91596746444702	0.440069198608398	3.34973812103271	0.440069198608398	3.59286785125732
-0.629947185516357	5.03976345062256	-0.629947185516357	1.9965934753418	0.430068969726563	3.27848672866821	0.430068969726563	3.52099180221558
-0.619946956634521	5.20726680755615	-0.619946956634521	2.08784341812134	0.420068740844727	3.214111328125	0.420068740844727	3.4472393989563
-0.609946966171265	5.37914514541626	-0.609946966171265	2.18722105026245	0.410068511962891	3.14911127090454	0.410068511962891	3.37224006652832
-0.599946737289429	5.53289651870728	-0.599946737289429	2.29097127914429	0.400068759918213	3.08035850524902	0.400068759918213	3.31161260604858
-0.589946508407593	5.67164897918701	-0.589946508407593	2.38097429275513	0.390068531036377	3.01848411560059	0.390068531036377	3.23973655700684
-0.579946517944336	5.78227519989014	-0.579946517944336	2.47659921646118	0.380068302154541	2.95910835266113	0.380068302154541	3.18223714828491
-0.5699462890625	5.87540149688721	-0.5699462890625	2.55847692489624	0.370068073272705	2.89910554885864	0.370068073272705	3.11911106109619
-0.559946060180664	5.95290422439575	-0.559946060180664	2.63660192489624	0.360067844390869	2.84847974777222	0.360067844390869	3.05160999298096
-0.549945831298828	6.01477861404419	-0.549945831298828	2.69847869873047	0.350067615509033	2.7897310256958	0.350067615509033	2.99285888671875
-0.539945840835571	6.06790542602539	-0.539945840835571	2.75598049163818	0.340067863464355	2.73347854614258	0.340067863464355	2.93410778045654
-0.529945611953735	6.11728191375732	-0.529945611953735	2.80472993850708	0.33006763458252	2.6834774017334	0.33006763458252	2.8791069984436
-0.519945383071899	6.17103099822998	-0.519945383071899	2.85098075866699	0.320067405700684	2.63035297393799	0.320067405700684	2.8203558921814
-0.509945392608643	6.23853206634521	-0.509945392608643	2.89410591125488	0.310067176818848	2.57722616195679	0.310067176818848	2.7659797668457
-0.499945163726807	6.32790803909302	-0.499945163726807	2.94098138809204	0.300066947937012	2.52972602844238	0.300066947937012	2.70972967147827
-0.489944934844971	6.43353462219238	-0.489944934844971	2.99535751342773	0.290066719055176	2.48034954071045	0.290066719055176	2.65035390853882
-0.479944944381714	6.56791210174561	-0.479944944381714	3.0522346496582	0.280066967010498	2.42534875869751	0.280066967010498	2.59660243988037
-0.469944715499878	6.72666549682617	-0.469944715499878	3.12223434448242	0.270066738128662	2.37597465515137	0.270066738128662	2.53722667694092
-0.459944486618042	6.91479206085205	-0.459944486618042	3.19973707199097	0.260066509246826	2.3303484916687	0.260066509246826	2.48034954071045
-0.449944496154785	7.1222972869873	-0.449944496154785	3.28286170959473	0.25006628036499	2.28222131729126	0.25006628036499	2.420973777771
-0.439944267272949	7.3441743850708	-0.439944267272949	3.37661504745483	0.240066051483154	2.22659587860107	0.240066051483154	2.36909866333008
-0.429944038391113	7.57167816162109	-0.429944038391113	3.47786664962769	0.230065822601318	2.17409610748291	0.230065822601318	2.31159687042236
-0.419944047927856	7.79293060302734	-0.419944047927856	3.58349323272705	0.220065593719482	2.12347030639648	0.220065593719482	2.24847078323364
-0.409943819046021	8.00106048583984	-0.409943819046021	3.68661880493164	0.210065841674805	2.07784414291382	0.210065841674805	2.1878457069397
-0.399943590164185	8.18543672561646	-0.399943590164185	3.79411935806274	0.200065612792969	2.02221870422363	0.200065612792969	2.12596893310547
-0.389943599700928	8.34918975830078	-0.389943599700928	3.89599800109863	0.190065383911133	1.96346759796143	0.190065383911133	2.06159353256226
-0.379943370819092	8.48669290542603	-0.379943370819092	3.99724960327148	0.180065155029297	1.91346645355225	0.180065155029297	1.99471712112427
-0.369943141937256	8.60044479370117	-0.369943141937256	4.09349918365479	0.170064926147461	1.85534000396729	0.170064926147461	1.92971706390381
-0.359943151473999	8.6873197555542	-0.359943151473999	4.18475151062012	0.160064697265625	1.7997145652771	0.160064697265625	1.86284065246582
-0.349942922592163	8.76169681549072	-0.349942922592163	4.26787853240967	0.150064945220947	1.74783945083618	0.150064945220947	1.80159091949463
-0.339942693710327	8.81544828414917	-0.339942693710327	4.34162855148315	0.140064716339111	1.68908834457397	0.140064716339111	1.73846483230591
-0.329942464828491	8.85169744491577	-0.329942464828491	4.40100431442261	0.130064487457275	1.6378378868103	0.130064487457275	1.67721271514893
-0.319942474365234	8.86857271194458	-0.319942474365234	4.45600509643555	0.120064258575439	1.58596277236938	0.120064258575439	1.61783695220947
-0.309942245483398	8.87044906616211	-0.309942245483398	4.49788093566895	0.110064029693604	1.53846025466919	0.110064029693604	1.56158685684204
-0.299942016601563	8.85607242584229	-0.299942016601563	4.52350616455078	0.100063800811768	1.49283409118652	0.100063800811768	1.51221036911011
-0.289942026138306	8.82357120513916	-0.289942026138306	4.5460057258606	0.0900640487670898	1.44283533096313	0.0900640487670898	1.45720958709717
-0.27994179725647	8.78357172012329	-0.27994179725647	4.55225706100464	0.0800638198852539	1.40158414840698	0.0800638198852539	1.4172101020813
-0.269941568374634	8.72606992721558	-0.269941568374634	4.55413103103638	0.070063591003418	1.3640832901001	0.070063591003418	1.3697075843811
-0.259941577911377	8.66419553756714	-0.259941577911377	4.5503830909729	0.060063362121582	1.33158206939697	0.060063362121582	1.33408308029175
-0.249941349029541	8.59919309616089	-0.249941349029541	4.5447564125061	0.0500631332397461	1.29908323287964	0.0500631332397461	1.29595756530762
-0.239941120147705	8.53106737136841	-0.239941120147705	4.52725648880005	0.0400629043579102	1.26595735549927	0.0400629043579102	1.26970767974854
-0.229941129684448	8.46419095993042	-0.229941129684448	4.51788187026978	0.0300631523132324	1.23783111572266	0.0300631523132324	1.23408079147339
-0.219940900802612	8.39731693267822	-0.219940900802612	4.50163125991821	0.0200629234313965	1.2090802192688	0.0200629234313965	1.20970487594604
-0.209940671920776	8.33293914794922	-0.209940671920776	4.48788166046143	0.0100626945495605	1.1797046661377	0.0100626945495605	1.18032932281494
-0.19994068145752	8.27981472015381	-0.19994068145752	4.48100566864014	6.24656677246094E-05	1.15407943725586	6.24656677246094E-05	1.15907907485962
-0.189940452575684	8.24356317520142	-0.189940452575684	4.47163105010986	-0.00993776321411133	1.13595485687256	-0.00993776321411133	1.13845586776733
-0.179940223693848	8.20543766021729	-0.179940223693848	4.46850538253784	-0.0199379920959473	1.11220359802246	-0.0199379920959473	1.11720323562622
-0.169940233230591	8.18856239318848	-0.169940233230591	4.47538137435913	-0.0299382209777832	1.0959529876709	-0.0299382209777832	1.09720468521118
-0.159940004348755	8.17606210708618	-0.159940004348755	4.47725534439087	-0.0399379730224609	1.07157945632935	-0.0399379730224609	1.07720375061035
-0.149939775466919	8.17168712615967	-0.149939775466919	4.48725700378418	-0.0499382019042969	1.05657815933228	-0.0499382019042969	1.0584545135498
-0.139939785003662	8.18668842315674	-0.139939785003662	4.50350522994995	-0.0599384307861328	1.03907823562622	-0.0599384307861328	1.03782892227173
-0.129939556121826	8.20668697357178	-0.129939556121826	4.52538251876831	-0.0699386596679688	1.0234522819519	-0.0699386596679688	1.02407693862915
-0.11993932723999	8.24106454849243	-0.11993932723999	4.5572566986084	-0.0799388885498047	1.0065770149231	-0.0799388885498047	1.00345373153687
-0.109939098358154	8.27919006347656	-0.109939098358154	4.59100723266602	-0.0899391174316406	0.992202758789063	-0.0899391174316406	0.986578464508057
-0.0999391078948975	8.34231376647949	-0.0999391078948975	4.63413238525391	-0.0999391078948975	0.976576805114746	-0.0999391078948975	0.9759521484375
-0.0899391174316406	8.40356588363647	-0.0899391174316406	4.6885085105896	-0.109939098358154	0.961577892303467	-0.109939098358154	0.956575870513916
-0.0799388885498047	8.46794128417969	-0.0799388885498047	4.74350929260254	-0.11993932723999	0.941576957702637	-0.11993932723999	0.939075946807861
-0.0699386596679688	8.54731798171997	-0.0699386596679688	4.80601072311401	-0.129939556121826	0.929076671600342	-0.129939556121826	0.921576023101807
-0.0599384307861328	8.62544536590576	-0.0599384307861328	4.86976146697998	-0.139939785003662	0.917201042175293	-0.139939785003662	0.906577110290527
-0.0499382019042969	8.70732069015503	-0.0499382019042969	4.94288682937622	-0.149939775466919	0.898451805114746	-0.149939775466919	0.892200469970703
-0.0399379730224609	8.79169702529907	-0.0399379730224609	5.01914024353027	-0.159940004348755	0.885951519012451	-0.159940004348755	0.87782621383667
-0.0299382209777832	8.87232303619385	-0.0299382209777832	5.10476589202881	-0.169940233230591	0.869700908660889	-0.169940233230591	0.862200260162354
-0.0199379920959473	8.95982503890991	-0.0199379920959473	5.18789052963257	-0.179940223693848	0.854699611663818	-0.179940223693848	0.844075679779053
-0.00993776321411133	9.04232501983643	-0.00993776321411133	5.28039216995239	-0.189940452575684	0.837199687957764	-0.189940452575684	0.825951099395752
6.24656677246094E-05	9.12357807159424	6.24656677246094E-05	5.3741455078125	-0.19994068145752	0.820324420928955	-0.19994068145752	0.809075832366943
0.0100626945495605	9.20607805252075	0.0100626945495605	5.47102212905884	-0.209940671920776	0.800950527191162	-0.209940671920776	0.795323848724365
0.0200629234313965	9.28732872009277	0.0200629234313965	5.57289838790894	-0.219940900802612	0.785949230194092	-0.219940900802612	0.776574611663818
0.0300631523132324	9.37170505523682	0.0300631523132324	5.67664861679077	-0.229941129684448	0.769698619842529	-0.229941129684448	0.752198696136475
0.0400629043579102	9.4510817527771	0.0400629043579102	5.78227519989014	-0.239941120147705	0.749697685241699	-0.239941120147705	0.737824440002441
0.0500631332397461	9.53170776367188	0.0500631332397461	5.89040279388428	-0.249941349029541	0.725948810577393	-0.249941349029541	0.717823505401611
0.060063362121582	9.60108518600464	0.060063362121582	6.00227832794189	-0.259941577911377	0.711572170257568	-0.259941577911377	0.69469690322876
0.070063591003418	9.66921091079712	0.070063591003418	6.10415458679199	-0.269941568374634	0.689072608947754	-0.269941568374634	0.674073696136475
0.0800638198852539	9.73296165466309	0.0800638198852539	6.21853351593018	-0.27994179725647	0.667197704315186	-0.27994179725647	0.646572113037109
0.0900640487670898	9.79921340942383	0.0900640487670898	6.3235330581665	-0.289942026138306	0.646572113037109	-0.289942026138306	0.623447895050049
0.100063800811768	9.857337474823	0.100063800811768	6.4310359954834	-0.299942016601563	0.617196559906006	-0.299942016601563	0.604071617126465
0.110064029693604	9.90296363830566	0.110064029693604	6.52916193008423	-0.309942245483398	0.594696998596191	-0.309942245483398	0.575320720672607
0.120064258575439	9.94421482086182	0.120064258575439	6.62166357040405	-0.319942474365234	0.569071769714355	-0.319942474365234	0.557196140289307
0.130064487457275	9.97671604156494	0.130064487457275	6.70854091644287	-0.329942464828491	0.54656982421875	-0.329942464828491	0.531570911407471
0.140064716339111	9.999840259552	0.140064716339111	6.77978992462158	-0.339942693710327	0.527820587158203	-0.339942693710327	0.507194995880127
0.150064945220947	10.0117158889771	0.150064945220947	6.84354305267334	-0.349942922592163	0.502820014953613	-0.349942922592163	0.481569766998291
0.160064697265625	10.0192165374756	0.160064697265625	6.88666820526123	-0.359943151473999	0.477194786071777	-0.359943151473999	0.457193851470947
0.170064926147461	10.0148415565491	0.170064926147461	6.92541837692261	-0.369943141937256	0.457818508148193	-0.369943141937256	0.430943965911865
0.180065155029297	10.0067162513733	0.180065155029297	6.94916963577271	-0.379943370819092	0.434069633483887	-0.379943370819092	0.410943031311035
0.190065383911133	9.9817156791687	0.190065383911133	6.9560432434082	-0.389943599700928	0.411567687988281	-0.389943599700928	0.390944480895996
0.200065612792969	9.94546413421631	0.200065612792969	6.95729494094849	-0.399943590164185	0.390317440032959	-0.399943590164185	0.367099285125732
0.210065841674805	9.90046262741089	0.210065841674805	6.95229291915894	-0.409943819046021	0.367411851882935	-0.409943819046021	0.347036600112915
0.220065593719482	9.85358715057373	0.220065593719482	6.94166898727417	-0.419944047927856	0.348098993301392	-0.419944047927856	0.328098773956299
0.230065822601318	9.80108737945557	0.230065822601318	6.92604303359985	-0.429944038391113	0.329536199569702	-0.429944038391113	0.309723377227783
0.240066051483154	9.7485876083374	0.240066051483154	6.90354347229004	-0.439944267272949	0.311536073684692	-0.439944267272949	0.2920982837677
0.25006628036499	9.69483613967896	0.25006628036499	6.89104318618774	-0.449944496154785	0.294223308563232	-0.449944496154785	0.275097846984863
0.260066509246826	9.64920997619629	0.260066509246826	6.87854290008545	-0.459944486618042	0.277410507202148	-0.459944486618042	0.25928521156311
0.270066738128662	9.60170984268188	0.270066738128662	6.86291694641113	-0.469944715499878	0.261472702026367	-0.469944715499878	0.243472337722778
0.280066967010498	9.56233263015747	0.280066967010498	6.85666799545288	-0.479944944381714	0.246472597122192	-0.479944944381714	0.228409767150879
0.290066719055176	9.53045845031738	0.290066719055176	6.8554162979126	-0.489944934844971	0.231722354888916	-0.489944934844971	0.214409589767456
0.300066947937012	9.5042085647583	0.300066947937012	6.86041831970215	-0.499945163726807	0.217347145080566	-0.499945163726807	0.200784206390381
0.310067176818848	9.48858261108398	0.310067176818848	6.86416625976563	-0.509945392608643	0.203409433364868	-0.509945392608643	0.187471628189087
0.320067405700684	9.47670698165894	0.320067405700684	6.87979221343994	-0.519945383071899	0.189846754074097	-0.519945383071899	0.17509651184082
0.33006763458252	9.47858333587646	0.33006763458252	6.90291881561279	-0.529945611953735	0.177284002304077	-0.529945611953735	0.162721157073975
0.340067863464355	9.48295831680298	0.340067863464355	6.92791938781738	-0.539945840835571	0.164033651351929	-0.539945840835571	0.150908470153809
0.350067615509033	9.50233221054077	0.350067615509033	6.961669921875	-0.549945831298828	0.152595996856689	-0.549945831298828	0.139595985412598
0.360067844390869	9.52045679092407	0.360067844390869	6.99291944503784	-0.559946060180664	0.140783309936523	-0.559946060180664	0.128908157348633
0.370068073272705	9.54545736312866	0.370068073272705	7.03854560852051	-0.5699462890625	0.130033254623413	-0.5699462890625	0.118970632553101
0.380068302154541	9.57358360290527	0.380068302154541	7.0872950553894	-0.579946517944336	0.119345664978027	-0.579946517944336	0.108970403671265
0.390068531036377	9.60670948028564	0.390068531036377	7.13542222976685	-0.589946508407593	0.11015796661377	-0.589946508407593	0.0998451709747314
0.400068759918213	9.64421033859253	0.400068759918213	7.18417167663574	-0.599946737289429	0.10053277015686	-0.599946737289429	0.0914075374603271
0.410068511962891	9.6773362159729	0.410068511962891	7.24167346954346	-0.609946966171265	0.0918450355529785	-0.609946966171265	0.0835325717926025
0.420068740844727	9.71171140670776	0.420068740844727	7.29354858398438	-0.619946956634521	0.0845949649810791	-0.619946956634521	0.0758450031280518
0.430068969726563	9.74171161651611	0.430068969726563	7.34667539596558	-0.629947185516357	0.0765323638916016	-0.629947185516357	0.0690948963165283
0.440069198608398	9.76171255111694	0.440069198608398	7.39604949951172	-0.639947414398193	0.0702197551727295	-0.639947414398193	0.0627195835113525
0.450069427490234	9.78858709335327	0.450069427490234	7.44292736053467	-0.64994740486145	0.0634071826934814	-0.64994740486145	0.0564072132110596
0.46006965637207	9.81921195983887	0.46006965637207	7.49230146408081	-0.659947633743286	0.0573446750640869	-0.659947633743286	0.0500946044921875
0.470069885253906	9.84108686447144	0.470069885253906	7.53417730331421	-0.669947862625122	0.0514070987701416	-0.669947862625122	0.0445945262908936
0.480069637298584	9.86171245574951	0.480069637298584	7.58042812347412	-0.679947853088379	0.0455944538116455	-0.679947853088379	0.0388443470001221
0.49006986618042	9.8798394203186	0.49006986618042	7.62167930603027	-0.689948081970215	0.039844274520874	-0.689948081970215	0.0337193012237549
0.500070095062256	9.89546298980713	0.500070095062256	7.65480518341064	-0.699948310852051	0.034531831741333	-0.699948310852051	0.028531551361084
0.510070323944092	9.91546392440796	0.510070323944092	7.69230604171753	-0.709948301315308	0.0290942192077637	-0.709948301315308	0.022219181060791
0.520070552825928	9.92796421051025	0.520070552825928	7.7323055267334	-0.719948530197144	0.0228440761566162	-0.719948530197144	0.0165314674377441
0.530070781707764	9.9398398399353	0.530070781707764	7.76418209075928	-0.729948759078979	0.0167815685272217	-0.729948759078979	0.0103437900543213
0.540070533752441	9.94734048843384	0.540070533752441	7.79730558395386	-0.739948749542236	0.00946879386901855	-0.739948749542236	0.00428128242492676
0.550070762634277	9.95358943939209	0.550070762634277	7.82793283462524	-0.749948978424072	0.00203132629394531	-0.749948978424072	-0.00278139114379883
0.560070991516113	9.96796369552612	0.560070991516113	7.86543369293213	-0.759949207305908	-0.00546884536743164	-0.759949207305908	-0.0097813606262207
0.570071220397949	9.97983932495117	0.570071220397949	7.90168285369873	-0.769949197769165	-0.0133440494537354	-0.769949197769165	-0.0175940990447998
0.580071449279785	9.99546527862549	0.580071449279785	7.94918298721313	-0.779949426651001	-0.02121901512146	-0.779949426651001	-0.0261566638946533
0.590071678161621	10.0204658508301	0.590071678161621	7.99918413162231	-0.789949655532837	-0.0308442115783691	-0.789949655532837	-0.0346567630767822
0.600071430206299	10.0523400306702	0.600071430206299	8.06106090545654	-0.799949884414673	-0.0404694080352783	-0.799949884414673	-0.0444068908691406
0.610071659088135	10.0867176055908	0.610071659088135	8.11481237411499	-0.80994987487793	-0.0507820844650269	-0.80994987487793	-0.0545946359634399
0.620071887969971	10.130467414856	0.620071887969971	8.19668769836426	-0.819950103759766	-0.0615322589874268	-0.819950103759766	-0.0651572942733765
0.630072116851807	10.1773428916931	0.630072116851807	8.2698130607605	-0.829950332641602	-0.0731574296951294	-0.829950332641602	-0.0760324001312256
0.640072345733643	10.2323436737061	0.640072345733643	8.36044073104858	-0.839950323104858	-0.0844075679779053	-0.839950323104858	-0.0868450403213501
0.650072574615479	10.2923440933228	0.650072574615479	8.44856739044189	-0.849950551986694	-0.0966577529907227	-0.849950551986694	-0.0984077453613281
0.660072326660156	10.3473448753357	0.660072326660156	8.53419303894043	-0.85995078086853	-0.107720375061035	-0.85995078086853	-0.109157919883728
0.670072555541992	10.4048466682434	0.670072555541992	8.62481832504272	-0.869950771331787	-0.119595646858215	-0.869950771331787	-0.11965811252594
0.680072784423828	10.4567217826843	0.680072784423828	8.70294570922852	-0.879951000213623	-0.129970788955688	-0.879951000213623	-0.130533218383789
0.690073013305664	10.5004739761353	0.690073013305664	8.77607107162476	-0.889951229095459	-0.139845848083496	-0.889951229095459	-0.139533400535583
0.7000732421875	10.5442237854004	0.7000732421875	8.83982181549072	-0.899951219558716	-0.148846030235291	-0.899951219558716	-0.147908568382263
0.690073013305664	9.8210883140564	0.690073013305664	8.12668561935425	-0.909951448440552	-0.15665864944458	-0.909951448440552	-0.155346155166626
0.680072784423828	9.30670499801636	0.680072784423828	7.6304292678833	-0.919951677322388	-0.164408802986145	-0.919951677322388	-0.162158727645874
0.670072555541992	8.88482332229614	0.670072555541992	7.21479654312134	-0.929951667785645	-0.170408844947815	-0.929951667785645	-0.168471336364746
0.660072326660156	8.53856801986694	0.660072326660156	6.88354253768921	-0.93995189666748	-0.176471471786499	-0.93995189666748	-0.174158930778503
0.650072574615479	8.24418783187866	0.650072574615479	6.58353805541992	-0.949952125549316	-0.18165910243988	-0.949952125549316	-0.179221510887146
0.640072345733643	7.97168493270874	0.640072345733643	6.32978439331055	-0.959952116012573	-0.186659097671509	-0.959952116012573	-0.18347156047821
0.630072116851807	7.73355484008789	0.630072116851807	6.10040664672852	-0.969952344894409	-0.190971732139587	-0.969952344894409	-0.187534093856812
0.620071887969971	7.52292633056641	0.620071887969971	5.89540243148804	-0.979952573776245	-0.194846749305725	-0.979952573776245	-0.192159175872803
0.610071659088135	7.32417345046997	0.610071659088135	5.70977449417114	-0.989952564239502	-0.199409365653992	-0.989952564239502	-0.195346713066101
0.600071430206299	7.15104579925537	0.600071430206299	5.53664684295654	-0.999952793121338	-0.202784419059753	-0.999952793121338	-0.198784351348877
0.590071678161621	6.98104381561279	0.590071678161621	5.37976980209351	-1.00995302200317	-0.206596970558167	-1.00995302200317	-0.202159404754639
0.580071449279785	6.82916641235352	0.580071449279785	5.23851633071899	-1.01995325088501	-0.21040952205658	-1.01995325088501	-0.206159472465515
0.570071220397949	6.68603897094727	0.570071220397949	5.11101484298706	-1.02995324134827	-0.214972019195557	-1.02995324134827	-0.209409475326538
0.560070991516113	6.54228687286377	0.560070991516113	4.97913837432861	-1.0399534702301	-0.21878457069397	-1.0399534702301	-0.212597012519836
0.550070762634277	6.40978574752808	0.550070762634277	4.86351251602173	-1.04995369911194	-0.222784638404846	-1.04995369911194	-0.216659545898438
0.540070533752441	6.28665924072266	0.540070533752441	4.75788593292236	-1.0599536895752	-0.227222204208374	-1.0599536895752	-0.220534682273865
0.530070781707764	6.168532371521	0.530070781707764	4.64913368225098	-1.06995391845703	-0.232909798622131	-1.06995391845703	-0.225097179412842
0.520070552825928	6.05227947235107	0.520070552825928	4.54788208007813	-1.07995414733887	-0.237659931182861	-1.07995414733887	-0.22953474521637
0.510070323944092	5.93602895736694	0.510070323944092	4.44663047790527	-1.08995413780212	-0.243535041809082	-1.08995413780212	-0.234722375869751
0.500070095062256	5.82165241241455	0.500070095062256	4.34850454330444	-1.09995436668396	-0.249722599983215	-1.09995436668396	-0.239909887313843
0.49006986618042	5.71914911270142	0.49006986618042	4.25350189208984	-1.1099545955658	-0.255972623825073	-1.1099545955658	-0.245784997940063
0.480069637298584	5.61039924621582	0.480069637298584	4.16662693023682	-1.11995458602905	-0.262597799301147	-1.11995458602905	-0.251035094261169
0.470069885253906	5.51289558410645	0.470069885253906	4.07912492752075	-1.12995481491089	-0.269660353660583	-1.12995481491089	-0.257160186767578
0.46006965637207	5.41539430618286	0.46006965637207	3.9959979057312	-1.13995504379272	-0.27603554725647	-1.13995504379272	-0.263035297393799
0.450069427490234	5.31914472579956	0.450069427490234	3.91599655151367	-1.14995503425598	-0.283285617828369	-1.14995503425598	-0.27003538608551
0.440069198608398	5.22914171218872	0.440069198608398	3.83724689483643	-1.15995526313782	-0.290035724639893	-1.15995526313782	-0.275848031044006
0.430068969726563	5.13476610183716	0.430068969726563	3.75536918640137	-1.16995549201965	-0.297035813331604	-1.16995549201965	-0.28203558921814
0.420068740844727	5.05038976669312	0.420068740844727	3.68599414825439	-1.17995548248291	-0.304035902023315	-1.17995548248291	-0.289035677909851
0.410068511962891	4.96788740158081	0.410068511962891	3.60849142074585	-1.18995571136475	-0.31191098690033	-1.18995571136475	-0.295660734176636
0.400068759918213	4.88788604736328	0.400068759918213	3.54349136352539	-1.19995594024658	-0.319286108016968	-1.19995594024658	-0.302973389625549
0.390068531036377	4.80976104736328	0.390068531036377	3.47223997116089	-1.20995593070984	-0.326848745346069	-1.20995593070984	-0.309285998344421
0.380068302154541	4.736008644104	0.380068302154541	3.40786457061768	-1.21995615959167	-0.335473895072937	-1.21995615959167	-0.316786170005798
0.370068073272705	4.66163396835327	0.370068073272705	3.34848880767822	-1.22995638847351	-0.345411539077759	-1.22995638847351	-0.324911236763
0.360067844390869	4.59225654602051	0.360067844390869	3.28098773956299	-1.23995661735535	-0.355474233627319	-1.23995661735535	-0.334223866462708
0.350067615509033	4.52975749969482	0.350067615509033	3.22411060333252	-1.2499566078186	-0.367036938667297	-1.2499566078186	-0.344411492347717
0.340067863464355	4.46725606918335	0.340067863464355	3.1653618812561	-1.25995683670044	-0.379912137985229	-1.25995683670044	-0.355536699295044
0.33006763458252	4.40537929534912	0.33006763458252	3.10473442077637	-1.26995706558228	-0.394287347793579	-1.26995706558228	-0.367724418640137
0.320067405700684	4.34537887573242	0.320067405700684	3.0522346496582	-1.27995705604553	-0.410412549972534	-1.27995705604553	-0.382224559783936
0.310067176818848	4.28662776947021	0.310067176818848	2.99410820007324	-1.28995728492737	-0.429287791252136	-1.28995728492737	-0.39834988117218
0.300066947937012	4.23162698745728	0.300066947937012	2.9391074180603	-1.2999575138092	-0.449663162231445	-1.2999575138092	-0.417225122451782
0.290066719055176	4.16537523269653	0.290066719055176	2.89285659790039	-1.30995750427246	-0.473288536071777	-1.30995750427246	-0.438475489616394
0.280066967010498	4.10974979400635	0.280066967010498	2.84098148345947	-1.3199577331543	-0.500226378440857	-1.3199577331543	-0.462413311004639
0.270066738128662	4.05412435531616	0.270066738128662	2.78847932815552	-1.32995796203613	-0.530351877212524	-1.32995796203613	-0.490413784980774
0.260066509246826	4.00099754333496	0.260066509246826	2.73785352706909	-1.33995795249939	-0.565039873123169	-1.33995795249939	-0.521414279937744
0.25006628036499	3.94474744796753	0.25006628036499	2.68722772598267	-1.34995818138123	-0.604228019714355	-1.34995818138123	-0.556414723396301
0.240066051483154	3.8884973526001	0.240066051483154	2.63910293579102	-1.35995841026306	-0.647978663444519	-1.35995841026306	-0.596665382385254
0.230065822601318	3.82537126541138	0.230065822601318	2.58910179138184	-1.36995840072632	-0.696979403495789	-1.36995840072632	-0.642916083335876
0.220065593719482	3.77161979675293	0.220065593719482	2.53159999847412	-1.37995862960815	-0.752167820930481	-1.37995862960815	-0.693916916847229
0.210065841674805	3.70724439620972	0.210065841674805	2.48409986495972	-1.38995885848999	-0.815293788909912	-1.38995885848999	-0.751667737960815
0.200065612792969	3.65224361419678	0.200065612792969	2.42534875869751	-1.39995884895325	-0.884357333183289	-1.39995884895325	-0.816856265068054
0.190065383911133	3.58911752700806	0.190065383911133	2.37722396850586	-1.40995907783508	-0.960670948028564	-1.40995907783508	-0.88773238658905
0.180065155029297	3.52536678314209	0.180065155029297	2.32284784317017	-1.41995930671692	-1.04329717159271	-1.41995930671692	-0.966046094894409
0.170064926147461	3.46224069595337	0.170064926147461	2.26409673690796	-1.42995929718018	-1.13092350959778	-1.42995929718018	-1.04910981655121
0.160064697265625	3.39598894119263	0.160064697265625	2.20784664154053	-1.43995952606201	-1.22073745727539	-1.43995952606201	-1.13529860973358
0.150064945220947	3.3397388458252	0.150064945220947	2.15471982955933	-1.44995975494385	-1.3099262714386	-1.44995975494385	-1.22267496585846
0.140064716339111	3.28786373138428	0.140064716339111	2.09909439086914	-1.45995998382568	-1.39567756652832	-1.45995998382568	-1.30705118179321
0.130064487457275	3.22098731994629	0.130064487457275	2.04471826553345	-1.46995997428894	-1.47361636161804	-1.46995997428894	-1.38686490058899
0.120064258575439	3.16223621368408	0.120064258575439	1.99346780776978	-1.47996020317078	-1.54267978668213	-1.47996020317078	-1.45892858505249
0.110064029693604	3.09973478317261	0.110064029693604	1.93909168243408	-1.48996043205261	-1.60086822509766	-1.48996043205261	-1.5211169719696
0.100063800811768	3.04848432540894	0.100063800811768	1.88971519470215	-1.49996042251587	-1.64855647087097	-1.49996042251587	-1.5728052854538
0.0900640487670898	2.98535823822021	0.0900640487670898	1.84784173965454	-1.50996065139771	-1.68499457836151	-1.50996065139771	-1.61468100547791
0.0800638198852539	2.93035745620728	0.0800638198852539	1.79908990859985	-1.51996088027954	-1.71721339225769	-1.51996088027954	-1.64649391174316
0.070063591003418	2.87973165512085	0.070063591003418	1.75534009933472	-1.5299608707428	-1.73658967018127	-1.5299608707428	-1.6701192855835
0.060063362121582	2.82535552978516	0.060063362121582	1.71408891677856	-1.53996109962463	-1.74908995628357	-1.53996109962463	-1.69096350669861
0.0500631332397461	2.77285575866699	0.0500631332397461	1.68221235275269	-1.54996132850647	-1.76221489906311	-1.54996132850647	-1.70158863067627
0.0400629043579102	2.72722959518433	0.0400629043579102	1.63971185684204	-1.55996131896973	-1.77346467971802	-1.55996131896973	-1.71471357345581
0.0300631523132324	2.6834774017334	0.0300631523132324	1.60408735275269	-1.56996154785156	-1.79159045219421	-1.56996154785156	-1.72221422195435
0.0200629234313965	2.63847827911377	0.0200629234313965	1.57158613204956	-1.5799617767334	-1.80471539497375	-1.5799617767334	-1.73658967018127
0.0100626945495605	2.5941014289856	0.0100626945495605	1.53971195220947	-1.58996176719666	-1.82721614837646	-1.58996176719666	-1.75408959388733
6.24656677246094E-05	2.55097627639771	6.24656677246094E-05	1.51783466339111	-1.59996199607849	-1.8472158908844	-1.59996199607849	-1.77284002304077
-0.00993776321411133	2.50847578048706	-0.00993776321411133	1.48345947265625	-1.60996222496033	-1.87846660614014	-1.60996222496033	-1.80409073829651
-0.0199379920959473	2.46722459793091	-0.0199379920959473	1.45596027374268	-1.61996221542358	-1.91534161567688	-1.61996221542358	-1.83409094810486
-0.0299382209777832	2.4378490447998	-0.0299382209777832	1.43846035003662	-1.62996244430542	-1.96096777915955	-1.62996244430542	-1.87034130096436
-0.0399379730224609	2.39659786224365	-0.0399379730224609	1.40783309936523	-1.63996267318726	-2.00846791267395	-1.63996267318726	-1.91971659660339
-0.0499382019042969	2.35847234725952	-0.0499382019042969	1.38845920562744	-1.64996266365051	-2.06659436225891	-1.64996266365051	-1.97471737861633
-0.0599384307861328	2.3247218132019	-0.0599384307861328	1.3640832901001	-1.63996267318726	-1.79721474647522	-1.63996267318726	-1.71846389770508
-0.0699386596679688	2.29659795761108	-0.0699386596679688	1.34908199310303	-1.62996244430542	-1.60783767700195	-1.62996244430542	-1.54471158981323
-0.0799388885498047	2.25972175598145	-0.0799388885498047	1.32345676422119	-1.61996221542358	-1.46533489227295	-1.61996221542358	-1.41283392906189
-0.0899391174316406	2.23409652709961	-0.0899391174316406	1.3097071647644	-1.60996222496033	-1.34970784187317	-1.60996222496033	-1.30220770835876
-0.0999391078948975	2.20409631729126	-0.0999391078948975	1.28908157348633	-1.59996199607849	-1.25595688819885	-1.59996199607849	-1.21033072471619
-0.109939098358154	2.17221975326538	-0.109939098358154	1.26595735549927	-1.58996176719666	-1.17470622062683	-1.58996176719666	-1.13595485687256
-0.11993932723999	2.14534521102905	-0.11993932723999	1.24595642089844	-1.5799617767334	-1.10845446586609	-1.5799617767334	-1.07032895088196
-0.129939556121826	2.1153450012207	-0.129939556121826	1.22908115386963	-1.56996154785156	-1.04282855987549	-1.56996154785156	-1.01345300674438
-0.139939785003662	2.08784341812134	-0.139939785003662	1.2090802192688	-1.55996131896973	-0.989078283309937	-1.55996131896973	-0.957827568054199
-0.149939775466919	2.05846786499023	-0.149939775466919	1.19970560073853	-1.54996132850647	-0.935951471328735	-1.54996132850647	-0.904076099395752
-0.159940004348755	2.03159332275391	-0.159940004348755	1.1797046661377	-1.53996109962463	-0.883451700210571	-1.53996109962463	-0.859075784683228
-0.169940233230591	2.00534343719482	-0.169940233230591	1.16095542907715	-1.5299608707428	-0.839700698852539	-1.5299608707428	-0.813449621200562
-0.179940223693848	1.97346687316895	-0.179940223693848	1.14095449447632	-1.51996088027954	-0.797200202941895	-1.51996088027954	-0.768449306488037
-0.189940452575684	1.94409132003784	-0.189940452575684	1.11907958984375	-1.50996065139771	-0.754073858261108	-1.50996065139771	-0.725324153900146
-0.19994068145752	1.91721677780151	-0.19994068145752	1.10282897949219	-1.49996042251587	-0.70969820022583	-1.49996042251587	-0.684072971343994
-0.209940671920776	1.89034223556519	-0.209940671920776	1.08095407485962	-1.48996043205261	-0.66407322883606	-1.48996043205261	-0.640321969985962
-0.219940900802612	1.85596466064453	-0.219940900802612	1.06157779693604	-1.47996020317078	-0.624072551727295	-1.47996020317078	-0.596572160720825
-0.229941129684448	1.82596445083618	-0.229941129684448	1.04032754898071	-1.46995997428894	-0.577197074890137	-1.46995997428894	-0.557196140289307
-0.239941120147705	1.79221391677856	-0.239941120147705	1.01845264434814	-1.45995998382568	-0.535945892333984	-1.45995998382568	-0.509696006774902
-0.249941349029541	1.76096439361572	-0.249941349029541	0.992202758789063	-1.44995975494385	-0.486570596694946	-1.44995975494385	-0.465943813323975
-0.259941577911377	1.72096252441406	-0.259941577911377	0.972201824188232	-1.43995952606201	-0.44344425201416	-1.43995952606201	-0.4203200340271
-0.269941568374634	1.68783903121948	-0.269941568374634	0.942201614379883	-1.42995929718018	-0.397818088531494	-1.42995929718018	-0.374069213867188
-0.27994179725647	1.64971351623535	-0.27994179725647	0.919702053070068	-1.41995930671692	-0.35531759262085	-1.41995930671692	-0.3253173828125
-0.289942026138306	1.6084623336792	-0.289942026138306	0.892825126647949	-1.40995907783508	-0.304691791534424	-1.40995907783508	-0.287816524505615
-0.299942016601563	1.56471014022827	-0.299942016601563	0.861575603485107	-1.39995884895325	-0.266660332679749	-1.39995884895325	-0.246535062789917
-0.309942245483398	1.52283668518066	-0.309942245483398	0.83782434463501	-1.38995885848999	-0.228034734725952	-1.38995885848999	-0.209721922874451
-0.319942474365234	1.47970914840698	-0.319942474365234	0.803449153900146	-1.37995862960815	-0.193221688270569	-1.37995862960815	-0.177846431732178
-0.329942464828491	1.43658399581909	-0.329942464828491	0.774073600769043	-1.36995840072632	-0.162221193313599	-1.36995840072632	-0.147658467292786
-0.339942693710327	1.38470888137817	-0.339942693710327	0.742824077606201	-1.35995841026306	-0.135220885276794	-1.35995841026306	-0.122283101081848
-0.349942922592163	1.3459587097168	-0.349942922592163	0.719072818756104	-1.34995818138123	-0.11128294467926	-1.34995818138123	-0.100470304489136
-0.359943151473999	1.2984561920166	-0.359943151473999	0.685946941375732	-1.33995795249939	-0.0898451805114746	-1.33995795249939	-0.0804699659347534
-0.369943141937256	1.24908208847046	-0.369943141937256	0.660946369171143	-1.32995796203613	-0.0715948343276978	-1.32995796203613	-0.0629696846008301
-0.379943370819092	1.20283126831055	-0.379943370819092	0.633447170257568	-1.3199577331543	-0.0554696321487427	-1.3199577331543	-0.0476570129394531
-0.389943599700928	1.1603307723999	-0.389943599700928	0.600321292877197	-1.30995750427246	-0.0406568050384521	-1.30995750427246	-0.0337193012237549
-0.399943590164185	1.11282825469971	-0.399943590164185	0.572822093963623	-1.2999575138092	-0.027219295501709	-1.2999575138092	-0.0202815532684326
-0.409943819046021	1.07282876968384	-0.409943819046021	0.545945167541504	-1.28995728492737	-0.015406608581543	-1.28995728492737	-0.00959396362304688
-0.419944047927856	1.02470397949219	-0.419944047927856	0.520944595336914	-1.27995705604553	-0.00434374809265137	-1.27995705604553	0.000531196594238281
-0.429944038391113	0.986578464508057	-0.429944038391113	0.500946044921875	-1.26995706558228	0.00640630722045898	-1.26995706558228	0.0110313892364502
-0.439944267272949	0.942826271057129	-0.439944267272949	0.477819442749023	-1.25995683670044	0.0154063701629639	-1.25995683670044	0.0190939903259277
-0.449944496154785	0.905325412750244	-0.449944496154785	0.452194213867188	-1.2499566078186	0.0239691734313965	-1.2499566078186	0.0274066925048828
-0.459944486618042	0.865950584411621	-0.459944486618042	0.427818298339844	-1.23995661735535	0.0316567420959473	-1.23995661735535	0.0344066619873047
-0.469944715499878	0.822200775146484	-0.469944715499878	0.409693717956543	-1.22995638847351	0.0384693145751953	-1.22995638847351	0.0419068336486816
-0.479944944381714	0.790324211120605	-0.479944944381714	0.383443832397461	-1.21995615959167	0.0455944538116455	-1.21995615959167	0.0477819442749023
-0.489944934844971	0.758450031280518	-0.489944934844971	0.3644118309021	-1.20995593070984	0.0519695281982422	-1.20995593070984	0.0547196865081787
-0.499945163726807	0.722823143005371	-0.499945163726807	0.34472393989563	-1.19995594024658	0.058657169342041	-1.19995594024658	0.0603446960449219
-0.509945392608643	0.690321922302246	-0.509945392608643	0.325973749160767	-1.18995571136475	0.0647821426391602	-1.18995571136475	0.066469669342041
-0.519945383071899	0.662198066711426	-0.519945383071899	0.307098388671875	-1.17995548248291	0.070969820022583	-1.17995548248291	0.0722198486328125
-0.529945611953735	0.632197856903076	-0.529945611953735	0.28972315788269	-1.16995549201965	0.0769698619842529	-1.16995549201965	0.0775325298309326
-0.539945840835571	0.602197647094727	-0.539945840835571	0.272660493850708	-1.15995526313782	0.0830326080322266	-1.15995526313782	0.0830950736999512
-0.549945831298828	0.575945377349854	-0.549945831298828	0.255410194396973	-1.14995503425598	0.0891575813293457	-1.14995503425598	0.0892200469970703
-0.559946060180664	0.550320148468018	-0.559946060180664	0.239534854888916	-1.13995504379272	0.0959076881408691	-1.13995504379272	0.0952200889587402
-0.5699462890625	0.528445243835449	-0.5699462890625	0.224284648895264	-1.12995481491089	0.10178279876709	-1.12995481491089	0.101407766342163
-0.579946517944336	0.504693984985352	-0.579946517944336	0.209159374237061	-1.11995458602905	0.108532905578613	-1.11995458602905	0.107407808303833
-0.589946508407593	0.485320091247559	-0.589946508407593	0.195846796035767	-1.1099545955658	0.115220546722412	-1.1099545955658	0.11365795135498
-0.599946737289429	0.462193489074707	-0.599946737289429	0.182533979415894	-1.09995436668396	0.121533155441284	-1.09995436668396	0.119845628738403
-0.609946966171265	0.444693565368652	-0.609946966171265	0.170408725738525	-1.08995413780212	0.128658294677734	-1.08995413780212	0.125970602035522
-0.619946956634521	0.422818660736084	-0.619946956634521	0.159783601760864	-1.07995414733887	0.134970903396606	-1.07995414733887	0.132720708847046
-0.629947185516357	0.411567687988281	-0.629947185516357	0.149033546447754	-1.06995391845703	0.14115834236145	-1.06995391845703	0.13934588432312
-0.639947414398193	0.392412185668945	-0.639947414398193	0.139845848083496	-1.0599536895752	0.148033380508423	-1.0599536895752	0.145533561706543
-0.64994740486145	0.378974437713623	-0.64994740486145	0.13109564781189	-1.04995369911194	0.154158592224121	-1.04995369911194	0.152408599853516
-0.659947633743286	0.365411758422852	-0.659947633743286	0.122595548629761	-1.0399534702301	0.16153359413147	-1.0399534702301	0.158846139907837
-0.669947862625122	0.353224039077759	-0.669947862625122	0.115345478057861	-1.02995324134827	0.168346405029297	-1.02995324134827	0.166158676147461
-0.679947853088379	0.341036558151245	-0.679947853088379	0.107657909393311	-1.01995325088501	0.17522144317627	-1.01995325088501	0.173658847808838
-0.689948081970215	0.329473733901978	-0.689948081970215	0.0999078750610352	-1.00995302200317	0.182721614837646	-1.00995302200317	0.181534051895142
-0.699948310852051	0.317536115646362	-0.699948310852051	0.0926575660705566	-0.999952793121338	0.190846681594849	-0.999952793121338	0.189971685409546
-0.709948301315308	0.30591082572937	-0.709948301315308	0.0861575603485107	-0.989952564239502	0.200346708297729	-0.989952564239502	0.199409246444702
-0.719948530197144	0.293410778045654	-0.719948530197144	0.0785949230194092	-0.979952573776245	0.211971998214722	-0.979952573776245	0.211221933364868
-0.729948759078979	0.281160593032837	-0.729948759078979	0.0710947513580322	-0.969952344894409	0.224347114562988	-0.969952344894409	0.223472118377686
-0.739948749542236	0.267847776412964	-0.739948749542236	0.0634071826934814	-0.959952116012573	0.239222288131714	-0.959952116012573	0.238659858703613
-0.749948978424072	0.253847599029541	-0.749948978424072	0.054344654083252	-0.949952125549316	0.256222724914551	-0.949952125549316	0.254722595214844
-0.759949207305908	0.23790979385376	-0.759949207305908	0.044844388961792	-0.93995189666748	0.276848077774048	-0.93995189666748	0.275535345077515
-0.769949197769165	0.222034692764282	-0.769949197769165	0.0351567268371582	-0.929951667785645	0.30172324180603	-0.929951667785645	0.2993483543396
-0.779949426651001	0.203409433364868	-0.779949426651001	0.0245940685272217	-0.919951677322388	0.331036329269409	-0.919951677322388	0.328911304473877
-0.789949655532837	0.183908939361572	-0.789949655532837	0.0128438472747803	-0.909951448440552	0.368286848068237	-0.909951448440552	0.364536762237549
-0.799949884414673	0.162971258163452	-0.799949884414673	0.000218629837036133	-0.899951219558716	0.41203761100769	-0.899951219558716	0.406412363052368
-0.80994987487793	0.139658451080322	-0.80994987487793	-0.012906551361084	-0.889951229095459	0.464350938796997	-0.889951229095459	0.457100629806519
-0.819950103759766	0.114345550537109	-0.819950103759766	-0.0268442630767822	-0.879951000213623	0.525351762771606	-0.879951000213623	0.51591420173645
-0.829950332641602	0.0886576175689697	-0.829950332641602	-0.0415945053100586	-0.869950771331787	0.595477819442749	-0.869950771331787	0.583665132522583
-0.839950323104858	0.062157154083252	-0.839950323104858	-0.0571571588516235	-0.85995078086853	0.672853946685791	-0.85995078086853	0.65929126739502
﻿

## Sheet: Scan 2
0.1vs neg first: CV i vs E Scan 2			0.1vs pos first: CV i vs E Scan 2			neg wave 0.5vs: CV i vs E Scan 2			neg wave 0.1vs: CV i vs E Scan 2 [1]			neg wave 0.025vs: CV i vs E Scan 2
Date and time measurement:	2025-04-09 13:20:27		Date and time measurement:	2025-04-09 13:22:13		Date and time measurement:	2025-04-09 13:24:08		Date and time measurement:	2025-04-09 13:24:21		Date and time measurement:	2025-04-09 13:25:02
V	µA		V	µA		V	µA		V	µA		V	µA
-0.849951	0.0348442		-0.849951	0.751605		-0.849951	1.81346		-0.849951	1.54174		-0.849951	1.04523
-0.859951	0.00684381		-0.83995	0.827731		-0.859951	1.38658		-0.859951	1.24124		-0.859951	0.834044
-0.869951	-0.019594		-0.82995	0.893982		-0.869951	1.10033		-0.869951	1.02148		-0.869951	0.688229
-0.879951	-0.045032		-0.81995	0.946421		-0.879951	0.88845		-0.879951	0.849232		-0.879951	0.575915
-0.889951	-0.0675948		-0.80995	0.985234		-0.889951	0.715322		-0.889951	0.711605		-0.889951	0.485851
-0.899951	-0.0880951		-0.79995	1.01061		-0.899951	0.570946		-0.899951	0.599415		-0.899951	0.4121
-0.909951	-0.107095		-0.78995	1.02486		-0.909951	0.460944		-0.909951	0.507601		-0.909951	0.351349
-0.919952	-0.123221		-0.779949	1.03123		-0.919952	0.368443		-0.919952	0.432163		-0.919952	0.300911
-0.929952	-0.136533		-0.769949	1.03386		-0.929952	0.292816		-0.929952	0.368162		-0.929952	0.258223
-0.939952	-0.148096		-0.759949	1.03273		-0.939952	0.222816		-0.939952	0.315849		-0.939952	0.221472
-0.949952	-0.158409		-0.749949	1.03217		-0.949952	0.169065		-0.949952	0.27116		-0.949952	0.189722
-0.959952	-0.167471		-0.739949	1.03223		-0.959952	0.11672		-0.959952	0.233972		-0.959952	0.163409
-0.969952	-0.175409		-0.729949	1.03305		-0.969952	0.0790949		-0.969952	0.202222		-0.969952	0.139908
-0.979953	-0.182222		-0.719949	1.03486		-0.979953	0.0430319		-0.979953	0.173971		-0.979953	0.119096
-0.989953	-0.188659		-0.709948	1.03967		-0.989953	0.0116565		-0.989953	0.150284		-0.989953	0.101595
-0.999953	-0.194597		-0.699948	1.04767		-0.999953	-0.0140314		-0.999953	0.129283		-0.999953	0.0862825
-1.00995	-0.199784		-0.689948	1.05867		-1.00995	-0.0392194		-1.00995	0.110345		-1.00995	0.0731573
-1.01995	-0.205409		-0.679948	1.07255		-1.01995	-0.0600321		-1.01995	0.0930951		-1.01995	0.0611572
-1.02995	-0.210597		-0.669948	1.09242		-1.02995	-0.0792825		-1.02995	0.077595		-1.02995	0.0501571
-1.03995	-0.216347		-0.659948	1.1168		-1.03995	-0.0977203		-1.03995	0.0635948		-1.03995	0.0405319
-1.04995	-0.221535		-0.649947	1.14705		-1.04995	-0.114408		-1.04995	0.0504069		-1.04995	0.0324693
-1.05995	-0.227472		-0.639947	1.18311		-1.05995	-0.130283		-1.05995	0.0373442		-1.05995	0.023844
-1.06995	-0.232722		-0.629947	1.22499		-1.06995	-0.144658		-1.06995	0.0251567		-1.06995	0.0167816
-1.07995	-0.239222		-0.619947	1.2733		-1.07995	-0.160534		-1.07995	0.0144689		-1.07995	0.00953126
-1.08995	-0.246035		-0.609947	1.32618		-1.08995	-0.173159		-1.08995	0.00390625		-1.08995	0.00246882
-1.09995	-0.25241		-0.599947	1.38343		-1.09995	-0.187659		-1.09995	-0.00521874		-1.09995	-0.00378132
-1.10995	-0.260285		-0.589947	1.44305		-1.10995	-0.197409		-1.10995	-0.015094		-1.10995	-0.00965643
-1.11995	-0.267535		-0.579947	1.50362		-1.11995	-0.209222		-1.11995	-0.0239692		-1.11995	-0.0149064
-1.12995	-0.275036		-0.569946	1.56381		-1.12995	-0.224035		-1.12995	-0.0326567		-1.12995	-0.0205941
-1.13996	-0.282348		-0.559946	1.62174		-1.13996	-0.233097		-1.13996	-0.0404069		-1.13996	-0.0255942
-1.14996	-0.290098		-0.549946	1.68221		-1.14996	-0.244035		-1.14996	-0.048157		-1.14996	-0.0307817
-1.15996	-0.297411		-0.539946	1.72971		-1.15996	-0.25341		-1.15996	-0.0554072		-1.15996	-0.0356569
-1.16996	-0.305161		-0.529946	1.77471		-1.16996	-0.265035		-1.16996	-0.0628448		-1.16996	-0.0405943
-1.17996	-0.312474		-0.519945	1.82096		-1.17996	-0.275223		-1.17996	-0.0697824		-1.17996	-0.0452194
-1.18996	-0.320724		-0.509945	1.86597		-1.18996	-0.287098		-1.18996	-0.0775324		-1.18996	-0.0504071
-1.19996	-0.328849		-0.499945	1.91034		-1.19996	-0.296911		-1.19996	-0.0839701		-1.19996	-0.0553446
-1.20996	-0.338474		-0.489945	1.95159		-1.20996	-0.307099		-1.20996	-0.0913452		-1.20996	-0.0605322
-1.21996	-0.348349		-0.479945	1.99784		-1.21996	-0.320536		-1.21996	-0.0998453		-1.21996	-0.0665323
-1.22996	-0.359849		-0.469945	2.04534		-1.22996	-0.332099		-1.22996	-0.108283		-1.22996	-0.0734699
-1.23996	-0.372412		-0.459944	2.09409		-1.23996	-0.347037		-1.23996	-0.117721		-1.23996	-0.0806575
-1.24996	-0.386975		-0.449944	2.15347		-1.24996	-0.361724		-1.24996	-0.128721		-1.24996	-0.0894701
-1.25996	-0.403975		-0.439944	2.2141		-1.25996	-0.376474		-1.25996	-0.140158		-1.25996	-0.0995328
-1.26996	-0.423413		-0.429944	2.28097		-1.26996	-0.394725		-1.26996	-0.153846		-1.26996	-0.111408
-1.27996	-0.445601		-0.419944	2.34785		-1.27996	-0.413225		-1.27996	-0.169034		-1.27996	-0.125471
-1.28996	-0.470914		-0.409944	2.4216		-1.28996	-0.435788		-1.28996	-0.187284		-1.28996	-0.141596
-1.29996	-0.500914		-0.399944	2.5066		-1.29996	-0.460413		-1.29996	-0.206722		-1.29996	-0.160534
-1.30996	-0.53554		-0.389944	2.58535		-1.30996	-0.487164		-1.30996	-0.230222		-1.30996	-0.183472
-1.31996	-0.575728		-0.379943	2.67285		-1.31996	-0.517664		-1.31996	-0.257348		-1.31996	-0.208534
-1.32996	-0.621853		-0.369943	2.75785		-1.32996	-0.554165		-1.32996	-0.288223		-1.32996	-0.238347
-1.33996	-0.674604		-0.359943	2.83911		-1.33996	-0.59504		-1.33996	-0.325474		-1.33996	-0.273598
-1.34996	-0.734792		-0.349943	2.92473		-1.34996	-0.642041		-1.34996	-0.368537		-1.34996	-0.314536
-1.35996	-0.804419		-0.339943	3.00161		-1.35996	-0.696854		-1.35996	-0.420663		-1.35996	-0.362224
-1.36996	-0.88342		-0.329942	3.07161		-1.36996	-0.760043		-1.36996	-0.480476		-1.36996	-0.4186
-1.37996	-0.974359		-0.319942	3.13848		-1.37996	-0.835232		-1.37996	-0.552165		-1.37996	-0.484289
-1.38996	-1.07649		-0.309942	3.19599		-1.38996	-0.921858		-1.38996	-0.637166		-1.38996	-0.559852
-1.39996	-1.19161		-0.299942	3.24661		-1.39996	-1.02605		-1.39996	-0.736917		-1.39996	-0.646479
-1.40996	-1.31905		-0.289942	3.28536		-1.40996	-1.14817		-1.40996	-0.852982		-1.40996	-0.744043
-1.41996	-1.4573		-0.279942	3.31349		-1.41996	-1.28868		-1.41996	-0.987296		-1.41996	-0.851544
-1.42996	-1.60462		-0.269942	3.34349		-1.42996	-1.45143		-1.42996	-1.13955		-1.42996	-0.966921
-1.43996	-1.75693		-0.259942	3.35849		-1.43996	-1.63918		-1.43996	-1.30993		-1.43996	-1.08624
-1.44996	-1.91597		-0.249941	3.37411		-1.44996	-1.85231		-1.44996	-1.49699		-1.44996	-1.2048
-1.45996	-2.06347		-0.239941	3.38036		-1.45996	-2.09597		-1.45996	-1.69568		-1.45996	-1.31636
-1.46996	-2.19972		-0.229941	3.38411		-1.46996	-2.36097		-1.46996	-1.90347		-1.46996	-1.41355
-1.47996	-2.31722		-0.219941	3.38286		-1.47996	-2.64848		-1.47996	-2.11035		-1.47996	-1.48968
-1.48996	-2.41347		-0.209941	3.38224		-1.48996	-2.95911		-1.48996	-2.31285		-1.48996	-1.5403
-1.49996	-2.49035		-0.199941	3.38537		-1.49996	-3.27786		-1.49996	-2.4941		-1.49996	-1.56568
-1.50996	-2.54848		-0.18994	3.38974		-1.50996	-3.61224		-1.50996	-2.64848		-1.50996	-1.56681
-1.51996	-2.56785		-0.17994	3.39349		-1.51996	-3.93787		-1.51996	-2.76598		-1.51996	-1.54987
-1.52996	-2.58285		-0.16994	3.38974		-1.52996	-4.24788		-1.52996	-2.85098		-1.52996	-1.52024
-1.53996	-2.5791		-0.15994	3.40224		-1.53996	-4.53538		-1.53996	-2.89098		-1.53996	-1.48387
-1.54996	-2.5616		-0.14994	3.40411		-1.54996	-4.78726		-1.54996	-2.89661		-1.54996	-1.44524
-1.55996	-2.55223		-0.13994	3.42161		-1.55996	-4.98726		-1.55996	-2.87223		-1.55996	-1.40755
-1.56996	-2.53348		-0.12994	3.43536		-1.56996	-5.13789		-1.56996	-2.82786		-1.56996	-1.37293
-1.57996	-2.52785		-0.119939	3.45287		-1.57996	-5.23664		-1.57996	-2.77598		-1.57996	-1.34205
-1.58996	-2.51285		-0.109939	3.46974		-1.58996	-5.28539		-1.58996	-2.71723		-1.58996	-1.31568
-1.59996	-2.51598		-0.0999391	3.50099		-1.59996	-5.29727		-1.59996	-2.65723		-1.59996	-1.2943
-1.60996	-2.5191		-0.0899391	3.52849		-1.60996	-5.27789		-1.60996	-2.6066		-1.60996	-1.27793
-1.61996	-2.52973		-0.0799389	3.56662		-1.61996	-5.24164		-1.61996	-2.55973		-1.61996	-1.26711
-1.62996	-2.5566		-0.0699387	3.60787		-1.62996	-5.19664		-1.62996	-2.52473		-1.62996	-1.26211
-1.63996	-2.57973		-0.0599384	3.66224		-1.63996	-5.15602		-1.63996	-2.49723		-1.63996	-1.26443
-1.64996	-2.61785		-0.0499382	3.71162		-1.64996	-5.12102		-1.64996	-2.48223		-1.64996	-1.27211
-1.63996	-2.3416		-0.039938	3.77599		-1.63996	-4.46476		-1.63996	-2.26722		-1.63996	-1.18192
-1.62996	-2.15222		-0.0299382	3.8435		-1.62996	-4.02662		-1.62996	-2.10847		-1.62996	-1.1153
-1.61996	-2.00347		-0.019938	3.916		-1.61996	-3.68599		-1.61996	-1.98597		-1.61996	-1.06086
-1.60996	-1.88409		-0.00993776	3.99412		-1.60996	-3.39224		-1.60996	-1.87472		-1.60996	-1.01492
-1.59996	-1.78284		6.24657e-05	4.08288		-1.59996	-3.13599		-1.59996	-1.77971		-1.59996	-0.974609
-1.58996	-1.69221		0.0100627	4.18163		-1.58996	-2.90036		-1.58996	-1.69284		-1.58996	-0.938233
-1.57996	-1.61096		0.0200629	4.28163		-1.57996	-2.68348		-1.57996	-1.61034		-1.57996	-0.904795
-1.56996	-1.54721		0.0300632	4.39851		-1.56996	-2.47535		-1.56996	-1.52721		-1.56996	-0.87342
-1.55996	-1.47096		0.0400629	4.51663		-1.55996	-2.27847		-1.55996	-1.45033		-1.55996	-0.843607
-1.54996	-1.40658		0.0500631	4.64413		-1.54996	-2.08972		-1.54996	-1.37033		-1.54996	-0.814044
-1.53996	-1.34283		0.0600634	4.77664		-1.53996	-1.90847		-1.53996	-1.29221		-1.53996	-0.784793
-1.52996	-1.27971		0.0700636	4.91601		-1.52996	-1.72784		-1.52996	-1.21596		-1.52996	-0.755043
-1.51996	-1.21408		0.0800638	5.06227		-1.51996	-1.55596		-1.51996	-1.13595		-1.51996	-0.724417
-1.50996	-1.15596		0.090064	5.21602		-1.50996	-1.39596		-1.50996	-1.0547		-1.50996	-0.693042
-1.49996	-1.09595		0.100064	5.37227		-1.49996	-1.23596		-1.49996	-0.970953		-1.49996	-0.660104
-1.48996	-1.0297		0.110064	5.5379		-1.48996	-1.08595		-1.48996	-0.892826		-1.48996	-0.625666
-1.47996	-0.968453		0.120064	5.69852		-1.47996	-0.951577		-1.47996	-0.807825		-1.47996	-0.589165
-1.46996	-0.902201		0.130064	5.84915		-1.46996	-0.815325		-1.46996	-0.731574		-1.46996	-0.550665
-1.45996	-0.835326		0.140065	5.99853		-1.45996	-0.694073		-1.45996	-0.652822		-1.45996	-0.509414
-1.44996	-0.761575		0.150065	6.13353		-1.44996	-0.581572		-1.44996	-0.573447		-1.44996	-0.466788
-1.43996	-0.699073		0.160065	6.24978		-1.43996	-0.472195		-1.43996	-0.49657		-1.43996	-0.4226
-1.42996	-0.624073		0.170065	6.34791		-1.42996	-0.375319		-1.42996	-0.429695		-1.42996	-0.376912
-1.41996	-0.556571		0.180065	6.43104		-1.41996	-0.287192		-1.41996	-0.362194		-1.41996	-0.332036
-1.40996	-0.488445		0.190065	6.49041		-1.40996	-0.20844		-1.40996	-0.299067		-1.40996	-0.288036
-1.39996	-0.42032		0.200066	6.53479		-1.39996	-0.14344		-1.39996	-0.244067		-1.39996	-0.246348
-1.38996	-0.364692		0.210066	6.56416		-1.38996	-0.0770324		-1.38996	-0.198222		-1.38996	-0.208159
-1.37996	-0.309067		0.220066	6.57479		-1.37996	-0.0262191		-1.37996	-0.155471		-1.37996	-0.173971
-1.36996	-0.263441		0.230066	6.58041		-1.36996	0.0184066		-1.36996	-0.118283		-1.36996	-0.143346
-1.35996	-0.226847		0.240066	6.58354		-1.35996	0.0593445		-1.35996	-0.0869701		-1.35996	-0.117033
-1.34996	-0.189909		0.250066	6.56979		-1.34996	0.0948453		-1.34996	-0.0594072		-1.34996	-0.0943452
-1.33996	-0.158659		0.260067	6.56291		-1.33996	0.125033		-1.33996	-0.0360944		-1.33996	-0.0745324
-1.32996	-0.130283		0.270067	6.54729		-1.32996	0.150409		-1.32996	-0.0152814		-1.32996	-0.0580946
-1.31996	-0.105158		0.280067	6.52916		-1.31996	0.175284		-1.31996	0.00315619		-1.31996	-0.042532
-1.30996	-0.0830325		0.290067	6.51729		-1.30996	0.196347		-1.30996	0.0187814		-1.30996	-0.0290318
-1.29996	-0.0627823		0.300067	6.50979		-1.29996	0.21566		-1.29996	0.0329692		-1.29996	-0.0177815
-1.28996	-0.0439694		0.310067	6.50166		-1.28996	0.233785		-1.28996	0.0461569		-1.28996	-0.00634384
-1.27996	-0.0272818		0.320067	6.50666		-1.27996	0.250535		-1.27996	0.0579071		-1.27996	0.00309372
-1.26996	-0.0119064		0.330068	6.51354		-1.26996	0.263848		-1.26996	0.0687199		-1.26996	0.0115938
-1.25996	0.00103116		0.340068	6.52041		-1.25996	0.279036		-1.25996	0.0789075		-1.25996	0.0195315
-1.24996	0.0134065		0.350068	6.54604		-1.24996	0.293223		-1.24996	0.0882826		-1.24996	0.0269067
-1.23996	0.0255315		0.360068	6.57104		-1.23996	0.304848		-1.23996	0.0974078		-1.23996	0.0332818
-1.22996	0.0363443		0.370068	6.60104		-1.22996	0.316849		-1.22996	0.106158		-1.22996	0.0391569
-1.21996	0.0462193		0.380068	6.63979		-1.21996	0.328599		-1.21996	0.113908		-1.21996	0.045032
-1.20996	0.0557196		0.390069	6.68229		-1.20996	0.340411		-1.20996	0.121283		-1.20996	0.0502195
-1.19996	0.0649698		0.400069	6.72542		-1.19996	0.351912		-1.19996	0.128971		-1.19996	0.055407
-1.18996	0.0740323		0.410069	6.77792		-1.18996	0.363537		-1.18996	0.136908		-1.18996	0.0602198
-1.17996	0.0824699		0.420069	6.82667		-1.17996	0.373662		-1.17996	0.144658		-1.17996	0.0654697
-1.16996	0.0911577		0.430069	6.88167		-1.16996	0.3856		-1.16996	0.152596		-1.16996	0.0708449
-1.15996	0.0997202		0.440069	6.94042		-1.15996	0.39735		-1.15996	0.161096		-1.15996	0.0761573
-1.14996	0.108658		0.450069	6.99605		-1.14996	0.4096		-1.14996	0.169971		-1.14996	0.0820324
-1.13996	0.11797		0.46007	7.05354		-1.13996	0.422975		-1.13996	0.178972		-1.13996	0.0881577
-1.12995	0.127408		0.47007	7.1073		-1.12995	0.436163		-1.12995	0.189659		-1.12995	0.0947826
-1.11995	0.137096		0.48007	7.16605		-1.11995	0.450351		-1.11995	0.199972		-1.11995	0.102408
-1.10995	0.146596		0.49007	7.21855		-1.10995	0.465476		-1.10995	0.211472		-1.10995	0.110408
-1.09995	0.156221		0.50007	7.27167		-1.09995	0.479476		-1.09995	0.22391		-1.09995	0.119283
-1.08995	0.165909		0.51007	7.32292		-1.08995	0.495851		-1.08995	0.237097		-1.08995	0.128346
-1.07995	0.175972		0.520071	7.36793		-1.07995	0.512289		-1.07995	0.251472		-1.07995	0.138533
-1.06995	0.185284		0.530071	7.41793		-1.06995	0.528227		-1.06995	0.266473		-1.06995	0.149596
-1.05995	0.194972		0.540071	7.4573		-1.05995	0.547415		-1.05995	0.28316		-1.05995	0.160971
-1.04995	0.204347		0.550071	7.50418		-1.04995	0.567352		-1.04995	0.300723		-1.04995	0.173034
-1.03995	0.213472		0.560071	7.56043		-1.03995	0.586103		-1.03995	0.319411		-1.03995	0.185847
-1.02995	0.22466		0.570071	7.6098		-1.02995	0.607353		-1.02995	0.338537		-1.02995	0.199159
-1.01995	0.236472		0.580071	7.66168		-1.01995	0.631416		-1.01995	0.360599		-1.01995	0.214035
-1.00995	0.248847		0.590072	7.72731		-1.00995	0.654979		-1.00995	0.383725		-1.00995	0.230535
-0.999953	0.262223		0.600071	7.79043		-0.999953	0.680667		-0.999953	0.408537		-0.999953	0.247972
-0.989953	0.277848		0.610072	7.86106		-0.989953	0.709229		-0.989953	0.4361		-0.989953	0.266723
-0.979953	0.295848		0.620072	7.94918		-0.979953	0.741105		-0.979953	0.465976		-0.979953	0.288223
-0.969952	0.317661		0.630072	8.03356		-0.969952	0.773856		-0.969952	0.499414		-0.969952	0.312849
-0.959952	0.342849		0.640072	8.12981		-0.959952	0.811044		-0.959952	0.535352		-0.959952	0.340662
-0.949952	0.3736		0.650073	8.23731		-0.949952	0.852294		-0.949952	0.575853		-0.949952	0.37235
-0.939952	0.411975		0.660072	8.33544		-0.939952	0.89692		-0.939952	0.622666		-0.939952	0.408912
-0.929952	0.458226		0.670073	8.43482		-0.929952	0.949108		-0.929952	0.676729		-0.929952	0.450226
-0.919952	0.515164		0.680073	8.52482		-0.919952	1.00905		-0.919952	0.739605		-0.919952	0.498101
-0.909951	0.58429		0.690073	8.62044		-0.909951	1.07924		-0.909951	0.814481		-0.909951	0.552727
-0.899951	0.670104		0.700073	8.70795		-0.899951	1.16017		-0.899951	0.90192		-0.899951	0.614541
-0.889951	0.773481		0.690073	7.99043		-0.889951	1.25486		-0.889951	1.0058		-0.889951	0.682917
-0.879951	0.895232		0.680073	7.4673		-0.879951	1.36943		-0.879951	1.13024		-0.879951	0.756168
-0.869951	1.03161		0.670073	7.05542		-0.869951	1.49749		-0.869951	1.27424		-0.869951	0.829919
-0.859951	1.17792		0.660072	6.70542		-0.859951	1.65268		-0.859951	1.43762		-0.859951	0.89917
-0.849951	1.32136		0.650073	6.40229
-0.83995	1.4488		0.640072	6.13353
-0.82995	1.55024		0.630072	5.89353
-0.81995	1.61881		0.620072	5.68102
-0.80995	1.65784		0.610072	5.48727
-0.79995	1.67409		0.600071	5.31289
-0.78995	1.67534		0.590072	5.14852
-0.779949	1.66596		0.580071	5.00789
-0.769949	1.65596		0.570071	4.86664
-0.759949	1.63846		0.560071	4.73664
-0.749949	1.63221		0.550071	4.62413
-0.739949	1.62659		0.540071	4.50226
-0.729949	1.62284		0.530071	4.40288
-0.719949	1.62096		0.520071	4.29788
-0.709948	1.62784		0.51007	4.1985
-0.699948	1.64034		0.50007	4.10038
-0.689948	1.66471		0.49007	4.0085
-0.679948	1.68784		0.48007	3.92037
-0.669948	1.73346		0.47007	3.83287
-0.659948	1.78034		0.46007	3.74974
-0.649947	1.83846		0.450069	3.67349
-0.639947	1.91597		0.440069	3.59287
-0.629947	1.99659		0.430069	3.52099
-0.619947	2.08784		0.420069	3.44724
-0.609947	2.18722		0.410069	3.37224
-0.599947	2.29097		0.400069	3.31161
-0.589947	2.38097		0.390069	3.23974
-0.579947	2.4766		0.380068	3.18224
-0.569946	2.55848		0.370068	3.11911
-0.559946	2.6366		0.360068	3.05161
-0.549946	2.69848		0.350068	2.99286
-0.539946	2.75598		0.340068	2.93411
-0.529946	2.80473		0.330068	2.87911
-0.519945	2.85098		0.320067	2.82036
-0.509945	2.89411		0.310067	2.76598
-0.499945	2.94098		0.300067	2.70973
-0.489945	2.99536		0.290067	2.65035
-0.479945	3.05223		0.280067	2.5966
-0.469945	3.12223		0.270067	2.53723
-0.459944	3.19974		0.260067	2.48035
-0.449944	3.28286		0.250066	2.42097
-0.439944	3.37662		0.240066	2.3691
-0.429944	3.47787		0.230066	2.3116
-0.419944	3.58349		0.220066	2.24847
-0.409944	3.68662		0.210066	2.18785
-0.399944	3.79412		0.200066	2.12597
-0.389944	3.896		0.190065	2.06159
-0.379943	3.99725		0.180065	1.99472
-0.369943	4.0935		0.170065	1.92972
-0.359943	4.18475		0.160065	1.86284
-0.349943	4.26788		0.150065	1.80159
-0.339943	4.34163		0.140065	1.73846
-0.329942	4.401		0.130064	1.67721
-0.319942	4.45601		0.120064	1.61784
-0.309942	4.49788		0.110064	1.56159
-0.299942	4.52351		0.100064	1.51221
-0.289942	4.54601		0.090064	1.45721
-0.279942	4.55226		0.0800638	1.41721
-0.269942	4.55413		0.0700636	1.36971
-0.259942	4.55038		0.0600634	1.33408
-0.249941	4.54476		0.0500631	1.29596
-0.239941	4.52726		0.0400629	1.26971
-0.229941	4.51788		0.0300632	1.23408
-0.219941	4.50163		0.0200629	1.2097
-0.209941	4.48788		0.0100627	1.18033
-0.199941	4.48101		6.24657e-05	1.15908
-0.18994	4.47163		-0.00993776	1.13846
-0.17994	4.46851		-0.019938	1.1172
-0.16994	4.47538		-0.0299382	1.0972
-0.15994	4.47726		-0.039938	1.0772
-0.14994	4.48726		-0.0499382	1.05845
-0.13994	4.50351		-0.0599384	1.03783
-0.12994	4.52538		-0.0699387	1.02408
-0.119939	4.55726		-0.0799389	1.00345
-0.109939	4.59101		-0.0899391	0.986578
-0.0999391	4.63413		-0.0999391	0.975952
-0.0899391	4.68851		-0.109939	0.956576
-0.0799389	4.74351		-0.119939	0.939076
-0.0699387	4.80601		-0.12994	0.921576
-0.0599384	4.86976		-0.13994	0.906577
-0.0499382	4.94289		-0.14994	0.8922
-0.039938	5.01914		-0.15994	0.877826
-0.0299382	5.10477		-0.16994	0.8622
-0.019938	5.18789		-0.17994	0.844076
-0.00993776	5.28039		-0.18994	0.825951
6.24657e-05	5.37415		-0.199941	0.809076
0.0100627	5.47102		-0.209941	0.795324
0.0200629	5.5729		-0.219941	0.776575
0.0300632	5.67665		-0.229941	0.752199
0.0400629	5.78228		-0.239941	0.737824
0.0500631	5.8904		-0.249941	0.717824
0.0600634	6.00228		-0.259942	0.694697
0.0700636	6.10415		-0.269942	0.674074
0.0800638	6.21853		-0.279942	0.646572
0.090064	6.32353		-0.289942	0.623448
0.100064	6.43104		-0.299942	0.604072
0.110064	6.52916		-0.309942	0.575321
0.120064	6.62166		-0.319942	0.557196
0.130064	6.70854		-0.329942	0.531571
0.140065	6.77979		-0.339943	0.507195
0.150065	6.84354		-0.349943	0.48157
0.160065	6.88667		-0.359943	0.457194
0.170065	6.92542		-0.369943	0.430944
0.180065	6.94917		-0.379943	0.410943
0.190065	6.95604		-0.389944	0.390944
0.200066	6.95729		-0.399944	0.367099
0.210066	6.95229		-0.409944	0.347037
0.220066	6.94167		-0.419944	0.328099
0.230066	6.92604		-0.429944	0.309723
0.240066	6.90354		-0.439944	0.292098
0.250066	6.89104		-0.449944	0.275098
0.260067	6.87854		-0.459944	0.259285
0.270067	6.86292		-0.469945	0.243472
0.280067	6.85667		-0.479945	0.22841
0.290067	6.85542		-0.489945	0.21441
0.300067	6.86042		-0.499945	0.200784
0.310067	6.86417		-0.509945	0.187472
0.320067	6.87979		-0.519945	0.175097
0.330068	6.90292		-0.529946	0.162721
0.340068	6.92792		-0.539946	0.150908
0.350068	6.96167		-0.549946	0.139596
0.360068	6.99292		-0.559946	0.128908
0.370068	7.03855		-0.569946	0.118971
0.380068	7.0873		-0.579947	0.10897
0.390069	7.13542		-0.589947	0.0998452
0.400069	7.18417		-0.599947	0.0914075
0.410069	7.24167		-0.609947	0.0835326
0.420069	7.29355		-0.619947	0.075845
0.430069	7.34668		-0.629947	0.0690949
0.440069	7.39605		-0.639947	0.0627196
0.450069	7.44293		-0.649947	0.0564072
0.46007	7.4923		-0.659948	0.0500946
0.47007	7.53418		-0.669948	0.0445945
0.48007	7.58043		-0.679948	0.0388443
0.49007	7.62168		-0.689948	0.0337193
0.50007	7.65481		-0.699948	0.0285316
0.51007	7.69231		-0.709948	0.0222192
0.520071	7.73231		-0.719949	0.0165315
0.530071	7.76418		-0.729949	0.0103438
0.540071	7.79731		-0.739949	0.00428128
0.550071	7.82793		-0.749949	-0.00278139
0.560071	7.86543		-0.759949	-0.00978136
0.570071	7.90168		-0.769949	-0.0175941
0.580071	7.94918		-0.779949	-0.0261567
0.590072	7.99918		-0.78995	-0.0346568
0.600071	8.06106		-0.79995	-0.0444069
0.610072	8.11481		-0.80995	-0.0545946
0.620072	8.19669		-0.81995	-0.0651573
0.630072	8.26981		-0.82995	-0.0760324
0.640072	8.36044		-0.83995	-0.086845
0.650073	8.44857		-0.849951	-0.0984077
0.660072	8.53419		-0.859951	-0.109158
0.670073	8.62482		-0.869951	-0.119658
0.680073	8.70295		-0.879951	-0.130533
0.690073	8.77607		-0.889951	-0.139533
0.700073	8.83982		-0.899951	-0.147909
0.690073	8.12669		-0.909951	-0.155346
0.680073	7.63043		-0.919952	-0.162159
0.670073	7.2148		-0.929952	-0.168471
0.660072	6.88354		-0.939952	-0.174159
0.650073	6.58354		-0.949952	-0.179222
0.640072	6.32978		-0.959952	-0.183472
0.630072	6.10041		-0.969952	-0.187534
0.620072	5.8954		-0.979953	-0.192159
0.610072	5.70977		-0.989953	-0.195347
0.600071	5.53665		-0.999953	-0.198784
0.590072	5.37977		-1.00995	-0.202159
0.580071	5.23852		-1.01995	-0.206159
0.570071	5.11101		-1.02995	-0.209409
0.560071	4.97914		-1.03995	-0.212597
0.550071	4.86351		-1.04995	-0.21666
0.540071	4.75789		-1.05995	-0.220535
0.530071	4.64913		-1.06995	-0.225097
0.520071	4.54788		-1.07995	-0.229535
0.51007	4.44663		-1.08995	-0.234722
0.50007	4.3485		-1.09995	-0.23991
0.49007	4.2535		-1.10995	-0.245785
0.48007	4.16663		-1.11995	-0.251035
0.47007	4.07912		-1.12995	-0.25716
0.46007	3.996		-1.13996	-0.263035
0.450069	3.916		-1.14996	-0.270035
0.440069	3.83725		-1.15996	-0.275848
0.430069	3.75537		-1.16996	-0.282036
0.420069	3.68599		-1.17996	-0.289036
0.410069	3.60849		-1.18996	-0.295661
0.400069	3.54349		-1.19996	-0.302973
0.390069	3.47224		-1.20996	-0.309286
0.380068	3.40786		-1.21996	-0.316786
0.370068	3.34849		-1.22996	-0.324911
0.360068	3.28099		-1.23996	-0.334224
0.350068	3.22411		-1.24996	-0.344411
0.340068	3.16536		-1.25996	-0.355537
0.330068	3.10473		-1.26996	-0.367724
0.320067	3.05223		-1.27996	-0.382225
0.310067	2.99411		-1.28996	-0.39835
0.300067	2.93911		-1.29996	-0.417225
0.290067	2.89286		-1.30996	-0.438475
0.280067	2.84098		-1.31996	-0.462413
0.270067	2.78848		-1.32996	-0.490414
0.260067	2.73785		-1.33996	-0.521414
0.250066	2.68723		-1.34996	-0.556415
0.240066	2.6391		-1.35996	-0.596665
0.230066	2.5891		-1.36996	-0.642916
0.220066	2.5316		-1.37996	-0.693917
0.210066	2.4841		-1.38996	-0.751668
0.200066	2.42535		-1.39996	-0.816856
0.190065	2.37722		-1.40996	-0.887732
0.180065	2.32285		-1.41996	-0.966046
0.170065	2.2641		-1.42996	-1.04911
0.160065	2.20785		-1.43996	-1.1353
0.150065	2.15472		-1.44996	-1.22267
0.140065	2.09909		-1.45996	-1.30705
0.130064	2.04472		-1.46996	-1.38686
0.120064	1.99347		-1.47996	-1.45893
0.110064	1.93909		-1.48996	-1.52112
0.100064	1.88972		-1.49996	-1.57281
0.090064	1.84784		-1.50996	-1.61468
0.0800638	1.79909		-1.51996	-1.64649
0.0700636	1.75534		-1.52996	-1.67012
0.0600634	1.71409		-1.53996	-1.69096
0.0500631	1.68221		-1.54996	-1.70159
0.0400629	1.63971		-1.55996	-1.71471
0.0300632	1.60409		-1.56996	-1.72221
0.0200629	1.57159		-1.57996	-1.73659
0.0100627	1.53971		-1.58996	-1.75409
6.24657e-05	1.51783		-1.59996	-1.77284
-0.00993776	1.48346		-1.60996	-1.80409
-0.019938	1.45596		-1.61996	-1.83409
-0.0299382	1.43846		-1.62996	-1.87034
-0.039938	1.40783		-1.63996	-1.91972
-0.0499382	1.38846		-1.64996	-1.97472
-0.0599384	1.36408		-1.63996	-1.71846
-0.0699387	1.34908		-1.62996	-1.54471
-0.0799389	1.32346		-1.61996	-1.41283
-0.0899391	1.30971		-1.60996	-1.30221
-0.0999391	1.28908		-1.59996	-1.21033
-0.109939	1.26596		-1.58996	-1.13595
-0.119939	1.24596		-1.57996	-1.07033
-0.12994	1.22908		-1.56996	-1.01345
-0.13994	1.20908		-1.55996	-0.957828
-0.14994	1.19971		-1.54996	-0.904076
-0.15994	1.1797		-1.53996	-0.859076
-0.16994	1.16096		-1.52996	-0.81345
-0.17994	1.14095		-1.51996	-0.768449
-0.18994	1.11908		-1.50996	-0.725324
-0.199941	1.10283		-1.49996	-0.684073
-0.209941	1.08095		-1.48996	-0.640322
-0.219941	1.06158		-1.47996	-0.596572
-0.229941	1.04033		-1.46996	-0.557196
-0.239941	1.01845		-1.45996	-0.509696
-0.249941	0.992203		-1.44996	-0.465944
-0.259942	0.972202		-1.43996	-0.42032
-0.269942	0.942202		-1.42996	-0.374069
-0.279942	0.919702		-1.41996	-0.325317
-0.289942	0.892825		-1.40996	-0.287817
-0.299942	0.861576		-1.39996	-0.246535
-0.309942	0.837824		-1.38996	-0.209722
-0.319942	0.803449		-1.37996	-0.177846
-0.329942	0.774074		-1.36996	-0.147658
-0.339943	0.742824		-1.35996	-0.122283
-0.349943	0.719073		-1.34996	-0.10047
-0.359943	0.685947		-1.33996	-0.08047
-0.369943	0.660946		-1.32996	-0.0629697
-0.379943	0.633447		-1.31996	-0.047657
-0.389944	0.600321		-1.30996	-0.0337193
-0.399944	0.572822		-1.29996	-0.0202816
-0.409944	0.545945		-1.28996	-0.00959396
-0.419944	0.520945		-1.27996	0.000531197
-0.429944	0.500946		-1.26996	0.0110314
-0.439944	0.477819		-1.25996	0.019094
-0.449944	0.452194		-1.24996	0.0274067
-0.459944	0.427818		-1.23996	0.0344067
-0.469945	0.409694		-1.22996	0.0419068
-0.479945	0.383444		-1.21996	0.0477819
-0.489945	0.364412		-1.20996	0.0547197
-0.499945	0.344724		-1.19996	0.0603447
-0.509945	0.325974		-1.18996	0.0664697
-0.519945	0.307098		-1.17996	0.0722198
-0.529946	0.289723		-1.16996	0.0775325
-0.539946	0.27266		-1.15996	0.0830951
-0.549946	0.25541		-1.14996	0.08922
-0.559946	0.239535		-1.13996	0.0952201
-0.569946	0.224285		-1.12995	0.101408
-0.579947	0.209159		-1.11995	0.107408
-0.589947	0.195847		-1.10995	0.113658
-0.599947	0.182534		-1.09995	0.119846
-0.609947	0.170409		-1.08995	0.125971
-0.619947	0.159784		-1.07995	0.132721
-0.629947	0.149034		-1.06995	0.139346
-0.639947	0.139846		-1.05995	0.145534
-0.649947	0.131096		-1.04995	0.152409
-0.659948	0.122596		-1.03995	0.158846
-0.669948	0.115345		-1.02995	0.166159
-0.679948	0.107658		-1.01995	0.173659
-0.689948	0.0999079		-1.00995	0.181534
-0.699948	0.0926576		-0.999953	0.189972
-0.709948	0.0861576		-0.989953	0.199409
-0.719949	0.0785949		-0.979953	0.211222
-0.729949	0.0710948		-0.969952	0.223472
-0.739949	0.0634072		-0.959952	0.23866
-0.749949	0.0543447		-0.949952	0.254723
-0.759949	0.0448444		-0.939952	0.275535
-0.769949	0.0351567		-0.929952	0.299348
-0.779949	0.0245941		-0.919952	0.328911
-0.78995	0.0128438		-0.909951	0.364537
-0.79995	0.00021863		-0.899951	0.406412
-0.80995	-0.0129066		-0.889951	0.457101
-0.81995	-0.0268443		-0.879951	0.515914
-0.82995	-0.0415945		-0.869951	0.583665
-0.83995	-0.0571572		-0.859951	0.659291
