# Supplementary material for: Crystalline nitrogen chain radical anions
Source: Nat Chem. 2026 Feb 10;18(4):686–94. doi: 10.1038/s41557-025-02040-2 (PMC13061614; doi:10.1038/s41557-025-02040-2)
Supplement: Supplementary file 5 — Raw data associated with [K(crypt)][5]. [file 41557_2025_2040_MOESM5_ESM.zip › Supplementary_Data_4/Folder 3 EPR/001_4Me_oDFB_tol_0.5G_20scans_rt_9.851977GHz.DSC]

#DESC	1.2 * DESCRIPTOR INFORMATION ***********************
*
*	Dataset Type and Format:
*
DSRC	EXP
BSEQ	BIG
IKKF	REAL
XTYP	IDX
YTYP	NODATA
ZTYP	NODATA
*
*	Item Formats:
*
IRFMT	D
*
*	Data Ranges and Resolutions:
*
XPTS	20000
XMIN	3469.450000
XWID	99.995000
*
*	Documentational Text:
*
TITL	'001_4Me_oDFB_tol_0.5G_20scans_rt_9.851977GHz'
IRNAM	'Intensity'
XNAM	'Field'
IRUNI	''
XUNI	'G'
*
************************************************************
*
#SPL	1.2 * STANDARD PARAMETER LAYER
*
OPER    F19user
DATE    06/22/25
TIME    18:50:10
CMNT    
SAMP    
SFOR    
STAG    C
EXPT    CW
OXS1    IADC
AXS1    B0VL
AXS2    NONE
AXS3    
A1CT    0.351945
A1SW    0.01
MWFQ    9.851965e+09
MWPW    0.002
AVGS    20
SPTP    0.00076
RCAG    30
RCHM    1
B0MA    5e-05
B0MF    100000
RCPH    0.0
RCOF    0.0
A1RS    20000
RCTC    1e-05
*
************************************************************
*
#DSL	1.0 * DEVICE SPECIFIC LAYER
*

.DVC     acqStart, 1.0


.DVC     ezcw, 1.0

MetalIonsDef       True
OrgRadicalsDef     True

.DVC     fieldCtrl, 1.0

AllegroMode        True
CenterField        3519.45 G
Delay              0.0 s
FieldFlyback       On
FieldWait          Wait LED off
GFactor            2.000000
MeasuringHall      False
SetToSampleG       True
StaticFieldMon     3469.450 G
SweepDirection     Up
SweepWidth         100.0 G
WidthTM            200.0 G

.DVC     fieldSweep, 1.0


.DVC     freqCounter, 1.0

FrequencyMon       9.851965 GHz
QMonitBridge       On

.DVC     mwBridge, 1.0

AcqFineTuning      Never
AcqScanFTuning     Off
AcqSliceFTuning    Off
BridgeCalib        100.0
Power              2.000 mW
PowerAtten         20.0 dB

.DVC     recorder, 1.0

BaselineCorr       Off
NbScansAcc         20
NbScansDone        20
NbScansToDo        20
ReplaceMode        Off
SmoothMode         Auto
SmoothPoints       100

.DVC     scanEnd, 1.0


.DVC     signalChannel, 1.0

AFCTrap            True
AllegroMode        True
AllowShortCt       False
Calibrated         True
ConvFact           9.271e-09
ConvTime           0.76 ms
DModDetectSCT      First
DualDetect         OFF
EliDelay           1.0 us
EnableImag         Disable
ExtLockIn          False
ExtTrigger         False
Gain               30 dB
Harmonic           1
HighPass           True
Integrator         False
IsCalibExp         False
ModAmp             0.500 G
ModFreq            100.00 kHz
ModPhase           0.0
ModResol           100.000
Offset             0.0 %
PolyCof            {2;3,9;0} 0,0.99652,0,0,0.00737177,0,0,-0.00559614,0,0,-2.88221e-05,0,0,1.00404e-05,0,0,3.43695e-08,0,0,-5.0404e-09,0,0,-1.4783e-11,0,0,-1.29132e-12,0
QuadMode           False
ResCenter          62.5 mm
ResLength          40 mm
Resolution         20000
Resonator          1
SctNorm            True
SctRevision        Allegro
SpuExtension       False
SweepTime          15.20 s
TimeConst          0.01 ms
TimeExp            False
TuneCaps           1

*
************************************************************
