# Supplementary material for: Crystalline nitrogen chain radical anions
Source: Nat Chem. 2026 Feb 10;18(4):686–94. doi: 10.1038/s41557-025-02040-2 (PMC13061614; doi:10.1038/s41557-025-02040-2)
Supplement: Supplementary file 5 — Raw data associated with [K(crypt)][5]. [file 41557_2025_2040_MOESM5_ESM.zip › Supplementary_Data_4/Folder 4 XRD/kcrypt_5.cif]

data_025_c_rlr_004
_audit_creation_date               2025-06-04
_audit_creation_method
;
Olex2 1.5
(compiled 2025.03.04 svn.red2d20d0 for OlexSys, GUI svn.r7188)
;
_shelx_SHELXL_version_number       '2018/3'
_audit_contact_author_address      ?
_audit_contact_author_email        ?
_audit_contact_author_name         ''
_audit_contact_author_phone        ?
_publ_contact_author_id_orcid      ?
_publ_section_references
;
Dolomanov, O.V., Bourhis, L.J., Gildea, R.J, Howard, J.A.K. & Puschmann, H.
 (2009), J. Appl. Cryst. 42, 339-341.

Sheldrick, G.M. (2015). Acta Cryst. A71, 3-8.

Sheldrick, G.M. (2015). Acta Cryst. C71, 3-8.
;
_chemical_name_common              ?
_chemical_name_systematic          (4-MeC6H4)2N4
_chemical_formula_moiety           'C18 H36 K N2 O6, C14 H14 N4'
_chemical_formula_sum              'C32 H50 K N6 O6'
_chemical_formula_weight           653.88
_chemical_melting_point            ?
loop_
  _atom_type_symbol
  _atom_type_description
  _atom_type_scat_dispersion_real
  _atom_type_scat_dispersion_imag
  _atom_type_scat_source
 'C' 'C' 0.0181 0.0091 'International Tables Vol C Tables 4.2.6.8 and 6.1.1.4'
 'H' 'H' 0.0000 0.0000 'International Tables Vol C Tables 4.2.6.8 and 6.1.1.4'
 'K' 'K' 0.3868 1.0657 'International Tables Vol C Tables 4.2.6.8 and 6.1.1.4'
 'N' 'N' 0.0311 0.0180 'International Tables Vol C Tables 4.2.6.8 and 6.1.1.4'
 'O' 'O' 0.0492 0.0322 'International Tables Vol C Tables 4.2.6.8 and 6.1.1.4'

_shelx_space_group_comment
;
The symmetry employed for this shelxl refinement is uniquely defined
by the following loop, which should always be used as a source of
symmetry information in preference to the above space-group names.
They are only intended as comments.
;
_space_group_crystal_system        'monoclinic'
_space_group_IT_number             15
_space_group_name_H-M_alt          'C 1 2/c 1'
_space_group_name_Hall             '-C 2yc'
loop_
  _space_group_symop_operation_xyz
 'x, y, z'
 '-x, y, -z+1/2'
 'x+1/2, y+1/2, z'
 '-x+1/2, y+1/2, -z+1/2'
 '-x, -y, -z'
 'x, -y, z-1/2'
 '-x+1/2, -y+1/2, -z'
 'x+1/2, -y+1/2, z-1/2'

_cell_length_a                     25.8121(10)
_cell_length_b                     8.1362(2)
_cell_length_c                     20.5032(6)
_cell_angle_alpha                  90
_cell_angle_beta                   99.099(3)
_cell_angle_gamma                  90
_cell_volume                       4251.7(2)
_cell_formula_units_Z              4
_cell_measurement_reflns_used      5277
_cell_measurement_temperature      150.00(10)
_cell_measurement_theta_max        72.9050
_cell_measurement_theta_min        4.3480
_shelx_estimated_absorpt_T_max     0.814
_shelx_estimated_absorpt_T_min     0.606
_exptl_absorpt_coefficient_mu      1.427
_exptl_absorpt_correction_T_max    1.00000
_exptl_absorpt_correction_T_min    0.78567
_exptl_absorpt_correction_type     multi-scan
_exptl_absorpt_process_details
;
CrysAlisPro 1.171.43.92a (Rigaku Oxford Diffraction, 2023)
Empirical absorption correction using spherical harmonics,
implemented in SCALE3 ABSPACK scaling algorithm.
;
_exptl_absorpt_special_details     ?
_exptl_crystal_colour              'dull blackish green'
_exptl_crystal_colour_lustre       dull
_exptl_crystal_colour_modifier     blackish
_exptl_crystal_colour_primary      green
_exptl_crystal_density_diffrn      1.022
_exptl_crystal_density_meas        ?
_exptl_crystal_density_method      ?
_exptl_crystal_description         plate
_exptl_crystal_F_000               1404
loop_
  _exptl_crystal_face_index_h
  _exptl_crystal_face_index_k
  _exptl_crystal_face_index_l
  _exptl_crystal_face_perp_dist
 0 3 -11 0.1128
 -1 1 -13 0.1230
 -2 -5 -2 0.1365
 0 -2 12 0.0394
 2 1 12 0.1139
 3 5 5 0.2105
 1 4 -8 0.1310
 17 1 -2 0.0538
 -15 -2 5 0.1060
 -13 1 -6 0.1028
 -17 -1 1 0.1004
 -6 0 13 0.0934
 -4 4 -8 0.1260
 10 -3 -9 0.1320

_exptl_crystal_preparation         'vapour diffusion hexane into THF at -40'
_exptl_crystal_recrystallization_method  .
_exptl_crystal_size_max            0.39
_exptl_crystal_size_mid            0.15
_exptl_crystal_size_min            0.15
_exptl_transmission_factor_max     ?
_exptl_transmission_factor_min     ?
_diffrn_reflns_av_R_equivalents    0.0466
_diffrn_reflns_av_unetI/netI       0.0333
_diffrn_reflns_Laue_measured_fraction_full  0.999
_diffrn_reflns_Laue_measured_fraction_max  0.985
_diffrn_reflns_limit_h_max         32
_diffrn_reflns_limit_h_min         -31
_diffrn_reflns_limit_k_max         10
_diffrn_reflns_limit_k_min         -9
_diffrn_reflns_limit_l_max         22
_diffrn_reflns_limit_l_min         -25
_diffrn_reflns_number              18940
_diffrn_reflns_point_group_measured_fraction_full  0.999
_diffrn_reflns_point_group_measured_fraction_max  0.985
_diffrn_reflns_theta_full          67.684
_diffrn_reflns_theta_max           76.286
_diffrn_reflns_theta_min           3.468
_diffrn_ambient_temperature        150.15
_diffrn_detector_area_resol_mean   10.4102
_diffrn_detector_type              Atlas
_diffrn_measured_fraction_theta_full  0.999
_diffrn_measured_fraction_theta_max  0.985
_diffrn_measurement_details
;
List of Runs (angles in degrees, time in seconds):

  # Type    Start    End  Width  t~exp~   \w     \q     \k     \f   Frames
--------------------------------------------------------------------------
  1  \w     -5.00  29.00   1.00    1.00    --  -42.28  19.00 150.00   34
  2  \w      3.00  32.00   1.00    1.00    --  -42.28  19.00   0.00   29
  3  \w    -20.00  28.00   1.00    1.00    --  -42.28  38.00  90.00   48
  4  \w     -4.00  36.00   1.00    1.00    --  -42.28  19.00  30.00   40
  5  \w      2.00  30.00   1.00    1.00    --  -42.28  19.00-120.00   28
  6  \w     -4.00  29.00   1.00    1.00    --  -42.28  19.00 120.00   33
  7  \w     81.00 120.00   1.00    1.00    --   42.28 178.00-180.00   39
  8  \w    126.00 176.00   1.00    4.00    --  111.00  45.00 150.00   50
  9  \w     90.00 122.00   1.00    4.00    --  111.00  45.00 150.00   32
 10  \w     40.00  66.00   1.00    4.00    --  111.00 -45.00  60.00   26
 11  \w     40.00  65.00   1.00    4.00    --  111.00 -45.00-180.00   25
 12  \w     42.00  69.00   1.00    4.00    --  111.00 -45.00 150.00   27
 13  \w     64.00  90.00   1.00    4.00    --  111.00 -61.00-120.00   26
 14  \w     55.00  91.00   1.00    4.00    --  111.00 -61.00   0.00   36
 15  \w    111.00 156.00   1.00    4.00    --  111.00  77.00 -30.00   45
 16  \w    143.00 175.00   1.00    4.00    --  111.00  45.00  30.00   32
 17  \w    103.00 138.00   1.00    4.00    --  111.00  45.00  30.00   35
 18  \w     61.00  92.00   1.00    4.00    --  111.00 -61.00  60.00   31
 19  \w     98.00 167.00   1.00    4.00    --  111.00  30.00 120.00   69
 20  \w     43.00  71.00   1.00    4.00    --  111.00 -45.00  30.00   28
 21  \w     39.00  80.00   1.00    4.00    --  111.00 -77.00   0.00   41
 22  \w     96.00 123.00   1.00    4.00    --  111.00 -77.00   0.00   27
 23  \w     42.00  68.00   1.00    4.00    --  111.00 -45.00 -90.00   26
 24  \w    105.00 177.00   1.00    4.00    --  111.00  45.00  60.00   72
 25  \w    -21.00  16.00   1.00    1.00    --  -42.28  38.00-180.00   37
 26  \w     66.00 111.00   1.00    1.00    --   42.28 178.00 -30.00   45
 27  \w     53.00  81.00   1.00    1.00    --   42.28 -99.00 120.00   28
 28  \w     63.00 124.00   1.00    1.00    --   42.28 178.00  60.00   61
 29  \w     65.00  91.00   1.00    1.00    --   42.28 178.00   0.00   26
 30  \w     23.00  49.00   1.00    1.00    --   42.28 -99.00 120.00   26
 31  \w     86.00 112.00   1.00    4.00    --  111.00-125.00-180.00   26
 32  \w     77.00 103.00   1.00    4.00    --  111.00-125.00 -90.00   26
 33  \w     52.00  87.00   1.00    4.00    --  111.00 -61.00-150.00   35
 34  \w     41.00  68.00   1.00    4.00    --  111.00-125.00 -90.00   27
 35  \w    127.00 178.00   1.00    4.00    --  111.00  15.00-120.00   51
 36  \w     86.00 112.00   1.00    4.00    --  111.00-125.00   0.00   26
 37  \w     69.00 110.00   1.00    4.00    --  111.00-125.00-120.00   41
 38  \w     52.00  78.00   1.00    4.00    --  111.00 -95.00  60.00   26
 39  \w    153.00 178.00   1.00    4.00    --  111.00  30.00   0.00   25
 40  \w     49.00  90.00   1.00    4.00    --  111.00-125.00 -30.00   41
 41  \w     67.00  92.00   1.00    4.00    --  111.00 -61.00  90.00   25
 42  \w     41.00  66.00   1.00    4.00    --  111.00 -61.00-180.00   25
 43  \w    142.00 177.00   1.00    4.00    --  111.00  45.00  90.00   35
;
_diffrn_measurement_device         'four-circle diffractometer'
_diffrn_measurement_device_type    'SuperNova, Dual, Cu at home/near, Atlas'
_diffrn_measurement_method         '\w scans'
_diffrn_radiation_type             CuK\a
_diffrn_radiation_wavelength       1.54184
_diffrn_source                     ?
_reflns_Friedel_coverage           0.000
_reflns_Friedel_fraction_full      .
_reflns_Friedel_fraction_max       .
_reflns_number_gt                  3380
_reflns_number_total               4387
_reflns_special_details
;
 Reflections were merged by SHELXL according to the crystal
 class for the calculation of statistics and refinement.
 
 Structure factors included contributions from the .fab file.
 
 _reflns_Friedel_fraction is defined as the number of unique
 Friedel pairs measured divided by the number that would be
 possible theoretically, ignoring centric projections and
 systematic absences.
;
_reflns_threshold_expression       'I > 2\s(I)'
_computing_cell_refinement         'CrysAlisPro 1.171.43.92a (Rigaku OD, 2023)'
_computing_data_collection        
 'CrysAlisPro system (CCD 43.143a (release 25-10-2024))'
_computing_data_reduction          'CrysAlisPro 1.171.43.92a (Rigaku OD, 2023)'
_computing_molecular_graphics      'Olex2 1.5 (Dolomanov et al., 2009)'
_computing_publication_material    'Olex2 1.5 (Dolomanov et al., 2009)'
_computing_structure_refinement    'SHELXL 2018/3 (Sheldrick, 2015)'
_computing_structure_solution      'SHELXT 2018/2 (Sheldrick, 2018)'
_refine_diff_density_max           0.253
_refine_diff_density_min           -0.248
_refine_diff_density_rms           0.052
_refine_ls_extinction_coef         .
_refine_ls_extinction_method       none
_refine_ls_goodness_of_fit_ref     1.007
_refine_ls_hydrogen_treatment      constr
_refine_ls_matrix_type             full
_refine_ls_number_parameters       205
_refine_ls_number_reflns           4387
_refine_ls_number_restraints       0
_refine_ls_R_factor_all            0.0601
_refine_ls_R_factor_gt             0.0464
_refine_ls_restrained_S_all        1.007
_refine_ls_shift/su_max            0.000
_refine_ls_shift/su_mean           0.000
_refine_ls_structure_factor_coef   Fsqd
_refine_ls_weighting_details      
 'w=1/[\s^2^(Fo^2^)+(0.0905P)^2^] where P=(Fo^2^+2Fc^2^)/3'
_refine_ls_weighting_scheme        calc
_refine_ls_wR_factor_gt            0.1307
_refine_ls_wR_factor_ref           0.1419
_refine_special_details            ?
_olex2_refinement_description
;
1. Fixed Uiso
 At 1.2 times of:
  All C(H) groups, All C(H,H) groups
 At 1.5 times of:
  All C(H,H,H) groups
2.a Secondary CH2 refined with riding coordinates:
 C18(H18A,H18B), C12(H12A,H12B), C19(H19A,H19B), C13(H13A,H13B), C21(H21A,
 H21B), C20(H20A,H20B), C16(H16A,H16B), C15(H15A,H15B), C8(H8A,H8B)
2.b Aromatic/amide H refined with riding coordinates:
 C6(H6), C5(H5), C2(H2), C3(H3)
2.c Idealised Me refined as rotating group:
 C7(H7A,H7B,H7C)
;
_atom_sites_solution_hydrogens     geom
_atom_sites_solution_primary       dual
_atom_sites_solution_secondary     ?
loop_
  _atom_site_label
  _atom_site_type_symbol
  _atom_site_fract_x
  _atom_site_fract_y
  _atom_site_fract_z
  _atom_site_U_iso_or_equiv
  _atom_site_adp_type
  _atom_site_occupancy
  _atom_site_site_symmetry_order
  _atom_site_calc_flag
  _atom_site_refinement_flags_posn
  _atom_site_refinement_flags_adp
  _atom_site_refinement_flags_occupancy
  _atom_site_disorder_assembly
  _atom_site_disorder_group
 K10 K 0.500000 0.48895(6) 0.750000 0.04030(14) Uani 1 2 d S T P . .
 O11 O 0.47117(5) 0.65470(16) 0.86016(6) 0.0498(3) Uani 1 1 d . . . . .
 O14 O 0.39627(5) 0.60861(16) 0.74609(6) 0.0501(3) Uani 1 1 d . . . . .
 O9 O 0.47104(5) 0.19141(15) 0.68625(6) 0.0487(3) Uani 1 1 d . . . . .
 N17 N 0.42542(6) 0.48986(18) 0.62109(7) 0.0473(3) Uani 1 1 d . . . . .
 N2 N 0.51567(8) 0.0359(2) 0.52428(9) 0.0588(4) Uani 1 1 d . . . . .
 N1 N 0.56460(8) -0.0052(2) 0.52286(10) 0.0632(5) Uani 1 1 d . . . . .
 C18 C 0.42661(9) 0.3270(2) 0.59007(9) 0.0540(5) Uani 1 1 d . . . . .
 H18A H 0.458744 0.318787 0.569530 0.065 Uiso 1 1 calc R U . . .
 H18B H 0.396090 0.317575 0.554367 0.065 Uiso 1 1 calc R U . . .
 C12 C 0.41654(8) 0.6566(2) 0.86189(9) 0.0531(4) Uani 1 1 d . . . . .
 H12A H 0.409071 0.728324 0.898283 0.064 Uiso 1 1 calc R U . . .
 H12B H 0.404340 0.544162 0.870003 0.064 Uiso 1 1 calc R U . . .
 C19 C 0.42559(9) 0.1847(2) 0.63695(9) 0.0539(4) Uani 1 1 d . . . . .
 H19A H 0.393626 0.190661 0.657926 0.065 Uiso 1 1 calc R U . . .
 H19B H 0.424917 0.079721 0.612441 0.065 Uiso 1 1 calc R U . . .
 C13 C 0.38814(8) 0.7192(2) 0.79742(10) 0.0524(4) Uani 1 1 d . . . . .
 H13A H 0.350169 0.728254 0.799384 0.063 Uiso 1 1 calc R U . . .
 H13B H 0.401388 0.829714 0.788367 0.063 Uiso 1 1 calc R U . . .
 C21 C 0.49955(9) 0.6130(2) 0.92388(8) 0.0546(5) Uani 1 1 d . . . . .
 H21A H 0.489017 0.502132 0.936801 0.065 Uiso 1 1 calc R U . . .
 H21B H 0.491128 0.692608 0.957180 0.065 Uiso 1 1 calc R U . . .
 C20 C 0.44297(9) 0.6156(2) 0.57808(9) 0.0555(5) Uani 1 1 d . . . . .
 H20A H 0.433405 0.725270 0.593419 0.067 Uiso 1 1 calc R U . . .
 H20B H 0.423928 0.600008 0.532662 0.067 Uiso 1 1 calc R U . . .
 C16 C 0.37219(8) 0.5263(3) 0.63355(10) 0.0588(5) Uani 1 1 d . . . . .
 H16A H 0.356863 0.424981 0.649233 0.071 Uiso 1 1 calc R U . . .
 H16B H 0.350346 0.558624 0.591384 0.071 Uiso 1 1 calc R U . . .
 C15 C 0.36966(8) 0.6612(3) 0.68367(10) 0.0564(5) Uani 1 1 d . . . . .
 H15A H 0.386287 0.762208 0.669771 0.068 Uiso 1 1 calc R U . . .
 H15B H 0.332598 0.686358 0.686747 0.068 Uiso 1 1 calc R U . . .
 C8 C 0.47479(10) 0.0486(2) 0.72656(11) 0.0583(5) Uani 1 1 d . . . . .
 H8A H 0.472835 -0.050717 0.698366 0.070 Uiso 1 1 calc R U . . .
 H8B H 0.445028 0.045576 0.751638 0.070 Uiso 1 1 calc R U . . .
 C1 C 0.59929(10) 0.0633(3) 0.57447(11) 0.0606(5) Uani 1 1 d . . . . .
 C6 C 0.58595(10) 0.1660(3) 0.62426(11) 0.0610(5) Uani 1 1 d . . . . .
 H6 H 0.550419 0.197398 0.623571 0.073 Uiso 1 1 calc R U . . .
 C5 C 0.62397(10) 0.2214(3) 0.67402(11) 0.0656(6) Uani 1 1 d . . . . .
 H5 H 0.613804 0.292064 0.706651 0.079 Uiso 1 1 calc R U . . .
 C4 C 0.67635(11) 0.1790(3) 0.67878(13) 0.0710(6) Uani 1 1 d . . . . .
 C2 C 0.65222(11) 0.0190(3) 0.58012(15) 0.0767(7) Uani 1 1 d . . . . .
 H2 H 0.662706 -0.051694 0.547697 0.092 Uiso 1 1 calc R U . . .
 C3 C 0.68948(12) 0.0735(4) 0.63053(16) 0.0827(7) Uani 1 1 d . . . . .
 H3 H 0.724829 0.038649 0.632603 0.099 Uiso 1 1 calc R U . . .
 C7 C 0.71751(13) 0.2409(5) 0.73405(16) 0.0956(9) Uani 1 1 d . . . . .
 H7A H 0.741827 0.313950 0.715875 0.143 Uiso 1 1 calc R U . . .
 H7B H 0.736932 0.147380 0.755963 0.143 Uiso 1 1 calc R U . . .
 H7C H 0.700457 0.301331 0.766141 0.143 Uiso 1 1 calc R U . . .

loop_
  _atom_site_aniso_label
  _atom_site_aniso_U_11
  _atom_site_aniso_U_22
  _atom_site_aniso_U_33
  _atom_site_aniso_U_23
  _atom_site_aniso_U_13
  _atom_site_aniso_U_12
 K10 0.0451(3) 0.0454(2) 0.0305(2) 0.000 0.00617(18) 0.000
 O11 0.0590(8) 0.0593(7) 0.0321(6) -0.0013(5) 0.0103(5) 0.0004(6)
 O14 0.0536(8) 0.0551(7) 0.0418(6) -0.0024(5) 0.0076(5) 0.0095(5)
 O9 0.0588(8) 0.0450(6) 0.0410(6) -0.0017(5) 0.0038(5) -0.0028(5)
 N17 0.0509(8) 0.0540(8) 0.0351(7) -0.0030(6) 0.0013(6) 0.0024(6)
 N2 0.0782(12) 0.0508(8) 0.0487(8) 0.0035(6) 0.0145(8) 0.0027(8)
 N1 0.0764(13) 0.0606(10) 0.0555(10) -0.0020(8) 0.0189(9) 0.0031(8)
 C18 0.0632(12) 0.0599(10) 0.0357(8) -0.0080(7) -0.0020(8) 0.0007(9)
 C12 0.0612(12) 0.0565(10) 0.0459(9) -0.0041(7) 0.0217(8) 0.0022(8)
 C19 0.0596(11) 0.0562(10) 0.0439(9) -0.0086(7) 0.0020(8) -0.0054(8)
 C13 0.0549(11) 0.0520(9) 0.0531(10) -0.0058(8) 0.0172(8) 0.0045(8)
 C21 0.0768(14) 0.0592(10) 0.0279(8) -0.0034(7) 0.0088(8) 0.0017(9)
 C20 0.0718(13) 0.0579(10) 0.0335(8) 0.0039(7) -0.0022(8) 0.0055(9)
 C16 0.0501(11) 0.0731(12) 0.0489(10) -0.0073(9) -0.0057(8) 0.0046(9)
 C15 0.0492(11) 0.0690(11) 0.0489(10) -0.0004(8) 0.0016(8) 0.0143(9)
 C8 0.0775(14) 0.0413(8) 0.0545(11) -0.0002(7) 0.0056(10) -0.0061(8)
 C1 0.0803(15) 0.0502(10) 0.0555(11) 0.0048(8) 0.0236(10) -0.0001(9)
 C6 0.0735(14) 0.0576(11) 0.0537(11) 0.0036(8) 0.0153(10) 0.0102(9)
 C5 0.0830(16) 0.0609(11) 0.0552(11) 0.0000(9) 0.0179(11) 0.0075(10)
 C4 0.0745(15) 0.0707(13) 0.0704(14) -0.0008(11) 0.0193(12) -0.0031(11)
 C2 0.0762(16) 0.0808(15) 0.0793(16) -0.0201(12) 0.0315(13) 0.0000(12)
 C3 0.0678(16) 0.0938(18) 0.0916(18) -0.0122(15) 0.0286(14) -0.0009(13)
 C7 0.084(2) 0.113(2) 0.090(2) -0.0173(18) 0.0129(16) -0.0064(17)

_geom_special_details
;
 All esds (except the esd in the dihedral angle between two l.s. planes)
 are estimated using the full covariance matrix.  The cell esds are taken
 into account individually in the estimation of esds in distances, angles
 and torsion angles; correlations between esds in cell parameters are only
 used when they are defined by crystal symmetry.  An approximate (isotropic)
 treatment of cell esds is used for estimating esds involving l.s. planes.
;
loop_
  _geom_bond_atom_site_label_1
  _geom_bond_atom_site_label_2
  _geom_bond_distance
  _geom_bond_site_symmetry_2
  _geom_bond_publ_flag
 K10 O11 2.8294(12) . ?
 K10 O11 2.8294(12) 2_656 ?
 K10 O14 2.8382(13) 2_656 ?
 K10 O14 2.8382(13) . ?
 K10 O9 2.7962(13) 2_656 ?
 K10 O9 2.7962(13) . ?
 K10 N17 3.0136(14) . ?
 K10 N17 3.0136(14) 2_656 ?
 O11 C12 1.416(2) . ?
 O11 C21 1.434(2) . ?
 O14 C13 1.425(2) . ?
 O14 C15 1.419(2) . ?
 O9 C19 1.423(2) . ?
 O9 C8 1.421(2) . ?
 N17 C18 1.473(2) . ?
 N17 C20 1.469(3) . ?
 N17 C16 1.467(3) . ?
 N2 N2 1.316(4) 5_656 ?
 N2 N1 1.311(3) . ?
 N1 C1 1.390(3) . ?
 C18 H18A 0.9900 . ?
 C18 H18B 0.9900 . ?
 C18 C19 1.507(3) . ?
 C12 H12A 0.9900 . ?
 C12 H12B 0.9900 . ?
 C12 C13 1.496(3) . ?
 C19 H19A 0.9900 . ?
 C19 H19B 0.9900 . ?
 C13 H13A 0.9900 . ?
 C13 H13B 0.9900 . ?
 C21 H21A 0.9900 . ?
 C21 H21B 0.9900 . ?
 C21 C20 1.491(3) 2_656 ?
 C20 H20A 0.9900 . ?
 C20 H20B 0.9900 . ?
 C16 H16A 0.9900 . ?
 C16 H16B 0.9900 . ?
 C16 C15 1.512(3) . ?
 C15 H15A 0.9900 . ?
 C15 H15B 0.9900 . ?
 C8 C8 1.490(5) 2_656 ?
 C8 H8A 0.9900 . ?
 C8 H8B 0.9900 . ?
 C1 C6 1.404(3) . ?
 C1 C2 1.400(4) . ?
 C6 H6 0.9500 . ?
 C6 C5 1.375(3) . ?
 C5 H5 0.9500 . ?
 C5 C4 1.384(4) . ?
 C4 C3 1.392(4) . ?
 C4 C7 1.512(4) . ?
 C2 H2 0.9500 . ?
 C2 C3 1.369(4) . ?
 C3 H3 0.9500 . ?
 C7 H7A 0.9800 . ?
 C7 H7B 0.9800 . ?
 C7 H7C 0.9800 . ?

loop_
  _geom_angle_atom_site_label_1
  _geom_angle_atom_site_label_2
  _geom_angle_atom_site_label_3
  _geom_angle
  _geom_angle_site_symmetry_1
  _geom_angle_site_symmetry_3
  _geom_angle_publ_flag
 O11 K10 O11 123.07(6) . 2_656 ?
 O11 K10 O14 59.54(4) 2_656 2_656 ?
 O11 K10 O14 59.54(4) . . ?
 O11 K10 O14 100.37(4) . 2_656 ?
 O11 K10 O14 100.37(4) 2_656 . ?
 O11 K10 N17 119.13(4) . . ?
 O11 K10 N17 60.72(4) . 2_656 ?
 O11 K10 N17 119.13(4) 2_656 2_656 ?
 O11 K10 N17 60.71(4) 2_656 . ?
 O14 K10 O14 139.88(6) 2_656 . ?
 O14 K10 N17 60.36(4) . . ?
 O14 K10 N17 119.53(4) . 2_656 ?
 O14 K10 N17 60.36(4) 2_656 2_656 ?
 O14 K10 N17 119.52(4) 2_656 . ?
 O9 K10 O11 97.13(4) 2_656 . ?
 O9 K10 O11 97.12(4) . 2_656 ?
 O9 K10 O11 134.53(4) 2_656 2_656 ?
 O9 K10 O11 134.53(4) . . ?
 O9 K10 O14 119.43(4) . 2_656 ?
 O9 K10 O14 95.89(4) . . ?
 O9 K10 O14 95.89(4) 2_656 2_656 ?
 O9 K10 O14 119.43(4) 2_656 . ?
 O9 K10 O9 60.06(5) 2_656 . ?
 O9 K10 N17 119.90(4) . 2_656 ?
 O9 K10 N17 60.38(4) . . ?
 O9 K10 N17 119.90(4) 2_656 . ?
 O9 K10 N17 60.38(4) 2_656 2_656 ?
 N17 K10 N17 179.72(6) . 2_656 ?
 C12 O11 K10 114.44(10) . . ?
 C12 O11 C21 110.30(14) . . ?
 C21 O11 K10 116.97(11) . . ?
 C13 O14 K10 116.37(11) . . ?
 C15 O14 K10 116.66(11) . . ?
 C15 O14 C13 111.65(14) . . ?
 C19 O9 K10 119.63(10) . . ?
 C8 O9 K10 116.60(10) . . ?
 C8 O9 C19 110.77(15) . . ?
 C18 N17 K10 108.82(10) . . ?
 C20 N17 K10 108.27(11) . . ?
 C20 N17 C18 109.78(15) . . ?
 C16 N17 K10 109.50(11) . . ?
 C16 N17 C18 109.96(16) . . ?
 C16 N17 C20 110.48(16) . . ?
 N1 N2 N2 110.4(2) . 5_656 ?
 N2 N1 C1 112.80(18) . . ?
 N17 C18 H18A 108.7 . . ?
 N17 C18 H18B 108.7 . . ?
 N17 C18 C19 114.33(15) . . ?
 H18A C18 H18B 107.6 . . ?
 C19 C18 H18A 108.7 . . ?
 C19 C18 H18B 108.7 . . ?
 O11 C12 H12A 109.8 . . ?
 O11 C12 H12B 109.8 . . ?
 O11 C12 C13 109.41(15) . . ?
 H12A C12 H12B 108.2 . . ?
 C13 C12 H12A 109.8 . . ?
 C13 C12 H12B 109.8 . . ?
 O9 C19 C18 109.14(16) . . ?
 O9 C19 H19A 109.9 . . ?
 O9 C19 H19B 109.9 . . ?
 C18 C19 H19A 109.9 . . ?
 C18 C19 H19B 109.9 . . ?
 H19A C19 H19B 108.3 . . ?
 O14 C13 C12 109.19(15) . . ?
 O14 C13 H13A 109.8 . . ?
 O14 C13 H13B 109.8 . . ?
 C12 C13 H13A 109.8 . . ?
 C12 C13 H13B 109.8 . . ?
 H13A C13 H13B 108.3 . . ?
 O11 C21 H21A 109.7 . . ?
 O11 C21 H21B 109.7 . . ?
 O11 C21 C20 109.82(15) . 2_656 ?
 H21A C21 H21B 108.2 . . ?
 C20 C21 H21A 109.7 2_656 . ?
 C20 C21 H21B 109.7 2_656 . ?
 N17 C20 C21 114.13(15) . 2_656 ?
 N17 C20 H20A 108.7 . . ?
 N17 C20 H20B 108.7 . . ?
 C21 C20 H20A 108.7 2_656 . ?
 C21 C20 H20B 108.7 2_656 . ?
 H20A C20 H20B 107.6 . . ?
 N17 C16 H16A 108.7 . . ?
 N17 C16 H16B 108.7 . . ?
 N17 C16 C15 114.05(16) . . ?
 H16A C16 H16B 107.6 . . ?
 C15 C16 H16A 108.7 . . ?
 C15 C16 H16B 108.7 . . ?
 O14 C15 C16 109.12(16) . . ?
 O14 C15 H15A 109.9 . . ?
 O14 C15 H15B 109.9 . . ?
 C16 C15 H15A 109.9 . . ?
 C16 C15 H15B 109.9 . . ?
 H15A C15 H15B 108.3 . . ?
 O9 C8 C8 110.33(16) . 2_656 ?
 O9 C8 H8A 109.6 . . ?
 O9 C8 H8B 109.6 . . ?
 C8 C8 H8A 109.6 2_656 . ?
 C8 C8 H8B 109.6 2_656 . ?
 H8A C8 H8B 108.1 . . ?
 N1 C1 C6 126.1(2) . . ?
 N1 C1 C2 117.5(2) . . ?
 C2 C1 C6 116.2(2) . . ?
 C1 C6 H6 119.8 . . ?
 C5 C6 C1 120.4(2) . . ?
 C5 C6 H6 119.8 . . ?
 C6 C5 H5 118.5 . . ?
 C6 C5 C4 123.1(2) . . ?
 C4 C5 H5 118.5 . . ?
 C5 C4 C3 116.6(2) . . ?
 C5 C4 C7 122.2(2) . . ?
 C3 C4 C7 121.1(3) . . ?
 C1 C2 H2 118.7 . . ?
 C3 C2 C1 122.6(2) . . ?
 C3 C2 H2 118.7 . . ?
 C4 C3 H3 119.5 . . ?
 C2 C3 C4 121.0(3) . . ?
 C2 C3 H3 119.5 . . ?
 C4 C7 H7A 109.5 . . ?
 C4 C7 H7B 109.5 . . ?
 C4 C7 H7C 109.5 . . ?
 H7A C7 H7B 109.5 . . ?
 H7A C7 H7C 109.5 . . ?
 H7B C7 H7C 109.5 . . ?

loop_
  _geom_torsion_atom_site_label_1
  _geom_torsion_atom_site_label_2
  _geom_torsion_atom_site_label_3
  _geom_torsion_atom_site_label_4
  _geom_torsion
  _geom_torsion_site_symmetry_1
  _geom_torsion_site_symmetry_2
  _geom_torsion_site_symmetry_3
  _geom_torsion_site_symmetry_4
  _geom_torsion_publ_flag
 K10 O11 C12 C13 -52.17(17) . . . . ?
 K10 O11 C21 C20 48.37(18) . . . 2_656 ?
 K10 O14 C13 C12 -43.27(18) . . . . ?
 K10 O14 C15 C16 52.1(2) . . . . ?
 K10 O9 C19 C18 47.10(19) . . . . ?
 K10 O9 C8 C8 -44.5(3) . . . 2_656 ?
 K10 N17 C18 C19 44.0(2) . . . . ?
 K10 N17 C20 C21 45.72(17) . . . 2_656 ?
 K10 N17 C16 C15 42.0(2) . . . . ?
 O11 C12 C13 O14 63.5(2) . . . . ?
 N17 C18 C19 O9 -61.9(2) . . . . ?
 N17 C16 C15 O14 -64.6(2) . . . . ?
 N2 N2 N1 C1 -178.13(19) 5_656 . . . ?
 N2 N1 C1 C6 0.1(3) . . . . ?
 N2 N1 C1 C2 176.0(2) . . . . ?
 N1 C1 C6 C5 177.8(2) . . . . ?
 N1 C1 C2 C3 -177.2(3) . . . . ?
 C18 N17 C20 C21 -72.94(19) . . . 2_656 ?
 C18 N17 C16 C15 161.47(17) . . . . ?
 C12 O11 C21 C20 -178.53(15) . . . 2_656 ?
 C19 O9 C8 C8 174.2(2) . . . 2_656 ?
 C13 O14 C15 C16 -170.68(17) . . . . ?
 C21 O11 C12 C13 173.46(15) . . . . ?
 C20 N17 C18 C19 162.29(17) . . . . ?
 C20 N17 C16 C15 -77.2(2) . . . . ?
 C16 N17 C18 C19 -76.0(2) . . . . ?
 C16 N17 C20 C21 165.62(15) . . . 2_656 ?
 C15 O14 C13 C12 179.37(17) . . . . ?
 C8 O9 C19 C18 -172.86(16) . . . . ?
 C1 C6 C5 C4 -0.9(4) . . . . ?
 C1 C2 C3 C4 -0.9(5) . . . . ?
 C6 C1 C2 C3 -0.9(4) . . . . ?
 C6 C5 C4 C3 -0.9(4) . . . . ?
 C6 C5 C4 C7 -179.8(3) . . . . ?
 C5 C4 C3 C2 1.8(4) . . . . ?
 C2 C1 C6 C5 1.8(3) . . . . ?
 C7 C4 C3 C2 -179.3(3) . . . . ?

_smtbx_masks_special_details       ?
loop_
  _smtbx_masks_void_nr
  _smtbx_masks_void_average_x
  _smtbx_masks_void_average_y
  _smtbx_masks_void_average_z
  _smtbx_masks_void_volume
  _smtbx_masks_void_count_electrons
  _smtbx_masks_void_content
 1 0.250 -0.049 1.000 278.3 75.0 ?
 2 0.250 -0.751 0.500 278.3 75.0 ?
 3 0.750 -0.251 0.500 278.3 75.0 ?
 4 0.750 -0.549 1.000 278.3 75.0 ?

_shelx_res_file
;
TITL 025_c_rlr_004_a.res in C2/c
    025_c_rlr_004.res
    created by SHELXL-2018/3 at 15:24:59 on 04-Jun-2025
REM Old TITL 025_C_RLR_004 in C2/c
REM SHELXT solution in C2/c: R1 0.177, Rweak 0.223, Alpha 0.033
REM <I/s> 0.330 for 316 systematic absences, Orientation as input
REM Formula found by SHELXT: C36 N6 O10 K
CELL 1.54184 25.8121 8.1362 20.5032 90 99.099 90
ZERR 4 0.001 0.0002 0.0006 0 0.003 0
LATT 7
SYMM -X,+Y,0.5-Z
SFAC C H K N O
UNIT 128 200 4 24 24

L.S. 50
PLAN  12
SIZE 0.15 0.15 0.39
TEMP -123
CONF
BOND
list 4
MORE -1
BOND $H
ABIN
fmap 2 53
acta
REM <olex2.extras>
REM <HklSrc "%.\\025_c_rlr_004.hkl">
REM </olex2.extras>

WGHT    0.090500
FVAR       0.26672
K10   3    0.500000    0.488949    0.750000    10.50000    0.04506    0.04538 =
         0.03052    0.00000    0.00617    0.00000
O11   5    0.471174    0.654697    0.860165    11.00000    0.05896    0.05931 =
         0.03211   -0.00130    0.01030    0.00039
O14   5    0.396270    0.608612    0.746091    11.00000    0.05355    0.05512 =
         0.04175   -0.00240    0.00764    0.00953
O9    5    0.471043    0.191410    0.686246    11.00000    0.05878    0.04503 =
         0.04096   -0.00165    0.00376   -0.00279
N17   4    0.425425    0.489859    0.621093    11.00000    0.05092    0.05399 =
         0.03510   -0.00305    0.00132    0.00242
N2    4    0.515669    0.035855    0.524284    11.00000    0.07822    0.05081 =
         0.04867    0.00346    0.01447    0.00267
N1    4    0.564602   -0.005247    0.522864    11.00000    0.07643    0.06056 =
         0.05545   -0.00203    0.01895    0.00305
C18   1    0.426614    0.326950    0.590073    11.00000    0.06322    0.05993 =
         0.03572   -0.00797   -0.00195    0.00074
AFIX  23
H18A  2    0.458744    0.318787    0.569530    11.00000   -1.20000
H18B  2    0.396090    0.317575    0.554367    11.00000   -1.20000
AFIX   0
C12   1    0.416541    0.656587    0.861890    11.00000    0.06121    0.05655 =
         0.04587   -0.00411    0.02165    0.00218
AFIX  23
H12A  2    0.409071    0.728324    0.898283    11.00000   -1.20000
H12B  2    0.404340    0.544162    0.870003    11.00000   -1.20000
AFIX   0
C19   1    0.425587    0.184738    0.636949    11.00000    0.05961    0.05625 =
         0.04390   -0.00856    0.00204   -0.00539
AFIX  23
H19A  2    0.393626    0.190661    0.657926    11.00000   -1.20000
H19B  2    0.424917    0.079721    0.612441    11.00000   -1.20000
AFIX   0
C13   1    0.388139    0.719192    0.797420    11.00000    0.05486    0.05201 =
         0.05314   -0.00582    0.01720    0.00454
AFIX  23
H13A  2    0.350169    0.728254    0.799384    11.00000   -1.20000
H13B  2    0.401388    0.829714    0.788367    11.00000   -1.20000
AFIX   0
C21   1    0.499550    0.612970    0.923883    11.00000    0.07678    0.05920 =
         0.02790   -0.00344    0.00879    0.00169
AFIX  23
H21A  2    0.489017    0.502132    0.936801    11.00000   -1.20000
H21B  2    0.491128    0.692608    0.957180    11.00000   -1.20000
AFIX   0
C20   1    0.442970    0.615638    0.578079    11.00000    0.07182    0.05790 =
         0.03346    0.00388   -0.00220    0.00553
AFIX  23
H20A  2    0.433405    0.725270    0.593419    11.00000   -1.20000
H20B  2    0.423928    0.600008    0.532662    11.00000   -1.20000
AFIX   0
C16   1    0.372186    0.526339    0.633551    11.00000    0.05011    0.07314 =
         0.04890   -0.00727   -0.00567    0.00461
AFIX  23
H16A  2    0.356863    0.424981    0.649233    11.00000   -1.20000
H16B  2    0.350346    0.558624    0.591384    11.00000   -1.20000
AFIX   0
C15   1    0.369657    0.661160    0.683670    11.00000    0.04920    0.06896 =
         0.04892   -0.00038    0.00156    0.01428
AFIX  23
H15A  2    0.386287    0.762208    0.669771    11.00000   -1.20000
H15B  2    0.332598    0.686358    0.686747    11.00000   -1.20000
AFIX   0
C8    1    0.474792    0.048570    0.726563    11.00000    0.07746    0.04133 =
         0.05448   -0.00019    0.00558   -0.00609
AFIX  23
H8A   2    0.472835   -0.050717    0.698366    11.00000   -1.20000
H8B   2    0.445028    0.045576    0.751638    11.00000   -1.20000
AFIX   0

C1    1    0.599291    0.063289    0.574467    11.00000    0.08031    0.05023 =
         0.05548    0.00478    0.02364   -0.00006
C6    1    0.585948    0.165979    0.624256    11.00000    0.07351    0.05757 =
         0.05375    0.00361    0.01530    0.01016
AFIX  43
H6    2    0.550419    0.197398    0.623571    11.00000   -1.20000
AFIX   0
C5    1    0.623971    0.221403    0.674022    11.00000    0.08303    0.06095 =
         0.05522   -0.00004    0.01790    0.00753
AFIX  43
H5    2    0.613804    0.292064    0.706651    11.00000   -1.20000
AFIX   0
C4    1    0.676353    0.179035    0.678781    11.00000    0.07453    0.07071 =
         0.07036   -0.00085    0.01934   -0.00306
C2    1    0.652221    0.018967    0.580116    11.00000    0.07617    0.08081 =
         0.07934   -0.02005    0.03146   -0.00001
AFIX  43
H2    2    0.662706   -0.051694    0.547697    11.00000   -1.20000
AFIX   0
C3    1    0.689475    0.073455    0.630530    11.00000    0.06782    0.09379 =
         0.09158   -0.01217    0.02858   -0.00094
AFIX  43
H3    2    0.724829    0.038649    0.632603    11.00000   -1.20000
AFIX   0
C7    1    0.717511    0.240860    0.734049    11.00000    0.08384    0.11298 =
         0.08969   -0.01734    0.01288   -0.00640
AFIX 137
H7A   2    0.741827    0.313950    0.715875    11.00000   -1.50000
H7B   2    0.736932    0.147380    0.755963    11.00000   -1.50000
H7C   2    0.700457    0.301331    0.766141    11.00000   -1.50000
AFIX   0
HKLF 4


REM  025_c_rlr_004_a.res in C2/c
REM wR2 = 0.1419, GooF = S = 1.007, Restrained GooF = 1.007 for all data
REM R1 = 0.0464 for 3380 Fo > 4sig(Fo) and 0.0601 for all 4387 data
REM 205 parameters refined using 0 restraints

END

WGHT      0.0905      0.0000

REM Highest difference peak  0.253,  deepest hole -0.248,  1-sigma level  0.052
Q1    1   0.5578  0.0832  0.5592  11.00000  0.05    0.25
Q2    1   0.4625  0.4883  0.7427  11.00000  0.05    0.22
Q3    1   0.4768  0.0661  0.5371  11.00000  0.05    0.19
Q4    1   0.6807  0.1648  0.6037  11.00000  0.05    0.18
Q5    1   0.6608  0.1265  0.5744  11.00000  0.05    0.15
Q6    1   0.5996  0.1033  0.5975  11.00000  0.05    0.15
Q7    1   0.6404  0.0949  0.5499  11.00000  0.05    0.13
Q8    1   0.3534  0.3913  0.9049  11.00000  0.05    0.13
Q9    1   0.3414  0.8380  0.5598  11.00000  0.05    0.13
Q10   1   0.6631  0.2419  0.5189  11.00000  0.05    0.12
Q11   1   0.7435 -0.0554  0.5742  11.00000  0.05    0.12
Q12   1   0.6244  0.0408  0.5363  11.00000  0.05    0.12
;
_shelx_res_checksum                62824
_shelx_hkl_file
;
   0   0  -2  302.83    5.65
   0   0  -2  311.66    6.02
   0   0  -2  295.77    5.95
   0   0  -3    3.84    1.12
   0   0  -3    2.88    1.26
   0   0  -3    2.37    1.02
   0   0  -4 2406.07   22.75
   0   0  -4 2437.74   23.92
   0   0  -4 2439.53   24.14
   0   0  -5    1.12    1.52
   0   0  -5    0.87    1.42
   0   0  -5    0.15    1.52
   0   0  -6 1971.20   26.78
   0   0  -6 1925.58   27.01
   0   0  -7    1.10    1.45
   0   0  -7    1.36    2.04
   0   0  -8  509.37   16.08
   0   0  -8  519.29   16.37
   0   0  -9   -0.01    2.10
   0   0  -9    1.80    2.20
   0   0  -9    1.26    2.46
   0   0 -10  310.01   15.70
   0   0 -10  300.69   14.10
   0   0 -10  299.96   17.35
   0   0 -11    2.64    3.12
   0   0 -11    0.55    1.44
   0   0 -11    1.21    2.50
   0   0 -12  155.45   12.59
   0   0 -12  159.39   14.53
   0   0 -12  155.76   11.51
   0   0 -13   -0.46    2.63
   0   0 -13    1.14    2.97
   0   0 -14   14.03    4.60
   0   0 -14   18.69    6.41
   0   0 -15   -0.51    3.33
   0   0 -15   -0.32    1.87
   0   0 -15    2.63    3.60
   0   0 -16  508.96   12.44
   0   0 -16  467.77   24.41
   0   0 -16  505.15   13.28
   0   0 -16  501.64   30.69
   0   0 -16  499.27   14.39
   0   0 -17    0.67    2.22
   0   0 -17   -0.15    1.87
   0   0 -17    0.71    2.05
   0   0 -17   -1.71    2.04
   0   0 -18  832.44   18.15
   0   0 -18  831.23   18.27
   0   0 -19    0.64    2.34
   0   0 -19    0.37    1.94
   0   0 -19    0.28    2.33
   0   0 -20   77.76    5.90
   0   0 -20   87.45    6.10
   0   0 -20   84.04    6.59
   0   0 -21   -0.33    1.81
   0   0 -21   -1.66    1.89
   0   0 -22    0.94    1.64
   0   0 -22    0.92    1.41
   0   0 -23    0.16    1.43
   0   0 -23   -0.40    1.33
   0   0 -24   13.90    1.86
   0   0 -25   -0.42    0.96
   0  -2   0 1358.34   20.69
   0   2   0 1368.82   18.78
   0  -2  -1 9999.00   60.42
   0  -2   1 9903.49   49.64
   0   2  -1 9907.56   55.41
   0  -2   2 2713.63   22.51
   0  -2  -2 2740.82   34.68
   0   2  -2 2679.50   32.53
   0   2   2 2685.12   17.66
   0  -2   3  861.72    9.26
   0  -2  -3  862.48   20.94
   0   2  -3  831.96    9.21
   0   2  -3  847.90   20.11
   0  -2  -4  608.49   19.01
   0   2  -4  577.78   10.73
   0  -2  -4  582.62   18.85
   0   2  -4  618.52   16.59
   0   2  -4  608.90   18.51
   0   2  -4  618.75   16.45
   0   2  -4  604.20   18.03
   0  -2  -5  359.19   15.24
   0  -2  -5  355.12   15.77
   0   2  -5  346.48   13.08
   0   2  -5  344.16   14.48
   0   2  -5  348.03   14.60
   0  -2  -6 1590.97   33.67
   0   2  -6 1518.58   33.61
   0  -2  -6 1545.56   34.09
   0   2  -6 1520.99   32.10
   0   2  -6 1572.21   29.07
   0   2  -6 1533.05   32.80
   0  -2  -7   35.26    5.69
   0   2  -7   33.48    5.85
   0  -2  -7   34.04    5.88
   0   2  -7   42.35    5.53
   0   2  -7   39.16    5.81
   0   2  -7   38.74    5.92
   0   2  -8 1407.36   37.02
   0  -2  -8 1487.44   36.14
   0  -2  -8 1432.28   36.79
   0   2  -8 1475.09   35.11
   0   2  -8 1485.76   32.27
   0   2  -8 1421.60   35.06
   0  -2  -9   98.45    9.97
   0   2  -9   93.40   10.37
   0  -2  -9  105.90   10.56
   0   2  -9  106.05   10.22
   0   2  -9   82.09    9.23
   0   2 -10  393.52   22.04
   0  -2 -10  394.79   20.80
   0   2 -10  433.70   21.22
   0   2 -10  384.71   20.49
   0   2 -11   50.32    8.80
   0  -2 -11   60.08    8.57
   0   2 -11   53.75    8.23
   0   2 -11   55.05    8.33
   0   2 -12   13.55    4.51
   0   2 -12   15.81    6.07
   0  -2 -12   12.23    4.86
   0   2 -13   12.46    4.50
   0   2 -13    9.09    5.36
   0  -2 -13   20.99    6.04
   0  -2 -14    8.33    3.53
   0   2 -14    5.31    3.72
   0   2 -14   12.62    2.34
   0   2 -14    4.99    4.47
   0   2 -14   10.01    2.50
   0   2 -15    4.78    3.24
   0  -2 -15    1.65    3.00
   0   2 -15    2.98    4.57
   0   2 -15    1.35    1.75
   0   2 -15    5.09    2.01
   0   2 -15    4.35    1.88
   0   2 -15    5.06    2.28
   0  -2 -15    7.90    4.29
   0  -2 -15    4.50    2.05
   0  -2 -15    2.67    2.12
   0   2 -15    4.95    1.86
   0   2 -16   25.74    7.30
   0   2 -16   27.03    8.38
   0  -2 -16   21.04    5.67
   0   2 -16   20.53    3.44
   0  -2 -16   19.72    5.34
   0  -2 -16   17.72    4.84
   0  -2 -16   20.22    3.26
   0   2 -16   18.62    3.30
   0  -2 -16   22.54    3.36
   0   2 -16   21.10    3.17
   0   2 -16   21.76    3.34
   0   2 -16   21.58    3.48
   0   2 -17  338.89   11.82
   0   2 -17  334.52   11.72
   0   2 -17  332.61   12.17
   0   2 -17  345.02   13.50
   0   2 -17  338.18   11.84
   0  -2 -17  335.22   11.93
   0  -2 -17  332.32   11.88
   0   2 -17  307.09   21.03
   0  -2 -18   33.51    4.24
   0   2 -18   33.19    4.17
   0  -2 -18   34.31    4.28
   0   2 -18   36.64    4.37
   0   2 -18   33.72    4.15
   0   2 -18   33.56    4.34
   0   2 -18   35.90    4.79
   0  -2 -19    2.30    2.01
   0   2 -19   -0.29    2.15
   0   2 -19    2.29    2.30
   0   2 -19    0.01    2.26
   0  -2 -20    4.20    2.12
   0  -2 -20    3.30    2.04
   0   2 -20    4.27    2.07
   0   2 -20    6.43    2.46
   0   2 -20    8.34    2.93
   0  -2 -21   50.79    4.36
   0  -2 -21   41.83    3.59
   0  -2 -21   45.10    4.38
   0   2 -21   47.39    4.75
   0  -2 -22  105.74    5.65
   0  -2 -22  114.93    4.91
   0  -2 -22  124.44    6.53
   0   2 -22   97.80    5.79
   0  -2 -23    1.62    1.13
   0  -2 -23    1.02    1.47
   0  -2 -23   -0.84    1.31
   0  -2 -24   13.83    1.92
   0  -2 -24   13.29    1.70
   0  -2 -24   15.42    1.88
   0   2 -24   15.77    1.56
   0  -4   0  191.87   11.59
   0   4   0  185.85   10.11
   0  -4   1  384.63   15.08
   0  -4  -1  380.71   16.97
   0   4  -1  352.92   14.86
   0   4   1  352.97   12.21
   0   4  -2   28.52    4.91
   0   4  -2   35.58    5.75
   0  -4  -2   28.90    5.40
   0  -4  -2   25.91    5.10
   0  -4  -3  104.31   10.32
   0   4  -3  109.83    9.77
   0   4  -3   95.91    9.00
   0  -4  -3  109.00   10.21
   0   4  -3  104.94    9.40
   0   4  -4  377.46   14.98
   0  -4  -4  416.45   20.81
   0   4  -4  404.06   18.70
   0   4  -4  400.07   18.83
   0  -4  -4  399.44   20.29
   0   4  -4  401.00   18.58
   0  -4  -5  905.35   31.54
   0   4  -5  943.99   29.08
   0   4  -5  871.72   29.19
   0  -4  -5  923.08   32.09
   0   4  -5  916.08   28.36
   0   4  -6   20.30    5.30
   0   4  -6   13.32    4.22
   0   4  -6   22.51    5.17
   0  -4  -6   20.16    5.94
   0  -4  -6   13.22    4.57
   0  -4  -7  334.93   20.78
   0   4  -7  334.61   20.17
   0  -4  -7  355.38   21.28
   0   4  -7  331.82   18.05
   0   4  -8   89.96   10.95
   0  -4  -8   99.76   11.78
   0   4  -8   97.81   10.29
   0  -4  -9    0.80    1.89
   0   4  -9    0.50    2.58
   0   4  -9   -0.57    2.60
   0  -4 -10    1.82    3.02
   0   4 -10    3.87    3.26
   0   4 -10    4.10    4.05
   0  -4 -11    2.36    3.40
   0   4 -11    3.33    2.03
   0   4 -11   10.54    2.35
   0   4 -11    5.98    1.90
   0  -4 -12    8.24    4.86
   0  -4 -12    8.82    1.90
   0  -4 -12    9.51    1.92
   0   4 -12    4.17    1.70
   0   4 -12    9.38    2.79
   0   4 -12    9.48    2.64
   0   4 -12   11.07    2.39
   0   4 -13    1.47    1.70
   0  -4 -13    1.03    1.53
   0  -4 -13    3.68    1.58
   0   4 -13    2.59    1.84
   0   4 -13    4.35    2.39
   0   4 -13    0.98    1.86
   0  -4 -13    4.57    3.69
   0   4 -14   92.33    6.24
   0   4 -14  119.78    8.30
   0   4 -14  104.91    6.30
   0   4 -14  113.55    7.15
   0  -4 -14  104.20    5.36
   0  -4 -14  123.21   14.72
   0  -4 -14  104.73    6.05
   0   4 -14  105.45    6.83
   0   4 -15   97.25    6.92
   0  -4 -15   97.32    5.17
   0   4 -15  106.43    6.97
   0  -4 -15  104.74    6.37
   0   4 -15  102.06    6.36
   0   4 -15   98.48    7.87
   0   4 -16    3.24    2.30
   0   4 -16   -0.08    2.34
   0   4 -16    4.02    2.48
   0  -4 -16    3.30    1.68
   0   4 -16    1.89    1.99
   0  -4 -16    5.01    2.24
   0  -4 -17   25.41    3.49
   0   4 -17   24.71    4.34
   0   4 -17   28.77    3.74
   0   4 -17   31.31    4.19
   0   4 -17   34.93    4.49
   0   4 -18    0.29    2.01
   0  -4 -18    3.89    2.08
   0   4 -18    1.57    2.33
   0   4  18    3.51    2.10
   0   4 -18    2.38    2.20
   0   4 -19   10.86    2.80
   0  -4 -19   12.81    2.59
   0   4 -19   13.38    3.28
   0   4  19   12.47    2.31
   0  -4 -19   10.82    2.22
   0   4 -19    9.49    2.57
   0  -4 -20    0.28    1.44
   0   4 -20   -0.36    1.96
   0  -4 -20    0.25    1.37
   0   4 -20    1.53    1.70
   0  -4 -21   -0.16    1.32
   0  -4 -21    0.74    1.18
   0  -4 -21   -0.37    1.23
   0   4 -21   -0.75    1.62
   0  -4 -22   19.20    1.60
   0  -4 -22   24.28    2.27
   0  -4 -22   22.48    2.32
   0  -4 -23    8.39    1.19
   0   6   0  576.47   13.91
   0   6   0  582.02   14.72
   0   6   0  536.79   12.72
   0   6   0  594.05   14.58
   0   6   0  557.68   27.03
   0   6  -1   24.13    3.37
   0   6   1   30.27    3.53
   0   6  -1   25.07    3.35
   0   6  -1   24.23    6.45
   0   6   1   13.91    4.91
   0   6  -1   27.79    3.48
   0   6  -1   26.82    3.21
   0   6  -1   24.20    6.38
   0   6   1   27.94    3.57
   0   6   2   12.90    2.62
   0   6  -2    7.15    2.55
   0   6  -2   12.86    2.80
   0   6  -2    9.43    4.44
   0   6  -2    0.19    3.74
   0   6  -2   14.12    2.49
   0   6   2   13.94    2.90
   0   6  -2   10.37    2.74
   0   6   3    0.33    1.78
   0   6  -3    1.84    1.56
   0   6   3    1.93    1.86
   0   6  -3    0.55    1.98
   0   6   3    1.21    1.86
   0   6  -3    0.55    1.69
   0   6  -3   -2.13    3.01
   0  -6  -3   -5.02    3.05
   0   6  -3    1.00    1.51
   0   6  -3    1.39    2.04
   0   6  -3   -0.08    2.94
   0   6   4   62.84    4.75
   0   6   4   68.95    5.47
   0   6  -4   68.58    4.45
   0   6  -4   70.31    5.54
   0   6  -4   65.80    9.47
   0   6   4   83.10    5.95
   0   6  -4   70.86    4.42
   0   6  -4   62.50    9.29
   0   6   4   67.01    4.68
   0   6  -4   68.68    5.28
   0   6  -4   76.57    5.49
   0  -6  -4   63.09    9.15
   0   6  -5   45.15    4.70
   0   6   5   35.58    3.51
   0   6  -5   40.03    4.19
   0   6  -5   38.69    4.36
   0   6   5   52.54    5.04
   0   6  -5   34.67    7.13
   0   6  -5   42.67    8.03
   0  -6  -5   30.63    6.66
   0   6  -5   42.21    3.40
   0   6   5   43.75    4.34
   0   6  -5   50.83    4.06
   0  -6  -6   27.00    6.40
   0   6  -6   24.65    6.29
   0   6   6   26.34    3.68
   0   6  -6   34.50    3.92
   0   6   6   22.90    2.81
   0   6   6   31.04    3.93
   0   6  -6   30.30    3.17
   0   6  -6   32.84    3.05
   0   6  -6   28.34    3.97
   0   6  -6   32.91    3.54
   0   6   6   31.94    4.15
   0   6   7  119.40    7.06
   0   6  -7  121.31    5.84
   0   6  -7  132.68    7.82
   0   6  -7  114.97    5.90
   0   6   7  122.31    7.25
   0   6   7  138.74    7.84
   0   6  -7  109.65   12.36
   0   6  -7  136.33    6.73
   0  -6  -7  107.28   12.91
   0   6  -7  131.29    7.01
   0   6   8   79.60    5.95
   0   6  -8   80.95    5.25
   0   6  -8   89.23    5.71
   0   6  -8   72.60    5.72
   0   6  -8   81.45    5.36
   0   6   8   90.70    6.53
   0   6  -8   86.83    6.56
   0   6  -8   76.42   10.41
   0   6  -8   86.89    5.47
   0  -6  -8   81.38   11.37
   0   6  -9   14.07    2.72
   0   6   9   17.77    3.50
   0   6  -9   20.56    2.88
   0   6  -9   17.72    2.97
   0   6  -9   15.24    3.30
   0   6  -9   17.45    3.58
   0   6  -9   13.54    2.65
   0  -6  -9   14.92    2.90
   0   6   9   17.83    3.55
   0   6  -9   24.07    5.69
   0   6 -10    3.40    2.26
   0   6 -10    6.07    2.69
   0   6 -10    6.49    2.28
   0  -6 -10    6.94    2.38
   0   6  10    4.45    2.46
   0   6  10    3.82    2.37
   0   6 -10    3.00    2.36
   0   6 -11   45.12    4.43
   0   6  11   42.09    4.65
   0   6 -11   49.38    5.46
   0   6 -11   54.09    4.56
   0  -6 -11   49.11    4.50
   0   6 -11   49.57    4.47
   0   6 -11   53.98    4.83
   0   6 -12    0.12    1.74
   0   6 -12    2.50    2.10
   0   6 -12    5.80    2.13
   0   6 -12    0.43    1.70
   0   6  12   -1.39    2.50
   0  -6 -12    0.58    1.70
   0   6 -12   -1.32    1.86
   0   6 -13    5.78    2.23
   0   6  13    4.95    2.46
   0   6 -13    4.71    2.35
   0   6 -13    6.26    2.24
   0   6 -13    5.03    2.76
   0   6 -13    5.13    2.13
   0  -6 -13    4.16    1.93
   0   6 -14   10.30    2.55
   0   6  14   14.86    3.06
   0   6  14   10.65    2.25
   0   6 -14   10.55    2.51
   0   6 -14   10.08    2.62
   0   6 -14   10.22    3.25
   0   6 -14   13.25    2.72
   0  -6 -14   11.57    2.44
   0  -6 -15    0.37    1.49
   0   6 -15    0.84    1.64
   0   6  15    0.31    1.89
   0   6 -15   -0.39    1.65
   0   6 -15    0.71    1.71
   0   6 -16   21.99    3.04
   0   6 -16   25.41    3.42
   0   6 -16   22.29    3.15
   0  -6 -16   21.27    2.63
   0   6  16   23.39    3.23
   0   6 -17    3.93    1.72
   0   6  17    3.87    1.73
   0   6 -17    1.35    1.58
   0  -6 -17    3.20    1.28
   0   6 -17    2.29    1.75
   0   6  18   53.01    3.75
   0  -6 -18   54.78    2.72
   0   6 -18   58.80    4.19
   0  -6 -19    8.48    1.53
   0   6  19   11.01    1.68
   0  -6 -20    2.49    0.97
   0   8   0   -3.18    2.16
   0   8   0    0.62    1.91
   0   8   0   -0.28    1.74
   0   8  -1    1.75    2.03
   0   8   1    2.25    2.09
   0   8  -1    1.54    2.20
   0   8   1    0.53    1.93
   0   8  -1    4.08    1.86
   0   8   1   -1.37    1.63
   0   8  -2   -0.04    1.59
   0   8   2    1.65    1.65
   0  -8  -2    2.21    1.46
   0   8   2   -0.19    1.81
   0   8   2    2.04    2.03
   0   8  -2    0.79    1.99
   0   8   2    0.89    2.13
   0   8  -2   -4.25    2.17
   0   8   3   23.05    3.65
   0   8  -3   24.89    3.45
   0  -8  -3   24.31    2.98
   0   8   3   24.93    2.94
   0   8  -3   19.31    2.83
   0   8   3   23.40    3.37
   0   8  -3   25.45    3.97
   0   8   3   21.78    3.68
   0   8  -4   27.76    3.37
   0   8   4   28.41    3.87
   0  -8  -4   26.40    3.16
   0   8  -4   24.20    3.12
   0   8   4   30.54    3.78
   0   8   4   31.80    4.04
   0   8  -4   25.69    3.96
   0   8   5   38.19    4.40
   0  -8  -5   42.32    3.85
   0   8  -5   34.35    3.62
   0   8   5   38.88    4.27
   0   8   5   37.25    4.14
   0   8  -5   39.76    4.57
   0   8   6   53.99    4.53
   0   8  -6   47.02    4.79
   0   8   6   43.24    4.51
   0   8  -6   45.61    4.11
   0   8   6   44.01    4.50
   0   8  -6   40.08    3.48
   0  -8  -6   44.24    4.03
   0   8   7    7.71    2.46
   0  -8  -7    3.59    1.80
   0   8   7    8.23    2.45
   0   8  -7    5.82    2.20
   0   8  -7    7.19    1.79
   0   8   8   33.59    3.84
   0   8  -8   35.43    3.83
   0   8   8   36.54    4.08
   0   8  -8   29.58    3.05
   0  -8  -8   33.43    3.54
   0   8   9   11.86    2.56
   0  -8  -9    9.03    2.30
   0   8   9   11.39    2.69
   0   8  -9   11.09    2.40
   0   8  -9    9.26    1.97
   0   8  10   13.45    2.45
   0  -8 -10   13.55    2.42
   0   8  10   11.18    2.55
   0   8 -10   11.04    2.10
   0   8 -10   14.16    2.49
   0   8 -10   13.74    2.07
   0   8  11    8.24    2.29
   0   8 -11   11.90    1.75
   0   8  11   11.01    2.14
   0   8 -11    6.00    1.76
   0   8 -11    9.89    2.00
   0  -8 -11    8.29    2.00
   0   8  12   16.83    2.64
   0   8 -12   16.47    1.87
   0   8  12   14.05    2.09
   0   8 -12   12.98    2.06
   0   8 -12   17.02    2.03
   0  -8 -12   11.95    2.10
   0   8  13   22.93    2.74
   0   8 -13   20.43    1.89
   0   8  13   22.51    2.22
   0  -8 -13   19.46    2.29
   0   8 -13   19.28    2.18
   0   8  14    3.35    0.92
   0  -8 -14    3.57    1.24
   0   8 -14    4.94    1.31
   0   8  14    4.92    1.58
   0  -8 -15    7.43    1.17
   0   8  15    4.48    1.31
   0  10   0    3.88    0.95
   0  10  -1    0.23    0.87
   0  10  -2    0.99    0.87
   0  10  -3    0.12    0.84
   0  10  -4    4.59    1.10
   0  10  -5    2.39    0.96
   1   1 -25   -0.63    0.87
   1  -1 -25    0.22    0.89
   1  -1 -24   71.31    4.01
   1  -1 -24   75.26    4.11
   1   1 -23    2.69    1.15
   1  -1 -23    3.73    1.84
   1  -1 -23    1.61    1.50
   1   1 -22    0.49    1.26
   1  -1 -22    2.10    1.80
   1   1 -22   -0.93    1.76
   1  -1 -22    0.58    1.81
   1  -1 -21    0.43    1.61
   1   1 -21    1.64    1.70
   1  -1 -21    0.12    1.26
   1   1 -21   -1.83    2.09
   1  -1 -21   -0.97    1.96
   1   1 -20  120.76    6.67
   1  -1 -20  119.49    7.30
   1   1 -20  126.73    7.73
   1  -1 -20  128.59    7.88
   1  -1 -20  113.68    5.51
   1   1 -20  113.58    6.93
   1  -1 -20  122.32    7.18
   1   1 -20  124.62    7.25
   1   1 -19   63.29    5.64
   1   1 -19   66.46    5.49
   1  -1 -19   67.57    5.77
   1   1 -19   66.99    5.25
   1   1 -19   65.01    5.80
   1  -1 -19   71.28    6.20
   1   1 -19   70.31    5.77
   1   1 -18  212.89    9.63
   1   1 -18  214.94    9.49
   1   1 -18  207.95    9.41
   1  -1 -18  210.86    9.99
   1   1 -18  220.29   10.12
   1   1 -18  205.53    8.69
   1  -1 -18  217.96    9.77
   1  -1 -17  140.10   12.89
   1   1 -17  145.19    7.71
   1   1 -17  148.85    7.35
   1   1 -17  150.64   14.30
   1   1 -17  143.84   17.48
   1  -1 -17  135.05   16.04
   1   1 -17  148.64    7.84
   1  -1 -17  150.83    8.33
   1   1 -17  158.11    8.46
   1  -1 -17  151.22    7.96
   1   1 -17  152.88    7.36
   1  -1 -16  182.74   14.45
   1   1 -16  191.93    8.43
   1   1 -16  189.75    7.87
   1   1 -16  201.47    8.63
   1   1 -16  200.57   16.50
   1   1 -16  170.67   18.57
   1  -1 -16  202.96   19.47
   1  -1 -16  188.94    9.06
   1   1 -16  205.06    9.13
   1   1 -16  185.49    7.39
   1   1 -15    8.03    2.21
   1   1 -15    5.77    1.87
   1   1 -15    1.45    3.92
   1  -1 -15    6.34    4.65
   1  -1 -15    7.55    3.81
   1   1 -15    2.86    2.71
   1   1 -15    5.02    1.85
   1  -1 -15    2.58    1.79
   1   1 -15    2.32    1.76
   1  -1 -14   10.01    3.30
   1   1 -14   21.78    6.51
   1  -1 -14   13.19    5.66
   1  -1 -14   18.12    4.75
   1  -1 -13   63.04    8.53
   1  -1 -13   59.44    8.27
   1  -1 -13   63.81    9.59
   1   1 -13   58.40    9.68
   1  -1 -12   99.55   10.23
   1   1 -12  101.68   11.97
   1   1 -12   95.14   10.07
   1  -1 -11    7.72    3.29
   1   1 -11    7.14    2.88
   1   1 -11    7.97    4.48
   1   1 -11   10.98    3.67
   1  -1 -10  567.30   22.09
   1   1 -10  546.39   20.53
   1   1 -10  542.05   23.87
   1   1 -10  525.19   21.15
   1  -1  -9    1.60    2.12
   1   1  -9    3.03    2.00
   1   1  -9   -0.29    2.14
   1   1  -9    1.38    2.14
   1   1  -8  468.02   19.11
   1   1  -8  453.07   16.23
   1   1  -8  461.85   17.47
   1  -1  -8  461.53   17.79
   1   1  -7   96.96    8.22
   1   1  -7   90.28    6.88
   1   1  -7   94.33    7.62
   1  -1  -7   91.84    7.61
   1   1  -6  630.18   18.91
   1  -1  -6  672.50   18.69
   1  -1  -6  649.82   18.69
   1   1  -6  617.01   16.09
   1   1  -6  642.49   18.17
   1   1  -5  720.22   15.84
   1  -1  -5  758.52   18.79
   1  -1  -5  752.68   18.46
   1   1  -5  770.57   18.35
   1  -1  -4   77.45    5.90
   1  -1  -4   69.09    5.54
   1   1  -4   67.40    4.59
   1   1  -3  187.51    6.49
   1   1  -3  212.90    7.58
   1  -1  -3  202.88    8.16
   1  -1  -3  199.75    8.00
   1   1  -3  196.65    6.71
   1   1  -2 1858.59   18.13
   1  -1  -2 1860.33   21.68
   1   1  -2 1837.54   18.81
   1  -1  -2 1828.33   22.10
   1   1  -1   40.23    2.88
   1  -1  -1   41.72    2.95
  -1  -1   1   41.72    2.27
   1  -1  -1   39.77    2.87
   1  -1   0  360.55    7.13
  -1   1   0  372.30    7.11
  -1  -1   0  357.94    7.78
  -1   1  -1   55.32    3.34
  -1   1  -1   60.30    3.20
  -1  -1  -1   60.59    3.73
  -1   1  -2  628.60   12.55
  -1  -1  -2  597.47   12.98
  -1   1  -2  593.28    9.33
  -1  -1  -3   83.30    5.59
  -1   1  -3   86.92    5.24
  -1  -1  -3   80.81    5.58
  -1   1  -3   84.27    4.06
  -1  -1  -4 1231.30   22.16
  -1   1  -4 1268.92   22.11
  -1   1  -4 1280.51   17.05
  -1  -1  -5   55.87    5.58
  -1   1  -5   58.55    5.39
  -1  -1  -5   52.62    5.25
  -1   1  -5   54.23    5.25
  -1  -1  -6 1819.49   32.80
  -1   1  -6 1863.24   32.45
  -1  -1  -6 1798.92   30.83
  -1   1  -6 1906.65   31.98
  -1   1  -6 1837.49   29.87
  -1  -1  -7   18.72    3.89
  -1   1  -7   18.38    3.67
  -1   1  -7   16.52    3.65
  -1  -1  -7   23.16    4.06
  -1   1  -7   18.74    3.92
  -1  -1  -8  596.85   20.76
  -1   1  -8  587.40   20.31
  -1   1  -8  549.50   20.89
  -1  -1  -8  579.29   19.75
  -1   1  -8  586.12   19.90
  -1  -1  -9  196.78   12.67
  -1   1  -9  200.78   12.75
  -1   1  -9  201.39   12.48
  -1   1  -9  203.07   13.78
  -1  -1  -9  212.82   12.67
  -1  -1 -10  467.47   20.40
  -1   1 -10  449.69   19.84
  -1   1 -10  491.99   23.02
  -1  -1 -11  120.50   10.93
  -1   1 -11  118.46   11.03
  -1   1 -11  102.01   11.47
  -1   1 -12  191.85   14.62
  -1  -1 -12  195.80   14.44
  -1   1 -12  191.09   16.29
  -1   1 -13   76.24    9.69
  -1  -1 -13   71.58    9.26
  -1  -1 -13   79.75    9.39
  -1  -1 -13   81.25   11.02
  -1   1 -13   80.05   11.49
  -1  -1 -14   -0.98    3.32
  -1   1 -14   10.81    5.94
  -1  -1 -14    3.97    3.51
  -1  -1 -14    8.10    3.73
  -1   1 -15  148.52    7.38
  -1  -1 -15  153.92    7.64
  -1   1 -15  158.14    7.54
  -1   1 -15  158.13    7.31
  -1   1 -15  143.23    6.42
  -1   1 -15  141.04    6.30
  -1  -1 -15  146.12    7.25
  -1  -1 -15  136.81   15.46
  -1   1 -15  156.89   17.40
  -1  -1 -15  139.07   13.55
  -1  -1 -15  141.47   12.46
  -1   1 -16  274.56   10.84
  -1  -1 -16  288.36   11.03
  -1   1 -16  261.54   10.24
  -1   1 -16  262.11    8.98
  -1   1 -16  275.88   10.30
  -1  -1 -16  267.98   10.38
  -1   1 -16  275.10    9.20
  -1   1 -16  251.00   22.55
  -1  -1 -16  276.98   22.72
  -1  -1 -16  273.10   18.90
  -1   1 -16  295.06   21.13
  -1  -1 -17   26.53    3.98
  -1   1 -17   22.07    3.65
  -1   1 -17   20.58    3.16
  -1   1 -17   23.12    3.53
  -1  -1 -17   22.25    3.58
  -1   1 -17   22.25    3.30
  -1  -1 -17   39.59    7.02
  -1   1 -17   41.04    7.90
  -1   1 -17   28.31    4.04
  -1  -1 -17   43.82   10.17
  -1   1 -17   26.12    8.54
  -1  -1 -18   22.41    3.60
  -1   1 -18   24.07    3.33
  -1  -1 -18   23.62    3.66
  -1   1 -18   24.51    3.82
  -1  -1 -18   25.29    3.96
  -1   1 -18   24.11    3.93
  -1   1 -18   22.73    3.54
  -1   1 -19   -2.78    2.51
  -1  -1 -19    1.85    2.15
  -1   1 -19   -0.14    2.13
  -1  -1 -19   -0.07    2.34
  -1  -1 -19    0.65    1.68
  -1   1 -19   -0.50    2.27
  -1   1 -19   -0.94    2.08
  -1  -1 -19   -0.30    2.02
  -1  -1 -20   30.67    3.98
  -1   1 -20   31.84    4.05
  -1  -1 -20   31.76    3.31
  -1   1 -20   32.52    4.23
  -1   1 -20   28.68    3.58
  -1  -1 -20   29.61    4.05
  -1  -1 -21   18.41    2.99
  -1   1 -21   18.29    3.14
  -1  -1 -21   16.68    2.36
  -1  -1 -21   23.64    3.43
  -1   1 -21   18.72    2.80
  -1   1 -21   19.80    3.06
  -1   1 -22   31.93    3.02
  -1  -1 -22   35.49    3.74
  -1  -1 -22   34.46    3.64
  -1   1 -22   29.42    3.46
  -1  -1 -23    3.14    1.55
  -1  -1 -23    5.72    1.78
  -1  -1 -24   49.09    3.22
  -1  -1 -24   48.41    3.34
  -1   1 -24   48.48    3.18
  -1  -1 -25    1.85    0.89
   1  -3 -24   19.76    1.94
   1  -3 -24   16.11    1.42
   1  -3 -23    0.16    1.16
   1  -3 -23   -1.08    1.20
   1  -3 -23   -0.36    0.97
   1  -3 -23   -0.07    0.94
   1  -3 -22    7.10    2.03
   1  -3 -22   10.86    1.89
   1  -3 -22    6.01    1.70
   1  -3 -21    9.78    2.46
   1   3 -21   12.51    2.77
   1  -3 -21    7.70    1.99
   1   3 -20   19.62    3.61
   1   3 -20   23.02    3.60
   1  -3 -20   21.93    3.31
   1  -3 -20   21.37    3.04
   1   3 -19   13.46    3.48
   1   3 -19    9.23    2.64
   1  -3 -19   10.44    2.63
   1   3 -19   10.50    2.79
   1   3 -18   38.19    5.15
   1   3 -18   33.54    4.33
   1   3 -18   36.27    4.56
   1  -3 -18   31.78    4.20
   1   3 -17    1.55    1.97
   1   3 -17    1.25    2.26
   1   3 -17    3.79    2.58
   1   3 -17    1.61    2.09
   1  -3 -17    3.76    1.98
   1   3 -17    0.93    1.64
   1  -3 -17    2.95    2.14
   1   3 -17    4.13    2.27
   1  -3 -16   72.40    5.57
   1   3 -16   77.19    6.18
   1   3 -16   71.01    5.42
   1   3 -16   74.90    6.76
   1   3 -16   55.19    9.36
   1  -3 -16   95.30   12.00
   1  -3 -16   80.24    5.57
   1   3 -16   73.97    5.81
   1   3 -16   83.12    5.79
   1  -3 -16   57.13   10.08
   1  -3 -15   18.24    5.64
   1   3 -15   12.81    2.89
   1   3 -15   18.03    2.90
   1   3 -15   13.97    3.39
   1  -3 -15   13.47    2.76
   1   3 -15    9.55    4.09
   1  -3 -15   14.86    2.85
   1   3 -15   16.30    2.84
   1   3 -15   13.34    3.00
   1   3 -14  173.83    9.34
   1   3 -14  158.17    7.20
   1  -3 -14  168.89    6.90
   1  -3 -14  151.32   15.46
   1   3 -14  175.16    8.05
   1   3 -14  173.89    7.14
   1   3 -14  167.91    7.68
   1   3 -14  166.60   16.13
   1   3 -13   15.51    3.15
   1   3 -13    7.04    2.06
   1  -3 -13   14.82    5.51
   1   3 -13    6.42    2.16
   1   3 -13    4.90    4.08
   1   3 -13    7.87    2.18
   1   3 -13   13.59    4.89
   1   3 -12    2.60    3.29
   1  -3 -12    8.72    4.59
   1   3 -12    7.62    3.88
   1  -3 -11   93.12   11.57
   1   3 -11   94.47   11.68
   1   3 -11   98.10   11.79
   1  -3 -10  200.47   16.48
   1   3 -10  205.29   16.45
   1   3 -10  214.01   16.36
   1   3  -9    9.31    3.56
   1  -3  -9   10.57    4.09
   1   3  -9   16.65    4.77
   1   3  -9    9.79    4.25
   1  -3  -8   97.82   10.75
   1   3  -8   92.28   10.16
   1   3  -8   86.05    8.76
   1   3  -8   80.03    9.43
   1   3  -7   21.79    5.08
   1  -3  -7   26.51    5.73
   1   3  -7   22.65    5.32
   1   3  -7   21.72    4.84
   1  -3  -6  180.94   13.15
   1   3  -6  200.01   12.09
   1   3  -6  184.67   12.92
   1  -3  -6  195.05   13.62
   1   3  -6  180.70   11.34
   1  -3  -5  195.16   13.20
   1   3  -5  172.94    6.77
   1   3  -5  186.75   12.31
   1   3  -5  192.47   11.44
   1  -3  -5  195.14   13.00
   1   3  -5  184.57   11.11
   1  -3  -4  291.49   15.05
   1   3  -4  286.78   14.33
   1   3  -4  285.26   13.62
   1  -3  -4  297.15   15.24
   1   3  -4  282.28   13.07
   1  -3  -3   49.62    6.36
   1   3  -3   56.52    6.13
   1   3  -3   51.90    5.98
  -1  -3   3   54.24    4.03
   1  -3  -3   53.82    6.34
   1   3  -3   55.73    5.96
   1  -3  -2 1506.33   30.20
   1  -3  -2 1604.81   31.88
  -1  -3   2 1511.89   24.21
   1   3  -2 1578.86   29.46
   1  -3  -1  475.50   16.33
  -1  -3   1  475.58   14.74
   1   3  -1  445.78   14.96
  -1   3   1  482.69   12.48
   1  -3   0  242.19   10.65
  -1  -3   0  240.80   11.12
   1   3   0  214.52    9.50
  -1   3   0  236.24    9.79
  -1  -3  -1    9.70    2.83
   1   3   1   10.23    2.26
  -1   3  -1   12.75    2.87
   1   3   2  577.86   11.98
  -1   3  -2  617.68   18.83
  -1   3  -2  626.53   18.27
  -1  -3  -2  586.04   19.96
  -1   3  -3    2.41    1.89
  -1   3  -3    0.06    1.70
   1   3   3    0.36    0.85
  -1   3  -3    1.51    1.84
  -1  -3  -3    2.37    2.57
  -1   3  -4    3.36    1.72
  -1  -3  -4    4.18    2.53
  -1   3  -4    3.47    2.67
  -1   3  -4    3.87    2.51
  -1   3  -4    2.94    0.97
  -1   3  -4    1.73    1.91
  -1  -3  -5    0.89    2.11
  -1  -3  -5    0.45    2.51
  -1   3  -5   -5.57    1.80
  -1   3  -5    1.08    2.34
  -1   3  -5    0.72    1.80
  -1   3  -5    1.40    2.12
  -1   3  -5   -1.41    2.10
  -1  -3  -6   41.44    6.67
  -1   3  -6   50.67    6.44
  -1   3  -6   45.25    7.02
  -1  -3  -6   41.55    6.76
  -1   3  -6   34.08    5.79
  -1  -3  -7   35.20    6.60
  -1  -3  -7   32.52    6.20
  -1   3  -7   32.60    5.56
  -1   3  -7   32.87    6.41
  -1   3  -7   35.97    6.30
  -1  -3  -8  172.80   14.12
  -1   3  -8  160.49   13.29
  -1  -3  -8  159.16   13.99
  -1   3  -8  156.14   11.95
  -1   3  -8  161.24   13.72
  -1  -3  -9    8.98    4.07
  -1   3  -9    2.95    2.44
  -1  -3  -9    9.89    4.26
  -1   3  -9    5.59    3.01
  -1   3  -9    4.54    2.98
  -1   3 -10   11.02    4.15
  -1  -3 -10   13.79    4.89
  -1   3 -10   10.93    4.81
  -1   3 -11   87.18   11.47
  -1  -3 -11   85.25   11.43
  -1   3 -12   51.70    9.15
  -1  -3 -12   47.84    8.67
  -1   3 -13    2.54    1.63
  -1  -3 -13    3.51    3.45
  -1   3 -13    0.92    1.71
  -1   3 -13    0.31    1.52
  -1   3 -13    4.25    1.92
  -1   3 -13    0.28    1.58
  -1  -3 -13    1.13    1.62
  -1   3 -13    1.85    5.15
  -1  -3 -14  248.93   19.92
  -1  -3 -14  219.46    8.18
  -1   3 -14  260.11   10.36
  -1   3 -14  264.27    9.32
  -1   3 -14  272.77   10.15
  -1   3 -14  264.94    9.27
  -1  -3 -14  258.05    9.45
  -1   3 -14  248.72   20.83
  -1  -3 -15   56.32    9.89
  -1  -3 -15   54.39    4.69
  -1   3 -15   59.05    5.40
  -1   3 -15   71.50   11.90
  -1   3 -15   65.73    5.06
  -1  -3 -15   59.19    5.12
  -1   3 -15   61.62    5.18
  -1   3 -15   67.09    5.60
  -1  -3 -16  567.26   28.21
  -1   3 -16  581.58   15.10
  -1   3 -16  585.79   15.60
  -1   3 -16  552.58   14.15
  -1   3 -16  601.18   18.13
  -1   3 -16  543.94   16.02
  -1  -3 -16  577.09   15.14
  -1   3 -17   70.15    5.79
  -1   3 -17   70.90    6.80
  -1   3 -17   63.77    5.22
  -1   3 -17   74.38    6.23
  -1  -3 -17   67.93    5.71
  -1   3 -18    8.11    2.70
  -1   3 -18    8.69    3.18
  -1   3 -18    7.90    2.89
  -1  -3 -18    4.47    2.22
  -1  -3 -19   -2.30    1.81
  -1   3 -19    0.82    1.88
  -1   3 -19   -0.73    2.09
  -1   3 -19   -0.24    2.07
  -1  -3 -19    1.02    1.99
  -1  -3 -20    9.77    2.35
  -1   3 -20   12.19    3.14
  -1  -3 -20   10.65    2.53
  -1  -3 -20    8.63    2.19
  -1   3 -21    6.40    2.40
  -1  -3 -21    8.28    1.96
  -1  -3 -21    7.21    2.13
  -1  -3 -21    9.79    2.00
  -1  -3 -22   12.53    2.26
  -1   3 -22   12.47    2.41
  -1  -3 -22   13.69    2.06
  -1  -3 -22    8.82    1.72
  -1  -3 -22   10.81    1.79
  -1  -3 -23    1.41    0.96
  -1  -3 -23    1.65    0.98
  -1  -3 -23   -0.20    1.07
  -1  -3 -23    0.39    0.95
   1  -5 -22    1.38    0.92
   1  -5 -21    3.04    1.24
  -1   5  20   44.45    2.98
   1  -5 -20   35.11    2.67
   1   5 -19    2.49    1.87
   1  -5 -19   -0.46    1.27
  -1   5  19    5.30    1.78
   1   5 -19    1.64    1.72
   1  -5 -19    4.17    1.44
   1   5 -18    2.30    1.84
   1  -5 -18    0.98    1.33
   1   5 -18   -0.93    1.76
   1   5 -18    0.64    2.33
  -1   5  18   -0.01    1.65
   1  -5 -17   42.01    3.78
   1   5 -17   43.84    4.53
  -1   5  17   41.56    4.27
   1  -5 -17   45.91    3.47
   1   5 -17   45.22    4.74
   1   5 -17   50.10    5.57
   1   5 -17   47.20    4.31
   1  -5 -16   25.31    3.21
   1   5 -16   22.68    4.25
   1   5 -16   23.90    3.39
  -1   5  16   22.28    3.57
   1   5 -16   23.39    3.67
   1   5 -16   20.35    3.54
   1  -5 -16   21.37    2.89
   1  -5 -15   -0.89    1.86
   1   5 -15    2.81    2.39
   1   5 -15   -0.67    1.99
   1  -5 -15    3.31    1.73
   1   5 -15    2.95    2.05
   1   5 -15    1.83    1.94
   1   5 -15    1.62    2.28
   1   5 -14    7.22    3.00
   1   5 -14    9.91    2.62
  -1   5  14    8.77    2.24
   1   5 -14    3.82    2.24
   1   5 -14    7.41    2.69
   1  -5 -14    6.22    2.06
   1   5 -14    7.72    2.75
   1  -5 -14    6.02    1.91
   1  -5 -13   15.75    2.68
   1   5 -13   16.97    3.02
   1   5 -13   21.05    4.10
   1   5 -13   24.24    3.59
   1   5 -13   19.16    3.19
  -1   5  13   16.73    2.85
  -1   5  12   42.09    4.18
   1   5 -12   41.98    5.25
   1   5 -12   41.18    4.07
   1  -5 -12   41.00    3.93
   1  -5 -12   56.77   10.18
   1   5 -12   43.69    4.38
   1   5 -12   43.05    4.30
   1   5 -11   16.11    2.49
   1   5 -11   10.31    3.26
   1   5 -11   14.06    2.84
  -1   5  11   16.87    3.29
   1  -5 -11   11.39    5.19
   1   5 -11   11.70    2.45
   1   5 -10   17.83    2.77
  -1   5  10   10.13    2.15
   1   5 -10   15.32    2.83
   1   5 -10   16.43    3.32
   1  -5 -10   17.20    6.10
   1   5 -10    4.51    3.48
   1   5 -10   17.00    5.58
   1   5 -10   13.96    2.77
  -1   5  10   15.12    2.87
   1   5  -9  118.87    5.90
  -1   5   9  115.45    5.77
   1   5  -9  124.85    6.46
   1   5  -9  114.29    6.90
   1  -5  -9   99.80   12.57
   1   5  -9  111.12   13.52
   1   5  -9  124.09    6.05
  -1   5   9  121.44    6.49
   1   5  -9  117.92    5.85
   1   5  -9  112.13   12.10
   1  -5  -8   60.05    9.65
   1   5  -8   58.90    9.65
   1   5  -8   51.40    8.37
   1  -5  -7   15.27    5.31
   1   5  -7   16.36    5.17
   1   5  -7    4.93    3.61
   1  -5  -6   83.93   10.71
   1   5  -6   90.36   10.66
   1   5  -6   86.11   10.72
   1   5  -6   88.04   10.11
   1  -5  -5  170.78   14.63
   1   5  -5  176.66   14.34
   1   5  -5  164.09   14.14
   1   5  -5  163.05   13.30
   1  -5  -4    9.21    3.63
   1   5  -4    6.09    3.20
   1   5  -4   14.11    3.84
   1   5  -4   11.65    4.08
   1  -5  -3    4.57    3.28
   1   5  -3    9.50    3.21
   1   5  -3    4.30    2.95
   1   5  -3    5.96    3.46
   1  -5  -2  101.36   10.11
   1   5  -2   91.47    9.14
   1   5  -2  108.88   11.15
   1   5  -2   92.23   10.10
   1  -5  -1   36.96    6.08
   1   5  -1   29.48    6.21
   1   5  -1   35.14    5.53
  -1   5   0   54.84    7.71
   1  -5   0   53.89    6.43
  -1  -5   0   47.83    7.24
  -1  -5  -1  421.17   20.52
  -1   5  -1  437.84   21.43
  -1   5  -2   10.01    3.70
  -1  -5  -2   10.96    4.33
  -1  -5  -2    5.12    3.36
  -1   5  -2    9.59    4.11
  -1   5  -3    0.63    2.35
  -1  -5  -3    3.11    2.49
  -1   5  -3    3.05    2.13
  -1  -5  -3   -2.80    2.81
  -1   5  -3    1.00    2.33
  -1   5  -4    3.71    2.73
  -1  -5  -4    3.86    2.52
  -1   5  -4    0.38    2.41
  -1   5  -5    2.14    2.90
  -1   5  -5    2.11    2.79
  -1  -5  -5    0.19    2.86
  -1  -5  -5    8.17    4.31
  -1   5  -6  103.08   11.28
  -1  -5  -6  107.42   12.73
  -1  -5  -7    4.50    3.97
  -1   5  -7    4.02    3.77
  -1   5  -8  171.65    6.84
  -1   5  -8  155.03   14.32
  -1  -5  -8  157.34   15.87
  -1   5  -9   62.04    4.21
   1   5   9   62.58    4.50
  -1   5  -9   48.32    8.48
  -1   5  -9   69.84    5.39
  -1   5  -9   64.44    4.67
  -1   5  -9   61.10    4.47
  -1  -5  -9   67.85   10.64
  -1   5  -9   61.47    4.86
  -1  -5 -10   13.94    5.01
  -1   5 -10   14.91    3.26
  -1   5 -10   15.23    2.90
  -1   5 -10   11.81    2.40
  -1  -5 -10   14.67    2.53
   1   5  10   17.41    2.92
  -1   5 -10    8.84    2.40
  -1   5 -10   12.83    4.75
  -1  -5 -11   75.99   12.03
  -1   5 -11   79.18    5.38
   1   5  11   92.44    5.57
  -1   5 -11   89.78    6.07
  -1  -5 -11   80.13    5.31
  -1   5 -11   85.84    5.50
  -1   5 -11   87.83    6.82
   1   5  12    3.13    1.69
  -1  -5 -12   -3.61    1.97
  -1   5 -12    3.16    2.52
  -1   5 -12    0.02    2.14
  -1  -5 -12   -4.06    4.17
  -1   5 -12    5.40    2.49
  -1   5 -12    5.29    2.31
  -1   5 -13   36.72    4.10
  -1   5 -13   39.20    5.15
   1   5  13   47.87    4.09
  -1   5 -13   38.17    4.18
  -1   5 -13   39.72    4.48
  -1  -5 -13   33.21    3.72
  -1   5 -13   39.24    4.50
  -1   5 -14    2.67    2.35
  -1   5 -14    2.35    2.14
  -1   5 -14    1.24    1.68
  -1   5 -14    0.01    2.15
  -1  -5 -14    2.68    2.02
   1   5  14    2.49    2.40
  -1  -5 -14    2.20    1.68
  -1   5 -14    0.62    1.89
  -1   5 -15   14.11    3.04
  -1   5 -15   14.17    3.64
  -1   5 -15    8.44    2.39
  -1   5 -15    9.79    2.84
  -1  -5 -15   10.10    2.34
  -1  -5 -15   11.31    2.39
   1   5  15    9.84    2.69
  -1   5 -16    0.40    1.82
  -1   5 -16    0.38    1.76
  -1   5 -16    2.41    2.52
  -1   5 -16    2.28    2.10
  -1  -5 -16    2.35    1.64
  -1  -5 -16   -0.01    1.49
   1   5  16    2.20    2.15
  -1   5 -17    4.89    2.60
  -1   5 -17    4.88    2.03
  -1   5 -17    6.15    2.22
  -1   5 -17    3.80    2.15
  -1  -5 -17    3.88    1.48
  -1  -5 -17    3.90    1.55
   1   5  17    2.83    1.81
  -1   5 -18    8.36    2.29
  -1   5 -18    9.64    2.86
  -1   5 -18    5.31    2.36
  -1   5 -18    6.99    2.24
  -1  -5 -18    9.44    1.97
   1   5  18    5.35    1.84
   1   5  19    4.12    1.39
  -1   5 -19    4.56    2.30
  -1  -5 -19    2.50    1.26
  -1   5 -19    1.47    1.56
  -1  -5 -20   45.41    3.23
  -1  -5 -21   -0.20    1.03
  -1  -5 -22    6.92    1.09
  -1   7  18   14.19    1.64
   1  -7 -18   10.83    1.17
   1  -7 -17   17.38    1.67
   1  -7 -17   16.41    1.73
  -1   7  17   20.62    2.33
   1  -7 -16   19.85    2.13
  -1   7  16   23.36    2.77
   1   7 -16   24.63    2.55
   1   7 -16   25.16    2.69
   1   7 -15    3.12    1.58
   1   7 -15    2.89    1.54
   1  -7 -15    1.41    1.38
   1   7 -15    2.97    1.32
  -1   7  15   -1.00    1.15
  -1   7  15    2.69    1.64
   1   7 -14    1.32    1.41
   1  -7 -14   -4.29    1.67
   1   7 -14    0.73    1.38
   1   7 -14   -0.68    1.38
  -1   7  14   -0.56    1.69
  -1   7  14    0.66    1.32
   1   7 -13   43.60    3.88
   1   7 -13   38.75    3.32
   1   7 -13   44.84    3.99
   1  -7 -13   44.59    3.97
  -1   7  13   47.88    4.50
   1   7 -13   39.92    3.75
  -1   7  13   39.72    3.75
   1   7 -12    2.82    1.86
   1   7 -12    2.16    1.71
   1   7 -12    2.83    1.78
   1  -7 -12    3.34    1.77
   1   7 -12    1.51    1.67
  -1   7  12    2.27    1.84
  -1   7  12    5.35    2.31
   1   7 -11   20.17    3.08
   1   7 -11   18.94    2.86
   1  -7 -11   17.30    2.92
   1   7 -11   22.38    3.05
  -1   7  11   19.14    3.54
   1   7 -11   17.48    2.79
   1   7 -10   72.08    4.97
   1  -7 -10   62.33    4.97
  -1   7  10   71.57    5.77
   1   7 -10   68.14    5.00
   1   7 -10   75.42    5.45
   1  -7  -9    2.05    1.76
   1   7  -9   -2.83    2.12
   1   7  -9   -0.53    1.87
  -1   7   9   -0.26    2.11
   1   7  -9    0.49    1.74
   1  -7  -8   25.71    3.44
  -1   7   8   27.18    4.03
   1   7  -8   35.37    3.40
   1   7  -8   30.07    3.96
   1   7  -8   27.49    3.45
  -1   7   7   22.57    3.75
   1   7  -7   19.70    3.14
   1   7  -7   25.29    3.32
   1  -7  -7   22.28    3.20
   1   7  -7   26.55    3.90
  -1   7   7   26.93    3.33
   1   7  -6   38.71    3.68
   1   7  -6   39.82    3.87
  -1   7   6   39.58    4.59
   1  -7  -6   34.37    3.71
   1   7  -6   44.51    4.09
   1   7  -6   41.57    4.72
  -1   7   6   35.45    3.96
   1   7  -5   59.43    4.71
   1   7  -5   51.30    4.30
   1   7  -5   58.70    4.64
  -1   7   5   57.31    5.10
   1   7  -5   56.28    5.42
  -1   7   5   65.49    5.41
   1   7  -5   58.90    5.85
   1   7  -4    5.06    2.20
  -1   7   4    6.39    2.46
   1   7  -4    4.52    2.60
  -1   7   4    2.47    2.42
   1   7  -4    1.70    1.71
   1   7  -4    3.00    1.74
   1   7  -4    2.27    2.21
  -1   7   3    0.24    2.23
   1   7  -3    1.69    2.23
  -1   7   3    1.29    1.89
   1   7  -3    1.16    1.96
  -1   7   3   -0.90    2.32
   1   7  -3    0.20    1.96
  -1   7   3    2.95    4.07
   1   7  -3   -2.38    2.54
  -1   7   3   -0.99    1.84
  -1   7   2   87.47    6.25
   1   7  -2   81.86    6.37
   1   7  -2   77.07    4.91
  -1   7   2   84.86    6.12
   1   7  -2   85.30    5.99
   1   7  -2   77.60   10.11
   1   7  -2   77.28    6.27
  -1   7   2   72.08    5.68
  -1   7   2   64.58    9.58
   1   7  -2   64.05    9.79
  -1   7   2   79.59    5.33
   1   7  -1  172.32    8.40
  -1   7   1  166.69    8.38
   1   7  -1  164.33    6.83
   1   7  -1  149.47   14.52
  -1   7   1  124.52   12.48
  -1   7   1  120.00   13.51
   1   7  -1  136.91   13.41
  -1   7   1  166.34    8.36
   1   7  -1  154.28    8.49
  -1   7   1  149.66    8.31
   1   7  -1  169.45    8.82
  -1   7   0  218.50    9.34
   1   7   0  202.23    9.13
   1   7   0  202.21    7.37
   1   7   0  178.65    9.16
  -1   7   0  209.14    9.57
  -1   7   0  190.01   15.60
   1   7   0  185.81   16.33
   1   7   0  172.37   15.43
  -1   7   0  192.73   16.62
  -1   7   0  193.17    9.57
   1   7   0  189.08    9.35
   1   7   0  208.86    7.94
  -1   7  -1  143.54    8.15
   1   7   1  132.49    7.68
   1   7   1  146.36    7.83
  -1   7  -1  144.51    7.54
  -1   7  -1  140.84    6.91
  -1   7  -1  132.28   13.30
   1   7   1  128.39   13.83
   1   7   1  120.87   13.23
  -1   7  -1  123.31   13.47
  -1  -7  -1  140.81    5.82
  -1   7  -1  121.88    7.84
   1   7   1  137.63    7.17
  -1   7  -2   60.32    5.59
   1   7   2   64.35    5.54
   1   7   2   55.51    5.09
  -1   7  -2   69.20    5.23
  -1   7  -2   62.74    4.77
  -1   7  -2   53.84    8.55
   1   7   2   50.37    8.77
   1   7   2   55.39    4.85
  -1   7  -2   62.44    5.69
  -1  -7  -2   54.44    4.25
  -1   7  -2   51.43    9.23
  -1   7  -3    0.20    2.01
   1   7   3   -1.31    2.04
   1   7   3   -2.46    2.51
  -1   7  -3   -0.15    2.15
   1   7   3   -1.23    2.27
  -1   7  -3   -1.57    2.41
  -1   7  -3    0.27    1.81
  -1  -7  -3    0.78    1.77
   1   7   4    7.67    2.47
  -1   7  -4   12.02    3.29
  -1   7  -4    9.56    2.50
   1   7   4   10.33    2.89
   1   7   4    9.20    2.91
  -1   7  -4   12.87    3.23
  -1   7  -4    9.45    2.31
  -1  -7  -4   11.35    2.66
  -1   7  -5  114.22    6.38
   1   7   5  120.79    7.26
  -1  -7  -5  107.35    6.06
  -1   7  -5  105.72    7.59
  -1   7  -5  110.40    7.22
   1   7   5  103.71    6.58
  -1   7  -5   96.31    5.25
   1   7   5  108.50    6.98
  -1   7  -6    6.51    1.97
   1   7   6    4.81    2.33
   1   7   6    1.62    2.16
   1   7   6    3.14    2.15
  -1   7  -6    6.79    2.70
  -1   7  -6    3.79    2.79
  -1  -7  -6    3.92    2.08
  -1   7  -6    2.78    1.94
  -1  -7  -7   12.13    2.60
  -1   7  -7   14.78    2.90
  -1   7  -7   12.52    3.37
   1   7   7   12.32    3.19
  -1   7  -7    9.62    2.32
  -1   7  -7    9.48    2.11
   1   7   7   14.27    2.66
  -1   7  -7   10.91    2.82
   1   7   7   11.50    2.82
  -1   7  -8   12.83    2.75
  -1   7  -8   11.00    2.66
  -1  -7  -8    5.60    2.04
   1   7   8    9.68    2.61
   1   7   8    9.47    2.92
  -1   7  -8   12.78    2.77
  -1   7  -8    9.65    3.04
  -1   7  -8    7.75    2.51
  -1   7  -9    4.97    1.96
   1   7   9    0.34    1.78
  -1   7  -9    3.28    1.90
  -1   7  -9    2.18    1.82
  -1  -7  -9    6.48    2.23
   1   7   9    1.25    2.30
   1   7  10   23.65    3.67
  -1   7 -10   23.16    3.21
   1   7  10   18.61    3.09
  -1   7 -10   20.33    3.12
  -1  -7 -10   20.09    3.19
  -1   7 -10   21.03    2.94
   1   7  11    2.31    1.67
  -1   7 -11    1.19    1.69
  -1   7 -11    3.15    1.88
   1   7  11    2.21    2.02
  -1   7 -11    2.23    1.99
  -1  -7 -11    2.61    1.81
   1   7  12   43.04    4.44
  -1   7 -12   35.25    3.54
  -1  -7 -12   44.82    4.02
   1   7  12   37.31    3.76
  -1   7 -12   37.17    3.85
  -1   7 -12   37.20    3.36
  -1   7 -12   41.58    3.91
   1   7  13    5.76    2.40
   1   7  13    4.41    1.65
  -1   7 -13    4.42    1.87
  -1  -7 -13    5.20    1.89
  -1   7 -13    4.69    1.91
   1   7  14    3.47    1.78
  -1   7 -14    3.95    1.81
   1   7  14    4.46    1.51
  -1  -7 -14    3.65    1.68
  -1   7 -14    4.58    1.83
  -1   7 -15    0.42    1.48
  -1  -7 -15   -0.78    1.38
  -1  -7 -15    1.74    1.21
  -1   7 -15   -0.19    1.30
   1   7  15    0.25    1.52
  -1  -7 -16   32.15    2.51
   1   7  16   27.89    2.85
  -1   7 -16   31.34    2.88
  -1  -7 -16   27.26    2.23
  -1   7 -16   28.69    2.73
  -1  -7 -17   26.30    1.90
  -1  -7 -17   21.32    1.68
   1   7  17   25.59    2.37
   1  -9 -12    5.29    0.93
  -1   9  11    0.65    0.99
   1  -9 -11    0.87    0.84
  -1   9  11    2.32    1.02
   1  -9 -10    9.98    1.55
  -1   9  10    9.19    1.61
   1   9 -10    7.71    1.14
   1   9 -10    8.60    1.49
  -1   9  10    8.87    1.68
  -1   9   9    1.59    1.24
   1   9  -9    3.05    1.02
   1  -9  -9    4.05    1.36
   1   9  -9    6.61    1.60
  -1   9   9    5.94    1.61
  -1   9   8   -0.79    1.27
   1   9  -8    0.06    0.88
   1  -9  -8    0.49    1.08
   1   9  -8   -0.58    1.38
  -1   9   8    1.21    1.39
  -1   9   7    1.71    1.37
   1   9  -7    3.18    1.14
   1   9  -7    3.48    1.70
   1  -9  -7    3.94    1.43
  -1   9   7    2.44    1.51
   1  -9  -6   28.55    2.57
  -1   9   6   30.52    2.77
   1   9  -6   30.02    2.38
   1   9  -6   28.30    3.15
  -1   9   6   31.19    3.31
   1  -9  -5   25.00    2.42
  -1   9   5   23.00    2.12
   1   9  -5   23.59    3.02
  -1   9   5   23.19    3.02
  -1   9   5   25.12    2.57
   1   9  -4   10.39    2.37
   1  -9  -4    7.08    1.55
  -1   9   4    9.92    2.39
  -1   9   4   10.92    1.85
   1   9  -3    7.01    2.02
  -1   9   3    6.03    2.12
   1  -9  -3   10.58    1.57
  -1   9   3    5.30    1.16
   1   9  -2   13.82    2.52
  -1   9   2   16.94    2.74
  -1   9   2   13.10    1.78
   1   9  -1    0.68    1.48
  -1   9   1    0.96    1.38
  -1   9   1    0.05    1.74
   1   9  -1   -0.63    1.89
  -1   9   0   40.23    3.07
   1   9   0   41.73    3.64
   1   9   0   46.32    4.00
  -1   9   0   52.34    4.06
  -1   9   0   51.64    4.54
   1   9   1    1.47    1.76
  -1   9  -1   -0.48    1.65
   1   9   1   -0.06    1.44
  -1   9  -1   -2.71    1.64
   1   9   2   18.09    2.44
  -1   9  -2   17.33    2.21
   1   9   2   21.57    3.02
   1   9   3   10.93    2.45
  -1  -9  -3   12.10    1.56
   1   9   3   12.75    2.08
  -1   9  -3   11.37    1.92
  -1   9  -3   10.65    2.41
   1   9   3   10.24    1.87
   1   9   4   13.29    2.18
  -1  -9  -4   18.22    2.01
  -1   9  -4   17.18    2.72
   1   9   4   14.92    1.81
   1   9   4   17.71    2.77
   1   9   5   21.65    2.67
  -1  -9  -5   21.11    2.21
  -1   9  -5   18.30    2.70
   1   9   5   24.43    3.06
   1   9   6   51.21    3.67
  -1  -9  -6   46.90    3.19
  -1   9  -6   50.89    3.90
   1   9   6   49.18    3.92
   1   9   7    8.45    1.90
  -1  -9  -7    7.59    1.59
  -1   9  -7    5.94    1.83
  -1   9  -7    7.34    1.50
   1   9   7    9.19    1.97
   1   9   8    9.70    1.93
  -1  -9  -8   10.13    1.65
  -1   9  -8    9.97    1.86
  -1   9  -8   12.35    1.70
   1   9   8    9.62    1.89
   1   9   9    6.44    1.59
  -1  -9  -9    6.49    1.37
   1   9   9    5.97    1.56
  -1   9  -9    5.86    1.48
  -1   9  -9    3.35    1.19
   1   9  10    0.69    0.97
  -1  -9 -10   -0.36    0.94
   1   9  10    1.92    1.15
  -1   9 -10    2.69    1.02
  -1   9 -10   -0.09    0.86
   1   9  11   -0.18    0.81
  -1  -9 -11   -0.29    0.76
   1   9  11    1.83    1.02
  -1   9 -11   -1.21    0.85
   2   0 -24    3.12    1.21
   2   0 -24    3.83    1.58
   2   0 -23    0.28    1.33
   2   0 -23   -0.43    1.52
   2   0 -22   18.14    2.83
   2   0 -22   18.26    3.05
   2   0 -21   -0.26    1.65
   2   0 -21   -1.53    2.10
   2   0 -21    1.96    2.38
   2   0 -20   10.46    2.60
   2   0 -20   14.19    3.12
   2   0 -20   12.52    3.09
   2   0 -19    0.28    1.99
   2   0 -19   -0.99    2.43
   2   0 -19   -0.23    2.31
   2   0 -18  397.71   11.68
   2   0 -18  395.39   12.80
   2   0 -18  388.57   13.58
   2   0 -17    2.22    3.50
   2   0 -17   -1.61    2.24
   2   0 -17    1.79    2.14
   2   0 -16  202.90   14.71
   2   0 -16  229.96   20.66
   2   0 -16  210.45    7.59
   2   0 -16  213.35    9.39
   2   0 -15    2.89    2.33
   2   0 -15    2.17    1.97
   2   0 -14   17.03    6.20
   2   0 -14   11.04    4.04
   2   0 -13   -1.24    3.06
   2   0 -13   -0.78    2.85
   2   0 -12   20.64    5.70
   2   0 -12   34.79    5.82
   2   0 -11   -0.74    3.03
   2   0 -11   -0.60    1.78
   2   0 -11    0.43    1.82
   2   0 -10  106.09    8.66
   2   0 -10  104.99    8.65
   2   0 -10   94.12    7.81
   2   0 -10   99.61    9.97
   2   0  -9   -0.31    1.64
   2   0  -9    1.37    2.31
   2   0  -9   -3.05    1.93
   2   0  -9    1.50    1.93
   2   0  -9    1.05    1.00
   2   0  -8 1429.53   26.47
   2   0  -8 1448.62   31.79
   2   0  -8 1399.37   26.11
   2   0  -8 1429.67   27.59
   2   0  -7    0.94    1.78
   2   0  -7   -0.75    1.31
   2   0  -7    0.10    1.69
   2   0  -7   -0.79    1.46
   2   0  -6  466.22   14.96
   2   0  -6  448.32   13.13
   2   0  -6  476.94   13.06
   2   0  -5   -0.38    1.45
   2   0  -5    5.70    1.81
   2   0  -4   67.05    4.28
   2   0  -4   70.29    4.15
   2   0  -3    2.61    0.93
   2   0  -3    0.80    0.79
   2   0  -3    1.29    1.03
  -2   0   2  258.41    5.34
   2   0  -2  278.69    6.13
  -2   0   1   -0.24    0.52
   2   0  -1   -0.09    0.42
   2   0  -1    0.32    0.39
   2   0   0 3282.31   16.93
   2   0   1    0.04    0.43
  -2   0  -1    1.14    0.83
   2   0   2 1427.88   11.80
  -2   0  -2 1422.10   17.93
  -2   0  -3    0.19    1.18
  -2   0  -3   -0.56    1.12
  -2   0  -4  100.29    5.51
  -2   0  -5    1.11    1.56
  -2   0  -5    1.16    1.50
  -2   0  -5    0.84    1.29
  -2   0  -6  387.93   12.49
  -2   0  -6  371.84   11.62
  -2   0  -7    0.83    1.29
  -2   0  -7    0.57    1.31
  -2   0  -8   64.81    5.90
  -2   0  -8   64.38    5.60
  -2   0  -9    2.10    1.84
  -2   0  -9   -0.41    2.34
  -2   0  -9   -0.27    1.87
  -2   0 -10  311.79   16.80
  -2   0 -10  324.70   18.52
  -2   0 -10  308.88   14.25
  -2   0 -11    2.46    2.86
  -2   0 -11   -0.32    2.64
  -2   0 -11    0.99    1.99
  -2   0 -12   43.68    7.08
  -2   0 -12   45.34    8.27
  -2   0 -12   40.46    5.77
  -2   0 -13    0.97    2.41
  -2   0 -13   -0.01    3.47
  -2   0 -14   -1.21    2.83
  -2   0 -14    1.18    3.46
  -2   0 -15   -1.77    4.67
  -2   0 -15    2.84    2.08
  -2   0 -15   -0.94    2.08
  -2   0 -15    0.73    1.59
  -2   0 -15   -1.27    1.67
  -2   0 -15    5.25    3.93
  -2   0 -16   15.01    3.23
  -2   0 -16   14.57    2.24
  -2   0 -16    4.82    4.79
  -2   0 -16   12.73    2.82
  -2   0 -16   12.96    2.79
  -2   0 -16   16.21    4.52
  -2   0 -16   13.17    2.66
  -2   0 -17    2.14    3.68
  -2   0 -17    4.32    1.82
  -2   0 -17    0.54    2.30
  -2   0 -17   -1.29    2.24
  -2   0 -17    2.85    2.38
  -2   0 -18  309.91   12.15
  -2   0 -18  291.41   11.01
  -2   0 -18  280.75   10.84
  -2   0 -19   -0.75    2.02
  -2   0 -19    0.72    2.08
  -2   0 -20   27.16    3.62
  -2   0 -20   28.62    3.80
  -2   0 -21    1.78    1.90
  -2   0 -21   -0.52    1.81
  -2   0 -22    2.70    1.64
  -2   0 -22    1.41    1.70
  -2   0 -23    0.28    1.28
  -2   0 -24    9.99    1.86
  -2   0 -25    0.18    0.82
   2  -2 -25    3.78    1.02
   2  -2 -24    9.10    1.77
   2   2 -24    7.60    1.35
   2  -2 -24    8.28    1.64
   2  -2 -23    2.08    1.09
   2  -2 -23    2.31    1.57
   2  -2 -23    0.73    1.38
   2  -2 -22   49.23    4.12
   2  -2 -22   44.21    4.18
   2  -2 -22   40.80    3.13
   2   2 -22   41.03    3.84
   2  -2 -21    6.41    2.14
   2   2 -21    6.91    2.23
   2  -2 -21    5.15    2.14
   2   2 -21    7.08    2.35
   2   2 -21    2.01    1.85
   2   2 -20    3.78    2.25
   2   2 -20    4.33    2.17
   2  -2 -20    2.44    2.00
   2   2 -20    2.66    2.01
   2  -2 -20    4.46    2.25
   2   2 -20    4.31    2.15
   2   2 -19    1.67    2.22
   2   2 -19    2.72    1.97
   2  -2 -19    2.36    2.00
   2  -2 -19    5.91    2.42
   2   2 -19    3.08    2.06
   2   2 -19    0.32    2.10
   2   2 -18   15.73    3.31
   2   2 -18   11.92    3.21
   2   2 -18   15.78    3.07
   2   2 -18   17.31    3.37
   2  -2 -18   19.18    3.41
   2   2 -18   16.31    3.41
   2  -2 -18   17.36    3.34
   2   2 -17  118.18    7.30
   2  -2 -17  126.89    7.37
   2   2 -17  123.83    7.29
   2   2 -17  111.87    7.72
   2  -2 -17  132.77   15.12
   2   2 -17  125.03    7.36
   2   2 -17  125.26    7.13
   2   2 -16   39.52    7.51
   2   2 -16   33.59    4.20
   2   2 -16   38.47    4.62
   2  -2 -16   36.92    4.15
   2   2 -16   29.71    3.77
   2   2 -16   30.69    3.75
   2   2 -16   36.77    4.18
   2  -2 -16   28.00    7.42
   2  -2 -15   -1.94    2.87
   2   2 -15    6.01    4.03
   2   2 -15    3.85    2.13
   2  -2 -15    2.77    3.19
   2   2 -15    2.08    3.72
   2  -2 -15   -5.88    3.40
   2  -2 -15    4.49    2.08
   2   2 -15    1.23    1.49
   2   2 -15    4.97    2.26
   2   2 -15    6.93    2.23
   2   2 -15    4.79    2.37
   2   2 -15    0.38    1.72
   2   2 -14    7.08    3.49
   2  -2 -14   10.52    4.65
   2   2 -14   14.49    5.15
   2   2 -14   17.46    6.40
   2   2 -13   61.43    9.15
   2  -2 -13   50.94    8.49
   2   2 -13   52.93    8.70
   2   2 -13   52.26    9.55
   2   2 -12  204.49   15.54
   2  -2 -12  197.12   15.53
   2   2 -12  184.40   15.27
   2   2 -12  195.93   17.36
   2   2 -11    5.72    3.30
   2  -2 -11    1.65    3.40
   2   2 -11   -0.37    2.39
   2   2 -11    2.05    3.21
   2  -2 -10  588.04   24.92
   2   2 -10  562.36   24.32
   2   2 -10  582.15   23.47
   2   2 -10  546.06   26.02
   2  -2  -9   71.78    8.52
   2   2  -9   71.30    8.61
   2   2  -9   71.29    7.99
   2   2  -9   71.38    9.26
   2  -2  -8  694.47   24.78
   2   2  -8  707.74   23.27
   2   2  -8  695.47   24.61
   2   2  -8  710.16   26.18
   2   2  -7    4.50    2.89
   2   2  -7    8.23    2.55
   2  -2  -7    7.52    3.07
   2   2  -7    8.07    3.32
   2   2  -7    6.89    3.49
   2  -2  -6   30.63    5.17
   2   2  -6   28.06    4.84
   2   2  -6   27.62    4.76
   2   2  -6   27.91    4.03
   2  -2  -5  385.49   15.61
   2   2  -5  398.67   15.70
   2   2  -5  385.53   13.63
   2   2  -5  379.69   14.82
   2   2  -5  381.75   13.13
   2  -2  -4 8161.06   67.23
   2   2  -4 8194.97   66.05
   2   2  -4 8246.99   59.39
   2   2  -4 8110.96   55.83
   2  -2  -3  465.41   15.07
  -2  -2   3  450.31    8.53
   2   2  -3  452.56   14.72
   2   2  -3  452.95   13.56
   2   2  -3  449.05   12.84
  -2  -2   2 1106.92   15.97
   2  -2  -2 1063.44   20.85
   2   2  -2 1103.53   21.22
  -2  -2   1   37.79    3.60
   2  -2  -1   42.90    4.17
   2   2  -1   42.69    4.30
  -2  -2   0  198.18    8.56
   2  -2   0  188.52    7.17
   2   2   0  189.81    7.68
  -2   2   0  195.74    7.61
  -2  -2  -1 2102.03   29.93
   2  -2   1 2011.49   19.83
  -2   2  -1 2104.19   27.24
  -2   2  -1 2078.43   26.30
  -2  -2  -2   82.43    6.59
  -2   2  -2   81.40    5.44
   2  -2   2   76.40    2.89
  -2   2  -2   76.78    5.93
  -2   2  -2   78.63    5.57
  -2   2  -3    6.88    2.06
  -2  -2  -3    6.82    2.74
  -2   2  -3    5.68    2.31
  -2   2  -3    8.73    2.24
  -2  -2  -3    9.07    2.91
  -2   2  -4  373.25   14.56
  -2   2  -4  341.74   10.47
  -2   2  -4  353.21   14.50
  -2   2  -4  365.32   13.21
  -2  -2  -4  334.40   14.64
  -2   2  -5  228.70   12.20
  -2   2  -5  234.65   11.16
  -2   2  -5  220.60    8.36
  -2   2  -5  227.39   12.45
  -2  -2  -5  223.92   12.63
  -2   2  -5  217.71   11.98
  -2   2  -6 1229.81   30.12
  -2   2  -6 1252.61   30.43
  -2   2  -6 1229.49   26.89
  -2  -2  -6 1222.75   30.55
  -2   2  -6 1201.34   29.71
  -2  -2  -7  218.46   14.22
  -2   2  -7  227.99   13.69
  -2   2  -7  210.72   13.26
  -2   2  -7  215.82   12.06
  -2  -2  -7  222.57   13.84
  -2   2  -7  213.01   13.44
  -2  -2  -8  253.91   15.93
  -2   2  -8  276.82   16.01
  -2   2  -8  257.10   14.07
  -2   2  -8  258.58   15.74
  -2  -2  -8  267.07   15.99
  -2   2  -8  226.26   14.70
  -2   2  -9   50.02    7.82
  -2  -2  -9   43.37    7.22
  -2   2  -9   50.21    7.71
  -2  -2  -9   41.81    6.92
  -2   2 -10    4.97    2.90
  -2  -2 -10    0.61    2.54
  -2   2 -10    4.20    3.49
  -2  -2 -10    1.18    2.42
  -2   2 -11   67.13    9.62
  -2  -2 -11   66.70    9.19
  -2   2 -11   72.71   10.52
  -2  -2 -11   68.23    9.31
  -2   2 -12   62.54    9.66
  -2   2 -12   62.97   10.24
  -2  -2 -12   50.92    8.25
  -2   2 -13   47.19    8.85
  -2   2 -13   45.46    8.82
  -2  -2 -13   54.21    8.98
  -2   2 -14  336.76   10.12
  -2  -2 -14  372.69   10.90
  -2   2 -14  351.40    9.62
  -2   2 -14  358.13   11.42
  -2   2 -14  324.85   24.48
  -2   2 -14  355.96   24.01
  -2   2 -14  351.70   10.59
  -2   2 -14  355.38   10.18
  -2  -2 -14  352.70   10.82
  -2  -2 -14  357.69   22.26
  -2   2 -15  103.54    6.14
  -2  -2 -15  106.23    6.55
  -2   2 -15   97.94   13.24
  -2   2 -15   97.91    6.25
  -2   2 -15   97.62    5.98
  -2   2 -15  110.02    6.89
  -2   2 -15  103.91    5.83
  -2  -2 -15  100.91   12.32
  -2   2 -15  101.37   14.54
  -2  -2 -15  102.41    6.46
  -2  -2 -15   93.83   11.20
  -2   2 -16    7.01    2.56
  -2  -2 -16    8.55    2.65
  -2   2 -16    4.27    4.66
  -2  -2 -16   18.66    4.16
  -2  -2 -16    6.59    2.46
  -2   2 -16    5.40    2.41
  -2   2 -16    6.12    2.44
  -2   2 -16    5.32    2.51
  -2   2 -16    7.37    2.62
  -2  -2 -16   16.22    6.31
  -2   2 -16    4.86    6.05
  -2  -2 -16    5.61    3.99
  -2  -2 -17   45.54    4.92
  -2   2 -17   45.77    4.96
  -2   2 -17   44.33    4.63
  -2   2 -17   41.74    4.62
  -2  -2 -18    2.23    2.23
  -2   2 -18    3.82    2.34
  -2  -2 -18    4.43    2.18
  -2   2 -18    2.43    2.41
  -2   2 -18    2.63    2.19
  -2  -2 -19    0.12    1.79
  -2   2 -19    2.30    2.02
  -2  -2 -19   -0.63    1.89
  -2   2 -19    0.08    1.97
  -2  -2 -19    1.23    2.03
  -2   2 -19   -2.31    2.36
  -2  -2 -20    4.65    2.17
  -2  -2 -20    2.04    1.92
  -2  -2 -20    2.70    1.71
  -2   2 -20    2.37    2.29
  -2  -2 -21   27.95    3.57
  -2  -2 -21   25.94    3.21
  -2  -2 -21   27.20    2.95
  -2   2 -21   30.16    3.87
  -2  -2 -22   75.62    5.14
  -2   2 -22   77.78    5.09
  -2  -2 -22   74.32    4.47
  -2  -2 -22   77.91    4.09
  -2  -2 -23    5.23    1.63
  -2   2 -23    4.23    1.29
  -2  -2 -23    4.07    1.54
  -2   2 -23    3.17    1.46
  -2  -2 -23    1.88    1.20
  -2  -2 -23    3.13    1.13
  -2  -2 -24   10.51    1.55
   2  -4 -23   -0.38    0.88
   2  -4 -23    0.12    0.88
   2  -4 -22   25.52    2.49
   2  -4 -22   21.76    2.06
   2  -4 -22   23.83    2.28
   2   4 -21   -0.31    1.59
   2  -4 -21   -0.30    1.22
   2  -4 -21    0.83    1.21
   2   4 -20    8.56    2.72
   2  -4 -20    7.20    2.03
   2   4 -20    8.34    2.48
  -2   4  20    8.99    1.89
   2   4 -19   26.81    3.72
   2  -4 -19   21.66    3.12
   2   4 -19   24.11    3.58
   2   4 -19   18.89    3.78
   2   4 -18    1.47    2.12
   2  -4 -18    1.58    1.91
   2   4 -18   -0.35    2.04
   2   4 -18    1.64    2.45
   2   4 -17   37.78    4.64
   2  -4 -17   32.01    3.92
   2   4 -17   39.89    4.58
   2   4 -17   33.44    3.88
   2   4 -17   34.67    5.16
   2   4 -16   19.97    3.57
   2  -4 -16   16.27    2.89
   2   4 -16   22.30    3.66
   2   4 -16   19.54    4.15
   2   4 -16   17.56    3.02
   2  -4 -15   10.72    1.99
   2   4 -15   13.37    3.03
   2  -4 -15   13.74    2.69
   2   4 -15   13.33    3.13
   2   4 -15   13.40    3.04
   2   4 -15   14.59    2.82
   2   4 -15   12.80    3.64
   2  -4 -14   29.24    7.69
   2  -4 -14   26.60    2.90
   2   4 -14   28.25    3.64
   2  -4 -14   32.40    3.53
   2   4 -14   30.99    3.97
   2   4 -14   28.68    4.65
   2   4 -14   27.67    3.50
   2   4 -13   33.26    3.83
   2  -4 -13   36.01    8.48
  -2   4  13   32.54    3.32
   2   4 -13   41.13    9.06
   2   4 -13   31.72    3.89
   2   4 -13   29.02    4.28
   2   4 -13   34.47    3.70
   2  -4 -13   33.04    3.12
   2  -4 -12   28.10    7.12
  -2   4  12   32.09    3.23
   2   4 -12   30.36    4.40
   2   4 -12   25.00    3.06
   2   4 -12   20.52    3.07
   2   4 -12   23.49    3.25
   2   4 -12   20.28    5.78
   2  -4 -11   15.79    5.12
   2   4 -11   10.96    5.02
   2  -4 -10  146.02   14.50
   2   4 -10  141.73   12.65
   2   4 -10  145.88   15.29
   2  -4  -9   11.05    4.22
   2   4  -9    9.46    3.86
   2   4  -9    7.80    3.57
   2  -4  -8   16.66    5.26
   2   4  -8   18.44    4.72
   2   4  -8   21.73    6.10
   2  -4  -7   27.48    6.14
   2   4  -7   28.79    5.63
   2   4  -7   24.02    6.16
   2  -4  -6  581.74   25.14
   2   4  -6  581.16   22.62
   2   4  -6  617.36   24.22
   2   4  -6  603.46   26.18
   2  -4  -5  637.42   25.72
   2   4  -5  653.94   23.29
   2   4  -5  650.57   25.59
   2   4  -5  663.21   24.47
   2  -4  -4  528.99   22.16
   2   4  -4  501.76   20.16
   2   4  -4  495.65   21.39
   2   4  -4  519.00   21.21
   2   4  -3   17.52    3.94
   2   4  -3   20.17    4.61
   2   4  -3   14.63    3.73
  -2  -4   3   21.82    3.49
   2  -4  -3   22.73    4.81
   2   4  -2   34.37    5.30
  -2  -4   2   33.73    4.74
   2  -4  -2   29.95    5.12
   2  -4  -1   54.71    6.23
   2   4  -1   52.52    6.19
  -2  -4   1   53.27    6.19
   2   4   0   20.81    3.85
  -2  -4   0   25.36    4.81
   2  -4   0   20.78    3.81
   2  -4   1  105.24    7.05
   2   4   1   92.11    6.88
  -2   4  -1  109.44    9.31
  -2  -4  -1  117.54   10.24
  -2  -4  -2   15.92    4.40
  -2   4  -2   16.84    4.05
  -2   4  -3   41.43    6.16
  -2   4  -3   46.98    6.30
  -2  -4  -3   48.69    7.26
  -2   4  -3   43.19    6.05
  -2   4  -3   51.30    7.07
  -2   4  -4  275.83   15.40
  -2   4  -4  260.50   15.45
  -2  -4  -4  246.84   16.36
  -2   4  -4  258.09   13.37
  -2   4  -4  274.41   15.87
  -2   4  -5  537.16   23.08
  -2   4  -5  568.90   22.61
  -2  -4  -5  560.62   25.50
  -2  -4  -5  541.63   25.75
  -2   4  -5  560.79   22.93
  -2   4  -6  461.67   22.56
  -2  -4  -6  457.92   24.03
  -2   4  -6  446.03   21.07
  -2  -4  -6  439.12   24.03
  -2   4  -7    6.28    3.65
  -2  -4  -7    1.20    2.83
  -2  -4  -7    4.72    3.58
  -2  -4  -8  185.88   16.74
  -2   4  -8  196.17   14.79
  -2  -4  -8  220.45   17.72
  -2  -4  -9  140.73   14.90
  -2   4  -9  156.20   13.68
  -2  -4  -9  133.17   14.54
  -2  -4 -10   78.79   11.52
  -2   4 -10   89.47   10.96
  -2  -4 -11    3.26    4.35
  -2   4 -11   -0.44    1.87
  -2   4 -11    1.87    1.52
  -2   4 -11    0.81    1.52
  -2  -4 -11   -0.07    1.34
  -2  -4 -12   13.41    2.28
  -2   4 -12   15.03    2.99
  -2   4 -12   17.03    2.93
  -2  -4 -12   23.81    7.28
  -2   4 -12   14.79    2.72
  -2  -4 -12   17.39    2.37
  -2   4 -13   60.45    5.97
  -2   4 -13   49.18    4.38
  -2   4 -13   50.88    4.95
  -2  -4 -13   49.26    4.03
  -2   4 -13   44.06    4.56
  -2  -4 -13   59.88   10.88
  -2   4 -13   43.88    4.24
  -2  -4 -13   47.30    4.29
  -2   4 -14  528.79   17.00
  -2   4 -14  512.07   13.31
  -2  -4 -14  499.81   29.37
  -2  -4 -14  496.51   13.04
  -2   4 -14  488.69   14.24
  -2  -4 -14  493.07   11.59
  -2   4 -14  499.45   14.70
  -2  -4 -15   97.77    5.27
  -2   4 -15   99.73    6.93
  -2   4 -15  100.63    6.32
  -2   4 -15  101.24    7.95
  -2   4 -15  107.81    7.07
  -2  -4 -15   99.20    6.27
  -2  -4 -16    7.95    2.59
  -2   4 -16   10.90    2.90
  -2   4 -16    9.17    2.83
  -2  -4 -16    7.66    1.91
  -2   4 -16   11.70    3.59
  -2   4 -16    9.80    2.61
   2   4  16    8.45    2.74
  -2  -4 -17   18.10    3.07
  -2   4 -17   20.79    3.50
  -2   4 -17   18.78    3.50
  -2   4 -17   14.40    3.42
  -2   4 -17   18.85    3.10
   2   4  17   16.80    2.86
  -2  -4 -18    1.88    1.81
  -2  -4 -18   -0.66    1.72
  -2   4 -18    2.32    2.14
  -2   4 -18    0.89    1.81
  -2   4 -18    2.90    2.47
   2   4  18    2.19    1.70
  -2  -4 -19    7.95    2.15
  -2   4 -19    3.55    1.86
  -2  -4 -19    7.81    1.66
  -2   4 -19    5.00    2.21
  -2   4 -19    5.38    2.58
  -2  -4 -19   10.23    1.90
  -2   4 -20    8.90    2.53
  -2   4 -20   13.58    2.55
  -2  -4 -20   11.24    1.71
  -2  -4 -20   12.00    2.32
  -2  -4 -20   11.83    2.23
  -2  -4 -21    1.86    1.27
  -2   4 -21    2.67    1.83
  -2  -4 -21    1.17    1.39
  -2  -4 -22   33.43    2.39
   2  -6 -20    6.05    1.24
  -2   6  20    5.74    1.16
   2   6 -19   10.20    1.86
  -2   6  19    6.60    1.64
  -2   6  18   34.27    3.26
   2  -6 -18   36.24    2.39
   2   6 -18   31.89    3.26
   2   6 -17   13.30    2.62
   2  -6 -17   14.84    2.04
  -2   6  17   12.46    2.48
   2   6 -17   13.71    2.39
   2   6 -17   13.51    2.64
   2  -6 -16   20.73    2.66
   2   6 -16   20.93    3.21
  -2   6  16   21.23    2.41
   2   6 -16   27.49    3.23
   2   6 -16   25.75    3.35
  -2   6  16   19.90    3.20
   2   6 -15    2.21    1.90
   2   6 -15    1.43    1.84
   2   6 -15    1.01    1.74
   2   6 -15    1.53    1.92
   2  -6 -15    0.23    1.54
  -2   6  15    0.52    2.01
   2   6 -14    3.03    1.94
   2   6 -14    0.39    1.74
   2   6 -14    2.36    2.05
   2   6 -14    2.23    1.88
   2  -6 -14    1.82    1.60
  -2   6  14    0.61    1.99
  -2   6  13    3.30    2.43
  -2   6  13    3.09    2.25
   2   6 -13    2.83    1.92
   2   6 -13    0.56    1.80
   2   6 -13    3.31    1.83
   2  -6 -13    1.45    1.67
   2   6 -13    0.13    1.69
   2   6 -13    0.10    1.89
   2   6 -12    4.42    1.79
   2   6 -12    3.02    2.01
   2   6 -12    6.06    2.52
   2   6 -12    7.67    2.66
  -2   6  12    6.40    2.35
  -2   6  12    6.84    2.61
   2  -6 -12    6.13    2.20
  -2   6  11    5.17    2.31
   2   6 -11    5.29    2.24
   2   6 -11    4.10    2.23
   2  -6 -11    1.00    1.69
   2   6 -11    3.75    1.98
  -2   6  10   10.39    2.83
  -2   6  10   22.34    3.35
   2   6 -10   12.90    2.86
   2   6 -10   14.15    2.96
   2   6 -10   13.44    2.79
  -2   6   9    3.64    2.15
   2   6  -9    0.08    2.12
   2   6  -9    6.68    4.26
  -2   6   9    4.46    2.14
   2   6  -9    4.10    2.27
   2   6  -9    1.27    1.89
   2   6  -8  245.75   17.43
   2   6  -8  265.32    9.15
   2   6  -8  282.55   10.03
   2  -6  -8  248.48   18.48
  -2   6   8  266.86   10.91
   2   6  -8  286.35   11.57
   2   6  -8  261.66    8.56
   2   6  -8  269.86    9.65
  -2   6   8  275.03   10.53
  -2   6   7  280.03   10.33
   2   6  -7  282.49   10.23
  -2   6   7  266.99    8.53
  -2   6   7  270.42   11.09
   2   6  -7  284.68    9.10
   2   6  -7  268.30   19.66
   2   6  -7  244.89   17.53
  -2   6   7  284.17   10.77
   2   6  -7  272.99    9.30
   2  -6  -7  296.16   19.81
   2   6  -7  284.52   11.57
   2   6  -6   -0.07    2.12
  -2   6   6    3.66    2.48
   2  -6  -6   -6.81    4.02
  -2   6   6    0.67    2.20
   2   6  -6    4.32    1.92
   2   6  -6    0.14    3.00
   2   6  -6   -4.88    3.35
   2   6  -6   -9.72    4.29
  -2   6   6    1.78    1.95
   2   6  -6    1.93    1.77
   2   6  -6    1.99    1.52
  -2   6   6    4.75    1.80
   2   6  -6    3.83    2.04
   2   6  -5    3.37    2.25
  -2   6   5    4.26    2.01
   2  -6  -5   -1.33    2.73
  -2   6   5    6.60    2.92
   2   6  -5    3.93    1.87
   2   6  -5    4.40    3.25
   2   6  -5    1.80    3.03
  -2   6   5    1.06    1.88
   2   6  -5    4.42    1.77
   2   6  -5    2.73    1.91
   2   6  -4    7.22    2.54
  -2   6   4    5.62    1.92
   2  -6  -4    4.04    3.36
  -2   6   4    4.49    2.19
   2   6  -4    3.89    1.71
   2   6  -4    9.71    4.57
  -2   6   4    6.37    2.30
   2   6  -4    6.28    2.02
   2   6  -4    5.09    2.19
   2   6  -3    8.90    2.47
  -2   6   3    2.29    2.16
  -2   6   3    8.59    2.40
   2   6  -3    4.66    1.75
   2   6  -3   15.12    5.46
   2   6  -3    9.61    4.72
  -2   6   3    8.88    2.45
  -2   6   3    4.93    2.03
   2   6  -3   12.95    2.94
  -2   6   2  105.12    6.44
   2   6  -2   99.99    5.64
   2   6  -2   80.73   10.23
   2   6  -2   96.22   11.62
  -2   6   2   80.20   10.40
  -2   6   2   96.89    6.28
   2   6  -2  113.41    6.57
  -2   6   2   90.47    6.19
   2   6  -2  106.18    6.40
   2   6  -1   48.26    4.15
   2   6  -1   36.23    7.57
  -2   6   1   46.97    4.25
   2   6  -1   39.85    8.08
  -2   6   1   39.55    7.65
   2   6  -1   44.37    4.35
   2   6  -1   43.10    4.32
  -2   6   1   50.75    4.73
   2   6   0  315.34   10.63
  -2   6   0  340.63   11.32
   2   6   0  320.24   10.09
  -2   6   0  290.59   20.33
  -2   6   0  360.58   11.10
  -2   6   0  322.48   10.18
   2   6   0  335.25   10.20
  -2   6   0  298.58   19.46
   2   6   0  294.15   20.25
   2   6   1    9.39    2.35
  -2   6  -1   13.30    3.00
  -2   6  -1    4.73    2.95
   2   6   1    7.46    2.21
  -2   6  -1    7.21    3.80
  -2   6  -1    5.69    2.06
  -2   6  -1    5.13    3.72
  -2   6  -1    9.97    2.08
   2   6   2    2.45    1.72
  -2   6  -2   -1.07    1.90
   2   6   2    5.41    2.21
  -2   6  -2    0.77    3.14
  -2   6  -2    2.97    3.00
   2   6   2    2.81    1.94
  -2   6  -2    1.51    1.53
  -2   6  -2   -0.11    2.09
  -2  -6  -3    8.99    4.82
  -2   6  -3   20.47    5.77
  -2   6  -3   14.73    4.63
   2   6   3   15.70    2.73
  -2   6  -3   21.52    3.47
   2   6   3   19.63    2.79
  -2   6  -3   20.67    2.96
  -2   6  -3   17.88    3.10
  -2  -6  -4   -3.09    3.57
  -2   6  -4    4.55    1.89
  -2  -6  -4    2.36    1.64
   2   6   4    4.76    2.13
  -2   6  -4    6.00    3.63
  -2   6  -4    2.77    2.04
  -2   6  -4    5.71    2.14
   2   6   4    2.31    1.79
  -2   6  -4    1.08    4.21
  -2  -6  -5   -1.09    1.76
  -2   6  -5    0.40    1.78
  -2   6  -5    4.34    2.44
  -2   6  -5   -0.97    2.16
   2   6   5   -0.92    2.03
  -2   6  -5   -0.24    2.15
  -2   6  -5    3.36    3.18
   2   6   5    3.27    2.17
   2   6   6    2.07    2.27
  -2   6  -6    2.71    2.19
  -2   6  -6    1.17    1.90
  -2  -6  -6    0.71    1.63
  -2   6  -6   -1.73    1.59
  -2   6  -6    2.59    3.27
  -2  -6  -6    1.87    3.71
   2   6   6    1.61    1.87
  -2   6  -6   -0.24    1.65
  -2   6  -6    0.27    2.16
   2   6   7    4.26    2.41
  -2   6  -7    2.36    2.14
  -2   6  -7    1.32    1.85
  -2  -6  -7   -2.24    3.42
  -2   6  -7   -1.27    1.94
  -2   6  -7    1.71    1.85
  -2  -6  -7    1.84    1.71
  -2   6  -7    1.42    1.50
  -2   6  -7    2.73    2.10
   2   6   8   70.17    5.76
  -2   6  -8   72.52    4.73
  -2   6  -8   83.88    5.53
  -2   6  -8   73.09    5.42
  -2   6  -8   70.79    5.17
  -2  -6  -8   77.26   11.11
  -2   6  -8   86.93    5.70
  -2   6  -8   74.03    5.60
  -2  -6  -8   74.90    5.27
  -2   6  -8   77.52   10.61
  -2   6  -8   81.05    6.34
  -2   6  -9    6.91    2.38
  -2   6  -9    8.20    2.60
  -2  -6  -9   15.96    5.73
  -2   6  -9    6.68    2.44
  -2   6  -9   10.01    2.58
  -2  -6  -9    8.98    2.47
  -2   6  -9    8.80    2.74
   2   6   9    4.77    2.39
   2   6  10   85.16    6.43
  -2   6 -10   91.21    6.97
  -2  -6 -10   88.98    5.90
  -2   6 -10   94.24    5.72
  -2   6 -10   95.48    7.01
  -2   6 -10   91.42    6.15
  -2   6 -11  141.28    7.65
   2   6  11  144.20    8.02
  -2   6 -11  146.29    8.24
  -2   6 -11  147.41    6.74
  -2   6 -11  133.12    6.59
  -2  -6 -11  141.34    7.18
  -2   6 -11  131.11    6.96
  -2   6 -11  134.94    8.47
  -2   6 -12    1.39    2.19
  -2   6 -12   -0.93    1.64
   2   6  12    2.80    2.19
  -2   6 -12   -2.09    2.05
   2   6  12    0.11    1.96
  -2  -6 -12    0.86    1.78
  -2   6 -12    1.17    1.83
  -2   6 -13    4.70    2.22
  -2   6 -13    2.03    2.57
  -2   6 -13    1.62    1.62
   2   6  13    2.26    1.65
  -2   6 -13    0.22    1.78
  -2  -6 -13    0.94    1.72
   2   6  13   -0.02    2.14
   2   6  14   24.55    3.54
  -2  -6 -14   27.91    3.30
  -2   6 -14   24.52    3.35
  -2   6 -14   31.16    3.96
  -2   6 -14   25.22    3.40
  -2   6 -14   26.14    4.25
   2   6  15    0.69    1.87
  -2   6 -15    0.54    1.63
  -2  -6 -15   -1.16    1.56
  -2   6 -15   -3.22    2.13
  -2   6 -15   -1.08    2.34
  -2   6 -15   -0.86    1.64
   2   6  16   18.33    2.80
  -2  -6 -16   16.63    2.29
  -2   6 -16   13.26    2.48
  -2   6 -16   15.80    2.78
  -2   6 -16   15.63    3.21
  -2   6 -16   19.17    2.77
  -2   6 -17    7.83    2.05
  -2  -6 -17    6.45    1.81
   2   6  17    6.81    1.90
  -2   6 -17    8.95    2.19
  -2  -6 -17    6.90    1.53
   2   6  18   28.42    2.61
  -2  -6 -18   25.41    2.42
  -2   6 -18   28.55    3.01
  -2  -6 -18   25.81    1.88
  -2  -6 -19    3.59    1.15
   2   6  19    3.48    0.98
  -2  -6 -20    0.57    0.78
  -2   8  16    5.11    1.13
   2  -8 -15    5.01    1.12
  -2   8  15    4.84    1.37
  -2   8  14   -0.33    1.27
  -2   8  14   -0.04    0.96
   2  -8 -14   -0.57    0.98
   2   8 -14    1.46    1.13
   2   8 -13   17.86    1.86
   2  -8 -13   18.04    2.25
  -2   8  13   19.23    2.29
  -2   8  13   18.08    2.49
   2   8 -13   15.09    1.97
   2   8 -12   18.36    2.26
   2   8 -12   18.59    2.38
   2  -8 -12   17.06    2.38
  -2   8  12   16.40    2.40
   2   8 -12   14.95    2.13
  -2   8  12   20.14    2.84
   2   8 -11   28.89    2.87
   2   8 -11   28.36    2.97
  -2   8  11   30.15    3.43
  -2   8  11   21.19    2.87
   2  -8 -11   22.17    2.80
   2   8 -11   22.56    2.56
   2   8 -10   10.23    1.92
   2   8 -10    8.65    2.21
   2  -8 -10    8.46    1.99
  -2   8  10    8.34    2.29
   2   8 -10    6.32    1.82
  -2   8  10    7.73    2.35
   2   8  -9    8.29    1.85
   2   8  -9    5.50    2.07
   2  -8  -9    6.92    1.98
  -2   8   9    5.24    2.13
   2   8  -9    6.69    1.91
  -2   8   9    8.51    2.59
  -2   8   8   28.81    3.64
  -2   8   8   23.95    3.42
   2   8  -8   21.58    2.88
   2  -8  -8   17.43    2.81
   2   8  -8   21.40    3.29
  -2   8   7    2.22    1.57
   2   8  -7   -1.37    2.00
   2  -8  -7   -0.68    1.71
  -2   8   7    2.03    1.93
   2   8  -7   -2.69    1.74
  -2   8   7    0.74    1.88
  -2   8   6    8.38    2.51
  -2   8   6    4.90    2.33
   2   8  -6    3.58    2.01
  -2   8   6    4.18    2.06
   2  -8  -6    4.23    1.85
   2   8  -6    2.97    1.63
  -2   8   5   -0.96    2.17
  -2   8   5   -0.48    2.06
   2   8  -5    2.70    1.91
   2   8  -5    0.80    1.60
   2  -8  -5    0.44    1.50
   2   8  -5   -0.14    1.61
  -2   8   5   -0.99    1.95
  -2   8   4    1.99    1.87
   2   8  -4   -0.32    2.26
  -2   8   4    2.71    2.14
   2   8  -4    1.10    1.74
   2   8  -4    0.50    1.53
   2  -8  -4    2.71    1.60
   2   8  -4    0.33    1.56
  -2   8   4    0.30    1.76
  -2   8   3   -1.09    1.83
   2   8  -3   -0.73    2.43
   2   8  -3    1.30    1.95
  -2   8   3   -0.80    1.92
   2   8  -3   -0.13    1.37
   2  -8  -3   -0.03    1.51
   2   8  -3    0.73    1.44
  -2   8   3   -6.60    2.18
   2   8  -2    2.10    2.08
  -2   8   2    0.55    1.84
   2  -8  -2   -0.62    1.57
  -2   8   2   -2.62    1.98
   2   8  -2    1.53    1.56
   2   8  -2    1.66    1.87
  -2   8   2    1.22    1.88
   2   8  -2   -0.25    1.57
  -2   8   1    5.29    2.23
   2   8  -1    7.34    2.67
   2   8  -1    8.26    2.18
   2   8  -1    4.50    1.63
  -2   8   1    7.43    2.18
   2   8  -1    5.00    2.40
  -2   8   1    8.40    2.54
  -2   8   0    3.56    2.06
   2   8   0    4.89    2.43
   2   8   0   -1.02    2.06
   2   8   0    3.11    1.65
  -2   8   0    3.93    1.64
  -2   8   0    2.52    1.97
   2   8   0    4.41    2.42
  -2   8  -1   -1.57    2.15
   2   8   1    1.25    2.04
  -2   8  -1    0.07    2.02
   2   8   1    1.13    2.09
  -2   8  -1   -2.36    1.92
  -2   8  -1   -1.07    1.86
   2   8   1    0.83    2.06
   2   8   2    0.14    1.86
  -2   8  -2    3.00    1.86
  -2   8  -2    3.26    2.24
   2   8   2    1.46    1.94
  -2  -8  -2    3.54    1.67
  -2   8  -2    2.53    1.87
   2   8   2    3.67    2.30
  -2   8  -2    4.03    2.15
   2   8   3    3.89    2.35
  -2   8  -3    6.31    2.19
  -2   8  -3    8.07    2.88
   2   8   3    5.56    2.29
  -2  -8  -3    7.93    2.03
  -2   8  -3    5.53    2.14
   2   8   3    6.23    2.38
  -2   8  -3    8.14    2.62
   2   8   4   15.51    3.27
  -2   8  -4   18.40    3.62
   2   8   4   18.33    3.23
  -2  -8  -4   20.07    2.76
  -2   8  -4   14.32    2.85
  -2   8  -4   15.95    3.25
  -2  -8  -5   64.58    4.66
   2   8   5   72.85    5.57
  -2   8  -5   77.36    5.21
  -2   8  -5   78.04    5.97
   2   8   5   70.47    5.55
  -2  -8  -6   26.92    3.23
   2   8   6   26.64    3.79
  -2   8  -6   27.28    3.35
   2   8   6   25.50    3.67
  -2   8  -6   24.03    3.66
   2   8   7    9.08    2.56
  -2  -8  -7    9.01    2.25
   2   8   7    7.37    2.24
  -2   8  -7    8.75    2.45
  -2   8  -8    8.77    2.38
   2   8   8    8.12    2.44
  -2  -8  -8    8.17    2.13
   2   8   8    6.55    2.42
   2   8   9   21.06    3.23
  -2   8  -9   20.30    2.84
   2   8   9   20.57    2.91
  -2  -8  -9   20.29    2.81
  -2   8  -9   22.56    2.45
   2   8  10   16.75    2.90
  -2  -8 -10   16.32    2.50
  -2   8 -10   12.48    2.23
  -2   8 -10   13.04    2.30
   2   8  10   14.92    2.37
  -2   8 -10   11.34    1.89
   2   8  11    4.05    1.89
  -2   8 -11    1.48    1.24
  -2  -8 -11    3.03    1.58
  -2   8 -11    2.37    1.57
   2   8  11    2.54    1.46
  -2   8 -11    4.00    1.44
   2   8  12    3.15    1.70
  -2  -8 -12    2.36    1.33
  -2   8 -12    2.09    1.24
   2   8  12    3.06    1.42
  -2   8 -12    3.17    1.26
   2   8  13    1.65    1.47
  -2  -8 -13    1.06    1.05
  -2   8 -13    1.87    1.25
   2   8  13    1.51    0.95
  -2   8 -13    0.81    0.97
  -2   8 -14    7.46    1.45
  -2   8 -14    4.78    1.12
   2   8  14    6.71    1.55
  -2  -8 -14    6.88    1.34
   2   8  15    7.58    1.40
  -2  -8 -15    8.82    1.16
  -2   8 -15    7.07    1.21
   2  10  -5    4.26    1.01
   2  10  -4   -1.46    0.96
   2  10  -3    6.85    1.20
   2  10  -2    7.75    1.27
  -2  10   1    0.89    0.78
   2  10  -1   -1.06    0.89
  -2  10   0    3.40    1.04
  -2  10  -1    5.16    1.17
  -2  10  -2   -0.65    0.92
  -2  10  -3   -0.03    0.85
  -2  10  -4    1.36    0.88
   3  -1 -25   12.33    1.66
   3  -1 -25    9.90    1.42
   3  -1 -24  108.15    4.98
   3  -1 -24  102.05    4.85
   3   1 -23    2.81    1.62
   3  -1 -23    3.74    1.78
   3   1 -23    1.46    1.27
   3  -1 -23    1.70    1.55
   3   1 -22    0.57    1.69
   3  -1 -22    0.40    1.65
   3  -1 -22   -0.54    1.65
   3   1 -22   -0.56    1.45
   3  -1 -21   89.85    6.22
   3   1 -21   90.40    5.58
   3   1 -21   82.74    6.30
   3  -1 -21   96.58    6.67
   3   1 -21   83.84    5.86
   3  -1 -21   88.55    6.00
   3   1 -20    3.36    1.99
   3  -1 -20    3.36    2.26
   3   1 -20    2.09    1.92
   3   1 -20    2.06    2.09
   3  -1 -20    2.69    2.22
   3   1 -20    7.54    2.57
   3  -1 -19    4.01    2.17
   3   1 -19    6.54    2.26
   3   1 -19    5.64    2.28
   3   1 -19    6.59    2.70
   3  -1 -19    2.70    2.25
   3   1 -19    5.43    2.36
   3   1 -18  241.36    9.81
   3   1 -18  238.82    9.37
   3   1 -18  240.45   10.72
   3  -1 -18  261.16   10.94
   3   1 -18  244.76    9.95
   3   1 -18  228.20    9.57
   3   1 -17   44.69    4.41
   3  -1 -17   47.76    4.91
   3   1 -17   44.41    4.76
   3   1 -17   48.35    4.51
   3   1 -17   50.62   11.30
   3  -1 -17   43.15    9.29
   3   1 -17   47.12    4.57
   3   1 -16   51.13    4.39
   3   1 -16   47.97    4.29
   3   1 -16   50.62    4.85
   3  -1 -16   50.63    4.84
   3   1 -16   49.55   10.62
   3  -1 -16   32.46    7.64
   3   1 -16   47.72    4.41
   3   1 -15    2.25    1.93
   3  -1 -15   -2.68    2.45
   3  -1 -15    3.15    3.68
   3   1 -15    1.33    4.67
   3   1 -15    1.77    1.67
   3  -1 -15    2.40    1.98
   3   1 -15    2.08    3.80
   3   1 -15    3.64    1.81
   3   1 -14    1.25    3.65
   3  -1 -14    5.11    3.71
   3  -1 -14    2.77    2.87
   3   1 -14    0.72    2.61
   3   1 -14    1.92    2.65
   3   1 -13   20.82    6.43
   3  -1 -13   24.99    6.34
   3   1 -13   24.20    5.65
   3  -1 -13   22.82    5.87
   3  -1 -13   26.54    5.16
   3   1 -13   26.44    5.80
   3   1 -12   90.55    9.62
   3  -1 -12   96.20   10.92
   3   1 -12   97.69   11.78
   3  -1 -12   93.33   10.10
   3  -1 -12   92.27    9.13
   3  -1 -11   -0.44    2.00
   3   1 -11   -0.30    2.79
   3   1 -11   -3.25    2.66
   3  -1 -10  174.39   12.38
   3   1 -10  165.53   13.35
   3  -1 -10  158.96    7.90
   3   1 -10  151.87   11.41
   3  -1  -9    3.50    2.20
   3   1  -9    5.47    3.46
   3   1  -9    4.20    2.65
   3  -1  -9    2.19    1.40
   3  -1  -8   99.10    8.51
   3   1  -8   99.53    9.11
   3  -1  -8   99.94    5.52
   3   1  -8   94.16    8.13
   3  -1  -7  226.91   11.89
   3   1  -7  198.95    5.94
   3   1  -7  214.34   12.23
   3  -1  -7  206.29    7.18
   3   1  -7  211.61   11.34
   3   1  -6 2426.91   37.46
   3  -1  -6 2365.79   35.67
   3   1  -6 2293.80   21.30
   3   1  -6 2405.37   35.67
   3  -1  -6 2313.21   21.76
   3   1  -6 2399.99   30.92
   3  -1  -5  344.70    7.56
   3   1  -5  363.79   12.99
   3   1  -5  366.18   13.53
   3   1  -5  369.85   11.23
   3   1  -5  359.16    8.75
   3  -1  -5  354.34   12.82
   3   1  -4 8154.58   48.25
   3   1  -4 8187.58   41.56
   3  -1  -4 8055.02   55.83
   3   1  -3 2190.32   23.64
   3   1  -3 2214.87   21.94
   3   1  -3 2183.69   21.87
   3  -1  -3 2179.39   26.06
   3  -1  -2 3537.09   29.43
   3   1  -2 3527.53   27.75
  -3  -1   1    4.46    1.17
   3  -1  -1    4.08    1.14
   3   1  -1    5.10    1.50
  -3   1   0  330.97    9.44
  -3   1   0  323.93    6.67
  -3   1   0  328.30    8.56
  -3  -1   0  327.45    8.53
  -3   1  -1   82.69    4.75
  -3  -1  -1   80.12    5.31
  -3   1  -1   84.80    3.87
  -3  -1  -1   84.43    4.91
  -3   1  -1   99.10    5.09
  -3  -1  -2 3088.61   34.06
  -3   1  -2 3016.19   27.13
  -3   1  -2 3006.23   26.00
  -3   1  -3    4.68    2.28
  -3   1  -3    2.92    1.89
  -3  -1  -3    2.18    2.04
   3  -1   3    2.03    0.76
  -3   1  -3    1.65    1.65
  -3   1  -4  674.63   15.45
  -3   1  -4  704.26   16.58
  -3   1  -4  695.19   16.18
  -3   1  -4  662.54    6.92
  -3  -1  -4  713.46   18.88
  -3   1  -5    8.67    2.62
  -3   1  -5    7.78    2.31
  -3   1  -5    8.61    1.36
  -3   1  -5    7.34    2.58
  -3   1  -5    9.28    2.36
  -3  -1  -5    8.98    2.97
  -3   1  -5   10.01    1.88
   3  -1   5    7.78    0.85
  -3   1  -5    7.55    1.12
  -3   1  -6  791.35   21.13
  -3  -1  -6  801.98   22.49
  -3   1  -6  777.93   14.48
  -3   1  -6  774.14   11.42
  -3   1  -6  822.64   21.71
  -3   1  -6  754.57   11.51
  -3  -1  -6  780.92   21.69
  -3   1  -7    4.46    2.34
  -3   1  -7    4.95    1.13
  -3   1  -7    3.11    1.09
  -3  -1  -7    1.60    2.28
  -3   1  -7    2.44    1.76
  -3  -1  -7    2.42    1.75
  -3   1  -8   20.03    4.42
  -3  -1  -8   18.69    4.02
  -3   1  -8   18.49    4.34
  -3   1  -8   15.71    2.18
  -3  -1  -8   19.48    4.12
  -3   1  -9  182.99   12.82
  -3  -1  -9  175.33   11.95
  -3   1  -9  176.56   13.05
  -3  -1  -9  178.41   12.47
  -3   1 -10   84.41    9.45
  -3  -1 -10   77.59    8.50
  -3   1 -10   86.94   10.15
  -3  -1 -10   66.83    7.91
  -3   1 -11  451.86   22.36
  -3  -1 -11  450.22   20.99
  -3   1 -11  456.95   23.95
  -3  -1 -11  454.10   21.12
  -3   1 -12  640.36   27.83
  -3  -1 -12  645.40   26.25
  -3   1 -12  670.12   30.39
  -3   1 -13   16.24    4.82
  -3   1 -13   19.28    6.33
  -3  -1 -13   21.04    5.87
  -3  -1 -13   12.44    4.10
  -3  -1 -14   43.22    4.16
  -3   1 -14   40.83    8.69
  -3  -1 -14   34.86    8.18
  -3  -1 -14   40.16    3.87
  -3   1 -14   34.32    3.45
  -3  -1 -14   36.90    6.32
  -3  -1 -14   50.30    8.74
  -3   1 -15  153.16    7.69
  -3  -1 -15  140.76    7.35
  -3   1 -15  148.09    6.65
  -3   1 -15  141.34    6.30
  -3   1 -15  165.15    7.72
  -3  -1 -15  133.06   13.84
  -3   1 -15  137.06   16.26
  -3  -1 -15  131.30   15.29
  -3   1 -15  155.61    7.76
  -3  -1 -15  164.36    8.18
  -3   1 -16  101.91    6.69
  -3   1 -16   94.86    5.81
  -3  -1 -16  108.31    6.76
  -3   1 -16  101.26    5.70
  -3   1 -16   96.96    6.30
  -3  -1 -16   97.28    6.06
  -3  -1 -16   97.63   12.03
  -3  -1 -16   89.90   12.99
  -3   1 -16  110.78   15.50
  -3  -1 -16   99.63    6.78
  -3   1 -16  101.92    6.80
  -3  -1 -17   58.39    5.29
  -3   1 -17   51.59    4.62
  -3   1 -17   67.97    5.72
  -3   1 -17   55.23    5.01
  -3   1 -17   55.12    4.33
  -3  -1 -17   62.09    5.16
  -3  -1 -18   -0.68    2.00
  -3   1 -18    0.19    2.12
  -3  -1 -18    2.73    2.28
  -3   1 -18    0.45    1.68
  -3  -1 -18    3.60    2.37
  -3  -1 -19    3.47    1.98
  -3  -1 -19    5.26    2.24
  -3   1 -19    3.54    2.12
  -3  -1 -19    4.67    2.30
  -3   1 -19    3.06    1.87
  -3  -1 -20   32.61    4.02
  -3   1 -20   25.92    3.39
  -3   1 -20   29.46    3.88
  -3  -1 -20   28.45    3.66
  -3  -1 -20   26.40    3.10
  -3   1 -20   26.97    3.88
  -3   1 -21   12.39    2.39
  -3  -1 -21   10.00    2.53
  -3  -1 -21   11.27    2.57
  -3  -1 -21   14.59    2.16
  -3   1 -21   13.71    2.70
  -3  -1 -22   61.96    4.67
  -3  -1 -22   63.94    4.48
  -3  -1 -22   61.61    3.25
  -3   1 -22   60.60    4.18
  -3   1 -23    0.68    1.35
  -3  -1 -23   -0.26    1.40
  -3  -1 -23   -0.42    1.26
  -3   1 -24    7.43    1.45
  -3  -1 -24    6.50    1.48
   3  -3 -24    8.00    1.29
   3  -3 -24    6.69    1.37
   3  -3 -23    6.59    1.67
   3  -3 -23    5.45    1.25
   3  -3 -23    4.47    1.48
   3  -3 -22   29.32    3.03
   3  -3 -22   26.57    2.57
   3  -3 -22   27.91    3.22
   3   3 -21    0.91    1.73
   3   3 -21    3.25    1.82
   3  -3 -21    4.15    1.98
   3  -3 -21    2.23    1.82
   3   3 -20   68.81    6.03
   3   3 -20   80.43    6.01
   3  -3 -20   72.29    5.59
   3   3 -19    6.66    2.98
   3   3 -19   11.00    2.55
   3  -3 -19    5.71    2.27
   3   3 -19   11.33    3.06
   3  -3 -19   12.08    2.81
   3   3 -18   35.25    4.91
   3   3 -18   35.24    4.39
   3   3 -18   36.83    4.08
   3  -3 -18   38.35    4.22
   3   3 -18   38.32    4.00
   3   3 -18   37.58    4.74
   3  -3 -18   32.50    4.17
   3   3 -17    5.47    2.83
   3  -3 -17    4.95    2.32
   3   3 -17    9.74    2.56
   3   3 -17    3.83    2.25
   3   3 -17    8.27    2.74
   3  -3 -17    5.84    2.15
   3   3 -17    3.98    2.59
   3   3 -16   11.12    2.86
   3   3 -16   11.40    3.40
   3  -3 -16   15.19    4.83
   3  -3 -16   11.03    2.60
   3   3 -16   11.75    2.63
   3   3 -16   11.64    2.95
   3  -3 -16   15.94    5.73
   3   3 -16    5.96    2.31
   3   3 -16   10.58    2.79
   3  -3 -15   51.46    8.95
   3   3 -15   47.71    4.49
   3  -3 -15   33.72    7.56
   3  -3 -15   43.52    4.10
   3   3 -15   45.65    4.00
   3   3 -15   47.95    4.64
   3   3 -15   52.24    5.52
   3   3 -15   44.15    4.22
   3   3 -14   25.58    3.22
   3   3 -14   24.40    3.98
   3   3 -14   19.43    3.09
   3  -3 -14   21.12    6.18
   3   3 -14   25.93    3.52
   3   3 -14   19.58    2.73
   3   3 -14   22.66    6.71
   3  -3 -14   23.40    2.81
   3   3 -14   16.89    5.77
   3  -3 -13   17.99    5.16
   3   3 -13   22.32    6.37
   3   3 -13   23.00    3.61
   3   3 -13   22.89    2.83
   3   3 -13   24.62    3.14
   3   3 -13   25.64    6.92
   3   3 -13   24.19    3.07
   3   3 -12  109.60   12.98
   3   3 -12  111.08   12.56
   3  -3 -12  115.94   12.76
   3   3 -11   11.84    5.30
   3   3 -11   15.39    5.11
   3  -3 -11   11.89    4.37
   3   3 -10  265.82   18.71
   3   3 -10  259.60   17.46
   3  -3 -10  273.80   18.31
   3   3  -9  174.88   14.58
   3   3  -9  181.05   12.47
   3  -3  -9  180.40   14.67
   3   3  -8  526.08   24.09
   3   3  -8  499.69   19.62
   3  -3  -8  499.74   23.15
   3   3  -7  167.43   13.17
   3   3  -7  163.72   10.77
   3  -3  -7  170.30   13.00
   3   3  -6   45.73    6.80
   3   3  -6   46.83    6.02
   3   3  -6   44.79    5.62
   3  -3  -6   47.42    6.94
   3   3  -5  209.63   11.95
   3   3  -5  198.81   12.97
   3   3  -5  198.29   10.92
   3  -3  -5  204.65   12.75
   3   3  -4  503.71   19.25
   3   3  -4  514.65   18.49
   3   3  -4  506.25   16.84
   3  -3  -4  502.82   19.13
   3   3  -3  381.57   15.87
   3   3  -3  353.95   13.99
   3  -3  -3  372.96   15.55
   3  -3  -2 1800.44   31.00
   3   3  -2 1799.76   32.84
   3  -3  -1   24.19    3.60
   3   3  -1   28.87    4.13
   3   3   0    5.61    2.10
   3  -3   0    5.62    1.94
  -3   3  -1  164.06    9.45
   3   3   1  152.94    8.08
   3  -3   1  148.15    6.52
  -3  -3  -1  144.11   10.11
  -3   3  -2   66.08    6.22
   3   3   2   63.03    4.79
   3  -3   2   59.69    3.20
  -3   3  -2   59.69    6.20
  -3  -3  -2   55.67    6.64
   3   3   3  354.10   10.26
  -3   3  -3  398.83   15.32
  -3   3  -3  394.15   16.17
  -3   3  -3  390.62   14.71
  -3  -3  -3  374.06   17.58
  -3   3  -4   21.88    4.09
   3   3   4   18.58    2.17
  -3  -3  -4   16.55    4.35
  -3   3  -4   12.43    2.83
  -3   3  -4   14.99    3.81
  -3   3  -4   14.96    4.35
  -3  -3  -5  110.91   10.62
  -3   3  -5  114.11    6.54
  -3   3  -5  128.60   11.32
  -3   3  -5  125.79    9.84
  -3  -3  -6  463.09   22.00
  -3   3  -6  472.53   22.25
  -3   3  -6  492.38   19.81
  -3  -3  -7  248.53   16.92
  -3  -3  -7  268.78   18.19
  -3   3  -7  242.43   16.75
  -3   3  -7  259.66   15.04
  -3  -3  -8  370.32   21.31
  -3  -3  -8  371.63   22.02
  -3   3  -8  369.30   21.23
  -3   3  -8  392.68   19.26
  -3  -3  -9  274.25   19.06
  -3  -3  -9  296.46   20.34
  -3   3  -9  287.20   19.67
  -3   3  -9  281.49   16.97
  -3  -3 -10  277.41   19.72
  -3   3 -10  260.30   19.54
  -3  -3 -10  243.60   18.85
  -3  -3 -11   -5.52    3.66
  -3   3 -11   -0.58    3.30
  -3  -3 -11   -1.21    2.96
  -3  -3 -12   47.47    9.14
  -3   3 -12   28.10    7.65
  -3   3 -13   73.29    4.79
  -3   3 -13   81.21    5.78
  -3   3 -13   83.42    5.46
  -3   3 -13   80.82    5.55
  -3  -3 -13   75.85   11.47
  -3  -3 -13   87.19    5.43
  -3   3 -13  101.32   13.62
  -3   3 -14  393.18   11.26
  -3   3 -14  374.66   12.77
  -3   3 -14  397.29   12.29
  -3  -3 -14  383.86   24.95
  -3  -3 -14  387.13   11.98
  -3   3 -14  351.86   25.47
  -3   3 -15    0.36    4.06
  -3   3 -15    5.49    2.35
  -3   3 -15    4.58    2.68
  -3   3 -15    2.01    2.12
  -3  -3 -15    2.40    2.09
  -3   3 -16  316.06   10.58
  -3  -3 -16  334.64   11.71
  -3   3 -16  326.61   12.33
  -3   3 -16  349.70   12.06
  -3   3 -17   19.71    4.04
  -3   3 -17   15.53    2.96
  -3  -3 -17   16.23    3.29
  -3   3 -17   15.11    3.34
  -3  -3 -17   21.87    3.07
  -3   3 -17   18.43    3.29
  -3   3 -18   -0.53    2.56
  -3   3 -18   -1.03    1.99
  -3  -3 -18   -0.22    1.58
  -3   3 -18    1.47    2.01
  -3  -3 -18    0.37    1.72
  -3  -3 -19    3.58    2.04
  -3  -3 -19    3.42    2.09
  -3   3 -19    3.07    1.98
  -3  -3 -19    3.49    1.97
  -3   3 -19    0.44    2.06
  -3   3 -20   35.98    4.46
  -3  -3 -20   30.56    3.64
  -3  -3 -20   36.99    3.58
  -3  -3 -20   34.24    3.19
  -3   3 -20   40.16    3.21
  -3   3 -21    4.60    2.13
  -3  -3 -21    0.83    1.45
  -3  -3 -21    3.36    1.54
  -3  -3 -21    1.47    1.44
  -3  -3 -21    2.09    1.40
  -3  -3 -22    8.60    1.42
  -3   3 -22    5.39    1.89
  -3  -3 -22    7.80    1.81
  -3  -3 -22    6.57    1.13
  -3  -3 -22    7.83    1.63
  -3  -3 -22    5.29    1.50
  -3  -3 -23    2.99    0.96
  -3  -3 -23    1.58    0.88
   3  -5 -22    0.43    0.82
  -3   5  21    5.33    1.22
   3  -5 -21    4.20    1.37
   3  -5 -21    1.44    0.85
   3  -5 -21    1.00    0.77
   3  -5 -20    7.53    1.58
   3  -5 -20    9.29    1.58
  -3   5  20   10.50    2.03
   3   5 -20    9.56    2.18
  -3   5  19   -0.73    1.53
   3  -5 -19   -2.15    1.35
   3   5 -19   -0.05    1.60
   3  -5 -18    2.91    1.54
   3   5 -18    1.75    1.77
   3   5 -18    2.43    2.03
  -3   5  18   -0.05    1.78
   3   5 -17   37.21    4.00
   3  -5 -17   33.47    3.47
   3   5 -17   39.46    4.39
   3   5 -17   40.84    4.59
   3  -5 -17   35.81    3.19
   3   5 -16   18.07    3.94
   3   5 -16   16.82    3.04
   3   5 -16   23.09    3.59
   3   5 -16   21.16    3.62
   3  -5 -16   24.18    2.95
   3  -5 -16   22.58    3.08
   3   5 -15    1.01    1.82
   3  -5 -15    0.16    1.65
   3  -5 -15   -0.11    1.55
   3   5 -15    1.23    2.03
   3   5 -15   -0.74    2.54
   3   5 -15    0.18    1.80
  -3   5  15    1.70    1.80
   3   5 -15    1.04    2.00
  -3   5  14   77.59    5.63
   3  -5 -14   74.40    5.15
   3   5 -14   89.92    6.37
   3   5 -14   80.88    7.19
   3   5 -14   82.15    5.64
   3   5 -14   84.54    6.02
   3   5 -13   16.08    3.06
  -3   5  13   25.64    3.84
   3   5 -13   21.50    4.20
   3   5 -13   17.13    2.95
   3   5 -13   22.17    3.38
   3   5 -12    5.38    1.90
   3   5 -12   12.34    3.16
   3   5 -12    8.86    2.16
   3   5 -12   13.67    2.92
   3  -5 -12   14.09    4.85
   3   5 -12   10.31    2.64
   3   5 -12   11.70    5.04
  -3   5  12   12.43    2.84
   3   5 -11    5.40    2.30
   3   5 -11    2.33    2.79
   3  -5 -11   -8.11    4.12
   3   5 -11    2.89    1.97
  -3   5  11   -2.28    1.75
   3   5 -11    2.11    2.07
   3   5 -11   -6.39    4.16
  -3   5  11   -0.03    1.90
  -3   5  10  260.45    9.91
   3   5 -10  278.75   11.41
   3   5 -10  243.12   17.08
   3   5 -10  251.67    8.62
   3   5 -10  265.27    9.38
  -3   5  10  247.60    8.40
   3  -5 -10  255.98   19.87
   3   5 -10  257.58    8.87
   3   5 -10  255.56   20.95
   3   5  -9  205.53   18.38
   3   5  -9  232.57    9.86
  -3   5   9  220.50    9.05
   3   5  -9  216.88   16.17
   3  -5  -9  207.73   17.41
   3   5  -9  229.05    8.33
  -3   5   9  232.75    8.20
   3   5  -9  240.51    7.82
   3   5  -8   57.10    9.42
   3  -5  -8   61.81    9.66
   3   5  -8   72.16    9.19
   3   5  -7   82.48   10.97
   3  -5  -7   68.94    9.71
   3   5  -7   57.98    8.12
   3  -5  -6   14.17    4.40
   3   5  -6   16.55    5.41
   3   5  -6   14.57    4.89
   3   5  -6   10.94    4.17
   3   5  -5   90.23   10.42
   3   5  -5   75.45    9.76
   3  -5  -5   79.12    9.79
   3   5  -5   91.95    9.86
   3  -5  -4    6.09    3.05
   3   5  -4    5.82    3.42
   3   5  -4   -0.62    2.06
   3   5  -4    2.52    2.53
   3  -5  -3   10.34    3.92
   3   5  -3    7.32    2.94
   3   5  -3    9.18    4.07
   3   5  -3    9.51    3.57
   3   5  -2  154.66   13.31
   3   5  -2  146.49   11.75
   3  -5  -2  149.34   11.38
   3   5  -2  139.04   11.74
  -3   5   1    0.46    2.11
   3   5  -1    6.79    2.58
  -3  -5   1    0.68    2.46
   3  -5  -1    5.70    2.52
  -3   5   0    0.01    2.14
  -3  -5   0    3.43    2.68
  -3   5  -1  127.06   11.47
  -3   5  -1  114.93   11.94
  -3  -5  -1  125.50   11.76
  -3   5  -2   59.59    8.42
  -3  -5  -2   65.37    8.96
  -3   5  -2   67.95    8.42
  -3   5  -2   75.22    9.52
  -3   5  -3    2.63    2.57
  -3   5  -3    5.25    3.19
  -3  -5  -3    5.70    3.77
  -3   5  -3    4.56    3.37
  -3  -5  -4  157.33   15.29
  -3  -5  -4  164.45   14.98
  -3   5  -4  174.05   13.96
  -3   5  -4  165.85   14.14
  -3  -5  -5   -2.58    3.38
  -3   5  -5    1.09    2.76
  -3  -5  -5    1.92    3.40
  -3  -5  -6  275.38   20.52
  -3  -5  -6  244.03   19.78
  -3   5  -6  281.86   18.65
  -3  -5  -7    5.05    3.96
  -3  -5  -7   10.39    4.45
  -3   5  -7    3.44    2.90
   3   5   8  153.23    7.33
  -3  -5  -8  156.95   16.46
  -3   5  -8  168.97    7.65
  -3   5  -8  174.29    7.25
  -3  -5  -8  147.78   15.92
  -3   5  -8  165.87   14.93
   3   5   8  183.26    7.42
  -3  -5  -8  157.28    6.67
  -3   5  -9    6.31    2.00
  -3  -5  -9    7.93    4.62
  -3   5  -9    6.23    2.36
  -3   5  -9    9.17    4.58
  -3   5  -9    4.29    1.64
  -3   5  -9   11.71    2.52
  -3  -5  -9   10.78    2.27
   3   5   9    9.92    2.50
   3   5  10   13.78    2.97
  -3   5 -10   12.09    2.66
  -3   5 -10   14.98    2.59
  -3   5 -10   10.16    2.59
  -3   5 -10   11.11    3.28
  -3   5 -10   10.87    4.25
  -3  -5 -10   16.36    6.27
  -3  -5 -10   16.27    2.69
  -3   5 -10   14.60    2.76
  -3   5 -10   15.55    2.47
  -3   5 -11    2.31    1.88
  -3   5 -11    0.85    1.99
  -3   5 -11   -0.90    2.30
  -3  -5 -11    0.91    1.73
  -3   5 -11   -0.58    1.84
  -3   5 -11    0.57    2.09
   3   5  11    1.06    2.23
  -3   5 -12  169.10    8.09
  -3  -5 -12  163.91    7.46
  -3   5 -12  173.22    9.69
  -3   5 -12  157.03    8.19
   3   5  12  165.63    8.07
  -3  -5 -12  167.47   17.69
  -3   5 -12  149.74    7.31
  -3   5 -13    5.74    2.36
  -3   5 -13    1.89    2.46
  -3  -5 -13    3.11    2.01
  -3   5 -13    4.63    2.02
  -3   5 -13    5.98    2.49
   3   5  13    7.15    2.68
  -3   5 -14   45.70    4.84
  -3   5 -14   47.79    4.82
  -3  -5 -14   43.21    4.02
   3   5  14   44.74    4.53
  -3   5 -14   42.66    4.34
  -3   5 -14   51.34    5.75
  -3  -5 -14   44.23    3.90
  -3   5 -15   26.60    3.85
  -3  -5 -15   25.84    3.16
  -3   5 -15   27.52    3.83
   3   5  15   28.53    3.69
  -3   5 -15   27.77    3.53
  -3   5 -15   31.76    4.86
  -3  -5 -15   25.16    3.18
  -3   5 -16    1.80    1.89
  -3   5 -16   -0.78    2.53
  -3   5 -16   -0.03    1.80
   3   5  16    1.89    1.81
  -3  -5 -16   -0.04    1.49
  -3   5 -16    3.05    2.02
  -3  -5 -16    3.02    1.59
  -3   5 -17    2.03    1.70
  -3   5 -17    2.99    2.27
  -3   5 -17    2.86    1.94
  -3  -5 -17    1.75    1.43
  -3   5 -17    0.63    1.74
  -3  -5 -17    2.58    1.47
   3   5  17    1.45    1.57
  -3   5 -18   -0.03    1.89
  -3   5 -18   -0.42    1.41
   3   5  18   -5.31    1.63
  -3   5 -18    0.29    1.63
  -3  -5 -18   -0.62    1.46
  -3  -5 -18   -0.28    1.32
  -3   5 -19    6.04    1.92
  -3   5 -19    3.74    2.11
  -3  -5 -19    4.96    1.68
  -3  -5 -20   44.98    3.04
  -3  -5 -21    2.84    1.12
   3  -7 -18   19.24    1.62
  -3   7  18   23.17    2.16
   3  -7 -17    2.08    1.00
   3   7 -17    3.82    1.15
  -3   7  17    0.78    1.24
  -3   7  16    2.07    1.01
  -3   7  16    5.74    1.85
   3   7 -16    3.92    1.46
   3  -7 -16    4.96    1.37
   3   7 -16    3.75    1.37
   3   7 -15    0.32    1.25
  -3   7  15    1.67    1.36
   3   7 -15    3.26    1.55
   3   7 -15   -0.63    1.35
   3  -7 -15    0.23    1.36
  -3   7  15   -1.74    1.87
   3   7 -14   -1.12    1.41
   3   7 -14   -0.17    1.41
  -3   7  14   -0.20    1.40
   3   7 -14    0.93    1.54
   3  -7 -14    0.42    1.36
   3   7 -14    0.47    1.24
  -3   7  14    0.46    1.80
   3   7 -14    1.49    1.40
   3   7 -13   23.95    3.20
   3  -7 -13   25.38    3.11
   3   7 -13   20.17    2.83
   3   7 -13   24.31    2.99
   3   7 -13   28.52    3.20
   3   7 -13   21.19    2.80
  -3   7  13   21.33    3.38
   3   7 -12   -0.22    1.58
   3   7 -12    0.65    1.42
   3   7 -12    0.90    1.41
   3   7 -12   -0.83    1.63
   3  -7 -12    1.04    1.63
   3   7 -12    0.14    1.62
  -3   7  12    0.73    2.08
   3   7 -11    0.12    1.67
   3   7 -11   -1.79    1.62
   3   7 -11    0.38    1.57
   3   7 -11   -0.99    1.76
   3  -7 -11   -0.34    1.62
  -3   7  11    0.43    2.15
   3   7 -10   34.33    3.61
   3  -7 -10   31.58    3.67
   3   7 -10   42.48    4.31
  -3   7  10   39.18    4.43
   3   7 -10   33.41    3.79
   3   7 -10   38.78    3.63
   3  -7  -9   -0.47    1.91
  -3   7   9    2.23    2.10
   3   7  -9   -1.62    2.06
   3   7  -9    0.52    2.04
  -3   7   8   40.78    4.53
   3   7  -8   37.64    4.34
   3   7  -8   29.04    3.68
  -3   7   8   37.11    3.70
   3   7  -7    1.50    1.89
  -3   7   7    2.70    2.10
   3   7  -7    1.67    1.95
  -3   7   7   -2.12    1.83
  -3   7   7   -1.68    2.33
  -3   7   6   65.61    5.85
   3   7  -6   62.81    4.97
   3   7  -6   59.66    4.56
  -3   7   6   69.14    5.27
   3   7  -6   67.43    5.94
  -3   7   6   75.57    5.78
  -3   7   5   14.92    3.10
   3   7  -5   12.51    2.67
   3   7  -5   15.48    2.62
  -3   7   5   12.04    2.97
   3   7  -5   17.26    3.54
  -3   7   5   18.31    3.23
   3   7  -5   17.63    2.97
   3   7  -4   26.91    3.60
  -3   7   4   19.17    3.22
   3   7  -4   21.68    3.79
  -3   7   4   19.75    3.01
  -3   7   4   24.74    3.17
  -3   7   4   21.80    3.62
   3   7  -4   21.62    2.80
  -3   7   3   20.38    3.19
  -3   7   3   22.28    3.22
   3   7  -3   19.10    3.56
  -3   7   3   16.30    3.18
  -3   7   3   22.54    3.70
   3   7  -3   18.39    3.28
   3   7  -3   22.93    2.89
  -3   7   2   63.20   10.30
  -3   7   2   82.41    6.18
   3   7  -2   81.52    6.48
  -3   7   2   91.71    6.69
  -3   7   2   66.74    9.08
   3   7  -2  101.15    6.55
   3   7  -2   71.47    9.37
   3   7  -2   85.70    4.68
  -3   7   2   88.50    6.09
   3   7  -2   82.82    5.05
   3   7  -1   97.62    6.93
  -3   7   1   89.68    6.54
   3   7  -1   93.54   12.15
  -3   7   1   83.84   10.35
   3   7  -1   87.88    6.22
  -3   7   1   85.86    6.20
  -3   7   1  102.47    7.04
  -3   7   1   70.88   10.87
   3   7  -1   66.32    9.63
  -3   7   1   88.90    6.45
   3   7  -1   91.80    5.64
  -3   7   0   72.00    6.36
  -3   7   0   72.51    6.04
   3   7   0   71.72    6.00
  -3   7   0   89.15    6.55
  -3   7   0   70.30   10.82
   3   7   0   67.29    9.46
  -3   7   0   76.16    5.73
   3   7   0   79.18    6.03
   3   7   0   70.42    5.25
  -3   7   0   74.30    6.00
  -3   7   0   64.29    8.39
   3   7   0   75.42   11.31
  -3   7  -1    3.24    1.89
   3   7   1   10.07    2.82
  -3  -7  -1   11.73    2.28
   3   7   1   12.39    2.96
  -3   7  -1   10.77    2.74
  -3   7  -1    6.63    2.70
   3   7   1   12.28    6.04
   3   7   1    6.40    2.53
  -3   7  -1    5.69    2.73
  -3   7  -1    7.80    2.74
  -3   7  -2    4.54    2.29
  -3   7  -2    4.35    2.12
   3   7   2    5.43    2.43
  -3   7  -2    1.86    2.11
   3   7   2    7.00    2.48
  -3   7  -2    4.85    2.33
  -3   7  -2    9.98    2.64
  -3  -7  -2    6.65    2.04
   3   7   2    5.21    2.59
  -3   7  -3    1.99    2.37
  -3   7  -3    4.78    2.43
   3   7   3    5.97    2.28
  -3   7  -3    4.32    2.64
   3   7   3    5.99    2.29
  -3   7  -3    4.31    2.10
  -3  -7  -3    3.90    2.11
  -3   7  -3    6.53    2.19
   3   7   3    0.90    2.27
  -3   7  -4    3.46    2.29
   3   7   4    0.87    2.10
  -3  -7  -4    5.58    2.29
  -3   7  -4    2.75    2.02
  -3   7  -4    0.84    2.41
   3   7   4    3.42    2.08
  -3   7  -4    3.83    2.03
   3   7   4    2.92    2.29
  -3   7  -5   23.89    4.22
   3   7   5   22.12    3.68
   3   7   5   24.28    3.77
  -3   7  -5   19.84    2.83
  -3   7  -5   21.50    3.38
  -3  -7  -5   20.82    3.02
  -3   7  -5   21.10    3.89
   3   7   5   23.11    3.53
  -3   7  -5   24.06    3.75
  -3   7  -6   25.84    3.78
  -3   7  -6   30.09    4.42
   3   7   6   22.66    3.84
  -3   7  -6   26.60    3.31
  -3  -7  -6   26.63    3.42
  -3   7  -6   27.29    3.63
   3   7   6   29.33    4.04
   3   7   7    0.50    1.83
  -3   7  -7    0.29    1.67
   3   7   7   -1.25    2.27
  -3   7  -7    1.27    1.95
  -3   7  -7    0.13    1.64
  -3  -7  -7   -2.18    2.23
  -3   7  -7   -0.09    2.16
   3   7   8   -1.47    2.19
  -3   7  -8    1.77    1.83
   3   7   8    2.43    2.16
  -3   7  -8    1.71    1.89
  -3  -7  -8    0.20    1.75
  -3   7  -8    2.74    1.79
  -3   7  -8    1.17    2.03
   3   7   9    0.59    1.70
  -3   7  -9    0.77    1.83
  -3   7  -9    0.65    2.00
  -3  -7  -9    0.02    1.59
  -3   7  -9    0.68    1.81
   3   7   9   -1.44    2.46
  -3   7 -10    1.97    1.50
   3   7  10    0.41    2.14
   3   7  10    2.73    1.88
  -3  -7 -10    0.20    1.56
  -3   7 -10    0.16    1.66
  -3   7 -10   -0.15    1.77
   3   7  11    2.27    1.95
  -3  -7 -11   -0.97    1.80
   3   7  11   -1.35    1.82
  -3   7 -11   -2.28    1.71
  -3   7 -11    1.12    1.60
  -3   7 -12   36.36    3.68
   3   7  12   36.37    3.99
   3   7  12   31.30    3.19
  -3  -7 -12   30.90    3.44
  -3   7 -12   37.09    3.83
  -3   7 -13   -1.62    1.67
   3   7  13    0.08    1.78
  -3   7 -13   -1.37    1.50
   3   7  13   -0.58    1.35
  -3  -7 -13   -1.27    1.07
  -3  -7 -13   -0.08    1.40
  -3  -7 -14    6.68    1.45
   3   7  14    4.13    1.89
  -3   7 -14    3.71    1.77
  -3   7 -14    3.68    1.67
  -3  -7 -14    3.62    1.56
  -3  -7 -15   -0.58    0.99
  -3   7 -15   -0.01    1.41
  -3   7 -15    0.47    1.30
  -3  -7 -15   -0.72    1.15
  -3  -7 -16    1.82    0.87
   3   7  16    6.12    1.60
  -3   7 -16    5.73    1.59
  -3   7 -16    3.85    1.46
  -3  -7 -16    3.86    1.24
   3   7  17   15.68    1.64
  -3  -7 -17   11.97    1.14
  -3  -7 -17   13.73    1.28
  -3   7 -17   15.21    1.87
   3  -9 -12   18.01    1.48
   3  -9 -11    0.58    0.90
  -3   9  11    4.59    1.13
  -3   9  11    3.37    1.13
   3   9 -11    1.41    0.86
  -3   9  10   11.14    1.58
   3  -9 -10    9.52    1.48
   3   9 -10   10.72    1.66
  -3   9  10    9.45    1.66
   3   9  -9   12.51    1.41
   3   9  -9   10.86    1.15
   3  -9  -9   14.43    1.89
  -3   9   9   16.31    1.92
   3   9  -9   15.99    2.15
  -3   9   9   15.61    2.13
   3   9  -8    1.12    0.79
   3  -9  -8    1.91    1.19
   3   9  -8    3.29    1.59
  -3   9   8    6.15    1.77
   3   9  -8    2.10    0.95
  -3   9   8    3.75    1.40
   3  -9  -7    2.15    1.26
   3   9  -7   -0.24    1.39
  -3   9   7    2.71    1.62
   3   9  -7    3.85    1.27
  -3   9   7    1.20    1.14
  -3   9   6    4.67    1.19
   3  -9  -6    3.76    1.34
   3   9  -6    5.25    1.95
  -3   9   6    6.28    1.61
  -3   9   6    6.60    1.96
   3   9  -6    3.81    1.28
  -3   9   5    2.40    0.98
   3  -9  -5    0.02    1.18
  -3   9   5    3.79    1.77
   3   9  -5    2.55    1.76
   3   9  -5    1.41    1.01
  -3   9   4   14.20    1.86
   3   9  -4   16.20    2.57
   3   9  -4   13.26    1.83
   3  -9  -4   16.96    2.00
  -3   9   4   12.82    2.38
  -3   9   4   15.33    2.64
   3   9  -3    1.19    1.07
  -3   9   3   -2.01    1.74
  -3   9   3   -3.78    1.55
   3  -9  -3   -0.23    0.96
   3   9  -3    0.55    1.47
  -3   9   3    2.81    1.66
  -3   9   2   13.19    2.40
  -3   9   2   13.76    2.05
   3   9  -2   12.37    2.35
  -3   9   2   10.40    2.37
  -3   9   1   -1.78    1.61
  -3   9   1    0.51    1.24
   3   9  -1    2.08    1.59
  -3   9   1   -0.32    1.47
  -3   9   0   18.67    2.59
   3   9   0   15.66    2.61
  -3   9   0   15.98    2.88
  -3   9   0   13.61    2.12
   3   9   0   13.57    2.29
   3   9   1    1.91    1.78
  -3   9  -1    4.00    1.59
  -3   9  -1    2.66    1.94
   3   9   1   -0.42    1.23
  -3   9  -1    1.78    1.45
   3   9   1    1.24    1.29
   3   9   2   -1.12    1.73
  -3   9  -2   -0.65    1.78
   3   9   2   -2.13    1.43
  -3   9  -2   -0.16    1.27
   3   9   2   -3.02    1.43
   3   9   3    4.55    1.92
  -3   9  -3    8.97    2.45
   3   9   3    7.30    1.94
  -3   9  -3    5.82    1.71
   3   9   3    7.50    1.60
   3   9   4    4.16    1.93
  -3  -9  -4    2.85    1.15
   3   9   4    3.80    1.61
  -3   9  -4    2.55    1.50
  -3   9  -4    3.49    1.82
   3   9   5    7.59    2.10
  -3   9  -5    5.14    1.90
   3   9   5    8.95    1.94
  -3  -9  -5    5.49    1.28
  -3   9  -6   20.53    2.64
   3   9   6   24.58    2.86
   3   9   6   25.20    2.74
  -3  -9  -6   18.99    2.11
   3   9   7    3.04    1.49
  -3   9  -7    4.11    1.54
   3   9   7    6.32    1.70
  -3  -9  -7    2.26    1.10
   3   9   8    4.62    1.50
  -3   9  -8    9.38    1.58
  -3   9  -8    9.63    1.95
   3   9   8    6.66    1.67
  -3  -9  -8    6.54    1.35
   3   9   9    9.48    1.70
  -3   9  -9    5.67    1.25
   3   9   9    5.79    1.41
  -3   9  -9    5.01    1.26
  -3  -9  -9    6.86    1.30
  -3   9 -10    0.19    0.91
   3   9  10   -0.27    1.09
  -3  -9 -10    2.67    0.96
  -3  -9 -11    1.18    0.71
   3   9  11    0.10    0.93
   4   0 -25   -0.81    0.76
   4   0 -24    4.88    1.68
   4   0 -24    5.22    1.41
   4   0 -23    0.84    1.63
   4   0 -23    0.54    1.42
   4   0 -22    4.08    2.11
   4   0 -22    1.30    1.84
   4   0 -22    3.86    1.78
   4   0 -21    1.45    2.10
   4   0 -21    0.42    2.05
   4   0 -21    0.43    1.67
   4   0 -20   28.27    4.10
   4   0 -20   35.44    4.11
   4   0 -20   28.25    3.92
   4   0 -19   -1.64    2.19
   4   0 -19   -0.52    1.97
   4   0 -19    1.26    1.99
   4   0 -18   99.09    5.72
   4   0 -18  110.56    7.27
   4   0 -17   -1.39    1.51
   4   0 -17   -0.01    2.12
   4   0 -16   53.83    3.94
   4   0 -16   50.18    4.73
   4   0 -15   -1.71    4.89
   4   0 -14    7.62    3.87
   4   0 -14    3.15    2.19
   4   0 -13    1.10    1.78
   4   0 -13    0.57    2.50
   4   0 -13    1.71    2.76
   4   0 -12   53.19    6.63
   4   0 -12   61.52    8.91
   4   0 -12   57.77    6.96
   4   0 -11    2.72    2.98
   4   0 -11    0.48    1.84
   4   0 -11   -5.61    2.63
   4   0 -10    6.78    3.19
   4   0 -10    7.17    1.97
   4   0 -10    5.68    2.74
   4   0 -10    5.56    2.45
   4   0  -9    0.10    2.25
   4   0  -9    0.88    1.63
   4   0  -9    0.44    1.46
   4   0  -9    1.83    1.43
  -4   0   9    0.87    1.22
   4   0  -8 1258.20   22.59
   4   0  -8 1295.91   29.58
  -4   0   8 1245.62   19.13
   4   0  -8 1219.53   20.54
   4   0  -8 1240.46   25.29
   4   0  -7    1.17    1.80
   4   0  -7    0.27    1.37
   4   0  -7    1.46    1.74
   4   0  -7    0.12    1.30
  -4   0   7    0.07    1.07
   4   0  -6 1331.37   18.41
   4   0  -6 1370.05   23.50
   4   0  -6 1333.28   19.80
  -4   0   6 1311.14   18.85
   4   0  -5    0.07    1.06
   4   0  -5    0.25    1.34
   4   0  -5    0.78    1.55
   4   0  -5   -0.50    1.22
  -4   0   5    0.02    1.28
  -4   0   4 2394.97   23.74
   4   0  -4 2438.50   16.91
   4   0  -3   -0.24    1.17
  -4   0   3   -0.70    1.21
   4   0  -3   -0.23    1.11
   4   0  -2   11.45    1.86
   4   0  -2   10.77    1.53
   4   0  -1    0.02    0.83
   4   0   0  451.58    9.07
  -4   0   0  458.05    4.92
   4   0   1    0.12    0.89
  -4   0  -2 3150.16   35.40
   4   0   2 3143.00   25.31
   4   0   3    0.50    1.27
  -4   0  -3    0.54    2.15
  -4   0  -4 1193.43   24.62
  -4   0  -4 1203.15   22.34
   4   0   4 1191.41   15.75
  -4   0  -5   -0.13    1.73
  -4   0  -5    1.26    2.18
  -4   0  -6  349.61   13.35
  -4   0  -7    1.95    1.69
  -4   0  -7    0.84    1.59
  -4   0  -7   -0.42    1.58
  -4   0  -8   61.98    5.97
  -4   0  -8   67.36    6.17
  -4   0  -9   -0.78    1.49
  -4   0  -9   -0.23    1.54
  -4   0  -9    1.04    2.90
  -4   0 -10  401.35   16.33
  -4   0 -10  387.29   15.63
  -4   0 -11   -1.39    2.80
  -4   0 -11    1.10    2.52
  -4   0 -11    3.33    2.38
  -4   0 -12   68.08    9.91
  -4   0 -12   58.65    8.89
  -4   0 -13   -1.02    2.76
  -4   0 -13    2.32    3.77
  -4   0 -14    5.25    1.76
  -4   0 -14   12.38    6.11
  -4   0 -14    2.85    1.53
  -4   0 -14    5.66    4.50
  -4   0 -15   -0.31    1.81
  -4   0 -15    0.79    1.61
  -4   0 -15    0.67    1.67
  -4   0 -15   -2.93    4.25
  -4   0 -15   -2.27    1.83
  -4   0 -15    1.80    3.74
  -4   0 -16   60.08    5.49
  -4   0 -16   60.77    4.10
  -4   0 -16   57.73    4.90
  -4   0 -16   57.01   10.66
  -4   0 -16   67.31   10.15
  -4   0 -16   57.71    5.16
  -4   0 -17    0.56    2.02
  -4   0 -17   -0.81    2.06
  -4   0 -17   -1.57    2.19
  -4   0 -18    2.05    2.18
  -4   0 -18    0.33    1.59
  -4   0 -18    3.27    2.11
  -4   0 -19   -0.98    1.87
  -4   0 -19    1.75    1.67
  -4   0 -19   -0.23    1.89
  -4   0 -20    3.63    1.94
  -4   0 -20    0.90    1.73
  -4   0 -21   -0.47    1.55
  -4   0 -21    1.31    1.67
  -4   0 -22   32.93    3.50
  -4   0 -22   34.39    2.78
  -4   0 -23    0.01    1.32
  -4   0 -24    1.28    1.15
   4  -2 -25    3.20    1.03
   4  -2 -25    0.39    0.81
   4  -2 -25    1.41    0.97
   4  -2 -24   13.86    1.99
   4  -2 -24   11.08    1.89
   4  -2 -23   -0.32    1.44
   4  -2 -23   -0.09    0.91
   4  -2 -23   -0.53    1.47
   4  -2 -22   18.23    2.81
   4   2 -22   15.76    2.51
   4  -2 -22   14.46    2.72
   4  -2 -22   13.29    1.96
   4   2 -21   17.25    2.99
   4   2 -21   17.84    2.93
   4   2 -21   13.44    2.66
   4  -2 -21   15.02    2.86
   4   2 -21   15.84    2.89
   4  -2 -21   13.12    2.74
   4   2 -20    2.69    1.97
   4   2 -20    0.95    1.95
   4   2 -20    0.33    2.05
   4  -2 -20    1.00    1.90
   4  -2 -20    1.88    2.04
   4   2 -20    1.52    1.95
   4   2 -19    0.46    1.82
   4   2 -19    1.34    1.75
   4   2 -19    0.82    2.23
   4  -2 -19   -1.21    2.03
   4  -2 -19    1.02    2.10
   4   2 -19    0.92    2.05
   4   2 -18    6.20    2.33
   4  -2 -18    5.15    2.40
   4   2 -18    2.09    2.21
   4   2 -18    5.07    2.31
   4   2 -18    4.23    2.25
   4   2 -17    3.03    1.99
   4   2 -17    4.36    2.30
   4   2 -17    1.09    1.87
   4  -2 -17    1.35    1.93
   4   2 -17    3.75    1.89
   4   2 -17    5.80    2.57
   4   2 -16   13.81    3.18
   4   2 -16   16.70    3.17
   4   2 -16   19.35    3.02
   4  -2 -16    8.93    4.43
   4  -2 -16   18.05    3.32
   4   2 -16   19.53    3.24
   4   2 -15   63.33    5.28
   4   2 -15   46.69    4.09
   4   2 -15   58.35    4.78
   4   2 -15   62.12    4.29
   4  -2 -15   38.54    8.25
   4   2 -15   52.28    4.39
   4  -2 -15   52.77    4.47
   4   2 -15   50.23    9.40
   4  -2 -14    8.46    3.75
   4   2 -14    0.30    2.69
   4   2 -14    6.05    3.15
   4  -2 -14    6.54    3.82
   4   2 -13   20.43    5.71
   4   2 -13   15.72    4.66
   4  -2 -13   15.71    5.06
   4   2 -13   10.90    5.54
   4  -2 -13   19.52    5.61
   4   2 -12  242.56   17.75
   4   2 -12  229.21   15.65
   4  -2 -12  248.83   17.47
   4   2 -12  238.87   19.28
   4   2 -11  125.41   12.36
   4   2 -11  122.02   10.98
   4  -2 -11  125.72   12.10
   4   2 -11  110.31   12.59
   4   2 -10  168.67   13.68
   4   2 -10  166.51   12.23
   4  -2 -10  185.73   13.98
   4   2 -10  159.22   14.25
   4   2  -9  117.02   11.06
   4   2  -9  123.38   10.15
   4  -2  -9  107.32   10.31
   4   2  -8  106.36    9.93
   4   2  -8   82.09    7.97
   4  -2  -8  100.61    9.42
   4   2  -7   60.77    7.46
   4   2  -7   65.62    6.90
   4   2  -7   62.51    5.90
   4  -2  -7   60.94    7.20
   4   2  -6  641.97   21.69
   4   2  -6  647.84   18.32
   4   2  -6  630.34   16.84
   4   2  -6  600.51   19.21
   4  -2  -6  616.02   20.69
   4   2  -5  180.70   11.21
   4   2  -5  178.59    9.19
   4   2  -5  165.77    8.08
   4  -2  -5  181.04   10.75
   4   2  -4  914.13   19.99
   4   2  -4  927.64   23.70
   4   2  -4  872.12   17.67
   4  -2  -4  907.62   22.02
   4   2  -3  286.12   12.68
   4   2  -3  253.10    9.02
   4  -2  -3  266.90   11.04
   4   2  -2  439.11   14.95
   4  -2  -2  436.16   12.88
  -4  -2   2  425.58   12.85
  -4  -2   1  226.77    9.96
   4  -2  -1  220.93    8.23
  -4   2   0 1010.96   17.28
  -4   2   0  997.36   22.50
  -4  -2   0 1046.18   22.23
   4  -2   0 1009.09   15.37
  -4   2  -1   94.81    5.65
  -4   2  -1   92.83    6.78
  -4   2  -1   90.72    7.04
  -4  -2  -1   96.07    7.36
  -4   2  -2  165.22    7.91
  -4   2  -2  160.13    8.75
  -4  -2  -2  157.25    9.95
  -4   2  -2  164.94    8.61
  -4   2  -2  158.17    9.36
  -4   2  -3  326.09   12.26
  -4  -2  -3  348.28   15.29
  -4   2  -3  348.37   14.44
  -4   2  -3  330.95   12.61
  -4  -2  -4  762.79   23.51
  -4   2  -4  709.51   19.71
  -4   2  -4  744.65   22.12
  -4   2  -4  750.35   19.77
  -4  -2  -5  215.19   13.17
  -4   2  -5  197.32   11.15
  -4  -2  -5  226.88   13.64
  -4   2  -5  215.78   12.61
  -4   2  -5  215.13   11.13
  -4   2  -5  214.15   10.54
  -4  -2  -6  163.54   12.09
  -4   2  -6  162.21   10.92
  -4  -2  -6  156.79   12.01
  -4   2  -6  169.13   11.85
  -4   2  -6  163.99    9.37
  -4   2  -6  173.18   10.59
  -4  -2  -7  172.49   12.95
  -4   2  -7  155.81   11.66
  -4   2  -7  169.91   12.51
  -4   2  -7  175.36    9.97
  -4   2  -7  161.76   10.94
  -4   2  -8    3.02    3.16
  -4  -2  -8    5.97    3.02
  -4  -2  -8    6.14    3.89
  -4   2  -8    7.71    3.72
  -4   2  -9   -0.21    2.66
  -4  -2  -9    4.15    3.01
  -4  -2  -9    2.03    3.75
  -4   2  -9    2.15    2.57
  -4   2 -10   19.89    5.86
  -4  -2 -10   16.06    4.98
  -4  -2 -10   19.12    5.84
  -4   2 -10   29.34    6.71
  -4   2 -11    0.41    2.72
  -4  -2 -11   -0.08    2.31
  -4  -2 -11   -0.73    2.43
  -4   2 -11    1.02    3.30
  -4   2 -12   20.05    6.34
  -4  -2 -12    9.29    3.73
  -4   2 -12    5.18    4.34
  -4  -2 -12   12.25    5.07
  -4   2 -13   37.49    8.30
  -4   2 -13   31.69    8.15
  -4  -2 -13   29.62    6.82
  -4   2 -14  371.04   12.01
  -4   2 -14  350.41    9.47
  -4   2 -14  370.87   11.52
  -4   2 -14  346.70   10.31
  -4   2 -14  356.21   24.82
  -4  -2 -14  346.08   21.66
  -4  -2 -14  369.00   11.57
  -4  -2 -15  109.27    6.74
  -4  -2 -15   93.57   10.93
  -4   2 -15  109.83    7.06
  -4   2 -15   99.99   14.21
  -4  -2 -15  115.38   13.21
  -4   2 -15  101.40    5.66
  -4   2 -15  100.64   13.77
  -4   2 -15  114.74    6.86
  -4   2 -15  105.01    6.20
  -4   2 -16   -1.07    2.12
  -4  -2 -16    3.71    3.40
  -4   2 -16   -1.23    1.82
  -4  -2 -16    1.70    1.89
  -4   2 -16    1.19    2.24
  -4   2 -16   10.74    6.14
  -4   2 -16   -0.17    1.79
  -4  -2 -16   -3.35    6.55
  -4   2 -16    3.19    4.66
  -4  -2 -16   -0.49    1.96
  -4   2 -17   36.74    4.47
  -4   2 -17   36.43    4.43
  -4   2 -17   33.68    4.06
  -4  -2 -17   36.83    3.90
  -4  -2 -17   39.07    4.52
  -4  -2 -18    6.00    2.27
  -4  -2 -18    5.74    2.46
  -4   2 -18    3.97    2.01
  -4  -2 -18    6.69    2.32
  -4  -2 -19   11.91    2.61
  -4  -2 -19    7.58    2.49
  -4   2 -19   13.11    3.33
  -4  -2 -19    7.90    2.32
  -4   2 -19    9.02    2.42
  -4  -2 -20   30.90    3.32
  -4  -2 -20   32.96    3.99
  -4   2 -20   36.57    4.45
  -4  -2 -20   26.40    3.18
  -4  -2 -21    0.17    1.50
  -4   2 -21    0.30    1.84
  -4  -2 -21    3.22    1.85
  -4  -2 -21   -0.16    1.52
  -4  -2 -21    0.68    1.18
  -4  -2 -21    0.94    1.57
  -4   2 -21    1.97    2.06
  -4   2 -22   54.30    3.59
  -4  -2 -22   51.13    3.84
  -4  -2 -22   47.01    3.09
  -4  -2 -22   46.36    3.28
  -4   2 -22   52.07    4.23
  -4  -2 -22   47.59    3.89
  -4  -2 -23    4.91    1.09
  -4   2 -23    6.85    1.46
  -4  -2 -23    7.13    1.59
  -4   2 -23    4.28    1.13
  -4  -2 -24    1.12    0.87
   4  -4 -23    1.91    0.98
   4  -4 -23    2.10    0.98
   4  -4 -23    1.74    0.87
   4  -4 -22   11.35    1.88
   4  -4 -22   10.80    1.71
   4  -4 -22   11.00    1.73
   4   4 -21    1.30    1.55
   4  -4 -21    2.56    1.48
  -4   4  21    1.28    1.37
   4  -4 -20   38.91    3.80
   4   4 -20   38.91    4.15
   4  -4 -19   26.80    3.39
   4   4 -19   30.25    3.96
   4   4 -18   22.62    3.67
   4   4 -18   21.18    4.13
   4  -4 -18   21.50    3.31
   4   4 -18   19.34    3.27
   4   4 -17   54.16    5.49
   4  -4 -17   46.74    4.50
   4   4 -17   52.18    4.70
   4   4 -17   46.11    5.62
   4   4 -17   56.12    5.22
   4  -4 -16   52.24    4.71
   4   4 -16   64.16    6.60
   4   4 -16   56.33    4.91
   4   4 -16   73.47    5.92
   4   4 -16   66.60    5.44
   4   4 -15    6.10    2.37
   4   4 -15    8.24    3.29
   4   4 -15    7.77    2.61
  -4   4  15   11.29    2.72
   4   4 -15   14.64    3.20
   4  -4 -15    6.71    1.81
  -4   4  14   36.47    3.81
   4   4 -14   42.02    4.45
   4   4 -14   41.23    4.39
   4  -4 -14   46.94    8.92
   4   4 -14   43.62    4.19
   4   4 -14   42.15    5.29
   4   4 -14   57.14   10.42
  -4   4  13   17.82    2.76
   4   4 -13   12.29    2.75
   4   4 -13   15.33    2.95
   4  -4 -13   10.09    4.96
   4   4 -13   13.43    3.42
   4   4 -13   12.60    2.49
   4   4 -13    1.87    4.79
   4  -4 -12  202.35   18.28
   4   4 -12  223.38   19.46
   4   4 -12  240.13    8.91
   4   4 -12  220.66   10.29
   4   4 -12  229.05    8.04
   4   4 -12  226.04    8.55
   4  -4 -11    4.28    2.24
   4   4 -11    3.76    2.37
   4   4 -11    3.96    1.75
   4   4 -10  252.71   19.86
   4  -4 -10  261.18   19.06
   4   4  -9   51.70    9.13
   4  -4  -9   53.36    8.45
   4   4  -9   45.74    7.14
   4   4  -8  318.69   20.93
   4   4  -8  323.17   17.14
   4  -4  -8  345.31   20.73
   4   4  -7   87.61    9.47
   4   4  -7   77.19   10.13
   4   4  -7   76.98    8.29
   4  -4  -7   68.92    9.07
   4   4  -6   14.77    4.84
   4   4  -6   11.87    3.92
   4  -4  -6    8.20    3.34
   4   4  -6   14.01    3.66
   4   4  -5  451.29   18.66
   4   4  -5  455.03   22.28
   4   4  -5  446.84   20.44
   4  -4  -5  464.06   21.10
   4   4  -4 1508.91   36.72
   4   4  -4 1398.68   37.83
   4  -4  -4 1475.21   35.26
   4   4  -4 1432.60   32.19
  -4  -4   4 1369.61   26.01
   4   4  -3   16.52    4.47
   4   4  -3   14.79    4.30
   4   4  -3   15.78    4.09
   4  -4  -3   19.87    4.24
  -4  -4   3   16.44    3.48
   4   4  -2  570.69   21.40
   4  -4  -2  631.97   20.51
  -4  -4   2  587.14   20.74
   4  -4  -1   21.92    3.89
   4   4  -1   18.09    4.02
  -4  -4   1   18.22    4.29
   4  -4   0   21.14    3.26
   4   4   0   19.36    3.89
  -4   4   0   21.38    4.35
  -4  -4   0   17.14    4.33
   4   4   1   63.38    6.17
  -4   4  -1   63.75    7.03
  -4   4  -1   68.48    8.19
  -4  -4  -1   62.45    8.13
  -4   4  -2   99.80    8.88
   4   4   2   83.72    6.30
  -4   4  -2   91.41    9.19
  -4   4  -2   96.52    9.29
  -4  -4  -2   94.42   10.27
  -4   4  -3   15.19    4.29
  -4   4  -3   15.61    3.97
  -4  -4  -3   15.91    4.88
  -4   4  -3   14.51    4.06
  -4  -4  -4  436.12   22.74
  -4   4  -4  429.79   20.12
  -4   4  -4  408.26   18.10
  -4   4  -5   24.47    5.67
  -4  -4  -5   28.63    6.54
  -4  -4  -6  473.55   25.31
  -4   4  -6  508.64   22.78
  -4  -4  -7   68.63   10.26
  -4   4  -7   61.52    8.50
  -4  -4  -7   58.10    9.69
  -4  -4  -8  164.14   15.92
  -4  -4  -8  167.34   16.78
  -4   4  -8  194.08   15.04
  -4  -4  -9   22.30    6.48
  -4  -4  -9   28.13    7.76
  -4   4  -9   33.68    6.70
  -4   4  -9   21.62    6.77
  -4  -4 -10   40.04    8.84
  -4   4 -10   39.04    7.65
  -4   4 -10   37.21    8.73
  -4  -4 -10   37.05    8.55
  -4   4 -11  179.74    6.98
  -4   4 -11  192.64    8.39
  -4  -4 -11  180.30   18.16
  -4   4 -11  156.82   17.63
  -4  -4 -11  175.95    6.93
  -4  -4 -11  167.60   17.12
   4   4  11  200.68    7.63
  -4  -4 -11  180.87    6.99
  -4   4 -11  173.48    7.53
  -4   4 -12    5.47    4.57
  -4   4 -12    7.99    2.40
  -4   4 -12    9.76    2.77
  -4  -4 -12    8.74    2.13
  -4  -4 -12   11.59    5.54
   4   4  12   17.14    3.04
  -4  -4 -12   12.48    2.70
  -4   4 -13   44.08   10.10
  -4  -4 -13   43.65    4.20
  -4  -4 -13   37.76    3.79
  -4   4 -13   36.11    4.39
  -4  -4 -13   40.78    9.09
  -4   4 -13   37.41    3.97
  -4   4 -13   36.27    4.28
   4   4  13   32.83    3.94
  -4   4 -14  382.91   11.56
  -4  -4 -14  353.70   11.73
  -4  -4 -14  384.73   10.56
  -4   4 -14  360.30   12.79
  -4   4 -14  388.70   12.83
   4   4  14  365.27   10.90
  -4   4 -15    0.18    1.80
  -4   4 -15    0.94    2.45
   4   4  15    2.52    2.03
  -4  -4 -15    3.03    1.98
  -4   4 -15    3.34    2.26
  -4  -4 -15   -0.13    1.60
  -4   4 -15    0.14    2.12
  -4   4 -16   11.38    3.38
  -4   4 -16    5.20    2.17
  -4  -4 -16    5.47    1.97
   4   4  16    6.04    2.15
  -4  -4 -16    9.44    2.51
  -4   4 -16    6.19    2.47
  -4   4 -16    8.64    2.63
  -4  -4 -16    6.50    1.96
  -4   4 -17    4.99    2.72
  -4   4 -17   -0.39    1.60
  -4  -4 -17    4.99    1.93
  -4  -4 -17    4.23    2.12
  -4   4 -17    3.13    2.22
  -4   4 -17    1.54    2.03
  -4   4 -18    4.16    2.57
  -4  -4 -18    2.01    1.80
  -4  -4 -18    2.94    1.85
  -4   4 -18    6.25    2.31
  -4  -4 -18    6.15    1.81
  -4   4 -19   12.08    3.00
  -4  -4 -19   13.53    2.44
  -4  -4 -19   16.61    2.60
  -4   4 -19   16.67    2.77
  -4  -4 -19   13.66    1.98
  -4  -4 -20   21.33    2.61
  -4   4 -20   24.11    2.87
  -4   4 -20   20.15    3.31
  -4  -4 -20   22.78    2.68
  -4   4 -21    1.30    1.56
  -4  -4 -21    2.06    1.31
  -4  -4 -22    7.18    1.29
  -4  -4 -22    7.18    0.93
  -4   6  20   19.71    1.89
   4   6 -19   -0.32    1.23
  -4   6  19    0.32    1.27
   4   6 -18    9.74    2.11
   4  -6 -18    7.00    1.32
  -4   6  18    7.02    1.99
   4  -6 -17    3.98    1.42
   4   6 -17    3.84    1.88
  -4   6  17    4.50    2.07
  -4   6  16   24.27    3.36
   4   6 -16   23.17    3.03
   4   6 -16   27.91    3.43
   4  -6 -16   23.19    2.72
   4   6 -16   25.64    3.51
   4   6 -15   -2.20    1.92
  -4   6  15    0.01    1.78
   4  -6 -15   -0.63    1.55
  -4   6  15    2.61    2.24
   4   6 -15    1.60    1.86
   4   6 -15    0.22    1.70
   4   6 -15    2.71    1.83
   4   6 -14   13.12    2.79
   4   6 -14   15.94    2.82
  -4   6  14   14.79    2.95
   4   6 -14   10.94    2.53
   4   6 -14   16.33    3.13
   4  -6 -14   12.48    2.61
   4   6 -14   16.23    2.68
   4   6 -13    8.29    2.44
  -4   6  13    4.38    2.12
   4   6 -13    3.25    2.21
   4  -6 -13    5.95    2.16
   4   6 -13    5.02    2.00
   4   6 -13    5.12    2.12
   4   6 -12   13.41    2.71
  -4   6  12   13.38    3.01
  -4   6  12   13.63    2.65
   4   6 -12   14.55    2.87
   4   6 -12   15.55    2.96
   4   6 -12   16.16    2.67
  -4   6  11    2.67    1.79
   4   6 -11    5.45    2.29
   4   6 -11    7.32    2.19
   4   6 -11    3.03    1.96
   4   6 -11    7.66    2.28
  -4   6  11    7.36    2.75
   4   6 -10    7.62    2.37
  -4   6  10    4.10    2.41
  -4   6  10    9.15    2.93
   4   6 -10    4.67    2.13
   4   6 -10    4.16    1.83
   4   6  -9   15.07    2.52
   4   6  -9   11.99    2.93
   4  -6  -9   10.59    4.56
  -4   6   9   15.59    3.47
   4   6  -9    4.18    2.85
   4   6  -9    9.49    4.65
  -4   6   9   10.25    2.79
   4   6  -9   11.21    2.70
  -4   6   8   83.20    6.11
   4   6  -8   69.60    5.32
   4   6  -8   76.86   10.28
   4  -6  -8   63.64    9.11
  -4   6   8   79.85    6.40
   4   6  -8   57.99    7.86
   4   6  -8   78.97    5.83
   4   6  -7   20.42    3.38
   4   6  -7   21.45    2.67
  -4   6   7   23.14    3.84
   4   6  -7   22.12    3.16
   4   6  -7    6.35    3.82
   4  -6  -7   26.79    6.12
  -4   6   7   18.56    3.42
   4   6  -7   15.31    4.81
   4  -6  -6   22.26    5.11
   4   6  -6   26.92    5.71
   4   6  -6   34.58    7.27
  -4   6   6   37.54    4.42
   4   6  -6   40.41    3.71
   4   6  -6   32.87    6.62
   4   6  -6   39.13    3.41
   4   6  -6   43.77    4.53
  -4   6   6   38.61    4.61
   4   6  -5   48.24    8.50
   4   6  -5   40.14    6.91
  -4   6   5   41.12    4.46
   4   6  -5   38.07    3.03
  -4   6   5   44.85    4.59
  -4   6   5   42.02    3.93
  -4   6   5   43.18    4.29
   4   6  -5   39.30    4.33
   4   6  -5   34.59    6.33
   4   6  -5   50.22    4.19
   4   6  -4   95.97   12.07
  -4   6   4   88.80    9.81
  -4   6   4  104.51    6.65
  -4   6   4  108.45    6.92
  -4   6   4  105.30    5.58
   4   6  -4  114.59    6.14
   4   6  -4   87.74   10.15
  -4   6   4  120.88    6.72
   4   6  -4  115.25    6.79
  -4   6   3  154.87    7.59
   4   6  -3  156.61    7.89
  -4   6   3  146.86   12.75
   4   6  -3  137.85   14.25
  -4   6   3  156.22    8.02
  -4   6   3  138.39    6.46
  -4   6   3  158.79    8.00
   4   6  -3  145.48    7.01
   4   6  -3  140.25   12.79
   4   6  -2   56.00    4.55
  -4   6   2   55.39    4.89
   4   6  -2   53.33    4.82
  -4   6   2   52.57    4.71
  -4   6   2   52.14    8.02
   4   6  -2   46.15    8.25
  -4   6   2   45.15    9.14
   4   6  -2   43.68    7.41
  -4   6   2   64.93    5.18
  -4   6   2   45.58    3.97
   4   6  -2   54.00    4.07
   4   6  -1   11.81    2.70
  -4   6   1   17.86    6.44
  -4   6   1    9.45    2.54
   4   6  -1   12.24    4.41
  -4   6   1   10.18    2.41
   4   6  -1    7.48    2.14
   4   6  -1    7.86    2.54
  -4   6   1   11.28    2.98
  -4   6   1    5.89    2.12
  -4   6   1    8.14    3.38
   4   6  -1    6.58    3.55
   4   6   0   27.78    3.57
  -4   6   0   23.01    3.65
  -4   6   0   20.35    5.86
  -4   6   0   25.07    3.47
   4   6   0   28.44    3.56
  -4   6   0   22.65    3.22
  -4   6   0   17.69    6.06
   4   6   0   30.77    3.45
  -4   6   0   24.07    5.68
  -4   6  -1    4.79    1.96
  -4   6  -1    4.84    2.25
   4   6   1    3.18    2.08
   4   6   1    2.92    1.54
  -4  -6  -1    0.31    2.81
  -4   6  -1   -8.72    4.49
  -4  -6  -1   -6.78    3.35
  -4   6  -1    3.08    3.20
  -4   6  -1    1.68    1.85
   4   6   1    2.66    1.80
  -4   6  -1    3.71    3.09
   4   6   2   67.00    5.01
  -4   6  -2   56.91    4.47
  -4   6  -2   58.07    5.14
   4   6   2   72.18    5.15
  -4  -6  -2   54.77    3.69
   4   6   2   67.66    5.17
  -4  -6  -2   51.07    8.93
  -4   6  -2   57.13    5.10
  -4   6  -2   59.10    8.58
  -4  -6  -2   48.69    8.19
  -4   6  -2   67.51    9.75
  -4   6  -3    0.53    1.93
   4   6   3   -2.45    2.06
  -4   6  -3   -0.38    2.42
   4   6   3    4.05    2.03
  -4  -6  -3   -0.28    1.90
  -4  -6  -3    0.25    3.76
  -4   6  -3    0.96    1.83
  -4   6  -3    4.79    4.02
   4   6   3    2.11    1.83
  -4  -6  -4   60.79   10.15
  -4   6  -4   71.83    5.72
   4   6   4   71.28    4.98
  -4   6  -4   71.74    5.07
  -4   6  -4   79.08    6.15
  -4   6  -4   61.10    9.63
  -4  -6  -4   68.18    4.52
   4   6   4   61.68    5.22
   4   6   4   63.63    4.96
  -4  -6  -4   55.99    9.47
  -4  -6  -5    0.81    3.59
  -4   6  -5    4.58    2.45
   4   6   5   -7.28    2.15
   4   6   5   -4.21    2.17
  -4   6  -5    0.63    1.93
  -4   6  -5   -3.01    1.99
  -4  -6  -5   -3.26    1.88
  -4   6  -5   -2.16    3.50
  -4  -6  -5   -1.50    4.56
   4   6   5   -1.07    2.16
   4   6   6   14.97    2.74
  -4   6  -6   14.07    3.03
   4   6   6   11.12    2.53
  -4   6  -6   15.59    3.37
  -4  -6  -6   17.76    2.85
  -4   6  -6   13.67    2.76
  -4   6  -6   12.35    4.76
  -4  -6  -6   17.20    6.07
   4   6   6   15.97    3.22
  -4   6  -7    1.49    1.98
  -4   6  -7    4.92    2.11
   4   6   7   -0.17    1.92
  -4   6  -7    0.50    2.21
  -4  -6  -7    2.92    1.93
  -4   6  -7    3.27    1.93
  -4  -6  -7    1.05    2.62
   4   6   7    3.30    2.44
  -4   6  -8    4.77    2.50
  -4   6  -8    0.29    1.80
  -4   6  -8   -3.99    4.36
   4   6   8   -2.57    2.06
  -4   6  -8    2.16    2.36
   4   6   8    1.42    2.42
  -4  -6  -8    3.50    5.06
  -4  -6  -8    1.73    1.81
  -4   6  -8    4.78    2.31
   4   6   9   16.03    3.29
  -4   6  -9   11.18    2.77
  -4  -6  -9   16.49    2.97
  -4   6  -9   14.63    3.02
  -4   6  -9   16.31    3.41
  -4   6  -9    9.68    2.66
  -4   6  -9   14.35    2.42
  -4   6  -9   16.07    3.22
   4   6   9   14.98    2.77
  -4   6 -10  139.27    6.51
   4   6  10  138.43    8.03
  -4   6 -10  157.64    8.59
  -4  -6 -10  139.51    7.46
  -4   6 -10  155.67    8.07
  -4   6 -10  153.09    8.62
   4   6  10  144.67    7.14
  -4   6 -11   33.64    3.62
   4   6  11   37.90    4.56
  -4   6 -11   41.67    4.56
  -4  -6 -11   36.62    3.91
  -4   6 -11   37.81    4.40
   4   6  11   37.88    3.89
  -4   6 -11   37.41    4.66
   4   6  12   78.46    5.92
  -4   6 -12   79.16    6.00
   4   6  12   72.96    4.67
  -4   6 -12   76.64    5.63
  -4   6 -12   69.90    6.25
  -4  -6 -12   73.78    5.26
  -4   6 -13    7.94    1.96
  -4  -6 -13    8.42    2.37
   4   6  13    9.00    2.69
  -4   6 -13    7.07    2.78
  -4   6 -13    9.36    2.46
  -4   6 -13    7.61    2.46
  -4   6 -14   24.13    3.51
  -4   6 -14   28.22    4.26
  -4   6 -14   25.89    3.32
  -4   6 -14   26.26    3.31
  -4  -6 -14   25.09    3.08
   4   6  14   24.62    3.56
  -4   6 -15    1.04    2.02
  -4   6 -15    3.30    1.88
  -4  -6 -15    4.27    1.68
  -4  -6 -15    4.31    1.65
  -4   6 -15    3.94    2.07
   4   6  15    1.72    1.70
  -4   6 -16    1.12    1.51
   4   6  16    3.06    1.67
  -4  -6 -16    3.11    1.58
  -4  -6 -16    2.23    1.36
  -4   6 -16    3.93    2.18
  -4   6 -16    0.99    1.48
   4   6  17    9.77    1.85
  -4   6 -17   11.56    2.18
  -4   6 -17    7.71    1.98
  -4  -6 -17   11.42    1.70
  -4  -6 -17   10.17    1.86
  -4  -6 -18   10.62    1.23
  -4   6 -18   12.93    2.15
  -4  -6 -18   11.24    1.67
   4   6  18   15.13    1.61
  -4  -6 -19    1.72    0.92
  -4   8  16    5.12    1.14
  -4   8  15    1.18    0.77
  -4   8  15    0.94    1.10
   4  -8 -15   -0.49    0.88
   4  -8 -14    1.04    0.98
  -4   8  14    1.11    1.38
  -4   8  14    1.46    1.14
  -4   8  13   -0.29    1.23
   4   8 -13   -1.32    1.30
   4   8 -13   -0.49    0.99
  -4   8  13    1.65    1.48
   4   8 -13    0.15    1.05
   4  -8 -13   -0.43    1.18
  -4   8  12   26.38    2.88
   4  -8 -12   26.15    2.80
   4   8 -12   24.91    2.13
   4   8 -12   25.74    2.74
   4   8 -12   22.69    2.23
   4   8 -12   24.75    2.74
  -4   8  12   25.53    3.12
   4   8 -11   17.20    2.51
   4   8 -11   16.85    2.11
   4  -8 -11   15.42    2.41
   4   8 -11   14.04    2.39
  -4   8  11   15.45    2.60
  -4   8  11   19.08    2.82
   4   8 -10    3.66    1.64
   4   8 -10    4.95    1.49
   4   8 -10    2.79    1.88
   4  -8 -10    1.96    1.46
  -4   8  10    0.88    1.60
  -4   8  10    2.91    1.91
   4   8  -9   -0.49    1.60
   4   8  -9   -0.30    1.22
   4  -8  -9   -2.64    1.61
   4   8  -9   -0.23    1.67
  -4   8   9    2.19    1.96
  -4   8   9    0.08    1.67
  -4   8   8   15.64    2.91
   4   8  -8   12.91    2.47
   4   8  -8   15.02    2.83
   4   8  -8   11.93    1.94
   4  -8  -8   11.67    2.47
  -4   8   8    9.68    1.92
  -4   8   8   12.45    2.70
  -4   8   7    1.24    1.82
   4   8  -7   -1.39    1.86
   4   8  -7    1.31    1.88
   4  -8  -7    0.90    1.49
  -4   8   7   -0.66    1.63
  -4   8   7    0.40    1.90
  -4   8   6    7.65    2.47
   4   8  -6    5.30    2.01
   4   8  -6    8.12    2.37
   4  -8  -6    7.14    2.16
  -4   8   6    8.74    2.35
  -4   8   6    6.99    2.25
  -4   8   5   14.59    2.81
   4  -8  -5   13.40    2.45
  -4   8   5   16.67    2.78
  -4   8   5   13.97    3.14
   4   8  -5   15.87    3.00
   4   8  -5   15.15    2.81
   4  -8  -4    7.39    1.99
  -4   8   4    7.41    2.36
  -4   8   4    4.94    2.23
   4   8  -4    9.39    2.52
   4   8  -4    5.87    2.07
   4  -8  -3    1.00    1.65
  -4   8   3    4.73    2.23
   4   8  -3    2.56    1.88
  -4   8   3    1.05    1.96
   4   8  -3    4.59    2.03
   4   8  -3    1.81    1.74
  -4   8   2   -0.47    2.02
   4   8  -2    3.36    1.96
  -4   8   2    3.34    2.18
   4  -8  -2    2.02    1.51
   4   8  -2    2.59    2.02
  -4   8   2    3.15    2.29
  -4   8   1   13.97    2.96
   4   8  -1   14.01    2.83
  -4   8   1   12.25    3.08
   4   8  -1   12.38    2.89
  -4   8   1    8.77    2.62
   4  -8  -1   13.23    2.18
  -4   8   1    9.84    2.43
   4   8  -1   13.05    2.58
  -4   8   0    1.30    2.06
   4   8   0    3.99    1.99
  -4   8   0    4.80    2.28
  -4   8   0    5.56    2.27
   4   8   0    3.15    1.92
  -4   8   0    1.55    1.82
   4   8   0    4.32    2.21
  -4   8  -1   17.85    3.36
   4   8   1   15.86    2.77
  -4   8  -1   20.45    3.55
   4   8   1   17.42    3.17
  -4   8  -1   15.22    2.80
  -4   8  -1   13.68    2.73
   4   8   1   17.79    3.07
  -4   8  -2    2.72    1.99
   4   8   2    3.92    1.97
  -4   8  -2    2.52    2.08
   4   8   2    3.44    2.34
  -4   8  -2    3.54    2.07
  -4  -8  -2    4.13    1.63
  -4   8  -2    2.84    1.83
   4   8   2    4.87    2.33
  -4   8  -3    9.38    2.75
   4   8   3    9.24    2.12
  -4   8  -3    9.49    2.63
   4   8   3   10.26    2.86
  -4  -8  -3   11.09    2.27
  -4   8  -3    7.89    2.39
   4   8   3    9.74    2.84
  -4   8  -4   13.38    3.16
   4   8   4   13.13    2.23
   4   8   4   12.75    3.02
   4   8   4   13.54    3.04
  -4   8  -4   14.65    3.06
  -4  -8  -4   12.33    2.47
  -4   8  -4   14.24    2.74
  -4   8  -5    8.74    2.43
   4   8   5    7.10    2.59
   4   8   5    6.81    2.39
  -4  -8  -5    6.40    1.97
  -4   8  -5    5.44    2.09
  -4   8  -5    7.60    2.75
  -4  -8  -6   35.33    3.50
  -4   8  -6   32.66    3.94
   4   8   6   39.62    4.21
  -4   8  -6   37.19    4.56
   4   8   6   38.04    4.31
  -4   8  -6   36.77    3.83
  -4  -8  -7   27.84    3.16
   4   8   7   22.40    3.31
  -4   8  -7   18.91    2.91
   4   8   7   16.37    3.15
  -4   8  -7   17.96    2.38
  -4   8  -7   25.70    3.33
   4   8   8   -0.89    1.72
  -4  -8  -8   -0.76    1.56
   4   8   8    0.10    1.87
  -4   8  -8    0.15    1.32
  -4   8  -8    2.68    1.85
  -4  -8  -9   -0.12    1.46
  -4   8  -9    0.56    1.20
   4   8   9   -0.02    1.73
   4   8   9    1.86    1.63
  -4   8  -9    0.25    1.41
  -4  -8 -10   10.18    2.07
  -4   8 -10    9.76    1.90
   4   8  10    8.34    2.35
  -4   8 -10    7.32    1.66
  -4   8 -10   12.27    2.26
   4   8  10    8.95    1.97
   4   8  11    2.67    1.40
  -4  -8 -11   -0.05    1.33
   4   8  11    1.04    1.60
  -4   8 -11   -1.40    1.39
  -4   8 -11    1.96    1.45
  -4   8 -11    2.73    1.17
  -4  -8 -12    1.90    1.21
  -4   8 -12    3.87    1.39
   4   8  12    1.96    1.44
   4   8  12   -1.35    1.16
  -4   8 -12    2.93    1.36
  -4  -8 -13    0.51    1.04
  -4   8 -13   -1.33    1.00
  -4   8 -13    0.62    1.11
   4   8  13   -0.12    1.19
   4   8  14   -0.27    1.00
  -4   8 -14    1.18    0.95
  -4  -8 -14   -0.97    0.90
   4   8  14    0.20    0.90
  -4   8 -14    0.15    0.83
   4  10  -4   -1.10    0.82
   4  10  -3   11.68    1.26
  -4  10   1    0.41    0.82
  -4  10   0    0.67    0.83
  -4  10  -1    6.78    1.22
  -4  10  -2    3.00    0.99
  -4  10  -3    2.22    1.01
   5  -1 -25   22.43    2.05
   5  -1 -25   22.84    2.08
   5  -1 -24   48.91    3.50
   5  -1 -24   48.66    3.48
   5  -1 -23   15.71    2.64
   5   1 -23   10.39    1.69
   5   1 -23   12.89    2.30
   5  -1 -23   12.42    2.40
   5   1 -22    9.30    2.04
   5  -1 -22   13.62    2.63
   5   1 -22   10.77    2.42
   5  -1 -22   11.57    2.58
   5  -1 -22    7.90    2.39
   5   1 -22   11.17    2.62
   5   1 -21   76.95    5.91
   5  -1 -21   72.87    5.97
   5  -1 -21   68.21    5.58
   5   1 -21   70.53    4.99
   5   1 -21   72.21    5.27
   5  -1 -21   69.71    5.43
   5   1 -21   66.53    4.93
   5   1 -20    1.06    2.06
   5  -1 -20   -0.43    1.92
   5   1 -20    2.78    1.78
   5  -1 -20    0.46    1.77
   5   1 -20    0.02    1.79
   5   1 -20    1.66    1.88
   5   1 -19   71.67    6.03
   5  -1 -19   75.85    6.26
   5   1 -19   71.76    5.43
   5   1 -19   74.41    5.65
   5   1 -19   76.60    5.76
   5   1 -18    6.30    2.51
   5   1 -18    6.05    2.34
   5  -1 -18    5.68    2.40
   5   1 -18    7.54    2.40
   5   1 -17    7.75    2.56
   5  -1 -17   10.48    2.80
   5   1 -17    8.80    2.48
   5   1 -17    5.01    4.52
   5  -1 -17   17.09    5.09
   5  -1 -16   18.12    3.22
   5   1 -16   16.28    2.87
   5   1 -16   15.87    2.69
   5  -1 -16   10.80    4.88
   5   1 -16   25.56    7.55
   5   1 -15   36.99    6.97
   5  -1 -15   36.09    3.91
   5   1 -15   37.79    4.01
   5  -1 -15   34.14    7.94
   5   1 -15   28.89    7.99
   5   1 -14   12.13    4.36
   5   1 -14   13.15    5.81
   5  -1 -14    8.14    4.76
   5  -1 -13   23.05    4.40
   5   1 -13   23.73    5.40
   5   1 -13   22.64    4.63
   5   1 -13   27.95    7.21
   5  -1 -13   32.77    7.12
   5  -1 -12    5.06    2.62
   5   1 -12    6.82    3.46
   5   1 -12    9.56    3.33
   5  -1 -12   10.76    2.81
   5  -1 -12    6.33    3.42
   5   1 -12    7.93    4.39
   5  -1 -11  129.83    9.28
   5   1 -11  131.20   10.07
   5   1 -11  125.02   11.23
   5  -1 -11  141.74   12.17
   5   1 -11  134.47   12.94
   5   1 -10  319.30   17.04
   5  -1 -10  314.85   11.50
   5   1 -10  349.47   15.24
   5  -1 -10  349.20   17.89
   5  -1 -10  339.43   17.46
   5   1 -10  340.07   19.04
   5  -1  -9   97.05    6.21
   5   1  -9  104.94    9.60
   5   1  -9   89.89    5.13
   5  -1  -9  118.24    9.95
   5   1  -9   93.06    7.38
   5  -1  -9  107.28    9.27
   5   1  -9   99.67    9.90
   5   1  -8  154.05    7.64
   5  -1  -8  147.57    7.31
   5   1  -8  151.61   10.66
   5  -1  -8  173.56   11.42
   5   1  -8  158.82    7.16
   5   1  -8  159.09    8.97
   5   1  -8  155.61   11.57
   5   1  -7  285.45   10.18
   5   1  -7  298.93   14.22
   5  -1  -7  287.41    9.57
   5  -1  -7  325.50   14.55
   5   1  -7  302.74   10.19
   5   1  -7  284.24   11.05
   5   1  -7  310.64   14.88
   5   1  -6  392.75   11.70
   5   1  -6  425.19   16.07
   5  -1  -6  424.39   11.16
   5  -1  -6  431.91   15.59
   5   1  -6  405.30   11.92
   5   1  -6  407.25   12.21
   5   1  -6  430.06   16.25
   5   1  -5  318.89   10.46
   5  -1  -5  323.35   12.90
   5   1  -5  302.46    9.73
   5   1  -5  284.55    9.77
   5   1  -5  344.08   13.71
   5  -1  -4    2.74    1.79
   5   1  -4    1.87    1.80
  -5   1   4    2.09    2.05
   5   1  -4    1.29    1.62
   5   1  -4    2.20    1.45
   5   1  -3 8458.16   53.75
   5   1  -3 8429.50   43.92
   5   1  -2 2067.10   26.29
  -5   1   2 2120.75   29.50
  -5   1   2 2102.80   12.53
   5   1  -1 3058.16   32.27
  -5   1   1 3137.14   35.30
  -5  -1   0  474.99   13.53
   5   1   0  479.50   13.24
  -5   1   0  502.18   14.22
  -5  -1  -1    5.31    2.69
   5   1   1    9.05    2.85
  -5   1  -1    5.35    1.25
  -5   1  -1    6.75    1.77
  -5   1  -2  314.85    8.30
  -5   1  -2  314.45   10.25
  -5  -1  -2  333.08   13.05
  -5   1  -2  331.54    9.66
   5  -1   2  318.54    8.17
   5  -1   3   23.86    2.26
  -5   1  -3   20.27    3.19
  -5  -1  -3   20.64    3.93
  -5   1  -3   21.14    2.95
  -5   1  -3   19.53    3.88
  -5   1  -3   21.59    2.80
  -5  -1  -3   20.99    3.98
  -5  -1  -4 1307.10   29.11
  -5   1  -4 1219.79   22.11
  -5   1  -4 1340.18   27.97
  -5   1  -4 1263.90   22.35
   5  -1   4 1255.34   13.98
  -5   1  -4 1275.42   24.56
  -5  -1  -5   60.90    6.76
   5  -1   5   60.28    3.61
  -5   1  -5   59.04    5.58
  -5   1  -5   58.75    6.31
  -5   1  -5   61.68    5.48
  -5   1  -5   55.10    3.23
  -5   1  -5   57.83    5.89
  -5   1  -6   56.00    5.02
   5  -1   6   33.85    2.25
  -5  -1  -6   46.33    6.06
  -5   1  -6   49.28    5.79
  -5   1  -6   55.87    6.37
  -5   1  -6   48.34    3.15
  -5   1  -6   45.27    5.79
  -5  -1  -7   55.35    6.98
  -5   1  -7   53.15    5.09
  -5   1  -7   51.58    6.32
  -5   1  -7   46.75    3.86
  -5  -1  -7   46.02    6.30
  -5   1  -7   46.70    6.27
  -5   1  -7   51.29    6.60
  -5   1  -7   48.34    3.27
  -5   1  -8   34.44    5.78
  -5  -1  -8   36.56    5.79
  -5   1  -8   36.33    6.04
  -5   1  -8   35.05    4.13
  -5  -1  -8   40.44    6.37
  -5  -1  -8   34.82    5.74
  -5   1  -9   73.85    8.88
  -5  -1  -9   64.45    8.09
  -5   1  -9   64.00    8.44
  -5  -1  -9   60.87    7.58
  -5   1 -10   69.61    9.16
  -5  -1 -10   63.49    7.92
  -5   1 -10   61.26    8.62
  -5  -1 -10   61.13    8.06
  -5   1 -11    3.63    3.29
  -5   1 -11    3.78    3.69
  -5  -1 -11    2.56    2.57
  -5  -1 -11    2.83    2.55
  -5  -1 -12  395.01   20.39
  -5   1 -12  426.89   24.75
  -5  -1 -12  389.82   20.56
  -5   1 -12  414.41   23.57
  -5   1 -13  106.55   13.26
  -5   1 -13  104.64   12.70
  -5  -1 -13  114.52   12.84
  -5  -1 -13  110.27   10.72
  -5   1 -14   21.72    3.27
  -5  -1 -14   19.31    6.26
  -5  -1 -14   22.86    7.06
  -5   1 -14   25.28    7.81
  -5  -1 -14   19.78    3.11
  -5   1 -14   18.38    2.59
  -5  -1 -14   22.74    2.80
  -5   1 -14   19.47    3.03
  -5   1 -15   82.95    6.09
  -5   1 -15   68.44   12.09
  -5  -1 -15   61.93   10.90
  -5  -1 -15   76.61   11.19
  -5   1 -15   72.56    5.08
  -5  -1 -15   78.87    5.86
  -5   1 -15   72.71    5.49
  -5  -1 -15   74.36    5.02
  -5  -1 -16    2.26    3.99
  -5  -1 -16   12.09    2.58
  -5  -1 -16   15.78    5.92
  -5   1 -16    3.45    4.25
  -5   1 -16   12.55    2.80
  -5  -1 -16    9.31    2.57
  -5   1 -16   13.32    2.97
  -5  -1 -16   12.35    2.75
  -5   1 -17   -0.69    1.75
  -5  -1 -17    1.01    1.84
  -5  -1 -17    2.11    2.01
  -5   1 -17   -0.22    1.94
  -5  -1 -17    2.36    2.26
  -5   1 -18   10.28    2.62
  -5  -1 -18   12.89    3.07
  -5  -1 -18   13.83    2.65
  -5   1 -18   12.46    3.01
  -5  -1 -18   10.63    2.61
  -5  -1 -19    6.87    2.41
  -5   1 -19    4.96    2.12
  -5  -1 -19    4.24    1.93
  -5  -1 -19    7.24    2.45
  -5   1 -19    4.74    2.38
  -5   1 -20   69.17    4.51
  -5  -1 -20   69.68    5.06
  -5  -1 -20   70.23    4.55
  -5   1 -20   77.03    5.14
  -5  -1 -20   67.86    5.43
  -5  -1 -21    5.45    2.00
  -5  -1 -21    4.87    1.68
  -5   1 -21    9.25    1.86
  -5   1 -21    9.71    2.38
  -5  -1 -21    7.32    2.03
  -5   1 -21    5.06    2.03
  -5  -1 -21    6.60    2.12
  -5   1 -22   40.19    3.46
  -5   1 -22   49.45    3.93
  -5  -1 -22   51.97    4.09
  -5  -1 -22   49.42    2.81
  -5   1 -23    2.07    1.31
  -5  -1 -23    4.19    1.52
  -5  -1 -23    1.33    0.98
  -5   1 -24   -0.02    0.94
  -5  -1 -24    2.48    1.09
   5  -3 -24   -0.27    0.89
   5  -3 -24    1.23    0.92
   5  -3 -23    0.16    0.94
   5  -3 -23    0.60    1.25
   5  -3 -23    1.65    1.37
   5  -3 -22   29.27    3.14
   5  -3 -22   29.04    3.19
   5   3 -22   28.86    3.20
   5  -3 -21    4.59    1.91
   5   3 -21    3.79    1.92
   5   3 -20  127.26    6.50
   5  -3 -20  122.97    6.63
   5  -3 -20  129.89    7.29
   5   3 -20  131.81    7.54
   5   3 -19    0.60    1.89
   5  -3 -19    1.28    1.72
   5   3 -19   -0.11    1.58
   5   3 -19   -0.40    2.15
   5  -3 -19    0.80    1.64
   5   3 -19    1.55    1.88
   5   3 -18  123.47    6.42
   5   3 -18  131.49    7.96
   5   3 -18  118.35    8.24
   5  -3 -18  124.49    7.12
   5   3 -18  126.26    6.93
   5   3 -17    0.78    1.61
   5   3 -17    1.82    2.06
   5  -3 -17    0.66    1.77
   5   3 -17   -1.70    1.81
   5   3 -17    1.42    2.09
   5   3 -17   -1.88    2.21
   5   3 -16   44.70    3.91
   5   3 -16   51.27    5.02
   5  -3 -16   39.18    7.71
   5   3 -16   43.48    5.35
   5   3 -16   44.21    4.28
   5   3 -16   49.17    4.56
   5   3 -16   49.87    4.31
   5  -3 -16   43.27    4.19
   5   3 -16   62.49   10.27
   5   3 -15   13.11    2.87
   5   3 -15   17.53    3.07
   5   3 -15   13.72    3.38
   5  -3 -15   15.44    4.67
   5   3 -15   16.14    3.02
   5  -3 -15   12.85    2.45
   5   3 -15   14.44    6.09
   5   3 -14   76.80    5.57
   5   3 -14   80.29    6.43
   5   3 -14   79.15    5.19
   5  -3 -14   86.66   10.98
   5   3 -14   80.47    5.33
   5  -3 -14   73.00    4.58
   5  -3 -14   77.45   11.19
   5   3 -14   74.20   11.96
   5   3 -13   67.70    5.62
   5   3 -13   59.33    4.14
   5   3 -13   55.71    4.22
   5   3 -13   55.67    9.69
   5  -3 -13   69.65   10.37
   5   3 -13   66.81    4.82
   5  -3 -12  137.68   13.98
   5   3 -12  139.56   14.80
   5  -3 -11   95.82   11.44
   5   3 -11   84.88   11.34
   5  -3 -10   67.12    9.36
   5   3 -10   56.88    9.12
   5  -3  -9 1505.70   40.94
   5   3  -9 1457.97   42.56
   5  -3  -8 1219.00   35.70
   5   3  -8 1148.59   36.96
   5   3  -8 1136.24   28.34
   5  -3  -7   33.44    6.16
   5   3  -7   33.89    5.49
   5   3  -7   43.42    7.15
   5   3  -7   34.48    4.93
   5  -3  -6  253.60   14.74
   5   3  -6  254.46   16.18
   5   3  -6  275.35   14.04
   5   3  -6  241.31   11.83
  -5  -3   5   23.31    2.77
   5  -3  -5   25.63    4.78
   5   3  -5   34.20    5.35
   5   3  -5   21.61    4.64
   5   3  -5   28.63    4.28
   5  -3  -4 2888.99   44.44
  -5  -3   4 2829.04   33.29
   5   3  -4 2883.87   49.41
   5   3  -4 2901.44   43.38
   5   3  -4 2874.09   37.63
   5  -3  -3  312.43   13.64
  -5  -3   3  292.73   12.14
   5   3  -3  300.99   15.23
   5   3  -3  289.71   11.69
   5  -3  -2 1384.68   26.40
  -5  -3   2 1372.50   27.56
   5   3  -2 1352.40   30.63
   5  -3  -1   -0.35    1.83
  -5  -3   1   -0.66    2.22
  -5   3   1    4.46    2.49
   5   3  -1    0.92    2.32
   5  -3   0   96.28    5.73
  -5  -3   0   86.30    8.16
  -5   3   0   98.43    8.97
  -5   3   0   95.34    6.95
   5   3   0   95.25    7.77
  -5  -3  -1  158.66   11.12
  -5   3  -1  140.92   10.44
  -5   3  -1  145.30    8.88
  -5   3  -2    7.71    3.13
  -5  -3  -2   10.43    3.87
  -5   3  -2    3.72    1.81
  -5   3  -2    8.31    3.05
  -5   3  -3   36.33    5.35
  -5   3  -3   33.28    6.15
  -5  -3  -3   36.02    6.12
  -5   3  -3   32.52    5.14
  -5  -3  -4   97.18   10.15
  -5   3  -4   95.67    8.61
  -5   3  -4   96.15    9.92
  -5  -3  -4   72.38    8.77
  -5   3  -5    5.50    3.29
  -5   3  -5    8.96    3.14
  -5  -3  -5    7.29    3.53
  -5   3  -5    9.66    2.91
  -5   3  -6  193.31   10.64
  -5   3  -6  193.33   15.01
  -5   3  -6  197.23   12.94
  -5  -3  -6  186.21   15.00
  -5   3  -7   77.89   10.35
  -5   3  -7   84.32    8.99
  -5  -3  -7   72.09    9.60
  -5   3  -8   47.48    8.39
  -5   3  -8   59.86    7.96
  -5  -3  -8   48.72    8.13
  -5  -3  -9  131.36   14.12
  -5   3  -9  115.18   12.99
  -5   3  -9  130.74   11.98
  -5  -3  -9  129.10   13.65
  -5  -3 -10    2.40    2.95
  -5  -3 -10    1.58    4.10
  -5   3 -10   -0.14    3.44
  -5  -3 -11   69.89   10.85
  -5   3 -11   90.91   12.65
  -5  -3 -11   73.90   11.19
  -5   3 -12  637.27   12.44
  -5   3 -12  602.15   14.39
  -5  -3 -12  613.23   32.00
  -5  -3 -12  663.02   13.91
  -5  -3 -12  572.76   30.82
  -5   3 -12  589.31   13.84
  -5   3 -12  592.08   32.33
  -5   3 -13   28.99    3.21
  -5  -3 -13   33.59    7.78
  -5   3 -13   30.52    3.97
  -5  -3 -13   32.98    3.04
  -5   3 -13   27.47    3.66
  -5  -3 -13   37.91    4.11
  -5   3 -13   16.84    6.95
  -5   3 -14  315.54   10.00
  -5  -3 -14  286.39   21.22
  -5   3 -14  335.16   12.05
  -5  -3 -14  307.57    8.33
  -5   3 -14  319.38   11.21
  -5  -3 -14  303.26   11.02
  -5   3 -14  336.62   25.45
  -5  -3 -15   23.29    2.85
  -5   3 -15   22.38    3.74
  -5   3 -15   23.41    3.96
  -5   3 -15   22.56    3.15
  -5  -3 -15   23.89    3.69
  -5  -3 -15   27.74    6.66
  -5  -3 -16   35.77    3.46
  -5   3 -16   34.86    4.20
  -5   3 -16   32.27    4.29
  -5  -3 -16   32.02    4.26
  -5   3 -16   29.37    3.66
  -5  -3 -17    0.84    1.85
  -5   3 -17    0.80    2.01
  -5  -3 -17    0.03    1.76
  -5   3 -17    2.58    1.83
  -5  -3 -17   -0.47    2.05
  -5   3 -18    4.15    2.01
  -5  -3 -18    3.64    1.48
  -5  -3 -18    5.32    2.18
  -5  -3 -18    2.52    1.84
  -5   3 -18    5.91    2.61
  -5   3 -18    3.82    1.70
  -5   3 -19   12.18    2.42
  -5  -3 -19   12.54    2.19
  -5  -3 -19   12.70    2.58
  -5  -3 -19   11.98    2.71
  -5   3 -19   11.22    3.20
  -5   3 -19   16.28    2.34
  -5  -3 -19   11.42    2.25
  -5  -3 -20   29.01    2.63
  -5  -3 -20   39.74    3.53
  -5   3 -20   30.08    4.06
  -5  -3 -20   36.13    3.39
  -5  -3 -20   35.08    3.76
  -5   3 -21    0.36    1.58
  -5  -3 -21   -2.27    1.48
  -5  -3 -22    0.81    0.73
  -5  -3 -22    2.35    1.08
  -5  -3 -22    2.53    1.15
  -5   3 -22    0.64    1.42
   5  -5 -22   11.03    1.39
   5  -5 -21   10.79    1.37
  -5   5  21   14.83    1.94
   5   5 -21   11.12    2.02
   5  -5 -21    8.79    1.41
  -5   5  20    2.55    1.54
   5   5 -20    2.47    1.55
   5  -5 -20    1.00    1.07
  -5   5  19    1.66    1.67
   5   5 -19    2.64    1.81
   5  -5 -19    1.38    1.18
   5   5 -18    1.03    1.81
   5  -5 -18    3.08    1.55
  -5   5  17   15.66    2.50
   5   5 -17   20.03    3.31
   5  -5 -17   15.74    2.16
   5   5 -17   18.21    2.89
   5   5 -17   14.72    3.10
   5  -5 -17   15.67    2.46
   5  -5 -16   32.47    3.38
   5   5 -16   29.72    3.63
   5   5 -16   32.49    4.14
  -5   5  16   35.36    3.89
   5  -5 -16   31.94    3.32
   5   5 -16   29.92    3.88
   5   5 -15    1.32    2.12
   5   5 -15    1.89    1.85
   5  -5 -15    2.39    1.76
   5  -5 -15    1.57    1.57
   5   5 -15    3.38    1.89
  -5   5  15    0.75    1.97
   5   5 -14   53.41    4.95
   5   5 -14   46.94    4.02
   5   5 -14   55.41    4.58
  -5   5  14   47.17    4.71
   5   5 -14   52.57    4.89
   5   5 -13    3.84    2.30
  -5   5  13   -0.87    2.31
   5   5 -13    3.35    2.03
   5   5 -13    2.68    2.80
   5   5 -13    1.50    1.83
   5   5 -13   -0.25    1.93
  -5   5  12   11.83    3.05
  -5   5  12   21.53    2.94
   5   5 -12   20.24    3.12
   5   5 -12   12.54    5.09
   5  -5 -12   19.29    5.63
   5   5 -12   23.67    3.29
   5   5 -12   22.10    4.33
   5   5 -12   18.44    2.82
   5   5 -12   18.58    3.14
   5   5 -11   15.23    2.76
  -5   5  11   10.51    2.45
   5   5 -11   19.91    6.47
  -5   5  11   15.10    3.22
   5  -5 -11   14.26    5.23
   5   5 -11   15.42    2.86
   5   5 -11   22.15    4.20
   5   5 -11   15.28    2.71
   5   5 -11   12.31    2.78
   5   5 -10  837.28   16.91
  -5   5  10  759.19   15.39
   5  -5 -10  728.98   32.82
  -5   5  10  750.68   17.52
   5   5 -10  750.07   14.49
   5   5 -10  713.82   35.89
   5   5 -10  831.73   15.88
   5   5  -9  214.96    8.39
  -5   5   9  220.32    8.54
   5  -5  -9  228.09   17.83
   5   5  -9  184.09   14.04
  -5   5   9  232.74    9.60
   5   5  -9  227.48    7.44
   5   5  -9  222.10   19.35
   5   5  -9  218.37    8.16
  -5   5   8  279.29    9.25
   5   5  -8  311.90    9.56
   5   5  -8  254.57   15.99
   5   5  -8  267.25   20.58
   5  -5  -8  255.70   18.50
  -5   5   8  288.67   10.31
   5   5  -8  281.73    9.02
   5   5  -7  107.73   12.79
   5   5  -7   96.51   11.23
   5   5  -7   96.04    9.80
   5  -5  -7   99.06   11.24
   5   5  -6   36.42    7.69
   5   5  -6   32.24    6.67
   5   5  -6   32.89    6.16
   5  -5  -6   31.12    6.02
   5   5  -5    5.23    3.51
   5   5  -5    7.93    3.66
   5   5  -5    5.78    3.36
   5  -5  -5    0.45    2.26
   5   5  -4   33.73    6.78
   5   5  -4   40.19    7.30
   5   5  -4   41.71    6.60
   5  -5  -4   32.62    5.75
   5   5  -3   12.54    4.54
   5   5  -3   12.21    4.13
  -5   5   3   13.83    3.74
   5   5  -3   18.23    4.63
   5  -5  -3    9.90    2.70
  -5   5   2   18.57    5.65
  -5  -5   2   11.60    3.24
   5   5  -2   22.15    4.61
   5   5  -2   18.72    4.70
  -5   5   2   23.02    5.03
  -5   5   1    8.43    3.35
   5   5  -1    3.74    1.75
  -5  -5   1    6.04    3.56
  -5   5   1    5.18    3.40
  -5   5   0    2.67    2.37
  -5  -5   0    2.71    2.39
  -5   5  -1   87.99   10.88
  -5  -5  -1  118.70   12.04
  -5   5  -1  108.76   10.28
  -5   5  -1  106.27   11.26
  -5   5  -2  212.68   15.87
  -5  -5  -2  224.95   17.12
  -5   5  -2  240.08   16.86
  -5   5  -2  221.40   14.87
  -5   5  -3   15.11    4.82
  -5  -5  -3   11.34    4.34
  -5   5  -3   11.75    4.85
  -5   5  -4  401.64   22.12
  -5  -5  -4  407.01   24.18
  -5  -5  -5   42.43    8.44
  -5   5  -5   43.32    7.75
  -5   5  -6   78.97   10.33
  -5  -5  -6   50.39    9.65
  -5  -5  -6   79.51   11.94
  -5   5  -7   10.40    4.79
  -5   5  -7   15.31    2.66
  -5  -5  -7   15.65    2.55
  -5  -5  -7    6.28    3.70
  -5  -5  -7    7.33    4.37
   5   5   7   16.33    3.06
  -5   5  -8  217.81   17.13
  -5   5  -8  220.63    8.37
   5   5   8  203.84    8.72
  -5   5  -8  212.57    8.50
  -5  -5  -8  200.61   18.95
  -5   5  -8  194.80    7.76
  -5  -5  -8  216.92    8.17
   5   5   8  198.81    7.17
  -5   5  -8  201.15    8.00
  -5   5  -8  216.55    8.83
  -5  -5  -8  189.24   18.93
  -5  -5  -9   53.25    4.31
  -5  -5  -9   52.40   10.52
  -5   5  -9   53.40    4.61
  -5   5  -9   52.62    4.90
  -5  -5  -9   49.68   10.40
   5   5   9   49.15    3.73
  -5   5  -9   50.02    4.25
  -5   5  -9   51.54    4.53
  -5   5  -9   43.67    7.96
   5   5   9   44.80    4.40
  -5   5 -10   23.24    6.38
  -5   5 -10   18.76    2.78
  -5   5 -10   21.72    3.22
  -5   5 -10   26.24    3.22
  -5   5 -10   28.99    3.52
  -5  -5 -10   24.91    3.20
  -5   5 -10   21.62    2.71
  -5   5 -10   24.87    3.80
   5   5  10   21.15    3.37
   5   5  10   21.29    2.48
  -5  -5 -10   15.74    6.60
  -5   5 -11   21.68    4.07
  -5   5 -11   18.41    2.94
  -5   5 -11   21.07    3.43
  -5   5 -11   19.40    3.10
   5   5  11   22.94    3.61
  -5   5 -11   23.32    3.00
  -5  -5 -11   21.46    3.12
   5   5  12   63.84    5.23
  -5   5 -12   71.70    5.81
  -5  -5 -12   64.57    4.93
  -5   5 -12   82.46    5.97
  -5   5 -12   65.42    6.24
   5   5  13    3.49    2.20
  -5   5 -13    4.71    2.17
  -5   5 -13    3.43    2.39
  -5  -5 -13    3.84    1.96
  -5   5 -13    3.30    2.47
  -5   5 -13    3.31    2.05
  -5   5 -14   22.32    3.59
  -5   5 -14   21.15    4.07
  -5   5 -14   22.66    3.34
   5   5  14   22.93    3.34
  -5  -5 -14   22.53    3.06
  -5   5 -14   20.83    3.40
  -5  -5 -14   22.74    3.03
  -5   5 -15   12.73    2.97
  -5   5 -15   10.30    2.48
  -5   5 -15   12.29    3.26
   5   5  15   13.42    2.72
  -5  -5 -15   10.24    2.15
  -5  -5 -15   15.06    2.55
  -5   5 -15   13.12    2.90
  -5   5 -16    4.75    2.21
  -5  -5 -16    3.57    1.63
  -5  -5 -16    6.05    2.12
  -5   5 -16    4.02    1.84
  -5   5 -16    7.27    2.90
   5   5  16    1.94    1.57
  -5  -5 -17    2.98    1.74
   5   5  17    3.76    1.58
  -5  -5 -17    3.21    1.39
  -5   5 -17    4.15    2.00
  -5   5 -17    2.12    1.66
  -5   5 -17    5.56    2.36
  -5   5 -18   16.92    2.67
  -5   5 -18   17.67    3.27
  -5  -5 -18   19.43    2.55
  -5   5 -19    8.82    1.99
  -5  -5 -19    5.99    1.66
  -5   5 -19    5.16    2.01
  -5  -5 -20   57.01    3.09
  -5   5 -20   53.54    3.97
  -5  -5 -21    9.10    1.21
  -5  -5 -21   11.02    1.14
  -5   7  18   23.84    2.17
  -5   7  17    1.39    1.38
   5   7 -17    1.32    1.11
   5  -7 -17    1.19    0.88
   5   7 -16   17.27    2.21
   5  -7 -16   16.29    2.05
  -5   7  16   14.04    1.90
  -5   7  16   18.06    2.57
  -5   7  15    3.56    1.89
   5   7 -15    5.78    1.80
   5   7 -15    1.79    1.36
   5  -7 -15    5.15    1.60
   5   7 -15   -0.10    1.42
  -5   7  15    3.14    1.42
   5   7 -14   14.45    2.29
   5   7 -14   17.73    2.33
   5  -7 -14   11.06    2.21
  -5   7  14   12.44    2.63
   5   7 -14   12.36    2.46
   5   7 -14   16.59    2.61
   5   7 -13   25.97    3.30
   5   7 -13   22.61    2.66
  -5   7  13   20.72    3.26
   5   7 -13   25.07    2.80
   5  -7 -13   22.05    2.93
   5   7 -13   21.53    2.92
   5   7 -13   24.09    2.98
   5   7 -13   22.35    2.73
   5   7 -12    4.27    1.96
  -5   7  12    2.15    2.04
   5   7 -12    0.01    1.51
   5  -7 -12    4.53    1.94
   5   7 -12    3.84    1.92
  -5   7  12    3.45    2.12
   5   7 -12   -1.07    1.65
   5   7 -11    1.32    1.46
   5   7 -11    0.12    1.84
   5   7 -11    1.21    1.92
   5  -7 -11   -0.02    1.58
  -5   7  11   -0.79    2.04
  -5   7  11    3.83    2.42
   5   7 -10   12.93    2.38
  -5   7  10   13.20    2.92
   5   7 -10   13.92    2.84
   5   7 -10   15.21    3.14
  -5   7  10    9.44    2.86
  -5   7  10   20.78    3.80
  -5   7   9    1.43    1.96
   5   7  -9    2.02    1.84
  -5   7   9   -0.45    2.25
   5   7  -9    4.57    1.79
   5   7  -9    0.74    2.04
  -5   7   9    2.84    2.42
  -5   7   8   19.60    3.60
  -5   7   8   16.44    2.66
  -5   7   8   20.57    3.51
   5   7  -8   17.80    3.09
   5   7  -8   18.49    3.22
  -5   7   8   17.29    3.27
  -5   7   7    7.42    2.70
  -5   7   7    9.26    2.45
   5   7  -7    7.48    2.30
  -5   7   7    9.91    2.86
   5   7  -7    9.33    2.80
  -5   7   7   10.03    2.81
  -5   7   6   17.25    3.60
   5   7  -6   17.70    3.02
  -5   7   6   23.15    3.75
  -5   7   6   20.04    3.16
  -5   7   6   19.00    3.23
   5   7  -6   20.13    3.42
   5   7  -5    2.17    2.02
   5   7  -5    1.40    1.79
  -5   7   5    1.63    2.10
  -5   7   5    2.66    2.43
  -5   7   5    0.31    2.23
  -5   7   4   47.64    4.29
   5   7  -4   46.80    4.73
  -5   7   4   48.14    5.14
  -5   7   4   44.98    5.08
  -5   7   4   50.41    4.39
   5   7  -3   83.28    5.24
   5   7  -3   85.02    6.19
  -5   7   3   80.94    5.88
  -5   7   3   86.35    6.51
   5   7  -3   84.66    6.60
  -5   7   3   82.78    6.59
   5   7  -2   68.00    5.05
   5   7  -2   74.76    5.89
  -5   7   2   71.91    5.64
   5   7  -2   71.40    6.19
  -5   7   2   72.08    6.15
  -5   7   2   70.69    6.05
   5   7  -1   70.86    5.41
   5   7  -1   77.21    5.98
  -5   7   1   77.54    6.00
  -5   7   1   81.45    6.45
   5   7  -1   79.64    6.39
  -5   7   1   86.23    6.48
   5   7   0   16.47    3.18
   5   7   0   14.96    3.20
  -5   7   0   12.50    2.83
  -5   7   0   17.86    3.43
   5   7   0   12.50    3.13
  -5   7   0   17.95    3.64
  -5   7   0   18.08    3.59
  -5   7  -1   20.44    3.60
   5   7   1   22.38    3.71
   5   7   1   17.11    3.27
  -5   7  -1   15.42    2.86
   5   7   1   21.17    3.55
  -5   7  -1   20.93    3.59
  -5  -7  -1   25.10    2.75
  -5   7  -1   18.87    3.50
  -5  -7  -2   27.81    3.26
  -5   7  -2   32.78    4.62
   5   7   2   33.07    4.34
  -5   7  -2   28.45    3.27
   5   7   2   30.36    3.96
  -5   7  -2   30.12    4.25
  -5   7  -2   25.14    3.54
  -5   7  -2   33.93    4.15
  -5   7  -3   22.10    3.94
   5   7   3   18.54    3.45
  -5   7  -3   22.25    3.90
   5   7   3   20.03    3.70
  -5   7  -3   20.11    3.16
  -5  -7  -3   24.04    3.14
  -5   7  -4   68.64    5.31
  -5   7  -4   67.17    5.90
  -5   7  -4   71.92    6.28
   5   7   4   65.65    5.58
  -5  -7  -4   75.86    5.16
  -5   7  -4   61.97    6.04
   5   7   4   73.91    5.81
  -5   7  -5    6.00    2.54
  -5   7  -5    4.82    2.52
   5   7   5    7.69    2.48
  -5   7  -5   10.45    3.23
   5   7   5    5.38    2.65
  -5   7  -5    6.29    2.28
  -5  -7  -5    9.31    2.46
  -5   7  -6    3.09    2.18
  -5   7  -6    1.81    2.06
   5   7   6   -1.58    2.18
  -5   7  -6    0.12    1.99
   5   7   6    1.01    2.26
  -5  -7  -6   -0.59    1.70
  -5   7  -6   -1.92    2.02
  -5   7  -7   54.29    5.61
  -5   7  -7   51.19    4.56
  -5   7  -7   53.42    5.07
  -5   7  -7   52.76    5.21
  -5  -7  -7   50.94    4.61
   5   7   7   58.70    4.94
   5   7   7   60.90    5.54
  -5   7  -7   56.26    4.86
  -5  -7  -8   18.71    3.05
  -5   7  -8   12.74    2.92
  -5   7  -8   18.48    3.15
   5   7   8   17.53    3.01
  -5   7  -8   13.09    2.84
   5   7   8   19.94    3.62
  -5   7  -8   18.86    3.61
  -5  -7  -9    0.46    1.56
  -5   7  -9    0.08    1.73
   5   7   9    0.49    1.72
   5   7   9    1.08    1.95
  -5   7  -9    2.40    2.13
  -5   7  -9   -1.14    2.09
  -5  -7 -10    4.33    1.86
   5   7  10    4.30    2.60
   5   7  10    3.16    1.92
  -5   7 -10    0.87    1.69
  -5   7 -10    2.42    2.04
  -5   7 -11    0.82    1.84
   5   7  11    0.33    1.89
   5   7  11    0.70    1.39
  -5  -7 -11    0.90    1.46
  -5   7 -12   12.70    2.43
  -5   7 -12   11.74    2.46
   5   7  12   10.53    2.47
  -5  -7 -12   10.80    2.26
   5   7  12   11.19    1.94
  -5  -7 -13    0.69    0.99
   5   7  13    0.60    1.62
  -5   7 -13    0.15    1.38
  -5  -7 -13    1.39    1.42
  -5   7 -13    0.88    1.52
  -5  -7 -14    2.89    1.02
   5   7  14    3.13    1.63
  -5   7 -14    4.22    1.76
  -5  -7 -14    2.46    1.43
  -5   7 -14    2.46    1.38
  -5  -7 -15    2.91    0.87
   5   7  15    3.39    1.48
  -5   7 -15    5.66    1.69
  -5  -7 -15    4.27    1.36
  -5   7 -15    7.26    1.62
  -5  -7 -16    0.76    0.69
  -5   7 -16    1.53    1.02
  -5   7 -16   -0.03    1.10
  -5  -7 -16    0.86    0.92
   5   7  16    0.88    1.04
  -5   7 -17    2.11    1.04
   5  -9 -12   13.07    1.30
   5  -9 -11    7.30    1.26
   5   9 -11    7.64    1.30
  -5   9  11    9.79    1.51
  -5   9  10    7.77    1.16
   5   9 -10    5.75    1.09
   5  -9 -10    6.99    1.33
   5   9 -10    8.25    1.53
   5   9 -10    9.13    1.29
  -5   9  10    5.45    1.44
  -5   9   9   10.88    1.41
   5  -9  -9   11.21    1.65
  -5   9   9    9.22    1.08
   5   9  -9   13.00    1.94
   5   9  -9   11.26    1.54
  -5   9   9   12.06    1.98
  -5   9   8    2.29    0.99
   5   9  -8    1.61    1.12
  -5   9   8    0.11    1.32
   5   9  -8    1.11    1.30
  -5   9   8    0.46    0.81
   5  -9  -8    0.41    1.03
   5   9  -7    3.61    1.32
  -5   9   7    2.83    1.49
   5  -9  -7    2.38    1.23
  -5   9   7    0.65    0.97
   5   9  -7    2.43    1.61
   5   9  -6    0.07    1.17
  -5   9   6    0.22    1.42
   5  -9  -6   -0.44    1.16
   5   9  -6    0.83    1.47
  -5   9   6    1.00    1.10
   5   9  -5    3.41    1.39
  -5   9   5    3.43    1.63
  -5   9   5    1.24    1.28
   5  -9  -5    2.81    1.26
   5   9  -5    3.62    1.74
  -5   9   5    3.55    1.50
   5   9  -4   15.11    2.11
  -5   9   4   18.54    2.67
  -5   9   4   13.79    2.32
   5  -9  -4   13.32    1.78
  -5   9   4   13.71    2.02
   5   9  -4   14.98    2.44
   5   9  -3   -1.71    1.40
  -5   9   3   -0.55    1.31
   5  -9  -3    1.48    0.92
   5   9  -3   -2.35    1.67
  -5   9   3   -0.40    1.44
  -5   9   3   -0.23    1.43
   5   9  -2   15.88    2.07
  -5   9   2   16.18    2.25
  -5   9   2   18.18    2.82
   5   9  -2   12.76    2.20
  -5   9   2   18.11    2.49
   5   9  -1    1.87    1.33
   5   9  -1   -0.19    1.39
  -5   9   1    3.86    1.78
  -5   9   1    4.31    2.00
  -5   9   1    0.75    1.39
   5   9   0    1.73    1.36
  -5   9   0    2.49    1.50
   5   9   0    4.65    1.60
   5   9   0    0.84    1.30
  -5   9   0    3.27    1.47
  -5   9   0    4.49    2.01
   5   9   1    1.77    1.31
  -5   9  -1    0.62    1.30
   5   9   1    4.13    1.55
   5   9   1    4.14    1.39
  -5   9  -1    2.59    1.26
  -5   9  -1    3.42    1.93
   5   9   2    1.18    1.48
   5   9   2    2.18    1.23
  -5   9  -2    1.09    1.76
   5   9   2   -0.03    1.09
  -5   9  -2    3.74    1.63
  -5   9  -3   -0.01    1.43
   5   9   3   -1.60    1.64
   5   9   3    1.91    1.07
  -5   9  -3   -1.27    1.64
   5   9   3    0.00    1.59
   5   9   4    1.03    1.66
  -5   9  -4    1.34    1.51
   5   9   4    1.01    1.45
  -5   9  -4    0.78    1.26
  -5  -9  -4    0.92    0.96
   5   9   5   13.70    2.22
  -5  -9  -5   14.52    1.70
  -5   9  -5   15.13    2.52
   5   9   5   16.65    2.46
  -5   9  -6    0.36    1.32
   5   9   6    1.78    1.50
  -5  -9  -6    0.14    0.94
   5   9   6   -1.12    1.43
  -5   9  -7    9.32    1.66
  -5  -9  -7    7.60    1.39
   5   9   7    6.43    1.63
  -5   9  -8   -0.79    1.09
  -5   9  -8    1.93    1.10
   5   9   8    1.20    1.26
  -5  -9  -8   -0.55    0.90
  -5   9  -9    4.15    1.02
  -5  -9  -9    4.94    1.10
  -5   9  -9    4.43    1.16
   5   9   9    6.78    1.44
  -5  -9 -10    0.27    0.66
  -5   9 -10   -0.24    0.85
   5   9  10    0.67    0.94
   6   0 -25    0.93    1.00
   6   0 -25   -0.99    0.88
   6   0 -24    3.48    1.55
   6   0 -24    3.39    1.28
   6   0 -23    0.08    1.63
   6   0 -23   -1.30    1.70
   6   0 -23   -1.20    1.46
   6   0 -22    3.58    1.94
   6   0 -22    3.97    2.01
   6   0 -22    3.03    1.76
   6   0 -21   -0.77    2.07
   6   0 -21   -0.03    1.83
   6   0 -21   -1.14    1.84
   6   0 -20    0.84    1.96
   6   0 -20   -2.43    2.06
   6   0 -19    0.81    2.05
   6   0 -18    4.33    2.41
   6   0 -17    7.04    4.77
   6   0 -17    0.46    1.94
   6   0 -16    5.69    3.81
   6   0 -16   13.14    2.95
   6   0 -15    3.92    4.07
   6   0 -15   -1.08    1.67
   6   0 -14   86.65   11.64
   6   0 -13    3.90    2.51
   6   0 -13    1.83    2.37
   6   0 -12   75.21    8.13
   6   0 -12   72.91    9.59
   6   0 -11    0.86    1.80
   6   0 -11    1.77    3.31
   6   0 -11    2.29    2.00
   6   0 -11    1.67    1.73
   6   0 -10  487.28   15.04
   6   0 -10  518.44   21.90
   6   0 -10  503.84   16.08
   6   0 -10  525.26   19.36
   6   0  -9   -1.17    2.05
   6   0  -9    1.78    1.67
   6   0  -9   -3.87    1.69
   6   0  -9    0.00    1.70
  -6   0   9    2.85    1.63
   6   0  -8  172.95    7.45
   6   0  -8  181.35   11.40
   6   0  -8  186.79   10.53
  -6   0   8  174.26    8.08
   6   0  -8  183.72    9.22
   6   0  -7   -0.24    1.13
   6   0  -7    0.03    1.51
  -6   0   7    0.82    1.34
   6   0  -7    0.99    1.56
   6   0  -7    0.26    1.71
  -6   0   6   55.46    4.74
   6   0  -6   52.70    4.83
   6   0  -6   51.96    5.13
   6   0  -5   -0.06    1.41
  -6   0   5   -0.15    1.29
   6   0  -5   -0.59    0.80
   6   0  -5    0.85    1.53
   6   0  -4 1154.83   19.98
   6   0  -4 1210.01   19.46
   6   0  -3    1.08    1.63
   6   0  -2  939.81   16.91
   6   0  -2  866.24    5.80
   6   0  -1   -0.09    1.57
   6   0   0  957.46   16.55
   6   0   1    0.86    1.52
  -6   0  -2  221.83   11.79
   6   0   2  210.50    8.24
   6   0   3    0.25    1.38
  -6   0  -3    0.62    2.21
  -6   0  -4 1172.85   27.90
   6   0   4 1131.04   19.32
  -6   0  -5    0.16    1.83
  -6   0  -5   -0.85    2.05
  -6   0  -6  510.01   20.21
  -6   0  -6  506.74   18.50
  -6   0  -7   -0.21    2.13
  -6   0  -8 3385.07   47.72
  -6   0  -8 3451.95   51.38
  -6   0  -8 3435.71   46.69
  -6   0  -9   -1.19    3.21
  -6   0  -9   -0.40    1.68
  -6   0  -9    0.44    1.75
  -6   0  -9    1.30    2.48
  -6   0 -10 1131.62   28.09
  -6   0 -10 1091.86   27.02
  -6   0 -11    0.70    3.01
  -6   0 -11    0.64    2.98
  -6   0 -12  429.09   23.85
  -6   0 -12  407.28   23.80
  -6   0 -13    2.20    3.59
  -6   0 -13   -0.23    2.71
  -6   0 -14   32.33    7.52
  -6   0 -14   35.85    8.32
  -6   0 -14   40.11    3.38
  -6   0 -14   39.91    3.78
  -6   0 -14   29.21    3.41
  -6   0 -15   -1.40    1.73
  -6   0 -15   -0.43    2.01
  -6   0 -15    0.77    1.84
  -6   0 -16   10.29    2.19
  -6   0 -16   17.11    4.81
  -6   0 -16   20.91    7.23
  -6   0 -16   14.24    2.79
  -6   0 -16   11.69    2.83
  -6   0 -17    1.72    2.02
  -6   0 -17   -1.21    1.88
  -6   0 -17   -1.83    2.08
  -6   0 -17   -1.14    1.86
  -6   0 -18    9.18    2.64
  -6   0 -18    7.56    2.48
  -6   0 -18   11.24    2.24
  -6   0 -19   -1.45    1.87
  -6   0 -19    1.28    1.84
  -6   0 -19    0.55    1.53
  -6   0 -20   32.19    3.68
  -6   0 -20   30.01    3.57
  -6   0 -20   28.26    2.68
  -6   0 -21    0.78    1.45
  -6   0 -21    0.29    1.44
  -6   0 -21   -1.48    1.85
  -6   0 -22   29.62    3.16
  -6   0 -22   27.52    2.50
  -6   0 -23   -0.49    1.20
  -6   0 -23   -1.77    0.90
  -6   0 -24    6.15    1.25
   6  -2 -25    0.89    0.88
   6  -2 -25   -0.19    0.86
   6  -2 -24   21.81    2.41
   6  -2 -24   22.73    2.41
   6  -2 -23    3.90    1.63
   6  -2 -23    4.74    1.75
   6   2 -22    0.96    1.45
   6  -2 -22    1.19    1.62
   6  -2 -22    1.03    1.55
   6   2 -22    0.57    1.38
   6  -2 -22    3.01    1.86
   6   2 -22    2.67    1.54
   6  -2 -21   40.55    4.21
   6   2 -21   39.82    4.14
   6  -2 -21   34.12    3.98
   6   2 -21   35.37    3.83
   6   2 -21   38.59    3.69
   6  -2 -20   35.93    4.18
   6   2 -20   33.49    4.02
   6  -2 -20   32.16    4.02
   6   2 -20   39.92    3.99
   6   2 -20   33.86    4.05
   6  -2 -19   11.25    2.95
   6   2 -19   12.27    2.98
   6   2 -19   10.22    2.71
   6   2 -19   10.06    2.53
   6   2 -19   12.30    3.14
   6   2 -18   68.85    5.77
   6  -2 -18   63.25    5.55
   6   2 -18   67.18    5.78
   6   2 -18   63.22    5.71
   6   2 -18   63.75    4.99
   6   2 -17   10.59    2.63
   6   2 -17   11.04    2.95
   6   2 -17   12.34    2.85
   6  -2 -17    7.05    2.51
   6  -2 -16    8.84    4.15
   6   2 -16   18.27    2.79
   6  -2 -16   22.58    3.51
   6   2 -16   15.32    3.12
   6   2 -16   17.07    3.08
   6   2 -15   11.67    2.82
   6  -2 -15    9.03    4.22
   6   2 -15   10.57    2.38
   6   2 -15   10.51    2.37
   6  -2 -15    9.27    2.46
   6   2 -15   16.97    5.56
   6   2 -15    5.72    1.50
   6   2 -15   10.17    2.46
   6  -2 -14   12.03    5.06
   6  -2 -14   14.82    2.69
   6   2 -14   14.76    2.40
   6   2 -14   14.54    2.71
   6   2 -14    8.97    4.38
   6  -2 -13   25.62    6.13
   6   2 -13    9.32    3.84
   6  -2 -12  501.60   25.34
   6  -2 -12  452.24   22.80
   6   2 -12  431.60   20.02
   6   2 -12  461.76   24.52
   6   2 -11  229.16   14.15
   6  -2 -11  256.85   17.37
   6   2 -11  242.90   17.44
   6   2 -10   73.08    7.81
   6  -2 -10   75.81    9.24
   6   2 -10   78.77   10.00
   6  -2  -9  427.32   20.39
   6   2  -9  413.99   21.00
   6  -2  -8  763.21   25.88
   6   2  -8  734.98   26.71
   6  -2  -7   14.30    3.88
   6   2  -7   10.64    3.62
   6   2  -6  302.39   10.92
   6  -2  -6  327.81   15.32
   6   2  -6  313.49   12.44
   6   2  -6  326.05   16.42
  -6  -2   5   29.67    1.90
   6   2  -5   33.01    3.61
   6   2  -5   32.34    4.20
   6   2  -5   28.27    5.09
   6  -2  -5   37.51    5.19
   6  -2  -4    1.37    1.70
   6   2  -4   -0.45    2.23
   6   2  -4    2.04    1.41
   6   2  -4    2.48    1.80
  -6  -2   4    1.54    1.05
  -6  -2   3  232.52    7.72
   6   2  -3  224.07    7.77
   6  -2  -3  248.11   11.22
  -6  -2   2   12.56    2.33
   6  -2  -2   14.37    2.66
  -6   2   2   14.02    2.14
  -6   2   2   12.75    3.52
   6   2  -2   12.98    2.07
  -6   2   1   81.80    4.68
  -6   2   1   84.03    7.64
  -6  -2   1   77.28    5.71
  -6   2   0  698.78   14.35
  -6   2   0  697.37   20.99
  -6  -2   0  710.53   21.43
  -6   2  -1   -0.63    2.15
  -6   2  -1    1.39    2.27
  -6  -2  -1    0.12    1.92
  -6   2  -2  613.54   17.01
  -6   2  -2  583.11   18.61
  -6  -2  -2  596.48   21.28
  -6   2  -3    1.55    1.68
  -6   2  -3    0.55    1.69
  -6  -2  -3   -0.56    2.07
   6  -2   4  210.03    7.15
  -6   2  -4  210.50   12.55
  -6   2  -4  214.09   12.79
  -6   2  -4  222.78   11.10
  -6  -2  -4  216.60   13.81
  -6   2  -5    8.37    2.97
   6  -2   5    6.30    1.19
  -6  -2  -5    9.34    3.84
  -6   2  -5    8.04    2.82
  -6   2  -5    5.44    2.79
  -6   2  -5    7.55    2.69
  -6  -2  -6 1163.63   34.23
  -6   2  -6 1055.35   18.81
  -6   2  -6 1158.67   29.44
  -6   2  -6 1138.82   32.10
  -6   2  -6 1133.35   27.92
  -6   2  -6 1059.78   27.52
  -6  -2  -7 1164.23   35.69
  -6   2  -7 1162.25   29.76
  -6   2  -7 1122.78   33.76
  -6   2  -7 1156.99   30.04
  -6  -2  -7 1059.14   34.14
  -6   2  -7 1022.29   28.85
  -6   2  -8   -0.80    2.88
  -6  -2  -8    4.02    3.05
  -6   2  -9  209.42   16.29
  -6  -2  -9  174.43   15.21
  -6  -2  -9  187.30   15.21
  -6   2  -9  204.38   15.19
  -6   2 -10  122.74   13.52
  -6  -2 -10  115.85   12.87
  -6  -2 -10  121.12   12.60
  -6   2 -10  114.81   12.20
  -6  -2 -11    5.93    4.17
  -6  -2 -11   11.36    4.63
  -6   2 -11   13.80    5.11
  -6   2 -11   16.23    5.71
  -6  -2 -12   -1.11    2.20
  -6   2 -12   -7.18    4.13
  -6   2 -12   -2.04    2.98
  -6  -2 -12  -10.57    4.24
  -6   2 -13    4.49    1.82
  -6   2 -13    1.95    1.77
  -6   2 -13    1.78    1.72
  -6   2 -13    0.14    1.48
  -6  -2 -13   -1.01    3.11
  -6   2 -13   10.93    6.06
  -6  -2 -13   11.85    4.81
  -6  -2 -13    4.61    2.11
  -6   2 -13    2.02    3.38
  -6  -2 -14    5.16    3.78
  -6   2 -14   11.22    4.27
  -6   2 -14   13.44    2.26
  -6   2 -14   10.12    2.57
  -6  -2 -14   15.39    3.13
  -6  -2 -14    6.66    1.86
  -6   2 -14    8.70    2.34
  -6   2 -14   11.24    2.75
  -6   2 -15   16.35    5.65
  -6   2 -15   24.92    3.21
  -6   2 -15   24.52    3.03
  -6  -2 -15   24.42    6.73
  -6   2 -15   20.53    3.01
  -6   2 -15   25.41    3.68
  -6  -2 -15   25.75    3.28
  -6   2 -15   27.03    4.01
  -6  -2 -15   25.21    3.50
  -6   2 -15   28.54    6.05
  -6  -2 -16   11.17    2.76
  -6   2 -16   12.74    2.72
  -6  -2 -16   11.95    2.62
  -6   2 -16   14.42    2.78
  -6  -2 -16   12.58    2.68
  -6  -2 -17    6.54    2.58
  -6   2 -17    5.51    2.03
  -6  -2 -17    4.94    1.99
  -6   2 -17    5.79    1.91
  -6  -2 -17    4.61    2.14
  -6  -2 -18   47.32    4.79
  -6  -2 -18   47.69    4.15
  -6   2 -18   43.89    4.05
  -6   2 -18   44.09    3.92
  -6  -2 -18   47.55    4.25
  -6  -2 -19    0.11    1.63
  -6  -2 -19   -1.90    1.96
  -6  -2 -19   -0.99    1.75
  -6   2 -19   -1.46    1.42
  -6  -2 -19    0.22    1.84
  -6   2 -19   -2.06    1.87
  -6   2 -19   -0.12    1.77
  -6  -2 -20   40.82    3.27
  -6   2 -20   36.09    4.39
  -6  -2 -20   34.12    3.99
  -6   2 -20   33.34    3.48
  -6  -2 -20   37.44    3.86
  -6  -2 -20   37.47    3.31
  -6  -2 -20   39.11    3.61
  -6  -2 -21    0.48    1.48
  -6   2 -21    0.20    1.38
  -6   2 -21    2.08    1.83
  -6  -2 -21    1.23    1.08
  -6  -2 -21   -1.01    1.44
  -6  -2 -22    0.29    1.21
  -6   2 -22    2.21    1.24
  -6   2 -22    0.60    1.35
  -6  -2 -22    1.13    1.12
  -6  -2 -23    2.47    1.06
  -6  -2 -23    2.73    1.02
   6  -4 -23   -0.36    0.92
   6  -4 -23   -0.42    0.89
   6  -4 -23    0.62    0.84
   6   4 -22    5.83    1.67
  -6   4  22    4.07    1.16
   6  -4 -22    6.94    1.59
   6  -4 -22    8.36    1.73
   6  -4 -21    1.76    1.34
   6   4 -21    3.40    1.61
   6  -4 -20   41.84    3.87
   6   4 -20   44.12    4.38
   6  -4 -19   11.48    2.45
   6   4 -19   12.73    2.82
   6  -4 -18   33.89    3.83
   6   4 -18   40.92    4.64
   6   4 -17    2.12    2.16
  -6   4  17    4.15    2.01
   6   4 -16   39.37    5.27
   6   4 -16   46.65    4.40
   6   4 -16   43.52    4.70
   6   4 -16   42.39    4.44
  -6   4  16   40.84    4.11
   6   4 -15    6.03    3.04
   6   4 -15    1.93    1.88
  -6   4  15    7.46    2.27
   6   4 -15    4.78    2.39
   6   4 -15    7.66    2.46
   6   4 -14    5.60    2.21
  -6   4  14    1.97    1.96
   6   4 -14    1.33    2.39
   6   4 -14    7.62    2.23
   6   4 -14   10.25    5.23
   6   4 -14    5.19    1.72
   6   4 -14    3.58    2.02
  -6   4  14   10.38    2.38
  -6   4  13    5.09    2.20
   6   4 -13    4.03    1.75
   6   4 -13    5.66    2.44
   6  -4 -13    2.95    3.39
   6   4 -13    2.48    2.35
   6   4 -13    4.00    1.99
   6   4 -13    3.03    2.07
   6   4 -12  125.27   14.96
  -6   4  12  115.49    6.56
   6   4 -12  115.19    5.56
   6   4 -12  119.46    6.50
   6   4 -12  127.54    6.55
   6  -4 -12  112.84   13.43
   6   4 -12  129.26    5.90
   6   4 -12  118.23    7.78
   6   4 -11   37.43    3.50
   6   4 -11   34.08    7.90
   6   4 -11   39.09    3.69
   6   4 -11   34.83    3.08
   6   4 -11   28.98    3.94
   6  -4 -11   41.11    3.82
  -6   4  11   41.36    4.02
   6  -4 -11   31.22    7.48
   6   4 -10   96.82   12.80
   6  -4 -10   90.31   11.26
   6   4  -9  181.51   17.06
   6  -4  -9  186.25   15.56
   6   4  -9  174.03   12.50
   6   4  -8   90.29   11.68
   6  -4  -8  101.17   11.22
   6   4  -8  102.91    9.35
   6   4  -7   38.93    6.55
   6   4  -7   31.17    7.01
   6  -4  -7   34.42    6.72
   6   4  -7   34.27    5.58
   6   4  -6  204.32   16.10
   6   4  -6  210.85   14.21
   6  -4  -6  206.39   14.37
   6   4  -6  198.36   12.03
   6   4  -5  123.18   12.18
   6   4  -5  132.84   11.32
   6  -4  -5  122.07   10.61
   6   4  -5  127.31    9.59
   6   4  -4  844.01   29.91
   6   4  -4  833.64   27.65
   6  -4  -4  853.72   26.26
   6   4  -4  805.32   23.17
   6   4  -3  232.91   15.53
   6   4  -3  200.69   11.51
   6  -4  -3  239.87   13.31
   6   4  -2  339.20   17.74
  -6   4   2  328.63   14.83
   6   4  -2  313.57   14.26
  -6   4   2  322.25   19.25
   6  -4  -2  348.98   14.79
  -6   4   1   14.21    4.76
  -6   4   1   15.53    3.56
   6   4  -1    9.21    2.80
   6  -4  -1   16.04    3.21
  -6   4   0  151.24   10.31
   6   4   0  157.71   11.38
  -6   4   0  156.99   13.14
  -6  -4  -1    1.97    2.91
  -6   4  -1    0.17    1.62
   6   4   1   -1.30    1.82
  -6   4  -1   -0.82    2.36
   6   4   2   20.40    4.04
  -6   4  -2   28.09    4.76
  -6  -4  -2   21.99    5.80
  -6   4  -2   23.09    5.18
  -6   4  -2   16.27    4.65
  -6  -4  -3   16.96    5.44
  -6   4  -3   22.78    5.21
  -6   4  -3   10.18    3.95
  -6  -4  -4    3.56    2.97
  -6   4  -4    2.24    2.63
  -6  -4  -5    1.97    2.85
  -6   4  -5    0.80    2.48
  -6  -4  -6  348.16   22.78
  -6   4  -6  343.52   19.49
  -6  -4  -7    2.22    3.30
  -6   4  -7   -1.54    2.78
  -6  -4  -8   40.02    8.30
  -6   4  -8   44.31    9.40
  -6   4  -8   54.88    8.37
  -6  -4  -8   35.79    8.34
  -6  -4  -9   58.18   10.26
  -6   4  -9   62.52   11.20
  -6   4  -9   85.71   10.79
  -6  -4  -9   72.38   11.79
  -6  -4 -10  120.42   15.65
  -6   4 -10  118.54    6.01
  -6  -4 -10   97.87   13.39
  -6   4 -10  115.28    5.96
  -6  -4 -10  131.45    6.03
   6   4  10  110.06    5.83
  -6   4 -10   97.93   13.82
  -6   4 -10  117.80    6.10
  -6   4 -11   70.25    4.88
  -6   4 -11   75.95    5.18
  -6  -4 -11   71.54    4.75
  -6  -4 -11   79.00   12.50
  -6  -4 -11   70.19   12.29
  -6  -4 -11   67.12    4.60
   6   4  11   70.58    4.82
  -6   4 -11   53.67   10.81
  -6   4 -12  130.37   16.78
  -6   4 -12  128.29    7.29
  -6  -4 -12  143.08   16.55
  -6  -4 -12  141.67    6.77
  -6  -4 -12  124.54   15.57
  -6   4 -12  125.28    6.37
  -6   4 -12  136.15    7.29
  -6  -4 -12  141.67    6.60
   6   4  12  128.62    6.42
  -6   4 -13  205.48    8.40
  -6  -4 -13  197.75    7.83
  -6   4 -13  204.28    9.29
  -6  -4 -13  179.81   17.86
  -6   4 -13  195.22    9.14
   6   4  13  180.96    7.72
  -6  -4 -13  209.95    8.68
  -6  -4 -14   91.15    6.04
  -6   4 -14   94.68    6.62
   6   4  14   80.44    5.30
  -6   4 -14   87.42    5.69
  -6   4 -14   86.55    6.40
  -6  -4 -14   84.60    5.32
  -6   4 -15   45.36    4.92
  -6  -4 -15   41.04    3.81
  -6  -4 -15   46.62    4.62
  -6   4 -15   42.50    4.66
   6   4  15   46.41    3.96
  -6  -4 -15   42.32    3.76
  -6   4 -15   41.53    4.13
  -6   4 -16    0.15    1.84
  -6  -4 -16   -0.11    1.85
  -6  -4 -16    0.59    1.61
  -6  -4 -16    1.74    1.35
  -6  -4 -16    2.33    2.01
  -6   4 -16    0.92    1.77
  -6   4 -16   -0.31    2.11
  -6  -4 -17   -0.09    1.55
  -6  -4 -17   -0.41    1.80
  -6  -4 -17    1.21    1.36
  -6   4 -17   -2.46    1.80
  -6   4 -17    0.69    2.00
  -6   4 -17   -0.05    1.69
  -6  -4 -18   32.78    3.39
  -6  -4 -18   33.92    3.65
  -6   4 -18   34.49    3.77
  -6  -4 -18   29.84    2.85
  -6   4 -18   29.74    4.23
  -6   4 -19    4.11    1.73
  -6  -4 -19    4.73    1.24
  -6  -4 -19    5.97    1.95
  -6   4 -19    5.42    2.43
  -6  -4 -20   22.12    2.51
  -6   4 -20   26.09    2.65
  -6   4 -20   22.10    3.20
  -6   4 -21    2.60    1.53
  -6  -4 -21    3.74    1.28
  -6  -4 -21    5.82    1.25
  -6  -4 -22   -0.20    0.77
  -6   6  20   17.59    1.93
   6   6 -20   18.50    2.00
  -6   6  19   -0.66    1.30
   6   6 -19    0.96    1.31
  -6   6  18    6.05    1.94
   6   6 -18    5.59    1.78
   6  -6 -18    4.08    1.05
  -6   6  17    1.80    1.91
   6  -6 -17    0.44    1.24
   6   6 -17    1.61    1.65
   6   6 -16   33.56    3.31
  -6   6  16   35.00    3.71
   6   6 -16   34.42    3.73
   6   6 -16   36.39    3.97
   6  -6 -16   28.96    2.97
   6   6 -15    1.11    1.38
   6  -6 -15    0.26    1.49
   6   6 -15    0.50    1.56
  -6   6  15   -0.59    1.76
   6   6 -15    0.48    1.67
   6   6 -14   37.35    4.10
  -6   6  14   39.84    4.42
   6   6 -14   32.96    3.58
   6   6 -14   35.05    3.60
   6   6 -14   37.00    3.46
   6   6 -14   36.51    3.87
   6  -6 -14   32.90    3.60
   6   6 -13    1.31    1.75
  -6   6  13    1.08    2.00
   6   6 -13    2.60    2.06
  -6   6  13   -0.02    1.80
   6   6 -13    0.42    1.85
   6   6 -13    3.84    1.97
   6   6 -12   84.13    5.25
  -6   6  12   82.44    6.54
   6   6 -12   77.46    5.83
  -6   6  12   86.69    5.89
   6   6 -12   85.87    5.87
   6   6 -12   81.78    5.42
   6   6 -11   30.33    3.36
  -6   6  11   33.67    4.38
   6   6 -11   30.20    3.87
  -6   6  11   30.95    3.99
   6   6 -11   34.25    4.07
   6   6 -11   30.20    3.37
  -6   6  10   14.37    3.29
   6   6 -10   19.82    3.31
   6   6 -10   19.67    2.85
  -6   6  10   16.47    3.18
   6   6 -10   18.38    2.86
   6   6 -10   13.09    2.87
   6  -6  -9   -1.51    2.88
   6   6  -9    1.92    1.98
  -6   6   9    2.53    1.92
  -6   6   9    3.92    2.43
   6   6  -9    2.38    2.09
   6   6  -9   -0.24    1.94
  -6   6   8  -13.19    6.63
   6  -6  -8    8.99    2.67
  -6   6   8   -0.49    2.22
   6   6  -8  -11.07    4.02
  -6   6   8    2.97    2.10
   6   6  -8   -0.71    1.97
   6   6  -8    1.35    2.12
   6   6  -7   -1.43    2.12
  -6   6   7   -0.32    1.83
   6   6  -7    1.21    1.86
  -6   6   7   -0.37    1.86
   6   6  -7    2.54    1.93
  -6   6   7   -4.30    2.52
  -6   6   6   17.43    3.04
  -6   6   6   16.03    3.39
  -6   6   6    9.16    5.29
   6   6  -6   17.81    4.46
   6   6  -6   16.47    3.01
  -6   6   6   16.10    3.33
   6   6  -6   18.57    4.87
   6   6  -6   13.34    5.25
  -6   6   5   54.02   10.70
   6   6  -5   61.99    8.92
   6   6  -5   64.00   10.03
  -6   6   5   64.41    5.56
   6   6  -5   67.06    4.98
  -6   6   5   65.13    5.26
   6   6  -5   54.11    7.50
   6   6  -5   64.50    4.31
  -6   6   5   67.39    5.75
  -6   6   4   95.70   13.96
   6   6  -4  122.61   13.33
  -6   6   4  112.93    7.12
   6   6  -4  138.61    7.13
  -6   6   4  121.39    6.94
   6   6  -4  119.91    7.22
   6   6  -4   93.21    9.46
   6   6  -4  115.54    5.78
  -6   6   4  119.37    5.83
  -6   6   4  120.05    7.43
  -6   6   3   44.91    9.61
   6   6  -3   49.15    8.68
  -6   6   3   62.39    5.43
  -6   6   3   55.06    4.01
   6   6  -3   62.33    5.02
  -6   6   3   68.18    5.40
   6   6  -3   58.29    5.22
   6   6  -3   46.23    6.67
   6   6  -3   59.15    4.35
  -6   6   3   65.73    5.33
  -6   6   2   44.62    9.09
  -6   6   2   57.18    7.49
   6   6  -2   54.71    9.17
  -6   6   2   55.82    5.06
   6   6  -2   63.51    5.13
  -6   6   2   40.11    3.57
  -6   6   2   58.31    4.87
   6   6  -2   47.54    7.03
   6   6  -2   53.65    4.33
  -6   6   2   53.38    4.96
   6   6  -2   53.33    5.06
  -6   6   1    3.97    2.07
   6   6  -1    5.49    2.04
  -6   6   1    5.26    2.70
   6   6  -1    7.43    3.69
  -6   6   1    1.02    3.52
   6   6  -1    6.65    2.42
  -6   6   1    6.14    1.93
  -6   6   1    7.30    2.38
  -6   6   1    7.28    2.04
   6   6  -1    1.26    1.84
   6   6   0    6.30    2.22
  -6   6   0    3.77    2.07
  -6   6   0    6.51    2.08
  -6   6   0    4.69    2.97
   6   6   0    6.27    2.21
  -6   6   0    4.06    2.33
  -6   6   0    6.61    3.42
   6   6   0    5.56    3.21
   6   6   0    7.26    2.30
  -6   6   0    7.38    2.17
  -6   6  -1   -0.48    1.62
   6   6   1    0.31    1.94
  -6   6  -1   -2.25    3.70
   6   6   1   -1.63    1.91
  -6   6  -1    2.08    3.51
  -6   6  -1    5.86    2.55
  -6   6  -1    2.33    1.99
   6   6   1    0.83    2.00
  -6  -6  -1   -0.72    1.55
  -6  -6  -2   91.52   11.48
   6   6   2  113.40    6.68
   6   6   2  121.91    6.79
  -6   6  -2  101.68    7.05
  -6   6  -2   95.54   12.01
  -6   6  -2  116.30    6.27
   6   6   2  111.87    6.41
  -6  -6  -2  113.53    5.26
  -6  -6  -3   26.64    7.07
  -6  -6  -3   42.92    3.73
   6   6   3   46.35    4.64
  -6   6  -3   33.96    4.41
  -6   6  -3   35.08    7.55
   6   6   3   44.10    4.36
  -6   6  -3   39.90    3.85
   6   6   4  220.06    8.95
  -6  -6  -4  211.15    7.99
  -6  -6  -4  174.87   16.94
  -6   6  -4  227.49   10.12
  -6   6  -4  206.62    8.51
  -6  -6  -4  162.63   17.34
   6   6   4  226.54    9.57
  -6   6  -4  205.88   17.52
  -6   6  -5   35.22    7.73
  -6  -6  -5   38.11    8.12
  -6  -6  -5   41.01    3.88
  -6   6  -5   38.23    4.74
  -6   6  -5   31.01    3.70
   6   6   5   40.70    4.21
  -6  -6  -5   27.64    7.65
   6   6   5   35.12    4.34
   6   6   6   52.55    5.00
  -6  -6  -6   49.34    9.41
  -6   6  -6   62.18    5.54
  -6  -6  -6   52.02    4.40
  -6   6  -6   57.79    5.50
  -6   6  -6   54.49    4.71
   6   6   6   57.32    4.80
  -6   6  -6   51.24    8.96
   6   6   7   35.10    4.40
  -6  -6  -7   27.43    7.43
  -6   6  -7   30.15    7.38
  -6   6  -7   31.54    4.13
  -6   6  -7   31.05    3.76
   6   6   7   32.59    3.81
  -6  -6  -7   47.33    9.09
  -6   6  -7   34.23    4.64
  -6  -6  -7   30.64    3.73
   6   6   8   43.99    4.33
   6   6   8   39.53    4.59
  -6   6  -8   48.33    5.16
  -6  -6  -8   43.45    4.27
  -6   6  -8   44.16    4.17
  -6   6  -8   46.53    4.84
  -6   6  -8   45.97    4.54
  -6   6  -9    5.79    2.41
  -6   6  -9    8.29    2.93
   6   6   9    5.54    2.24
  -6  -6  -9    5.95    2.23
  -6   6  -9    7.53    2.58
  -6   6  -9    5.06    2.25
   6   6   9    3.99    2.40
  -6   6 -10   15.45    2.97
  -6   6 -10   12.37    2.89
   6   6  10   16.42    2.71
  -6  -6 -10   12.02    2.79
  -6   6 -10   12.68    3.04
   6   6  10   16.22    3.34
  -6   6 -11   10.50    2.83
   6   6  11    7.03    1.90
  -6  -6 -11    4.10    2.03
  -6   6 -11    9.64    3.07
   6   6  11   10.05    2.70
  -6   6 -11    5.42    2.28
  -6   6 -12   67.12    5.20
  -6  -6 -12   68.78    4.49
  -6  -6 -12   74.02    5.14
  -6   6 -12   71.59    5.81
  -6   6 -12   65.30    5.88
   6   6  12   63.84    5.41
   6   6  13    5.61    2.43
  -6  -6 -13    9.49    2.31
  -6   6 -13    6.67    2.53
  -6   6 -13   10.11    2.44
  -6   6 -13   11.04    2.78
  -6  -6 -13    7.94    2.09
  -6   6 -14   29.22    3.72
  -6  -6 -14   27.50    3.09
   6   6  14   24.70    3.19
  -6   6 -14   29.94    3.39
  -6   6 -14   20.10    3.60
  -6  -6 -14   26.77    2.88
  -6   6 -15    0.48    1.66
  -6  -6 -15   -0.23    1.28
   6   6  15   -1.75    1.72
  -6   6 -15   -3.59    2.06
  -6   6 -15   -0.60    1.57
  -6  -6 -15   -0.46    1.39
  -6   6 -16    4.28    1.83
  -6  -6 -16    2.55    1.31
   6   6  16    3.02    1.57
  -6   6 -16    2.16    1.85
  -6   6 -16    2.19    1.53
  -6  -6 -16    1.65    1.36
  -6   6 -17    9.46    2.07
  -6  -6 -17    8.07    1.39
  -6  -6 -17    6.44    1.53
   6   6  17    9.18    1.41
  -6   6 -17    5.09    2.08
  -6   6 -17    9.42    1.77
  -6   6 -18    6.55    1.49
  -6  -6 -18    4.81    1.16
   6   6  19   -0.07    1.01
  -6  -6 -19    1.33    0.67
  -6   8  15    1.29    0.83
   6  -8 -15   -0.25    0.80
  -6   8  15   -1.40    1.05
  -6   8  14    2.46    1.19
  -6   8  14    1.89    1.32
   6  -8 -14    1.10    1.11
   6   8 -13    7.06    1.30
  -6   8  13    9.23    1.97
  -6   8  13    7.72    1.76
   6  -8 -13    8.91    1.73
   6   8 -13    6.90    1.51
   6   8 -13    8.37    1.72
   6   8 -12   12.78    2.15
   6   8 -12   13.09    1.55
  -6   8  12   15.38    2.43
  -6   8  12   11.71    2.13
   6   8 -12   13.41    2.18
   6  -8 -12   14.31    2.20
   6   8 -12   10.32    1.75
   6   8 -11    1.35    1.01
   6   8 -11    1.20    1.42
  -6   8  11   -0.32    1.73
   6  -8 -11    0.07    1.36
   6   8 -11    1.17    1.50
  -6   8  11    0.32    1.47
   6   8 -10    1.78    1.06
   6   8 -10    3.11    1.72
  -6   8  10    4.11    1.85
   6  -8 -10    3.17    1.60
   6   8 -10    4.16    1.88
  -6   8  10    1.89    1.64
  -6   8   9   -0.08    1.64
   6   8  -9   -0.39    1.72
   6  -8  -9   -1.20    1.57
   6   8  -9   -0.75    1.47
   6  -8  -8   -0.50    1.48
   6   8  -8   -0.55    1.77
  -6   8   8    3.15    1.88
  -6   8   8    0.55    1.36
   6   8  -8    0.83    1.58
   6   8  -7   -3.62    2.05
   6   8  -7   -0.74    1.51
  -6   8   7   -0.08    1.72
  -6   8   7    1.00    1.62
  -6   8   6    9.22    2.36
   6   8  -6    9.94    2.48
   6   8  -6   11.38    2.42
  -6   8   6    6.98    2.37
  -6   8   6   14.23    2.63
  -6   8   5    1.29    1.92
   6   8  -5   -0.56    1.52
  -6   8   5   -0.80    1.93
   6   8  -5   -2.61    1.97
   6   8  -4    6.92    2.38
   6   8  -4    9.92    2.37
  -6   8   4    8.07    2.46
  -6   8   4    4.46    1.99
  -6   8   4    9.76    2.72
  -6   8   3   25.77    3.53
   6   8  -3   31.71    3.26
  -6   8   3   26.80    3.82
   6   8  -3   30.41    3.74
  -6   8   3   27.27    3.50
   6   8  -2    0.67    1.77
  -6   8   2   -1.32    1.96
   6   8  -2    2.51    2.08
  -6   8   2    0.64    1.70
  -6   8   2    3.31    2.18
   6   8  -2    1.06    1.79
   6   8  -1    6.83    2.17
   6   8  -1    6.99    2.55
  -6   8   1    6.89    2.27
   6   8  -1    4.51    1.86
  -6   8   1    5.63    2.28
  -6   8   1    6.59    2.11
  -6   8   1    7.37    2.55
   6   8   0    2.91    1.93
   6   8   0    2.52    2.04
  -6   8   0    0.92    1.68
   6   8   0    4.81    2.25
  -6   8   0    4.43    2.18
  -6   8   0    0.73    1.76
  -6   8   0    2.82    1.96
   6   8   1   10.44    2.41
   6   8   1   16.19    3.27
  -6   8  -1   16.88    2.68
   6   8   1   12.23    2.79
  -6   8  -1   12.05    2.97
  -6   8  -1   16.12    2.94
  -6   8  -1   10.05    2.95
  -6   8  -2   -0.52    2.26
   6   8   2    2.81    1.82
   6   8   2    2.51    2.05
   6   8   2   -0.27    2.05
  -6  -8  -2    2.91    1.47
  -6   8  -2   -1.45    2.16
  -6   8  -2   -0.90    2.03
  -6   8  -3    9.29    2.88
   6   8   3    6.93    1.77
   6   8   3   12.88    2.97
   6   8   3    8.66    2.55
  -6  -8  -3   16.24    2.47
  -6   8  -3    8.06    2.52
  -6   8  -3   11.54    2.97
  -6   8  -4    1.78    1.92
   6   8   4    3.09    2.18
   6   8   4    5.74    2.43
  -6  -8  -4    2.24    1.76
  -6   8  -4    4.55    2.14
  -6   8  -4    1.89    2.06
  -6   8  -5   12.96    3.13
   6   8   5   10.10    2.66
   6   8   5    8.08    2.67
  -6   8  -5    5.87    1.82
  -6  -8  -5    8.00    2.19
  -6   8  -5    6.28    2.15
  -6   8  -5    7.44    2.49
  -6   8  -6   54.23    5.28
  -6   8  -6   50.94    3.90
   6   8   6   47.56    4.55
   6   8   6   53.63    4.53
  -6  -8  -6   53.32    4.04
  -6   8  -6   49.13    4.31
  -6   8  -6   53.17    4.72
  -6   8  -7   11.61    2.84
   6   8   7   10.51    2.34
   6   8   7   12.46    2.74
  -6   8  -7   15.99    2.38
  -6  -8  -7   12.20    2.25
  -6   8  -7   10.05    2.32
  -6   8  -7   14.99    2.68
  -6   8  -8    3.19    1.52
   6   8   8    3.43    2.02
   6   8   8    3.81    1.78
  -6   8  -8    1.01    1.45
  -6   8  -8    1.36    2.00
  -6  -8  -8    0.97    1.41
  -6  -8  -9   11.17    2.10
  -6   8  -9    4.40    1.56
   6   8   9    3.37    1.55
   6   8   9    7.99    2.28
   6   8   9    8.53    1.96
  -6   8  -9    7.50    1.71
  -6  -8 -10   12.37    2.10
  -6   8 -10   11.96    2.13
  -6   8 -10   11.13    1.66
   6   8  10   11.51    2.01
   6   8  10   12.58    2.33
   6   8  10    9.96    1.84
  -6   8 -10   14.42    2.12
  -6   8 -11    9.64    1.81
  -6  -8 -11    9.19    1.83
  -6   8 -11   10.38    1.88
   6   8  11   10.56    2.10
   6   8  11    7.58    1.70
  -6   8 -12    9.34    1.66
   6   8  12   10.73    1.73
  -6  -8 -12    8.58    1.55
  -6   8 -12    9.74    1.71
   6   8  12    9.41    1.85
  -6   8 -13   -0.79    1.02
  -6   8 -13    0.30    0.92
  -6  -8 -13   -0.19    0.90
   6   8  13    1.51    1.13
   6   8  13    0.45    1.01
  -6  -8 -14   -0.58    0.76
   6   8  14   -1.11    0.85
  -6   8 -14   -1.50    0.87
  -6  10   0    0.07    0.74
  -6  10  -1    0.71    0.79
   7  -1 -25    5.15    1.24
   7  -1 -25    7.41    1.38
   7  -1 -24    7.24    1.68
   7   1 -24    8.61    1.64
   7  -1 -24    8.05    1.74
   7  -1 -23    0.76    1.42
   7   1 -23   -0.44    1.45
   7   1 -23    1.00    1.26
   7  -1 -23    0.83    1.38
   7   1 -23    0.17    1.31
   7  -1 -23    0.54    1.41
   7  -1 -22    6.53    2.20
   7   1 -22    8.76    2.43
   7   1 -22    4.63    1.66
   7  -1 -22    6.60    2.13
   7  -1 -22    6.50    2.24
   7   1 -22    5.45    1.89
   7   1 -21   22.00    3.14
   7   1 -21   21.35    2.96
   7  -1 -21   22.57    3.53
   7   1 -21   25.19    3.67
   7  -1 -21   24.99    3.80
   7   1 -21   27.58    3.20
   7   1 -20    7.28    2.45
   7   1 -20    4.59    2.05
   7   1 -20    6.65    2.09
   7  -1 -20    9.19    2.81
   7   1 -20    8.16    2.55
   7   1 -19    8.96    2.46
   7   1 -19    8.18    2.31
   7   1 -19   12.83    3.02
   7  -1 -19    8.54    2.68
   7   1 -18   36.45    4.09
   7   1 -18   32.49    4.34
   7  -1 -18   36.40    4.64
   7  -1 -17    6.15    2.32
   7   1 -17    8.22    2.65
   7   1 -17    5.90    2.14
   7   1 -16   39.08    4.44
   7  -1 -16   34.71    4.29
   7  -1 -16   39.13    7.62
   7   1 -16   31.74    7.80
   7  -1 -15    4.19    3.97
   7   1 -15    4.67    3.65
   7   1 -15    6.42    2.17
   7  -1 -15    5.46    2.07
   7  -1 -15    3.70    1.91
   7   1 -14   54.57    8.52
   7   1 -14   44.75    9.23
   7  -1 -14   48.61    8.69
   7   1 -13   34.67    6.83
   7   1 -13   35.14    8.22
   7  -1 -13   28.51    6.11
   7  -1 -12    9.13    3.21
   7   1 -12    4.92    3.01
   7   1 -12   14.98    5.18
   7  -1 -12    8.53    3.95
   7  -1 -11   27.72    5.03
  -7   1  11   33.47    4.98
   7   1 -11   33.77    6.46
   7   1 -11   37.26    7.13
   7  -1 -11   27.03    5.96
  -7   1  10  242.59   13.04
   7  -1 -10  245.90   12.91
   7  -1 -10  236.07   14.12
   7   1 -10  229.56   16.03
   7  -1 -10  229.10   10.75
   7   1 -10  222.22   14.75
   7   1 -10  220.30   10.85
   7   1  -9   44.70    4.79
   7  -1  -9   53.94    6.58
   7   1  -9   43.22    6.85
   7   1  -9   44.11    4.73
   7  -1  -9   38.64    3.96
   7  -1  -9   39.78    4.51
   7   1  -9   42.38    6.30
  -7   1   9   49.88    6.09
   7   1  -9   39.24    4.87
   7   1  -8   26.51    3.50
   7   1  -8   25.31    5.21
   7  -1  -8   29.27    4.85
   7  -1  -8   23.81    3.60
   7   1  -8   26.59    5.26
  -7   1   8   29.64    4.77
   7   1  -8   23.56    3.68
   7   1  -8   27.94    4.02
   7  -1  -7  294.53   12.06
   7   1  -7  305.77   15.43
   7  -1  -7  283.64   11.25
  -7   1   7  298.27   13.77
   7   1  -7  267.67   11.63
   7   1  -7  292.96   11.89
   7  -1  -6   43.55    4.41
   7   1  -6   44.77    5.90
  -7   1   6   42.06    5.53
   7   1  -6   46.65    4.87
   7   1  -6   44.07    4.71
   7  -1  -5   88.90    5.29
   7   1  -5   85.90    6.33
  -7   1   5   82.34    7.36
   7   1  -5   96.11    6.98
   7  -1  -4   77.21    4.11
   7   1  -4   73.87    4.40
   7   1  -4   73.03    5.99
  -7   1   4   81.91    7.19
   7   1  -4   76.67    6.28
  -7   1   3  376.04   14.82
   7  -1  -3  354.89    6.10
   7   1  -3  360.60   12.97
  -7   1   2  151.31    9.54
   7   1  -2  161.75    8.97
  -7   1   1  220.47   11.42
  -7   1   1  235.20    7.70
  -7  -1   1  211.95   10.82
   7   1  -1  230.64   10.48
   7  -1   0  274.82    9.82
  -7   1   0  266.83    8.23
  -7   1   0  277.27    9.30
  -7  -1   0  263.44   12.37
   7   1   0  265.25   11.24
   7  -1   1  521.97   12.95
  -7   1  -1  536.76   11.93
  -7  -1  -1  503.26   17.87
   7   1   1  539.61   15.85
  -7  -1  -2  726.48   21.81
  -7   1  -2  677.95   14.45
   7   1   2  685.68   18.34
  -7   1  -2  633.64   16.05
  -7   1  -2  613.25   11.47
   7  -1   2  677.16   14.09
  -7  -1  -3   12.49    3.71
   7  -1   3   14.99    2.43
  -7   1  -3   12.00    2.17
  -7   1  -3   11.97    2.77
  -7   1  -3   14.89    2.66
  -7   1  -3   12.85    3.85
  -7  -1  -4  189.47   12.46
  -7   1  -4  188.12    9.02
  -7   1  -4  193.71   12.70
  -7  -1  -4  181.41   12.34
   7  -1   4  172.92    6.97
  -7   1  -4  174.29    9.98
  -7   1  -4  185.95    8.73
  -7   1  -5   29.86    4.88
  -7   1  -5   36.39    4.52
  -7   1  -5   31.91    5.60
   7  -1   5   32.95    3.38
  -7  -1  -5   29.22    5.38
  -7   1  -6   28.49    5.29
  -7   1  -6   26.29    5.10
  -7   1  -6   26.24    4.40
  -7   1  -6   21.10    2.53
   7  -1   6   24.77    2.89
  -7  -1  -6   32.58    5.71
  -7   1  -6   24.82    4.23
  -7   1  -7   61.66    6.96
  -7   1  -7   58.98    6.28
  -7  -1  -7   61.00    7.91
  -7   1  -7   57.83    7.65
  -7   1  -7   56.30    7.33
  -7  -1  -8  359.70   19.66
  -7   1  -8  359.48   15.11
  -7   1  -8  351.30   17.63
  -7  -1  -8  322.38   17.88
  -7   1  -8  362.91   18.90
  -7  -1  -9    7.72    3.94
  -7   1  -9   11.25    2.91
  -7  -1  -9    8.22    3.55
  -7   1  -9   13.28    4.48
  -7  -1  -9    9.22    3.50
  -7   1  -9   16.66    4.65
  -7   1 -10  116.89   12.16
  -7  -1 -10  117.23   11.47
  -7  -1 -10  112.25   11.30
  -7   1 -10  113.94   11.68
  -7   1 -11    1.45    2.52
  -7  -1 -11    0.07    2.27
  -7   1 -11    7.91    4.45
  -7   1 -12  314.94   21.36
  -7  -1 -12  289.03   20.07
  -7  -1 -12  269.32   16.73
  -7  -1 -12  270.14   17.14
  -7   1 -12  297.77   20.94
  -7   1 -13   16.79    5.07
  -7  -1 -13   12.43    2.14
  -7   1 -13   15.83    2.71
  -7  -1 -13    9.53    4.80
  -7   1 -13   11.57    4.78
  -7   1 -13   18.75    2.61
  -7  -1 -13   17.61    2.94
  -7   1 -14    0.79    1.51
  -7  -1 -14    0.79    1.61
  -7   1 -14   -0.10    2.03
  -7  -1 -14    2.56    1.91
  -7  -1 -14    1.57    3.08
  -7   1 -14    3.31    4.80
  -7  -1 -14   -8.32    5.09
  -7   1 -14    2.09    1.72
  -7  -1 -14   -0.23    1.89
  -7   1 -15    3.92    1.67
  -7  -1 -15    4.07    2.13
  -7   1 -15    2.30    2.06
  -7  -1 -15   -1.61    2.03
  -7  -1 -15    4.17    4.61
  -7   1 -15    1.35    1.62
  -7  -1 -15    2.04    1.93
  -7   1 -15    6.44    4.36
  -7   1 -16  102.96    6.63
  -7  -1 -16   96.56    5.97
  -7  -1 -16  108.02    6.08
  -7   1 -16  102.92    6.48
  -7  -1 -16  109.22    7.03
  -7   1 -17   31.37    4.02
  -7  -1 -17   34.37    3.80
  -7  -1 -17   32.70    3.72
  -7  -1 -17   35.29    4.32
  -7   1 -17   33.46    3.99
  -7  -1 -18   71.76    5.25
  -7  -1 -18   77.13    6.11
  -7  -1 -18   78.93    5.23
  -7  -1 -19   24.75    3.01
  -7  -1 -19   30.12    3.97
  -7  -1 -19   26.99    3.50
  -7   1 -19   24.23    3.54
  -7  -1 -19   28.77    3.84
  -7  -1 -19   22.71    2.81
  -7   1 -19   29.72    3.38
  -7  -1 -20   53.26    4.73
  -7   1 -20   52.63    4.52
  -7  -1 -20   49.13    4.53
  -7   1 -20   48.57    3.80
  -7  -1 -20   49.80    3.75
  -7  -1 -20   49.74    3.31
  -7   1 -21   -0.84    1.60
  -7  -1 -21   -0.25    1.79
  -7   1 -21   -1.23    1.38
  -7   1 -21   -0.73    1.57
  -7  -1 -21   -0.48    1.33
  -7  -1 -22   16.45    2.10
  -7   1 -22   17.26    2.32
  -7  -1 -22   14.89    2.31
  -7   1 -22   10.17    1.82
  -7   1 -23   -0.48    1.04
  -7  -1 -23    2.09    1.23
  -7  -1 -23    3.36    1.06
   7  -3 -24    2.58    1.10
   7  -3 -24    1.81    0.99
   7  -3 -23    1.22    1.29
   7  -3 -23    0.07    0.94
   7  -3 -23    1.08    1.10
   7  -3 -22   11.54    2.28
   7   3 -22   11.73    2.22
   7  -3 -21    8.19    2.22
   7  -3 -21    7.74    1.94
   7   3 -21    5.80    1.65
   7   3 -21    5.21    1.99
   7  -3 -20   97.61    6.30
   7   3 -20  102.57    6.63
   7  -3 -20  100.35    5.90
   7   3 -20  106.26    5.90
   7   3 -19   -0.41    1.81
   7  -3 -19    0.52    1.66
   7   3 -19   -0.07    1.84
   7   3 -18   83.74    6.44
   7  -3 -18   84.76    5.92
   7   3 -18   78.50    5.62
   7  -3 -17   -0.48    2.00
   7   3 -17   -1.32    1.84
   7   3 -17   -1.70    2.58
   7   3 -16    0.66    2.20
   7  -3 -16    0.31    1.77
   7   3 -16    2.11    1.95
  -7   3  16    3.66    1.90
   7   3 -16    2.49    2.16
   7  -3 -15    8.27    2.26
   7   3 -15    7.80    2.10
   7   3 -15    6.67    2.40
   7   3 -15    6.82    2.04
   7   3 -15    5.28    2.40
   7   3 -15    0.17    3.38
   7   3 -15    9.07    2.71
   7  -3 -14   51.61    4.13
   7   3 -14   49.34    5.35
   7   3 -14   48.58    4.05
   7   3 -14   55.85    4.58
   7   3 -14   47.28    3.71
   7   3 -14   52.29    9.96
   7   3 -14   54.50    4.79
   7   3 -13   34.11    3.61
   7   3 -13   40.84    4.57
   7   3 -13   29.20    3.07
   7   3 -13   25.72    7.37
   7   3 -13   40.01    3.77
   7  -3 -13   38.86    3.95
  -7   3  13   49.33    8.25
   7  -3 -13   11.34    3.53
   7   3 -13   34.57    3.13
   7   3 -12   77.68   11.30
   7  -3 -12   82.72   11.17
  -7   3  12   90.07   11.17
   7  -3 -11   53.32    8.90
   7   3 -11   46.72    8.79
   7  -3 -10  172.05   14.62
   7   3 -10  155.18   15.27
   7  -3  -9  146.57   12.96
   7   3  -9  123.52   13.08
   7  -3  -8   18.69    5.20
   7   3  -8   24.52    6.03
   7  -3  -7  150.07   12.22
   7   3  -7  133.46    8.79
   7   3  -7  136.94   10.33
   7   3  -7  137.71   12.96
   7  -3  -6   80.97    8.73
   7   3  -6   89.19    6.86
   7   3  -6   86.75    8.06
   7   3  -6   86.55   10.14
   7  -3  -5  215.99   12.95
  -7  -3   5  202.64   10.27
   7   3  -5  204.96    9.82
   7   3  -5  198.01   11.77
   7   3  -5  214.97   14.89
   7  -3  -4  562.60   19.48
  -7  -3   4  535.08   18.23
   7   3  -4  521.74   18.73
   7   3  -4  527.00   22.39
   7   3  -4  505.84   14.60
  -7   3   4  553.12   23.37
   7  -3  -3   45.71    5.43
  -7  -3   3   49.10    6.14
  -7   3   3   44.56    4.38
   7   3  -3   54.08    7.20
   7   3  -3   48.13    4.60
  -7   3   3   41.63    6.83
  -7  -3   2  126.00    9.75
  -7   3   2  117.22    6.97
   7   3  -2  125.45   10.41
   7   3  -2  124.59    7.10
  -7   3   2  127.72   11.05
  -7   3   1   36.05    4.14
  -7  -3   1   29.64    5.36
  -7   3   1   37.84    6.15
  -7   3   0    3.24    1.91
  -7   3   0    3.52    2.77
  -7  -3   0    4.53    2.77
  -7   3  -1    2.36    2.07
  -7   3  -1    5.77    3.22
  -7  -3  -1    6.03    2.80
  -7   3  -2   39.14    5.45
  -7   3  -2   38.40    5.94
  -7  -3  -2   36.94    6.46
  -7   3  -3   99.28   10.05
  -7   3  -3  106.29    9.03
  -7  -3  -3   89.21   10.03
  -7   3  -4  107.82   11.00
  -7   3  -4  120.24    9.85
  -7  -3  -4  119.30   11.89
  -7   3  -5  191.48   14.99
  -7   3  -5  199.55   13.53
  -7   3  -5  218.43   13.58
  -7  -3  -5  215.50   16.38
  -7  -3  -6   62.49    9.35
  -7  -3  -6   67.99    9.70
  -7   3  -6   59.37    8.88
  -7   3  -6   63.75    7.87
  -7   3  -6   58.43    7.31
  -7   3  -7   24.88    4.76
  -7   3  -7   19.80    4.85
  -7   3  -7   20.22    5.71
  -7  -3  -7   15.72    5.28
  -7   3  -8  247.04   19.07
  -7   3  -8  260.51   16.42
  -7  -3  -8  219.15   18.24
  -7  -3  -9   -0.81    3.23
  -7   3  -9    3.73    3.83
  -7  -3  -9    6.06    4.08
  -7  -3 -10    2.86    3.54
  -7   3 -10   13.50    5.83
  -7  -3 -10    4.79    3.85
  -7  -3 -11    8.64    6.03
  -7  -3 -11    9.77    5.07
  -7   3 -11   13.59    2.56
  -7  -3 -11    8.86    2.04
  -7   3 -11   13.45    6.47
  -7   3 -12  284.23   23.30
  -7  -3 -12  313.25   22.94
  -7   3 -12  341.55    9.15
  -7   3 -12  344.74   11.38
  -7  -3 -12  337.11    8.82
  -7  -3 -12  313.88   23.17
  -7   3 -12  323.17    9.01
  -7   3 -12  326.66   10.65
  -7  -3 -12  339.80   10.83
  -7  -3 -13    1.70    1.99
  -7   3 -13    9.29    2.31
  -7   3 -13    9.52    2.25
  -7   3 -13    5.80    2.44
  -7   3 -13    1.28    2.13
  -7  -3 -13    4.79    1.95
  -7  -3 -13    1.26    4.61
  -7   3 -13    5.17    5.12
  -7  -3 -13    4.99    3.54
  -7  -3 -14   49.61    9.14
  -7   3 -14   30.85    8.40
  -7   3 -14   45.53    3.89
  -7   3 -14   48.43    4.82
  -7   3 -14   43.58    4.86
  -7  -3 -14   43.87    3.52
  -7  -3 -14   46.10    4.73
  -7   3 -14   45.11    3.95
  -7   3 -15    3.18    1.75
  -7   3 -15    0.61    1.64
  -7   3 -15    2.01    2.04
  -7  -3 -15   -1.13    2.06
  -7  -3 -15    1.87    1.92
  -7  -3 -15    2.23    1.75
  -7  -3 -16    1.16    1.89
  -7   3 -16    0.54    1.53
  -7   3 -16   -1.02    1.86
  -7  -3 -16    0.49    2.03
  -7   3 -16    1.19    1.86
  -7  -3 -16    1.25    1.71
  -7   3 -17    1.94    1.89
  -7  -3 -17    3.96    2.10
  -7  -3 -17    2.01    1.99
  -7  -3 -17    3.02    2.03
  -7   3 -18   17.51    2.90
  -7  -3 -18   15.34    2.98
  -7  -3 -18   16.83    2.85
  -7  -3 -18   19.00    2.92
  -7   3 -19    5.19    2.57
  -7  -3 -19    3.47    1.85
  -7   3 -19    3.39    1.63
  -7  -3 -19    7.88    2.07
  -7  -3 -20   12.34    2.20
  -7   3 -20   10.19    2.53
  -7  -3 -20   14.01    2.29
  -7  -3 -21   -1.47    1.21
  -7   3 -21    0.08    1.42
  -7  -3 -21    0.52    0.96
  -7  -3 -21    0.22    1.16
  -7  -3 -22    0.71    0.84
  -7   3 -22   -1.80    1.17
   7  -5 -22    9.94    1.28
  -7   5  21    4.13    1.42
   7   5 -21    2.61    1.33
   7  -5 -21    1.52    0.76
  -7   5  20   12.09    2.13
   7  -5 -20   11.79    1.75
   7   5 -20    9.59    2.04
   7  -5 -19    0.75    1.11
   7   5 -19    0.33    1.51
   7  -5 -18   13.50    2.29
   7   5 -18   12.73    2.72
  -7   5  18   11.48    2.07
   7   5 -17   19.48    3.38
   7  -5 -17   12.12    2.25
   7  -5 -17   15.57    2.16
  -7   5  17   13.20    2.36
  -7   5  16    4.42    2.14
   7  -5 -16    0.59    1.53
   7   5 -16    6.14    2.24
   7  -5 -16    4.59    1.79
   7   5 -16    2.91    1.91
   7   5 -15    2.49    1.77
  -7   5  15    5.95    2.43
   7   5 -15    4.15    2.00
   7   5 -15    8.71    2.57
   7   5 -15    5.27    2.08
   7   5 -15    6.14    2.32
   7   5 -14   55.80    4.72
  -7   5  14   59.23    5.39
   7   5 -14   61.79    4.68
   7   5 -14   59.50    5.09
   7   5 -14   68.91    5.46
   7   5 -14   65.20    4.76
   7   5 -13  110.86    6.73
  -7   5  13  106.24    5.94
  -7   5  13  102.15    6.95
   7   5 -13  111.16    6.26
   7   5 -13  111.87    6.60
   7   5 -13  102.81    5.86
  -7   5  12    5.99    2.63
  -7   5  12    0.26    2.58
  -7   5  12    6.09    2.40
   7   5 -12    2.41    2.02
   7   5 -12    4.30    1.99
   7   5 -12    4.09    1.94
   7   5 -12    3.41    2.14
   7   5 -12   -4.05    4.24
  -7   5  11    0.08    1.97
  -7   5  11   -2.08    3.90
  -7   5  11   -0.79    1.98
   7   5 -11   -2.07    1.73
   7   5 -11    0.46    1.54
   7   5 -11    1.49    1.85
   7  -5 -11   -9.64    4.73
   7   5 -11   -0.59    1.87
   7   5 -11    3.53    3.85
  -7   5  10  150.17    8.24
  -7   5  10  141.72   16.76
   7   5 -10  141.26    6.22
  -7   5  10  158.16    7.68
   7   5 -10  155.67    7.56
   7   5 -10  151.36    7.40
   7  -5 -10  179.11   16.02
   7   5 -10  149.55   16.46
   7   5 -10  154.20    5.98
   7  -5  -9   11.59    4.60
  -7   5   9   15.34    3.12
   7   5  -9   11.73    2.53
  -7   5   9   18.62    6.51
   7   5  -9   11.36    2.01
   7   5  -9   12.35    2.68
   7   5  -9   10.86    4.90
   7   5  -8  181.19    7.57
  -7   5   8  156.88   16.66
   7   5  -8  178.99    7.57
   7   5  -8  144.74   15.58
   7   5  -8  135.84   10.74
   7  -5  -8  170.59   14.80
  -7   5   8  169.21    8.35
  -7   5   7   37.75    8.32
   7   5  -7   26.29    3.23
   7   5  -7   18.22    5.46
   7   5  -7   28.58    6.84
  -7   5   7   22.22    3.21
   7  -5  -7   25.92    5.87
   7   5  -7   22.44    4.93
   7  -5  -6   41.98    6.87
   7   5  -6   29.30    5.29
  -7   5   6   28.87    7.63
   7   5  -6   35.04    6.80
   7   5  -6   24.70    6.41
   7  -5  -5   15.98    4.53
   7   5  -5   12.83    3.60
  -7   5   5   10.16    3.62
   7   5  -5   10.18    4.31
   7   5  -5   15.30    5.48
   7  -5  -4  115.65   10.12
   7   5  -4  121.26   12.61
   7   5  -4   95.65   11.09
   7   5  -4  109.62    9.45
  -7   5   4   98.33   12.84
   7   5  -3   18.22    4.55
  -7   5   3   27.89    5.03
   7   5  -3   20.04    5.50
   7   5  -3   25.62    4.79
  -7   5   3   22.88    6.56
   7   5  -2    5.60    2.82
   7   5  -2   10.53    3.82
  -7   5   2    9.06    3.34
  -7  -5   2    9.79    3.93
  -7   5   2    4.16    4.05
   7   5  -1   14.99    3.66
   7   5  -1   16.56    4.32
  -7   5   1   14.19    3.73
  -7  -5   1   15.43    4.69
  -7   5   1   14.61    5.41
  -7   5   0   22.26    4.53
  -7  -5   0   26.31    6.08
  -7   5   0   16.34    5.24
  -7   5  -1   40.70    7.50
  -7   5  -1   39.10    6.16
  -7   5  -1   33.04    7.00
  -7  -5  -1   35.75    7.50
  -7   5  -2  134.30   13.35
  -7  -5  -2  149.26   14.83
  -7   5  -2  169.15   14.40
  -7  -5  -3   -2.06    3.22
  -7   5  -3    2.59    3.33
  -7  -5  -4  171.68   16.65
  -7   5  -4  208.58   16.31
  -7   5  -5   26.52    3.46
  -7   5  -5   21.68    6.16
  -7  -5  -5   26.32    7.33
   7   5   5   27.21    3.58
  -7   5  -5   25.07    2.98
  -7  -5  -6    0.45    1.64
  -7   5  -6    2.73    1.30
  -7   5  -6    1.76    1.85
   7   5   6    3.80    2.34
  -7  -5  -6   -0.59    1.82
   7   5   7   56.25    4.77
  -7   5  -7   39.52    7.92
  -7   5  -7   49.01    4.46
  -7   5  -7   52.65    4.61
  -7  -5  -7   42.68    9.30
  -7  -5  -7   52.70    4.24
  -7   5  -7   52.31    4.35
  -7  -5  -7   35.54    8.82
   7   5   7   45.12    3.51
   7   5   8   65.36    5.37
  -7   5  -8   65.44    4.86
  -7   5  -8   61.90    4.91
  -7  -5  -8   59.91   11.14
   7   5   8   63.56    4.18
  -7  -5  -8   62.22   11.77
  -7   5  -8   69.45    5.32
  -7  -5  -8   61.28    4.61
  -7   5  -8   68.32    9.99
  -7  -5  -9   -0.77    2.31
  -7   5  -9   -2.11    1.90
  -7  -5  -9   -2.13    3.48
   7   5   9   -0.02    2.03
  -7   5  -9    1.51    3.90
  -7  -5  -9    4.34    2.14
  -7   5  -9    2.05    1.90
  -7  -5 -10   55.68    4.55
  -7   5 -10   40.43    4.27
  -7   5 -10   45.03    4.38
  -7  -5 -10   35.42    8.45
  -7   5 -10   52.44    4.64
  -7  -5 -10   31.43    8.05
   7   5  10   49.97    4.69
  -7   5 -10   54.56    5.30
  -7   5 -11    5.55    2.32
  -7   5 -11    2.27    1.81
  -7   5 -11    7.20    2.15
  -7  -5 -11    7.02    2.23
   7   5  11    8.86    2.70
  -7   5 -11    8.94    2.99
   7   5  12    2.23    1.97
  -7   5 -12    6.19    2.77
  -7   5 -12    3.23    2.14
  -7   5 -12   -1.35    1.84
  -7  -5 -12    0.36    1.73
  -7   5 -12    4.07    2.26
  -7   5 -13    0.53    1.82
  -7  -5 -13    2.14    1.87
  -7   5 -13    3.77    2.32
   7   5  13    0.12    2.01
  -7  -5 -13   -0.66    1.89
  -7   5 -13    0.64    2.33
  -7   5 -13    1.57    1.64
  -7  -5 -14   -0.53    1.60
  -7   5 -14    0.90    1.97
  -7  -5 -14    1.12    1.68
   7   5  14   -6.17    2.28
  -7   5 -14    0.08    2.26
  -7   5 -14    0.28    1.66
  -7  -5 -15    6.70    2.14
  -7   5 -15   12.37    3.18
  -7   5 -15    6.51    2.14
  -7   5 -15    5.99    2.34
  -7  -5 -15    7.31    1.93
   7   5  15    6.34    2.07
  -7  -5 -16   19.98    2.75
  -7   5 -16   15.75    3.22
  -7   5 -16   23.40    2.88
  -7   5 -16   19.25    3.05
  -7  -5 -16   18.04    2.37
   7   5  16   18.39    2.33
  -7   5 -17    0.86    1.44
  -7   5 -17    1.33    2.04
  -7   5 -17   -0.54    1.78
  -7  -5 -17    0.13    1.35
  -7  -5 -17    0.62    1.06
  -7  -5 -18   45.48    3.32
  -7   5 -18   37.70    4.09
  -7   5 -18   43.96    3.64
  -7  -5 -19    2.04    1.22
  -7   5 -19    1.32    1.49
  -7   5 -19    2.79    1.49
  -7  -5 -20   18.44    1.70
  -7  -5 -20   19.86    1.77
  -7   5 -20   18.95    2.28
   7   5  20   15.80    1.73
  -7   7  18   14.18    1.76
   7   7 -17    1.65    1.10
   7  -7 -17    1.07    0.90
  -7   7  17    1.29    1.35
  -7   7  17    0.73    0.82
   7   7 -16    6.81    1.60
  -7   7  16    8.73    2.01
   7  -7 -16   10.44    1.75
  -7   7  16   12.69    1.90
   7   7 -15    6.19    1.85
   7   7 -15    8.36    1.89
   7  -7 -15    8.25    1.79
  -7   7  15    5.87    1.94
   7   7 -14   65.81    4.68
   7   7 -14   59.51    3.66
  -7   7  14   64.87    4.91
   7   7 -14   69.19    4.68
   7  -7 -14   60.05    4.23
   7   7 -14   65.38    4.17
   7   7 -14   61.06    3.66
   7   7 -13    7.78    2.11
  -7   7  13    6.89    2.41
   7   7 -13    7.84    2.25
   7  -7 -13    7.30    2.03
   7   7 -13    8.20    2.18
  -7   7  13    8.83    2.50
   7   7 -13    3.96    1.51
  -7   7  12   12.23    2.93
   7   7 -12   10.62    2.51
   7   7 -12   10.71    2.58
   7  -7 -12    8.04    2.16
  -7   7  12    8.08    2.46
   7   7 -12    9.27    1.89
  -7   7  11    6.59    2.58
   7   7 -11    4.33    2.02
  -7   7  11    3.42    1.98
   7   7 -11    7.92    2.42
  -7   7  11    0.68    1.86
   7   7 -11    4.27    1.65
  -7   7  10    3.12    2.37
  -7   7  10    1.47    1.87
   7   7 -10   -0.20    1.84
   7   7 -10    0.79    1.87
  -7   7  10   -2.91    2.12
   7   7 -10    1.81    1.44
  -7   7   9    5.37    2.58
   7   7  -9    3.88    2.10
  -7   7   9    5.57    2.33
   7   7  -9    5.43    2.19
  -7   7   9    1.26    2.00
   7   7  -9    2.38    1.44
   7   7  -8    5.38    2.21
  -7   7   8    6.65    2.58
  -7   7   8    2.96    1.89
  -7   7   8    7.15    2.79
  -7   7   8    5.74    2.02
   7   7  -8    4.43    2.40
  -7   7   7   -0.76    1.95
   7   7  -7   -0.91    1.86
   7   7  -7    0.94    2.11
  -7   7   7    0.30    2.00
  -7   7   7    0.03    2.17
   7   7  -6   12.21    2.72
  -7   7   6   17.00    3.36
  -7   7   6   14.18    3.43
   7   7  -6   14.06    3.06
  -7   7   6   15.06    2.83
  -7   7   5   46.00    4.04
   7   7  -5   49.77    4.26
  -7   7   5   39.19    3.88
   7   7  -5   46.50    4.61
  -7   7   5   43.67    5.27
  -7   7   5   43.93    5.03
  -7   7   5   46.97    4.90
  -7   7   4   31.52    3.71
   7   7  -4   29.29    3.87
   7   7  -4   36.10    3.85
  -7   7   4   31.84    4.43
  -7   7   4   32.48    4.42
  -7   7   4   33.97    4.47
  -7   7   3   92.06    6.24
  -7   7   3  100.53    7.01
  -7   7   3   96.19    6.94
   7   7  -3   89.94    5.83
   7   7  -3   84.52    6.19
  -7   7   3   89.36    6.77
   7   7  -3   87.57    6.02
   7   7  -2    8.23    2.75
  -7   7   2    6.22    2.74
  -7   7   2    6.49    2.53
   7   7  -2    6.86    2.64
   7   7  -2    4.34    2.29
  -7   7   2    5.52    2.42
   7   7  -1    0.52    2.08
  -7   7   1   -0.20    1.96
  -7   7   1    0.34    2.08
   7   7  -1    1.62    2.28
   7   7  -1   -0.80    1.99
  -7   7   1    1.26    2.01
   7   7   0   23.96    3.75
  -7   7   0   18.71    2.94
  -7   7   0   21.89    3.67
  -7   7   0   23.99    3.93
   7   7   0   22.14    3.68
   7   7   0   18.62    3.03
  -7   7   0   18.86    3.56
  -7  -7  -1    4.05    1.65
   7   7   1    1.17    1.94
  -7   7  -1    4.54    2.10
  -7   7  -1    2.15    2.13
  -7   7  -1    2.22    2.41
   7   7   1    2.78    2.48
   7   7   1    4.58    2.28
  -7   7  -1    1.74    2.04
  -7  -7  -2   21.64    2.83
  -7   7  -2   18.40    3.22
   7   7   2   15.38    3.10
  -7   7  -2   18.68    3.24
  -7   7  -2   19.04    3.80
   7   7   2   15.11    3.34
   7   7   2   23.18    2.93
  -7   7  -2   18.16    3.65
  -7   7  -3    2.56    2.40
   7   7   3    6.98    3.01
   7   7   3    7.63    2.61
  -7   7  -3    9.53    3.04
  -7   7  -3    7.63    2.36
  -7  -7  -3    4.96    2.10
  -7   7  -3    5.65    2.36
  -7   7  -4   65.96    5.34
   7   7   4   73.20    5.65
  -7   7  -4   64.83    6.05
  -7  -7  -4   66.45    4.79
  -7   7  -4   63.01    6.01
   7   7   4   70.05    5.74
  -7   7  -5   39.79    4.22
   7   7   5   43.55    4.55
  -7   7  -5   42.98    5.14
  -7  -7  -5   43.52    4.10
  -7   7  -5   43.75    5.12
   7   7   5   49.35    5.00
  -7   7  -6    7.28    2.39
  -7   7  -6    8.50    2.96
   7   7   6    1.95    2.31
   7   7   6    6.63    2.49
  -7   7  -6    5.92    2.58
  -7  -7  -6   10.44    2.54
  -7   7  -6    4.68    2.05
  -7   7  -7    5.60    2.27
   7   7   7    5.60    2.39
  -7   7  -7    5.31    2.23
  -7   7  -7    7.32    2.35
  -7  -7  -7    4.42    2.03
  -7   7  -7    4.45    2.35
   7   7   7    2.86    2.10
  -7   7  -8    0.53    1.76
  -7   7  -8   -0.98    1.71
  -7  -7  -8   -3.24    1.88
  -7   7  -8    0.50    1.84
  -7   7  -8    1.48    1.84
   7   7   8   -3.94    2.07
  -7   7  -8   -1.36    2.19
   7   7   8    2.96    2.13
  -7   7  -9   -0.39    1.96
   7   7   9   -0.11    1.55
   7   7   9    0.42    2.01
  -7   7  -9    2.49    1.82
  -7  -7  -9   -0.22    1.76
  -7  -7 -10   41.11    3.87
  -7   7 -10   31.90    4.03
   7   7  10   31.37    3.18
   7   7  10   39.42    4.28
  -7   7 -10   38.90    4.08
   7   7  11    0.31    1.78
  -7   7 -11    0.26    1.61
  -7   7 -11    2.37    1.89
  -7  -7 -11    1.58    1.68
   7   7  11    0.63    1.21
  -7   7 -12   19.57    2.73
  -7   7 -12   18.95    2.85
   7   7  12   18.71    2.89
  -7  -7 -12   14.23    2.42
  -7   7 -13    6.89    1.83
  -7   7 -13    9.23    2.17
   7   7  13    7.75    2.02
  -7  -7 -13   11.56    2.08
  -7   7 -14    3.46    1.32
   7   7  14   -0.35    1.24
  -7  -7 -14    1.36    1.17
  -7   7 -15    4.46    1.32
  -7  -7 -15    3.67    1.21
  -7   7 -15    4.76    1.47
   7   7  15    4.07    1.33
  -7  -7 -16    0.27    0.72
  -7   7 -16    0.43    0.92
   7   7  16    2.58    1.24
  -7   9  11    7.29    1.30
   7  -9 -11    6.36    1.13
   7   9 -10    3.31    1.11
   7  -9 -10    2.67    1.06
  -7   9  10    4.66    1.33
   7   9 -10    4.66    1.15
   7   9 -10    2.73    1.04
   7   9  -9    8.63    1.49
  -7   9   9   12.03    1.88
   7  -9  -9    9.60    1.54
  -7   9   9    9.08    1.21
   7   9  -9    9.88    1.75
   7   9  -8   13.58    1.83
  -7   9   8   15.98    2.20
   7  -9  -8   14.98    1.82
  -7   9   8   14.28    1.69
   7   9  -8   16.37    2.20
   7   9  -7   -0.96    1.33
  -7   9   7   -0.27    1.36
   7   9  -7    0.26    1.24
   7  -9  -7   -0.70    1.20
  -7   9   7    1.06    1.16
   7   9  -6   13.65    1.93
  -7   9   6   12.55    2.12
  -7   9   6   14.26    2.04
   7   9  -6   12.10    2.16
   7  -9  -6   10.80    1.66
  -7   9   6   14.55    1.98
   7   9  -5    4.12    1.39
  -7   9   5    5.42    1.77
  -7   9   5    2.98    1.45
   7  -9  -5    4.38    1.27
  -7   9   5    3.16    1.47
   7   9  -5    2.95    1.53
   7  -9  -4   20.54    2.03
  -7   9   4   26.09    2.70
   7   9  -4   19.33    2.58
  -7   9   4   25.94    2.81
  -7   9   4   22.70    2.74
   7   9  -4   24.94    2.55
  -7   9   3   -1.15    1.48
   7  -9  -3   -1.25    1.03
   7   9  -3    2.63    1.47
  -7   9   3    2.12    1.45
  -7   9   3    2.10    1.43
   7   9  -3   -1.72    1.38
  -7   9   2    8.58    1.88
   7   9  -2    5.22    1.65
   7   9  -2    9.70    1.84
  -7   9   2    9.48    1.81
  -7   9   2    7.96    2.11
  -7   9   1    0.13    1.29
   7   9  -1    0.86    1.24
   7   9  -1    1.89    1.30
   7   9  -1    0.63    1.23
  -7   9   1    0.17    1.07
  -7   9   1   -1.64    1.71
   7   9   0    3.17    1.43
   7   9   0    3.86    1.39
  -7   9   0    1.47    1.54
   7   9   0    0.62    1.12
  -7   9   0    1.79    1.36
   7   9   1    6.64    1.58
  -7   9  -1    4.98    1.91
   7   9   1    3.81    1.26
  -7   9  -1    5.75    1.67
   7   9   1    6.82    1.76
  -7   9  -2    1.39    1.49
  -7   9  -2    1.33    1.44
   7   9   2   -0.66    1.41
  -7   9  -3    0.12    1.47
  -7   9  -3   -3.76    1.57
   7   9   3   -0.88    1.57
  -7   9  -4   25.64    2.70
   7   9   4   24.04    2.62
  -7  -9  -4   25.72    1.76
  -7   9  -4   25.51    2.86
   7   9   5   13.33    2.12
  -7  -9  -5   10.27    1.33
  -7   9  -5   11.25    2.09
  -7   9  -6    1.74    1.27
  -7  -9  -6    2.10    1.00
   7   9   6    0.61    1.30
  -7   9  -7    4.37    1.25
  -7  -9  -7    3.73    1.02
   7   9   7    5.58    1.51
  -7   9  -8    0.37    0.76
  -7   9  -8   -0.60    0.95
  -7  -9  -8   -0.99    0.86
   7   9   8    0.81    1.11
  -7   9  -9   -0.21    0.87
  -7  -9  -9    2.82    0.79
   7   9   9    2.17    0.99
   8   0 -25    0.21    0.90
   8   0 -25    3.04    0.91
   8   0 -24   15.59    2.12
   8   0 -24   14.34    1.92
   8   0 -24   13.33    2.28
   8   0 -23    0.08    1.38
   8   0 -23   -0.91    1.40
   8   0 -23   -2.34    1.64
   8   0 -22   38.59    3.81
   8   0 -22   31.70    3.52
   8   0 -22   38.66    4.23
   8   0 -21   -2.65    1.92
   8   0 -21   -1.00    1.77
   8   0 -21   -1.04    1.79
   8   0 -20   23.63    3.83
   8   0 -19    0.66    2.05
   8   0 -18  107.16    7.38
   8   0 -17    4.24    3.51
   8   0 -17   -1.72    2.28
   8   0 -16  107.21   14.09
   8   0 -16  115.77    7.23
   8   0 -15   -2.92    4.40
   8   0 -15    1.22    1.47
   8   0 -15   -0.54    1.84
   8   0 -14   14.42    5.32
   8   0 -13    0.33    2.58
   8   0 -13   -4.24    2.48
   8   0 -12  219.66   11.98
   8   0 -12  236.62   16.72
   8   0 -12  217.97   14.02
   8   0 -11    0.90    1.78
   8   0 -11    0.53    2.54
   8   0 -11    2.08    2.74
   8   0 -10   83.05    7.31
   8   0 -10   94.21    9.57
   8   0 -10   75.57    7.88
   8   0  -9   -0.04    1.62
   8   0  -9    1.48    2.39
   8   0  -9    1.92    1.84
   8   0  -8   15.24    3.89
   8   0  -8   13.71    3.20
   8   0  -8   10.85    3.18
   8   0  -7    0.11    1.97
   8   0  -7    0.99    1.59
   8   0  -6  752.11   19.33
   8   0  -6  718.62   19.34
   8   0  -5   -0.84    1.76
   8   0  -4 5075.64   47.83
   8   0  -3    0.99    1.85
   8   0  -2 1493.08   25.43
   8   0  -1   -0.03    1.58
  -8   0   1   -0.43    0.91
   8   0   0  242.68    9.98
   8   0   1    2.32    1.53
   8   0   2 1388.01   25.08
  -8   0  -2 1353.01   33.24
  -8   0  -3   -3.22    2.70
   8   0   3    1.24    1.71
   8   0   4  232.67   10.27
  -8   0  -4  249.96   14.85
  -8   0  -5   -3.44    2.79
  -8   0  -5    0.02    2.33
   8   0   5    0.42    1.47
  -8   0  -6  347.22   16.23
  -8   0  -6  328.12   17.06
  -8   0  -6  353.38   18.95
  -8   0  -7   -0.20    2.24
  -8   0  -7    1.34    2.93
  -8   0  -7   -0.63    2.46
  -8   0  -8  141.73   11.68
  -8   0  -8  158.15   12.73
  -8   0  -9   -0.30    2.91
  -8   0  -9    3.32    2.13
  -8   0  -9    0.22    2.31
  -8   0  -9   -3.89    2.01
  -8   0 -10  169.32   14.57
  -8   0 -10  168.39   14.40
  -8   0 -11   -1.72    3.35
  -8   0 -11    0.23    3.14
  -8   0 -12  219.02   17.96
  -8   0 -12  216.51   17.78
  -8   0 -13    1.34    3.67
  -8   0 -13    0.57    3.28
  -8   0 -13   -1.25    1.75
  -8   0 -13    1.55    1.67
  -8   0 -13    0.08    1.57
  -8   0 -14  180.93   17.43
  -8   0 -14  174.07    7.54
  -8   0 -14  162.74    6.87
  -8   0 -14  174.64    8.24
  -8   0 -14  141.71   15.62
  -8   0 -15    0.77    3.42
  -8   0 -15   -0.57    1.78
  -8   0 -15    1.52    2.07
  -8   0 -15   -0.38    1.86
  -8   0 -15   -1.47    1.99
  -8   0 -16   19.67    2.86
  -8   0 -16   20.47    3.34
  -8   0 -16   22.83    3.00
  -8   0 -16   21.47    3.29
  -8   0 -17    1.29    1.95
  -8   0 -17   -0.14    1.82
  -8   0 -17    3.03    1.85
  -8   0 -17   -0.82    1.97
  -8   0 -18    4.86    2.50
  -8   0 -18    5.73    1.97
  -8   0 -18    9.91    1.86
  -8   0 -18    4.55    2.15
  -8   0 -19   -3.05    2.11
  -8   0 -19   -1.50    1.53
  -8   0 -20   33.75    3.46
  -8   0 -20   28.90    3.63
  -8   0 -21   -1.75    1.53
  -8   0 -21    0.02    1.65
  -8   0 -21   -0.32    1.24
  -8   0 -22   22.21    2.14
  -8   0 -22   23.41    2.66
  -8   0 -23    1.10    1.09
   8  -2 -25   -0.12    0.79
   8  -2 -25   -1.17    0.91
   8  -2 -24   -0.42    1.12
   8  -2 -24    0.07    1.12
   8  -2 -23   -0.45    1.35
   8  -2 -23   -0.77    1.42
   8  -2 -23    0.82    1.30
   8   2 -23   -0.50    1.23
   8  -2 -22    2.26    1.72
   8   2 -22    2.69    1.48
   8   2 -22    2.16    1.64
   8   2 -22    1.11    1.41
   8  -2 -22    1.83    1.58
   8  -2 -21    0.13    1.75
   8  -2 -21    1.24    1.62
   8   2 -21    5.60    2.00
   8   2 -21    5.30    1.94
   8   2 -21    6.53    1.80
   8   2 -20   25.66    3.57
   8  -2 -20   25.47    3.66
   8   2 -20   21.74    3.35
   8   2 -20   19.30    2.88
   8  -2 -19    2.03    1.94
   8   2 -19    4.03    2.15
   8   2 -19    4.70    2.45
   8   2 -19    3.44    1.70
   8  -2 -18   33.36    4.21
   8   2 -18   26.89    4.03
   8   2 -18   30.79    3.97
   8   2 -18   30.75    3.38
   8  -2 -17   10.21    2.63
   8   2 -17   13.51    3.12
   8   2 -17   16.88    2.70
   8   2 -16   16.67    3.15
   8   2 -16   11.40    4.20
   8   2 -16   15.92    2.32
   8  -2 -16   17.01    3.31
   8   2 -16   10.98    2.75
   8   2 -15    7.45    2.41
   8  -2 -15    3.52    3.78
   8  -2 -15   11.44    2.80
   8   2 -15   13.80    2.83
   8  -2 -15   12.42    2.80
   8   2 -15    4.22    1.91
   8   2 -15   10.26    2.38
   8   2 -15    6.47    3.60
   8   2 -14   25.74    3.23
   8  -2 -14   38.17    4.08
   8  -2 -14   32.14    3.40
   8   2 -14   21.91    6.45
   8   2 -14   32.37    3.11
   8   2 -14   35.71    3.21
   8  -2 -14   24.39    6.12
   8  -2 -13   19.56    4.91
   8  -2 -13   13.52    4.66
   8   2 -13   14.14    4.90
  -8   2  12  487.18   22.28
   8  -2 -12  446.87   21.37
   8   2 -12  469.80   25.34
  -8   2  11   42.02    6.97
   8  -2 -11   32.57    5.97
   8   2 -11   44.07    7.97
  -8   2  10  199.05   14.27
   8  -2 -10  194.86   12.86
   8   2 -10  176.95   14.91
  -8   2   9   58.61    7.97
   8  -2  -9   63.04    6.87
   8   2  -9   63.27    9.02
  -8   2   8  197.06   13.81
   8  -2  -8  202.48   10.95
   8   2  -8  197.49   14.84
  -8   2   7   92.62    9.51
   8   2  -7  107.99   10.77
  -8   2   6  176.31   12.69
   8   2  -6  186.47    9.58
   8   2  -6  186.33   13.60
  -8   2   5   43.88    6.43
  -8  -2   5   38.12    3.64
   8   2  -5   42.69    5.39
   8   2  -5   36.51    4.24
   8   2  -5   33.57    6.00
  -8   2   4   58.56    7.25
   8   2  -4   50.40    3.40
  -8  -2   4   46.21    4.28
   8   2  -4   51.36    5.89
  -8   2   4   46.12    2.54
   8   2  -4   55.22    5.15
  -8  -2   3  196.25    9.36
   8   2  -3  184.41    5.80
  -8   2   3  180.35    5.20
  -8   2   2    3.26    2.72
   8   2  -2    1.69    0.93
  -8  -2   2    1.78    2.17
  -8   2   1  106.85    9.40
  -8  -2   1   94.60    7.67
  -8   2   0    5.06    2.93
  -8  -2   0    7.72    2.63
  -8  -2  -1   10.20    3.15
  -8   2  -1    9.15    2.45
  -8   2  -1   13.92    3.29
  -8  -2  -1   11.22    3.81
   8  -2   2  287.72   10.82
  -8   2  -2  287.59   13.89
  -8   2  -2  281.53   11.92
  -8  -2  -2  275.80   16.31
   8  -2   3    1.39    1.38
  -8   2  -3    1.29    2.36
  -8   2  -3   -0.05    1.79
  -8  -2  -3    1.02    2.38
   8  -2   4  208.32    8.22
  -8   2  -4  204.98   13.00
  -8   2  -4  201.03   14.16
  -8   2  -4  210.92   11.15
  -8  -2  -4  207.77   14.82
  -8   2  -5  142.74   11.87
  -8   2  -5  150.08   12.54
  -8   2  -5  165.20   10.49
   8  -2   5  145.80    6.18
  -8   2  -5  141.79    9.29
  -8  -2  -5  156.74   13.55
  -8   2  -6  324.99   15.29
  -8   2  -6  362.85   19.11
  -8   2  -6  341.05   18.63
  -8   2  -6  366.08   16.34
  -8  -2  -6  346.98   20.32
  -8   2  -7  198.93   13.00
  -8   2  -7  214.17   15.81
  -8   2  -7  183.76   13.64
  -8  -2  -7  185.86   15.53
  -8  -2  -8  446.99   23.95
  -8   2  -8  415.50   20.20
  -8   2  -8  434.19   23.49
  -8   2  -8  436.71   21.46
  -8  -2  -8  392.83   23.18
  -8   2  -9   56.87    9.43
  -8   2  -9   59.08    8.59
  -8  -2  -9   44.85    8.31
  -8   2 -10  184.80   17.04
  -8  -2 -10  169.63   15.95
  -8  -2 -10  162.16   15.16
  -8   2 -10  166.46   14.56
  -8   2 -11   77.54   11.53
  -8  -2 -11   55.81    9.21
  -8   2 -11   66.59   10.14
  -8  -2 -11   54.60    9.29
  -8  -2 -12    1.08    1.60
  -8   2 -12    1.84    3.65
  -8  -2 -12    1.68    3.08
  -8   2 -12    0.93    1.63
  -8   2 -12    3.47    3.87
  -8  -2 -12    1.29    1.75
  -8   2 -12    4.34    1.80
  -8  -2 -12   -8.30    4.32
  -8   2 -13   71.12    4.82
  -8  -2 -13   66.34    9.50
  -8   2 -13   65.32    4.63
  -8  -2 -13   63.13    9.63
  -8  -2 -13   73.94    5.67
  -8  -2 -13   58.20    4.53
  -8   2 -13   53.08    8.88
  -8   2 -13   74.95   12.21
  -8  -2 -14   -8.46    4.91
  -8   2 -14    3.64    2.25
  -8  -2 -14   -0.56    2.08
  -8   2 -14   -4.80    4.46
  -8  -2 -14    1.35    1.94
  -8  -2 -14    1.06    1.93
  -8   2 -14    2.82    1.56
  -8   2 -14  -12.51    5.85
  -8   2 -15    2.74    2.09
  -8  -2 -15    2.91    1.92
  -8   2 -15    3.13    1.95
  -8  -2 -15    3.65    2.02
  -8  -2 -15    4.04    2.28
  -8   2 -16   16.69    3.02
  -8   2 -16   13.89    2.84
  -8  -2 -16   20.87    3.71
  -8   2 -16   16.21    2.92
  -8  -2 -16   15.63    2.53
  -8  -2 -16   17.56    2.92
  -8  -2 -17    5.30    2.32
  -8   2 -17    5.50    2.26
  -8   2 -17    5.06    1.87
  -8  -2 -17    4.57    2.40
  -8  -2 -17    3.02    1.89
  -8   2 -17    3.42    1.62
  -8  -2 -17    6.87    2.33
  -8   2 -18  111.97    6.42
  -8  -2 -18  107.66    6.70
  -8   2 -18  104.24    5.81
  -8  -2 -18  110.50    7.05
  -8  -2 -18  103.59    5.54
  -8  -2 -18  111.90    6.12
  -8  -2 -19    1.07    1.57
  -8  -2 -19    1.87    1.93
  -8   2 -19    1.02    1.62
  -8  -2 -19    2.05    1.69
  -8   2 -19    2.54    1.61
  -8   2 -20   11.89    1.80
  -8  -2 -20   16.77    2.19
  -8   2 -20   15.72    3.07
  -8   2 -20   18.13    2.59
  -8  -2 -20   20.09    2.92
  -8  -2 -20   14.64    2.31
  -8  -2 -21    0.27    1.44
  -8   2 -21    1.48    1.25
  -8  -2 -21    0.34    1.18
  -8  -2 -21    0.23    0.96
  -8   2 -21    1.01    1.54
  -8  -2 -22   -0.44    1.11
  -8   2 -22   -0.28    0.91
  -8   2 -22   -0.75    1.21
  -8  -2 -22    0.58    1.15
   8  -4 -23    0.49    0.84
   8  -4 -23   -1.01    0.73
   8  -4 -23   -0.77    1.00
   8  -4 -22   11.85    1.80
   8   4 -22   11.27    1.95
  -8   4  22   14.51    1.82
   8   4 -21    5.92    1.88
   8  -4 -21    7.02    1.79
   8   4 -20   25.01    3.38
   8  -4 -20   26.23    3.19
   8   4 -19   13.70    2.82
   8  -4 -19   13.43    2.55
  -8   4  18   12.93    2.56
  -8   4  17    2.13    2.13
   8   4 -17    3.00    2.02
  -8   4  16   17.27    3.14
   8   4 -16   17.04    3.00
   8   4 -16   20.19    2.88
   8   4 -15   15.90    2.79
   8   4 -15   18.21    2.96
   8   4 -15   23.78    3.64
   8   4 -15   18.33    3.19
  -8   4  15   20.23    3.52
   8   4 -14   12.82    2.83
   8   4 -14   15.41    3.09
   8   4 -14   12.36    2.47
   8   4 -14   22.23    7.18
  -8   4  14   14.73    3.20
   8   4 -14   10.03    2.26
   8   4 -14   10.36    2.48
   8   4 -13   12.99    2.81
   8   4 -13   12.69    2.72
  -8   4  13    3.94    4.49
   8   4 -13   23.37    7.63
   8   4 -13   15.84    2.76
   8   4 -13   17.49    2.70
   8   4 -13   14.58    2.52
  -8   4  13   13.94    2.94
   8   4 -12  108.34    5.85
   8   4 -12  110.11    5.35
   8   4 -12  109.37    6.12
   8  -4 -12  109.73    6.69
   8   4 -12   99.99    5.97
   8   4 -12  116.85   14.71
  -8   4  12  104.53   13.00
   8   4 -11   32.27    3.47
   8   4 -11   30.99    3.48
   8   4 -11   28.31    2.77
  -8   4  11   31.81    7.22
   8   4 -11   32.06    3.32
   8   4 -11   27.25    7.72
   8  -4 -11   30.71    3.58
   8   4 -10   53.96    9.69
  -8   4  10   56.02    9.66
   8   4 -10   57.72    4.18
   8  -4 -10   45.99    8.25
   8   4  -9   67.20   10.82
  -8   4   9   58.27    9.48
   8  -4  -9   64.81    9.28
   8   4  -8   14.17    5.47
  -8   4   8   20.08    5.71
   8  -4  -8   22.42    5.69
   8   4  -7    3.00    2.04
   8   4  -7    3.59    2.67
   8   4  -7    4.72    2.84
  -8   4   7    0.25    2.32
   8  -4  -7    1.79    2.40
   8   4  -6   72.50    6.79
   8   4  -6   61.91    9.37
   8   4  -6   70.75    8.46
  -8   4   6   71.14   10.19
   8  -4  -6   64.72    8.17
   8   4  -5  104.17    7.89
   8   4  -5  105.20   11.88
   8   4  -5  107.08   10.20
  -8   4   5  104.75   12.10
   8  -4  -5  114.91   10.55
   8   4  -4  103.91    7.81
   8   4  -4  124.03   12.54
   8   4  -4  114.36   10.61
  -8   4   4  105.37   12.22
   8   4  -3   13.82    3.15
  -8   4   3   16.86    3.35
   8   4  -3   18.71    5.38
  -8   4   3   13.66    4.44
  -8  -4   3   24.18    5.00
   8   4  -2   64.91    6.40
  -8   4   2   67.16    6.39
   8   4  -2   71.67    8.94
  -8   4   2   80.49   10.32
  -8  -4   2   67.88    8.15
   8   4  -1   15.51    4.50
  -8   4   1    7.94    2.17
  -8   4   1   15.01    5.20
  -8  -4   1   12.02    3.86
  -8   4   0   82.80    7.40
   8   4   0   88.27    9.45
  -8   4   0   82.06   10.22
  -8  -4   0   84.11    9.75
  -8   4  -1    2.77    2.94
   8   4   1    1.16    2.38
  -8   4  -1    3.08    3.12
  -8  -4  -1    1.98    2.47
  -8   4  -2  157.89   12.63
  -8  -4  -2  160.21   14.36
   8   4   2  139.21   10.95
  -8   4  -2  148.52   13.37
  -8  -4  -3    7.59    3.77
  -8   4  -3    6.18    3.20
  -8  -4  -3    8.44    4.01
  -8   4  -4    4.07    2.66
  -8   4  -4    4.49    3.35
  -8  -4  -4    7.02    3.33
  -8   4  -5   21.19    5.29
  -8  -4  -5   18.38    5.93
  -8   4  -6    2.48    3.08
  -8  -4  -6    2.02    3.21
  -8   4  -7    0.48    2.51
  -8  -4  -7    4.38    3.16
  -8  -4  -8    5.23    1.91
  -8   4  -8    4.43    3.01
  -8   4  -8    2.76    4.15
  -8  -4  -8    4.69    4.28
   8   4   9   47.21    3.91
  -8  -4  -9   50.27    4.07
  -8   4  -9   58.95    4.70
  -8  -4  -9   46.85    9.88
  -8   4  -9   60.08    4.10
  -8  -4  -9   48.83   10.47
  -8   4  -9   35.65    9.27
  -8   4  -9   67.48    9.68
  -8   4  -9   58.86    3.95
   8   4  10   22.59    3.15
  -8   4 -10    3.99    4.35
  -8   4 -10   22.18    2.79
  -8   4 -10   21.59    3.21
  -8  -4 -10   24.27    3.13
  -8   4 -10   17.33    2.66
  -8  -4 -10   19.35    7.22
  -8  -4 -10   23.67    2.91
  -8  -4 -10   20.49    6.27
   8   4  11   90.63    5.34
  -8   4 -11   87.85    6.04
  -8   4 -11   76.88    4.69
  -8  -4 -11   85.62    5.39
  -8  -4 -11   78.07    5.11
  -8   4 -11   73.95    5.20
  -8  -4 -11   74.34   12.66
  -8  -4 -11   70.92   12.06
  -8  -4 -12    2.39    2.07
  -8  -4 -12   -0.01    1.81
  -8   4 -12   -0.23    2.29
   8   4  12    0.11    1.95
  -8   4 -12    1.01    1.59
  -8   4 -12    0.38    2.12
  -8  -4 -12  -11.44    5.24
  -8   4 -12  -20.80    7.55
  -8  -4 -12  -18.71    6.57
  -8   4 -12    2.82    1.59
  -8  -4 -13  135.41    6.80
  -8  -4 -13  151.02    7.75
  -8   4 -13  132.21    7.66
  -8  -4 -13  148.93    6.99
  -8   4 -13  140.56    7.60
   8   4  13  131.13    6.24
  -8   4 -13  139.34    6.93
  -8  -4 -14    1.82    1.79
  -8   4 -14    1.02    1.61
  -8  -4 -14    0.24    1.55
  -8   4 -14    1.60    2.00
  -8  -4 -14    1.61    1.80
  -8   4 -14    3.58    2.47
  -8  -4 -14   -1.01    1.93
  -8  -4 -15   -1.36    2.08
  -8   4 -15   -0.03    1.63
  -8  -4 -15   -0.52    1.57
  -8  -4 -15   -2.95    2.02
  -8   4 -15    0.29    1.75
  -8  -4 -15    1.62    1.80
  -8   4 -15    1.61    1.99
  -8  -4 -16    0.14    1.22
  -8   4 -16    3.41    2.11
  -8  -4 -16    5.68    1.82
  -8  -4 -16    2.61    1.87
  -8   4 -16    1.63    1.56
  -8   4 -17    1.30    1.55
  -8  -4 -17    2.81    1.50
  -8  -4 -17    1.09    1.66
  -8   4 -17    3.71    2.45
  -8   4 -18   38.18    3.60
  -8  -4 -18   33.94    2.76
  -8  -4 -18   42.01    3.66
  -8   4 -18   35.82    4.45
  -8   4 -19    0.68    1.25
  -8   4 -19    0.92    1.71
  -8  -4 -19    4.35    1.15
  -8  -4 -19    2.65    1.52
  -8   4 -20    1.58    1.46
   8   4  20    0.02    1.20
  -8  -4 -20    2.62    1.32
  -8  -4 -20    3.20    1.22
  -8  -4 -21   -0.47    0.81
  -8  -4 -21    0.09    0.86
  -8   4 -21    0.64    1.12
   8   6 -20    8.99    1.46
  -8   6  20   11.65    1.72
   8   6 -19    2.62    1.29
  -8   6  19    0.54    1.29
   8   6 -18    6.91    1.86
  -8   6  18    6.09    1.86
   8  -6 -17    1.03    1.22
   8   6 -17   -0.60    1.52
  -8   6  17    0.50    1.36
   8   6 -16   34.59    2.85
   8  -6 -16   31.96    3.04
   8   6 -16   33.51    3.67
  -8   6  16   35.60    3.74
   8   6 -15   12.52    2.71
   8   6 -15    7.57    1.97
   8  -6 -15   12.04    2.31
  -8   6  15   11.08    2.75
  -8   6  14   -0.88    1.67
   8   6 -14   -1.65    1.90
   8   6 -14    1.62    1.50
   8   6 -14   -0.49    1.83
   8   6 -14    0.98    1.69
  -8   6  14    1.65    2.20
   8   6 -13    0.78    2.06
  -8   6  13   -0.08    1.61
   8   6 -13   -0.34    1.80
   8   6 -13   -3.11    1.82
  -8   6  13   -0.24    2.06
  -8   6  12    2.81    2.18
   8   6 -12    1.71    1.93
   8   6 -12    2.47    2.06
   8   6 -12    1.48    1.80
  -8   6  12    1.63    1.98
  -8   6  11   21.86    3.50
   8   6 -11   21.86    3.44
   8   6 -11   22.06    3.42
   8   6 -11   19.91    2.77
  -8   6  11   20.78    3.76
  -8   6  10   20.48    3.46
   8   6 -10   18.62    3.33
   8   6 -10   18.94    3.22
   8   6 -10   17.91    2.61
  -8   6  10   15.71    3.41
  -8   6   9    5.10    2.71
   8   6  -9    2.19    2.01
  -8   6   9    3.79    2.24
   8   6  -9    3.49    2.06
  -8   6   8    4.63    3.76
   8   6  -8    1.70    2.16
  -8   6   8    1.18    2.03
   8   6  -8    0.22    1.65
  -8   6   8    0.73    2.00
   8   6  -7    1.22    2.15
  -8   6   7    5.63    2.65
   8   6  -7   -1.60    1.60
   8   6  -7    3.59    3.54
  -8   6   7    0.52    5.00
  -8   6   7    1.49    1.97
  -8   6   7    0.20    1.88
  -8   6   6   27.59    4.19
  -8   6   6   24.23    3.43
  -8   6   6   14.43    5.59
   8   6  -6   33.57    6.97
   8   6  -6   16.40    5.45
   8   6  -6   28.18    3.32
   8   6  -6   23.72    3.50
  -8   6   6   17.37    3.37
  -8   6   5    2.86    1.99
   8   6  -5    1.24    3.10
  -8   6   5    0.51    1.71
   8   6  -5    1.10    2.03
  -8   6   5    1.03    1.89
   8   6  -5    4.43    1.99
  -8   6   5    2.34    2.07
  -8   6   4  126.31    7.30
  -8   6   4  120.51    7.42
  -8   6   4  117.34    7.46
   8   6  -4  118.58    6.82
  -8   6   4  103.87    5.84
  -8   6   4  110.31   14.58
   8   6  -4  111.98   12.82
   8   6  -4  133.55    6.58
   8   6  -4  119.24    6.62
  -8   6   3   -0.60    2.16
   8   6  -3    1.20    1.92
   8   6  -3    3.77    2.13
  -8   6   3    1.09    1.78
  -8   6   3    7.87    4.86
   8   6  -3   -0.05    3.31
  -8   6   3    1.53    1.90
  -8   6   3    2.70    1.99
   8   6  -3    3.90    2.14
  -8   6   2    2.33    1.87
  -8   6   2    2.22    1.77
   8   6  -2    2.67    1.77
  -8   6   2    0.26    1.91
   8   6  -2    2.44    2.15
  -8   6   2   -0.42    2.77
   8   6  -2    0.79    4.02
   8   6  -2    1.48    2.10
  -8   6   2    1.42    1.98
  -8   6   1    1.57    2.15
  -8   6   1   -0.39    1.74
   8   6  -1    2.28    1.57
  -8   6   1    1.06    2.04
   8   6  -1    0.88    1.97
  -8   6   1    0.14    3.43
  -8   6   1    1.78    4.54
   8   6  -1   -1.38    3.18
   8   6  -1    0.61    2.26
  -8   6   1    1.92    1.88
  -8   6   0    9.76    2.23
   8   6   0    9.77    2.85
  -8   6   0    9.01    2.56
  -8   6   0   17.15    5.59
   8   6   0   11.18    2.79
  -8   6   0   15.89    3.13
  -8   6   0   11.14    5.84
  -8   6   0   13.22    2.92
   8   6   0   11.45    2.16
   8   6   1   -1.26    1.63
  -8  -6  -1   -0.93    1.54
   8   6   1    0.09    2.05
  -8   6  -1   -1.28    2.32
  -8   6  -1   -7.51    4.41
  -8   6  -1   -1.32    2.00
  -8   6  -1    3.00    2.35
   8   6   1    1.27    2.11
  -8  -6  -1    6.39    5.30
  -8   6  -1   -8.52    4.73
  -8   6  -2  113.43   12.70
   8   6   2  132.40    5.58
  -8  -6  -2  139.29    6.10
   8   6   2  136.13    7.50
  -8   6  -2  137.05    6.97
  -8   6  -2  136.56    8.26
   8   6   2  141.93    7.33
  -8   6  -2  139.61    7.90
  -8  -6  -3   93.11   12.14
  -8  -6  -3  120.50    6.00
   8   6   3  139.57    7.68
  -8   6  -3  130.26    8.00
  -8   6  -3  119.73    6.31
  -8   6  -3   98.88   12.18
   8   6   3  120.95    6.84
  -8  -6  -4    7.82    5.79
   8   6   4    6.35    2.51
  -8   6  -4    6.58    2.77
  -8  -6  -4    5.97    2.06
  -8   6  -4    9.52    2.62
  -8   6  -4    0.35    4.49
   8   6   4    4.34    2.32
  -8  -6  -5   17.92    6.28
   8   6   5   18.31    3.19
  -8   6  -5   21.40    3.74
  -8  -6  -5   16.64    2.77
  -8   6  -5   22.03    3.43
  -8  -6  -5    4.13    3.92
  -8   6  -5   16.97    5.50
   8   6   5   20.17    3.57
   8   6   6    4.65    2.23
  -8   6  -6    0.15    2.33
  -8  -6  -6    6.00    2.14
   8   6   6    1.72    2.47
   8   6   7   57.65    5.28
  -8   6  -7   51.90    5.43
  -8  -6  -7   64.26    5.02
  -8   6  -7   61.40    4.99
   8   6   7   67.31    5.03
  -8   6  -7   60.81    5.67
   8   6   8   13.99    3.24
  -8   6  -8   13.60    3.18
  -8  -6  -8   14.14    2.69
  -8   6  -8   13.34    2.88
   8   6   8   22.98    3.16
  -8   6  -8   12.87    3.07
   8   6   9   17.73    3.43
  -8   6  -9   18.61    3.46
  -8  -6  -9   14.37    2.76
  -8   6  -9   17.86    3.14
   8   6   9   13.43    2.66
  -8   6  -9   22.59    3.40
   8   6  10   20.06    3.42
  -8   6 -10   14.89    2.96
  -8   6 -10   19.06    3.41
  -8  -6 -10   21.34    3.28
  -8  -6 -10   19.46    2.67
  -8   6 -10   22.88    3.68
  -8   6 -11   26.75    3.57
   8   6  11   20.26    3.46
  -8   6 -11   24.60    3.88
  -8   6 -11   22.84    3.55
  -8  -6 -11   25.41    3.49
  -8  -6 -11   29.21    3.12
  -8   6 -12   31.06    3.58
  -8  -6 -12   32.49    3.25
  -8  -6 -12   33.09    3.57
  -8   6 -12   33.46    3.56
  -8   6 -12   27.99    3.94
  -8   6 -12   37.43    4.32
   8   6  12   33.95    3.91
  -8   6 -13    5.03    2.01
  -8   6 -13    1.55    1.55
  -8   6 -13    3.83    2.13
  -8  -6 -13    2.97    1.80
   8   6  13    5.20    2.11
  -8  -6 -13    0.75    1.34
  -8  -6 -14   23.67    2.53
  -8  -6 -14   25.32    2.84
  -8   6 -14   25.15    2.97
  -8   6 -14   19.55    3.20
  -8   6 -14   26.59    3.48
   8   6  14   23.15    2.86
  -8  -6 -15    6.07    1.61
  -8  -6 -15    4.78    1.58
  -8   6 -15    3.99    2.08
  -8   6 -15    4.26    1.68
  -8   6 -15    3.76    1.88
   8   6  15    8.21    1.79
  -8  -6 -16    3.45    1.30
  -8  -6 -16    0.49    1.06
  -8   6 -16    3.28    1.82
  -8   6 -16    1.18    1.17
   8   6  16   -0.53    1.02
  -8   6 -16    3.89    1.68
  -8  -6 -17    2.41    0.97
  -8   6 -17    6.29    1.63
   8   6  18   -0.14    1.22
  -8   6 -18    0.77    1.03
  -8  -6 -18    1.43    0.69
   8  -8 -15    2.63    0.90
  -8   8  15    1.03    0.80
  -8   8  15    3.12    1.11
   8  -8 -14    1.72    1.03
  -8   8  14    2.66    1.24
  -8   8  14    3.30    1.23
  -8   8  13    2.04    1.32
   8   8 -13    0.86    1.22
   8   8 -13    1.48    1.00
  -8   8  13    0.86    1.31
   8  -8 -13    0.30    1.13
  -8   8  12   10.51    2.11
   8   8 -12   11.77    1.89
   8  -8 -12    9.66    1.88
   8   8 -12   11.50    2.08
  -8   8  12   12.13    2.10
   8   8 -12   10.29    1.96
   8  -8 -11    3.94    1.66
   8   8 -11    3.17    1.62
   8   8 -11    3.63    1.62
  -8   8  11    3.05    1.59
  -8   8  10   18.13    2.52
   8  -8 -10   18.75    2.53
   8   8 -10   22.07    2.88
   8   8 -10   19.51    2.71
   8   8  -9    3.11    1.94
   8  -8  -9    0.72    1.39
   8   8  -9   -0.21    1.52
  -8   8   9    1.15    1.61
   8   8  -8   -0.63    1.66
  -8   8   8    3.19    1.39
   8   8  -8    1.27    1.83
  -8   8   8   -0.19    1.64
   8   8  -7    4.88    2.19
  -8   8   7    2.94    1.66
   8   8  -7    3.60    1.77
  -8   8   7    4.03    2.23
   8   8  -6    3.04    2.03
  -8   8   6    4.96    2.04
  -8   8   6    5.29    2.17
   8   8  -6    3.70    1.95
   8   8  -5    8.90    1.92
  -8   8   5    9.20    2.82
   8   8  -5    5.37    2.14
   8   8  -5    6.88    2.45
  -8   8   5    7.43    2.31
   8   8  -4    0.39    1.81
  -8   8   4   -0.27    1.77
   8   8  -4   -1.45    1.54
  -8   8   4    2.37    1.75
  -8   8   4    2.31    2.13
   8   8  -4   -0.02    1.58
  -8   8   4   -0.47    1.70
   8   8  -3   15.08    2.91
  -8   8   3   14.75    2.84
   8   8  -3   11.34    2.39
  -8   8   3   13.20    2.73
  -8   8   3   17.46    3.29
  -8   8   3   10.63    2.70
   8   8  -2    4.78    2.24
  -8   8   2    2.32    1.86
   8   8  -2    1.20    1.76
  -8   8   2    2.68    1.68
  -8   8   2    4.32    2.32
  -8   8   2    3.89    2.16
  -8   8   1    9.08    2.64
  -8   8   1   16.26    3.25
   8   8  -1   15.58    2.93
  -8   8   1   13.52    2.65
  -8   8   1   14.23    2.91
   8   8  -1   15.37    2.72
  -8   8   0    8.18    2.58
  -8   8   0    9.76    2.71
   8   8   0   11.76    2.78
  -8   8   0    9.07    2.03
   8   8   0    8.87    2.36
  -8   8   0    8.87    2.46
  -8   8  -1    3.95    2.14
  -8   8  -1    2.94    2.49
  -8   8  -1    2.44    1.98
   8   8   1    3.63    2.31
   8   8   1    1.99    1.96
  -8   8  -1   -1.21    2.00
   8   8   1    2.20    1.74
  -8   8  -2   57.79    4.83
   8   8   2   51.58    3.58
  -8   8  -2   67.60    5.78
  -8   8  -2   67.67    5.97
  -8   8  -2   60.57    5.48
  -8  -8  -2   66.27    3.92
   8   8   2   65.86    5.34
   8   8   2   62.43    5.11
  -8   8  -3   26.24    3.46
  -8   8  -3   29.13    4.15
  -8   8  -3   30.83    4.26
  -8   8  -3   23.14    3.60
  -8  -8  -3   29.28    2.96
   8   8   3   26.25    3.67
   8   8   3   20.61    3.44
  -8   8  -4    0.51    1.69
  -8   8  -4    3.72    2.32
  -8   8  -4    2.08    2.13
  -8  -8  -4    3.56    1.61
  -8   8  -4    2.95    1.69
   8   8   4    1.71    1.82
   8   8   4    3.41    2.21
  -8   8  -5    0.67    1.75
  -8   8  -5    0.96    1.97
  -8   8  -5   -0.80    1.84
  -8  -8  -5    1.24    1.36
  -8   8  -5    0.42    1.52
   8   8   5   -1.13    1.95
   8   8   5   -1.91    2.18
  -8   8  -6   16.29    2.69
  -8   8  -6   19.72    3.37
  -8   8  -6   14.64    2.62
  -8   8  -6   12.64    2.24
  -8  -8  -6   16.79    2.47
   8   8   6   12.47    2.48
   8   8   6   16.18    3.07
  -8   8  -7    2.95    1.81
   8   8   7    2.21    1.66
  -8   8  -7    1.78    1.57
   8   8   7    2.02    1.95
  -8   8  -7    2.24    1.90
  -8   8  -7    1.28    1.36
  -8  -8  -7    5.79    1.71
  -8   8  -8   21.67    3.20
  -8   8  -8   14.68    2.29
  -8  -8  -8   17.14    2.40
   8   8   8   20.98    2.61
  -8   8  -8   16.30    2.17
   8   8   8   17.55    2.79
   8   8   9    7.23    1.82
  -8   8  -9    4.31    1.27
  -8   8  -9    3.84    1.48
  -8  -8  -9    5.93    1.61
   8   8   9    5.06    1.96
   8   8  10    8.04    1.82
  -8   8 -10    7.58    1.68
  -8   8 -10    7.59    1.72
  -8  -8 -10    7.52    1.61
   8   8  10    5.49    1.82
   8   8  11   14.18    1.90
  -8   8 -11   12.35    1.84
  -8   8 -11   13.82    1.91
  -8  -8 -11   12.04    1.76
   8   8  11   13.89    2.10
   8   8  12    3.33    1.06
  -8   8 -12    6.60    1.33
   8   8  12    4.04    1.27
  -8  -8 -12    5.41    1.25
  -8   8 -12    5.32    1.32
  -8   8 -13    1.35    0.85
  -8  -8 -13    1.58    0.80
  -8   8 -13   -0.38    0.75
   8   8  13    1.37    0.89
   9  -1 -25    0.53    0.85
   9  -1 -25   -1.60    1.02
   9   1 -24    7.29    1.37
   9  -1 -24    5.48    1.55
   9   1 -24    5.69    1.61
   9  -1 -24    5.01    1.55
   9  -1 -24    5.37    1.58
   9   1 -23    0.75    1.30
   9  -1 -23   -0.08    1.40
   9  -1 -23    1.24    1.40
   9   1 -23    0.83    1.39
   9   1 -23    1.82    1.12
   9  -1 -23    2.42    1.59
   9   1 -22   30.63    3.16
   9  -1 -22   31.48    3.43
   9  -1 -22   30.11    3.72
   9   1 -22   32.47    3.72
   9   1 -22   24.07    2.81
   9  -1 -22   25.13    3.34
   9  -1 -21    0.77    1.89
   9   1 -21    0.63    1.79
   9   1 -21   -1.13    1.63
   9   1 -21   -2.41    1.87
   9   1 -21   -1.21    1.66
   9   1 -20   46.78    4.21
   9  -1 -20   40.93    4.72
   9   1 -20   47.78    5.02
   9   1 -20   44.95    4.07
   9   1 -19    0.21    1.70
   9   1 -19    1.05    1.86
   9  -1 -19   -0.08    1.98
   9   1 -19   -0.37    2.22
   9   1 -18   30.98    3.79
   9  -1 -18   31.09    4.35
   9   1 -18   38.53    4.69
   9   1 -17   -1.22    1.80
   9  -1 -17    0.52    1.98
   9  -1 -16   59.63    5.07
   9  -1 -16   64.30    9.78
   9  -1 -16   58.62    5.42
   9   1 -16   55.54    5.31
   9   1 -15   30.04    6.22
   9  -1 -15   32.75    3.84
   9  -1 -15   34.26    7.10
   9  -1 -15   35.91    4.17
   9  -1 -14  175.74   14.93
   9   1 -14  151.13   13.97
   9   1 -13   -2.36    2.36
   9  -1 -13    2.24    2.46
   9  -1 -13   -4.08    2.84
   9   1 -12  106.57   11.35
   9  -1 -12   97.04   10.28
   9  -1 -12  102.92    9.45
   9   1 -11   28.15    6.16
   9  -1 -11   27.67    5.40
   9  -1 -11   24.94    4.78
  -9   1  11   29.44    5.09
   9  -1 -10   55.92    7.05
   9  -1 -10   46.57    5.56
   9   1 -10   54.45    7.80
  -9   1  10   51.95    6.88
   9  -1 -10   51.32    6.67
   9   1 -10   45.83    5.55
   9  -1  -9   38.50    5.39
   9   1  -9   37.91    6.52
   9  -1  -9   33.65    4.73
   9   1  -9   37.20    5.33
  -9   1   9   43.76    6.21
   9  -1  -9   38.77    5.77
   9   1  -9   46.94    5.62
   9  -1  -8  108.51    8.04
   9   1  -8  118.83   10.72
   9  -1  -8  107.15    8.23
   9   1  -8  115.90    8.73
   9   1  -8  104.23    8.39
  -9   1   8  114.25    9.57
   9  -1  -8  108.35    8.78
   9  -1  -7    1.80    1.84
   9   1  -7    3.43    2.48
   9  -1  -7    4.54    2.35
   9   1  -7   -3.44    2.14
  -9   1   7   -0.03    1.91
   9   1  -7    0.88    1.77
   9  -1  -6  133.43    6.95
   9   1  -6  119.87    8.56
  -9   1   6  135.91   10.16
   9  -1  -6  130.36    9.15
   9   1  -6  135.69    9.22
   9  -1  -5  105.37    5.13
   9   1  -5  111.60    8.29
   9   1  -5  107.51    7.95
  -9   1   5  109.24    9.36
   9  -1  -5  117.30    8.53
   9   1  -4  327.73   14.04
   9   1  -4  306.78   13.20
  -9   1   4  323.74   15.45
   9  -1  -4  321.82   13.61
   9   1  -4  305.79    8.36
   9  -1  -3   68.75    6.20
   9   1  -3   65.07    6.64
   9  -1  -2  178.50    9.54
   9   1  -2  183.08   10.43
  -9   1   1  145.89    6.41
  -9   1   1  152.99    6.14
  -9  -1   1  146.11   10.54
   9  -1  -1  156.26    8.73
   9   1  -1  146.13    9.48
  -9   1   0  748.88   13.87
  -9   1   0  757.11   16.56
  -9  -1   0  732.94   23.99
   9  -1   0  765.78   18.67
   9   1   0  731.10   20.76
  -9  -1  -1  106.85    9.45
  -9   1  -1  106.99    5.66
   9  -1   1  105.73    6.85
   9   1   1   98.59    8.12
   9   1   2  616.83   19.60
  -9   1  -2  586.99   16.35
  -9  -1  -2  627.59   22.91
  -9   1  -2  632.71   14.65
   9  -1   2  638.41   16.13
   9   1   3   40.34    5.28
  -9   1  -3   37.02    4.84
  -9   1  -3   38.63    3.56
  -9   1  -3   35.54    6.54
  -9  -1  -3   35.69    6.15
  -9   1  -3   40.55    4.25
   9  -1   3   42.10    4.21
  -9   1  -4 1133.99   34.54
  -9  -1  -4 1147.11   33.52
  -9   1  -4 1054.65   26.21
  -9  -1  -4 1107.82   33.82
  -9   1  -4 1085.64   20.97
  -9   1  -5   -0.66    2.77
  -9  -1  -5    2.31    3.33
  -9   1  -5    1.42    2.75
   9  -1   5    1.36    1.59
  -9  -1  -5    2.21    3.05
  -9   1  -5    0.62    1.60
  -9   1  -6   26.58    5.91
  -9   1  -6   29.61    5.46
   9  -1   6   34.41    4.05
  -9  -1  -6   26.73    6.07
  -9   1  -6   24.57    4.32
  -9   1  -7    1.72    3.76
  -9   1  -7    1.23    2.05
  -9   1  -7    2.07    2.97
  -9  -1  -7    1.80    3.77
  -9   1  -7    0.43    2.63
  -9  -1  -8  412.04   22.61
  -9   1  -8  404.48   18.37
  -9   1  -8  429.66   21.55
  -9   1  -8  452.54   23.56
  -9   1  -8  445.87   20.17
  -9  -1  -9    7.01    3.77
  -9   1  -9    3.70    2.43
  -9  -1  -9    7.40    3.96
  -9   1  -9    6.71    3.89
  -9   1 -10  529.76   26.41
  -9  -1 -10  466.22   22.99
  -9  -1 -10  496.06   24.69
  -9   1 -10  526.49   25.10
  -9  -1 -11   -0.71    3.96
  -9   1 -11    1.89    3.19
  -9   1 -11   -0.15    3.38
  -9  -1 -11   10.46    3.65
  -9   1 -12   42.01    8.57
  -9  -1 -12   48.68    4.41
  -9   1 -12   46.01    3.87
  -9   1 -12   44.16    3.86
  -9  -1 -12   51.28    3.85
  -9  -1 -12   44.73    8.58
  -9   1 -12   41.35    8.20
  -9   1 -13    2.61    3.34
  -9   1 -13    8.14    2.11
  -9  -1 -13    8.31    2.53
  -9   1 -13    3.78    2.05
  -9  -1 -13    5.41    1.89
  -9  -1 -13    3.63    1.89
  -9   1 -13    6.12    1.75
  -9  -1 -13    0.86    3.38
  -9   1 -13    9.48    2.21
  -9   1 -14   49.93    9.33
  -9  -1 -14   71.30   10.71
  -9  -1 -14   70.57   11.06
  -9  -1 -14   68.15    4.56
  -9   1 -14   70.39    5.24
  -9  -1 -14   64.92    5.46
  -9   1 -14   57.82    4.06
  -9  -1 -14   66.24    4.87
  -9   1 -14   65.51    4.25
  -9  -1 -15   -2.10    2.00
  -9  -1 -15   -0.63    2.15
  -9   1 -15    1.76    1.91
  -9  -1 -15    0.75    1.82
  -9   1 -15    0.05    1.66
  -9   1 -16  107.33    5.44
  -9  -1 -16  111.25    6.17
  -9  -1 -16  120.11    7.54
  -9   1 -16  100.01    6.62
  -9  -1 -16  121.36    7.40
  -9  -1 -16  120.02    6.46
  -9  -1 -17   28.88    3.51
  -9  -1 -17   22.76    3.60
  -9   1 -17   21.91    3.62
  -9   1 -17   30.76    3.88
  -9  -1 -17   26.18    3.31
  -9  -1 -17   26.49    3.39
  -9  -1 -17   27.88    3.93
  -9  -1 -18   85.99    5.12
  -9  -1 -18   86.96    5.44
  -9   1 -18   87.71    5.63
  -9   1 -18   86.59    5.98
  -9  -1 -18   86.28    6.20
  -9  -1 -19   12.68    2.19
  -9  -1 -19    8.94    2.13
  -9   1 -19   12.05    2.43
  -9  -1 -19   11.16    2.65
  -9   1 -19   11.59    2.81
  -9   1 -20   25.65    2.81
  -9   1 -20   24.05    3.11
  -9  -1 -20   28.82    3.47
  -9  -1 -20   24.24    2.38
  -9  -1 -21    0.96    1.36
  -9   1 -21    2.47    1.42
  -9  -1 -21    1.11    1.50
  -9   1 -21    0.79    1.35
  -9   1 -21   -0.07    1.41
  -9   1 -22    5.89    1.06
  -9  -1 -22    2.69    1.27
  -9   1 -22    2.20    1.11
  -9  -1 -22    3.69    1.38
  -9   1 -22    7.37    1.63
  -9  -1 -23    2.93    1.02
   9  -3 -24    2.81    1.07
   9  -3 -24    6.26    1.31
   9  -3 -23    0.19    0.80
   9  -3 -23    1.11    1.20
   9  -3 -23    0.18    1.24
   9   3 -22    8.82    1.95
   9  -3 -22   10.62    2.27
   9   3 -21   -0.52    1.48
   9  -3 -21    0.04    1.40
   9   3 -21    0.59    1.56
   9  -3 -21   -1.40    1.63
   9   3 -20   52.85    4.76
   9  -3 -20   53.74    4.41
   9   3 -20   51.83    4.23
   9   3 -19    2.32    2.02
   9  -3 -19    1.11    1.63
   9   3 -19    3.11    1.62
   9  -3 -18   12.52    2.64
   9   3 -18   12.95    2.72
  -9   3  18   17.18    2.79
   9  -3 -17    0.35    1.66
   9   3 -17   -3.93    2.40
  -9   3  17    1.07    1.88
   9   3 -17    1.14    1.61
   9   3 -16    2.09    2.02
   9  -3 -16    7.66    2.64
   9   3 -16    2.58    1.92
   9   3 -16    5.96    2.16
   9   3 -15    9.43    2.29
   9   3 -15    2.92    4.68
   9   3 -15   13.01    2.86
   9  -3 -15   14.49    3.19
   9  -3 -15   12.30    2.73
   9   3 -15   11.45    2.47
   9  -3 -14   14.06    2.60
   9   3 -14   19.79    2.77
   9  -3 -14   18.68    5.40
   9   3 -14   20.44    2.93
   9   3 -14   24.66    7.16
   9  -3 -14   19.91    3.33
   9   3 -14   16.89    2.90
   9  -3 -13   18.55    2.58
  -9   3  13   11.26    3.85
   9  -3 -13   19.38    3.34
   9   3 -13   17.41    2.46
   9   3 -13   22.36    3.22
   9   3 -13   23.36    3.05
   9   3 -13   20.15    2.74
   9   3 -13   20.72    2.87
   9   3 -13   12.96    5.29
   9  -3 -12   62.46    4.87
  -9   3  12   53.67    9.04
   9   3 -12   60.24    4.45
   9   3 -12   56.03   10.10
   9   3 -11    4.45    3.62
  -9   3  11   18.60    5.50
   9   3 -10    6.46    4.55
  -9   3  10    2.47    2.83
   9   3  -9   17.78    5.91
  -9   3   9   18.08    5.61
   9   3  -8  131.90   13.59
  -9   3   8  121.95   12.79
   9   3  -7  114.45    9.28
   9   3  -7  122.09   12.80
  -9   3   7  122.50   12.40
  -9  -3   6  159.54   10.41
   9   3  -6  164.87   11.01
   9   3  -6  177.91   15.02
  -9   3   6  172.61   14.62
   9   3  -5    7.56    3.79
   9   3  -5   10.47    3.27
   9   3  -5    6.82    1.95
  -9  -3   5    6.70    2.56
  -9   3   5   14.63    4.77
   9   3  -4   37.07    6.90
   9   3  -4   23.11    4.37
   9   3  -4   30.67    3.32
  -9   3   4   27.14    5.80
  -9  -3   4   26.20    5.27
   9   3  -3   -1.37    1.19
  -9   3   3    2.92    2.95
  -9  -3   3    2.82    2.42
   9   3  -2   98.73    5.45
  -9   3   2  100.34   10.71
  -9  -3   2  108.49   10.30
   9   3  -1   81.06    5.07
  -9   3   1   90.90   10.01
  -9  -3   1   79.41    9.05
  -9   3   0   47.47    7.57
  -9  -3   0   50.14    7.51
  -9   3  -1   12.09    3.50
  -9  -3  -1    5.81    3.24
  -9   3  -2  184.46   11.77
  -9  -3  -2  181.34   15.15
  -9   3  -3   96.26   10.37
  -9   3  -3  106.58    9.27
   9  -3   3   99.91    7.19
  -9  -3  -3  101.28   11.56
  -9   3  -4  122.76   12.12
  -9   3  -4  130.14   12.67
  -9   3  -4  151.26   11.30
  -9  -3  -4  132.14   13.31
   9  -3   4  132.64    7.46
  -9   3  -5    7.76    4.00
  -9   3  -5    5.10    3.50
  -9   3  -5    7.42    3.21
  -9  -3  -5    1.85    3.06
  -9   3  -6  105.75   12.21
  -9   3  -6  135.51   11.22
  -9   3  -6  107.90   11.14
  -9  -3  -6  112.77   13.03
  -9   3  -7   43.34    7.12
  -9  -3  -7   49.23    9.19
  -9  -3  -7   60.78   10.04
  -9   3  -7   41.98    8.42
  -9   3  -7   63.25    8.15
  -9  -3  -8   16.39    6.27
  -9   3  -8   22.08    6.41
  -9   3  -9   39.92    8.70
  -9  -3  -9   28.15    7.13
  -9  -3 -10  120.42   15.15
  -9  -3 -10  124.31   14.88
  -9   3 -10  120.44   15.00
  -9   3 -10  127.87    5.89
  -9  -3 -10  155.53    6.84
  -9  -3 -10  141.95    5.87
  -9  -3 -11   92.25    5.87
  -9   3 -11   81.53    5.08
  -9  -3 -11   86.27    5.18
  -9  -3 -11   92.39    5.03
  -9  -3 -11   79.59   11.84
  -9  -3 -11   86.82    5.06
  -9  -3 -11   83.28   12.82
  -9   3 -11   62.46   11.26
  -9  -3 -12  127.23    7.25
  -9   3 -12  132.98    6.55
  -9  -3 -12  146.31    6.94
  -9  -3 -12  126.28    6.48
  -9   3 -12  134.97    5.75
  -9  -3 -12  131.34    6.08
  -9  -3 -12  124.54   14.76
  -9   3 -12  134.82   16.61
  -9  -3 -12  133.34   14.97
  -9  -3 -13   29.49    3.93
  -9  -3 -13   25.77    3.01
  -9  -3 -13   27.53    3.66
  -9  -3 -13   20.79    6.03
  -9   3 -13   29.60    3.85
  -9   3 -13   26.37    3.47
  -9  -3 -13    8.99    4.66
  -9   3 -13   41.53    9.67
  -9  -3 -13   25.12    3.42
  -9   3 -13   25.88    2.90
  -9  -3 -14    4.44    2.08
  -9   3 -14    5.87    2.05
  -9  -3 -14    7.31    1.99
  -9   3 -14    5.51    2.47
  -9   3 -14    3.16    1.67
  -9  -3 -14    5.53    2.25
  -9  -3 -14    7.53    2.61
  -9  -3 -15   13.30    2.99
  -9   3 -15   10.21    2.07
  -9   3 -15   16.92    2.85
  -9  -3 -15   13.28    2.22
  -9   3 -15   11.88    2.60
  -9  -3 -15   11.31    2.63
  -9  -3 -15   16.06    3.03
  -9  -3 -16   14.41    2.87
  -9   3 -16    5.84    2.02
  -9  -3 -16   10.31    2.74
  -9   3 -16    7.61    2.32
  -9  -3 -16    8.44    2.38
  -9   3 -16   10.66    2.82
  -9   3 -17    3.15    1.98
  -9  -3 -17   -2.63    2.13
  -9   3 -17    0.00    1.63
  -9   3 -17    1.92    1.81
  -9  -3 -17   -2.13    2.04
  -9   3 -18   36.51    3.47
  -9  -3 -18   41.00    3.77
  -9  -3 -18   34.71    3.58
  -9   3 -18   31.53    2.87
  -9   3 -19    2.91    1.33
  -9  -3 -19    3.47    1.73
  -9  -3 -19    3.27    1.58
  -9   3 -19    2.31    1.99
  -9  -3 -20   -1.48    1.34
  -9  -3 -20   -1.60    1.17
  -9  -3 -20    0.24    1.08
  -9   3 -20    0.31    1.51
  -9  -3 -21    1.37    0.89
  -9   3 -21    0.58    1.31
  -9  -3 -21   -0.74    0.95
  -9   3 -22    0.85    0.91
  -9  -3 -22    0.49    0.76
   9   5 -22    0.67    0.76
   9  -5 -21    2.33    0.79
   9   5 -21    1.91    1.25
  -9   5  21    2.79    1.35
   9   5 -20    8.49    1.95
   9  -5 -20    9.04    1.49
   9   5 -19   -1.27    1.50
  -9   5  19   -0.43    1.21
   9  -5 -19   -2.19    1.46
   9   5 -18   15.94    2.93
  -9   5  18   14.12    2.43
   9  -5 -18   17.85    2.39
   9   5 -17    1.12    1.95
   9  -5 -17   -0.68    1.42
  -9   5  17    0.34    1.55
   9   5 -17    1.54    1.47
   9  -5 -17   -0.28    1.31
   9   5 -16   -1.70    2.15
   9  -5 -16   -0.50    1.33
   9   5 -16   -0.93    1.56
  -9   5  16    0.59    1.79
   9   5 -15    7.36    2.28
  -9   5  15    4.23    2.38
   9   5 -15    0.73    1.79
   9   5 -14    6.56    2.29
   9   5 -14   10.55    2.73
   9   5 -14    7.38    2.23
   9   5 -14    5.03    2.16
  -9   5  14   10.21    3.01
   9   5 -13  143.13    7.71
  -9   5  13  152.40    7.41
   9   5 -13  139.79    6.35
   9   5 -13  143.90    7.42
  -9   5  13  152.75    8.71
   9   5 -12   58.97    5.15
   9   5 -12   67.07    4.99
   9   5 -12   71.56    5.41
  -9   5  12   62.20    5.10
   9   5 -12   66.81    4.41
  -9   5  12   62.36    5.74
  -9   5  11    4.35    2.47
   9   5 -11    4.05    2.45
   9   5 -11    3.63    2.07
   9   5 -11    4.61    2.03
   9   5 -11    5.91    1.81
   9   5 -10    0.06    2.65
   9   5 -10    7.13    2.04
   9  -5 -10    1.05    2.02
  -9   5  10    1.70    2.09
   9   5 -10   -0.68    1.79
   9   5 -10    1.38    1.94
   9   5  -9    8.91    2.50
   9   5  -9   15.21    6.67
   9  -5  -9   10.42    2.28
  -9   5   9   10.29    2.66
  -9   5   9    9.62    5.57
   9   5  -9   13.70    2.93
   9   5  -8    4.83    3.57
  -9   5   8   10.51    2.89
   9   5  -8    7.20    2.35
  -9   5   8    0.18    3.09
   9   5  -8    4.97    1.88
   9   5  -7   45.61    7.58
   9   5  -7   58.73   10.18
  -9   5   7   47.47    4.77
  -9   5   7   46.69    9.23
   9   5  -7   50.29    3.78
   9   5  -7   48.17    4.30
   9   5  -6    1.76    2.81
   9   5  -6    4.89    3.65
  -9   5   6    7.47    3.98
   9   5  -6    3.95    1.96
  -9   5   6    4.37    2.34
  -9   5   5   50.96    9.71
   9   5  -5   41.59    7.35
   9   5  -5   51.85    9.14
   9   5  -5   45.97    3.93
  -9   5   4    1.46    3.34
   9   5  -4    7.83    4.23
   9   5  -4    1.58    2.51
  -9   5   3    2.67    3.52
   9   5  -3    5.12    2.66
   9   5  -3    6.36    3.45
   9   5  -2    2.88    2.17
  -9   5   2    1.46    3.51
  -9  -5   2    1.15    2.64
   9   5  -1   -3.06    2.04
  -9  -5   1   -3.46    3.26
  -9   5   1    2.05    3.06
  -9   5   0   52.09    9.67
  -9  -5   0   54.14    8.98
  -9   5   0   54.25    8.46
  -9   5  -1   88.04   12.00
  -9  -5  -1   84.83   11.73
  -9   5  -1  108.47   11.61
  -9  -5  -2    6.54    3.11
  -9   5  -2   13.72    4.86
  -9   5  -3    9.75    2.45
  -9   5  -3   14.10    4.59
  -9  -5  -3    4.99    4.21
   9   5   3   14.02    2.93
  -9   5  -3    9.54    2.52
  -9  -5  -4   54.11    9.83
   9   5   4   76.01    4.71
  -9   5  -4   65.41    5.30
  -9  -5  -4   66.24    4.36
  -9   5  -4   60.50    5.16
   9   5   4   58.45    4.69
  -9   5  -4   64.59    9.59
  -9   5  -5   27.75    6.29
  -9   5  -5   33.89    4.14
  -9  -5  -5   30.99    7.86
   9   5   5   23.76    2.95
  -9   5  -5   34.08    4.04
  -9  -5  -5   31.45    3.27
   9   5   5   32.94    3.88
  -9   5  -5   31.31    3.55
  -9  -5  -6    7.77    2.11
  -9   5  -6    7.61    1.93
  -9   5  -6   12.36    2.95
   9   5   6    8.08    2.17
  -9   5  -6    4.95    4.18
  -9   5  -6    5.82    2.61
   9   5   6   10.94    3.00
  -9  -5  -6   10.57    4.97
  -9   5  -7   42.95    7.67
  -9   5  -7   50.70    4.93
   9   5   7   56.90    4.13
  -9   5  -7   51.37    4.37
   9   5   7   49.89    4.79
  -9  -5  -7   56.68    4.58
  -9  -5  -7   38.23    8.87
  -9  -5  -8   -1.96    1.64
  -9  -5  -8    0.49    5.47
  -9  -5  -8    1.28    1.70
  -9   5  -8    1.56    1.79
  -9   5  -8    1.46    2.02
   9   5   8   -0.47    2.07
  -9   5  -8   -1.50    3.84
  -9   5  -8   -0.21    2.20
  -9  -5  -8    2.67    2.74
  -9  -5  -9    3.80    1.58
   9   5   9    8.91    2.67
  -9   5  -9    7.67    2.49
  -9  -5  -9    3.33    1.87
  -9  -5  -9    5.43    5.59
  -9   5  -9    8.35    4.63
  -9   5  -9    3.19    2.46
  -9   5  -9    5.01    2.22
  -9  -5  -9    6.55    4.34
  -9   5 -10    0.54    1.85
   9   5  10    6.07    2.54
  -9  -5 -10   -0.18    1.84
  -9   5 -10    0.10    2.18
  -9  -5 -10   -0.07    1.72
  -9   5 -11   16.89    2.91
   9   5  11   15.28    3.17
  -9  -5 -11   14.16    2.82
  -9   5 -11   13.62    3.21
  -9  -5 -11   13.49    2.54
  -9   5 -12    7.45    2.28
  -9   5 -12    7.43    2.92
   9   5  12   10.77    2.75
  -9   5 -12    7.42    2.45
  -9  -5 -12   11.09    2.47
  -9   5 -12   14.30    3.23
  -9  -5 -12   10.40    2.44
  -9   5 -13   -0.13    2.15
  -9   5 -13    2.16    1.69
   9   5  13    4.48    2.28
  -9   5 -13   -1.00    2.25
  -9  -5 -13    1.00    1.61
  -9   5 -13    2.76    2.22
  -9  -5 -13    4.81    2.22
  -9   5 -14    0.88    2.17
  -9   5 -14    1.06    1.52
  -9   5 -14    2.44    1.95
  -9  -5 -14    2.07    1.51
   9   5  14   -0.13    1.92
  -9   5 -14   -0.90    1.94
  -9  -5 -14    0.62    1.56
  -9   5 -15    1.24    1.79
  -9   5 -15   -0.19    1.44
  -9  -5 -15    2.60    1.67
  -9   5 -15   -0.56    1.67
  -9  -5 -15   -1.12    1.33
  -9   5 -16   15.03    3.05
  -9   5 -16   11.51    2.06
  -9  -5 -16   11.79    2.20
  -9   5 -16   14.85    2.62
  -9  -5 -16   11.26    1.93
  -9  -5 -17    3.31    1.44
  -9   5 -17    5.90    1.90
  -9   5 -17    3.88    2.00
  -9  -5 -18   17.75    2.02
  -9   5 -18   21.30    2.37
  -9   5 -18   15.93    2.66
  -9   5 -19    1.77    1.35
  -9  -5 -19    2.93    1.02
  -9   5 -19    1.73    1.03
   9   5  19    1.24    1.21
  -9  -5 -19    0.79    1.00
  -9   7  18    7.81    1.39
  -9   7  17   18.73    2.23
  -9   7  17   16.01    1.63
   9   7 -17   15.35    1.82
   9  -7 -17   15.27    1.34
   9  -7 -16    2.36    1.24
   9   7 -16    2.22    1.34
   9   7 -15    3.18    1.33
   9  -7 -15    2.50    1.33
  -9   7  15    2.98    1.85
   9   7 -15    2.85    1.55
   9   7 -15    1.15    1.26
   9   7 -14   15.18    2.20
  -9   7  14   15.72    2.78
  -9   7  14   16.42    2.80
   9   7 -14   16.66    2.59
   9  -7 -14   15.52    2.32
  -9   7  13    5.07    2.12
   9   7 -13    2.48    1.66
   9   7 -13    6.30    2.07
   9  -7 -13    3.25    1.67
  -9   7  13    4.81    2.07
   9   7 -13    5.13    1.88
   9   7 -12   46.30    4.21
  -9   7  12   44.90    4.24
  -9   7  12   46.20    4.77
  -9   7  12   48.71    4.44
   9   7 -12   43.52    4.12
   9   7 -11    0.95    1.71
  -9   7  11    1.18    1.80
  -9   7  11   -0.09    1.90
   9   7 -11   -0.44    1.78
  -9   7  11    1.01    1.89
  -9   7  10    3.73    2.17
   9   7 -10    1.51    1.86
  -9   7  10   -0.13    1.78
  -9   7  10    4.36    2.36
   9   7 -10    3.35    2.30
  -9   7   9   14.03    3.08
   9   7  -9    9.81    2.44
  -9   7   9   10.74    2.56
  -9   7   9   12.18    2.48
  -9   7   9   15.56    3.45
   9   7  -9   15.63    3.12
  -9   7   8   25.27    3.89
   9   7  -8   21.57    3.35
  -9   7   8   23.46    3.46
  -9   7   8   27.35    4.17
   9   7  -8   24.01    3.77
   9   7  -7   22.57    3.49
  -9   7   7   31.35    4.33
  -9   7   7   31.23    4.36
  -9   7   7   23.94    3.28
   9   7  -7   25.09    3.14
   9   7  -7   31.66    4.08
  -9   7   6   46.72    5.13
  -9   7   6   47.29    5.27
   9   7  -6   46.76    4.76
   9   7  -6   55.01    4.42
  -9   7   6   55.06    5.08
  -9   7   5  102.16    7.33
  -9   7   5  112.61    7.55
   9   7  -5  104.89    6.67
  -9   7   5   98.41    5.88
   9   7  -5  101.47    6.17
  -9   7   5   98.99    6.73
  -9   7   4   32.04    4.45
  -9   7   4   39.76    4.73
   9   7  -4   32.48    3.98
  -9   7   4   33.97    4.02
   9   7  -4   31.26    3.95
  -9   7   4   37.21    4.62
  -9   7   3   41.22    4.90
  -9   7   3   40.81    4.70
   9   7  -3   41.66    4.33
  -9   7   3   43.45    4.94
  -9   7   3   37.56    4.37
   9   7  -3   43.85    4.42
   9   7  -2    6.97    2.53
  -9   7   2    7.96    2.59
  -9   7   2    7.69    2.64
   9   7  -2    4.23    2.11
  -9   7   2    5.54    2.61
  -9   7   2    7.18    2.76
  -9   7   1    1.10    2.04
   9   7  -1   -0.90    2.28
  -9   7   1    1.59    1.94
   9   7  -1    0.34    1.75
  -9   7   1    0.54    1.97
   9   7  -1    0.45    2.11
  -9   7   0   19.01    3.68
   9   7   0   16.13    3.31
  -9   7   0   21.33    3.60
   9   7   0   21.40    3.61
   9   7   0   16.63    2.82
  -9   7   0   17.58    3.85
  -9   7  -1   14.56    3.47
   9   7   1   21.54    3.67
  -9   7  -1   15.04    3.18
   9   7   1   17.13    3.39
  -9  -7  -1   19.89    2.55
  -9   7  -1   12.82    3.28
   9   7   1   14.91    2.79
   9   7   2    3.32    2.43
   9   7   2    4.67    2.55
  -9   7  -2    6.26    2.53
   9   7   2    7.13    2.03
  -9  -7  -2    6.23    2.11
  -9   7  -2    4.59    2.72
  -9   7  -2    2.77    1.77
  -9   7  -2    7.89    2.91
   9   7   3   -1.38    2.29
   9   7   3    1.71    2.07
  -9   7  -3    0.09    1.76
  -9  -7  -3    3.35    1.89
  -9   7  -3    0.69    2.18
  -9   7  -3    1.23    1.71
  -9   7  -3   -0.45    2.45
  -9   7  -4   16.63    3.62
   9   7   4   13.33    3.35
  -9   7  -4   15.68    3.13
  -9   7  -4   17.29    3.66
  -9  -7  -4   15.66    2.66
   9   7   4   11.51    2.78
   9   7   5   14.93    2.97
   9   7   5   14.84    3.24
   9   7   5    9.46    2.85
  -9   7  -5   10.66    2.66
  -9   7  -5   11.54    3.16
  -9   7  -5   10.55    2.96
  -9  -7  -5   12.55    2.52
   9   7   6    0.86    1.74
   9   7   6   -0.10    2.23
  -9   7  -6    0.05    1.71
  -9   7  -6   -0.33    2.06
  -9   7  -6   -5.03    2.15
  -9   7  -6   -0.69    2.01
  -9  -7  -6    0.26    1.69
   9   7   7   -0.43    1.79
   9   7   7   -0.71    2.23
  -9   7  -7   -0.88    1.88
  -9   7  -7   -0.97    1.92
  -9   7  -7   -3.06    1.80
  -9   7  -7    0.19    1.86
  -9  -7  -7    0.85    1.66
   9   7   8    1.93    1.73
   9   7   8   -2.39    2.11
  -9   7  -8    0.68    1.68
  -9   7  -8    1.64    1.94
  -9   7  -8    2.84    1.71
  -9   7  -8    2.28    2.02
  -9  -7  -8   -0.15    1.63
  -9   7  -9   22.11    3.29
  -9  -7  -9   22.80    3.08
  -9   7  -9   24.52    3.36
   9   7   9   21.58    2.73
  -9   7  -9   21.31    3.47
   9   7   9   23.14    3.44
  -9   7 -10   40.92    4.04
  -9   7 -10   45.15    4.34
   9   7  10   40.27    4.07
  -9  -7 -10   40.83    3.76
  -9   7 -11    4.53    1.83
  -9   7 -11    5.71    1.80
  -9   7 -11    5.93    2.08
  -9  -7 -11    5.80    1.82
   9   7  11    5.30    2.07
  -9   7 -12   20.24    2.48
  -9   7 -12   20.76    2.84
  -9  -7 -12   20.42    2.56
   9   7  12   22.45    2.82
   9   7  13    6.14    1.70
  -9   7 -13    6.59    1.57
  -9  -7 -13    7.67    1.73
   9   7  13    6.78    2.07
  -9   7 -13    7.41    1.86
   9   7  14    4.51    1.30
   9   7  14    5.39    1.77
  -9   7 -14    5.78    1.37
  -9   7 -14    7.82    1.70
  -9  -7 -14    4.65    1.28
  -9   7 -15    1.44    1.04
  -9   7 -15    1.41    0.96
   9   7  15   -1.13    1.31
   9   7  16    0.99    0.89
  -9   7 -16    1.75    0.86
  -9   9  11    5.03    1.07
  -9   9  10    1.14    0.97
   9   9 -10   -1.32    0.92
   9  -9 -10    0.23    0.75
   9   9 -10   -0.22    0.82
   9   9  -9    4.62    1.33
   9  -9  -9    6.43    1.22
  -9   9   9    6.89    1.24
   9   9  -9    6.39    1.33
   9   9  -9    5.86    1.28
  -9   9   9    6.40    1.40
   9   9  -8   11.41    1.81
  -9   9   8   14.74    1.70
   9   9  -8   17.14    1.90
  -9   9   8   15.30    1.93
   9  -9  -8   12.39    1.61
   9  -9  -7    0.77    1.02
  -9   9   7   -2.54    1.28
   9   9  -7   -0.43    1.17
   9   9  -7    1.41    1.11
  -9   9   7   -0.94    0.80
  -9   9   7   -1.02    1.30
  -9   9   6   20.17    2.27
  -9   9   6   18.72    2.15
   9   9  -6   18.46    2.27
  -9   9   6   22.67    2.30
   9   9  -6   20.36    2.21
   9  -9  -6   18.56    1.93
   9  -9  -5    0.75    0.93
  -9   9   5    0.65    1.25
   9   9  -5    0.04    1.21
   9   9  -5   -2.50    1.47
  -9   9   5    1.46    1.20
  -9   9   5    2.87    1.32
  -9   9   4   22.01    2.35
  -9   9   4   17.37    2.41
  -9   9   4   17.64    2.29
   9   9  -4   17.34    2.22
   9   9  -4   20.65    2.31
   9  -9  -4   17.83    1.74
  -9   9   3   -0.61    1.42
   9  -9  -3    3.71    0.96
   9   9  -3    1.53    1.20
  -9   9   3   -2.98    1.43
  -9   9   3    0.28    1.27
   9   9  -3    0.25    1.22
  -9   9   2    9.99    1.93
   9   9  -2    6.14    1.60
   9   9  -2   10.22    1.59
  -9   9   2   13.86    1.66
  -9   9   2    8.64    2.13
   9   9  -2    7.73    1.74
  -9   9   1   -0.47    1.53
   9   9  -1   -1.28    1.24
  -9   9   1   -1.04    1.41
   9   9  -1    0.91    1.08
   9   9  -1   -2.95    1.43
  -9   9   0   14.84    2.57
   9   9   0   13.13    2.01
   9   9   0   15.01    1.68
  -9   9   0   14.34    2.19
   9   9   0   17.31    2.14
  -9   9  -1   17.11    2.68
   9   9   1   17.70    2.25
  -9   9  -1   13.94    2.24
   9   9   1   18.74    2.22
   9   9   2    0.11    1.26
  -9   9  -2   -0.66    1.49
  -9   9  -2   -3.04    1.52
   9   9   3    8.27    1.86
  -9   9  -3    8.53    1.94
  -9   9  -3    7.36    1.71
   9   9   4   12.68    2.01
  -9   9  -4   11.77    1.97
  -9   9  -4   14.43    2.04
  -9   9  -5   10.51    1.74
   9   9   5   10.74    1.79
   9   9   6   10.96    1.68
  -9   9  -6    7.35    1.33
   9   9   7   -0.73    1.07
  -9   9  -7    0.76    0.88
   9   9   8   -0.22    0.90
  -9   9  -8   -1.38    0.88
  10   0 -24   21.06    2.54
  10   0 -24   21.71    2.17
  10   0 -24   23.34    2.23
  10   0 -23   -0.19    1.43
  10   0 -23   -1.57    1.55
  10   0 -23   -0.37    1.24
  10   0 -22   76.49    5.57
  10   0 -22   74.48    4.98
  10   0 -22   78.12    4.88
  10   0 -21   -0.06    1.59
  10   0 -21   -1.16    1.94
  10   0 -20   50.15    5.22
  10   0 -19   -1.22    2.21
  10   0 -18  191.72    9.91
  10   0 -17    0.80    1.89
  10   0 -16  312.94   11.90
  10   0 -16  312.85    9.96
  10   0 -15    3.10    4.89
  10   0 -15   -6.47    2.10
  10   0 -14   -0.31    3.98
  10   0 -13    1.19    3.75
  10   0 -13    7.72    2.02
  10   0 -12    2.43    3.05
  10   0 -12    3.70    2.51
  10   0 -11   -0.25    2.58
  10   0 -11   -3.54    2.67
  10   0 -11   -0.59    2.31
  10   0 -10  147.78   11.78
  10   0 -10  123.30   10.67
  10   0 -10  144.40   10.67
  10   0  -9   -0.21    2.52
  10   0  -9   -0.83    2.24
  10   0  -9   -2.37    2.58
  10   0  -8  322.64   14.84
  10   0  -7   -0.53    2.06
  10   0  -6 1461.15   30.54
  10   0  -5    0.55    2.19
  10   0  -4 1054.29   24.53
  10   0  -3   -0.56    2.04
 -10   0   2  398.39    5.14
  10   0  -2  557.21   17.32
 -10   0   1    0.84    0.92
  10   0  -1   -0.57    1.73
 -10   0   0 1745.37   21.68
  10   0   0 1777.91   30.57
 -10   0  -1   -3.24    3.05
  10   0   1    0.63    1.90
 -10   0  -1    0.38    1.45
  10   0   1    0.74    1.96
  10   0   2  539.92   17.80
 -10   0  -2  529.92   23.40
 -10   0  -2  498.62   14.93
 -10   0  -3   -1.20    2.11
  10   0   3   -0.87    1.97
 -10   0  -3   -0.03    2.70
 -10   0  -4    5.09    2.37
  10   0   4    7.59    2.82
 -10   0  -4    6.37    3.89
 -10   0  -5   -0.54    2.95
 -10   0  -5   -2.29    2.99
  10   0   5    0.17    1.84
 -10   0  -6  233.73   15.81
 -10   0  -6  279.80   18.50
 -10   0  -6  261.81   15.35
 -10   0  -7   -1.40    2.99
 -10   0  -7   -3.72    3.67
 -10   0  -7   -0.58    2.92
 -10   0  -8  249.03   16.82
 -10   0  -8  227.24   16.40
 -10   0  -9    0.09    2.26
 -10   0  -9    1.42    2.20
 -10   0  -9    0.62    2.92
 -10   0  -9   -2.95    2.99
 -10   0 -10  623.32   28.56
 -10   0 -10  600.21   26.24
 -10   0 -10  600.65   26.86
 -10   0 -11   -0.31    3.40
 -10   0 -11   -6.98    3.68
 -10   0 -12   92.82   12.57
 -10   0 -12  109.30    6.27
 -10   0 -12   91.32   11.76
 -10   0 -12  101.42    5.10
 -10   0 -12  101.95    5.33
 -10   0 -13   -8.11    5.14
 -10   0 -13   -0.88    1.72
 -10   0 -13   -7.87    5.03
 -10   0 -13   -0.12    1.68
 -10   0 -13   -0.90    1.73
 -10   0 -13   -2.38    2.02
 -10   0 -14  107.23    6.75
 -10   0 -14   98.90   13.03
 -10   0 -14   90.85   11.22
 -10   0 -14   94.84    6.51
 -10   0 -14  101.17    5.78
 -10   0 -14   98.92    5.92
 -10   0 -14   92.33    5.66
 -10   0 -15    0.23    1.96
 -10   0 -15    0.77    1.74
 -10   0 -15   -0.62    2.17
 -10   0 -15   -1.20    1.81
 -10   0 -16   30.66    3.50
 -10   0 -16   31.84    4.17
 -10   0 -16   28.67    3.40
 -10   0 -17    0.32    2.07
 -10   0 -17   -0.41    1.79
 -10   0 -17   -1.43    1.72
 -10   0 -18   -0.45    1.50
 -10   0 -18    0.53    1.89
 -10   0 -19    1.00    1.76
 -10   0 -19    0.33    1.20
 -10   0 -19    0.67    1.84
 -10   0 -20    8.45    1.95
 -10   0 -20   10.27    2.40
 -10   0 -21    0.48    1.27
 -10   0 -21    0.91    1.34
 -10   0 -21    0.87    1.30
 -10   0 -22   19.76    1.76
 -10   0 -22   23.68    2.33
  10  -2 -24    0.71    1.10
  10  -2 -24    0.88    1.02
  10  -2 -23   -0.04    1.28
  10   2 -23    1.70    1.21
  10  -2 -23    0.34    1.31
  10  -2 -23   -1.07    1.27
  10  -2 -22   14.71    2.71
  10  -2 -22   17.98    2.71
  10   2 -22   14.80    2.50
  10   2 -22   13.69    2.08
  10  -2 -21    2.53    1.68
  10   2 -21    4.31    1.87
  10   2 -21    1.84    1.61
  10   2 -20   31.17    3.85
  10  -2 -20   38.25    4.24
  10   2 -20   33.87    3.81
  10  -2 -19    5.20    2.34
  10   2 -19    7.81    2.57
  10   2 -19   11.22    2.48
  10  -2 -18    5.21    2.33
  10   2 -18    3.00    2.24
  10  -2 -17   93.96    6.68
  10   2 -17   88.13    6.68
  10  -2 -16   26.48    3.95
  10   2 -16   21.41    5.99
  10  -2 -16   28.33    4.09
  10   2 -16   20.34    3.60
  10   2 -15    8.32    2.11
  10  -2 -15   10.16    2.87
  10   2 -15    6.11    2.03
  10   2 -15    5.50    2.10
  10  -2 -15    8.88    2.45
  10  -2 -14  187.40    8.73
  10  -2 -14  174.71   12.79
  10   2 -14  171.61   16.37
  10   2 -14  162.50    6.66
  10   2 -14  175.93    6.98
  10   2 -14  175.35    6.45
  10  -2 -13   29.42    5.93
  10   2 -13   33.30    7.64
  10  -2 -13   31.28    3.66
  10   2 -12  476.41   26.49
 -10   2  12  469.68   22.28
  10  -2 -12  501.54   22.78
  10   2 -11   15.89    5.33
  10  -2 -11   12.11    4.33
 -10   2  11   13.82    4.50
  10   2 -10  329.60   21.07
 -10   2  10  340.33   19.81
  10   2  -9  110.66   12.17
 -10   2   9  114.23   11.27
  10   2  -8  151.88   13.74
  10   2  -8  136.03   10.41
 -10   2   8  157.49   13.15
  10   2  -7  165.92   14.03
  10   2  -7  150.09   11.04
 -10   2   7  152.16   12.90
  10   2  -6  236.16   13.97
  10   2  -6  239.15   10.55
  10   2  -6  253.40   16.79
 -10  -2   6  239.76   10.46
 -10   2   6  239.73   15.93
  10   2  -5  157.49   11.37
  10   2  -5  154.20    8.43
 -10  -2   5  148.37    8.87
 -10   2   5  153.89   12.57
  10   2  -4   58.86    7.19
  10   2  -4   68.99    5.75
 -10  -2   4   57.44    5.98
 -10   2   4   52.06    7.49
 -10   2   3   38.33    6.52
 -10  -2   3   32.49    4.68
  10   2  -3   35.13    5.63
 -10   2   2  142.66   11.80
 -10  -2   2  135.87    9.72
  10   2  -2  140.29   10.75
  10  -2  -1  229.73   11.99
 -10  -2   1  206.48   12.54
  10  -2   0  137.39    8.99
 -10   2   0  123.93    7.82
 -10  -2   0  127.87   10.23
  10  -2   1  113.20    7.92
 -10   2  -1  112.43    7.58
 -10   2  -1  111.77    8.85
 -10  -2  -1  101.11    9.91
 -10   2  -2    8.21    3.28
 -10   2  -2    9.55    2.83
  10  -2   2   10.54    2.61
 -10  -2  -2   10.62    4.21
 -10  -2  -2   10.63    3.81
  10  -2   3  300.67   11.88
 -10   2  -3  279.34   15.20
 -10   2  -3  303.89   13.17
 -10  -2  -3  270.41   18.06
  10  -2   4    8.70    2.19
 -10  -2  -4    9.86    4.56
 -10   2  -4   13.64    3.46
 -10   2  -4    8.93    3.47
 -10   2  -4   10.18    4.95
 -10  -2  -5    1.19    3.29
 -10   2  -5    1.67    2.79
 -10   2  -5    2.39    2.06
 -10   2  -5    1.43    2.34
 -10  -2  -6  214.74   17.36
 -10   2  -6  218.45   16.75
 -10   2  -6  194.41   15.10
 -10  -2  -7   -0.35    2.69
 -10   2  -7    0.10    2.36
 -10   2  -7    1.29    3.35
 -10  -2  -8   -0.21    2.89
 -10  -2  -8    0.14    3.28
 -10   2  -8   -5.49    3.54
 -10   2  -8    2.99    3.60
 -10  -2  -9   14.73    5.64
 -10  -2  -9   11.38    5.16
 -10   2  -9   11.50    5.27
 -10  -2 -10    9.74    4.12
 -10  -2 -10    9.53    4.09
 -10   2 -10   14.42    6.29
 -10   2 -11   71.55   11.50
 -10  -2 -11   69.33    4.69
 -10  -2 -11   62.65   10.15
 -10   2 -11   85.90    5.34
 -10  -2 -11   73.24    4.12
 -10  -2 -11   76.27    5.43
 -10   2 -11   65.75    4.48
 -10  -2 -11   84.69    5.36
 -10   2 -11   71.12    4.33
 -10  -2 -11   55.71    9.40
 -10   2 -12   -1.31    5.51
 -10  -2 -12    0.94    1.92
 -10   2 -12    2.21    1.59
 -10  -2 -12    3.89    2.40
 -10   2 -12    3.80    2.03
 -10  -2 -12    2.75    1.33
 -10   2 -12    2.76    1.50
 -10  -2 -12    0.83    2.01
 -10   2 -12    6.43    1.87
 -10   2 -13   22.95    6.59
 -10  -2 -13   27.69    3.80
 -10   2 -13   24.15    3.40
 -10   2 -13   21.56    2.67
 -10  -2 -13   28.17    3.65
 -10   2 -13   24.46    3.27
 -10  -2 -13   22.66    6.79
 -10  -2 -13   27.07    3.48
 -10   2 -13   24.05    3.00
 -10  -2 -13   25.20    2.63
 -10   2 -14    2.95    1.81
 -10   2 -14    1.19    1.89
 -10  -2 -14    3.84    2.09
 -10  -2 -14    0.99    2.00
 -10   2 -14    3.83    1.79
 -10  -2 -14    3.40    2.05
 -10   2 -14    1.14    2.14
 -10  -2 -15    2.71    2.13
 -10   2 -15    4.34    2.30
 -10  -2 -15    2.04    2.11
 -10   2 -15    0.88    1.92
 -10  -2 -15    3.58    1.95
 -10   2 -16   96.34    6.16
 -10  -2 -16  106.25    6.79
 -10   2 -16  102.76    6.18
 -10  -2 -16  106.86    6.30
 -10   2 -17   -0.46    2.04
 -10  -2 -17    5.05    2.38
 -10   2 -17    4.75    2.16
 -10  -2 -17    4.96    2.04
 -10   2 -18   54.96    4.45
 -10  -2 -18   47.01    4.45
 -10  -2 -18   50.58    4.21
 -10   2 -18   54.51    4.18
 -10  -2 -18   46.51    3.86
 -10   2 -19    3.41    1.72
 -10   2 -19    3.58    1.46
 -10  -2 -19    3.70    1.76
 -10  -2 -19    4.77    1.83
 -10  -2 -19    3.72    1.82
 -10   2 -19    4.52    1.76
 -10   2 -20    3.00    1.45
 -10  -2 -20    0.08    1.41
 -10   2 -20    1.73    1.16
 -10  -2 -20    1.07    1.13
 -10   2 -20    0.44    1.59
 -10  -2 -21    1.13    1.22
 -10   2 -21   -0.97    1.12
 -10  -2 -21   -1.10    1.32
 -10   2 -21   -1.02    1.41
 -10  -2 -21    2.25    0.97
 -10   2 -22    6.78    1.37
 -10  -2 -22    5.62    1.16
 -10  -2 -22    5.48    1.19
  10  -4 -23    0.74    0.69
  10  -4 -23   -0.37    0.87
  10  -4 -22    8.20    1.56
  10   4 -22    8.30    1.64
  10  -4 -21    0.85    1.31
  10   4 -21    2.04    1.48
  10  -4 -20   35.68    3.48
  10   4 -20   38.20    3.96
  10   4 -19    8.78    2.47
 -10   4  19   15.67    2.49
 -10   4  18    2.51    1.72
  10   4 -17   -3.47    2.04
  10   4 -17    0.75    1.95
 -10   4  17   -0.33    1.70
  10   4 -16    6.97    2.27
  10   4 -16    1.94    1.89
 -10   4  16    4.96    2.51
  10   4 -15   20.56    3.19
 -10   4  15   18.59    3.47
  10   4 -15   16.47    2.99
  10  -4 -14   63.47    5.57
  10   4 -14   49.83    4.52
  10   4 -14   64.40    5.06
  10   4 -13   34.80    3.43
  10  -4 -13   43.63    4.63
  10   4 -13   35.69    3.97
  10   4 -13   30.17    3.79
  10   4 -13   34.66    3.88
  10   4 -13   42.82    9.20
  10   4 -12   18.87    2.40
  10   4 -12   17.65    3.10
  10   4 -12   17.55    2.51
  10   4 -12   28.22    8.20
  10  -4 -12   22.64    3.56
  10   4 -12   21.41    3.13
  10   4 -11  170.73    6.00
  10   4 -11  172.89    7.68
  10   4 -11  188.00    7.70
 -10   4  11  188.62   17.43
  10  -4 -11  182.16    8.19
  10   4 -11  187.79   18.55
  10   4 -10    7.62    4.34
  10   4 -10    7.58    2.14
  10   4 -10    9.78    2.36
  10  -4 -10    6.71    2.17
  10   4 -10   10.37    2.26
 -10   4  10    4.42    3.98
 -10   4   9   21.29    6.40
  10   4  -9   30.55    3.28
  10   4  -9   33.97    8.18
 -10   4   8    5.58    4.22
  10   4  -8   -2.67    3.60
 -10   4   7   75.48   10.98
  10   4  -7   80.29    9.06
  10   4  -7   59.15    9.96
 -10   4   6    0.70    3.06
  10   4  -6    2.97    2.83
  10   4  -6    0.12    2.74
 -10   4   5    6.60    4.54
  10   4  -5    7.75    4.27
  10   4  -5    8.88    3.17
 -10  -4   4    0.73    3.06
 -10   4   4    2.42    2.88
  10   4  -4    1.70    2.68
  10   4  -4   -1.90    2.25
 -10  -4   3    6.08    2.80
 -10   4   3    9.41    4.34
  10   4  -3    9.31    4.23
 -10  -4   2   12.66    4.48
 -10   4   2   10.53    4.95
  10   4  -2   13.16    4.20
  10   4  -1    3.12    2.62
 -10   4   1    2.62    2.87
 -10  -4   1    2.48    2.22
 -10   4   0    5.75    3.20
  10   4   0    5.36    3.70
 -10   4   0    8.57    4.15
 -10  -4   0    6.15    4.41
 -10  -4  -1   26.39    6.44
 -10   4  -1   25.61    5.53
  10   4   1   30.30    6.13
 -10  -4  -2   93.15   11.81
 -10   4  -2  106.87   10.57
 -10  -4  -3   37.44    8.13
 -10   4  -3   32.96    6.16
 -10  -4  -4   78.12   11.47
 -10   4  -4   66.11    9.74
 -10   4  -4   91.20    9.90
 -10   4  -5   26.69    5.76
 -10  -4  -5   29.40    7.39
 -10   4  -6   21.22    5.49
 -10  -4  -6    8.03    4.53
 -10  -4  -7    6.20    1.82
 -10   4  -7    5.81    2.30
 -10  -4  -7    2.42    2.85
 -10   4  -7   10.30    4.09
 -10   4  -7    5.63    1.66
 -10   4  -7    7.46    2.08
 -10   4  -8    7.17    2.16
  10   4   8   11.26    2.51
 -10   4  -8   10.03    2.62
 -10  -4  -8    6.50    2.06
 -10   4  -8    9.68    1.98
 -10   4  -8   13.84    5.13
 -10  -4  -8    5.25    4.70
 -10   4  -8    8.70    2.24
 -10  -4  -8    5.67    1.60
  10   4   9   29.02    3.46
 -10  -4  -9   19.70    2.65
 -10  -4  -9   24.41    7.67
 -10  -4  -9   24.73    3.23
 -10   4  -9   20.81    2.73
 -10  -4  -9   14.00    6.15
 -10   4  -9   19.58    3.39
 -10   4  -9   35.59    8.35
 -10   4  -9   20.68    3.01
 -10  -4 -10    6.67    3.96
 -10  -4 -10    8.35    2.28
 -10   4 -10    6.19    2.09
 -10  -4 -10   12.46    6.31
 -10  -4 -10   11.76    2.42
 -10   4 -10    7.84    2.90
 -10   4 -10    5.16    4.67
  10   4  10   10.21    2.84
 -10  -4 -11  155.22   17.33
 -10   4 -11  153.26    7.11
 -10   4 -11  176.67    9.06
 -10  -4 -11  173.04    7.51
  10   4  11  170.12    7.19
 -10  -4 -11  167.94    7.30
 -10  -4 -11  152.08   16.84
 -10  -4 -12    0.57    1.75
 -10  -4 -12    5.03    2.26
 -10   4 -12    2.48    1.76
 -10   4 -12    0.26    1.87
 -10   4 -12    1.28    2.37
 -10   4 -13   14.57    3.28
 -10   4 -13   15.42    3.22
 -10  -4 -13   16.36    2.74
 -10  -4 -13   14.29    2.82
 -10   4 -13   15.40    2.60
 -10   4 -13   17.64    2.89
 -10  -4 -13   12.96    2.61
 -10   4 -14    0.33    2.11
 -10   4 -14    1.10    1.76
 -10  -4 -14   -0.53    1.52
 -10  -4 -14   -0.24    1.74
 -10   4 -14   -0.89    1.61
 -10  -4 -14   -0.23    1.79
 -10   4 -14   -0.13    1.69
 -10   4 -15    5.21    2.33
 -10   4 -15    2.86    1.90
 -10  -4 -15    1.49    1.48
 -10  -4 -15    0.53    1.43
 -10  -4 -15    2.51    1.83
 -10   4 -15    1.52    1.42
 -10  -4 -16   32.31    3.51
 -10  -4 -16   30.38    3.03
 -10   4 -16   28.62    3.30
 -10   4 -16   32.48    3.56
 -10   4 -16   36.88    3.10
 -10   4 -17    0.78    1.44
 -10  -4 -17    2.80    1.69
 -10  -4 -17    1.66    1.32
 -10   4 -17    1.09    1.98
 -10   4 -18   14.49    2.25
 -10   4 -18   14.99    2.89
 -10  -4 -18   13.68    2.27
  10   4  19    1.03    1.30
 -10   4 -19    0.34    1.00
 -10   4 -19    0.48    1.39
 -10  -4 -19    2.19    1.31
 -10  -4 -19    0.00    1.03
 -10   4 -20   -0.22    1.22
 -10  -4 -20    0.45    0.96
  10   6 -20    7.14    1.32
 -10   6  20    8.25    1.41
  10   6 -19    1.62    1.18
 -10   6  19    1.62    1.26
 -10   6  18    7.57    1.95
  10   6 -18    5.88    1.72
 -10   6  18    9.71    1.88
  10   6 -17    0.50    1.45
  10   6 -17    0.96    1.08
 -10   6  17   -0.15    1.41
  10  -6 -17    0.23    0.98
  10  -6 -16   14.07    2.16
  10   6 -16   12.11    2.05
 -10   6  16   16.80    2.92
  10   6 -16   11.89    2.33
  10   6 -15   17.34    2.60
 -10   6  15   12.46    2.81
  10   6 -15   19.52    2.98
  10   6 -14   10.13    2.47
 -10   6  14    9.55    2.92
 -10   6  14   11.65    2.35
  10   6 -14   10.85    2.52
  10   6 -14    8.98    2.34
  10   6 -13    6.20    2.29
  10   6 -13    6.05    2.17
  10   6 -13    8.34    2.46
 -10   6  13    3.47    2.29
 -10   6  13    5.73    2.06
  10   6 -12   14.75    3.04
  10   6 -12   11.73    2.75
 -10   6  12   14.88    3.28
 -10   6  12   14.64    2.98
  10   6 -11   24.02    3.66
 -10   6  11   22.93    3.93
  10   6 -11   24.29    3.58
 -10   6  11   24.87    3.80
  10   6 -10    0.71    1.78
  10   6 -10   -1.34    2.03
 -10   6  10    1.60    2.09
 -10   6  10    0.91    2.10
  10   6  -9    0.36    1.76
 -10   6   9    0.53    2.19
  10   6  -9    1.52    2.21
 -10   6   9   -0.26    1.93
  10   6  -8    7.81    2.47
 -10   6   8    8.11    2.82
  10   6  -8    6.10    2.30
 -10   6   8    4.90    2.52
  10   6  -8    7.11    2.34
 -10   6   7   20.19    3.66
 -10   6   7   21.34    3.18
  10   6  -7   23.67    3.66
 -10   6   7   19.55    3.62
  10   6  -7   19.37    3.20
  10   6  -6   79.35    5.40
 -10   6   6   77.47    6.42
  10   6  -6   80.26    5.84
 -10   6   6   76.31    5.72
  10   6  -6   78.60    9.93
  10   6  -6   77.81   10.31
 -10   6   6   95.99    5.65
 -10   6   6   64.83   11.61
  10   6  -5   34.48    3.86
 -10   6   5   34.93    4.47
  10   6  -5   36.90    4.18
 -10   6   5   28.03    3.75
  10   6  -5   22.88    5.50
 -10   6   5   38.66    4.08
 -10   6   5   22.71    6.98
  10   6  -4   64.94    5.19
  10   6  -4   61.88    5.00
 -10   6   4   40.65    9.00
  10   6  -4   62.00    9.27
 -10   6   4   64.29    5.69
 -10   6   4   64.91    5.20
 -10   6   4   61.58    5.49
 -10   6   3    2.17    2.15
 -10   6   3   -0.05    1.89
 -10   6   3   12.14    5.51
  10   6  -3    8.51    4.65
 -10   6   3    3.98    2.41
  10   6  -3    1.77    2.35
  10   6  -3    0.92    2.07
 -10   6   2   25.91    3.93
 -10   6   2   25.83    3.49
 -10   6   2   28.80    7.39
 -10   6   2   17.44    7.27
 -10   6   2   30.38    4.22
  10   6  -2   27.97    3.93
 -10   6   2   30.65    4.02
  10   6  -2   29.97    3.84
  10   6  -2   28.21    6.80
  10   6  -2   29.04    3.40
 -10   6   1    2.13    2.56
  10   6  -1    3.11    1.85
 -10   6   1    0.04    2.14
  10   6  -1    2.89    2.20
 -10   6   1    3.84    2.34
 -10   6   1   -3.02    5.01
 -10   6   1   -4.77    4.53
 -10   6   1    5.83    1.98
  10   6  -1    1.95    3.40
  10   6  -1    4.52    2.48
  10   6   0   -0.64    1.61
 -10   6   0    1.64    1.86
  10   6   0   -1.88    2.59
 -10  -6   0   -0.98    1.77
  10   6   0    1.71    1.93
 -10   6   0   -0.59    2.23
 -10   6   0   -1.12    2.15
 -10   6   0    1.19    3.26
  10   6   1   14.50    2.56
 -10   6  -1   17.60    3.16
 -10   6  -1   15.32    3.39
  10   6   1   15.59    3.20
 -10   6  -1   14.45    3.24
  10   6   1   17.64    3.50
 -10  -6  -1   18.74    2.72
 -10   6  -1   15.50    5.30
 -10  -6  -1    9.05    4.84
 -10   6  -2   10.59    2.54
 -10   6  -2   -0.02    3.45
 -10  -6  -2    4.88    2.25
  10   6   2    7.09    2.42
 -10   6  -2    5.69    2.64
 -10   6  -2    5.41    2.53
  10   6   2    9.57    2.98
  10   6   2    2.66    2.06
 -10   6  -3   53.55    8.95
 -10   6  -3   63.58    5.94
 -10  -6  -3   78.62    5.11
  10   6   3   74.87    5.84
  10   6   3   71.90    5.43
 -10   6  -3   67.17    5.87
 -10   6  -4    0.85    1.98
 -10   6  -4    5.34    2.54
 -10  -6  -4    2.66    1.96
  10   6   4    3.07    2.01
  10   6   4    1.07    2.27
 -10   6  -5    0.96    1.77
  10   6   5    2.20    2.07
 -10   6  -5    4.40    2.61
 -10  -6  -5    1.67    1.82
  10   6   5    4.65    2.53
 -10   6  -6   15.88    2.98
  10   6   6   20.71    3.13
 -10   6  -6   17.03    3.63
 -10  -6  -6   20.11    3.27
  10   6   6   18.99    3.57
 -10   6  -7   48.28    4.43
  10   6   7   47.74    4.98
  10   6   7   42.10    4.02
 -10   6  -7   42.76    4.91
 -10  -6  -7   53.21    4.57
 -10   6  -8   37.25    3.98
  10   6   8   36.08    4.33
 -10  -6  -8   40.80    4.23
  10   6   8   37.05    3.59
 -10   6  -8   37.68    4.48
 -10   6  -8   35.05    4.52
 -10   6  -9    8.25    2.63
 -10  -6  -9    8.97    2.35
 -10   6  -9    9.92    2.63
 -10   6  -9   10.66    2.56
  10   6   9    9.25    2.81
  10   6  10   40.99    4.30
 -10  -6 -10   46.12    4.22
 -10   6 -10   43.94    4.23
 -10   6 -10   34.08    4.05
 -10   6 -10   37.18    4.35
 -10   6 -11   19.75    3.16
 -10  -6 -11   20.63    2.54
 -10   6 -11   20.03    3.31
 -10  -6 -11   21.06    3.04
  10   6  11   19.73    3.17
 -10   6 -11   17.89    3.05
  10   6  12   25.53    3.20
 -10  -6 -12   20.95    2.98
 -10   6 -12   18.82    2.61
 -10   6 -12   23.12    3.36
 -10   6 -12   25.08    3.04
 -10   6 -12   19.89    3.24
 -10  -6 -12   22.28    2.50
  10   6  13    8.78    2.04
 -10   6 -13   10.02    2.38
 -10  -6 -13    8.97    1.97
 -10   6 -13    9.42    2.51
 -10   6 -13    6.54    1.85
 -10  -6 -13    9.68    1.83
  10   6  14   12.98    1.98
 -10  -6 -14   12.64    2.10
 -10   6 -14   13.52    2.07
 -10   6 -14    8.07    2.17
 -10  -6 -14   11.61    1.79
 -10   6 -14   16.72    2.71
 -10  -6 -15    6.83    1.56
 -10   6 -15    5.75    1.76
 -10  -6 -15    3.81    1.19
 -10   6 -15    5.76    1.47
 -10   6 -15    4.83    1.74
 -10  -6 -16    3.27    1.00
  10   6  16   -0.64    1.60
 -10   6 -16    0.07    1.21
 -10   6 -16    1.22    1.24
 -10   6 -17    6.02    1.32
 -10  -6 -17    5.21    1.15
  10   6  17    6.59    1.60
 -10   8  14   27.05    2.24
  10  -8 -14   26.26    2.00
  10   8 -14   26.45    2.15
 -10   8  14   25.73    1.91
 -10   8  13    2.56    1.29
  10   8 -13    3.52    1.27
 -10   8  13    3.97    1.29
  10  -8 -13    5.68    1.33
  10   8 -13    2.54    1.10
  10   8 -12    9.44    1.80
 -10   8  12    8.71    1.71
  10  -8 -12    8.37    1.66
  10   8 -12    6.97    1.62
  10   8 -11   11.73    2.17
  10  -8 -11   12.30    1.97
  10   8 -11   12.41    2.05
  10   8 -11   16.09    2.28
 -10   8  11   15.79    2.12
 -10   8  10   16.78    2.25
  10   8 -10   18.93    2.55
  10   8 -10   18.83    2.68
  10  -8 -10   17.31    2.43
  10   8  -9   -0.70    1.62
  10   8  -9   -0.52    1.42
 -10   8   9    1.59    1.17
  10   8  -8    0.39    1.67
 -10   8   8    2.45    1.78
  10   8  -8    3.01    1.56
 -10   8   8    1.54    1.41
  10   8  -7   -0.40    1.67
 -10   8   7    1.22    1.70
  10   8  -7    0.26    1.46
 -10   8   7    0.54    1.33
  10   8  -6    2.29    1.87
 -10   8   6    5.32    2.07
  10   8  -6    3.01    1.68
 -10   8   6    3.53    1.78
  10   8  -5    9.90    2.13
 -10   8   5   12.75    2.58
  10   8  -5    7.91    2.33
  10   8  -5   12.04    2.45
 -10   8   5   12.86    2.84
 -10   8   4    1.63    1.48
  10   8  -4    0.66    1.58
 -10   8   4    2.27    1.93
  10   8  -4   -0.67    1.45
 -10   8   4   -0.45    1.79
  10   8  -4    0.41    1.71
 -10   8   4   -0.17    1.56
 -10   8   3    0.28    1.49
 -10   8   3    0.27    1.69
  10   8  -3    1.47    1.51
 -10   8   3    0.93    1.59
  10   8  -3    2.97    1.73
 -10   8   3    2.37    1.63
 -10   8   2   11.58    2.58
 -10   8   2    8.50    2.60
  10   8  -2   11.36    2.51
 -10   8   2    9.16    2.79
  10   8  -2   12.86    2.37
 -10   8   2   11.97    2.39
 -10   8   1    2.83    1.81
 -10   8   1    2.50    1.80
  10   8  -1   -0.23    1.50
 -10   8   1    0.30    1.81
 -10   8   1    3.20    1.49
  10   8  -1    1.70    1.93
 -10   8   1    0.73    2.11
 -10   8   0    1.94    2.05
  10   8   0   -0.91    1.50
 -10   8   0    2.84    1.88
  10   8   0    1.53    1.88
 -10   8   0    1.48    1.81
 -10   8   0   -0.38    1.92
 -10   8  -1   27.34    3.90
 -10   8  -1   31.10    3.71
  10   8   1   29.31    2.85
  10   8   1   32.52    3.80
 -10   8  -1   30.61    4.19
 -10   8  -1   25.92    3.89
 -10   8  -2   60.96    5.49
 -10  -8  -2   49.82    3.21
 -10   8  -2   46.78    4.36
  10   8   2   46.16    4.50
 -10   8  -2   51.33    4.88
 -10   8  -2   59.47    5.44
 -10   8  -3   59.59    5.39
 -10  -8  -3   55.82    3.63
 -10   8  -3   53.21    4.46
  10   8   3   64.63    5.08
 -10   8  -3   54.21    5.27
 -10   8  -3   58.71    5.03
 -10   8  -4   75.02    5.88
 -10  -8  -4   65.91    4.04
 -10   8  -4   74.33    5.05
  10   8   4   72.48    5.25
 -10   8  -4   67.83    5.17
 -10   8  -4   73.09    5.76
 -10   8  -5    3.59    2.12
 -10   8  -5   -3.92    1.64
 -10  -8  -5    2.20    1.41
 -10   8  -5    2.82    1.67
  10   8   5    1.56    1.90
 -10   8  -5    0.77    1.72
 -10   8  -6   12.13    2.71
 -10   8  -6   15.66    2.40
 -10  -8  -6   16.03    2.28
 -10   8  -6   17.27    2.63
  10   8   6   14.03    2.69
 -10   8  -6   15.18    2.55
  10   8   7   12.64    2.51
 -10   8  -7   16.70    2.90
 -10   8  -7   20.37    2.48
 -10   8  -7   15.53    2.40
 -10  -8  -7   15.41    2.17
  10   8   8   12.98    1.90
 -10  -8  -8   17.40    2.16
 -10   8  -8   17.68    2.36
 -10   8  -8   19.55    2.89
  10   8   8   15.72    2.47
 -10   8  -9    2.73    1.35
 -10  -8  -9    2.25    1.22
  10   8   9   -0.35    1.44
  10   8   9   -0.72    1.39
 -10   8 -10    1.04    1.08
 -10  -8 -10    3.42    1.25
  10   8  10    2.12    1.34
 -10   8 -10    2.50    1.19
  10   8  10    4.09    1.28
 -10   8 -11    3.35    1.19
 -10  -8 -11    1.66    0.93
 -10   8 -11    3.16    1.07
  10   8  11    4.74    1.18
  10   8  11    2.56    1.09
  10   8  12    1.96    0.84
 -10   8 -12    3.07    0.95
 -10   8 -12    3.34    0.87
  11  -1 -24   15.56    2.09
  11   1 -24   13.58    1.98
  11  -1 -24   12.38    1.87
  11  -1 -24   13.27    1.81
  11  -1 -23    1.78    1.43
  11   1 -23    3.80    1.62
  11   1 -23    2.99    1.21
  11  -1 -23    2.74    1.51
  11   1 -23    2.20    1.17
  11  -1 -23    1.52    1.31
  11  -1 -22   47.98    4.37
  11   1 -22   43.43    4.19
  11   1 -22   46.92    3.55
  11  -1 -22   48.59    4.24
  11   1 -22   44.02    3.31
  11  -1 -21    0.51    1.77
  11   1 -21    1.26    1.77
  11   1 -21    1.39    1.38
  11  -1 -20   46.64    4.97
  11   1 -20   50.49    5.01
  11   1 -20   45.57    3.94
  11  -1 -19    1.84    2.20
  11   1 -19    4.90    2.50
  11   1 -19    4.99    1.95
  11   1 -19    3.59    1.80
  11   1 -18    6.33    2.15
  11  -1 -18   14.42    3.36
  11   1 -18    7.70    2.67
  11   1 -17   -0.85    2.03
  11  -1 -17    0.56    1.76
  11  -1 -16   64.08    5.40
  11  -1 -16   53.08    5.25
  11   1 -15   46.64    8.43
  11  -1 -15   29.83    3.85
  11   1 -14   76.49   10.00
  11   1 -14   76.29    4.74
  11  -1 -14   88.54    5.80
  11   1 -14   74.87    4.83
  11  -1 -13   48.70    7.19
  11   1 -13   44.68    7.94
  11  -1 -12  195.04   13.83
  11   1 -12  171.76   14.92
  11  -1 -11   32.60    5.98
  11   1 -11   35.01    6.90
  11   1 -10  172.91   11.81
  11  -1 -10  175.25   12.60
  11   1 -10  157.38   13.94
  11  -1 -10  152.97   10.69
  11   1  -9   13.78    3.77
  11  -1  -9   12.66    3.82
  11   1  -9   14.24    3.94
  11   1  -9   13.81    4.72
  11  -1  -9   16.51    3.83
  11   1  -8    1.87    2.19
  11  -1  -8    1.39    2.17
  11   1  -8    7.06    3.18
  11   1  -8    2.62    2.71
  11   1  -7   31.80    5.37
  11  -1  -7   40.21    6.05
  11   1  -7   34.18    5.63
  11   1  -6  449.49   18.16
  11  -1  -6  477.71   19.09
  11   1  -6  485.22   19.21
  11   1  -5   21.72    4.39
  11  -1  -5   17.57    3.93
  11   1  -5   20.54    4.40
  11   1  -4  921.58   26.20
  11  -1  -4  942.48   24.94
  11  -1  -3   85.41    7.80
  11   1  -3   86.62    8.13
 -11   1   2   51.72    3.35
 -11  -1   2   51.38    7.36
  11  -1  -2   53.15    6.09
  11   1  -2   53.18    6.62
 -11   1   1    3.31    1.12
 -11  -1   1    6.94    3.79
 -11   1   1    5.58    1.27
  11  -1  -1    9.08    2.76
  11   1  -1    9.03    3.33
 -11   1   0   40.35    4.26
 -11  -1   0   40.38    6.78
 -11   1   0   38.83    3.14
  11   1   0   39.07    5.80
  11  -1   0   37.96    4.87
  11   1   1    7.43    3.38
 -11   1  -1    4.77    1.49
 -11   1  -1    7.79    2.53
 -11  -1  -1    5.91    3.40
  11  -1   1    8.07    2.64
  11   1   2 1451.56   32.83
  11  -1   2 1503.46   28.32
 -11  -1  -2 1499.55   39.45
 -11   1  -2 1426.24   22.24
  11  -1   3  385.17   14.21
 -11  -1  -3  363.72   20.22
 -11   1  -3  368.84   21.62
 -11   1  -3  356.20   14.86
  11   1   3  342.44   16.27
 -11   1  -4   95.49   11.53
 -11  -1  -4   83.81   10.37
 -11   1  -4   98.01    8.67
 -11  -1  -4   99.22   11.30
  11  -1   4  100.36    8.01
 -11   1  -5  290.60   15.58
 -11  -1  -5  300.87   19.57
 -11   1  -5  321.53   20.35
 -11  -1  -5  311.07   20.05
  11  -1   5  327.94   13.92
 -11   1  -5  283.55   11.85
 -11   1  -6  573.30   23.52
 -11  -1  -6  596.02   28.02
  11  -1   6  618.22   18.14
 -11   1  -6  604.46   28.18
 -11   1  -6  574.67   18.53
 -11   1  -7   24.08    4.48
 -11   1  -7   21.34    5.44
 -11  -1  -7   26.77    6.48
 -11   1  -7   26.18    5.69
 -11   1  -7   25.86    6.55
 -11   1  -8  310.59   19.14
 -11   1  -8  298.94   15.97
 -11   1  -8  302.00   20.68
 -11   1  -8  292.98   17.23
 -11  -1  -8  297.49   20.55
 -11   1  -9   -0.93    4.33
 -11   1  -9   -1.33    2.47
 -11  -1  -9    2.10    3.53
 -11  -1  -9    2.91    3.20
 -11   1 -10   28.21    6.93
 -11  -1 -10   25.27    6.10
 -11   1 -10   24.50    5.55
 -11  -1 -10   31.79    7.27
 -11  -1 -10   32.45    7.09
 -11   1 -11   -0.35    3.56
 -11  -1 -11   -2.06    3.78
 -11   1 -11    0.61    1.82
 -11  -1 -11    3.47    1.82
 -11  -1 -11    3.07    1.78
 -11   1 -11    0.97    1.47
 -11  -1 -11    2.50    1.67
 -11   1 -11   -0.18    1.58
 -11   1 -12  102.93    5.41
 -11  -1 -12   97.83   13.06
 -11   1 -12   99.42    6.19
 -11  -1 -12  104.17    6.55
 -11  -1 -12   94.58    5.54
 -11  -1 -12  105.96    6.76
 -11  -1 -12   94.08   11.62
 -11  -1 -13   -2.83    2.52
 -11  -1 -13   -2.12    1.78
 -11  -1 -13    2.59    1.82
 -11  -1 -13    8.46    4.24
 -11  -1 -13    1.40    1.91
 -11   1 -13    4.99    2.16
 -11  -1 -13    2.12    2.07
 -11   1 -13    4.91    2.47
 -11   1 -14   60.56    5.25
 -11  -1 -14   60.53    5.41
 -11  -1 -14   55.20    4.62
 -11   1 -14   57.10    4.54
 -11   1 -15   15.56    2.75
 -11  -1 -15   13.14    2.74
 -11   1 -15   13.36    2.97
 -11  -1 -15   16.11    2.97
 -11   1 -15   16.30    3.15
 -11  -1 -15   17.30    3.35
 -11   1 -16   34.27    4.03
 -11   1 -16   29.13    3.92
 -11  -1 -16   27.78    4.03
 -11  -1 -16   25.46    3.46
 -11  -1 -16   30.70    3.63
 -11   1 -16   24.69    3.11
 -11   1 -17    2.11    1.87
 -11  -1 -17    3.96    2.02
 -11   1 -17    0.72    1.88
 -11  -1 -17    2.72    2.17
 -11  -1 -17    1.07    1.73
 -11   1 -17    2.12    1.54
 -11  -1 -18   16.45    2.50
 -11   1 -18   13.25    2.74
 -11  -1 -18   15.04    2.87
 -11   1 -18   17.13    2.81
 -11  -1 -18   12.77    2.43
 -11  -1 -19    1.20    1.94
 -11   1 -19    0.59    1.60
 -11   1 -19   -0.43    1.49
 -11  -1 -19    0.28    1.28
 -11  -1 -20   22.85    2.16
 -11   1 -20   19.95    2.71
 -11  -1 -20   22.53    2.92
 -11  -1 -20   21.90    2.64
 -11   1 -20   19.40    2.35
 -11   1 -21    1.12    1.25
 -11  -1 -21   -0.06    1.22
 -11   1 -21    0.94    1.05
 -11  -1 -21    2.56    1.36
 -11   1 -21    1.09    1.31
 -11  -1 -22    7.87    1.24
 -11  -1 -22    7.21    1.37
  11  -3 -24    4.51    1.01
  11  -3 -24    2.95    1.00
  11  -3 -23    0.07    1.00
  11  -3 -23    1.86    1.30
  11  -3 -22   18.73    2.19
  11   3 -22   17.86    1.81
  11  -3 -22   17.86    2.52
  11   3 -22   18.59    2.30
  11  -3 -21   -0.16    1.21
  11   3 -21    0.66    1.16
  11  -3 -21    0.82    1.45
  11   3 -21    1.48    1.53
  11  -3 -20   23.26    2.95
  11   3 -20   25.49    3.00
  11   3 -20   26.28    3.38
  11  -3 -19    2.08    1.69
  11   3 -19    2.47    1.72
 -11   3  19    1.23    1.60
  11   3 -19    3.60    2.10
  11  -3 -18    0.98    1.92
  11   3 -18    0.60    1.75
 -11   3  18    4.36    2.27
  11  -3 -17    9.30    2.62
  11   3 -17   11.68    2.63
  11   3 -17   14.18    2.60
  11   3 -16    6.33    2.22
  11  -3 -16   12.72    2.82
  11   3 -16    7.69    2.46
  11   3 -16    8.19    2.30
  11  -3 -15   13.98    3.15
  11   3 -15   14.55    2.87
  11  -3 -15   13.10    2.67
  11   3 -15   11.93    2.96
  11   3 -15   12.93    2.64
  11   3 -15   14.59    2.81
  11  -3 -14   33.73    6.74
  11  -3 -14   41.12    4.62
  11   3 -14   30.35    7.71
  11   3 -14   33.89    3.86
  11  -3 -14   39.97    3.87
  11   3 -14   29.68    3.38
  11   3 -14   36.17    3.60
  11  -3 -13   39.67    4.52
  11   3 -13   32.54    3.57
  11   3 -13   35.33    3.75
  11   3 -13   32.59    3.32
  11   3 -13   32.67    8.04
  11  -3 -13   34.03    6.79
  11   3 -12    1.39    1.68
  11   3 -12    0.21    1.47
  11   3 -12    0.34    1.72
  11  -3 -12    5.97    3.64
 -11   3  12   -6.22    3.62
  11   3 -12   -0.68    1.79
  11   3 -12    2.59    4.20
  11  -3 -12    0.61    1.92
 -11   3  11  -12.22    4.65
  11  -3 -11    4.86    2.40
  11   3 -11   -6.62    4.45
  11   3 -11    3.60    1.88
  11   3 -10    0.16    3.75
 -11   3  10    4.96    3.57
  11   3  -9    6.23    4.23
 -11   3   9    4.65    3.79
  11   3  -8   34.69    7.76
 -11   3   8   29.32    7.09
  11   3  -7    8.39    2.97
  11   3  -7    6.72    4.13
 -11   3   7    9.80    5.34
  11   3  -6   42.34    5.70
 -11   3   6   34.66    7.30
  11   3  -6   34.10    7.31
  11   3  -5   65.79    6.98
  11   3  -5   76.73   10.41
 -11   3   5   67.69    9.76
  11   3  -4   85.08    7.96
 -11   3   4   83.60   10.59
 -11  -3   3   25.60    5.54
 -11   3   3   17.36    5.32
 -11  -3   2  146.18   13.07
 -11   3   2  143.85   13.79
 -11  -3   1   50.18    8.26
 -11   3   1   56.63    6.67
 -11   3   0  123.76    9.71
 -11  -3   0  102.76   11.69
  11  -3   0  111.59    9.05
 -11   3  -1   46.60    6.14
 -11  -3  -1   38.39    7.30
  11  -3   1   44.56    5.88
 -11   3  -2  109.69    9.41
 -11  -3  -2   91.68   11.48
  11  -3   2   95.72    7.90
 -11   3  -3   15.88    4.92
 -11   3  -3   18.79    4.25
 -11  -3  -3   19.77    5.97
  11  -3   3   19.23    3.33
 -11  -3  -4    6.67    4.03
 -11   3  -4   15.46    4.89
 -11   3  -4   12.79    4.99
 -11   3  -4   13.62    3.90
 -11   3  -5   -0.70    3.41
 -11  -3  -5    2.62    2.73
 -11   3  -5    0.33    2.86
 -11   3  -5    5.15    2.71
 -11   3  -6    1.06    2.27
 -11  -3  -6    0.93    3.00
 -11   3  -6    5.02    2.90
 -11   3  -6    1.01    3.06
 -11   3  -7    7.93    4.31
 -11  -3  -7    6.98    4.55
 -11   3  -7    1.17    3.43
 -11  -3  -7    4.32    3.25
 -11   3  -8   38.13    8.40
 -11  -3  -8   57.98   10.47
 -11  -3  -8   57.92   10.12
 -11  -3  -9    2.77    3.04
 -11  -3  -9    3.88    1.76
 -11  -3  -9    7.00    2.31
 -11   3  -9   -0.91    2.02
 -11  -3  -9    1.32    1.59
 -11   3  -9    3.51    4.80
 -11  -3 -10   69.84   11.59
 -11  -3 -10   89.79    5.24
 -11  -3 -10   89.22    5.35
 -11   3 -10   81.42    5.28
 -11  -3 -10   81.38   12.06
 -11  -3 -10   86.48    5.06
 -11   3 -10   81.25   12.87
 -11  -3 -11    5.14    2.23
 -11  -3 -11   -0.31    1.97
 -11   3 -11    4.87    2.27
 -11  -3 -11    4.06    3.24
 -11  -3 -11    1.01    1.56
 -11   3 -11    2.62    5.49
 -11  -3 -12   39.94    7.86
 -11  -3 -12   40.05    3.75
 -11  -3 -12   15.40    5.63
 -11   3 -12   31.81    3.88
 -11   3 -12   17.49    6.99
 -11  -3 -12   36.29    4.20
 -11  -3 -12   34.36    3.76
 -11  -3 -13   21.42    3.35
 -11   3 -13   18.87    3.25
 -11   3 -13   16.08    2.97
 -11  -3 -13   17.47    2.69
 -11  -3 -13   19.61    3.09
 -11  -3 -14   27.17    3.44
 -11   3 -14   28.37    3.69
 -11  -3 -14   33.85    3.95
 -11  -3 -14   27.88    3.10
 -11   3 -14   30.77    3.85
 -11   3 -15    0.38    1.71
 -11   3 -15   -1.46    2.30
 -11  -3 -15    0.23    1.82
 -11  -3 -15    3.31    1.94
 -11   3 -16   95.24    6.26
 -11  -3 -16   87.34    5.80
 -11   3 -16   94.10    5.62
 -11   3 -16   89.29    5.59
 -11  -3 -16   98.15    5.81
 -11  -3 -17    0.60    1.68
 -11   3 -17   -0.09    1.60
 -11   3 -17    2.16    1.71
 -11  -3 -17    0.03    1.62
 -11   3 -17   -0.44    1.56
  11   3  18    7.24    1.91
 -11  -3 -18    7.57    1.87
 -11  -3 -18   12.33    2.23
 -11   3 -18    9.89    1.84
 -11   3 -18   14.09    2.21
 -11  -3 -18   11.76    2.28
 -11  -3 -19    2.26    1.32
 -11  -3 -19    2.45    1.38
 -11  -3 -19    0.44    1.31
 -11   3 -19    0.90    1.68
 -11   3 -20   -1.01    1.46
 -11  -3 -20    1.60    1.07
 -11   3 -21    0.50    1.00
 -11  -3 -21   -0.90    0.90
 -11   5  21    8.18    1.60
  11   5 -21    9.53    1.63
  11   5 -20    4.55    1.58
  11  -5 -20    6.08    1.13
  11   5 -19    2.50    1.58
 -11   5  19    5.17    1.60
  11  -5 -19    1.84    1.19
 -11   5  18    3.06    1.69
  11  -5 -18    0.66    1.10
 -11   5  17    9.74    2.47
  11   5 -17   10.08    2.18
  11  -5 -17    7.79    1.81
  11   5 -17   12.26    2.51
 -11   5  16    7.08    2.63
  11   5 -16    5.24    2.02
  11   5 -16    3.75    1.97
 -11   5  15    1.40    2.28
  11   5 -15   -0.32    1.66
  11   5 -15   -0.45    1.80
 -11   5  14   32.97    4.52
  11   5 -14   38.94    4.00
  11   5 -14   37.16    4.15
 -11   5  14   34.13    3.78
  11   5 -13    2.63    2.06
 -11   5  13    3.51    2.00
  11   5 -13    1.87    1.85
  11   5 -13    1.08    2.16
 -11   5  13    1.61    2.22
  11   5 -12   80.08    5.81
  11   5 -12   71.65    5.31
 -11   5  12   84.88    6.80
  11  -5 -12   79.18    5.81
  11   5 -11    1.01    2.15
  11  -5 -11    0.58    1.99
 -11   5  11    0.02    2.15
  11   5 -11   -4.75    2.16
 -11   5  10   14.20    5.97
  11   5 -10    4.11    2.27
  11  -5 -10    5.77    2.46
  11   5 -10   -0.22    2.01
  11   5 -10   -7.37    3.89
 -11   5  10    1.81    2.38
 -11   5   9   64.20   11.09
  11  -5  -9   63.62    4.73
  11   5  -9   54.97    4.69
 -11   5   9   58.32    5.59
  11   5  -9   44.43    9.22
  11   5  -9   58.71    4.97
  11   5  -8    0.55    1.72
 -11   5   8    6.30    5.17
 -11   5   8    0.82    2.19
  11   5  -8    2.66    2.07
  11  -5  -8    1.31    1.78
 -11   5   7  125.61    7.73
  11   5  -7  129.57    6.94
 -11   5   7  112.54    5.69
 -11   5   7  114.59   15.04
  11   5  -7  119.28    6.36
  11   5  -7  112.36   14.19
  11   5  -7  106.57   10.78
  11   5  -6    2.33    1.96
 -11   5   6    0.19    1.73
  11   5  -6    3.93    2.02
 -11   5   6    5.87    1.63
 -11   5   6    1.77    1.76
  11   5  -6   10.66    5.33
  11   5  -6    9.18    3.99
 -11   5   6    0.82    4.01
 -11   5   5    8.98    4.98
 -11   5   5   17.13    3.09
  11   5  -5   24.32    3.18
 -11   5   5   13.24    2.49
  11   5  -5   18.64    5.63
  11   5  -5   20.96    5.51
  11   5  -5   20.75    3.16
 -11   5   4    6.79    5.25
 -11   5   4    9.55    2.43
  11   5  -4    5.32    2.09
 -11   5   4    1.73    2.10
  11   5  -4    2.28    2.76
  11   5  -4    3.87    3.37
  11   5  -4    3.91    2.07
 -11   5   3   -4.67    2.01
  11   5  -3   -2.40    2.54
  11   5  -3   -2.42    2.43
  11   5  -3    1.86    1.90
  11   5  -3    5.68    2.28
 -11   5   3    0.46    1.94
  11   5  -2   18.20    4.94
 -11   5   2   15.67    3.03
  11   5  -2   10.32    2.55
 -11   5   2    3.58    4.04
  11   5  -2   18.52    2.55
 -11   5   2   12.91    4.96
 -11   5   1   27.68    7.81
  11   5  -1   33.87    3.71
 -11   5   1   31.14    3.91
  11   5  -1   33.13    3.77
 -11   5   1   19.00    4.96
  11   5  -1   31.20    6.45
 -11   5   0   29.82    6.44
  11   5   0   35.55    3.90
 -11  -5   0   23.65    6.35
 -11   5   0   35.37    4.10
  11   5   0   40.39    3.84
 -11  -5  -1   19.18    2.38
  11   5   1   13.21    2.77
 -11   5  -1   15.87    4.90
 -11   5  -1   22.29    3.57
  11   5   1   23.10    3.13
  11   5   1   23.74    3.36
 -11  -5  -1   10.01    5.19
 -11  -5  -2   88.80   12.61
 -11   5  -2  108.21   11.54
 -11   5  -2   87.61    6.26
 -11   5  -2   93.42    6.41
  11   5   2  100.73    5.65
  11   5   2  108.95    6.39
 -11  -5  -2  109.58    5.20
 -11  -5  -3  -14.06    5.09
 -11   5  -3  -12.28    4.93
 -11   5  -3    0.55    2.25
  11   5   3   -5.63    2.07
 -11   5  -3   -1.19    2.02
  11   5   3   -7.93    2.59
 -11  -5  -3    2.40    1.79
 -11   5  -4   23.93    3.12
 -11  -5  -4   17.57    5.85
 -11   5  -4   25.22    5.79
 -11   5  -4   26.00    3.99
  11   5   4   22.28    2.88
 -11   5  -4   20.07    3.56
  11   5   4   27.78    3.62
 -11  -5  -4   29.49    3.28
 -11   5  -5    7.97    2.30
 -11  -5  -5   14.43    5.55
 -11  -5  -5   12.32    2.60
 -11   5  -5    7.62    2.92
  11   5   5   12.44    3.00
  11   5   5   10.67    2.31
 -11   5  -5   11.31    2.85
 -11   5  -6   44.76    7.73
 -11   5  -6   41.22    4.76
 -11   5  -6   53.00    4.36
  11   5   6   52.92    4.84
 -11  -5  -6   54.05    4.48
 -11  -5  -6   35.30    8.45
  11   5   6   52.80    3.92
 -11   5  -6   54.40    5.24
 -11   5  -7    2.83    1.71
 -11  -5  -7    2.19    1.88
 -11   5  -7    3.20    2.22
  11   5   7    1.08    2.10
 -11   5  -8   31.71    4.46
 -11  -5  -8   35.32    3.73
 -11   5  -8   35.62    3.74
  11   5   8   29.26    4.02
 -11  -5  -8   31.52    3.03
 -11  -5  -9    3.34    1.75
 -11   5  -9    4.63    2.48
 -11  -5  -9    3.64    2.07
 -11   5  -9    0.72    1.70
  11   5   9    1.72    2.01
 -11   5  -9    2.70    1.98
  11   5  10    5.08    2.53
 -11  -5 -10    3.40    1.80
 -11   5 -10    3.62    2.19
 -11  -5 -10    6.73    1.96
 -11   5 -11    5.99    2.09
  11   5  11    6.36    2.52
 -11  -5 -11    4.23    1.94
 -11   5 -11    2.23    2.37
 -11  -5 -11    3.16    1.74
 -11   5 -12    1.93    2.18
 -11   5 -12   -1.87    2.20
 -11  -5 -12   -0.21    1.58
  11   5  12   -0.43    1.76
 -11  -5 -12    1.30    1.73
 -11   5 -12   -2.16    2.31
 -11   5 -12    2.55    1.64
 -11   5 -13    1.27    1.96
 -11   5 -13    3.93    2.14
 -11  -5 -13    3.92    1.85
  11   5  13    3.32    1.64
 -11   5 -13    5.66    2.27
 -11   5 -13    2.13    1.40
 -11  -5 -13    3.48    1.77
 -11   5 -14   10.42    2.50
 -11  -5 -14   12.30    2.34
 -11  -5 -14   12.83    2.34
 -11   5 -14   10.43    2.87
 -11   5 -14    8.10    1.95
 -11   5 -14   11.54    2.52
 -11  -5 -15    1.67    1.49
 -11   5 -15    2.18    1.57
 -11  -5 -15    4.98    1.57
 -11   5 -15    2.23    1.92
 -11   5 -15    3.48    1.43
  11   5  16    6.24    2.36
 -11   5 -16    8.52    2.33
 -11   5 -16    9.30    2.08
 -11  -5 -16    6.81    1.65
 -11   5 -17    5.76    1.56
  11   5  17    3.17    1.76
 -11  -5 -17    4.42    1.33
 -11   5 -17    5.22    1.99
 -11   5 -18    3.47    1.07
 -11   5 -18    2.36    1.39
 -11  -5 -18    3.43    1.15
  11   5  18    2.89    1.42
 -11  -5 -19    9.55    1.15
  11   7 -17   43.13    2.56
 -11   7  17   39.74    2.32
 -11   7  17   43.01    2.78
  11  -7 -16   10.64    1.42
 -11   7  16   10.62    1.85
  11   7 -16    8.33    1.22
  11   7 -16    9.78    1.75
 -11   7  15   10.50    2.02
  11   7 -15    7.29    1.81
  11   7 -15   10.96    1.96
  11   7 -15   10.46    1.66
 -11   7  15   10.92    2.17
  11  -7 -15    9.42    1.72
 -11   7  14   -0.73    1.76
  11   7 -14    1.34    1.42
  11   7 -14   -0.32    1.31
 -11   7  14   -0.66    1.69
  11  -7 -14    1.02    1.26
  11   7 -13    8.54    1.99
 -11   7  13    8.95    2.46
 -11   7  13    8.00    2.20
 -11   7  13    9.00    2.04
  11   7 -13    5.08    1.82
  11   7 -12    6.34    2.10
  11   7 -12    6.51    2.15
 -11   7  12    7.72    2.43
 -11   7  12    6.62    2.19
  11   7 -12    5.02    1.91
 -11   7  12    4.49    1.88
 -11   7  11    3.71    1.91
 -11   7  11    5.48    2.34
  11   7 -11    1.52    1.81
  11   7 -11    4.10    1.95
 -11   7  11    3.95    1.99
  11   7 -10   11.57    2.70
 -11   7  10   10.80    2.76
 -11   7  10   13.20    3.18
 -11   7  10   12.78    2.73
  11   7 -10   12.03    2.61
  11   7  -9    9.41    2.73
  11   7  -9   12.33    2.69
 -11   7   9   11.15    2.81
 -11   7   9    9.94    3.01
 -11   7   9   11.12    2.34
  11   7  -8   48.71    4.58
 -11   7   8   47.19    5.00
  11   7  -8   46.77    4.59
 -11   7   8   51.85    5.24
 -11   7   8   43.67    3.88
  11   7  -7   18.48    2.93
 -11   7   7   22.23    3.72
 -11   7   7   22.64    3.40
  11   7  -7   21.61    3.58
 -11   7   7   26.35    4.10
  11   7  -7   19.48    3.20
  11   7  -6  104.98    6.03
 -11   7   6  105.95    6.81
 -11   7   6   99.69    7.23
  11   7  -6  103.79    6.68
 -11   7   6  112.19    7.47
  11   7  -5   25.74    3.57
 -11   7   5   25.92    3.95
 -11   7   5   27.06    3.54
 -11   7   5   26.88    4.01
  11   7  -5   23.01    3.50
 -11   7   5   27.65    4.20
  11   7  -4   49.90    4.69
 -11   7   4   54.83    4.92
 -11   7   4   54.07    5.45
 -11   7   4   49.56    5.16
  11   7  -4   46.35    4.59
 -11   7   4   48.19    5.13
 -11   7   3   16.27    3.61
 -11   7   3   16.52    3.58
  11   7  -3   14.64    3.02
 -11   7   3   18.85    3.62
  11   7  -3   16.99    3.04
 -11   7   2   12.27    3.09
 -11   7   2   11.38    3.05
  11   7  -2   11.33    2.92
 -11   7   2   14.43    2.93
  11   7  -2   11.44    2.71
  11   7  -1    7.24    2.57
  11   7  -1    8.17    2.33
 -11   7   1    7.47    2.77
 -11   7   1    8.85    2.85
  11   7   0   20.70    3.57
  11   7   0   15.06    2.81
 -11   7   0   20.18    3.89
 -11   7   0   21.03    3.51
  11   7   1   87.31    4.98
  11   7   1  100.31    6.77
 -11  -7  -1  101.06    5.14
 -11   7  -1   93.41    7.21
 -11   7  -1   95.62    6.58
 -11   7  -2   13.97    2.89
 -11  -7  -2   18.33    2.62
  11   7   2   16.54    3.43
 -11   7  -2   20.04    3.87
 -11   7  -2   16.27    2.89
  11   7   3   -0.75    2.29
 -11  -7  -3    1.94    1.71
 -11   7  -3    0.64    2.21
 -11   7  -3   -0.54    2.06
 -11   7  -3    4.07    2.62
  11   7   4    2.84    2.06
  11   7   4    6.63    2.65
 -11  -7  -4    3.14    1.81
 -11   7  -4   -1.24    2.33
 -11   7  -4    3.96    2.05
 -11   7  -4    5.52    2.61
  11   7   5    5.78    2.49
  11   7   5    3.99    2.38
 -11  -7  -5    5.79    2.00
 -11   7  -5    4.34    2.54
 -11   7  -5    5.30    1.99
 -11   7  -5    6.72    2.64
  11   7   6    2.67    2.28
  11   7   6    0.43    1.99
 -11  -7  -6    0.34    1.49
 -11   7  -6    3.37    2.14
 -11   7  -6    2.50    1.76
 -11   7  -6    0.47    1.91
  11   7   7    0.16    1.98
  11   7   7   -0.60    1.98
 -11  -7  -7    0.08    1.52
 -11   7  -7   -0.28    1.47
 -11   7  -7   -0.13    1.80
 -11   7  -7    0.04    1.57
 -11   7  -7   -1.46    2.03
 -11   7  -8    7.45    2.44
 -11  -7  -8    8.05    2.18
 -11   7  -8   10.84    2.56
 -11   7  -8    8.47    1.96
  11   7   8   14.98    3.03
  11   7   8    6.09    2.29
 -11   7  -9   11.81    2.62
 -11   7  -9   11.75    2.62
 -11  -7  -9   12.70    2.32
 -11   7  -9   12.53    2.46
  11   7   9   12.05    2.52
  11   7   9   16.20    3.02
 -11   7 -10   20.54    2.93
 -11  -7 -10   18.80    2.63
 -11   7 -10   15.25    2.66
  11   7  10   16.05    2.62
  11   7  10   21.22    3.17
  11   7  11    0.07    1.83
 -11   7 -11    0.77    1.27
 -11   7 -11    0.34    1.33
 -11  -7 -11    1.43    1.34
 -11   7 -11    0.42    1.16
  11   7  11    0.67    1.39
 -11   7 -12    3.53    1.28
  11   7  12    6.53    1.99
 -11  -7 -12    5.52    1.55
 -11   7 -12    5.20    1.66
  11   7  12    2.45    1.22
 -11   7 -13    1.44    1.04
  11   7  13    5.15    1.20
  11   7  13    4.06    1.69
 -11   7 -13    6.03    1.57
 -11  -7 -13    4.03    1.23
 -11   7 -14    2.25    1.13
 -11   7 -14    4.17    0.86
  11   7  14    0.41    1.17
 -11  -7 -14    1.91    0.72
  11   7  15   -0.30    0.92
 -11   7 -15   -0.24    0.83
  11   9  -9    3.18    0.96
  11   9  -9    3.92    1.06
  11  -9  -9    2.83    0.85
 -11   9   9    2.55    0.84
 -11   9   9    5.31    1.10
  11   9  -8    5.90    1.22
  11   9  -8    2.84    1.14
  11  -9  -8    3.17    0.97
 -11   9   8    4.46    1.21
 -11   9   8    5.99    1.26
  11   9  -7    0.04    0.99
  11  -9  -7    0.73    0.81
 -11   9   7    0.25    0.95
 -11   9   7    0.31    1.01
  11   9  -6    2.35    1.19
 -11   9   6    2.95    1.23
  11  -9  -6   -0.14    0.82
 -11   9   6    2.41    1.01
  11   9  -6    4.55    1.31
 -11   9   6    2.22    1.11
  11   9  -5    1.57    1.19
 -11   9   5    2.05    1.26
  11  -9  -5    0.88    0.79
 -11   9   5    1.34    1.11
  11   9  -5   -0.91    1.20
 -11   9   5    3.92    1.15
 -11   9   4   11.34    1.82
  11   9  -4    8.31    1.52
  11  -9  -4    3.59    0.91
 -11   9   4    6.89    1.64
  11   9  -4    8.48    1.61
 -11   9   4    9.34    1.41
 -11   9   3    1.44    1.28
  11   9  -3    3.49    1.31
 -11   9   3    3.27    1.31
  11   9  -3    2.24    1.18
 -11   9   2    2.71    1.57
  11   9  -2    2.22    1.21
  11   9  -2    1.82    1.11
 -11   9   2    1.44    1.15
  11   9  -2    2.05    1.02
 -11   9   1   -0.02    1.37
  11   9  -1   -1.93    1.33
  11   9  -1   -0.40    1.16
 -11   9   1   -0.78    1.38
 -11   9   0   34.01    3.18
  11   9   0   31.49    2.61
  11   9   0   32.09    2.56
 -11   9   0   33.46    2.81
 -11   9  -1    4.59    1.58
  11   9   1    2.27    1.31
 -11   9  -1    1.75    1.34
  11   9   1    2.68    1.37
 -11   9  -2   12.33    1.84
  11   9   2   11.39    1.77
 -11   9  -2   13.13    2.06
 -11   9  -3    0.47    1.14
  11   9   3    2.18    1.22
 -11   9  -3    1.62    1.16
  11   9   4   -0.66    1.14
 -11   9  -4   -1.69    1.24
 -11   9  -5    6.88    1.16
  11   9   5   10.21    1.50
 -11   9  -5   10.05    1.36
  11   9   6    2.44    1.05
  11   9   7    0.03    0.79
  12   0 -24   51.90    2.84
  12   0 -24   48.54    3.43
  12   0 -24   49.08    2.50
  12   0 -23    0.89    1.15
  12   0 -23    1.66    1.56
  12   0 -23    0.89    1.14
  12   0 -22   90.88    5.96
  12   0 -22   85.90    4.70
  12   0 -21   -0.49    1.86
  12   0 -21   -0.86    1.66
  12   0 -20    0.89    1.99
  12   0 -19   -1.86    2.02
  12   0 -18   66.78    6.09
  12   0 -17    1.97    2.33
  12   0 -17   -2.34    2.00
  12   0 -16  229.10    8.89
  12   0 -15    0.75    1.94
  12   0 -14  179.53    7.45
  12   0 -13   -0.86    1.70
  12   0 -13    4.89    2.92
  12   0 -12    2.90    2.87
  12   0 -12    4.37    2.50
  12   0 -11   -0.02    2.72
  12   0 -11   -0.04    2.06
  12   0 -11    5.33    3.88
  12   0 -10   71.03    8.19
  12   0 -10   69.89    8.68
  12   0  -9    1.46    2.25
  12   0  -9   -2.86    2.63
  12   0  -8  666.50   23.36
  12   0  -7   -0.05    2.29
  12   0  -6 1713.61   35.95
  12   0  -5   -0.70    2.39
  12   0  -4   99.57    8.59
  12   0  -3   -1.24    2.07
  12   0  -2 1765.92   34.25
  12   0  -1    0.25    2.20
 -12   0   0   76.04    5.01
  12   0   0   83.18    8.05
  12   0   0   79.18    7.44
 -12   0  -1    0.88    3.21
  12   0   1    1.85    2.53
 -12   0  -1    0.98    1.63
 -12   0  -2  322.70   13.18
 -12   0  -2  320.79   20.02
  12   0   2  335.62   15.94
 -12   0  -3   -8.19    4.28
 -12   0  -3   -2.93    2.17
  12   0   3    3.49    2.72
 -12   0  -4   22.49    6.24
 -12   0  -4   27.08    4.83
  12   0   4   26.58    4.92
 -12   0  -5    1.24    2.93
  12   0   5    2.92    2.17
 -12   0  -6    8.46    4.13
 -12   0  -6    2.52    2.60
 -12   0  -6    4.71    3.57
 -12   0  -7    1.92    3.11
 -12   0  -7    1.07    2.96
 -12   0  -7    3.33    2.68
 -12   0  -8  300.72   19.21
 -12   0  -8  346.75   18.11
 -12   0  -8  317.63   20.67
 -12   0  -9    5.01    2.90
 -12   0  -9    0.68    2.49
 -12   0 -10   14.86    4.07
 -12   0 -10   23.82    3.18
 -12   0 -10   22.50    6.11
 -12   0 -10   26.10    2.94
 -12   0 -10   29.70    6.86
 -12   0 -10   25.57    2.85
 -12   0 -11    0.45    1.87
 -12   0 -11   -1.90    5.42
 -12   0 -11   -0.62    1.73
 -12   0 -11   -1.66    2.01
 -12   0 -12   58.25   10.14
 -12   0 -12   62.97    5.26
 -12   0 -12   60.97    4.68
 -12   0 -12   65.30    4.78
 -12   0 -13   -3.62    2.55
 -12   0 -13   -0.01    2.07
 -12   0 -13   -1.65    1.94
 -12   0 -14   -2.12    2.25
 -12   0 -14    1.87    1.93
 -12   0 -14    1.76    2.04
 -12   0 -15    1.22    2.26
 -12   0 -15   -0.51    1.76
 -12   0 -15    2.16    1.95
 -12   0 -16   25.58    3.79
 -12   0 -16   27.34    3.34
 -12   0 -17    0.60    1.55
 -12   0 -17    1.25    2.00
 -12   0 -17    1.29    2.08
 -12   0 -18   22.87    3.24
 -12   0 -18   25.28    2.80
 -12   0 -18   20.32    3.21
 -12   0 -19   -1.33    1.49
 -12   0 -19   -0.67    1.26
 -12   0 -19   -0.39    1.81
 -12   0 -20    9.88    1.88
 -12   0 -20   11.06    2.29
 -12   0 -21   -0.36    1.00
 -12   0 -21    0.29    1.00
  12  -2 -24    3.33    1.19
  12  -2 -24    1.73    1.05
  12  -2 -23    8.20    1.73
  12  -2 -23    8.08    1.66
  12   2 -23    6.64    1.53
  12  -2 -23    9.25    1.89
  12  -2 -22   50.10    3.96
  12   2 -22   50.00    3.78
  12   2 -22   40.42    2.83
  12  -2 -22   50.69    4.16
  12   2 -21    3.91    1.70
  12  -2 -21    1.27    1.55
  12   2 -21    1.45    1.47
  12   2 -20    5.87    2.04
  12  -2 -20    6.19    2.34
  12   2 -20    7.27    2.30
  12   2 -19   32.19    3.77
  12  -2 -19   28.33    3.83
  12   2 -19   32.63    4.03
  12   2 -18   -0.50    1.69
  12  -2 -18   -0.30    1.89
  12  -2 -17   31.30    4.26
  12  -2 -17   31.08    4.16
  12   2 -17   34.22    4.40
  12  -2 -16   12.57    3.15
  12  -2 -16   14.68    3.04
  12   2 -16   11.01    2.90
  12   2 -15   14.32    2.36
  12   2 -15   15.56    3.01
  12   2 -15   10.56    4.17
  12   2 -15   11.27    2.59
  12  -2 -15   14.48    3.20
  12  -2 -14  208.10   14.87
  12   2 -14  218.95    8.51
  12   2 -14  243.62   19.52
  12   2 -14  229.05    8.90
  12  -2 -14  235.01   10.39
  12  -2 -13   23.64    5.54
  12   2 -13   18.75    2.96
  12   2 -13   17.08    5.38
  12   2 -13   24.57    3.14
  12  -2 -13   17.75    3.15
  12   2 -12   79.53   11.41
  12  -2 -12   84.68    9.97
  12   2 -12   94.97    5.29
  12  -2 -12   95.22    6.18
  12   2 -11    1.76    3.14
  12  -2 -11    9.31    3.73
 -12   2  11    7.77    3.77
  12   2 -10   21.10    6.44
  12  -2 -10   19.53    5.16
 -12   2  10   13.97    5.30
  12   2  -9   75.99   10.84
 -12   2   9   73.15    9.95
  12  -2  -9   79.26    9.48
  12  -2  -8   15.69    4.78
 -12   2   8   18.48    5.45
  12   2  -8   16.99    5.83
  12   2  -8   21.21    4.81
  12   2  -7  140.16   11.65
  12   2  -7  139.62   13.81
 -12   2   7  154.91   13.97
  12  -2  -7  156.84   12.40
  12   2  -6   72.40    8.71
 -12   2   6   76.89    9.92
  12  -2  -6   84.87    9.08
  12   2  -5   16.48    2.81
  12  -2  -5   21.55    4.79
  12   2  -5   20.29    5.23
 -12  -2   5   18.66    4.29
  12   2  -4  460.36   14.28
  12   2  -4  460.18   20.92
 -12  -2   4  487.37   19.57
  12  -2  -4  504.84   20.57
  12   2  -3   82.71    9.25
 -12  -2   3   85.46    8.75
  12  -2  -3   95.20    8.97
  12   2  -2  172.98   12.99
 -12  -2   2  174.68   12.44
 -12   2   2  177.09    9.12
  12  -2  -2  196.03   12.34
  12   2  -1  352.24   18.14
 -12   2   1  337.69   12.51
 -12  -2   1  339.29   17.70
  12  -2  -1  373.01   16.30
 -12   2   0  224.59   10.32
  12  -2   0  240.00   12.86
 -12   2  -1   40.79    5.79
 -12  -2  -1   45.87    7.54
 -12   2  -1   46.40    5.02
  12  -2   1   51.20    5.89
 -12  -2  -2  182.86   16.20
  12  -2   2  205.43   11.28
 -12  -2  -2  185.56   14.85
 -12   2  -2  191.64   12.56
 -12   2  -2  194.26   10.26
 -12  -2  -3    0.95    3.42
 -12  -2  -3    3.24    4.07
 -12   2  -3    4.37    2.40
 -12   2  -3    5.75    3.14
 -12   2  -3    9.12    5.00
  12  -2   3    5.12    2.27
 -12  -2  -4  284.62   20.59
  12  -2   4  289.21   12.19
 -12   2  -4  275.26   16.87
 -12   2  -4  298.55   21.04
 -12   2  -4  282.51   13.70
 -12  -2  -5   13.38    5.93
 -12   2  -5   18.15    5.23
 -12   2  -5   15.85    5.58
 -12  -2  -6    6.58    4.08
 -12   2  -6    2.24    2.89
 -12   2  -6   -0.06    3.13
 -12  -2  -7   20.15    6.57
 -12   2  -7   26.77    6.62
 -12   2  -7   26.15    6.50
 -12  -2  -8   -7.47    4.37
 -12   2  -8    1.91    2.30
 -12   2  -8   -4.83    3.79
 -12  -2  -9   -0.95    1.45
 -12   2  -9    3.46    3.83
 -12   2  -9    3.88    2.08
 -12  -2  -9   -1.08    2.22
 -12  -2  -9    2.95    3.14
 -12  -2  -9    0.50    4.06
 -12   2 -10   -4.29    1.82
 -12  -2 -10    0.92    1.57
 -12   2 -10   -3.32    3.78
 -12  -2 -10    4.34    1.61
 -12   2 -10    2.96    2.04
 -12   2 -10   -0.58    1.64
 -12  -2 -10   -1.10    2.20
 -12  -2 -10   -3.80    2.50
 -12  -2 -10    4.25    3.20
 -12   2 -11   11.26    2.50
 -12  -2 -11   12.36    2.95
 -12  -2 -11    8.19    1.85
 -12   2 -11    7.00    3.93
 -12   2 -11   11.52    2.58
 -12  -2 -11   11.41    2.34
 -12  -2 -11    0.06    2.86
 -12   2 -11   11.84    2.27
 -12   2 -12   48.70    4.63
 -12  -2 -12   46.99    4.25
 -12  -2 -12   55.26    9.58
 -12   2 -12   48.43    4.09
 -12   2 -12   59.26   10.55
 -12   2 -12   52.49    4.59
 -12  -2 -12   54.53    5.02
 -12  -2 -13    7.40    2.45
 -12   2 -13    8.54    2.16
 -12   2 -13    9.41    2.60
 -12  -2 -13    8.53    2.73
 -12   2 -13    6.83    2.52
 -12  -2 -14   33.52    3.92
 -12   2 -14   32.38    3.90
 -12  -2 -14   33.19    4.17
 -12   2 -14   32.04    3.97
 -12  -2 -15   46.40    4.40
 -12   2 -15   47.74    4.53
 -12   2 -15   38.22    4.15
 -12  -2 -15   51.69    4.97
 -12  -2 -16   54.93    4.63
 -12  -2 -16   53.36    4.48
 -12   2 -16   52.56    4.62
 -12   2 -16   52.78    4.60
 -12  -2 -16   50.76    4.87
 -12  -2 -17    5.20    2.01
 -12  -2 -17    6.75    2.16
 -12   2 -17    6.74    2.12
 -12   2 -17    5.08    1.87
 -12  -2 -17    5.54    2.24
 -12  -2 -18   33.64    3.24
 -12  -2 -18   29.11    3.13
 -12   2 -18   30.87    3.14
 -12   2 -18   28.22    3.19
 -12  -2 -18   31.71    3.58
 -12   2 -19    0.36    1.20
 -12  -2 -19   -0.07    1.43
 -12   2 -19    0.43    1.32
 -12   2 -19   -1.97    1.44
 -12  -2 -19    0.35    1.20
 -12   2 -20    2.63    1.16
 -12  -2 -20    1.94    1.31
 -12   2 -20    2.67    1.69
 -12  -2 -20    1.57    1.21
 -12  -2 -20    2.43    1.17
 -12   2 -21    1.33    1.16
 -12  -2 -21    3.32    1.13
  12  -4 -23    2.66    0.85
  12  -4 -22    7.66    1.44
  12   4 -22    6.49    1.37
  12  -4 -21    2.81    1.25
  12   4 -21    1.23    1.18
  12   4 -20   35.57    3.49
  12  -4 -20   36.86    3.34
 -12   4  20   41.92    3.04
  12   4 -19    1.07    1.76
 -12   4  19    1.92    1.76
 -12   4  18   17.27    2.92
 -12   4  17    1.06    1.97
  12   4 -17   -1.49    1.80
  12   4 -17    1.82    1.62
 -12   4  16   -0.26    2.03
  12   4 -16    2.84    1.89
  12   4 -16    0.05    1.69
 -12   4  15   13.59    3.32
  12   4 -15   14.39    2.76
  12   4 -15   15.68    2.86
  12   4 -14  122.43    6.20
  12  -4 -14  142.89    8.21
  12   4 -14  123.29    6.62
  12   4 -14  129.31    6.99
  12   4 -13   41.42    4.06
  12   4 -13   42.02    4.36
  12  -4 -13   42.34    4.84
  12   4 -13   42.92    4.05
  12   4 -12   34.65    4.03
  12  -4 -12   36.57    4.43
  12   4 -12   33.47    8.37
  12  -4 -12   38.92    7.40
 -12   4  12   42.16    7.91
  12   4 -12   36.96    4.14
  12   4 -12   36.65    3.73
  12   4 -12   39.50    4.00
  12  -4 -11   41.86    4.56
  12   4 -11   33.19    3.63
 -12   4  11   41.38    9.15
  12   4 -11   41.57    9.39
  12   4 -11   37.33    4.19
  12  -4 -10    0.25    2.11
  12   4 -10    3.67    1.83
 -12   4  10    3.07    3.63
  12   4 -10   -2.27    2.25
  12   4 -10    0.97    4.30
  12   4  -9  141.02   15.98
  12   4  -9  131.95    6.13
 -12   4   9  136.77   15.47
  12  -4  -9  132.57    6.79
  12   4  -9  124.24    5.68
  12   4  -9  125.08    6.73
 -12   4   8   50.46   10.11
  12  -4  -8   52.94    4.27
  12   4  -8   47.98    9.56
  12   4  -8   61.19    4.69
  12   4  -8   53.91    4.14
  12   4  -7  112.33   10.10
  12   4  -7  134.33   15.11
  12   4  -7  127.99    6.32
 -12   4   7  114.69   13.90
 -12   4   6   43.87    8.66
  12   4  -6   39.72    6.42
  12   4  -6   33.42    7.85
 -12   4   5    3.06    2.78
  12   4  -5    4.78    2.78
  12   4  -5   10.48    3.73
 -12   4   4   17.72    6.15
  12   4  -4   16.28    5.07
  12   4  -4   21.19    4.88
 -12  -4   4   18.91    5.22
 -12   4   3   53.46    9.80
  12   4  -3   63.41    9.82
 -12  -4   3   68.36    9.53
 -12   4   2   82.54    9.05
 -12   4   2   56.94   10.23
  12   4  -2   75.02   10.44
 -12  -4   2   73.94   10.12
  12   4  -1   42.13    7.93
 -12   4   1   52.15    7.46
 -12  -4   1   46.46    8.81
 -12   4   0    8.36    3.24
  12  -4   0    4.20    2.37
 -12  -4   0    2.17    2.87
 -12   4  -1    3.74    2.59
  12  -4   1    2.97    2.31
 -12  -4  -1    0.51    2.96
 -12   4  -2   16.53    4.31
  12  -4   2   10.89    3.35
 -12  -4  -2   13.89    5.64
 -12   4  -3   33.68    8.10
 -12   4  -3   24.65    5.53
 -12  -4  -3   24.34    6.52
 -12   4  -4   99.82   12.39
 -12   4  -4   85.02    9.84
 -12  -4  -4   98.34   13.32
 -12   4  -4   98.10    6.20
 -12   4  -5   -0.79    3.75
 -12  -4  -5    4.37    2.73
  12   4   5    4.13    2.12
 -12   4  -5    1.18    2.05
 -12  -4  -5    2.72    1.66
 -12  -4  -5    5.62    3.77
 -12   4  -5    1.84    1.78
 -12   4  -6   15.63    2.91
 -12   4  -6   16.33    3.16
 -12  -4  -6   11.58    2.30
 -12   4  -6   16.96    2.39
  12   4   6   18.38    2.75
 -12  -4  -6   13.46    5.59
 -12   4  -6   11.97    4.33
 -12  -4  -7   26.55    2.54
 -12  -4  -7   39.32    3.80
 -12   4  -7   33.96    3.19
 -12   4  -7   30.89    3.51
  12   4   7   43.01    3.91
 -12   4  -7   35.45    4.45
 -12  -4  -7   18.70    6.74
 -12   4  -7   34.22    6.54
 -12  -4  -8   35.78    3.29
 -12   4  -8   36.41    3.20
 -12  -4  -8   33.84    8.66
  12   4   8   42.20    4.00
 -12   4  -8   29.96    3.72
 -12   4  -8   32.41    4.45
 -12   4  -8   37.62    4.18
 -12  -4  -8   33.69    3.60
 -12  -4  -9  168.96    6.97
 -12  -4  -9  172.19    7.50
  12   4   9  172.84    7.12
 -12   4  -9  159.95    7.81
 -12  -4  -9  151.01   17.72
 -12   4  -9  179.55    9.38
 -12  -4 -10   53.82    4.57
 -12   4 -10   50.69    5.47
 -12   4 -10   44.33    4.39
 -12  -4 -10   45.81    4.13
  12   4  10   59.45    4.36
 -12   4 -11   30.76    3.82
 -12   4 -11   33.92    4.70
 -12  -4 -11   28.48    3.38
 -12   4 -11   34.62    3.33
 -12  -4 -11   30.32    3.45
 -12  -4 -11   29.17    3.53
 -12  -4 -12    5.06    2.30
 -12  -4 -12    4.97    1.94
 -12   4 -12    6.33    2.88
 -12   4 -12    3.52    1.73
 -12  -4 -12    6.91    2.17
 -12  -4 -13    8.20    2.31
 -12   4 -13    6.85    2.20
 -12  -4 -13    7.29    2.14
 -12   4 -13    4.27    2.41
 -12   4 -13    8.46    2.42
 -12  -4 -13    5.82    2.07
 -12  -4 -14    1.79    1.62
 -12   4 -14    3.73    2.01
 -12  -4 -14    3.71    2.02
 -12   4 -14    3.79    2.33
 -12  -4 -14    2.22    1.85
 -12   4 -15   -0.12    1.64
 -12  -4 -15    0.17    1.56
 -12  -4 -15    1.84    1.51
 -12   4 -15   -0.59    1.83
 -12   4 -16   38.58    3.46
  12   4  16   36.40    4.00
 -12   4 -16   35.32    3.57
 -12  -4 -16   31.02    3.26
 -12  -4 -17    5.29    1.81
 -12  -4 -17    2.70    1.48
 -12   4 -17    1.86    1.30
  12   4  17    3.96    1.83
 -12   4 -17    5.19    2.14
 -12   4 -17    3.89    1.45
 -12   4 -18   -0.94    0.95
  12   4  18    0.98    1.32
 -12  -4 -18    3.70    1.37
 -12   4 -18    2.38    1.69
 -12  -4 -19    2.71    1.11
 -12   4 -19    1.12    1.26
  12   6 -19   -0.23    1.00
 -12   6  19   -0.37    1.14
 -12   6  18    8.08    1.92
 -12   6  18    6.80    1.67
  12   6 -18    8.08    1.76
 -12   6  17    1.34    1.48
  12   6 -17    1.19    1.11
  12  -6 -17    0.41    0.95
  12   6 -16    0.99    1.36
 -12   6  16   -1.07    1.72
  12   6 -16    1.94    1.49
  12  -6 -16    0.59    1.19
 -12   6  15   13.59    2.87
  12   6 -15   13.26    2.42
 -12   6  15    9.94    1.95
  12   6 -15   12.39    2.38
 -12   6  14   16.83    2.61
 -12   6  14   25.83    3.75
  12   6 -14   20.38    2.95
  12   6 -14   19.16    2.90
 -12   6  13    0.19    1.88
  12   6 -13   -2.62    1.81
 -12   6  13   -2.38    2.10
  12   6 -13    1.18    1.77
  12   6 -12    1.02    1.91
  12   6 -12   -1.19    1.95
  12   6 -12    0.18    1.87
 -12   6  12   -0.23    1.80
 -12   6  12   -2.54    2.38
  12   6 -11    5.44    2.35
  12   6 -11    2.08    1.80
 -12   6  11    5.83    2.38
 -12   6  11    2.36    2.18
  12   6 -10    1.96    2.23
  12   6 -10    0.60    1.71
 -12   6  10    2.75    1.99
 -12   6  10    0.22    2.05
  12   6  -9    4.23    2.48
 -12   6   9    0.42    2.11
  12   6  -9    1.12    1.90
 -12   6   9    2.78    2.18
  12   6  -8  117.21    7.09
  12   6  -8  123.37    6.58
 -12   6   8  110.12    7.66
  12   6  -8  111.73    6.73
 -12   6   7   -1.91    2.15
 -12   6   7   -1.96    2.45
  12   6  -7   -0.64    2.10
 -12   6   7    0.83    1.78
  12   6  -7   -0.32    2.12
 -12   6   6   88.75    6.18
 -12   6   6   81.63    6.54
  12   6  -6   83.05    5.80
 -12   6   6   77.35    5.49
  12   6  -6   70.13    5.57
 -12   6   5    2.66    2.11
 -12   6   5    1.05    2.13
  12   6  -5    1.60    2.20
 -12   6   5    0.30    1.90
  12   6  -5    2.30    1.92
  12   6  -4    0.09    1.92
 -12   6   4    1.01    2.16
 -12   6   4    0.66    2.14
 -12   6   4    2.30    2.20
  12   6  -4    1.58    1.90
  12   6  -4    0.39    2.22
 -12   6   3    4.72    2.57
 -12   6   3   -2.15    2.37
 -12   6   3    4.54    4.18
 -12   6   3   -1.75    1.84
  12   6  -3   -0.27    1.88
  12   6  -3    2.44    2.31
  12   6  -2   10.22    2.51
  12   6  -2    9.60    2.89
 -12   6   2   11.86    2.70
 -12   6   2    8.41    2.71
 -12   6   2   10.39    3.12
  12   6  -1   63.71    4.72
  12   6  -1   66.95    5.65
  12   6  -1   63.06    9.11
 -12   6   1   59.48    5.64
 -12   6   1   62.22    5.94
 -12   6   0   95.96    7.14
  12   6   0   98.83    6.72
 -12  -6   0   97.58    4.97
 -12   6   0  107.53    7.28
  12   6   0  107.87    5.57
 -12   6   0   86.88    6.51
 -12  -6  -1   21.37    2.80
 -12   6  -1   18.27    3.41
  12   6   1   15.95    3.05
 -12   6  -1   19.76    3.85
  12   6   1   18.02    3.46
 -12   6  -1   19.33    3.72
  12   6   2   48.22    4.68
 -12   6  -2   49.04    5.35
  12   6   2   46.29    4.67
 -12   6  -2   41.00    4.03
  12   6   2   53.17    5.19
 -12  -6  -2   47.40    4.03
 -12   6  -2   44.11    5.07
 -12   6  -3   40.13    5.07
  12   6   3   47.87    4.57
 -12   6  -3   45.01    5.19
 -12  -6  -3   42.81    3.98
  12   6   3   39.48    4.63
  12   6   3   35.22    4.53
 -12   6  -3   39.71    4.15
 -12   6  -4   19.03    3.81
  12   6   4   16.14    3.00
 -12   6  -4   15.55    3.42
 -12  -6  -4   18.10    2.91
  12   6   4   19.25    3.48
  12   6   4   15.69    3.31
 -12   6  -4   14.89    2.92
 -12  -6  -5   -1.04    1.78
  12   6   5    1.20    1.87
  12   6   5   -0.25    2.03
 -12   6  -5   -0.02    2.08
 -12   6  -5    1.06    1.84
  12   6   5    1.07    2.56
  12   6   6    4.82    2.78
 -12   6  -6    1.68    1.81
 -12  -6  -6    1.52    1.80
 -12   6  -6   -0.82    2.53
  12   6   6   -0.43    2.16
 -12   6  -7   11.69    2.51
 -12  -6  -7   18.40    2.94
 -12   6  -7   18.09    3.50
  12   6   7   17.12    3.21
 -12   6  -8   49.91    4.32
  12   6   8   49.33    4.72
 -12  -6  -8   56.65    4.70
 -12   6  -8   44.01    4.72
  12   6   9    0.38    1.92
 -12   6  -9   -0.93    1.92
 -12  -6  -9   -0.22    1.60
 -12   6  -9    4.84    2.32
  12   6  10   35.02    3.85
 -12   6 -10   36.84    3.98
 -12  -6 -10   40.67    3.87
 -12   6 -10   39.89    3.82
  12   6  11    3.38    1.81
 -12   6 -11   -1.05    1.83
 -12  -6 -11    0.96    1.55
 -12   6 -11    0.88    1.33
 -12   6 -11    2.37    1.61
 -12   6 -12   13.79    2.68
 -12  -6 -12   11.05    2.19
 -12   6 -12   10.57    2.21
 -12   6 -12   11.44    2.01
  12   6  12    8.20    2.55
 -12  -6 -12   13.83    1.82
  12   6  12   10.31    1.98
 -12   6 -13    5.48    1.81
 -12  -6 -13    4.95    1.59
  12   6  13    5.47    2.44
 -12   6 -13    7.09    1.57
 -12   6 -13    1.34    1.35
 -12  -6 -13    5.88    1.41
  12   6  13    3.83    1.36
  12   6  14    2.16    1.77
 -12   6 -14    7.29    1.39
 -12   6 -15    6.98    1.65
  12   6  15    6.92    1.91
 -12   6 -15    4.40    1.36
 -12  -6 -16    7.36    1.18
 -12   6 -16    9.58    1.49
  12   6  16    8.32    1.70
 -12   8  14   19.18    1.77
  12  -8 -14   16.95    1.42
  12   8 -13    1.82    0.95
  12  -8 -13    0.02    0.85
 -12   8  13   -1.03    1.17
  12   8 -13   -0.86    1.07
  12  -8 -12    4.49    1.32
  12   8 -12    3.76    1.34
  12   8 -12    3.68    1.30
  12  -8 -11    7.20    1.60
  12   8 -11    9.57    1.84
  12   8 -11    8.18    1.75
  12   8 -10    4.38    1.47
  12   8 -10    3.22    1.50
 -12   8   9   -0.61    1.11
  12   8  -9    0.37    1.39
 -12   8   9   -1.03    1.42
  12   8  -9    0.53    1.41
 -12   8   8    2.02    1.34
  12   8  -8    0.07    1.41
 -12   8   8   -0.50    1.51
  12   8  -8    1.34    1.55
 -12   8   7   -0.26    1.37
  12   8  -7    1.26    1.50
 -12   8   7   -0.86    1.72
  12   8  -7   -0.84    1.68
 -12   8   6    3.76    1.64
  12   8  -6    4.81    1.98
 -12   8   6    3.88    1.90
  12   8  -6    3.03    1.71
  12   8  -5    8.80    1.98
  12   8  -5    6.94    2.05
 -12   8   5    9.65    2.50
 -12   8   5    7.43    2.04
 -12   8   5    6.65    1.68
  12   8  -5    8.22    2.20
 -12   8   4    3.33    1.60
  12   8  -4    2.49    1.74
 -12   8   4    1.12    1.75
  12   8  -4    2.36    1.57
 -12   8   4    2.05    1.48
  12   8  -4    1.96    1.45
 -12   8   3    0.37    1.51
 -12   8   3    0.99    1.75
  12   8  -3    0.93    1.51
 -12   8   3    0.70    1.76
 -12   8   3    2.23    1.41
  12   8  -3    0.05    1.40
 -12   8   2   17.01    3.12
 -12   8   2   11.53    2.38
 -12   8   2   16.10    2.95
  12   8  -2   19.65    2.88
 -12   8   2   17.63    2.90
  12   8  -2   13.73    2.25
 -12   8   1    5.24    2.32
 -12   8   1    3.88    1.96
 -12   8   1    4.66    1.96
 -12   8   1    3.80    1.95
  12   8  -1    2.22    1.57
  12   8  -1    2.68    1.85
 -12   8   0    7.83    2.39
 -12   8   0    8.82    2.34
  12   8   0    6.44    1.76
  12   8   0    7.81    2.27
 -12   8   0    8.04    2.69
  12   8   1   -2.75    1.53
 -12   8  -1   -1.38    1.80
 -12   8  -1    0.52    1.60
  12   8   1   -1.57    1.83
 -12   8  -1   -0.45    1.98
 -12   8  -2    5.44    2.12
 -12   8  -2    4.31    1.93
  12   8   2    5.43    2.12
 -12   8  -2    6.48    2.27
 -12   8  -2    6.40    2.46
 -12   8  -3    1.52    1.97
 -12  -8  -3   -1.31    1.28
 -12   8  -3   -0.62    1.85
  12   8   3    0.36    1.81
 -12   8  -3    1.92    1.96
 -12   8  -3    2.20    1.99
 -12   8  -4   24.18    3.53
 -12  -8  -4   23.10    2.32
 -12   8  -4   22.30    2.80
  12   8   4   27.99    3.33
 -12   8  -4   23.22    3.39
 -12   8  -4   27.81    3.30
 -12   8  -5    2.79    1.79
 -12  -8  -5    1.15    1.12
 -12   8  -5    0.01    1.32
 -12   8  -5   -1.15    1.63
 -12   8  -5    0.13    1.65
 -12   8  -5    0.04    1.34
  12   8   5   -0.27    1.57
  12   8   6   10.97    2.25
 -12  -8  -6    9.31    1.71
 -12   8  -6    7.33    1.88
 -12   8  -6    7.96    1.84
 -12   8  -6   11.01    2.45
 -12   8  -7   24.98    3.04
 -12   8  -7   24.21    2.61
  12   8   7   21.81    2.65
 -12   8  -7   25.79    2.18
 -12  -8  -7   25.19    2.33
 -12  -8  -8    5.28    1.31
 -12   8  -8    4.15    1.42
  12   8   8    4.43    1.44
 -12   8  -8    7.39    1.87
  12   8   9   -0.55    1.08
  12   8   9    1.86    1.24
 -12   8  -9    1.79    1.03
 -12   8  -9    4.18    1.31
  12   8  10   -0.24    0.96
 -12   8 -10    2.24    1.05
 -12   8 -10   -0.25    0.77
 -12   8 -11    0.61    0.72
  13  -1 -24   36.98    2.25
  13  -1 -24   37.72    2.81
  13   1 -24   41.55    2.82
  13  -1 -24   39.52    2.65
  13  -1 -23   -0.15    1.24
  13  -1 -23   -0.09    1.26
  13   1 -23    0.66    1.24
  13   1 -23    0.62    0.86
  13  -1 -23    0.62    1.23
  13  -1 -22    6.12    2.02
  13   1 -22    7.24    2.13
  13   1 -22    7.45    1.67
  13  -1 -21   31.43    3.90
  13   1 -21   22.90    3.33
  13   1 -21   23.30    2.45
  13  -1 -20    1.36    1.97
  13   1 -20    0.95    1.91
  13   1 -20   -0.64    1.48
  13  -1 -19   44.39    4.91
  13   1 -19   44.39    4.89
  13   1 -19   44.55    3.74
  13  -1 -18    1.76    1.95
  13   1 -18    1.00    2.08
  13  -1 -17    0.65    2.00
  13   1 -17    1.36    2.07
  13  -1 -17    0.44    2.12
  13  -1 -16   81.86    6.21
  13  -1 -15   15.80    3.12
  13   1 -14   61.42    4.91
  13  -1 -14   62.18    5.35
  13  -1 -13    8.76    2.51
  13  -1 -13    5.06    3.25
  13   1 -13    6.82    2.29
  13   1 -13    8.07    2.24
  13   1 -13    6.11    2.79
  13  -1 -12   15.12    4.88
  13   1 -12   15.06    4.97
  13  -1 -11    2.73    3.08
  13   1 -11    8.71    4.30
  13   1 -11    6.00    3.00
  13  -1 -10   10.50    4.00
  13  -1 -10    0.38    2.47
  13   1 -10    5.16    3.41
  13   1 -10   10.45    3.40
  13   1  -9   37.19    6.25
  13   1  -9   41.03    7.60
  13  -1  -9   50.12    7.38
  13   1  -8  138.28   11.80
  13  -1  -8  136.02   11.64
  13   1  -7  132.62   11.60
  13  -1  -7  129.17   10.97
  13   1  -6  156.62   12.25
  13  -1  -6  147.85   11.37
  13   1  -5   75.52    8.62
  13  -1  -5   72.64    8.04
  13   1  -4   99.53    9.71
  13  -1  -4   93.64    8.89
  13   1  -3  259.04   15.49
 -13  -1   3  262.06   16.95
  13  -1  -3  260.46   14.26
  13   1  -2   28.09    5.61
 -13  -1   2   15.57    5.26
  13  -1  -2   28.36    4.90
  13   1  -1   90.76    9.20
 -13  -1   1   84.34   10.33
  13  -1  -1   94.08    8.36
  13   1   0  146.93   11.61
  13  -1   0  148.56   10.32
 -13  -1   0  143.56   13.10
 -13  -1  -1    0.42    2.46
  13   1   1    0.09    2.47
 -13   1  -1   -2.91    1.83
  13  -1   1   -1.21    1.82
  13   1   2  217.40   14.19
 -13  -1  -2  230.91   17.33
 -13   1  -2  220.11   12.46
 -13   1  -2  236.96   18.89
  13  -1   2  228.96   12.32
 -13  -1  -3   79.34   10.75
 -13   1  -3   79.61   11.56
  13  -1   3   92.40    8.75
  13   1   3   74.68    8.60
 -13  -1  -4  147.02   14.55
 -13   1  -4  151.67   15.30
 -13  -1  -4  126.10   13.82
  13  -1   4  156.02   11.04
  13  -1   5   37.84    5.70
 -13  -1  -5   29.45    7.32
 -13   1  -5   30.20    7.47
 -13  -1  -5   29.01    7.06
 -13  -1  -6   41.18    8.51
 -13   1  -6   54.09    9.74
 -13  -1  -7   43.18    8.76
 -13   1  -7   41.55    7.81
 -13  -1  -7   38.21    6.81
 -13   1  -7   32.48    7.54
 -13   1  -7   46.68    7.49
 -13  -1  -8   10.68    4.85
 -13   1  -8   25.10    6.13
 -13  -1  -8   16.94    5.29
 -13   1  -8   20.21    6.74
 -13   1  -9  121.80    5.70
 -13  -1  -9   91.16   11.29
 -13  -1  -9  104.22    5.41
 -13   1  -9  111.54    5.84
 -13  -1  -9  114.67    6.25
 -13  -1  -9  111.14   13.77
 -13   1  -9  110.37    5.90
 -13  -1 -10    9.77    3.52
 -13   1 -10   10.82    2.56
 -13   1 -10   14.68    2.62
 -13  -1 -10   14.29    2.59
 -13   1 -10   11.19    2.55
 -13  -1 -10   12.98    2.76
 -13  -1 -10   18.13    6.28
 -13  -1 -10    9.87    5.20
 -13   1 -11   -1.75    2.09
 -13  -1 -11    4.02    3.16
 -13   1 -11    0.22    1.75
 -13  -1 -11   -1.31    2.11
 -13   1 -11    0.05    1.84
 -13  -1 -11    1.23    1.89
 -13   1 -12   37.46    4.01
 -13  -1 -12   40.81    7.58
 -13   1 -12   38.41    4.28
 -13  -1 -12   41.37    4.54
 -13   1 -12   39.09    4.24
 -13  -1 -12   44.73    4.27
 -13   1 -13    7.18    2.44
 -13  -1 -13    6.79    2.43
 -13   1 -13    9.66    2.74
 -13  -1 -13   10.35    2.60
 -13   1 -13    6.74    2.67
 -13  -1 -13    3.59    2.32
 -13  -1 -14   31.60    3.73
 -13   1 -14   32.23    3.60
 -13   1 -14   31.35    3.86
 -13  -1 -14   34.11    3.89
 -13   1 -14   30.20    4.06
 -13  -1 -14   32.11    4.36
 -13   1 -15    1.86    2.27
 -13  -1 -15    0.16    2.09
 -13  -1 -15    0.72    1.77
 -13   1 -15    1.62    1.82
 -13  -1 -15    0.06    1.67
 -13   1 -15    0.91    2.05
 -13   1 -16    4.17    2.06
 -13   1 -16    3.14    2.02
 -13  -1 -16    3.14    2.21
 -13  -1 -16    2.61    1.98
 -13   1 -16    4.41    2.22
 -13   1 -17    1.76    1.89
 -13  -1 -17    2.36    1.96
 -13  -1 -17    0.48    1.54
 -13   1 -17    0.22    1.83
 -13   1 -18    5.72    2.03
 -13  -1 -18    4.25    2.04
 -13  -1 -18    5.23    1.65
 -13   1 -18    6.41    2.09
 -13  -1 -18    6.67    2.15
 -13   1 -19    1.94    1.45
 -13  -1 -19    1.46    1.48
 -13   1 -19    0.95    1.44
 -13  -1 -19   -1.11    1.73
 -13  -1 -19   -0.24    1.23
 -13  -1 -20    9.13    1.88
 -13   1 -20   10.33    1.61
 -13   1 -20    8.50    1.61
 -13  -1 -20   11.05    1.90
 -13   1 -21    1.86    0.89
 -13   1 -21    0.63    0.94
  13  -3 -23    4.92    1.33
  13  -3 -23    3.40    1.20
  13   3 -22   28.37    2.43
  13  -3 -22   28.52    2.84
  13  -3 -22   28.63    2.25
  13   3 -21    2.39    1.45
  13  -3 -21    5.18    1.47
  13   3 -21    3.86    1.28
  13   3 -20   68.45    4.81
 -13   3  20   61.21    4.16
  13  -3 -20   64.13    4.40
  13   3 -20   67.47    4.37
 -13   3  19   -0.14    1.62
  13  -3 -19    0.52    1.43
  13   3 -19   -0.62    1.77
  13  -3 -18    2.18    1.80
  13   3 -18    0.80    1.49
  13   3 -17   -2.10    2.22
  13  -3 -17   -0.92    1.84
  13  -3 -16   29.44    3.80
  13   3 -16   25.38    3.60
  13   3 -16   34.62    3.65
  13  -3 -16   28.56    4.28
  13   3 -16   26.94    3.47
  13   3 -16   30.70    3.61
  13  -3 -15   10.62    2.46
  13   3 -15   10.08    2.62
  13   3 -15   10.93    2.39
  13   3 -15   11.75    2.75
  13  -3 -15    7.52    2.77
  13  -3 -14    7.98    2.88
  13   3 -14    6.04    2.03
  13   3 -14    7.19    2.33
  13   3 -14    9.54    2.67
  13  -3 -14   10.35    4.23
  13  -3 -13   70.81    6.01
  13   3 -13   51.80   10.81
  13  -3 -13   69.60    9.44
  13   3 -13   74.16    5.35
  13   3 -13   74.78    5.48
  13   3 -13   70.49    4.55
  13  -3 -12   18.70    3.43
  13  -3 -12   19.72    5.90
 -13   3  12   18.69    6.42
  13   3 -12   10.76    4.35
  13   3 -12   18.01    3.00
  13   3 -12   12.37    2.36
  13   3 -12   11.42    2.55
  13   3 -11   37.42    9.11
  13   3 -11   33.43    3.34
  13   3 -11   34.90    3.12
  13  -3 -11   35.20    4.30
  13  -3 -11   30.52    6.91
 -13   3  11   37.87    8.10
  13   3 -11   35.08    3.63
  13   3 -10    7.18    2.26
  13   3 -10    9.39    1.93
  13  -3 -10    1.29    2.84
 -13   3  10   15.30    5.76
  13   3 -10    8.14    4.16
  13   3 -10    9.49    2.52
  13  -3 -10    8.11    2.43
  13  -3  -9   19.41    5.63
 -13   3   9   10.77    5.14
  13   3  -9   23.49    7.42
 -13   3   8  314.07   22.01
  13  -3  -8  355.58   20.56
  13   3  -8  307.04   22.17
  13  -3  -7   11.99    4.35
 -13   3   7   14.30    5.75
  13   3  -7   10.14    4.67
 -13   3   6   77.62   11.12
  13  -3  -6   86.17   10.00
  13   3  -6   81.13   11.72
  13  -3  -5    3.06    2.93
 -13   3   5   -0.50    2.55
  13   3  -5    2.56    3.26
  13   3  -5    1.94    2.67
  13  -3  -4   28.48    5.64
  13   3  -4   23.24    4.27
  13  -3  -3   36.78    6.39
 -13  -3   3   29.08    6.67
 -13  -3   2  426.66   24.21
 -13   3   2  437.52   17.38
  13  -3  -1   13.92    4.26
 -13  -3   1    5.80    4.15
 -13   3   1    9.00    2.94
  13  -3   0   61.23    7.23
 -13  -3   0   61.48    9.87
 -13   3   0   56.96    6.42
  13  -3   1   48.09    6.64
 -13  -3  -1   42.72    8.61
 -13   3  -1   37.29    5.52
  13  -3   2   53.64    6.51
 -13  -3  -2   50.37    9.15
 -13   3  -2   56.43    6.61
 -13  -3  -3   14.21    5.43
 -13   3  -3   21.75    4.59
 -13   3  -3   16.48    6.07
 -13  -3  -4    3.93    3.08
 -13   3  -4   12.56    5.52
 -13   3  -4   12.59    4.87
 -13   3  -4    9.59    2.99
 -13  -3  -5   10.84    5.01
 -13   3  -5   15.57    3.96
 -13   3  -5   14.07    5.28
 -13   3  -5    3.22    3.16
 -13   3  -6   22.17    7.08
 -13   3  -6   24.34    6.68
 -13  -3  -6   30.97    8.14
 -13  -3  -6   24.59    2.82
 -13  -3  -7    3.46    4.04
 -13   3  -7    0.06    1.61
 -13  -3  -7   -1.86    1.77
 -13  -3  -7   -2.24    1.80
 -13  -3  -7   -0.70    1.51
 -13   3  -7   -2.71    2.86
 -13  -3  -8  295.47    8.63
 -13  -3  -8  277.71    8.92
 -13   3  -8  234.50   19.71
 -13   3  -8  255.10    9.33
 -13  -3  -8  259.02   22.48
 -13  -3  -8  213.73   20.85
 -13  -3  -8  262.60    8.89
 -13  -3  -9   19.53    3.03
 -13   3  -9   15.82    6.20
 -13   3  -9   15.32    2.89
 -13  -3  -9   17.74    2.87
 -13  -3  -9   13.94    2.90
 -13  -3 -10  270.81   10.03
 -13  -3 -10  248.54   20.93
 -13   3 -10  245.24    9.79
 -13  -3 -10  274.58    9.22
 -13   3 -10  261.63   21.06
 -13  -3 -10  270.57    9.11
 -13   3 -11   -1.43    2.25
 -13  -3 -11    1.58    1.62
 -13  -3 -11    0.67    2.30
 -13  -3 -11    0.79    2.01
 -13   3 -12   -4.66    2.78
 -13  -3 -12    2.60    1.83
 -13  -3 -12   -3.02    2.19
 -13  -3 -12    0.39    1.82
 -13   3 -13    1.65    1.96
 -13   3 -13    7.26    2.22
 -13  -3 -13    5.50    2.17
 -13  -3 -13    5.05    2.20
 -13   3 -14    8.66    2.64
 -13  -3 -14    7.53    2.27
 -13   3 -14   10.53    2.45
 -13  -3 -14    7.15    2.45
 -13   3 -15   38.15    3.58
 -13   3 -15   47.91    4.89
 -13  -3 -15   43.99    4.07
  13   3  15   36.84    4.26
 -13  -3 -15   41.29    4.24
 -13   3 -15   41.08    4.10
 -13   3 -16   71.71    4.81
  13   3  16   69.64    5.09
 -13   3 -16   74.28    5.46
 -13  -3 -16   77.18    4.95
 -13  -3 -16   71.73    4.87
 -13  -3 -16   73.97    5.04
 -13  -3 -17    2.21    1.66
 -13  -3 -17    3.72    1.78
 -13   3 -17    0.02    1.56
 -13  -3 -17    3.72    1.69
 -13   3 -17    3.77    1.88
  13   3  17    1.49    1.66
 -13  -3 -18    4.17    1.46
 -13   3 -18    2.25    1.52
 -13  -3 -19    0.69    1.08
 -13   3 -19   -0.67    1.37
 -13  -3 -19    0.82    1.14
 -13   3 -20    0.85    1.12
 -13  -3 -20    0.61    0.88
 -13  -3 -20    1.05    0.79
  13   5 -21    5.72    1.21
 -13   5  21    5.74    1.31
  13   5 -20    8.16    1.66
 -13   5  20    6.49    1.20
 -13   5  19   -0.88    1.41
  13   5 -19    1.73    1.50
  13  -5 -19    4.45    1.21
  13  -5 -18    0.27    1.02
 -13   5  18    0.65    1.61
  13   5 -17   27.63    2.93
 -13   5  17   25.17    3.48
  13   5 -16   23.24    3.02
 -13   5  16   23.21    3.77
  13   5 -16   19.70    2.88
 -13   5  15   14.25    3.27
  13   5 -15   16.03    2.82
  13   5 -15   16.20    2.83
 -13   5  15   14.98    2.64
 -13   5  14  100.60    7.24
  13   5 -14  109.39    6.41
  13   5 -14  102.33    6.08
 -13   5  14  104.10    6.39
  13   5 -14  106.20    5.50
 -13   5  13    2.54    2.43
  13   5 -13    7.82    2.39
  13   5 -13    4.89    2.34
  13   5 -13    3.49    2.13
 -13   5  12   82.61    6.77
  13   5 -12   79.77    5.85
  13   5 -12   80.83    5.37
  13   5 -12   83.05    5.90
  13  -5 -12   78.95    5.92
  13   5 -12   86.24    5.70
  13   5 -11    3.46    2.16
  13  -5 -11    7.46    2.75
 -13   5  11    5.34    2.88
  13   5 -11    2.11    1.83
  13   5 -10   11.34    2.77
  13  -5 -10   12.01    2.85
 -13   5  10    5.02    2.61
  13   5 -10   14.60    2.80
 -13   5   9    3.20    3.59
 -13   5   9   11.31    3.22
  13   5  -9    9.13    2.84
  13   5  -9   11.17    2.53
  13  -5  -9   13.25    2.89
 -13   5   8   22.14    7.38
  13   5  -8   27.28    3.76
 -13   5   8   27.66    4.28
  13   5  -8   27.09    7.89
  13   5  -8   31.93    3.35
  13   5  -8   34.27    3.94
 -13   5   8   28.83    3.37
  13  -5  -8   28.09    3.61
 -13   5   7    6.68    2.39
  13   5  -7    8.90    2.26
  13  -5  -7    2.26    1.73
 -13   5   7    3.21    3.12
  13   5  -7    4.01    2.40
  13   5  -7    4.87    2.27
  13   5  -7    6.25    4.63
 -13   5   7    5.51    2.55
 -13   5   7    4.62    2.02
  13   5  -6   16.26    3.09
 -13   5   6   21.41    3.35
  13   5  -6   12.28    2.43
  13   5  -6   14.50    5.16
  13   5  -6   21.81    4.54
 -13   5   6   18.98    3.53
 -13   5   6   10.24    5.57
  13   5  -6   15.35    3.02
  13   5  -5   30.47    3.65
 -13   5   5   30.63    3.83
  13   5  -5   28.81    3.50
 -13   5   5   23.55    3.74
  13   5  -5   29.26    3.85
 -13   5   5   12.29    5.94
  13   5  -5   17.68    4.87
  13   5  -5   22.67    5.88
  13   5  -4    1.70    2.92
  13   5  -4   11.62    4.95
 -13   5   4    6.42    2.17
 -13   5   4    9.35    2.82
  13   5  -4   10.01    2.51
  13   5  -4    8.18    2.49
 -13   5   4   14.00    6.25
 -13   5   3   17.13    3.36
 -13   5   3   20.06    3.11
  13   5  -3   16.20    3.09
  13   5  -3   18.56    2.97
  13   5  -3   18.61    6.10
  13   5  -3   15.33    3.53
 -13   5   3   16.52    5.02
 -13   5   2   48.58    4.92
  13   5  -2   45.21    4.05
  13   5  -2   48.12    4.73
  13   5  -2   37.36    7.68
 -13   5   2   48.80    7.81
  13   5  -1   17.22    2.86
 -13   5   1   15.63    3.34
  13  -5  -1    8.20    4.05
  13   5  -1   15.66    2.57
 -13  -5   1    5.65    3.44
 -13   5   1    7.30    2.72
  13   5  -1   12.14    2.94
  13   5   0   20.11    3.45
 -13  -5   0    6.94    4.09
  13  -5   0    2.48    2.49
 -13  -5   0   17.04    2.38
  13   5   0   17.71    2.56
 -13   5   0   10.81    3.84
 -13   5   0   18.28    3.57
  13   5   0   17.43    2.93
  13   5   1   21.42    3.48
 -13   5  -1   21.27    5.39
 -13   5  -1   22.52    3.82
 -13  -5  -1   21.31    2.74
  13   5   1   20.30    3.45
 -13  -5  -1   13.16    6.60
  13   5   2  158.23    8.26
 -13  -5  -2  138.51   16.10
 -13  -5  -2  181.28    7.10
 -13   5  -2  162.38    8.78
 -13   5  -2  155.46    8.60
  13   5   2  174.75    8.18
 -13   5  -2  161.14   13.11
 -13   5  -3   -8.31    4.43
 -13   5  -3   -0.85    2.13
 -13   5  -3    1.66    2.05
 -13  -5  -3    0.09    1.67
  13   5   3   -2.71    2.52
 -13  -5  -3   -3.91    3.47
  13   5   3   -0.19    2.04
 -13   5  -4   66.19    5.84
 -13  -5  -4   77.42    5.13
  13   5   4   65.30    5.84
 -13  -5  -4   51.01   10.63
  13   5   4   72.57    5.52
 -13   5  -4   63.36    5.93
 -13   5  -4   63.08    8.31
 -13   5  -4   65.33    4.72
 -13   5  -5   13.83    2.63
 -13  -5  -5   17.88    5.79
 -13  -5  -5   18.82    2.94
 -13   5  -5   19.79    4.70
 -13   5  -5   14.96    3.53
  13   5   5   14.21    3.02
 -13   5  -5   18.86    3.52
 -13   5  -6   46.98    5.08
 -13   5  -6   41.00    4.98
 -13   5  -6   43.84    4.05
  13   5   6   45.45    4.48
 -13  -5  -6   42.51    4.04
 -13   5  -7   10.68    3.28
 -13   5  -7    8.50    2.39
  13   5   7    7.64    2.57
 -13  -5  -7    5.93    2.06
 -13   5  -8   15.41    3.58
 -13   5  -8   12.79    2.50
 -13  -5  -8   12.56    2.73
  13   5   8   12.73    2.83
 -13   5  -9    6.10    2.92
  13   5   9    1.99    2.19
 -13  -5  -9    2.89    1.90
 -13  -5  -9    3.01    1.89
 -13  -5 -10   10.79    2.21
  13   5  10   13.02    2.67
 -13   5 -10   13.31    3.36
 -13   5 -10   12.62    2.79
 -13  -5 -10   14.09    2.72
 -13  -5 -11   -1.27    1.80
 -13  -5 -11    0.39    1.70
 -13   5 -11   -0.57    2.24
  13   5  11   -0.80    1.81
 -13   5 -11    2.05    1.56
 -13  -5 -12   20.03    2.84
 -13   5 -12   18.16    3.09
 -13   5 -12   18.43    3.48
 -13  -5 -12   16.15    2.45
 -13   5 -12   18.68    2.40
 -13   5 -12   18.23    3.30
 -13  -5 -13    2.29    1.64
 -13   5 -13    0.41    1.55
 -13  -5 -13   -0.02    1.30
  13   5  13   -1.08    2.34
 -13   5 -13   -0.13    1.94
 -13   5 -13    0.99    1.80
 -13   5 -14   53.43    4.30
 -13  -5 -14   53.92    3.72
 -13   5 -14   52.07    4.36
  13   5  14   54.70    4.88
 -13   5 -14   51.42    4.70
 -13   5 -15   -2.36    1.69
 -13   5 -15    0.85    1.52
  13   5  15    1.08    1.81
 -13  -5 -15    0.46    1.13
  13   5  16   14.91    2.49
 -13   5 -16   17.46    2.11
 -13   5 -16   11.60    2.23
 -13  -5 -16   17.06    2.04
  13   5  17    0.50    1.24
 -13  -5 -17    2.02    1.07
 -13   5 -17    2.77    1.01
 -13  -5 -17    1.15    0.71
 -13  -5 -18   -0.12    0.73
 -13   7  16   32.75    2.44
  13   7 -16   31.95    2.45
  13  -7 -16   26.65    1.69
 -13   7  15    0.55    1.31
  13   7 -15    0.76    1.09
 -13   7  15    0.00    1.26
  13   7 -15    0.45    1.11
  13  -7 -15    1.06    1.03
 -13   7  14    2.06    1.68
  13   7 -14    2.77    1.43
 -13   7  14    3.58    1.56
  13   7 -14    3.05    1.36
  13  -7 -14    3.01    1.32
 -13   7  13   -1.55    1.43
  13   7 -13    0.31    1.43
 -13   7  13   -1.25    1.64
  13   7 -13    1.15    1.28
 -13   7  13    0.72    1.31
 -13   7  12    0.22    1.50
  13   7 -12   -0.42    1.50
  13   7 -12   -0.90    1.33
 -13   7  12    2.34    1.57
  13   7 -11    7.40    1.95
 -13   7  11    6.49    2.24
  13   7 -11    8.80    2.25
  13   7 -11    6.33    2.14
 -13   7  11    6.15    1.89
 -13   7  11    6.35    2.39
  13   7 -10    1.80    1.57
 -13   7  10    1.43    1.74
  13   7 -10    5.14    2.22
 -13   7  10    1.28    1.70
 -13   7  10    1.46    1.64
  13   7  -9    3.51    2.11
  13   7  -9    1.30    1.61
 -13   7   9    2.78    2.07
 -13   7   9    2.22    1.94
 -13   7   8   28.53    4.03
  13   7  -8   32.34    3.93
  13   7  -8   29.95    3.55
 -13   7   8   27.01    3.91
 -13   7   7    9.05    2.35
  13   7  -7    5.94    2.16
  13   7  -7    6.21    2.42
 -13   7   7    3.75    2.25
 -13   7   7   10.12    2.89
 -13   7   6   46.36    4.68
  13   7  -6   44.68    4.35
 -13   7   6   43.87    4.92
  13   7  -6   46.11    4.20
 -13   7   6   41.67    3.82
 -13   7   6   45.45    4.82
  13   7  -6   38.37    4.23
 -13   7   5    3.57    2.39
 -13   7   5   -1.03    2.22
  13   7  -5    2.91    2.04
  13   7  -5    1.13    1.84
 -13   7   5    2.91    2.07
 -13   7   5    3.70    2.36
 -13   7   4   36.17    4.09
 -13   7   4   35.06    4.52
  13   7  -4   37.76    4.08
 -13   7   4   39.09    4.31
  13   7  -4   30.99    3.81
 -13   7   4   38.17    4.57
 -13   7   3    3.95    2.46
 -13   7   3    9.42    2.80
  13   7  -3    7.04    2.23
 -13   7   3    3.46    2.16
 -13   7   3    1.75    2.17
  13   7  -3    6.34    2.50
  13   7  -3    4.67    2.08
 -13   7   2    4.51    2.48
  13   7  -2    0.81    1.96
 -13   7   2    3.52    2.17
 -13   7   2    2.96    2.25
  13   7  -2    4.14    2.20
  13   7  -2    0.34    1.67
 -13   7   1   -0.51    2.03
 -13   7   1    0.07    1.75
  13   7  -1    1.01    2.05
  13   7  -1    0.03    1.85
 -13   7   0    2.66    2.31
  13   7   0    0.95    1.50
 -13   7   0    4.29    2.35
  13   7   0   -1.00    2.36
  13   7   1   20.79    3.50
 -13  -7  -1   23.95    2.68
 -13   7  -1   23.86    3.97
 -13   7  -1   20.77    3.25
 -13   7  -1   21.98    3.36
  13   7   2   37.76    4.40
 -13   7  -2   42.40    5.04
 -13  -7  -2   40.37    3.50
 -13   7  -2   35.65    3.84
 -13   7  -2   33.31    3.80
 -13   7  -3   55.08    4.66
 -13  -7  -3   60.84    4.24
  13   7   3   55.39    5.08
  13   7   3   55.55    4.53
 -13   7  -3   62.05    5.90
 -13   7  -4   -1.14    1.97
 -13   7  -4    0.01    1.77
 -13  -7  -4    3.04    1.61
  13   7   4   -0.70    2.08
  13   7   4    1.84    1.99
 -13   7  -4    0.69    2.25
 -13   7  -5    1.54    1.81
 -13   7  -5    3.01    1.72
 -13  -7  -5    1.64    1.62
  13   7   5    2.31    2.11
  13   7   5    0.90    1.99
 -13   7  -5    1.28    2.01
 -13   7  -6    9.82    2.64
 -13   7  -6    8.69    2.20
 -13  -7  -6   11.84    2.26
  13   7   6    9.55    2.62
  13   7   6   11.26    2.66
 -13   7  -6    9.95    2.69
 -13   7  -7    9.34    2.60
 -13   7  -7    5.70    1.78
 -13  -7  -7    8.94    2.12
 -13   7  -7   10.48    2.15
 -13   7  -7    7.26    2.30
  13   7   7    6.75    2.38
  13   7   7    9.29    2.45
  13   7   8    3.18    1.80
 -13  -7  -8    3.95    1.66
 -13   7  -8    4.77    2.11
  13   7   8    5.82    2.17
 -13   7  -8    1.85    1.88
  13   7   9    2.09    1.61
 -13  -7  -9   -0.06    1.30
 -13   7  -9    0.68    1.46
 -13   7  -9   -0.19    1.42
 -13   7  -9    2.15    1.55
  13   7   9   -2.14    1.89
  13   7  10    2.29    1.68
 -13  -7 -10    2.88    1.34
 -13   7 -10    2.80    1.47
 -13   7 -10    4.67    1.35
 -13   7 -10    4.15    1.50
  13   7  10    3.65    1.57
  13   7  11    0.22    1.43
 -13   7 -11    0.57    1.29
 -13   7 -11    2.35    1.23
 -13   7 -11   -0.63    0.93
  13   7  11   -0.36    1.03
  13   7  12    2.25    1.45
 -13   7 -12    0.40    1.11
 -13   7 -12    1.55    0.79
  13   7  12    1.66    0.83
 -13   7 -13    0.18    0.93
  13   7  13   -0.03    1.10
  13   9  -8    3.79    0.92
  13   9  -8    3.71    0.98
 -13   9   8    3.24    0.91
  13   9  -7   -0.66    0.84
  13   9  -7    1.05    0.93
 -13   9   7   -0.12    0.75
  13   9  -6    1.48    0.92
  13   9  -6    0.52    0.90
 -13   9   6   -0.77    0.91
 -13   9   5    1.69    1.02
  13   9  -5    1.13    1.00
 -13   9   5   -0.59    0.88
  13   9  -5    0.42    0.94
 -13   9   4    2.31    1.13
  13   9  -4    1.12    0.97
 -13   9   4    1.87    1.09
 -13   9   3    4.74    1.31
  13   9  -3    5.94    1.37
 -13   9   3    6.18    1.46
 -13   9   2   -0.08    1.14
  13   9  -2    0.81    0.98
 -13   9   2    0.30    1.05
 -13   9   1    5.29    1.34
 -13   9   1    5.86    1.52
  13   9  -1    4.60    1.22
 -13   9   0    2.87    1.15
 -13   9   0    0.49    1.08
  13   9   0    0.26    0.94
  13   9   0    0.73    0.99
 -13   9  -1    3.54    1.14
 -13   9  -1    2.82    1.27
  13   9   1    3.97    1.17
  13   9   1    6.03    1.27
 -13   9  -2    3.54    1.17
  13   9   2    2.82    1.08
 -13   9  -2    5.96    1.42
  13   9   2    4.51    1.10
  13   9   3    1.11    0.97
 -13   9  -3    0.11    0.91
  13   9   3    0.05    0.86
  13   9   4    6.01    1.13
  13   9   5    2.66    0.82
  14   0 -24   19.30    2.12
  14   0 -24   16.24    1.42
  14   0 -23   -0.77    1.02
  14   0 -23   -0.31    1.26
  14   0 -23   -1.19    1.15
  14   0 -22   35.43    2.78
  14   0 -22   30.28    3.50
  14   0 -21    0.94    1.33
  14   0 -21    0.12    1.69
  14   0 -20   29.00    4.00
  14   0 -19    1.76    1.91
  14   0 -18    7.62    2.80
  14   0 -17    1.23    1.74
  14   0 -16  126.97    7.05
  14   0 -15   -2.56    2.03
  14   0 -14    1.46    2.08
  14   0 -13   -1.49    1.91
  14   0 -13    2.68    1.89
  14   0 -13    0.07    3.87
  14   0 -12    3.39    3.32
  14   0 -12    3.78    2.19
  14   0 -12    3.61    3.04
  14   0 -12    9.83    4.26
  14   0 -11    0.35    2.90
  14   0 -11    2.65    2.53
  14   0 -11    1.35    2.36
  14   0 -10    5.25    3.80
  14   0 -10    6.23    3.55
  14   0 -10    5.86    3.32
  14   0  -9   -1.19    3.18
  14   0  -8  344.00   18.71
  14   0  -7   -0.41    2.75
  14   0  -6 1048.40   30.80
  14   0  -5    0.23    2.87
  14   0  -4   34.30    5.76
  14   0  -3    0.17    2.21
  14   0  -2 1211.57   33.23
  14   0  -2 1110.47   30.88
  14   0  -1    2.39    2.73
  14   0  -1    0.23    2.08
 -14   0   0  301.66   20.93
  14   0   0  324.59   17.21
 -14   0  -1   -7.51    4.33
  14   0   1   -0.37    2.16
 -14   0  -2    5.58    2.48
 -14   0  -2    4.75    3.91
  14   0   2    4.71    2.73
 -14   0  -3    0.40    1.88
 -14   0  -3   -2.45    3.21
  14   0   3    4.72    2.86
  14   0   4  250.43   15.01
 -14   0  -4  270.47   20.37
 -14   0  -4  248.74   14.07
 -14   0  -5    2.36    2.48
 -14   0  -5    0.78    2.54
  14   0   5   -0.86    3.28
 -14   0  -6  112.28   13.07
 -14   0  -6  101.76   13.11
 -14   0  -6  100.74   10.44
 -14   0  -7   -4.57    3.39
 -14   0  -7    4.63    3.18
 -14   0  -7    2.72    3.05
 -14   0  -8   77.05   10.12
 -14   0  -8   66.33   10.65
 -14   0  -9    0.80    3.12
 -14   0  -9    1.24    1.90
 -14   0  -9    0.88    2.09
 -14   0 -10   26.65    3.31
 -14   0 -10   18.69    5.92
 -14   0 -10   28.69    3.89
 -14   0 -11    1.48    1.97
 -14   0 -11    0.21    1.84
 -14   0 -12   40.02    4.46
 -14   0 -12   35.05    3.78
 -14   0 -12   35.54    8.35
 -14   0 -13    0.15    2.33
 -14   0 -13   -1.32    2.11
 -14   0 -14    6.21    2.61
 -14   0 -14    5.57    2.50
 -14   0 -14    5.80    2.20
 -14   0 -15    0.75    2.09
 -14   0 -15   -2.60    1.91
 -14   0 -15    1.16    1.70
 -14   0 -16   14.10    2.87
 -14   0 -16   11.72    2.44
 -14   0 -16   10.96    2.85
 -14   0 -17   -1.49    1.98
 -14   0 -17   -0.55    1.39
 -14   0 -17    1.72    2.00
 -14   0 -18   36.57    3.58
 -14   0 -18   30.48    2.91
 -14   0 -18   35.55    3.68
 -14   0 -19    0.23    1.33
 -14   0 -19   -1.62    1.44
 -14   0 -20   -0.39    1.07
 -14   0 -21    0.10    0.76
  14  -2 -24    2.08    0.87
[truncated: 302,736 more chars]
