# Supplementary material for: Crystalline nitrogen chain radical anions
Source: Nat Chem. 2026 Feb 10;18(4):686–94. doi: 10.1038/s41557-025-02040-2 (PMC13061614; doi:10.1038/s41557-025-02040-2)
Supplement: Supplementary file 6 — Raw data associated with [K(crypt)][6]. [file 41557_2025_2040_MOESM6_ESM.zip]

Archive with 9 entries (5 files):
- Supplementary_Data_5/
- Supplementary_Data_5/Description of Additional Supplementary Files.docx
- Supplementary_Data_5/Folder 1 UV-Vis/
- Supplementary_Data_5/Folder 1 UV-Vis/UV data points.csv
- Supplementary_Data_5/Folder 2 CV/
- Supplementary_Data_5/Folder 2 CV/CV data points.xlsx
- Supplementary_Data_5/Folder 3 EPR/
- Supplementary_Data_5/Folder 3 EPR/001_Ph_THF_9.844210GHz_rt_20scans_0.2G.DSC
- Supplementary_Data_5/Folder 3 EPR/001_Ph_THF_9.844210GHz_rt_20scans_0.2G.DTA
