# Supplementary material for: Crystalline nitrogen chain radical anions
Source: Nat Chem. 2026 Feb 10;18(4):686–94. doi: 10.1038/s41557-025-02040-2 (PMC13061614; doi:10.1038/s41557-025-02040-2)
Supplement: Supplementary file 6 — Raw data associated with [K(crypt)][6]. [file 41557_2025_2040_MOESM6_ESM.zip › Supplementary_Data_5/Folder 1 UV-Vis/UV data points.csv]

Wavelength [nm]	Absorbance [A]
190	0.0202
190.2	0.02018
190.4	0.02018
190.6	0.02023
190.8	0.0203
191	0.02027
191.2	0.02003
191.4	0.01982
191.6	0.02013
191.8	0.02159
192	0.0256
192.2	0.0338
192.4	0.04591
192.6	0.05684
192.8	0.06098
193	0.05636
193.2	0.04539
193.4	0.03086
193.6	0.01702
193.8	0.00901
194	0.01019
194.2	0.01615
194.4	0.0204
194.6	0.01908
194.8	0.01359
195	0.00598
195.2	-0.00144
195.4	-0.00618
195.6	-0.00616
195.8	-0.00296
196	0.00007
196.2	0.00059
196.4	-0.00004
196.6	0.00034
196.8	0.00229
197	0.00374
197.2	0.00251
197.4	-0.00115
197.6	-0.00497
197.8	-0.00707
198	-0.00847
198.2	-0.01134
198.4	-0.01593
198.6	-0.01685
198.8	-0.0079
199	0.00783
199.2	0.0143
199.4	-0.00364
199.6	-0.03775
199.8	-0.06369
200	-0.06212
200.2	-0.0416
200.4	-0.01977
200.6	-0.00778
200.8	-0.00152
201	0.00519
201.2	0.01446
201.4	0.02371
201.6	0.03051
201.8	0.03651
202	0.04565
202.2	0.05919
202.4	0.06705
202.6	0.0563
202.8	0.02477
203	-0.00902
203.2	-0.02504
203.4	-0.02096
203.6	-0.01106
203.8	-0.00854
204	-0.0134
204.2	-0.01962
204.4	-0.02264
204.6	-0.023
204.8	-0.02224
205	-0.02127
205.2	-0.01996
205.4	-0.0181
205.6	-0.01516
205.8	-0.01043
206	-0.00359
206.2	0.00313
206.4	0.00662
206.6	0.0053
206.8	0.00178
207	-0.00073
207.2	-0.00099
207.4	-0.00023
207.6	0.00026
207.8	0.00022
208	0.00001
208.2	-0.00008
208.4	-0.00004
208.6	0.00001
208.8	0.00002
209	0.00001
209.2	0
209.4	0
209.6	0
209.8	0
210	0
210.2	0
210.4	0
210.6	0
210.8	0
211	0
211.2	0
211.4	0
211.6	0
211.8	0
212	0
212.2	0
212.4	0
212.6	0
212.8	0
213	0
213.2	0
213.4	0
213.6	0
213.8	0
214	0
214.2	0
214.4	0
214.6	0
214.8	0
215	0
215.2	0
215.4	0
215.6	0
215.8	0
216	0
216.2	0
216.4	0
216.6	0
216.8	0
217	0
217.2	0
217.4	0
217.6	0
217.8	0
218	0
218.2	0
218.4	0
218.6	0
218.8	0
219	0
219.2	0
219.4	0
219.6	0
219.8	0
220	0
220.2	0
220.4	0
220.6	0
220.8	-0.00001
221	-0.00001
221.2	0.00002
221.4	0.00005
221.6	0.00002
221.8	-0.00011
222	-0.00019
222.2	0.00002
222.4	0.00052
222.6	0.00042
222.8	-0.0013
223	-0.00427
223.2	-0.0058
223.4	-0.00322
223.6	0.003
223.8	0.00995
224	0.01509
224.2	0.01833
224.4	0.02047
224.6	0.02205
224.8	0.02292
225	0.02282
225.2	0.0217
225.4	0.01983
225.6	0.01741
225.8	0.01401
226	0.00883
226.2	0.00175
226.4	-0.00437
226.6	-0.0059
226.8	-0.00235
227	0.00061
227.2	-0.00296
227.4	-0.01134
227.6	-0.01568
227.8	-0.00834
228	0.00756
228.2	0.02412
228.4	0.03554
228.6	0.04262
228.8	0.04744
229	0.05108
229.2	0.05319
229.4	0.05332
229.6	0.05113
229.8	0.04639
230	0.03907
230.2	0.03023
230.4	0.02128
230.6	0.01357
230.8	0.00831
231	0.00651
231.2	0.00471
231.4	-0.00543
231.6	-0.03108
231.8	-0.06705
232	-0.1017
232.2	-0.12595
232.4	-0.1405
232.6	-0.14829
232.8	-0.15118
233	-0.14919
233.2	-0.14207
233.4	-0.12846
233.6	-0.1061
233.8	-0.07385
234	-0.03781
234.2	-0.00679
234.4	0.01276
234.6	0.02067
234.8	0.01789
235	0.00785
235.2	-0.00294
235.4	-0.00833
235.6	-0.00826
235.8	-0.00629
236	-0.00533
236.2	-0.00531
236.4	-0.0053
236.6	-0.0047
236.8	-0.00346
237	-0.00164
237.2	0.00034
237.4	0.00167
237.6	0.00169
237.8	0.00081
238	-0.00006
238.2	-0.0003
238.4	-0.00014
238.6	0.00005
238.8	0.00007
239	0.00002
239.2	-0.00001
239.4	-0.00001
239.6	0
239.8	-0.00002
240	-0.00003
240.2	0.00002
240.4	0.00012
240.6	0.00011
240.8	-0.00019
241	-0.00052
241.2	-0.00022
241.4	0.00113
241.6	0.00197
241.8	-0.00024
242	-0.00637
242.2	-0.01149
242.4	-0.00955
242.6	0.00069
242.8	0.01309
243	0.02135
243.2	0.02607
243.4	0.03293
243.6	0.04574
243.8	0.05755
244	0.05781
244.2	0.04162
244.4	0.01746
244.6	-0.00449
244.8	-0.02107
245	-0.03683
245.2	-0.05575
245.4	-0.07303
245.6	-0.07932
245.8	-0.06934
246	-0.05309
246.2	-0.044
246.4	-0.04646
246.6	-0.04985
246.8	-0.04302
247	-0.02851
247.2	-0.01968
247.4	-0.02683
247.6	-0.04073
247.8	-0.04501
248	-0.03209
248.2	-0.01659
248.4	-0.01613
248.6	-0.03343
248.8	-0.05381
249	-0.06317
249.2	-0.06306
249.4	-0.0637
249.6	-0.07229
249.8	-0.08385
250	-0.09044
250.2	-0.08824
250.4	-0.08061
250.6	-0.07141
250.8	-0.05995
251	-0.04179
251.2	-0.01435
251.4	0.01293
251.6	0.02603
251.8	0.01857
252	0.00444
252.2	0.00048
252.4	0.00948
252.6	0.0172
252.8	0.01002
253	-0.00862
253.2	-0.02542
253.4	-0.03091
253.6	-0.03173
253.8	-0.03855
254	-0.05559
254.2	-0.07542
254.4	-0.08974
254.6	-0.09622
254.8	-0.0976
255	-0.09622
255.2	-0.09054
255.4	-0.07758
255.6	-0.05723
255.8	-0.03732
256	-0.02675
256.2	-0.02602
256.4	-0.02513
256.6	-0.0147
256.8	0.00226
257	0.01543
257.2	0.0174
257.4	0.01326
257.6	0.01129
257.8	0.01365
258	0.01146
258.2	-0.00474
258.4	-0.03352
258.6	-0.0642
258.8	-0.08713
259	-0.10143
259.2	-0.10964
259.4	-0.11389
259.6	-0.11515
259.8	-0.11416
260	-0.10884
260.2	-0.09365
260.4	-0.06403
260.6	-0.02771
260.8	0.00051
261	0.00911
261.2	0.00042
261.4	-0.01967
261.6	-0.04459
261.8	-0.06645
262	-0.07773
262.2	-0.07891
262.4	-0.07723
262.6	-0.07894
262.8	-0.08284
263	-0.08488
263.2	-0.08152
263.4	-0.07062
263.6	-0.05042
263.8	-0.02512
264	-0.00607
264.2	-0.00355
264.4	-0.01352
264.6	-0.02382
264.8	-0.02502
265	-0.01865
265.2	-0.00895
265.4	0.0004
265.6	0.00677
265.8	0.00779
266	0.00445
266.2	0.00039
266.4	-0.00125
266.6	-0.0008
266.8	0.00011
267	0.00039
267.2	0.00019
267.4	-0.00014
267.6	-0.0003
267.8	-0.00013
268	0.00049
268.2	0.00088
268.4	-0.00005
268.6	-0.00243
268.8	-0.00291
269	0.00259
269.2	0.01318
269.4	0.01983
269.6	0.01345
269.8	-0.00495
270	-0.0267
270.2	-0.04396
270.4	-0.05443
270.6	-0.0577
270.8	-0.0552
271	-0.0526
271.2	-0.05596
271.4	-0.06577
271.6	-0.07654
271.8	-0.08274
272	-0.08117
272.2	-0.06975
272.4	-0.04895
272.6	-0.02783
272.8	-0.0172
273	-0.0214
273.2	-0.03508
273.4	-0.0522
273.6	-0.06762
273.8	-0.07687
274	-0.07707
274.2	-0.07323
274.4	-0.07279
274.6	-0.07909
274.8	-0.0868
275	-0.08959
275.2	-0.08398
275.4	-0.0692
275.6	-0.0458
275.8	-0.02308
276	-0.01424
276.2	-0.02466
276.4	-0.03592
276.6	-0.02549
276.8	0.01225
277	0.06013
277.2	0.10049
277.4	0.12881
277.6	0.14879
277.8	0.16345
278	0.17228
278.2	0.17383
278.4	0.16776
278.6	0.15592
278.8	0.14013
279	0.11765
279.2	0.08179
279.4	0.02897
279.6	-0.02375
279.8	-0.05115
280	-0.04065
280.2	-0.01315
280.4	0.00551
280.6	0.00618
280.8	-0.00034
281	-0.00309
281.2	-0.00073
281.4	0.00275
281.6	0.00432
281.8	0.00481
282	0.0059
282.2	0.00767
282.4	0.00752
282.6	0.00292
282.8	-0.00376
283	-0.00644
283.2	-0.00041
283.4	0.01105
283.6	0.02197
283.8	0.02858
284	0.03202
284.2	0.0341
284.4	0.0363
284.6	0.03975
284.8	0.04475
285	0.04552
285.2	0.03336
285.4	0.00594
285.6	-0.01876
285.8	-0.01913
286	0.0082
286.2	0.04107
286.4	0.05766
286.6	0.06258
286.8	0.07744
287	0.11784
287.2	0.17091
287.4	0.21588
287.6	0.24066
287.8	0.24977
288	0.24921
288.2	0.23896
288.4	0.21369
288.6	0.17045
288.8	0.12262
289	0.08994
289.2	0.08173
289.4	0.08
289.6	0.06286
289.8	0.0247
290	-0.02096
290.2	-0.05998
290.4	-0.08229
290.6	-0.07997
290.8	-0.04784
291	0.00959
291.2	0.08561
291.4	0.17476
291.6	0.27354
291.8	0.37849
292	0.48446
292.2	0.58503
292.4	0.67458
292.6	0.75147
292.8	0.81532
293	0.86188
293.2	0.87876
293.4	0.85355
293.6	0.79658
293.8	0.73999
294	0.71224
294.2	0.70949
294.4	0.71393
294.6	0.71265
294.8	0.70705
295	0.70104
295.2	0.69637
295.4	0.69208
295.6	0.68714
295.8	0.68154
296	0.67583
296.2	0.67052
296.4	0.6658
296.6	0.66178
296.8	0.65846
297	0.65569
297.2	0.65328
297.4	0.65112
297.6	0.64911
297.8	0.64717
298	0.64517
298.2	0.64297
298.4	0.6405
298.6	0.63781
298.8	0.63501
299	0.63217
299.2	0.62939
299.4	0.62675
299.6	0.62431
299.8	0.62213
300	0.62019
300.2	0.61829
300.4	0.61621
300.6	0.61389
300.8	0.61149
301	0.6092
301.2	0.60708
301.4	0.60513
301.6	0.60333
301.8	0.60164
302	0.60003
302.2	0.59845
302.4	0.59691
302.6	0.5954
302.8	0.59393
303	0.5925
303.2	0.5911
303.4	0.58962
303.6	0.58796
303.8	0.58608
304	0.58413
304.2	0.58231
304.4	0.58065
304.6	0.57905
304.8	0.57741
305	0.57578
305.2	0.57427
305.4	0.57295
305.6	0.57176
305.8	0.57062
306	0.56948
306.2	0.56835
306.4	0.56723
306.6	0.56613
306.8	0.56506
307	0.56401
307.2	0.56291
307.4	0.56166
307.6	0.56025
307.8	0.55873
308	0.55716
308.2	0.55559
308.4	0.55403
308.6	0.55253
308.8	0.55116
309	0.55001
309.2	0.54911
309.4	0.54839
309.6	0.54774
309.8	0.54704
310	0.5462
310.2	0.54511
310.4	0.54385
310.6	0.54252
310.8	0.54123
311	0.54004
311.2	0.53896
311.4	0.53798
311.6	0.53692
311.8	0.53568
312	0.53439
312.2	0.53338
312.4	0.5328
312.6	0.5324
312.8	0.5318
313	0.53078
313.2	0.52938
313.4	0.52769
313.6	0.52589
313.8	0.52427
314	0.52305
314.2	0.52218
314.4	0.52152
314.6	0.52097
314.8	0.52049
315	0.52005
315.2	0.51969
315.4	0.5195
315.6	0.51955
315.8	0.51967
316	0.51959
316.2	0.51913
316.4	0.51832
316.6	0.51724
316.8	0.51599
317	0.51467
317.2	0.51341
317.4	0.51221
317.6	0.51105
317.8	0.50991
318	0.50886
318.2	0.50796
318.4	0.50726
318.6	0.50679
318.8	0.50655
319	0.5065
319.2	0.50656
319.4	0.50667
319.6	0.50674
319.8	0.5067
320	0.50646
320.2	0.50593
320.4	0.50503
320.6	0.50383
320.8	0.5025
321	0.50122
321.2	0.50006
321.4	0.49906
321.6	0.49825
321.8	0.49763
322	0.4972
322.2	0.49693
322.4	0.49679
322.6	0.49671
322.8	0.49669
323	0.49675
323.2	0.49684
323.4	0.49687
323.6	0.49669
323.8	0.49631
324	0.49586
324.2	0.49546
324.4	0.49509
324.6	0.49468
324.8	0.49414
325	0.49353
325.2	0.49293
325.4	0.49238
325.6	0.49194
325.8	0.49165
326	0.4915
326.2	0.49144
326.4	0.49141
326.6	0.49134
326.8	0.49114
327	0.49076
327.2	0.49028
327.4	0.48973
327.6	0.48914
327.8	0.48849
328	0.48778
328.2	0.48705
328.4	0.4864
328.6	0.48587
328.8	0.4855
329	0.4853
329.2	0.48523
329.4	0.4852
329.6	0.48512
329.8	0.485
330	0.48488
330.2	0.48478
330.4	0.48467
330.6	0.48449
330.8	0.48423
331	0.4839
331.2	0.48352
331.4	0.48314
331.6	0.48286
331.8	0.48272
332	0.48268
332.2	0.48267
332.4	0.48266
332.6	0.48262
332.8	0.48252
333	0.48242
333.2	0.4824
333.4	0.48249
333.6	0.48256
333.8	0.48242
334	0.48196
334.2	0.48119
334.4	0.48015
334.6	0.47896
334.8	0.47781
335	0.47684
335.2	0.47608
335.4	0.4755
335.6	0.47509
335.8	0.47487
336	0.47488
336.2	0.47508
336.4	0.47537
336.6	0.47565
336.8	0.47588
337	0.47603
337.2	0.47606
337.4	0.47598
337.6	0.47583
337.8	0.47561
338	0.47536
338.2	0.47512
338.4	0.47486
338.6	0.47455
338.8	0.47417
339	0.4738
339.2	0.47351
339.4	0.47329
339.6	0.47297
339.8	0.47241
340	0.47162
340.2	0.47074
340.4	0.46989
340.6	0.46923
340.8	0.46893
341	0.46903
341.2	0.46936
341.4	0.46975
341.6	0.47011
341.8	0.47039
342	0.47056
342.2	0.47059
342.4	0.47049
342.6	0.47024
342.8	0.46979
343	0.46909
343.2	0.4682
343.4	0.46723
343.6	0.46629
343.8	0.46553
344	0.46506
344.2	0.46493
344.4	0.46491
344.6	0.46477
344.8	0.46448
345	0.46412
345.2	0.46379
345.4	0.46345
345.6	0.46302
345.8	0.46245
346	0.46179
346.2	0.46108
346.4	0.46037
346.6	0.45966
346.8	0.45898
347	0.45835
347.2	0.45779
347.4	0.45727
347.6	0.45661
347.8	0.45564
348	0.45437
348.2	0.4531
348.4	0.4521
348.6	0.45139
348.8	0.45082
349	0.45031
349.2	0.44984
349.4	0.44943
349.6	0.44908
349.8	0.44878
350	0.4485
350.2	0.44824
350.4	0.44796
350.6	0.44765
350.8	0.44725
351	0.44669
351.2	0.44598
351.4	0.44521
351.6	0.44449
351.8	0.44383
352	0.44321
352.2	0.4426
352.4	0.44203
352.6	0.44151
352.8	0.44103
353	0.44055
353.2	0.44002
353.4	0.43943
353.6	0.43878
353.8	0.43809
354	0.4374
354.2	0.43676
354.4	0.4362
354.6	0.43575
354.8	0.4354
355	0.43511
355.2	0.43479
355.4	0.43434
355.6	0.43371
355.8	0.43285
356	0.43179
356.2	0.43073
356.4	0.42989
356.6	0.42937
356.8	0.42919
357	0.42933
357.2	0.42969
357.4	0.43012
357.6	0.43053
357.8	0.43092
358	0.43132
358.2	0.43159
358.4	0.43145
358.6	0.43066
358.8	0.42926
359	0.42745
359.2	0.42542
359.4	0.42335
359.6	0.4214
359.8	0.41968
360	0.41818
360.2	0.41692
360.4	0.41606
360.6	0.41583
360.8	0.41636
361	0.41747
361.2	0.41892
361.4	0.42046
361.6	0.42185
361.8	0.42288
362	0.42352
362.2	0.42384
362.4	0.42389
362.6	0.42356
362.8	0.42274
363	0.42143
363.2	0.41988
363.4	0.41833
363.6	0.41698
363.8	0.41598
364	0.41546
364.2	0.41533
364.4	0.41547
364.6	0.41576
364.8	0.416
365	0.41604
365.2	0.41583
365.4	0.41544
365.6	0.41494
365.8	0.41443
366	0.41402
366.2	0.41379
366.4	0.41372
366.6	0.4138
366.8	0.41395
367	0.41405
367.2	0.41399
367.4	0.41375
367.6	0.41334
367.8	0.41277
368	0.41203
368.2	0.4111
368.4	0.41005
368.6	0.40902
368.8	0.40814
369	0.4074
369.2	0.40678
369.4	0.40623
369.6	0.4057
369.8	0.40511
370	0.40452
370.2	0.4041
370.4	0.40396
370.6	0.40406
370.8	0.40427
371	0.40448
371.2	0.40471
371.4	0.40498
371.6	0.40531
371.8	0.40571
372	0.40618
372.2	0.40664
372.4	0.40696
372.6	0.40707
372.8	0.40695
373	0.4066
373.2	0.40609
373.4	0.40557
373.6	0.40519
373.8	0.40496
374	0.40484
374.2	0.40479
374.4	0.40478
374.6	0.40478
374.8	0.40477
375	0.40476
375.2	0.40473
375.4	0.40466
375.6	0.40446
375.8	0.40413
376	0.40375
376.2	0.40345
376.4	0.40331
376.6	0.4034
376.8	0.40376
377	0.40433
377.2	0.40498
377.4	0.40559
377.6	0.4061
377.8	0.40645
378	0.4066
378.2	0.40647
378.4	0.40603
378.6	0.40532
378.8	0.40441
379	0.40342
379.2	0.40248
379.4	0.40173
379.6	0.40127
379.8	0.40113
380	0.40133
380.2	0.40174
380.4	0.40219
380.6	0.40252
380.8	0.40271
381	0.40277
381.2	0.40269
381.4	0.40243
381.6	0.40196
381.8	0.40137
382	0.40086
382.2	0.40058
382.4	0.40046
382.6	0.40041
382.8	0.40037
383	0.4004
383.2	0.40057
383.4	0.40087
383.6	0.40126
383.8	0.40169
384	0.40213
384.2	0.40252
384.4	0.40281
384.6	0.40297
384.8	0.40294
385	0.40279
385.2	0.40262
385.4	0.40254
385.6	0.4025
385.8	0.40243
386	0.40232
386.2	0.40227
386.4	0.40238
386.6	0.40266
386.8	0.40301
387	0.40338
387.2	0.40371
387.4	0.40397
387.6	0.40415
387.8	0.40427
388	0.40437
388.2	0.40447
388.4	0.40457
388.6	0.40468
388.8	0.40482
389	0.40499
389.2	0.40522
389.4	0.40547
389.6	0.40571
389.8	0.4059
390	0.40597
390.2	0.40591
390.4	0.40581
390.6	0.40585
390.8	0.40611
391	0.40655
391.2	0.40709
391.4	0.40767
391.6	0.40819
391.8	0.40858
392	0.40883
392.2	0.40896
392.4	0.40899
392.6	0.40887
392.8	0.40859
393	0.4082
393.2	0.40785
393.4	0.40768
393.6	0.40778
393.8	0.40823
394	0.40901
394.2	0.40998
394.4	0.41096
394.6	0.41182
394.8	0.41251
395	0.41297
395.2	0.41321
395.4	0.41328
395.6	0.41323
395.8	0.41313
396	0.41304
396.2	0.41303
396.4	0.41317
396.6	0.41351
396.8	0.41402
397	0.41463
397.2	0.41527
397.4	0.41587
397.6	0.41639
397.8	0.41682
398	0.41725
398.2	0.41773
398.4	0.41819
398.6	0.41849
398.8	0.41858
399	0.41851
399.2	0.41838
399.4	0.41826
399.6	0.41818
399.8	0.41819
400	0.41827
400.2	0.4184
400.4	0.41855
400.6	0.41872
400.8	0.41888
401	0.41909
401.2	0.41948
401.4	0.42012
401.6	0.42093
401.8	0.42175
402	0.42245
402.2	0.423
402.4	0.42337
402.6	0.42363
402.8	0.42392
403	0.42437
403.2	0.42502
403.4	0.42587
403.6	0.42688
403.8	0.42791
404	0.42885
404.2	0.42967
404.4	0.43046
404.6	0.4313
404.8	0.43213
405	0.43285
405.2	0.43337
405.4	0.43367
405.6	0.43373
405.8	0.4336
406	0.43337
406.2	0.43316
406.4	0.43308
406.6	0.43323
406.8	0.43366
407	0.43426
407.2	0.43493
407.4	0.43565
407.6	0.4365
407.8	0.43755
408	0.43872
408.2	0.43989
408.4	0.44099
408.6	0.44201
408.8	0.44295
409	0.44379
409.2	0.44452
409.4	0.44513
409.6	0.44567
409.8	0.44626
410	0.44693
410.2	0.44758
410.4	0.44808
410.6	0.44841
410.8	0.4486
411	0.44871
411.2	0.44878
411.4	0.44884
411.6	0.44895
411.8	0.4491
412	0.44932
412.2	0.4496
412.4	0.44996
412.6	0.45041
412.8	0.45099
413	0.45172
413.2	0.45259
413.4	0.45346
413.6	0.4542
413.8	0.45478
414	0.45529
414.2	0.45579
414.4	0.45631
414.6	0.45689
414.8	0.45752
415	0.45821
415.2	0.45893
415.4	0.45966
415.6	0.46032
415.8	0.46087
416	0.46132
416.2	0.46169
416.4	0.46197
416.6	0.46211
416.8	0.46204
417	0.46178
417.2	0.46142
417.4	0.46103
417.6	0.46068
417.8	0.46042
418	0.4603
418.2	0.46042
418.4	0.46083
418.6	0.46151
418.8	0.46237
419	0.46333
419.2	0.46436
419.4	0.46548
419.6	0.46669
419.8	0.46806
420	0.46964
420.2	0.47136
420.4	0.47307
420.6	0.47466
420.8	0.47614
421	0.47759
421.2	0.479
421.4	0.48029
421.6	0.48134
421.8	0.48211
422	0.48256
422.2	0.48269
422.4	0.48262
422.6	0.48251
422.8	0.48249
423	0.48273
423.2	0.48334
423.4	0.48429
423.6	0.48546
423.8	0.48672
424	0.48799
424.2	0.48921
424.4	0.49031
424.6	0.49127
424.8	0.49206
425	0.49266
425.2	0.49309
425.4	0.49337
425.6	0.49359
425.8	0.49388
426	0.49429
426.2	0.49478
426.4	0.49531
426.6	0.49587
426.8	0.49647
427	0.49711
427.2	0.49775
427.4	0.49838
427.6	0.49897
427.8	0.49955
428	0.50016
428.2	0.50083
428.4	0.50161
428.6	0.50253
428.8	0.50353
429	0.50452
429.2	0.50544
429.4	0.50622
429.6	0.5068
429.8	0.50728
430	0.50779
430.2	0.50839
430.4	0.50895
430.6	0.50932
430.8	0.50946
431	0.50951
431.2	0.50959
431.4	0.50978
431.6	0.51017
431.8	0.51077
432	0.51152
432.2	0.51236
432.4	0.51325
432.6	0.51423
432.8	0.5153
433	0.51645
433.2	0.51766
433.4	0.51885
433.6	0.51984
433.8	0.52047
434	0.52075
434.2	0.52091
434.4	0.52111
434.6	0.52144
434.8	0.52191
435	0.52254
435.2	0.52337
435.4	0.52441
435.6	0.52563
435.8	0.527
436	0.52845
436.2	0.52986
436.4	0.53111
436.6	0.53211
436.8	0.53287
437	0.5334
437.2	0.53377
437.4	0.53405
437.6	0.53429
437.8	0.53446
438	0.53448
438.2	0.53432
438.4	0.53405
438.6	0.53374
438.8	0.53342
439	0.53307
439.2	0.5327
439.4	0.53237
439.6	0.53217
439.8	0.53217
440	0.53237
440.2	0.5328
440.4	0.53349
440.6	0.53453
440.8	0.5359
441	0.53735
441.2	0.53857
441.4	0.53942
441.6	0.53995
441.8	0.54021
442	0.54025
442.2	0.54009
442.4	0.53977
442.6	0.53938
442.8	0.53901
443	0.53867
443.2	0.5383
443.4	0.53783
443.6	0.53737
443.8	0.53705
444	0.53695
444.2	0.53698
444.4	0.53701
444.6	0.53703
444.8	0.53711
445	0.53732
445.2	0.53763
445.4	0.53797
445.6	0.5383
445.8	0.53863
446	0.53897
446.2	0.5393
446.4	0.53958
446.6	0.53974
446.8	0.53982
447	0.53985
447.2	0.53984
447.4	0.53969
447.6	0.53933
447.8	0.53877
448	0.53815
448.2	0.53758
448.4	0.53702
448.6	0.5364
448.8	0.53571
449	0.53499
449.2	0.53429
449.4	0.5336
449.6	0.53287
449.8	0.53206
450	0.53124
450.2	0.53049
450.4	0.52985
450.6	0.52935
450.8	0.52899
451	0.52872
451.2	0.52842
451.4	0.52804
451.6	0.52756
451.8	0.52702
452	0.52645
452.2	0.52587
452.4	0.52529
452.6	0.52463
452.8	0.52376
453	0.5226
453.2	0.52129
453.4	0.51997
453.6	0.51876
453.8	0.5177
454	0.51681
454.2	0.51604
454.4	0.51529
454.6	0.51451
454.8	0.51377
455	0.51315
455.2	0.51271
455.4	0.51248
455.6	0.51247
455.8	0.51262
456	0.51281
456.2	0.51298
456.4	0.51312
456.6	0.51323
456.8	0.51323
457	0.51302
457.2	0.5125
457.4	0.51172
457.6	0.51078
457.8	0.50979
458	0.50887
458.2	0.50813
458.4	0.50765
458.6	0.50744
458.8	0.50755
459	0.50799
459.2	0.50879
459.4	0.50989
459.6	0.51111
459.8	0.51227
460	0.51328
460.2	0.51408
460.4	0.51465
460.6	0.51499
460.8	0.51513
461	0.51508
461.2	0.51485
461.4	0.51447
461.6	0.51402
461.8	0.51363
462	0.51335
462.2	0.51312
462.4	0.51283
462.6	0.51242
462.8	0.51186
463	0.51115
463.2	0.51035
463.4	0.50958
463.6	0.50892
463.8	0.50844
464	0.50822
464.2	0.50831
464.4	0.50877
464.6	0.50964
464.8	0.51086
465	0.51236
465.2	0.51402
465.4	0.51564
465.6	0.51702
465.8	0.51815
466	0.51914
466.2	0.52008
466.4	0.52097
466.6	0.52175
466.8	0.5224
467	0.52287
467.2	0.52312
467.4	0.52322
467.6	0.52329
467.8	0.52341
468	0.52356
468.2	0.5237
468.4	0.52379
468.6	0.52384
468.8	0.52384
469	0.52388
469.2	0.52405
469.4	0.52441
469.6	0.52488
469.8	0.52533
470	0.52565
470.2	0.52574
470.4	0.52549
470.6	0.52483
470.8	0.52373
471	0.52221
471.2	0.52058
471.4	0.51913
471.6	0.51799
471.8	0.5171
472	0.51641
472.2	0.51593
472.4	0.51568
472.6	0.51565
472.8	0.51573
473	0.51582
473.2	0.51588
473.4	0.51589
473.6	0.51582
473.8	0.51551
474	0.51476
474.2	0.51358
474.4	0.51231
474.6	0.51129
474.8	0.51057
475	0.51001
475.2	0.5095
475.4	0.50896
475.6	0.50834
475.8	0.50759
476	0.50666
476.2	0.50554
476.4	0.50426
476.6	0.50291
476.8	0.50152
477	0.50008
477.2	0.49858
477.4	0.49704
477.6	0.49555
477.8	0.4942
478	0.49299
478.2	0.49189
478.4	0.49089
478.6	0.4899
478.8	0.48889
479	0.48788
479.2	0.48694
479.4	0.48617
479.6	0.48552
479.8	0.48495
480	0.48443
480.2	0.48403
480.4	0.48383
480.6	0.48377
480.8	0.4837
481	0.4835
481.2	0.48304
481.4	0.4822
481.6	0.4809
481.8	0.47913
482	0.47695
482.2	0.47479
482.4	0.47327
482.6	0.47284
482.8	0.47338
483	0.47469
483.2	0.47658
483.4	0.47893
483.6	0.4816
483.8	0.48449
484	0.4875
484.2	0.49048
484.4	0.49314
484.6	0.49516
484.8	0.49633
485	0.49654
485.2	0.49579
485.4	0.49465
485.6	0.49387
485.8	0.49389
486	0.49459
486.2	0.49579
486.4	0.49737
486.6	0.49922
486.8	0.50128
487	0.50354
487.2	0.50607
487.4	0.50883
487.6	0.5117
487.8	0.51455
488	0.5172
488.2	0.51946
488.4	0.52122
488.6	0.52261
488.8	0.52383
489	0.52486
489.2	0.5255
489.4	0.52558
489.6	0.52527
489.8	0.52488
490	0.52471
490.2	0.52508
490.4	0.5263
490.6	0.52845
490.8	0.53146
491	0.5352
491.2	0.53946
491.4	0.54401
491.6	0.54862
491.8	0.55311
492	0.5573
492.2	0.56096
492.4	0.56383
492.6	0.56576
492.8	0.56701
493	0.5679
493.2	0.56877
493.4	0.56995
493.6	0.57173
493.8	0.57415
494	0.57715
494.2	0.58063
494.4	0.58441
494.6	0.58831
494.8	0.5922
495	0.596
495.2	0.59968
495.4	0.60329
495.6	0.60699
495.8	0.61082
496	0.61472
496.2	0.6186
496.4	0.62246
496.6	0.62637
496.8	0.63038
497	0.63449
497.2	0.63873
497.4	0.64299
497.6	0.64705
497.8	0.65066
498	0.65373
498.2	0.65623
498.4	0.6582
498.6	0.6598
498.8	0.66126
499	0.66266
499.2	0.66398
499.4	0.66517
499.6	0.66622
499.8	0.66708
500	0.66774
500.2	0.66828
500.4	0.66875
500.6	0.66913
500.8	0.66933
501	0.66926
501.2	0.66888
501.4	0.66816
501.6	0.6671
501.8	0.66574
502	0.66413
502.2	0.66232
502.4	0.66037
502.6	0.65833
502.8	0.65624
503	0.65412
503.2	0.65192
503.4	0.64952
503.6	0.6468
503.8	0.64372
504	0.6403
504.2	0.63656
504.4	0.63263
504.6	0.62866
504.8	0.62467
505	0.62058
505.2	0.61636
505.4	0.61205
505.6	0.60778
505.8	0.60358
506	0.59946
506.2	0.59538
506.4	0.5913
506.6	0.58714
506.8	0.58284
507	0.57834
507.2	0.57354
507.4	0.56852
507.6	0.56349
507.8	0.55865
508	0.55398
508.2	0.54932
508.4	0.5446
508.6	0.53986
508.8	0.53519
509	0.53065
509.2	0.52625
509.4	0.52201
509.6	0.51799
509.8	0.51429
510	0.51092
510.2	0.50776
510.4	0.50468
510.6	0.50161
510.8	0.49852
511	0.49538
511.2	0.49213
511.4	0.48868
511.6	0.48501
511.8	0.48111
512	0.477
512.2	0.47275
512.4	0.46846
512.6	0.46424
512.8	0.46017
513	0.45634
513.2	0.45279
513.4	0.44953
513.6	0.44654
513.8	0.44367
514	0.44068
514.2	0.43748
514.4	0.43421
514.6	0.43107
514.8	0.42809
515	0.42525
515.2	0.42249
515.4	0.41974
515.6	0.41689
515.8	0.41392
516	0.41087
516.2	0.40782
516.4	0.40487
516.6	0.40215
516.8	0.3997
517	0.39749
517.2	0.39542
517.4	0.39354
517.6	0.39204
517.8	0.39105
518	0.39049
518.2	0.39014
518.4	0.38982
518.6	0.38932
518.8	0.38846
519	0.38717
519.2	0.38547
519.4	0.3834
519.6	0.38101
519.8	0.37838
520	0.37556
520.2	0.37258
520.4	0.36949
520.6	0.36634
520.8	0.36324
521	0.36025
521.2	0.35738
521.4	0.35462
521.6	0.35193
521.8	0.34926
522	0.34658
522.2	0.34403
522.4	0.34179
522.6	0.33995
522.8	0.33834
523	0.33678
523.2	0.33519
523.4	0.33353
523.6	0.33182
523.8	0.33014
524	0.3286
524.2	0.32726
524.4	0.32617
524.6	0.32532
524.8	0.3246
525	0.32381
525.2	0.32284
525.4	0.32183
525.6	0.3209
525.8	0.31999
526	0.31881
526.2	0.31711
526.4	0.31491
526.6	0.31228
526.8	0.30945
527	0.30687
527.2	0.30498
527.4	0.30396
527.6	0.3038
527.8	0.30448
528	0.30587
528.2	0.30783
528.4	0.3101
528.6	0.31236
528.8	0.31427
529	0.31557
529.2	0.31604
529.4	0.31553
529.6	0.31404
529.8	0.31158
530	0.30837
530.2	0.30479
530.4	0.30115
530.6	0.29761
530.8	0.29424
531	0.2911
531.2	0.28821
531.4	0.28557
531.6	0.28327
531.8	0.28139
532	0.27999
532.2	0.27912
532.4	0.27877
532.6	0.27885
532.8	0.27912
533	0.27935
533.2	0.27939
533.4	0.27912
533.6	0.27846
533.8	0.27737
534	0.27581
534.2	0.27375
534.4	0.27112
534.6	0.26794
534.8	0.26465
535	0.26178
535.2	0.25963
535.4	0.25825
535.6	0.25764
535.8	0.2577
536	0.2583
536.2	0.2593
536.4	0.26051
536.6	0.26176
536.8	0.26292
537	0.2639
537.2	0.2646
537.4	0.26484
537.6	0.26442
537.8	0.2633
538	0.26168
538.2	0.25977
538.4	0.25774
538.6	0.2557
538.8	0.25375
539	0.25181
539.2	0.24981
539.4	0.24783
539.6	0.2461
539.8	0.24485
540	0.24416
540.2	0.24407
540.4	0.2445
540.6	0.24516
540.8	0.24571
541	0.24605
541.2	0.24619
541.4	0.24616
541.6	0.24588
541.8	0.24524
542	0.24418
542.2	0.24269
542.4	0.24081
542.6	0.23877
542.8	0.23691
543	0.2355
543.2	0.23452
543.4	0.23395
543.6	0.2336
543.8	0.23315
544	0.23237
544.2	0.23136
544.4	0.23032
544.6	0.22933
544.8	0.22827
545	0.22705
545.2	0.22572
545.4	0.22446
545.6	0.2234
545.8	0.22258
546	0.22201
546.2	0.2217
546.4	0.2216
546.6	0.22169
546.8	0.22181
547	0.22181
547.2	0.22161
547.4	0.22131
547.6	0.221
547.8	0.22067
548	0.22023
548.2	0.2196
548.4	0.21883
548.6	0.21795
548.8	0.21698
549	0.21591
549.2	0.21475
549.4	0.2136
549.6	0.21268
549.8	0.21206
550	0.21167
550.2	0.21141
550.4	0.21122
550.6	0.21112
550.8	0.21114
551	0.21132
551.2	0.21172
551.4	0.21237
551.6	0.21322
551.8	0.21423
552	0.21529
552.2	0.21627
552.4	0.21705
552.6	0.21766
552.8	0.21811
553	0.21839
553.2	0.21843
553.4	0.2182
553.6	0.21778
553.8	0.21729
554	0.21678
554.2	0.21622
554.4	0.21557
554.6	0.21486
554.8	0.21416
555	0.21349
555.2	0.21287
555.4	0.21227
555.6	0.21165
555.8	0.21097
556	0.21019
556.2	0.2094
556.4	0.20875
556.6	0.20837
556.8	0.20835
557	0.20873
557.2	0.20943
557.4	0.21022
557.6	0.21091
557.8	0.21139
558	0.21152
558.2	0.21128
558.4	0.21075
558.6	0.21
558.8	0.20901
559	0.20772
559.2	0.20618
559.4	0.20455
559.6	0.20303
559.8	0.20175
560	0.20079
560.2	0.20021
560.4	0.19995
560.6	0.19996
560.8	0.20014
561	0.20035
561.2	0.20048
561.4	0.20048
561.6	0.20034
561.8	0.20007
562	0.19969
562.2	0.19924
562.4	0.19878
562.6	0.19839
562.8	0.19815
563	0.19805
563.2	0.19804
563.4	0.19814
563.6	0.1984
563.8	0.19889
564	0.1995
564.2	0.20007
564.4	0.20047
564.6	0.20066
564.8	0.20061
565	0.20042
565.2	0.20024
565.4	0.20021
565.6	0.20034
565.8	0.20056
566	0.20083
566.2	0.20112
566.4	0.20139
566.6	0.20167
566.8	0.20203
567	0.20248
567.2	0.2029
567.4	0.2031
567.6	0.20304
567.8	0.20269
568	0.2021
568.2	0.20138
568.4	0.20068
568.6	0.20008
568.8	0.19952
569	0.19898
569.2	0.19847
569.4	0.19809
569.6	0.1979
569.8	0.19789
570	0.19806
570.2	0.19836
570.4	0.19872
570.6	0.19909
570.8	0.1995
571	0.20003
571.2	0.20069
571.4	0.20138
571.6	0.20202
571.8	0.20257
572	0.20299
572.2	0.20329
572.4	0.20344
572.6	0.20344
572.8	0.20332
573	0.20317
573.2	0.20307
573.4	0.203
573.6	0.20291
573.8	0.20282
574	0.20284
574.2	0.20308
574.4	0.20354
574.6	0.20416
574.8	0.20488
575	0.20562
575.2	0.20632
575.4	0.20692
575.6	0.20732
575.8	0.20747
576	0.20746
576.2	0.20746
576.4	0.20749
576.6	0.20741
576.8	0.20704
577	0.20643
577.2	0.2057
577.4	0.20499
577.6	0.20434
577.8	0.20377
578	0.20326
578.2	0.20268
578.4	0.20196
578.6	0.2012
578.8	0.20059
579	0.20028
579.2	0.20035
579.4	0.20083
579.6	0.2016
579.8	0.20238
580	0.203
580.2	0.20359
580.4	0.20428
580.6	0.20514
580.8	0.20611
581	0.20712
581.2	0.20802
581.4	0.20861
581.6	0.20885
581.8	0.20894
582	0.20909
582.2	0.20934
582.4	0.20965
582.6	0.20996
582.8	0.21021
583	0.21037
583.2	0.21043
583.4	0.21048
583.6	0.21058
583.8	0.21076
584	0.21101
584.2	0.21129
584.4	0.21148
584.6	0.21145
584.8	0.21121
585	0.21085
585.2	0.21045
585.4	0.21006
585.6	0.20972
585.8	0.20946
586	0.20931
586.2	0.20926
586.4	0.20925
586.6	0.20919
586.8	0.20907
587	0.20892
587.2	0.20882
587.4	0.20876
587.6	0.2087
587.8	0.20864
588	0.20856
588.2	0.20849
588.4	0.20848
588.6	0.20866
588.8	0.2091
589	0.2097
589.2	0.21033
589.4	0.21086
589.6	0.21126
[truncated: 2,552 more rows]
