# Supplementary material for: Crystalline nitrogen chain radical anions
Source: Nat Chem. 2026 Feb 10;18(4):686–94. doi: 10.1038/s41557-025-02040-2 (PMC13061614; doi:10.1038/s41557-025-02040-2)
Supplement: Supplementary file 6 — Raw data associated with [K(crypt)][6]. [file 41557_2025_2040_MOESM6_ESM.zip › Supplementary_Data_5/Folder 2 CV/CV data points.xlsx]

## Sheet: full data
Column1	Column2	Column3	Column4	Column5	Column6	Column7	Column8	Column9	Column10	Column11	Column12	Column13	Column14	Column15	Column16	Column17	Column18	Column19	Column20	Column21
Date and time:	2025-04-09 11:11:51
Notes:
0.1vs neg firsst: CV i vs E Scan 1		0.1vs neg firsst: CV i vs E Scan 2		0.1vs pos first: CV i vs E Scan 1 [1]		0.1vs pos first: CV i vs E Scan 2 [1]		neg wave 0.1: CV i vs E Scan 1 [1]		neg wave 0.1: CV i vs E Scan 2 [1]		neg wave 0.5: CV i vs E Scan 1		neg wave 0.5: CV i vs E Scan 2		neg wave 0.025: CV i vs E Scan 1		neg wave 0.025: CV i vs E Scan 2
Date and time measurement:	2025-04-09 11:04:09	Date and time measurement:	2025-04-09 11:04:09	Date and time measurement:	2025-04-09 11:06:06	Date and time measurement:	2025-04-09 11:06:06	Date and time measurement:	2025-04-09 11:09:39	Date and time measurement:	2025-04-09 11:09:39	Date and time measurement:	2025-04-09 11:10:16	Date and time measurement:	2025-04-09 11:10:16	Date and time measurement:	2025-04-09 11:08:37	Date and time measurement:	2025-04-09 11:08:37
V	µA	V	µA	V	µA	V	µA	V	µA	V	µA	V	µA	V	µA	V	µA	V	µA
-0.849950551986694	-0.028031587600708	-0.849950551986694	-0.384162187576294	-0.849950551986694	-0.0156564712524414	-0.849950551986694	0.310473442077637	-0.849950551986694	1.33911418914795	-0.849950551986694	0.397912263870239	-0.849950551986694	1.72768259048462	-0.849950551986694	1.09086036682129	-0.849950551986694	0.831794023513794	-0.849950551986694	0.410412549972534
-0.85995078086853	-0.0575321912765503	-0.85995078086853	-0.389912247657776	-0.839950323104858	0.0249066352844238	-0.839950323104858	0.320223569869995	-0.85995078086853	0.775480508804321	-0.85995078086853	0.298035860061646	-0.85995078086853	0.907201766967773	-0.85995078086853	0.771230459213257	-0.874950885772705	0.430787801742554	-0.874950885772705	0.245784997940063
-0.869950771331787	-0.0789074897766113	-0.869950771331787	-0.395662307739258	-0.829950332641602	0.0533444881439209	-0.829950332641602	0.331098794937134	-0.869950771331787	0.5381019115448	-0.869950771331787	0.235347270965576	-0.869950771331787	0.582821369171143	-0.869950771331787	0.583790063858032	-0.899951219558716	0.25747275352478	-0.899951219558716	0.153470993041992
-0.879951000213623	-0.096595287322998	-0.879951000213623	-0.401099920272827	-0.819950103759766	0.0797824859619141	-0.819950103759766	0.344911575317383	-0.879951000213623	0.402974843978882	-0.879951000213623	0.188596725463867	-0.879951000213623	0.402193069458008	-0.879951000213623	0.448038101196289	-0.924951791763306	0.158096075057983	-0.924951791763306	0.0927200317382813
-0.889951229095459	-0.112782955169678	-0.889951229095459	-0.407099962234497	-0.80994987487793	0.106220245361328	-0.80994987487793	0.358724117279053	-0.889951229095459	0.311598539352417	-0.889951229095459	0.151471138000488	-0.889951229095459	0.272190570831299	-0.889951229095459	0.343786478042603	-0.949952125549316	0.092595100402832	-0.949952125549316	0.0489070415496826
-0.899951219558716	-0.126595735549927	-0.899951219558716	-0.41272509098053	-0.799949884414673	0.133783340454102	-0.799949884414673	0.375349521636963	-0.899951219558716	0.245972394943237	-0.899951219558716	0.121158123016357	-0.899951219558716	0.184690952301025	-0.899951219558716	0.259597778320313	-0.974952459335327	0.0467820167541504	-0.974952459335327	0.0161564350128174
-0.909951448440552	-0.140283465385437	-0.909951448440552	-0.41803765296936	-0.789949655532837	0.161221265792847	-0.789949655532837	0.39359974861145	-0.909951448440552	0.196596622467041	-0.909951448440552	0.0959076881408691	-0.909951448440552	0.111563205718994	-0.909951448440552	0.190096616744995	-0.999952793121338	0.0127813816070557	-0.999952793121338	-0.00928139686584473
-0.919951677322388	-0.152908563613892	-0.919951677322388	-0.423975229263306	-0.779949426651001	0.186659097671509	-0.779949426651001	0.412287473678589	-0.919951677322388	0.156158685684204	-0.919951677322388	0.0742199420928955	-0.919951677322388	0.0609374046325684	-0.919951677322388	0.130658149719238	-1.02495312690735	-0.0139689445495605	-1.02495312690735	-0.0309691429138184
-0.929951667785645	-0.166033864021301	-0.929951667785645	-0.430162906646729	-0.769949197769165	0.211346864700317	-0.769949197769165	0.431225299835205	-0.929951667785645	0.124658107757568	-0.929951667785645	0.0550320148468018	-0.929951667785645	0.00996899604797363	-0.929951667785645	0.0807199478149414	-1.04995369911194	-0.0364692211151123	-1.04995369911194	-0.0490319728851318
-0.93995189666748	-0.178033947944641	-0.93995189666748	-0.43716299533844	-0.759949207305908	0.234222412109375	-0.759949207305908	0.450913190841675	-0.93995189666748	0.0972201824188232	-0.93995189666748	0.0390317440032959	-0.93995189666748	-0.0261566638946533	-0.93995189666748	0.0365943908691406	-1.07495403289795	-0.0573446750640869	-1.07495403289795	-0.0674072504043579
-0.949952125549316	-0.185971617698669	-0.949952125549316	-0.444163084030151	-0.749948978424072	0.254160165786743	-0.749948978424072	0.469350814819336	-0.949952125549316	0.0744073390960693	-0.949952125549316	0.0243442058563232	-0.949952125549316	-0.0579696893692017	-0.949952125549316	-0.00340628623962402	-1.09995436668396	-0.0785324573516846	-1.09995436668396	-0.0865950584411621
-0.959952116012573	-0.202846884727478	-0.959952116012573	-0.452350735664368	-0.739948749542236	0.272722959518433	-0.739948749542236	0.487538576126099	-0.959952116012573	0.0545320510864258	-0.959952116012573	0.011218786239624	-0.959952116012573	-0.0861575603485107	-0.959952116012573	-0.036531925201416	-1.12495470046997	-0.103157877922058	-1.12495470046997	-0.109407901763916
-0.969952344894409	-0.214222073554993	-0.969952344894409	-0.460725784301758	-0.729948759078979	0.290410757064819	-0.729948759078979	0.505289077758789	-0.969952344894409	0.0379068851470947	-0.969952344894409	-0.000906229019165039	-0.969952344894409	-0.11184549331665	-0.969952344894409	-0.0685948133468628	-1.14995503425598	-0.134095788002014	-1.14995503425598	-0.138908386230469
-0.979952573776245	-0.226784706115723	-0.979952573776245	-0.46997594833374	-0.719948530197144	0.307410955429077	-0.719948530197144	0.524226665496826	-0.979952573776245	0.0226566791534424	-0.979952573776245	-0.0108439922332764	-0.979952573776245	-0.134345769882202	-0.979952573776245	-0.096595287322998	-1.17495560646057	-0.175658941268921	-1.17495560646057	-0.178658962249756
-0.989952564239502	-0.238472461700439	-0.989952564239502	-0.480538606643677	-0.709948301315308	0.324161291122437	-0.709948301315308	0.543352127075195	-0.989952564239502	0.0090937614440918	-0.989952564239502	-0.0205316543579102	-0.989952564239502	-0.155221104621887	-0.989952564239502	-0.121908187866211	-1.19995594024658	-0.235284924507141	-1.19995594024658	-0.235659837722778
-0.999952793121338	-0.251160144805908	-0.999952793121338	-0.490163803100586	-0.699948310852051	0.341411352157593	-0.699948310852051	0.562477350234985	-0.999952793121338	-0.00253129005432129	-0.999952793121338	-0.0297818183898926	-0.999952793121338	-0.173283934593201	-0.999952793121338	-0.145408511161804	-1.22495627403259	-0.321786165237427	-1.22495627403259	-0.318598628044128
-1.00995302200317	-0.263785362243652	-1.00995302200317	-0.500788927078247	-0.689948081970215	0.359036684036255	-0.689948081970215	0.584102630615234	-1.00995302200317	-0.0127813816070557	-1.00995302200317	-0.0377192497253418	-1.00995302200317	-0.191596746444702	-1.00995302200317	-0.167283773422241	-1.2499566078186	-0.441038012504578	-1.2499566078186	-0.430850386619568
-1.01995325088501	-0.276910543441772	-1.01995325088501	-0.511289119720459	-0.679947853088379	0.377224445343018	-0.679947853088379	0.606853008270264	-1.01995325088501	-0.0230317115783691	-1.01995325088501	-0.045844554901123	-1.01995325088501	-0.209034442901611	-1.01995325088501	-0.186721682548523	-1.27495694160461	-0.581790208816528	-1.27495694160461	-0.560039877891541
-1.02995324134827	-0.289535641670227	-1.02995324134827	-0.520851731300354	-0.669947862625122	0.396599769592285	-0.669947862625122	0.630790948867798	-1.02995324134827	-0.031531810760498	-1.02995324134827	-0.0531570911407471	-1.02995324134827	-0.225847244262695	-1.02995324134827	-0.206909418106079	-1.2999575138092	-0.714104652404785	-1.2999575138092	-0.676666617393494
-1.0399534702301	-0.302473425865173	-1.0399534702301	-0.530101895332336	-0.659947633743286	0.417162656784058	-0.659947633743286	0.65735387802124	-1.0399534702301	-0.0409069061279297	-1.0399534702301	-0.0604697465896606	-1.0399534702301	-0.240347385406494	-1.0399534702301	-0.225159764289856	-1.32495784759521	-0.799855947494507	-1.32495784759521	-0.74810516834259
-1.04995369911194	-0.316161155700684	-1.04995369911194	-0.539726972579956	-0.64994740486145	0.439850568771362	-0.64994740486145	0.686541795730591	-1.04995369911194	-0.049094557762146	-1.04995369911194	-0.0667822360992432	-1.04995369911194	-0.257285237312317	-1.04995369911194	-0.243909955024719	-1.34995818138123	-0.829731464385986	-1.34995818138123	-0.770918011665344
-1.0599536895752	-0.330786347389221	-1.0599536895752	-0.549727201461792	-0.639947414398193	0.464538335800171	-0.639947414398193	0.71710467338562	-1.0599536895752	-0.0569696426391602	-1.0599536895752	-0.0742824077606201	-1.0599536895752	-0.27241039276123	-1.0599536895752	-0.259910225868225	-1.37495851516724	-0.825543880462646	-1.37495851516724	-0.766293048858643
-1.06995391845703	-0.345974087715149	-1.06995391845703	-0.560352325439453	-0.629947185516357	0.493038892745972	-0.629947185516357	0.751605272293091	-1.06995391845703	-0.0649073123931885	-1.06995391845703	-0.0807825326919556	-1.06995391845703	-0.291285753250122	-1.06995391845703	-0.279035568237305	-1.39995884895325	-0.811543703079224	-1.39995884895325	-0.755542874336243
-1.07995414733887	-0.36134934425354	-1.07995414733887	-0.571290016174316	-0.619946956634521	0.524601697921753	-0.619946956634521	0.790105819702148	-1.07995414733887	-0.0724698305130005	-1.07995414733887	-0.0878450870513916	-1.07995414733887	-0.306910991668701	-1.07995414733887	-0.294660806655884	-1.42495942115784	-0.800793528556824	-1.42495942115784	-0.749730229377747
-1.08995413780212	-0.378474593162537	-1.08995413780212	-0.584227681159973	-0.609946966171265	0.560914754867554	-0.609946966171265	0.83341908454895	-1.08995413780212	-0.0804075002670288	-1.08995413780212	-0.0950326919555664	-1.08995413780212	-0.323348760604858	-1.08995413780212	-0.312348604202271	-1.44995975494385	-0.798918485641479	-1.44995975494385	-0.754042744636536
-1.09995436668396	-0.396537303924561	-1.09995436668396	-0.598040461540222	-0.599946737289429	0.602977991104126	-0.599946737289429	0.882169723510742	-1.09995436668396	-0.088532567024231	-1.09995436668396	-0.10234534740448	-1.09995436668396	-0.343036532402039	-1.09995436668396	-0.329161286354065	-1.47496008872986	-0.810543656349182	-1.47496008872986	-0.770668029785156
-1.1099545955658	-0.416287660598755	-1.1099545955658	-0.614415645599365	-0.589946508407593	0.651728630065918	-0.589946508407593	0.937108039855957	-1.1099545955658	-0.0977827310562134	-1.1099545955658	-0.110532999038696	-1.1099545955658	-0.36134934425354	-1.1099545955658	-0.346036553382874	-1.49996042251587	-0.836294054985046	-1.49996042251587	-0.803793549537659
-1.11995458602905	-0.437912940979004	-1.11995458602905	-0.631540894508362	-0.579946517944336	0.707292079925537	-0.579946517944336	1.00023412704468	-1.11995458602905	-0.107032895088196	-1.11995458602905	-0.119908094406128	-1.11995458602905	-0.382224559783936	-1.11995458602905	-0.363974332809448	-1.52496075630188	-0.879669666290283	-1.52496075630188	-0.856106877326965
-1.12995481491089	-0.461788296699524	-1.12995481491089	-0.651416182518005	-0.5699462890625	0.770792961120605	-0.5699462890625	1.072922706604	-1.12995481491089	-0.116970539093018	-1.12995481491089	-0.129220724105835	-1.12995481491089	-0.403974890708923	-1.12995481491089	-0.384037137031555	-1.54996132850647	-0.94035816192627	-1.54996132850647	-0.927608013153076
-1.13995504379272	-0.488851189613342	-1.13995504379272	-0.672916531562805	-0.559946060180664	0.84248161315918	-0.559946060180664	1.15523648262024	-1.13995504379272	-0.128533244132996	-1.13995504379272	-0.140345931053162	-1.13995504379272	-0.427350282669067	-1.13995504379272	-0.403849959373474	-1.57496166229248	-1.01923441886902	-1.57496166229248	-1.01760935783386
-1.14995503425598	-0.517539143562317	-1.14995503425598	-0.697791934013367	-0.549945831298828	0.921420335769653	-0.549945831298828	1.24642539024353	-1.14995503425598	-0.141095876693726	-1.14995503425598	-0.151846051216125	-1.14995503425598	-0.451975703239441	-1.14995503425598	-0.42460024356842	-1.59996199607849	-1.11867332458496	-1.59996199607849	-1.12786102294922
-1.15995526313782	-0.55053973197937	-1.15995526313782	-0.725229859352112	-0.539945840835571	1.0069215297699	-0.539945840835571	1.34542679786682	-1.15995526313782	-0.155408620834351	-1.15995526313782	-0.166096329689026	-1.15995526313782	-0.480288624763489	-1.15995526313782	-0.445975542068481	-1.6249623298645	-1.2425502538681	-1.6249623298645	-1.26205062866211
-1.16995549201965	-0.588290214538574	-1.16995549201965	-0.756167888641357	-0.529945611953735	1.09629797935486	-0.529945611953735	1.45086598396301	-1.16995549201965	-0.171846389770508	-1.16995549201965	-0.181596517562866	-1.16995549201965	-0.509601593017578	-1.16995549201965	-0.471038460731506	-1.64996266365051	-1.39861512184143	-1.64996266365051	-1.42730307579041
-1.17995548248291	-0.629790902137756	-1.17995548248291	-0.790105819702148	-0.519945383071899	1.18579936027527	-0.519945383071899	1.5562424659729	-1.17995548248291	-0.190534234046936	-1.17995548248291	-0.200096845626831	-1.17995548248291	-0.541977047920227	-1.17995548248291	-0.496913909912109	-1.6249623298645	-1.04129719734192	-1.6249623298645	-1.05792236328125
-1.18995571136475	-0.67647910118103	-1.18995571136475	-0.828731417655945	-0.509945392608643	1.27242565155029	-0.509945392608643	1.65855669975281	-1.18995571136475	-0.212034463882446	-1.18995571136475	-0.220784664154053	-1.18995571136475	-0.579977631568909	-1.18995571136475	-0.525914311408997	-1.59996199607849	-0.81441867351532	-1.59996199607849	-0.822606325149536
-1.19995594024658	-0.72910487651825	-1.19995594024658	-0.871919631958008	-0.499945163726807	1.35330200195313	-0.499945163726807	1.75471305847168	-1.19995594024658	-0.237784862518311	-1.19995594024658	-0.245159983634949	-1.19995594024658	-0.620165705680847	-1.19995594024658	-0.557414770126343	-1.57496166229248	-0.653103709220886	-1.57496166229248	-0.652853727340698
-1.20995593070984	-0.788855791091919	-1.20995593070984	-0.920795321464539	-0.489944934844971	1.42767810821533	-0.489944934844971	1.83784008026123	-1.20995593070984	-0.267535328865051	-1.20995593070984	-0.273910403251648	-1.20995593070984	-0.667916536331177	-1.20995593070984	-0.593415379524231	-1.54996132850647	-0.531976938247681	-1.54996132850647	-0.524039268493652
-1.21995615959167	-0.855294346809387	-1.21995615959167	-0.974608659744263	-0.479944944381714	1.49630403518677	-0.479944944381714	1.91471576690674	-1.21995615959167	-0.301973342895508	-1.21995615959167	-0.30703592300415	-1.21995615959167	-0.719542264938354	-1.21995615959167	-0.635416030883789	-1.52496075630188	-0.438912987709045	-1.52496075630188	-0.424850225448608
-1.22995638847351	-0.929295539855957	-1.22995638847351	-1.03435957431793	-0.469944715499878	1.5629301071167	-0.469944715499878	1.97846651077271	-1.22995638847351	-0.340973973274231	-1.22995638847351	-0.343973994255066	-1.22995638847351	-0.779418230056763	-1.22995638847351	-0.681541681289673	-1.49996042251587	-0.368661880493164	-1.49996042251587	-0.350161671638489
-1.23995661735535	-1.01023423671722	-1.23995661735535	-1.0996105670929	-0.459944486618042	1.63193130493164	-0.459944486618042	2.03659296035767	-1.23995661735535	-0.384724617004395	-1.23995661735535	-0.385412216186523	-1.23995661735535	-0.847106695175171	-1.23995661735535	-0.732417464256287	-1.47496008872986	-0.317536115646362	-1.47496008872986	-0.296660780906677
-1.2499566078186	-1.09692311286926	-1.2499566078186	-1.16973662376404	-0.449944496154785	1.71471357345581	-0.449944496154785	2.10159540176392	-1.2499566078186	-0.432662844657898	-1.2499566078186	-0.430912852287292	-1.2499566078186	-0.921045303344727	-1.2499566078186	-0.789480805397034	-1.44995975494385	-0.279223084449768	-1.44995975494385	-0.258410215377808
-1.25995683670044	-1.18836188316345	-1.25995683670044	-1.24373781681061	-0.439944267272949	1.80284023284912	-0.439944267272949	2.17159509658813	-1.25995683670044	-0.482726097106934	-1.25995683670044	-0.478476047515869	-1.25995683670044	-1.00160908699036	-1.25995683670044	-0.848919272422791	-1.42495942115784	-0.248410105705261	-1.42495942115784	-0.227847218513489
-1.26995706558228	-1.28186345100403	-1.26995706558228	-1.31917643547058	-0.429944038391113	1.90784215927124	-0.429944038391113	2.25159645080566	-1.26995706558228	-0.534226894378662	-1.26995706558228	-0.526226758956909	-1.26995706558228	-1.08873534202576	-1.26995706558228	-0.916232824325562	-1.39995884895325	-0.221909642219543	-1.39995884895325	-0.202096819877625
-1.27995705604553	-1.37392735481262	-1.27995705604553	-1.39292764663696	-0.419944047927856	2.02659368515015	-0.419944047927856	2.35534906387329	-1.27995705604553	-0.584852695465088	-1.27995705604553	-0.5738525390625	-1.27995705604553	-1.18117427825928	-1.27995705604553	-0.982608795166016	-1.37495851516724	-0.195034265518188	-1.37495851516724	-0.177408933639526
-1.28995728492737	-1.46136617660522	-1.28995728492737	-1.46424114704132	-0.409943819046021	2.17221975326538	-0.409943819046021	2.47222423553467	-1.28995728492737	-0.632040977478027	-1.28995728492737	-0.617290735244751	-1.28995728492737	-1.27736330032349	-1.28995728492737	-1.05298495292664	-1.34995818138123	-0.164721250534058	-1.34995818138123	-0.148596048355103
-1.2999575138092	-1.53830480575562	-1.2999575138092	-1.52905464172363	-0.399943590164185	2.34347343444824	-0.399943590164185	2.62410163879395	-1.2999575138092	-0.672854065895081	-1.2999575138092	-0.655166268348694	-1.2999575138092	-1.37117719650269	-1.2999575138092	-1.11848592758179	-1.32495784759521	-0.125158190727234	-1.32495784759521	-0.111220479011536
-1.30995750427246	-1.60161828994751	-1.30995750427246	-1.58743047714233	-0.389943599700928	2.53660202026367	-0.389943599700928	2.79098033905029	-1.30995750427246	-0.705979585647583	-1.30995750427246	-0.685104250907898	-1.30995750427246	-1.46392869949341	-1.30995750427246	-1.18061184883118	-1.2999575138092	-0.0711573362350464	-1.2999575138092	-0.0611572265625
-1.3199577331543	-1.64974403381348	-1.3199577331543	-1.63580632209778	-0.379943370819092	2.74723052978516	-0.379943370819092	2.9697322845459	-1.3199577331543	-0.730417490005493	-1.3199577331543	-0.707542061805725	-1.3199577331543	-1.54624247550964	-1.3199577331543	-1.23805022239685	-1.27495694160461	-0.00884389877319336	-1.27495694160461	-0.00271892547607422
-1.32995796203613	-1.68380701541901	-1.32995796203613	-1.67786943912506	-0.369943141937256	2.95785665512085	-0.369943141937256	3.1666111946106	-1.32995796203613	-0.745792627334595	-1.32995796203613	-0.721729755401611	-1.32995796203613	-1.6207435131073	-1.32995796203613	-1.28567600250244	-1.2499566078186	0.0490944385528564	-1.2499566078186	0.0523445606231689
-1.33995795249939	-1.70658826828003	-1.33995795249939	-1.71533942222595	-0.359943151473999	3.1653618812561	-0.359943151473999	3.35098743438721	-1.33995795249939	-0.754480361938477	-1.33995795249939	-0.7289799451828	-1.33995795249939	-1.68268203735352	-1.33995795249939	-1.3259265422821	-1.22495627403259	0.0963451862335205	-1.22495627403259	0.0969703197479248
-1.34995818138123	-1.71346426010132	-1.34995818138123	-1.74971461296082	-0.349942922592163	3.34348917007446	-0.349942922592163	3.5116171836853	-1.34995818138123	-0.756730318069458	-1.34995818138123	-0.731354951858521	-1.34995818138123	-1.73908948898315	-1.34995818138123	-1.35842704772949	-1.19995594024658	0.130533218383789	-1.19995594024658	0.13040828704834
-1.35995841026306	-1.71158909797668	-1.35995841026306	-1.78346514701843	-0.339942693710327	3.47786664962769	-0.339942693710327	3.63786697387695	-1.35995841026306	-0.755855321884155	-1.35995841026306	-0.730042457580566	-1.35995841026306	-1.77846431732178	-1.35995841026306	-1.38305234909058	-1.17495560646057	0.155158519744873	-1.17495560646057	0.153783559799194
-1.36995840072632	-1.70846343040466	-1.36995840072632	-1.8178403377533	-0.329942464828491	3.57974290847778	-0.329942464828491	3.72661828994751	-1.36995840072632	-0.752355217933655	-1.36995840072632	-0.727479934692383	-1.36995840072632	-1.80783987045288	-1.36995840072632	-1.40517783164978	-1.14995503425598	0.174471378326416	-1.14995503425598	0.171846389770508
-1.37995862960815	-1.7034637928009	-1.37995862960815	-1.85471653938293	-0.319942474365234	3.64661693572998	-0.319942474365234	3.78036975860596	-1.37995862960815	-0.747855186462402	-1.37995862960815	-0.723729848861694	-1.37995862960815	-1.83034062385559	-1.37995862960815	-1.42130303382874	-1.12495470046997	0.189346551895142	-1.12495470046997	0.186659097671509
-1.38995885848999	-1.69846415519714	-1.38995885848999	-1.89909219741821	-0.309942245483398	3.67849349975586	-0.309942245483398	3.81162166595459	-1.38995885848999	-0.743230104446411	-1.38995885848999	-0.720667243003845	-1.38995885848999	-1.84909105300903	-1.38995885848999	-1.43780326843262	-1.09995436668396	0.203409433364868	-1.09995436668396	0.198846817016602
-1.39995884895325	-1.69033885002136	-1.39995884895325	-1.93971753120422	-0.299942016601563	3.68911981582642	-0.299942016601563	3.81162166595459	-1.39995884895325	-0.739542603492737	-1.39995884895325	-0.717917203903198	-1.39995884895325	-1.86096668243408	-1.39995884895325	-1.45242846012115	-1.07495403289795	0.215659618377686	-1.07495403289795	0.209784507751465
-1.40995907783508	-1.68908834457397	-1.40995907783508	-1.9909679889679	-0.289942026138306	3.68161916732788	-0.289942026138306	3.80037069320679	-1.40995907783508	-0.736855030059814	-1.40995907783508	-0.716667175292969	-1.40995907783508	-1.87596678733826	-1.40995907783508	-1.46699118614197	-1.04995369911194	0.227159738540649	-1.04995369911194	0.220472097396851
-1.41995930671692	-1.68908834457397	-1.41995930671692	-2.03721880912781	-0.27994179725647	3.66661787033081	-0.27994179725647	3.77849578857422	-1.41995930671692	-0.73610508441925	-1.41995930671692	-0.716104745864868	-1.41995930671692	-1.88409209251404	-1.41995930671692	-1.47749137878418	-1.02495312690735	0.240034818649292	-1.02495312690735	0.231722354888916
-1.42995929718018	-1.69346332550049	-1.42995929718018	-2.08534479141235	-0.269941568374634	3.64036798477173	-0.269941568374634	3.75474452972412	-1.42995929718018	-0.737105011940002	-1.42995929718018	-0.718292236328125	-1.42995929718018	-1.89159154891968	-1.42995929718018	-1.49155402183533	-0.999952793121338	0.253722667694092	-0.999952793121338	0.244222402572632
-1.43995952606201	-1.69471383094788	-1.43995952606201	-2.13534593582153	-0.259941577911377	3.60599279403687	-0.259941577911377	3.72349500656128	-1.43995952606201	-0.739917635917664	-1.43995952606201	-0.722479820251465	-1.43995952606201	-1.90284132957458	-1.43995952606201	-1.50699186325073	-0.974952459335327	0.270160436630249	-0.974952459335327	0.25816011428833
-1.44995975494385	-1.70471429824829	-1.44995975494385	-2.17722058296204	-0.249941349029541	3.58099222183228	-0.249941349029541	3.68786811828613	-1.44995975494385	-0.745417714118958	-1.44995975494385	-0.729229927062988	-1.44995975494385	-1.90971732139587	-1.44995975494385	-1.52092957496643	-0.949952125549316	0.288660764694214	-0.949952125549316	0.275660514831543
-1.45995998382568	-1.71783924102783	-1.45995998382568	-2.21534609794617	-0.239941120147705	3.55536699295044	-0.239941120147705	3.66786956787109	-1.45995998382568	-0.752792835235596	-1.45995998382568	-0.738105058670044	-1.45995998382568	-1.91659212112427	-1.45995998382568	-1.53905487060547	-0.924951791763306	0.311348438262939	-0.924951791763306	0.295785665512085
-1.46995997428894	-1.72783851623535	-1.46995997428894	-2.24597215652466	-0.229941129684448	3.53786706924438	-0.229941129684448	3.649742603302	-1.46995997428894	-0.763230443000793	-1.46995997428894	-0.749792695045471	-1.46995997428894	-1.92471742630005	-1.46995997428894	-1.55924260616302	-0.899951219558716	0.338161468505859	-0.899951219558716	0.320161104202271
-1.47996020317078	-1.74721479415894	-1.47996020317078	-2.2772228717804	-0.219940900802612	3.53036642074585	-0.219940900802612	3.63474369049072	-1.47996020317078	-0.777105689048767	-1.47996020317078	-0.765542984008789	-1.47996020317078	-1.94596767425537	-1.47996020317078	-1.58349299430847	-0.874950885772705	0.370786905288696	-0.874950885772705	0.346661567687988
-1.48996043205261	-1.76846504211426	-1.48996043205261	-2.30284810066223	-0.209940671920776	3.53411674499512	-0.209940671920776	3.63724231719971	-1.48996043205261	-0.7940434217453	-1.48996043205261	-0.78398072719574	-1.48996043205261	-1.95846796035767	-1.48996043205261	-1.6091183423996
-1.49996042251587	-1.79659008979797	-1.49996042251587	-2.32659816741943	-0.19994068145752	3.55036735534668	-0.19994068145752	3.649742603302	-1.49996042251587	-0.814606189727783	-1.49996042251587	-0.80660605430603	-1.49996042251587	-1.98346853256226	-1.49996042251587	-1.64086890220642
-1.50996065139771	-1.82721614837646	-1.50996065139771	-2.34534859657288	-0.189940452575684	3.57286691665649	-0.189940452575684	3.67786884307861	-1.50996065139771	-0.839044094085693	-1.50996065139771	-0.833793997764587	-1.50996065139771	-2.00534343719482	-1.50996065139771	-1.67518186569214
-1.51996088027954	-1.85909152030945	-1.51996088027954	-2.36784934997559	-0.179940223693848	3.62161874771118	-0.179940223693848	3.71411800384521	-1.51996088027954	-0.866732001304626	-1.51996088027954	-0.863731980323792	-1.51996088027954	-2.03909397125244	-1.51996088027954	-1.72096371650696
-1.5299608707428	-1.89221620559692	-1.5299608707428	-2.38284945487976	-0.169940233230591	3.68161916732788	-0.169940233230591	3.76786947250366	-1.5299608707428	-0.898669958114624	-1.5299608707428	-0.897294998168945	-1.5299608707428	-2.07409381866455	-1.5299608707428	-1.76658987998962
-1.53996109962463	-1.9309675693512	-1.53996109962463	-2.40472435951233	-0.159940004348755	3.76162052154541	-0.159940004348755	3.8341212272644	-1.53996109962463	-0.933858036994934	-1.53996109962463	-0.934858083724976	-1.53996109962463	-2.11284518241882	-1.53996109962463	-1.81409001350403
-1.54996132850647	-1.96784257888794	-1.54996132850647	-2.42534995079041	-0.149939775466919	3.85037183761597	-0.149939775466919	3.91412258148193	-1.54996132850647	-0.971671104431152	-1.54996132850647	-0.974171161651611	-1.54996132850647	-2.15284585952759	-1.54996132850647	-1.86409115791321
-1.55996131896973	-2.00346827507019	-1.55996131896973	-2.44347453117371	-0.139939785003662	3.96912336349487	-0.139939785003662	4.01224851608276	-1.55996131896973	-1.0119217634201	-1.55996131896973	-1.01617181301117	-1.55996131896973	-2.20034599304199	-1.55996131896973	-1.92409157752991
-1.56996154785156	-2.0497190952301	-1.56996154785156	-2.46472597122192	-0.129939556121826	4.09224987030029	-0.129939556121826	4.11725044250488	-1.56996154785156	-1.05410981178284	-1.56996154785156	-1.06004750728607	-1.56996154785156	-2.25409746170044	-1.56996154785156	-1.98221802711487
-1.5799617767334	-2.08971977233887	-1.5799617767334	-2.4853503704071	-0.11993932723999	4.22350168228149	-0.11993932723999	4.23287630081177	-1.5799617767334	-1.09929800033569	-1.5799617767334	-1.10642313957214	-1.5799617767334	-2.31034755706787	-1.5799617767334	-2.04784393310547
-1.58996176719666	-2.13721990585327	-1.58996176719666	-2.51160144805908	-0.109939098358154	4.35725450515747	-0.109939098358154	4.34537887573242	-1.58996176719666	-1.14748632907867	-1.58996176719666	-1.15548646450043	-1.58996176719666	-2.37097382545471	-1.58996176719666	-2.12034463882446
-1.59996199607849	-2.18284606933594	-1.59996199607849	-2.54222631454468	-0.0999391078948975	4.47850465774536	-0.0999391078948975	4.46350574493408	-1.59996199607849	-1.19854962825775	-1.59996199607849	-1.20729970932007	-1.59996199607849	-2.44035005569458	-1.59996199607849	-2.19284653663635
-1.60996222496033	-2.23222136497498	-1.60996222496033	-2.57347702980042	-0.0899391174316406	4.5991325378418	-0.0899391174316406	4.56975698471069	-1.60996222496033	-1.25348794460297	-1.60996222496033	-1.26267552375793	-1.60996222496033	-2.51347661018372	-1.60996222496033	-2.27534770965576
-1.61996221542358	-2.28972315788269	-1.61996221542358	-2.61347770690918	-0.0799388885498047	4.70288515090942	-0.0799388885498047	4.66538429260254	-1.61996221542358	-1.31223881244659	-1.61996221542358	-1.32198905944824	-1.61996221542358	-2.59535193443298	-1.61996221542358	-2.36284852027893
-1.62996244430542	-2.34722375869751	-1.62996244430542	-2.6528537273407	-0.0699386596679688	4.79351043701172	-0.0699386596679688	4.74788427352905	-1.62996244430542	-1.37542724609375	-1.62996244430542	-1.38548994064331	-1.62996244430542	-2.6822292804718	-1.62996244430542	-2.45847582817078
-1.63996267318726	-2.40972399711609	-1.63996267318726	-2.69972920417786	-0.0599384307861328	4.86538648605347	-0.0599384307861328	4.82351064682007	-1.63996267318726	-1.44411587715149	-1.63996267318726	-1.4546160697937	-1.63996267318726	-2.78035521507263	-1.63996267318726	-2.56035208702087
-1.64996266365051	-2.48410105705261	-1.64996266365051	-2.74472951889038	-0.0499382019042969	4.91726160049438	-0.0499382019042969	4.88101243972778	-1.64996266365051	-1.5184919834137	-1.64996266365051	-1.52961719036102	-1.64996266365051	-2.88723230361938	-1.64996266365051	-2.67222881317139
-1.63996267318726	-2.1640956401825	-1.63996267318726	-2.41284966468811	-0.0399379730224609	4.96413707733154	-0.0399379730224609	4.9272632598877	-1.63996267318726	-1.30305123329163	-1.63996267318726	-1.31292629241943	-1.63996267318726	-2.41534948348999	-1.63996267318726	-2.22534656524658
-1.62996244430542	-1.93721771240234	-1.62996244430542	-2.17284560203552	-0.0299382209777832	4.99226331710815	-0.0299382209777832	4.95476245880127	-1.62996244430542	-1.14654874801636	-1.62996244430542	-1.15373635292053	-1.62996244430542	-2.09409475326538	-1.62996244430542	-1.91471695899963
-1.61996221542358	-1.7578399181366	-1.61996221542358	-1.97409272193909	-0.0199379920959473	5.01601457595825	-0.0199379920959473	4.98663902282715	-1.61996221542358	-1.02048432826996	-1.61996221542358	-1.02623450756073	-1.61996221542358	-1.83596611022949	-1.61996221542358	-1.66908860206604
-1.60996222496033	-1.60471200942993	-1.60996222496033	-1.8109655380249	-0.00993776321411133	5.03038883209229	-0.00993776321411133	5.0053882598877	-1.60996222496033	-0.914795279502869	-1.60996222496033	-0.919357776641846	-1.60996222496033	-1.62346243858337	-1.60996222496033	-1.4659595489502
-1.59996199607849	-1.477210521698	-1.59996199607849	-1.6684627532959	6.24656677246094E-05	5.04914045333862	6.24656677246094E-05	5.02913951873779	-1.59996199607849	-0.823543906211853	-1.59996199607849	-0.826731443405151	-1.59996199607849	-1.44220948219299	-1.59996199607849	-1.29470705986023
-1.58996176719666	-1.36095881462097	-1.58996176719666	-1.54033660888672	0.0100626945495605	5.06726503372192	0.0100626945495605	5.05163908004761	-1.58996176719666	-0.74391770362854	-1.58996176719666	-0.746105194091797	-1.58996176719666	-1.2859570980072	-1.58996176719666	-1.14032983779907
-1.5799617767334	-1.26095652580261	-1.5799617767334	-1.4297091960907	0.0200629234313965	5.08414030075073	0.0200629234313965	5.07976531982422	-1.5799617767334	-0.672791600227356	-1.5799617767334	-0.674479126930237	-1.5799617767334	-1.14533066749573	-1.5799617767334	-1.01032853126526
-1.56996154785156	-1.17345571517944	-1.56996154785156	-1.3278329372406	0.0300631523132324	5.11289119720459	0.0300631523132324	5.10976552963257	-1.56996154785156	-0.609415531158447	-1.56996154785156	-0.609915614128113	-1.56996154785156	-1.02282881736755	-1.56996154785156	-0.887826681137085
-1.55996131896973	-1.09345436096191	-1.55996131896973	-1.22908115386963	0.0400629043579102	5.14414072036743	0.0400629043579102	5.14726638793945	-1.55996131896973	-0.551977157592773	-1.55996131896973	-0.551352143287659	-1.55996131896973	-0.910326242446899	-1.55996131896973	-0.779699087142944
-1.54996132850647	-1.02157831192017	-1.54996132850647	-1.14095568656921	0.0500631332397461	5.18601655960083	0.0500631332397461	5.1897668838501	-1.54996132850647	-0.499788880348206	-1.54996132850647	-0.497913837432861	-1.54996132850647	-0.809700489044189	-1.54996132850647	-0.679073333740234
-1.53996109962463	-0.954077243804932	-1.53996109962463	-1.06282949447632	0.060063362121582	5.230393409729	0.060063362121582	5.24039268493652	-1.53996109962463	-0.452225685119629	-1.53996109962463	-0.449100613594055	-1.53996109962463	-0.717198848724365	-1.53996109962463	-0.58907151222229
-1.5299608707428	-0.891575813293457	-1.5299608707428	-0.980952978134155	0.070063591003418	5.27851819992065	0.070063591003418	5.28914213180542	-1.5299608707428	-0.408975005149841	-1.5299608707428	-0.40434992313385	-1.5299608707428	-0.629072189331055	-1.5299608707428	-0.505945682525635
-1.51996088027954	-0.837200880050659	-1.51996088027954	-0.905951261520386	0.0800638198852539	5.33101797103882	0.0800638198852539	5.34789323806763	-1.51996088027954	-0.369974374771118	-1.51996088027954	-0.36428689956665	-1.51996088027954	-0.549695491790771	-1.51996088027954	-0.427193641662598
-1.50996065139771	-0.784075260162354	-1.50996065139771	-0.832200050354004	0.0900640487670898	5.38539409637451	0.0900640487670898	5.40164470672607	-1.50996065139771	-0.334598898887634	-1.50996065139771	-0.327036261558533	-1.50996065139771	-0.480320453643799	-1.50996065139771	-0.359692573547363
-1.49996042251587	-0.738449096679688	-1.49996042251587	-0.767199993133545	0.100063800811768	5.43727159500122	0.100063800811768	5.46039581298828	-1.49996042251587	-0.304410934448242	-1.49996042251587	-0.29516077041626	-1.49996042251587	-0.419068336486816	-1.49996042251587	-0.296566486358643
-1.48996043205261	-0.699698925018311	-1.48996043205261	-0.703448057174683	0.110064029693604	5.4941463470459	0.110064029693604	5.51102161407471	-1.48996043205261	-0.277785539627075	-1.48996043205261	-0.267472863197327	-1.48996043205261	-0.367193222045898	-1.48996043205261	-0.244066715240479
-1.47996020317078	-0.662822723388672	-1.47996020317078	-0.643447637557983	0.120064258575439	5.54039716720581	0.120064258575439	5.57164669036865	-1.47996020317078	-0.255410194396973	-1.47996020317078	-0.243472456932068	-1.47996020317078	-0.315942764282227	-1.47996020317078	-0.190315246582031
-1.46995997428894	-0.637197494506836	-1.46995997428894	-0.587196350097656	0.130064487457275	5.59789896011353	0.130064487457275	5.62102317810059	-1.46995997428894	-0.236159920692444	-1.46995997428894	-0.223909735679626	-1.46995997428894	-0.271565914154053	-1.46995997428894	-0.148846030235291
-1.45995998382568	-0.603446960449219	-1.45995998382568	-0.540320873260498	0.140064716339111	5.65039873123169	0.140064716339111	5.68414926528931	-1.45995998382568	-0.219847083091736	-1.45995998382568	-0.20678448677063	-1.45995998382568	-0.229972243309021	-1.45995998382568	-0.114220499992371
-1.44995975494385	-0.579696893692017	-1.44995975494385	-0.491570234298706	0.150064945220947	5.71665048599243	0.150064945220947	5.74290037155151	-1.44995975494385	-0.205409407615662	-1.44995975494385	-0.192096710205078	-1.44995975494385	-0.197471737861633	-1.44995975494385	-0.08028244972229
-1.43995952606201	-0.557820796966553	-1.43995952606201	-0.451569557189941	0.160064697265625	5.7860255241394	0.160064697265625	5.81852674484253	-1.43995952606201	-0.192284226417542	-1.43995952606201	-0.179096460342407	-1.43995952606201	-0.16447126865387	-1.43995952606201	-0.0515320301055908
-1.42995929718018	-0.535321235656738	-1.42995929718018	-0.421569347381592	0.170064926147461	5.85665225982666	0.170064926147461	5.89227676391602	-1.42995929718018	-0.181284070014954	-1.42995929718018	-0.167908787727356	-1.42995929718018	-0.13403332233429	-1.42995929718018	-0.0242190361022949
-1.41995930671692	-0.514695644378662	-1.41995930671692	-0.388443470001221	0.180065155029297	5.94165325164795	0.180065155029297	5.97040414810181	-1.41995930671692	-0.169908881187439	-1.41995930671692	-0.15665864944458	-1.41995930671692	-0.103720307350159	-1.41995930671692	0.00115633010864258
-1.40995907783508	-0.490319728851318	-1.40995907783508	-0.364067554473877	0.190065383911133	6.02790355682373	0.190065383911133	6.05790615081787	-1.40995907783508	-0.16028368473053	-1.40995907783508	-0.14715850353241	-1.40995907783508	-0.0757824182510376	-1.40995907783508	0.0265316963195801
-1.39995884895325	-0.476570129394531	-1.39995884895325	-0.341036438941956	0.200065612792969	6.12040519714355	0.200065612792969	6.14915609359741	-1.39995884895325	-0.150346040725708	-1.39995884895325	-0.137033343315125	-1.39995884895325	-0.0476570129394531	-1.39995884895325	0.0509068965911865
-1.38995885848999	-0.457193851470947	-1.38995885848999	-0.320598721504211	0.210065841674805	6.20853185653687	0.210065841674805	6.23040676116943	-1.38995885848999	-0.141095876693726	-1.38995885848999	-0.127970695495605	-1.38995885848999	-0.0199065208435059	-1.38995885848999	0.0730323791503906
-1.37995862960815	-0.434694290161133	-1.37995862960815	-0.300973415374756	0.220065593719482	6.28853321075439	0.220065593719482	6.31603479385376	-1.37995862960815	-0.132033228874207	-1.37995862960815	-0.118533134460449	-1.37995862960815	0.00859379768371582	-1.37995862960815	0.0977201461791992
-1.36995840072632	-0.414068698883057	-1.36995840072632	-0.28203558921814	0.230065822601318	6.3585352897644	0.230065822601318	6.38978481292725	-1.36995840072632	-0.121720671653748	-1.36995840072632	-0.109095454216003	-1.36995840072632	0.0372817516326904	-1.36995840072632	0.122658014297485
-1.35995841026306	-0.394412279129028	-1.35995841026306	-0.263035297393799	0.240066051483154	6.42603635787964	0.240066051483154	6.45103693008423	-1.35995841026306	-0.111345529556274	-1.35995841026306	-0.0989702939987183	-1.35995841026306	0.0652823448181152	-1.35995841026306	0.149096012115479
-1.34995818138123	-0.371349453926086	-1.34995818138123	-0.244284987449646	0.25006628036499	6.47978544235229	0.25006628036499	6.51666164398193	-1.34995818138123	-0.0990327596664429	-1.34995818138123	-0.0874075889587402	-1.34995818138123	0.0983452796936035	-1.34995818138123	0.176533937454224
-1.33995795249939	-0.347536563873291	-1.33995795249939	-0.224534749984741	0.260066509246826	6.53666257858276	0.260066509246826	6.57416343688965	-1.33995795249939	-0.0862201452255249	-1.33995795249939	-0.0749698877334595	-1.33995795249939	0.131908178329468	-1.33995795249939	0.207784414291382
-1.32995796203613	-0.320036172866821	-1.32995796203613	-0.203409433364868	0.270066738128662	6.58228874206543	0.270066738128662	6.62666320800781	-1.32995796203613	-0.0712823867797852	-1.32995796203613	-0.0604697465896606	-1.32995796203613	0.169346332550049	-1.32995796203613	0.240972518920898
-1.3199577331543	-0.290035724639893	-1.3199577331543	-0.18109655380249	0.280066967010498	6.64353847503662	0.280066967010498	6.68603897094727	-1.3199577331543	-0.0545946359634399	-1.3199577331543	-0.0445945262908936	-1.3199577331543	0.210346937179565	-1.3199577331543	0.276347875595093
-1.30995750427246	-0.257785201072693	-1.30995750427246	-0.157471179962158	0.290066719055176	6.69791460037231	0.290066719055176	6.73728942871094	-1.30995750427246	-0.0355942249298096	-1.30995750427246	-0.0258440971374512	-1.30995750427246	0.253472566604614	-1.30995750427246	0.316598653793335
-1.2999575138092	-0.223409652709961	-1.2999575138092	-0.132595777511597	0.300066947937012	6.75479173660278	0.300066947937012	6.80791616439819	-1.2999575138092	-0.0139064788818359	-1.2999575138092	-0.00565624237060547	-1.2999575138092	0.300160884857178	-1.2999575138092	0.359349250793457
-1.28995728492737	-0.187409162521362	-1.28995728492737	-0.107845425605774	0.310067176818848	6.82229280471802	0.310067176818848	6.87166690826416	-1.28995728492737	0.00790643692016602	-1.28995728492737	0.0149688720703125	-1.28995728492737	0.348286628723145	-1.28995728492737	0.403412342071533
-1.27995705604553	-0.15247106552124	-1.27995705604553	-0.0822200775146484	0.320067405700684	6.89479351043701	0.320067405700684	6.94416761398315	-1.27995705604553	0.0301566123962402	-1.27995705604553	0.0362193584442139	-1.27995705604553	0.393974781036377	-1.27995705604553	0.446225643157959
-1.26995706558228	-0.117470622062683	-1.26995706558228	-0.0577197074890137	0.33006763458252	6.97854518890381	0.33006763458252	7.03042030334473	-1.26995706558228	0.0517821311950684	-1.26995706558228	0.0572195053100586	-1.26995706558228	0.439350366592407	-1.26995706558228	0.4872887134552
-1.25995683670044	-0.0845950841903687	-1.25995683670044	-0.0345942974090576	0.340067863464355	7.06542015075684	0.340067863464355	7.11729526519775	-1.25995683670044	0.0722823143005371	-1.25995683670044	0.0763449668884277	-1.25995683670044	0.478726148605347	-1.25995683670044	0.524914264678955
-1.2499566078186	-0.0521570444107056	-1.2499566078186	-0.0127813816070557	0.350067615509033	7.16042280197144	0.350067615509033	7.22104787826538	-1.2499566078186	0.090782642364502	-1.2499566078186	0.0939075946807861	-1.2499566078186	0.51478910446167	-1.2499566078186	0.55766487121582
-1.23995661735535	-0.0228440761566162	-1.23995661735535	0.00871896743774414	0.360067844390869	7.27167367935181	0.360067844390869	7.32854843139648	-1.23995661735535	0.107845306396484	-1.23995661735535	0.110470533370972	-1.23995661735535	0.546977043151855	-1.23995661735535	0.586477756500244
-1.22995638847351	0.00428128242492676	-1.22995638847351	0.028531551361084	0.370068073272705	7.38417625427246	0.370068073272705	7.44230031967163	-1.22995638847351	0.123033046722412	-1.22995638847351	0.125345706939697	-1.22995638847351	0.572602510452271	-1.22995638847351	0.611040592193604
-1.21995615959167	0.0296566486358643	-1.21995615959167	0.0464069843292236	0.380068302154541	7.51542806625366	0.380068302154541	7.5773024559021	-1.21995615959167	0.136845827102661	-1.21995615959167	0.138408422470093	-1.21995615959167	0.595790386199951	-1.21995615959167	0.631478309631348
-1.20995593070984	0.0517821311950684	-1.20995593070984	0.0632197856903076	0.390068531036377	7.64042854309082	0.390068531036377	7.70668029785156	-1.20995593070984	0.148845911026001	-1.20995593070984	0.15009593963623	-1.20995593070984	0.615853071212769	-1.20995593070984	0.650103569030762
-1.19995594024658	0.0725948810577393	-1.19995594024658	0.0780949592590332	0.400068759918213	7.77855634689331	0.400068759918213	7.84168243408203	-1.19995594024658	0.159658670425415	-1.19995594024658	0.159783601760864	-1.19995594024658	0.634040832519531	-1.19995594024658	0.665041446685791
-1.18995571136475	0.0904076099395752	-1.18995571136475	0.0921576023101807	0.410068511962891	7.90855884552002	0.410068511962891	7.97480821609497	-1.18995571136475	0.167721271514893	-1.18995571136475	0.169033765792847	-1.18995571136475	0.649416208267212	-1.18995571136475	0.677978992462158
-1.17995548248291	0.106095314025879	-1.17995548248291	0.1047203540802	0.420068740844727	8.02918434143066	0.420068740844727	8.1023120880127	-1.17995548248291	0.17634654045105	-1.17995548248291	0.176596403121948	-1.17995548248291	0.662666320800781	-1.17995548248291	0.690041780471802
-1.16995549201965	0.120283126831055	-1.16995549201965	0.116595506668091	0.430068969726563	8.13418626785278	0.430068969726563	8.21418762207031	-1.16995549201965	0.183096647262573	-1.16995549201965	0.182971477508545	-1.16995549201965	0.674103975296021	-1.16995549201965	0.699104309082031
-1.15995526313782	0.132908344268799	-1.15995526313782	0.127220630645752	0.440069198608398	8.21043729782104	0.440069198608398	8.29856395721436	-1.15995526313782	0.189284086227417	-1.15995526313782	0.189221620559692	-1.15995526313782	0.68372917175293	-1.15995526313782	0.707979679107666
-1.14995503425598	0.144470930099487	-1.14995503425598	0.136783361434937	0.450069427490234	8.25981378555298	0.450069427490234	8.35669040679932	-1.14995503425598	0.195534229278564	-1.14995503425598	0.195159196853638	-1.14995503425598	0.69322943687439	-1.14995503425598	0.717604637145996
-1.13995504379272	0.15484619140625	-1.13995504379272	0.145908355712891	0.46006965637207	8.28918933868408	0.46006965637207	8.38919162750244	-1.13995504379272	0.200534343719482	-1.13995504379272	0.200284242630005	-1.13995504379272	0.703792095184326	-1.13995504379272	0.726229906082153
-1.12995481491089	0.164908647537231	-1.12995481491089	0.154783487319946	0.470069885253906	8.30168962478638	0.470069885253906	8.41044187545776	-1.12995481491089	0.205471992492676	-1.12995481491089	0.205346822738647	-1.12995481491089	0.712792158126831	-1.12995481491089	0.735229969024658
-1.11995458602905	0.173471450805664	-1.11995458602905	0.16265869140625	0.480069637298584	8.30231428146362	0.480069637298584	8.41669082641602	-1.11995458602905	0.210159540176392	-1.11995458602905	0.209471940994263	-1.11995458602905	0.722917318344116	-1.11995458602905	0.742667675018311
-1.1099545955658	0.18109655380249	-1.1099545955658	0.169971227645874	0.49006986618042	8.29731464385986	0.49006986618042	8.42731714248657	-1.1099545955658	0.214972019195557	-1.1099545955658	0.213721990585327	-1.1099545955658	0.729479789733887	-1.1099545955658	0.750792741775513
-1.09995436668396	0.188846588134766	-1.09995436668396	0.176596403121948	0.500070095062256	8.29856395721436	0.500070095062256	8.43169212341309	-1.09995436668396	0.218971967697144	-1.09995436668396	0.218159675598145	-1.09995436668396	0.73860502243042	-1.09995436668396	0.759730339050293
-1.08995413780212	0.19547176361084	-1.08995413780212	0.183408975601196	0.510070323944092	8.30856561660767	0.510070323944092	8.44356536865234	-1.08995413780212	0.223284721374512	-1.08995413780212	0.22172212600708	-1.08995413780212	0.746792554855347	-1.08995413780212	0.767855405807495
-1.07995414733887	0.201784372329712	-1.07995414733887	0.18834662437439	0.520070552825928	8.31918954849243	0.520070552825928	8.45731735229492	-1.07995414733887	0.227159738540649	-1.07995414733887	0.226097106933594	-1.07995414733887	0.754605293273926	-1.07995414733887	0.774730682373047
-1.06995391845703	0.20747184753418	-1.06995391845703	0.19422173500061	0.530070781707764	8.35169076919556	0.530070781707764	8.48294258117676	-1.06995391845703	0.231409788131714	-1.06995391845703	0.229097127914429	-1.06995391845703	0.764542818069458	-1.06995391845703	0.785168170928955
-1.0599536895752	0.21347188949585	-1.0599536895752	0.200034379959106	0.540070533752441	8.38169097900391	0.540070533752441	8.5254430770874	-1.0599536895752	0.235034942626953	-1.0599536895752	0.233409881591797	-1.0599536895752	0.772855520248413	-1.0599536895752	0.79291844367981
-1.04995369911194	0.218659639358521	-1.04995369911194	0.204971790313721	0.550070762634277	8.42981576919556	0.550070762634277	8.57356786727905	-1.04995369911194	0.239097356796265	-1.04995369911194	0.23722243309021	-1.04995369911194	0.782668113708496	-1.04995369911194	0.801918506622314
-1.0399534702301	0.223409652709961	-1.0399534702301	0.209534406661987	0.560070991516113	8.49106788635254	0.560070991516113	8.63419532775879	-1.0399534702301	0.24322247505188	-1.0399534702301	0.241159915924072	-1.0399534702301	0.790043354034424	-1.0399534702301	0.810668706893921
-1.02995324134827	0.228972196578979	-1.02995324134827	0.214972019195557	0.570071220397949	8.55106830596924	0.570071220397949	8.70106935501099	-1.02995324134827	0.247035026550293	-1.02995324134827	0.245347499847412	-1.02995324134827	0.799793481826782	-1.02995324134827	0.821106195449829
-1.01995325088501	0.23303484916687	-1.01995325088501	0.21990966796875	0.580071449279785	8.62919330596924	0.580071449279785	8.77982139587402	-1.01995325088501	0.251722574234009	-1.01995325088501	0.249660015106201	-1.01995325088501	0.809418678283691	-1.01995325088501	0.832231521606445
-1.00995302200317	0.237784862518311	-1.00995302200317	0.225097179412842	0.590071678161621	8.71607065200806	0.590071678161621	8.87419700622559	-1.00995302200317	0.256660223007202	-1.00995302200317	0.253785133361816	-1.00995302200317	0.819106340408325	-1.00995302200317	0.842856645584106
-0.999952793121338	0.242784976959229	-0.999952793121338	0.229972362518311	0.600071430206299	8.81294727325439	0.600071430206299	8.96420001983643	-0.999952793121338	0.261785268783569	-0.999952793121338	0.258285284042358	-0.999952793121338	0.830293893814087	-0.999952793121338	0.854169368743896
-0.989952564239502	0.248285055160522	-0.989952564239502	0.234972238540649	0.610071659088135	8.92169952392578	0.610071659088135	9.07670021057129	-0.989952564239502	0.266910314559937	-0.989952564239502	0.263285160064697	-0.989952564239502	0.842544078826904	-0.989952564239502	0.866419553756714
-0.979952573776245	0.254035234451294	-0.979952573776245	0.239784955978394	0.620071887969971	9.04294967651367	0.620071887969971	9.20857906341553	-0.979952573776245	0.272972822189331	-0.979952573776245	0.269410371780396	-0.979952573776245	0.85323166847229	-0.979952573776245	0.878544569015503
-0.969952344894409	0.260285139083862	-0.969952344894409	0.244659900665283	0.630072116851807	9.17795181274414	0.630072116851807	9.34732913970947	-0.969952344894409	0.278097867965698	-0.969952344894409	0.275097846984863	-0.969952344894409	0.865919589996338	-0.969952344894409	0.892357349395752
-0.959952116012573	0.266472816467285	-0.959952116012573	0.249972581863403	0.640072345733643	9.32607889175415	0.640072345733643	9.49733257293701	-0.959952116012573	0.28497314453125	-0.959952116012573	0.281535625457764	-0.959952116012573	0.879419803619385	-0.959952116012573	0.90573263168335
-0.949952125549316	0.273160457611084	-0.949952125549316	0.255597591400146	0.650072574615479	9.48858261108398	0.650072574615479	9.65420961380005	-0.949952125549316	0.2920982837677	-0.949952125549316	0.287785530090332	-0.949952125549316	0.893419981002808	-0.949952125549316	0.920982837677002
-0.93995189666748	0.279222965240479	-0.93995189666748	0.260410308837891	0.660072326660156	9.65296030044556	0.660072326660156	9.83108758926392	-0.93995189666748	0.29878568649292	-0.93995189666748	0.294785737991333	-0.93995189666748	0.908732652664185	-0.93995189666748	0.936545610427856
-0.929951667785645	0.286098003387451	-0.929951667785645	0.265660285949707	0.670072555541992	9.82358694076538	0.670072555541992	10.0098395347595	-0.929951667785645	0.307473421096802	-0.929951667785645	0.30228590965271	-0.929951667785645	0.923357963562012	-0.929951667785645	0.951795816421509
-0.919951677322388	0.294910669326782	-0.919951677322388	0.271972894668579	0.680072784423828	9.97983932495117	0.680072784423828	10.1673436164856	-0.919951677322388	0.315598487854004	-0.919951677322388	0.310910940170288	-0.919951677322388	0.940483093261719	-0.919951677322388	0.969921112060547
-0.909951448440552	0.303348302841187	-0.909951448440552	0.277972936630249	0.690073013305664	10.1223421096802	0.690073013305664	10.3123450279236	-0.909951448440552	0.324723720550537	-0.909951448440552	0.319661140441895	-0.909951448440552	0.957170963287354	-0.909951448440552	0.989733934402466
-0.899951219558716	0.313410997390747	-0.899951219558716	0.28497314453125	0.7000732421875	10.2435946464539	0.7000732421875	10.4435968399048	-0.899951219558716	0.33397388458252	-0.899951219558716	0.32853627204895	-0.899951219558716	0.97554612159729	-0.899951219558716	1.00898408889771
-0.889951229095459	0.324098587036133	-0.889951229095459	0.292410612106323	0.690073013305664	9.2304539680481	0.690073013305664	9.39733028411865	-0.889951229095459	0.345223903656006	-0.889951229095459	0.338473796844482	-0.889951229095459	0.995858907699585	-0.889951229095459	1.02810955047607
-0.879951000213623	0.335598945617676	-0.879951000213623	0.300160884857178	0.680072784423828	8.49044322967529	0.680072784423828	8.63794565200806	-0.879951000213623	0.356599092483521	-0.879951000213623	0.349786520004272	-0.879951000213623	1.01742172241211	-0.879951000213623	1.05173492431641
-0.869950771331787	0.349411487579346	-0.869950771331787	0.309723377227783	0.670072555541992	7.88543224334717	0.670072555541992	8.01793575286865	-0.869950771331787	0.368599414825439	-0.869950771331787	0.361661672592163	-0.869950771331787	1.03973460197449	-0.869950771331787	1.07567262649536
-0.85995078086853	0.367099285125732	-0.85995078086853	0.319723606109619	0.660072326660156	7.39230155944824	0.660072326660156	7.50730276107788	-0.85995078086853	0.382349491119385	-0.85995078086853	0.375349521636963	-0.85995078086853	1.06317257881165	-0.85995078086853	1.10086059570313
-0.849950551986694	0.386349678039551	-0.849950551986694	0.331973791122437	0.650072574615479	6.96979284286499	0.650072574615479	7.06229448318481
-0.839950323104858	0.410974979400635	-0.839950323104858	0.346599102020264	0.640072345733643	6.60478830337524	0.640072345733643	6.69229030609131
-0.829950332641602	0.439350366592407	-0.829950332641602	0.36316180229187	0.630072116851807	6.29040956497192	0.630072116851807	6.36291027069092
-0.819950103759766	0.473788499832153	-0.819950103759766	0.382599592208862	0.620071887969971	6.00915431976318	0.620071887969971	6.0847806930542
-0.80994987487793	0.51241397857666	-0.80994987487793	0.405225038528442	0.610071659088135	5.77540159225464	0.610071659088135	5.83727598190308
-0.799949884414673	0.555477142333984	-0.799949884414673	0.430350303649902	0.600071430206299	5.56664705276489	0.600071430206299	5.61852216720581
-0.789949655532837	0.598727941513062	-0.789949655532837	0.457225799560547	0.590071678161621	5.37601947784424	0.590071678161621	5.42977094650269
-0.779949426651001	0.642541170120239	-0.779949426651001	0.483538627624512	0.580071449279785	5.20664215087891	0.580071449279785	5.25289297103882
-0.769949197769165	0.682666778564453	-0.769949197769165	0.508664131164551	0.570071220397949	5.04914045333862	0.570071220397949	5.08726596832275
-0.759949207305908	0.720542192459106	-0.759949207305908	0.533414363861084	0.560070991516113	4.90788698196411	0.560070991516113	4.95163917541504
-0.749948978424072	0.756355285644531	-0.749948978424072	0.557102203369141	0.550070762634277	4.77601051330566	0.550070762634277	4.80976104736328
-0.739948749542236	0.792480945587158	-0.739948749542236	0.579102516174316	0.540070533752441	4.65663433074951	0.540070533752441	4.68913316726685
-0.729948759078979	0.828418970108032	-0.729948759078979	0.60247802734375	0.530070781707764	4.54350709915161	0.530070781707764	4.5628809928894
-0.719948530197144	0.866106986999512	-0.719948530197144	0.625040769577026	0.520070552825928	4.42975521087646	0.520070552825928	4.44913148880005
-0.709948301315308	0.905232667922974	-0.709948301315308	0.649228572845459	0.510070323944092	4.32100296020508	0.510070323944092	4.33662891387939
-0.699948310852051	0.944170713424683	-0.699948310852051	0.675416469573975	0.500070095062256	4.21537637710571	0.500070095062256	4.23225164413452
-0.689948081970215	0.985608816146851	-0.689948081970215	0.702041864395142	0.49006986618042	4.11287546157837	0.49006986618042	4.1272497177124
-0.679947853088379	1.0287344455719	-0.679947853088379	0.731417417526245	0.480069637298584	4.01224851608276	0.480069637298584	4.02162313461304
-0.669947862625122	1.0731725692749	-0.669947862625122	0.762355327606201	0.470069885253906	3.90912294387817	0.470069885253906	3.91849756240845
-0.659947633743286	1.12242341041565	-0.659947633743286	0.796168327331543	0.46006965637207	3.80787134170532	0.46006965637207	3.81287097930908
-0.64994740486145	1.17548680305481	-0.64994740486145	0.833231449127197	0.450069427490234	3.70349407196045	0.450069427490234	3.69724273681641
-0.639947414398193	1.23592519760132	-0.639947414398193	0.873107194900513	0.440069198608398	3.60036849975586	0.440069198608398	3.59724283218384
-0.629947185516357	1.3038010597229	-0.629947185516357	0.918107748031616	0.430068969726563	3.48973989486694	0.430068969726563	3.48036527633667
-0.619946956634521	1.38067746162415	-0.619946956634521	0.969483613967896	0.420068740844727	3.37911367416382	0.420068740844727	3.37411403656006
-0.609946966171265	1.4688036441803	-0.609946966171265	1.02798438072205	0.410068511962891	3.27786207199097	0.410068511962891	3.2672381401062
-0.599946737289429	1.5699303150177	-0.599946737289429	1.09623551368713	0.400068759918213	3.1722354888916	0.400068759918213	3.15973520278931
-0.589946508407593	1.692214012146	-0.589946508407593	1.17423677444458	0.390068531036377	3.0647349357605	0.390068531036377	3.05723428726196
-0.579946517944336	1.82284116744995	-0.579946517944336	1.26473808288574	0.380068302154541	2.96785831451416	0.380068302154541	2.95473337173462
-0.5699462890625	1.96909189224243	-0.5699462890625	1.36748957633972	0.370068073272705	2.87598133087158	0.370068073272705	2.86660671234131
-0.559946060180664	2.13034391403198	-0.559946060180664	1.48117899894714	0.360067844390869	2.79285430908203	0.360067844390869	2.77785539627075
-0.549945831298828	2.30409860610962	-0.549945831298828	1.60611820220947	0.350067615509033	2.71097898483276	0.350067615509033	2.6891040802002
-0.539945840835571	2.47847557067871	-0.539945840835571	1.74533843994141	0.340067863464355	2.62847661972046	0.340067863464355	2.61535167694092
-0.529945611953735	2.6472282409668	-0.529945611953735	1.87034130096436	0.33006763458252	2.55535125732422	0.33006763458252	2.54035234451294
-0.519945383071899	2.79285430908203	-0.519945383071899	1.9965934753418	0.320067405700684	2.48409986495972	0.320067405700684	2.46972560882568
-0.509945392608643	2.92410612106323	-0.509945392608643	2.11221933364868	0.310067176818848	2.41847515106201	0.310067176818848	2.40347385406494
-0.499945163726807	3.0172324180603	-0.499945163726807	2.20847129821777	0.300066947937012	2.35409736633301	0.300066947937012	2.33472347259521
-0.489944934844971	3.09723377227783	-0.489944934844971	2.28222131729126	0.290066719055176	2.29097127914429	0.290066719055176	2.27597236633301
-0.479944944381714	3.15223455429077	-0.479944944381714	2.34034776687622	0.280066967010498	2.23284721374512	0.280066967010498	2.21659660339355
-0.469944715499878	3.20536136627197	-0.469944715499878	2.39909887313843	0.270066738128662	2.17097043991089	0.270066738128662	2.1640944480896
-0.459944486618042	3.26973676681519	-0.459944486618042	2.44972467422485	0.260066509246826	2.11596965789795	0.260066509246826	2.10846900939941
-0.449944496154785	3.33286285400391	-0.449944496154785	2.50972509384155	0.25006628036499	2.06159353256226	0.25006628036499	2.04659461975098
-0.439944267272949	3.42473983764648	-0.439944267272949	2.58410215377808	0.240066051483154	2.00971841812134	0.240066051483154	2.00034379959106
-0.429944038391113	3.52849245071411	-0.429944038391113	2.66972780227661	0.230065822601318	1.96284294128418	0.230065822601318	1.9490909576416
-0.419944047927856	3.66349220275879	-0.419944047927856	2.78347969055176	0.220065593719482	1.91596746444702	0.220065593719482	1.89721584320068
-0.409943819046021	3.83787155151367	-0.409943819046021	2.91660785675049	0.210065841674805	1.86471700668335	0.210065841674805	1.85096502304077
-0.399943590164185	4.03662443161011	-0.399943590164185	3.07848453521729	0.200065612792969	1.81471586227417	0.200065612792969	1.80346488952637
-0.389943599700928	4.26725149154663	-0.389943599700928	3.26786279678345	0.190065383911133	1.76721334457397	0.190065383911133	1.7578387260437
-0.379943370819092	4.515380859375	-0.379943370819092	3.46411466598511	0.180065155029297	1.7284631729126	0.180065155029297	1.71471357345581
-0.369943141937256	4.74476099014282	-0.369943141937256	3.66849422454834	0.170064926147461	1.68408870697021	0.170064926147461	1.67783737182617
-0.359943151473999	4.94288682937622	-0.359943151473999	3.84724617004395	0.160064697265625	1.64221286773682	0.160064697265625	1.62846326828003
-0.349942922592163	5.08664131164551	-0.349942922592163	3.99412393569946	0.150064945220947	1.60158634185791	0.150064945220947	1.5959620475769
-0.339942693710327	5.17664194107056	-0.339942693710327	4.09600019454956	0.140064716339111	1.56408548355103	0.140064716339111	1.54908657073975
-0.329942464828491	5.2135181427002	-0.329942464828491	4.15787696838379	0.130064487457275	1.52220964431763	0.130064487457275	1.51783466339111
-0.319942474365234	5.21789312362671	-0.319942474365234	4.1803765296936	0.120064258575439	1.48908615112305	0.120064258575439	1.47658586502075
-0.309942245483398	5.18539190292358	-0.309942245483398	4.18100118637085	0.110064029693604	1.44845962524414	0.110064029693604	1.43908500671387
-0.299942016601563	5.14101505279541	-0.299942016601563	4.16350126266479	0.100063800811768	1.41220808029175	0.100063800811768	1.39783382415771
-0.289942026138306	5.08913993835449	-0.289942026138306	4.13412570953369	0.0900640487670898	1.37658357620239	0.0900640487670898	1.36658430099487
-0.27994179725647	5.02038955688477	-0.27994179725647	4.09349918365479	0.0800638198852539	1.33720874786377	0.0800638198852539	1.33033275604248
-0.269941568374634	4.95538711547852	-0.269941568374634	4.05037403106689	0.070063591003418	1.30158185958862	0.070063591003418	1.29533290863037
-0.259941577911377	4.90226268768311	-0.259941577911377	4.01224851608276	0.060063362121582	1.27345561981201	0.060063362121582	1.26470565795898
-0.249941349029541	4.84601259231567	-0.249941349029541	3.97849798202515	0.0500631332397461	1.23783111572266	0.0500631332397461	1.22658014297485
-0.239941120147705	4.80288505554199	-0.239941120147705	3.94224882125854	0.0400629043579102	1.21033191680908	0.0400629043579102	1.20345592498779
-0.229941129684448	4.77538585662842	-0.229941129684448	3.9247465133667	0.0300631523132324	1.17783069610596	0.0300631523132324	1.16970539093018
-0.219940900802612	4.76038455963135	-0.219940900802612	3.91599655151367	0.0200629234313965	1.15407943725586	0.0200629234313965	1.14720582962036
-0.209940671920776	4.76663589477539	-0.209940671920776	3.92224788665771	0.0100626945495605	1.12658023834229	0.0100626945495605	1.11470460891724
-0.19994068145752	4.78663444519043	-0.19994068145752	3.94162178039551	6.24656677246094E-05	1.10032796859741	6.24656677246094E-05	1.08783006668091
-0.189940452575684	4.81351137161255	-0.189940452575684	3.97037267684937	-0.00993776321411133	1.07657909393311	-0.00993776321411133	1.06907844543457
-0.179940223693848	4.87038612365723	-0.179940223693848	4.01724815368652	-0.0199379920959473	1.04595422744751	-0.0199379920959473	1.04470252990723
-0.169940233230591	4.9441385269165	-0.169940233230591	4.07662391662598	-0.0299382209777832	1.02095365524292	-0.0299382209777832	1.01970195770264
-0.159940004348755	5.03351449966431	-0.159940004348755	4.15287494659424	-0.0399379730224609	0.997202396392822	-0.0399379730224609	0.995328426361084
-0.149939775466919	5.14664173126221	-0.149939775466919	4.24787759780884	-0.0499382019042969	0.976576805114746	-0.0499382019042969	0.976576805114746
-0.139939785003662	5.27476787567139	-0.139939785003662	4.35287952423096	-0.0599384307861328	0.95095157623291	-0.0599384307861328	0.950326919555664
-0.129939556121826	5.41101932525635	-0.129939556121826	4.4735050201416	-0.0699386596679688	0.93095064163208	-0.0699386596679688	0.932202339172363
-0.11993932723999	5.55977344512939	-0.11993932723999	4.59725856781006	-0.0799388885498047	0.907201766967773	-0.0799388885498047	0.908451080322266
-0.109939098358154	5.69852352142334	-0.109939098358154	4.72538471221924	-0.0899391174316406	0.884699821472168	-0.0899391174316406	0.885326862335205
-0.0999391078948975	5.82852602005005	-0.0999391078948975	4.84726190567017	-0.0999391078948975	0.864076614379883	-0.0999391078948975	0.865325927734375
-0.0899391174316406	5.95227956771851	-0.0899391174316406	4.96476411819458	-0.109939098358154	0.837199687957764	-0.109939098358154	0.840325355529785
-0.0799388885498047	6.04603052139282	-0.0799388885498047	5.0585150718689	-0.11993932723999	0.820324420928955	-0.11993932723999	0.818450450897217
-0.0699386596679688	6.12728118896484	-0.0699386596679688	5.14351606369019	-0.129939556121826	0.801575183868408	-0.129939556121826	0.800323486328125
-0.0599384307861328	6.18290662765503	-0.0599384307861328	5.21164178848267	-0.139939785003662	0.777199268341064	-0.139939785003662	0.779073238372803
-0.0499382019042969	6.21853351593018	-0.0499382019042969	5.26539325714111	-0.149939775466919	0.763449668884277	-0.149939775466919	0.761573314666748
-0.0399379730224609	6.24415874481201	-0.0399379730224609	5.30351877212524	-0.159940004348755	0.742824077606201	-0.159940004348755	0.745322704315186
-0.0299382209777832	6.25603199005127	-0.0299382209777832	5.33289432525635	-0.169940233230591	0.724072456359863	-0.169940233230591	0.729074478149414
-0.0199379920959473	6.26290798187256	-0.0199379920959473	5.35727024078369	-0.179940223693848	0.708448886871338	-0.179940223693848	0.709073543548584
-0.00993776321411133	6.26290798187256	-0.00993776321411133	5.3741455078125	-0.189940452575684	0.688447952270508	-0.189940452575684	0.694072246551514
6.24656677246094E-05	6.26603364944458	6.24656677246094E-05	5.39039373397827	-0.19994068145752	0.672197341918945	-0.19994068145752	0.673446655273438
0.0100626945495605	6.27540826797485	0.0100626945495605	5.40414571762085	-0.209940671920776	0.655322074890137	-0.209940671920776	0.655946731567383
0.0200629234313965	6.2872838973999	0.0200629234313965	5.43352127075195	-0.219940900802612	0.634696483612061	-0.219940900802612	0.63657283782959
0.0300631523132324	6.3066577911377	0.0300631523132324	5.45852184295654	-0.229941129684448	0.615322589874268	-0.229941129684448	0.619697570800781
0.0400629043579102	6.33291006088257	0.0400629043579102	5.49477100372314	-0.239941120147705	0.599696636199951	-0.239941120147705	0.600945949554443
0.0500631332397461	6.36478424072266	0.0500631332397461	5.53414583206177	-0.249941349029541	0.573446750640869	-0.249941349029541	0.577821731567383
0.060063362121582	6.40228509902954	0.060063362121582	5.57977199554443	-0.259941577911377	0.555946826934814	-0.259941577911377	0.558445453643799
0.070063591003418	6.44041061401367	0.070063591003418	5.63039779663086	-0.269941568374634	0.534069538116455	-0.269941568374634	0.527820587158203
0.0800638198852539	6.48291110992432	0.0800638198852539	5.68102359771729	-0.27994179725647	0.502195358276367	-0.27994179725647	0.500319004058838
0.0900640487670898	6.52666330337524	0.0900640487670898	5.73164939880371	-0.289942026138306	0.477819442749023	-0.289942026138306	0.476570129394531
0.100063800811768	6.57103776931763	0.100063800811768	5.78165054321289	-0.299942016601563	0.447194576263428	-0.299942016601563	0.444068908691406
0.110064029693604	6.61791324615479	0.110064029693604	5.83415269851685	-0.309942245483398	0.413444042205811	-0.309942245483398	0.409693717956543
0.120064258575439	6.6641640663147	0.120064258575439	5.88352680206299	-0.319942474365234	0.377192497253418	-0.319942474365234	0.374693870544434
0.130064487457275	6.71416521072388	0.130064487457275	5.93852758407593	-0.329942464828491	0.342192649841309	-0.329942464828491	0.332193374633789
0.140064716339111	6.77103996276855	0.140064716339111	5.99102973937988	-0.339942693710327	0.302190780639648	-0.339942693710327	0.294535636901855
0.150064945220947	6.83666706085205	0.150064945220947	6.05602979660034	-0.349942922592163	0.258785247802734	-0.349942922592163	0.253597497940063
0.160064697265625	6.90791845321655	0.160064697265625	6.12853050231934	-0.359943151473999	0.217972040176392	-0.359943151473999	0.212159395217896
0.170064926147461	6.98729515075684	0.170064926147461	6.21415853500366	-0.369943141937256	0.177284002304077	-0.369943141937256	0.171783924102783
0.180065155029297	7.06792116165161	0.180065155029297	6.29103422164917	-0.379943370819092	0.138595819473267	-0.379943370819092	0.132845878601074
0.190065383911133	7.15542078018188	0.190065383911133	6.38103485107422	-0.389943599700928	0.102845191955566	-0.389943599700928	0.0969076156616211
0.200065612792969	7.2310471534729	0.200065612792969	6.46541118621826	-0.399943590164185	0.0702197551727295	-0.399943590164185	0.0629696846008301
0.210065841674805	7.31167316436768	0.210065841674805	6.5441632270813	-0.409943819046021	0.0390317440032959	-0.409943819046021	0.0322191715240479
0.220065593719482	7.3747992515564	0.220065593719482	6.61041259765625	-0.419944047927856	0.0119063854217529	-0.419944047927856	0.00428128242492676
0.230065822601318	7.42980003356934	0.230065822601318	6.67916536331177	-0.429944038391113	-0.0132815837860107	-0.429944038391113	-0.0205941200256348
0.240066051483154	7.47980117797852	0.240066051483154	6.73354148864746	-0.439944267272949	-0.0351567268371582	-0.439944267272949	-0.0430943965911865
0.25006628036499	7.52292633056641	0.25006628036499	6.78729057312012	-0.449944496154785	-0.0559695959091187	-0.449944496154785	-0.0645947456359863
0.260066509246826	7.56605386734009	0.260066509246826	6.83416604995728	-0.459944486618042	-0.0747823715209961	-0.459944486618042	-0.0837200880050659
0.270066738128662	7.6066780090332	0.270066738128662	6.88354253768921	-0.469944715499878	-0.0925326347351074	-0.469944715499878	-0.101282835006714
0.280066967010498	7.65292882919312	0.280066967010498	6.94291830062866	-0.479944944381714	-0.108845472335815	-0.479944944381714	-0.118533134460449
0.290066719055176	7.71355628967285	0.290066719055176	6.99666976928711	-0.489944934844971	-0.124845623970032	-0.489944934844971	-0.133908271789551
0.300066947937012	7.77043104171753	0.300066947937012	7.06292152404785	-0.499945163726807	-0.139408349990845	-0.499945163726807	-0.148721098899841
0.310067176818848	7.83543109893799	0.310067176818848	7.12792158126831	-0.509945392608643	-0.152908563613892	-0.509945392608643	-0.162221193313599
0.320067405700684	7.90480852127075	0.320067405700684	7.20417261123657	-0.519945383071899	-0.165471315383911	-0.519945383071899	-0.174658894538879
0.33006763458252	7.97418355941772	0.33006763458252	7.28604793548584	-0.529945611953735	-0.177408933639526	-0.529945611953735	-0.186284065246582
0.340067863464355	8.06168556213379	0.340067863464355	7.37292528152466	-0.539945840835571	-0.187909126281738	-0.539945840835571	-0.196971774101257
0.350067615509033	8.15168619155884	0.350067615509033	7.46542692184448	-0.549945831298828	-0.197784304618835	-0.549945831298828	-0.206909418106079
0.360067844390869	8.24856281280518	0.360067844390869	7.5704288482666	-0.559946060180664	-0.206846952438354	-0.559946060180664	-0.21640956401825
0.370068073272705	8.35481405258179	0.370068073272705	7.67730474472046	-0.5699462890625	-0.215847015380859	-0.5699462890625	-0.224347233772278
0.380068302154541	8.4654426574707	0.380068302154541	7.79355764389038	-0.579946517944336	-0.223347187042236	-0.579946517944336	-0.231847286224365
0.390068531036377	8.57919454574585	0.390068531036377	7.91980743408203	-0.589946508407593	-0.229909777641296	-0.589946508407593	-0.239284873008728
0.400068759918213	8.692946434021	0.400068759918213	8.04356098175049	-0.599946737289429	-0.236534833908081	-0.599946737289429	-0.245784997940063
0.410068511962891	8.79732131958008	0.410068511962891	8.15856218338013	-0.609946966171265	-0.242534995079041	-0.609946966171265	-0.251910090446472
0.420068740844727	8.88544797897339	0.420068740844727	8.25668811798096	-0.619946956634521	-0.248597621917725	-0.619946956634521	-0.257160186767578
0.430068969726563	8.94732475280762	0.430068969726563	8.33606481552124	-0.629947185516357	-0.253910183906555	-0.629947185516357	-0.262847781181335
0.440069198608398	8.98045063018799	0.440069198608398	8.38106632232666	-0.639947414398193	-0.259660243988037	-0.639947414398193	-0.268410325050354
0.450069427490234	8.99482488632202	0.450069427490234	8.40919017791748	-0.64994740486145	-0.265160322189331	-0.64994740486145	-0.274160504341125
0.46006965637207	8.9973258972168	0.46006965637207	8.41919183731079	-0.659947633743286	-0.269972920417786	-0.659947633743286	-0.278972983360291
0.470069885253906	8.98419857025146	0.470069885253906	8.42106580734253	-0.669947862625122	-0.275285482406616	-0.669947862625122	-0.284223079681396
0.480069637298584	8.97232532501221	0.480069637298584	8.41169118881226	-0.679947853088379	-0.280473113059998	-0.679947853088379	-0.289035677909851
0.49006986618042	8.95920038223267	0.49006986618042	8.40981483459473	-0.689948081970215	-0.286098122596741	-0.689948081970215	-0.294910788536072
0.500070095062256	8.9623236656189	0.500070095062256	8.40981483459473	-0.699948310852051	-0.291598200798035	-0.699948310852051	-0.300598382949829
0.510070323944092	8.97544860839844	0.510070323944092	8.42106580734253	-0.709948301315308	-0.297160863876343	-0.709948301315308	-0.306035995483398
0.520070552825928	8.99795055389404	0.520070552825928	8.44669103622437	-0.719948530197144	-0.303160905838013	-0.719948530197144	-0.311598539352417
0.530070781707764	9.03295040130615	0.530070781707764	8.48044157028198	-0.729948759078979	-0.30941104888916	-0.729948759078979	-0.317473649978638
0.540070533752441	9.07607555389404	0.540070533752441	8.52356672286987	-0.739948749542236	-0.315036058425903	-0.739948749542236	-0.323036193847656
0.550070762634277	9.12482738494873	0.550070762634277	8.56919288635254	-0.749948978424072	-0.321786165237427	-0.749948978424072	-0.329411268234253
0.560070991516113	9.17795181274414	0.560070991516113	8.63606929779053	-0.759949207305908	-0.327848792076111	-0.759949207305908	-0.335723876953125
0.570071220397949	9.24607992172241	0.570071220397949	8.69606971740723	-0.769949197769165	-0.334348917007446	-0.769949197769165	-0.341786503791809
0.580071449279785	9.32045459747314	0.580071449279785	8.77794742584229	-0.779949426651001	-0.340224027633667	-0.779949426651001	-0.347974061965942
0.590071678161621	9.40608024597168	0.590071678161621	8.85982275009155	-0.789949655532837	-0.347161531448364	-0.789949655532837	-0.35353672504425
0.600071430206299	9.50483322143555	0.600071430206299	8.95857334136963	-0.799949884414673	-0.352349162101746	-0.799949884414673	-0.359661817550659
0.610071659088135	9.61421012878418	0.610071659088135	9.0629506111145	-0.80994987487793	-0.358286738395691	-0.80994987487793	-0.365286827087402
0.620071887969971	9.73858594894409	0.620071887969971	9.19857740402222	-0.819950103759766	-0.364661812782288	-0.819950103759766	-0.37028694152832
0.630072116851807	9.8992133140564	0.630072116851807	9.33857917785645	-0.829950332641602	-0.369536876678467	-0.829950332641602	-0.375411987304688
0.640072345733643	10.0623416900635	0.640072345733643	9.50858354568481	-0.839950323104858	-0.375036954879761	-0.839950323104858	-0.380287051200867
0.650072574615479	10.2323436737061	0.650072574615479	9.68045949935913	-0.849950551986694	-0.38047456741333	-0.849950551986694	-0.385349631309509
0.660072326660156	10.4054713249207	0.660072326660156	9.84983682632446	-0.85995078086853	-0.385349631309509	-0.85995078086853	-0.390599727630615
0.670072555541992	10.569224357605	0.670072555541992	10.0210905075073	-0.869950771331787	-0.390787243843079	-0.869950771331787	-0.395287275314331
0.680072784423828	10.7154750823975	0.680072784423828	10.1785922050476	-0.879951000213623	-0.396349787712097	-0.879951000213623	-0.4007248878479
0.690073013305664	10.8317279815674	0.690073013305664	10.3142189979553	-0.889951229095459	-0.402224898338318	-0.889951229095459	-0.405537486076355
0.7000732421875	10.9523558616638	0.7000732421875	10.4285979270935	-0.899951219558716	-0.407474994659424	-0.899951219558716	-0.410787582397461
0.690073013305664	9.90796327590942	0.690073013305664	9.4035816192627	-0.909951448440552	-0.413912653923035	-0.909951448440552	-0.416412591934204
0.680072784423828	9.13295269012451	0.680072784423828	8.64919424057007	-0.919951677322388	-0.420350193977356	-0.919951677322388	-0.421975255012512
0.670072555541992	8.51231813430786	0.670072555541992	8.03481101989746	-0.929951667785645	-0.426975250244141	-0.929951667785645	-0.428100347518921
0.660072326660156	7.98356056213379	0.660072326660156	7.52417802810669	-0.93995189666748	-0.43478786945343	-0.93995189666748	-0.43535041809082
0.650072574615479	7.5298023223877	0.650072574615479	7.08542108535767	-0.949952125549316	-0.442913055419922	-0.949952125549316	-0.442538022994995
0.640072345733643	7.13729619979858	0.640072345733643	6.70854091644287	-0.959952116012573	-0.451725721359253	-0.959952116012573	-0.450600624084473
0.630072116851807	6.80354118347168	0.630072116851807	6.38416051864624	-0.969952344894409	-0.461475849151611	-0.969952344894409	-0.459850788116455
0.620071887969971	6.50728702545166	0.620071887969971	6.09853029251099	-0.979952573776245	-0.472413539886475	-0.979952573776245	-0.469350934028625
0.610071659088135	6.25228404998779	0.610071659088135	5.8516526222229	-0.989952564239502	-0.483538627624512	-0.989952564239502	-0.479976058006287
0.600071430206299	6.031653881073	0.600071430206299	5.64102411270142	-0.999952793121338	-0.494913816452026	-0.999952793121338	-0.490351319313049
0.590071678161621	5.83415269851685	0.590071678161621	5.44977188110352	-1.00995302200317	-0.507101535797119	-1.00995302200317	-0.501413941383362
0.580071449279785	5.65164804458618	0.580071449279785	5.28164386749268	-1.01995325088501	-0.518914222717285	-1.01995325088501	-0.512289047241211
0.570071220397949	5.49727201461792	0.570071220397949	5.12351512908936	-1.02995324134827	-0.530914425849915	-1.02995324134827	-0.523601770401001
0.560070991516113	5.34852027893066	0.560070991516113	4.98351335525513	-1.0399534702301	-0.542727112770081	-1.0399534702301	-0.533976912498474
0.550070762634277	5.21164178848267	0.550070762634277	4.85976219177246	-1.04995369911194	-0.553227186203003	-1.04995369911194	-0.543914556503296
0.540070533752441	5.09226560592651	0.540070533752441	4.73913431167603	-1.0599536895752	-0.564602375030518	-1.0599536895752	-0.553852200508118
0.530070781707764	4.96913909912109	0.530070781707764	4.62038278579712	-1.06995391845703	-0.575477600097656	-1.06995391845703	-0.564164876937866
0.520070552825928	4.8616361618042	0.520070552825928	4.51413154602051	-1.07995414733887	-0.587415218353271	-1.07995414733887	-0.575915098190308
0.510070323944092	4.76100921630859	0.510070323944092	4.41663026809692	-1.08995413780212	-0.600540399551392	-1.08995413780212	-0.587602734565735
0.500070095062256	4.6591329574585	0.500070095062256	4.32162761688232	-1.09995436668396	-0.614728212356567	-1.09995436668396	-0.599790453910828
0.49006986618042	4.56475734710693	0.49006986618042	4.21912670135498	-1.1099545955658	-0.629915952682495	-1.1099545955658	-0.614103198051453
0.480069637298584	4.4666314125061	0.480069637298584	4.12975072860718	-1.11995458602905	-0.647228717803955	-1.11995458602905	-0.630228400230408
0.470069885253906	4.372878074646	0.470069885253906	4.03474807739258	-1.12995481491089	-0.66572892665863	-1.12995481491089	-0.647791147232056
0.46006965637207	4.28037881851196	0.46006965637207	3.93912315368652	-1.13995504379272	-0.68666672706604	-1.13995504379272	-0.66697895526886
0.450069427490234	4.18100118637085	0.450069427490234	3.84412050247192	-1.14995503425598	-0.709854602813721	-1.14995503425598	-0.688541769981384
0.440069198608398	4.08412456512451	0.440069198608398	3.74849557876587	-1.15995526313782	-0.734917521476746	-1.15995526313782	-0.712479710578918
0.430068969726563	3.98349761962891	0.430068969726563	3.64661693572998	-1.16995549201965	-0.763480424880981	-1.16995549201965	-0.738667607307434
0.420068740844727	3.88037204742432	0.420068740844727	3.53849172592163	-1.17995548248291	-0.795168399810791	-1.17995548248291	-0.768730521202087
0.410068511962891	3.78224611282349	0.410068511962891	3.43786478042603	-1.18995571136475	-0.830356478691101	-1.18995571136475	-0.802106022834778
0.400068759918213	3.67599248886108	0.400068759918213	3.34161281585693	-1.19995594024658	-0.870107054710388	-1.19995594024658	-0.839794158935547
0.390068531036377	3.57474088668823	0.390068531036377	3.24286222457886	-1.20995593070984	-0.914795279502869	-1.20995593070984	-0.883169770240784
0.380068302154541	3.4822416305542	0.380068302154541	3.14098596572876	-1.21995615959167	-0.964671015739441	-1.21995615959167	-0.930795550346375
0.370068073272705	3.38286399841309	0.370068073272705	3.05535793304443	-1.22995638847351	-1.01979684829712	-1.22995638847351	-0.984546303749084
0.360067844390869	3.2978630065918	0.360067844390869	2.96473264694214	-1.23995661735535	-1.08123528957367	-1.23995661735535	-1.04323470592499
0.350067615509033	3.21286201477051	0.350067615509033	2.88723230361938	-1.2499566078186	-1.1475487947464	-1.2499566078186	-1.10811066627502
0.340067863464355	3.13161134719849	0.340067863464355	2.80472993850708	-1.25995683670044	-1.21873736381531	-1.25995683670044	-1.17711186408997
0.33006763458252	3.0534839630127	0.33006763458252	2.72910356521606	-1.26995706558228	-1.29267597198486	-1.26995706558228	-1.24873781204224
0.320067405700684	2.97410726547241	0.320067405700684	2.65722751617432	-1.27995705604553	-1.3677396774292	-1.27995705604553	-1.32236397266388
0.310067176818848	2.90660619735718	0.310067176818848	2.5872278213501	-1.28995728492737	-1.44167828559875	-1.28995728492737	-1.39480257034302
0.300066947937012	2.83723115921021	0.300066947937012	2.52285003662109	-1.2999575138092	-1.51217937469482	-1.2999575138092	-1.46380364894867
0.290066719055176	2.77035474777222	0.290066719055176	2.45909929275513	-1.30995750427246	-1.5771803855896	-1.30995750427246	-1.52886724472046
0.280066967010498	2.70535469055176	0.280066967010498	2.39847421646118	-1.3199577331543	-1.63718128204346	-1.3199577331543	-1.587930560112
0.270066738128662	2.63847827911377	0.270066738128662	2.34159708023071	-1.32995796203613	-1.69174468517303	-1.32995796203613	-1.64293146133423
0.260066509246826	2.57597684860229	0.260066509246826	2.28472232818604	-1.33995795249939	-1.74658894538879	-1.33995795249939	-1.69449472427368
0.25006628036499	2.51222610473633	0.25006628036499	2.2297215461731	-1.34995818138123	-1.79283976554871	-1.34995818138123	-1.74658894538879
0.240066051483154	2.45534896850586	0.240066051483154	2.17097043991089	-1.35995841026306	-1.84596538543701	-1.35995841026306	-1.79721474647522
0.230065822601318	2.39597320556641	0.230065822601318	2.11909532546997	-1.36995840072632	-1.90221667289734	-1.36995840072632	-1.85846567153931
0.220065593719482	2.342848777771	0.220065593719482	2.0678448677063	-1.37995862960815	-1.95784211158752	-1.37995862960815	-1.91471695899963
0.210065841674805	2.28597164154053	0.210065841674805	2.01534271240234	-1.38995885848999	-2.02409386634827	-1.38995885848999	-1.98284268379211
0.200065612792969	2.23472118377686	0.200065612792969	1.96909189224243	-1.39995884895325	-2.09096908569336	-1.39995884895325	-2.05221891403198
0.190065383911133	2.18096971511841	0.190065383911133	1.92096710205078	-1.40995907783508	-2.15472102165222	-1.40995907783508	-2.12471961975098
0.180065155029297	2.12971925735474	0.180065155029297	1.87346696853638	-1.41995930671692	-2.22097158432007	-1.41995930671692	-2.19097137451172
0.170064926147461	2.08284378051758	0.170064926147461	1.82971477508545	-1.42995929718018	-2.28097200393677	-1.42995929718018	-2.24847197532654
0.160064697265625	2.03346729278564	0.160064697265625	1.78534030914307	-1.43995952606201	-2.32722282409668	-1.43995952606201	-2.29909777641296
0.150064945220947	1.98784351348877	0.150064945220947	1.74221515655518	-1.44995975494385	-2.36784934997559	-1.44995975494385	-2.34347343444824
0.140064716339111	1.94409132003784	0.140064716339111	1.70221328735352	-1.45995998382568	-2.4015998840332	-1.45995998382568	-2.3722243309021
0.130064487457275	1.90284252166748	0.130064487457275	1.66221380233765	-1.46995997428894	-2.42972493171692	-1.46995997428894	-2.39409923553467
0.120064258575439	1.85909032821655	0.120064258575439	1.62408828735352	-1.47996020317078	-2.44785070419312	-1.47996020317078	-2.41347432136536
0.110064029693604	1.81846618652344	0.110064029693604	1.58096075057983	-1.48996043205261	-2.46097564697266	-1.48996043205261	-2.42784976959229
0.100063800811768	1.77408933639526	0.100063800811768	1.54408693313599	-1.49996042251587	-2.47660040855408	-1.49996042251587	-2.43659973144531
0.0900640487670898	1.73033952713013	0.0900640487670898	1.50408506393433	-1.50996065139771	-2.49035120010376	-1.50996065139771	-2.44097471237183
0.0800638198852539	1.692214012146	0.0800638198852539	1.46908521652222	-1.51996088027954	-2.4978506565094	-1.51996088027954	-2.45285034179688
0.070063591003418	1.6503381729126	0.070063591003418	1.43283367156982	-1.5299608707428	-2.50972628593445	-1.5299608707428	-2.4616003036499
0.060063362121582	1.61283731460571	0.060063362121582	1.39845848083496	-1.53996109962463	-2.52035140991211	-1.53996109962463	-2.47472524642944
0.0500631332397461	1.57658576965332	0.0500631332397461	1.36095762252808	-1.54996132850647	-2.53785133361816	-1.54996132850647	-2.48035073280334
0.0400629043579102	1.54096126556396	0.0400629043579102	1.32970809936523	-1.55996131896973	-2.54910111427307	-1.55996131896973	-2.49347567558289
0.0300631523132324	1.50221109390259	0.0300631523132324	1.30095720291138	-1.56996154785156	-2.56035208702087	-1.56996154785156	-2.5091016292572
0.0200629234313965	1.47283554077148	0.0200629234313965	1.26783132553101	-1.5799617767334	-2.57785201072693	-1.5799617767334	-2.52597689628601
0.0100626945495605	1.43846035003662	0.0100626945495605	1.24220609664917	-1.58996176719666	-2.59722709655762	-1.58996176719666	-2.54222631454468
6.24656677246094E-05	1.40408277511597	6.24656677246094E-05	1.20970487594604	-1.59996199607849	-2.62097835540771	-1.59996199607849	-2.56410241127014
-0.00993776321411133	1.37595891952515	-0.00993776321411133	1.18782997131348	-1.60996222496033	-2.65160322189331	-1.60996222496033	-2.59035229682922
-0.0199379920959473	1.34720802307129	-0.0199379920959473	1.15533113479614	-1.61996221542358	-2.67722845077515	-1.61996221542358	-2.62535333633423
-0.0299382209777832	1.31658315658569	-0.0299382209777832	1.13470554351807	-1.62996244430542	-2.7128541469574	-1.62996244430542	-2.65410304069519
-0.0399379730224609	1.28595590591431	-0.0399379730224609	1.10532999038696	-1.63996267318726	-2.75160431861877	-1.63996267318726	-2.69347906112671
-0.0499382019042969	1.25220537185669	-0.0499382019042969	1.08157873153687	-1.64996266365051	-2.79597997665405	-1.64996266365051	-2.74097919464111
-0.0599384307861328	1.22408151626587	-0.0599384307861328	1.05595350265503	-1.63996267318726	-2.45660066604614	-1.63996267318726	-2.40722417831421
-0.0699386596679688	1.1965799331665	-0.0699386596679688	1.03407859802246	-1.62996244430542	-2.21034646034241	-1.62996244430542	-2.16659545898438
-0.0799388885498047	1.16845607757568	-0.0799388885498047	1.00845336914063	-1.61996221542358	-2.01346874237061	-1.61996221542358	-1.97346806526184
-0.0899391174316406	1.13908052444458	-0.0899391174316406	0.983452796936035	-1.60996222496033	-1.8472158908844	-1.60996222496033	-1.81409001350403
-0.0999391078948975	1.11407995223999	-0.0999391078948975	0.959701538085938	-1.59996199607849	-1.70096397399902	-1.59996199607849	-1.67283773422241
-0.109939098358154	1.08470439910889	-0.109939098358154	0.937201976776123	-1.58996176719666	-1.57596230506897	-1.58996176719666	-1.54596090316772
-0.11993932723999	1.05907917022705	-0.11993932723999	0.914702415466309	-1.5799617767334	-1.45971059799194	-1.5799617767334	-1.4353346824646
-0.129939556121826	1.0359525680542	-0.129939556121826	0.895326137542725	-1.56996154785156	-1.35908365249634	-1.56996154785156	-1.33033275604248
-0.139939785003662	1.01282835006714	-0.139939785003662	0.877201557159424	-1.55996131896973	-1.26158237457275	-1.55996131896973	-1.23595714569092
-0.149939775466919	0.990326404571533	-0.149939775466919	0.855324268341064	-1.54996132850647	-1.17595553398132	-1.54996132850647	-1.15033030509949
-0.159940004348755	0.966577529907227	-0.159940004348755	0.83782434463501	-1.53996109962463	-1.09095454216003	-1.53996109962463	-1.06907844543457
-0.169940233230591	0.95095157623291	-0.169940233230591	0.818450450897217	-1.5299608707428	-1.01345300674438	-1.5299608707428	-0.987203121185303
-0.179940223693848	0.929076671600342	-0.179940223693848	0.799698829650879	-1.51996088027954	-0.934702157974243	-1.51996088027954	-0.915327072143555
-0.189940452575684	0.909700393676758	-0.189940452575684	0.784075260162354	-1.50996065139771	-0.864075422286987	-1.50996065139771	-0.844075679779053
-0.19994068145752	0.889074802398682	-0.19994068145752	0.765948295593262	-1.49996042251587	-0.790324211120605	-1.49996042251587	-0.778449773788452
-0.209940671920776	0.867824554443359	-0.209940671920776	0.749073028564453	-1.48996043205261	-0.720323324203491	-1.48996043205261	-0.706573724746704
-0.219940900802612	0.85282564163208	-0.219940900802612	0.72969913482666	-1.47996020317078	-0.659072399139404	-1.47996020317078	-0.648447275161743
-0.229941129684448	0.830950736999512	-0.229941129684448	0.707197189331055	-1.46995997428894	-0.598447322845459	-1.46995997428894	-0.588446855545044
-0.239941120147705	0.807199478149414	-0.239941120147705	0.688447952270508	-1.45995998382568	-0.542196035385132	-1.45995998382568	-0.532195568084717
-0.249941349029541	0.78782320022583	-0.249941349029541	0.669698715209961	-1.44995975494385	-0.490319728851318	-1.44995975494385	-0.475320816040039
-0.259941577911377	0.763449668884277	-0.259941577911377	0.646572113037109	-1.43995952606201	-0.442194938659668	-1.43995952606201	-0.425319671630859
-0.269941568374634	0.739073753356934	-0.269941568374634	0.620946884155273	-1.42995929718018	-0.39844274520874	-1.42995929718018	-0.384693145751953
-0.27994179725647	0.708448886871338	-0.27994179725647	0.597820281982422	-1.41995930671692	-0.359067916870117	-1.41995930671692	-0.343441963195801
-0.289942026138306	0.680947303771973	-0.289942026138306	0.570321083068848	-1.40995907783508	-0.33031702041626	-1.40995907783508	-0.312817096710205
-0.299942016601563	0.645947456359863	-0.299942016601563	0.535945892333984	-1.39995884895325	-0.300723314285278	-1.39995884895325	-0.280598044395447
-0.309942245483398	0.612821578979492	-0.309942245483398	0.503444671630859	-1.38995885848999	-0.275722980499268	-1.38995885848999	-0.254785180091858
-0.319942474365234	0.570945739746094	-0.319942474365234	0.46844482421875	-1.37995862960815	-0.253847599029541	-1.37995862960815	-0.231972336769104
-0.329942464828491	0.530321598052979	-0.329942464828491	0.427818298339844	-1.36995840072632	-0.232722282409668	-1.36995840072632	-0.211971998214722
-0.339942693710327	0.486569404602051	-0.339942693710327	0.384068489074707	-1.35995841026306	-0.213972091674805	-1.35995841026306	-0.192784190177917
-0.349942922592163	0.440318584442139	-0.349942922592163	0.343441963195801	-1.34995818138123	-0.195346713066101	-1.34995818138123	-0.174908995628357
-0.359943151473999	0.390944480895996	-0.359943151473999	0.299692153930664	-1.33995795249939	-0.175971508026123	-1.33995795249939	-0.156033635139465
-0.369943141937256	0.344693660736084	-0.369943141937256	0.25159764289856	-1.32995796203613	-0.156721115112305	-1.32995796203613	-0.137220859527588
-0.379943370819092	0.297191143035889	-0.379943370819092	0.208971977233887	-1.3199577331543	-0.13572084903717	-1.3199577331543	-0.117533087730408
-0.389943599700928	0.250410079956055	-0.389943599700928	0.168971300125122	-1.30995750427246	-0.11490797996521	-1.30995750427246	-0.0966577529907227
-0.399943590164185	0.209284543991089	-0.399943590164185	0.131970643997192	-1.2999575138092	-0.0924077033996582	-1.2999575138092	-0.0755949020385742
-0.409943819046021	0.173158884048462	-0.409943819046021	0.0984702110290527	-1.28995728492737	-0.0697197914123535	-1.28995728492737	-0.0549695491790771
-0.419944047927856	0.13934588432312	-0.419944047927856	0.0677821636199951	-1.27995705604553	-0.0475320816040039	-1.27995705604553	-0.0332193374633789
-0.429944038391113	0.10890793800354	-0.429944038391113	0.04034423828125	-1.26995706558228	-0.0261566638946533	-1.26995706558228	-0.0130939483642578
-0.439944267272949	0.0807199478149414	-0.439944267272949	0.0150315761566162	-1.25995683670044	-0.00578141212463379	-1.25995683670044	0.00578141212463379
-0.449944496154785	0.0547196865081787	-0.449944496154785	-0.00821900367736816	-1.2499566078186	0.0128438472747803	-1.2499566078186	0.0245316028594971
-0.459944486618042	0.0306568145751953	-0.459944486618042	-0.0297818183898926	-1.23995661735535	0.0308442115783691	-1.23995661735535	0.0412194728851318
-0.469944715499878	0.00759387016296387	-0.469944715499878	-0.0506570339202881	-1.22995638847351	0.047844409942627	-1.22995638847351	0.0575320720672607
-0.479944944381714	-0.0138440132141113	-0.479944944381714	-0.0699073076248169	-1.21995615959167	0.0629696846008301	-1.21995615959167	0.0722198486328125
-0.489944934844971	-0.0352818965911865	-0.489944934844971	-0.0874075889587402	-1.20995593070984	0.0775949954986572	-1.20995593070984	0.0848450660705566
-0.499945163726807	-0.0548446178436279	-0.499945163726807	-0.104907870292664	-1.19995594024658	0.0904700756072998	-1.19995594024658	0.0970327854156494
-0.509945392608643	-0.0744074583053589	-0.509945392608643	-0.12203311920166	-1.18995571136475	0.102157831192017	-1.18995571136475	0.108470439910889
-0.519945383071899	-0.0927201509475708	-0.519945383071899	-0.136908411979675	-1.17995548248291	0.112970352172852	-1.17995548248291	0.118220567703247
-0.529945611953735	-0.109407901763916	-0.529945611953735	-0.151658535003662	-1.16995549201965	0.122345685958862	-1.16995549201965	0.127658128738403
-0.539945840835571	-0.12565815448761	-0.539945840835571	-0.164971232414246	-1.15995526313782	0.131595849990845	-1.15995526313782	0.136908292770386
-0.549945831298828	-0.140033364295959	-0.549945831298828	-0.177346467971802	-1.14995503425598	0.140220880508423	-1.14995503425598	0.143970966339111
-0.559946060180664	-0.153221130371094	-0.559946060180664	-0.187971591949463	-1.13995504379272	0.1482834815979	-1.13995504379272	0.152658462524414
-0.5699462890625	-0.164908766746521	-0.5699462890625	-0.198596835136414	-1.12995481491089	0.156033515930176	-1.12995481491089	0.159471273422241
-0.579946517944336	-0.175971508026123	-0.579946517944336	-0.207221984863281	-1.11995458602905	0.163096189498901	-1.11995458602905	0.165471315383911
-0.589946508407593	-0.186096668243408	-0.589946508407593	-0.215659618377686	-1.1099545955658	0.169533729553223	-1.1099545955658	0.172033786773682
-0.599946737289429	-0.19490921497345	-0.599946737289429	-0.223222136497498	-1.09995436668396	0.17522144317627	-1.09995436668396	0.17815899848938
-0.609946966171265	-0.202784419059753	-0.609946966171265	-0.230784773826599	-1.08995413780212	0.180908918380737	-1.08995413780212	0.182971477508545
-0.619946956634521	-0.210784435272217	-0.619946956634521	-0.237597346305847	-1.07995414733887	0.18653416633606	-1.07995414733887	0.188721656799316
-0.629947185516357	-0.218284606933594	-0.629947185516357	-0.243535041809082	-1.06995391845703	0.191471576690674	-1.06995391845703	0.193346738815308
-0.639947414398193	-0.224972248077393	-0.639947414398193	-0.249347567558289	-1.0599536895752	0.196096658706665	-1.0599536895752	0.197909355163574
-0.64994740486145	-0.231659770011902	-0.64994740486145	-0.255972623825073	-1.04995369911194	0.201409339904785	-1.04995369911194	0.202659368515015
-0.659947633743286	-0.238034963607788	-0.659947633743286	-0.261910319328308	-1.0399534702301	0.205784320831299	-1.0399534702301	0.204534292221069
-0.669947862625122	-0.244597554206848	-0.669947862625122	-0.26766037940979	-1.02995324134827	0.210346937179565	-1.02995324134827	0.209284543991089
-0.679947853088379	-0.251035094261169	-0.679947853088379	-0.273535490036011	-1.01995325088501	0.215034484863281	-1.01995325088501	0.214472055435181
-0.689948081970215	-0.258347749710083	-0.689948081970215	-0.279348015785217	-1.00995302200317	0.219409704208374	-1.00995302200317	0.218847036361694
-0.699948310852051	-0.265597820281982	-0.699948310852051	-0.286035656929016	-0.999952793121338	0.223847150802612	-0.999952793121338	0.22409725189209
-0.709948301315308	-0.272597908973694	-0.709948301315308	-0.292223215103149	-0.989952564239502	0.228534698486328	-0.989952564239502	0.228722333908081
-0.719948530197144	-0.280535578727722	-0.719948530197144	-0.299223303794861	-0.979952573776245	0.23372220993042	-0.979952573776245	0.233472347259521
-0.729948759078979	-0.289348244667053	-0.729948759078979	-0.306285977363586	-0.969952344894409	0.238597393035889	-0.969952344894409	0.237784862518311
-0.739948749542236	-0.297160863876343	-0.739948749542236	-0.313536047935486	-0.959952116012573	0.242784976959229	-0.959952116012573	0.242472410202026
-0.749948978424072	-0.30591094493866	-0.749948978424072	-0.320848703384399	-0.949952125549316	0.247659921646118	-0.949952125549316	0.247785091400146
-0.759949207305908	-0.315223574638367	-0.759949207305908	-0.328161239624023	-0.93995189666748	0.252410173416138	-0.93995189666748	0.252972602844238
-0.769949197769165	-0.324223756790161	-0.769949197769165	-0.336098909378052	-0.929951667785645	0.258597612380981	-0.929951667785645	0.257785081863403
-0.779949426651001	-0.332223892211914	-0.779949426651001	-0.343348979949951	-0.919951677322388	0.263222694396973	-0.919951677322388	0.263160228729248
-0.789949655532837	-0.34166145324707	-0.789949655532837	-0.350724101066589	-0.909951448440552	0.268535375595093	-0.909951448440552	0.268410444259644
-0.799949884414673	-0.349411606788635	-0.799949884414673	-0.357661724090576	-0.899951219558716	0.274660348892212	-0.899951219558716	0.273347854614258
-0.80994987487793	-0.357599258422852	-0.80994987487793	-0.364224314689636	-0.889951229095459	0.280972957611084	-0.889951229095459	0.279285430908203
-0.819950103759766	-0.364786863327026	-0.819950103759766	-0.370411992073059	-0.879951000213623	0.28678560256958	-0.879951000213623	0.285535573959351
-0.829950332641602	-0.372411966323853	-0.829950332641602	-0.376599550247192	-0.869950771331787	0.293723344802856	-0.869950771331787	0.291723251342773
-0.839950323104858	-0.37809956073761	-0.839950323104858	-0.382349610328674	-0.85995078086853	0.301598310470581	-0.85995078086853	0.299035787582397
﻿

## Sheet: Scan 2 data
0.1vs neg firsst: CV i vs E Scan 2			0.1vs pos first: CV i vs E Scan 2 [1]			neg wave 0.5: CV i vs E Scan 2			neg wave 0.1: CV i vs E Scan 2 [1]			neg wave 0.025: CV i vs E Scan 2
Date and time measurement:	2025-04-09 11:04:09		Date and time measurement:	2025-04-09 11:06:06		Date and time measurement:	2025-04-09 11:10:16		Date and time measurement:	2025-04-09 11:09:39		Date and time measurement:	2025-04-09 11:08:37
V	µA		V	µA		V	µA		V	µA		V	µA
-0.849951	-0.384162		-0.849951	0.310473		-0.849951	1.09086		-0.849951	0.397912		-0.849951	0.410413
-0.859951	-0.389912		-0.83995	0.320224		-0.859951	0.77123		-0.859951	0.298036		-0.874951	0.245785
-0.869951	-0.395662		-0.82995	0.331099		-0.869951	0.58379		-0.869951	0.235347		-0.899951	0.153471
-0.879951	-0.4011		-0.81995	0.344912		-0.879951	0.448038		-0.879951	0.188597		-0.924952	0.09272
-0.889951	-0.4071		-0.80995	0.358724		-0.889951	0.343786		-0.889951	0.151471		-0.949952	0.048907
-0.899951	-0.412725		-0.79995	0.37535		-0.899951	0.259598		-0.899951	0.121158		-0.974952	0.0161564
-0.909951	-0.418038		-0.78995	0.3936		-0.909951	0.190097		-0.909951	0.0959077		-0.999953	-0.0092814
-0.919952	-0.423975		-0.779949	0.412287		-0.919952	0.130658		-0.919952	0.0742199		-1.02495	-0.0309691
-0.929952	-0.430163		-0.769949	0.431225		-0.929952	0.0807199		-0.929952	0.055032		-1.04995	-0.049032
-0.939952	-0.437163		-0.759949	0.450913		-0.939952	0.0365944		-0.939952	0.0390317		-1.07495	-0.0674073
-0.949952	-0.444163		-0.749949	0.469351		-0.949952	-0.00340629		-0.949952	0.0243442		-1.09995	-0.0865951
-0.959952	-0.452351		-0.739949	0.487539		-0.959952	-0.0365319		-0.959952	0.0112188		-1.12495	-0.109408
-0.969952	-0.460726		-0.729949	0.505289		-0.969952	-0.0685948		-0.969952	-0.000906229		-1.14996	-0.138908
-0.979953	-0.469976		-0.719949	0.524227		-0.979953	-0.0965953		-0.979953	-0.010844		-1.17496	-0.178659
-0.989953	-0.480539		-0.709948	0.543352		-0.989953	-0.121908		-0.989953	-0.0205317		-1.19996	-0.23566
-0.999953	-0.490164		-0.699948	0.562477		-0.999953	-0.145409		-0.999953	-0.0297818		-1.22496	-0.318599
-1.00995	-0.500789		-0.689948	0.584103		-1.00995	-0.167284		-1.00995	-0.0377192		-1.24996	-0.43085
-1.01995	-0.511289		-0.679948	0.606853		-1.01995	-0.186722		-1.01995	-0.0458446		-1.27496	-0.56004
-1.02995	-0.520852		-0.669948	0.630791		-1.02995	-0.206909		-1.02995	-0.0531571		-1.29996	-0.676667
-1.03995	-0.530102		-0.659948	0.657354		-1.03995	-0.22516		-1.03995	-0.0604697		-1.32496	-0.748105
-1.04995	-0.539727		-0.649947	0.686542		-1.04995	-0.24391		-1.04995	-0.0667822		-1.34996	-0.770918
-1.05995	-0.549727		-0.639947	0.717105		-1.05995	-0.25991		-1.05995	-0.0742824		-1.37496	-0.766293
-1.06995	-0.560352		-0.629947	0.751605		-1.06995	-0.279036		-1.06995	-0.0807825		-1.39996	-0.755543
-1.07995	-0.57129		-0.619947	0.790106		-1.07995	-0.294661		-1.07995	-0.0878451		-1.42496	-0.74973
-1.08995	-0.584228		-0.609947	0.833419		-1.08995	-0.312349		-1.08995	-0.0950327		-1.44996	-0.754043
-1.09995	-0.59804		-0.599947	0.88217		-1.09995	-0.329161		-1.09995	-0.102345		-1.47496	-0.770668
-1.10995	-0.614416		-0.589947	0.937108		-1.10995	-0.346037		-1.10995	-0.110533		-1.49996	-0.803794
-1.11995	-0.631541		-0.579947	1.00023		-1.11995	-0.363974		-1.11995	-0.119908		-1.52496	-0.856107
-1.12995	-0.651416		-0.569946	1.07292		-1.12995	-0.384037		-1.12995	-0.129221		-1.54996	-0.927608
-1.13996	-0.672917		-0.559946	1.15524		-1.13996	-0.40385		-1.13996	-0.140346		-1.57496	-1.01761
-1.14996	-0.697792		-0.549946	1.24643		-1.14996	-0.4246		-1.14996	-0.151846		-1.59996	-1.12786
-1.15996	-0.72523		-0.539946	1.34543		-1.15996	-0.445976		-1.15996	-0.166096		-1.62496	-1.26205
-1.16996	-0.756168		-0.529946	1.45087		-1.16996	-0.471038		-1.16996	-0.181597		-1.64996	-1.4273
-1.17996	-0.790106		-0.519945	1.55624		-1.17996	-0.496914		-1.17996	-0.200097		-1.62496	-1.05792
-1.18996	-0.828731		-0.509945	1.65856		-1.18996	-0.525914		-1.18996	-0.220785		-1.59996	-0.822606
-1.19996	-0.87192		-0.499945	1.75471		-1.19996	-0.557415		-1.19996	-0.24516		-1.57496	-0.652854
-1.20996	-0.920795		-0.489945	1.83784		-1.20996	-0.593415		-1.20996	-0.27391		-1.54996	-0.524039
-1.21996	-0.974609		-0.479945	1.91472		-1.21996	-0.635416		-1.21996	-0.307036		-1.52496	-0.42485
-1.22996	-1.03436		-0.469945	1.97847		-1.22996	-0.681542		-1.22996	-0.343974		-1.49996	-0.350162
-1.23996	-1.09961		-0.459944	2.03659		-1.23996	-0.732417		-1.23996	-0.385412		-1.47496	-0.296661
-1.24996	-1.16974		-0.449944	2.1016		-1.24996	-0.789481		-1.24996	-0.430913		-1.44996	-0.25841
-1.25996	-1.24374		-0.439944	2.1716		-1.25996	-0.848919		-1.25996	-0.478476		-1.42496	-0.227847
-1.26996	-1.31918		-0.429944	2.2516		-1.26996	-0.916233		-1.26996	-0.526227		-1.39996	-0.202097
-1.27996	-1.39293		-0.419944	2.35535		-1.27996	-0.982609		-1.27996	-0.573853		-1.37496	-0.177409
-1.28996	-1.46424		-0.409944	2.47222		-1.28996	-1.05298		-1.28996	-0.617291		-1.34996	-0.148596
-1.29996	-1.52905		-0.399944	2.6241		-1.29996	-1.11849		-1.29996	-0.655166		-1.32496	-0.11122
-1.30996	-1.58743		-0.389944	2.79098		-1.30996	-1.18061		-1.30996	-0.685104		-1.29996	-0.0611572
-1.31996	-1.63581		-0.379943	2.96973		-1.31996	-1.23805		-1.31996	-0.707542		-1.27496	-0.00271893
-1.32996	-1.67787		-0.369943	3.16661		-1.32996	-1.28568		-1.32996	-0.72173		-1.24996	0.0523446
-1.33996	-1.71534		-0.359943	3.35099		-1.33996	-1.32593		-1.33996	-0.72898		-1.22496	0.0969703
-1.34996	-1.74971		-0.349943	3.51162		-1.34996	-1.35843		-1.34996	-0.731355		-1.19996	0.130408
-1.35996	-1.78347		-0.339943	3.63787		-1.35996	-1.38305		-1.35996	-0.730042		-1.17496	0.153784
-1.36996	-1.81784		-0.329942	3.72662		-1.36996	-1.40518		-1.36996	-0.72748		-1.14996	0.171846
-1.37996	-1.85472		-0.319942	3.78037		-1.37996	-1.4213		-1.37996	-0.72373		-1.12495	0.186659
-1.38996	-1.89909		-0.309942	3.81162		-1.38996	-1.4378		-1.38996	-0.720667		-1.09995	0.198847
-1.39996	-1.93972		-0.299942	3.81162		-1.39996	-1.45243		-1.39996	-0.717917		-1.07495	0.209785
-1.40996	-1.99097		-0.289942	3.80037		-1.40996	-1.46699		-1.40996	-0.716667		-1.04995	0.220472
-1.41996	-2.03722		-0.279942	3.7785		-1.41996	-1.47749		-1.41996	-0.716105		-1.02495	0.231722
-1.42996	-2.08534		-0.269942	3.75474		-1.42996	-1.49155		-1.42996	-0.718292		-0.999953	0.244222
-1.43996	-2.13535		-0.259942	3.7235		-1.43996	-1.50699		-1.43996	-0.72248		-0.974952	0.25816
-1.44996	-2.17722		-0.249941	3.68787		-1.44996	-1.52093		-1.44996	-0.72923		-0.949952	0.275661
-1.45996	-2.21535		-0.239941	3.66787		-1.45996	-1.53905		-1.45996	-0.738105		-0.924952	0.295786
-1.46996	-2.24597		-0.229941	3.64974		-1.46996	-1.55924		-1.46996	-0.749793		-0.899951	0.320161
-1.47996	-2.27722		-0.219941	3.63474		-1.47996	-1.58349		-1.47996	-0.765543		-0.874951	0.346662
-1.48996	-2.30285		-0.209941	3.63724		-1.48996	-1.60912		-1.48996	-0.783981
-1.49996	-2.3266		-0.199941	3.64974		-1.49996	-1.64087		-1.49996	-0.806606
-1.50996	-2.34535		-0.18994	3.67787		-1.50996	-1.67518		-1.50996	-0.833794
-1.51996	-2.36785		-0.17994	3.71412		-1.51996	-1.72096		-1.51996	-0.863732
-1.52996	-2.38285		-0.16994	3.76787		-1.52996	-1.76659		-1.52996	-0.897295
-1.53996	-2.40472		-0.15994	3.83412		-1.53996	-1.81409		-1.53996	-0.934858
-1.54996	-2.42535		-0.14994	3.91412		-1.54996	-1.86409		-1.54996	-0.974171
-1.55996	-2.44347		-0.13994	4.01225		-1.55996	-1.92409		-1.55996	-1.01617
-1.56996	-2.46473		-0.12994	4.11725		-1.56996	-1.98222		-1.56996	-1.06005
-1.57996	-2.48535		-0.119939	4.23288		-1.57996	-2.04784		-1.57996	-1.10642
-1.58996	-2.5116		-0.109939	4.34538		-1.58996	-2.12034		-1.58996	-1.15549
-1.59996	-2.54223		-0.0999391	4.46351		-1.59996	-2.19285		-1.59996	-1.2073
-1.60996	-2.57348		-0.0899391	4.56976		-1.60996	-2.27535		-1.60996	-1.26268
-1.61996	-2.61348		-0.0799389	4.66538		-1.61996	-2.36285		-1.61996	-1.32199
-1.62996	-2.65285		-0.0699387	4.74788		-1.62996	-2.45848		-1.62996	-1.38549
-1.63996	-2.69973		-0.0599384	4.82351		-1.63996	-2.56035		-1.63996	-1.45462
-1.64996	-2.74473		-0.0499382	4.88101		-1.64996	-2.67223		-1.64996	-1.52962
-1.63996	-2.41285		-0.039938	4.92726		-1.63996	-2.22535		-1.63996	-1.31293
-1.62996	-2.17285		-0.0299382	4.95476		-1.62996	-1.91472		-1.62996	-1.15374
-1.61996	-1.97409		-0.019938	4.98664		-1.61996	-1.66909		-1.61996	-1.02623
-1.60996	-1.81097		-0.00993776	5.00539		-1.60996	-1.46596		-1.60996	-0.919358
-1.59996	-1.66846		6.24657e-05	5.02914		-1.59996	-1.29471		-1.59996	-0.826731
-1.58996	-1.54034		0.0100627	5.05164		-1.58996	-1.14033		-1.58996	-0.746105
-1.57996	-1.42971		0.0200629	5.07977		-1.57996	-1.01033		-1.57996	-0.674479
-1.56996	-1.32783		0.0300632	5.10977		-1.56996	-0.887827		-1.56996	-0.609916
-1.55996	-1.22908		0.0400629	5.14727		-1.55996	-0.779699		-1.55996	-0.551352
-1.54996	-1.14096		0.0500631	5.18977		-1.54996	-0.679073		-1.54996	-0.497914
-1.53996	-1.06283		0.0600634	5.24039		-1.53996	-0.589072		-1.53996	-0.449101
-1.52996	-0.980953		0.0700636	5.28914		-1.52996	-0.505946		-1.52996	-0.40435
-1.51996	-0.905951		0.0800638	5.34789		-1.51996	-0.427194		-1.51996	-0.364287
-1.50996	-0.8322		0.090064	5.40164		-1.50996	-0.359693		-1.50996	-0.327036
-1.49996	-0.7672		0.100064	5.4604		-1.49996	-0.296566		-1.49996	-0.295161
-1.48996	-0.703448		0.110064	5.51102		-1.48996	-0.244067		-1.48996	-0.267473
-1.47996	-0.643448		0.120064	5.57165		-1.47996	-0.190315		-1.47996	-0.243472
-1.46996	-0.587196		0.130064	5.62102		-1.46996	-0.148846		-1.46996	-0.22391
-1.45996	-0.540321		0.140065	5.68415		-1.45996	-0.11422		-1.45996	-0.206784
-1.44996	-0.49157		0.150065	5.7429		-1.44996	-0.0802824		-1.44996	-0.192097
-1.43996	-0.45157		0.160065	5.81853		-1.43996	-0.051532		-1.43996	-0.179096
-1.42996	-0.421569		0.170065	5.89228		-1.42996	-0.024219		-1.42996	-0.167909
-1.41996	-0.388443		0.180065	5.9704		-1.41996	0.00115633		-1.41996	-0.156659
-1.40996	-0.364068		0.190065	6.05791		-1.40996	0.0265317		-1.40996	-0.147159
-1.39996	-0.341036		0.200066	6.14916		-1.39996	0.0509069		-1.39996	-0.137033
-1.38996	-0.320599		0.210066	6.23041		-1.38996	0.0730324		-1.38996	-0.127971
-1.37996	-0.300973		0.220066	6.31603		-1.37996	0.0977201		-1.37996	-0.118533
-1.36996	-0.282036		0.230066	6.38978		-1.36996	0.122658		-1.36996	-0.109095
-1.35996	-0.263035		0.240066	6.45104		-1.35996	0.149096		-1.35996	-0.0989703
-1.34996	-0.244285		0.250066	6.51666		-1.34996	0.176534		-1.34996	-0.0874076
-1.33996	-0.224535		0.260067	6.57416		-1.33996	0.207784		-1.33996	-0.0749699
-1.32996	-0.203409		0.270067	6.62666		-1.32996	0.240973		-1.32996	-0.0604697
-1.31996	-0.181097		0.280067	6.68604		-1.31996	0.276348		-1.31996	-0.0445945
-1.30996	-0.157471		0.290067	6.73729		-1.30996	0.316599		-1.30996	-0.0258441
-1.29996	-0.132596		0.300067	6.80792		-1.29996	0.359349		-1.29996	-0.00565624
-1.28996	-0.107845		0.310067	6.87167		-1.28996	0.403412		-1.28996	0.0149689
-1.27996	-0.0822201		0.320067	6.94417		-1.27996	0.446226		-1.27996	0.0362194
-1.26996	-0.0577197		0.330068	7.03042		-1.26996	0.487289		-1.26996	0.0572195
-1.25996	-0.0345943		0.340068	7.1173		-1.25996	0.524914		-1.25996	0.076345
-1.24996	-0.0127814		0.350068	7.22105		-1.24996	0.557665		-1.24996	0.0939076
-1.23996	0.00871897		0.360068	7.32855		-1.23996	0.586478		-1.23996	0.110471
-1.22996	0.0285316		0.370068	7.4423		-1.22996	0.611041		-1.22996	0.125346
-1.21996	0.046407		0.380068	7.5773		-1.21996	0.631478		-1.21996	0.138408
-1.20996	0.0632198		0.390069	7.70668		-1.20996	0.650104		-1.20996	0.150096
-1.19996	0.078095		0.400069	7.84168		-1.19996	0.665041		-1.19996	0.159784
-1.18996	0.0921576		0.410069	7.97481		-1.18996	0.677979		-1.18996	0.169034
-1.17996	0.10472		0.420069	8.10231		-1.17996	0.690042		-1.17996	0.176596
-1.16996	0.116596		0.430069	8.21419		-1.16996	0.699104		-1.16996	0.182971
-1.15996	0.127221		0.440069	8.29856		-1.15996	0.70798		-1.15996	0.189222
-1.14996	0.136783		0.450069	8.35669		-1.14996	0.717605		-1.14996	0.195159
-1.13996	0.145908		0.46007	8.38919		-1.13996	0.72623		-1.13996	0.200284
-1.12995	0.154783		0.47007	8.41044		-1.12995	0.73523		-1.12995	0.205347
-1.11995	0.162659		0.48007	8.41669		-1.11995	0.742668		-1.11995	0.209472
-1.10995	0.169971		0.49007	8.42732		-1.10995	0.750793		-1.10995	0.213722
-1.09995	0.176596		0.50007	8.43169		-1.09995	0.75973		-1.09995	0.21816
-1.08995	0.183409		0.51007	8.44357		-1.08995	0.767855		-1.08995	0.221722
-1.07995	0.188347		0.520071	8.45732		-1.07995	0.774731		-1.07995	0.226097
-1.06995	0.194222		0.530071	8.48294		-1.06995	0.785168		-1.06995	0.229097
-1.05995	0.200034		0.540071	8.52544		-1.05995	0.792918		-1.05995	0.23341
-1.04995	0.204972		0.550071	8.57357		-1.04995	0.801919		-1.04995	0.237222
-1.03995	0.209534		0.560071	8.6342		-1.03995	0.810669		-1.03995	0.24116
-1.02995	0.214972		0.570071	8.70107		-1.02995	0.821106		-1.02995	0.245347
-1.01995	0.21991		0.580071	8.77982		-1.01995	0.832232		-1.01995	0.24966
-1.00995	0.225097		0.590072	8.8742		-1.00995	0.842857		-1.00995	0.253785
-0.999953	0.229972		0.600071	8.9642		-0.999953	0.854169		-0.999953	0.258285
-0.989953	0.234972		0.610072	9.0767		-0.989953	0.86642		-0.989953	0.263285
-0.979953	0.239785		0.620072	9.20858		-0.979953	0.878545		-0.979953	0.26941
-0.969952	0.24466		0.630072	9.34733		-0.969952	0.892357		-0.969952	0.275098
-0.959952	0.249973		0.640072	9.49733		-0.959952	0.905733		-0.959952	0.281536
-0.949952	0.255598		0.650073	9.65421		-0.949952	0.920983		-0.949952	0.287786
-0.939952	0.26041		0.660072	9.83109		-0.939952	0.936546		-0.939952	0.294786
-0.929952	0.26566		0.670073	10.0098		-0.929952	0.951796		-0.929952	0.302286
-0.919952	0.271973		0.680073	10.1673		-0.919952	0.969921		-0.919952	0.310911
-0.909951	0.277973		0.690073	10.3123		-0.909951	0.989734		-0.909951	0.319661
-0.899951	0.284973		0.700073	10.4436		-0.899951	1.00898		-0.899951	0.328536
-0.889951	0.292411		0.690073	9.39733		-0.889951	1.02811		-0.889951	0.338474
-0.879951	0.300161		0.680073	8.63795		-0.879951	1.05173		-0.879951	0.349787
-0.869951	0.309723		0.670073	8.01794		-0.869951	1.07567		-0.869951	0.361662
-0.859951	0.319724		0.660072	7.5073		-0.859951	1.10086		-0.859951	0.37535
-0.849951	0.331974		0.650073	7.06229
-0.83995	0.346599		0.640072	6.69229
-0.82995	0.363162		0.630072	6.36291
-0.81995	0.3826		0.620072	6.08478
-0.80995	0.405225		0.610072	5.83728
-0.79995	0.43035		0.600071	5.61852
-0.78995	0.457226		0.590072	5.42977
-0.779949	0.483539		0.580071	5.25289
-0.769949	0.508664		0.570071	5.08727
-0.759949	0.533414		0.560071	4.95164
-0.749949	0.557102		0.550071	4.80976
-0.739949	0.579103		0.540071	4.68913
-0.729949	0.602478		0.530071	4.56288
-0.719949	0.625041		0.520071	4.44913
-0.709948	0.649229		0.51007	4.33663
-0.699948	0.675416		0.50007	4.23225
-0.689948	0.702042		0.49007	4.12725
-0.679948	0.731417		0.48007	4.02162
-0.669948	0.762355		0.47007	3.9185
-0.659948	0.796168		0.46007	3.81287
-0.649947	0.833231		0.450069	3.69724
-0.639947	0.873107		0.440069	3.59724
-0.629947	0.918108		0.430069	3.48037
-0.619947	0.969484		0.420069	3.37411
-0.609947	1.02798		0.410069	3.26724
-0.599947	1.09624		0.400069	3.15974
-0.589947	1.17424		0.390069	3.05723
-0.579947	1.26474		0.380068	2.95473
-0.569946	1.36749		0.370068	2.86661
-0.559946	1.48118		0.360068	2.77786
-0.549946	1.60612		0.350068	2.6891
-0.539946	1.74534		0.340068	2.61535
-0.529946	1.87034		0.330068	2.54035
-0.519945	1.99659		0.320067	2.46973
-0.509945	2.11222		0.310067	2.40347
-0.499945	2.20847		0.300067	2.33472
-0.489945	2.28222		0.290067	2.27597
-0.479945	2.34035		0.280067	2.2166
-0.469945	2.3991		0.270067	2.16409
-0.459944	2.44972		0.260067	2.10847
-0.449944	2.50973		0.250066	2.04659
-0.439944	2.5841		0.240066	2.00034
-0.429944	2.66973		0.230066	1.94909
-0.419944	2.78348		0.220066	1.89722
-0.409944	2.91661		0.210066	1.85097
-0.399944	3.07848		0.200066	1.80346
-0.389944	3.26786		0.190065	1.75784
-0.379943	3.46411		0.180065	1.71471
-0.369943	3.66849		0.170065	1.67784
-0.359943	3.84725		0.160065	1.62846
-0.349943	3.99412		0.150065	1.59596
-0.339943	4.096		0.140065	1.54909
-0.329942	4.15788		0.130064	1.51783
-0.319942	4.18038		0.120064	1.47659
-0.309942	4.181		0.110064	1.43909
-0.299942	4.1635		0.100064	1.39783
-0.289942	4.13413		0.090064	1.36658
-0.279942	4.0935		0.0800638	1.33033
-0.269942	4.05037		0.0700636	1.29533
-0.259942	4.01225		0.0600634	1.26471
-0.249941	3.9785		0.0500631	1.22658
-0.239941	3.94225		0.0400629	1.20346
-0.229941	3.92475		0.0300632	1.16971
-0.219941	3.916		0.0200629	1.14721
-0.209941	3.92225		0.0100627	1.1147
-0.199941	3.94162		6.24657e-05	1.08783
-0.18994	3.97037		-0.00993776	1.06908
-0.17994	4.01725		-0.019938	1.0447
-0.16994	4.07662		-0.0299382	1.0197
-0.15994	4.15287		-0.039938	0.995328
-0.14994	4.24788		-0.0499382	0.976577
-0.13994	4.35288		-0.0599384	0.950327
-0.12994	4.47351		-0.0699387	0.932202
-0.119939	4.59726		-0.0799389	0.908451
-0.109939	4.72538		-0.0899391	0.885327
-0.0999391	4.84726		-0.0999391	0.865326
-0.0899391	4.96476		-0.109939	0.840325
-0.0799389	5.05852		-0.119939	0.81845
-0.0699387	5.14352		-0.12994	0.800323
-0.0599384	5.21164		-0.13994	0.779073
-0.0499382	5.26539		-0.14994	0.761573
-0.039938	5.30352		-0.15994	0.745323
-0.0299382	5.33289		-0.16994	0.729074
-0.019938	5.35727		-0.17994	0.709074
-0.00993776	5.37415		-0.18994	0.694072
6.24657e-05	5.39039		-0.199941	0.673447
0.0100627	5.40415		-0.209941	0.655947
0.0200629	5.43352		-0.219941	0.636573
0.0300632	5.45852		-0.229941	0.619698
0.0400629	5.49477		-0.239941	0.600946
0.0500631	5.53415		-0.249941	0.577822
0.0600634	5.57977		-0.259942	0.558445
0.0700636	5.6304		-0.269942	0.527821
0.0800638	5.68102		-0.279942	0.500319
0.090064	5.73165		-0.289942	0.47657
0.100064	5.78165		-0.299942	0.444069
0.110064	5.83415		-0.309942	0.409694
0.120064	5.88353		-0.319942	0.374694
0.130064	5.93853		-0.329942	0.332193
0.140065	5.99103		-0.339943	0.294536
0.150065	6.05603		-0.349943	0.253597
0.160065	6.12853		-0.359943	0.212159
0.170065	6.21416		-0.369943	0.171784
0.180065	6.29103		-0.379943	0.132846
0.190065	6.38103		-0.389944	0.0969076
0.200066	6.46541		-0.399944	0.0629697
0.210066	6.54416		-0.409944	0.0322192
0.220066	6.61041		-0.419944	0.00428128
0.230066	6.67917		-0.429944	-0.0205941
0.240066	6.73354		-0.439944	-0.0430944
0.250066	6.78729		-0.449944	-0.0645947
0.260067	6.83417		-0.459944	-0.0837201
0.270067	6.88354		-0.469945	-0.101283
0.280067	6.94292		-0.479945	-0.118533
0.290067	6.99667		-0.489945	-0.133908
0.300067	7.06292		-0.499945	-0.148721
0.310067	7.12792		-0.509945	-0.162221
0.320067	7.20417		-0.519945	-0.174659
0.330068	7.28605		-0.529946	-0.186284
0.340068	7.37293		-0.539946	-0.196972
0.350068	7.46543		-0.549946	-0.206909
0.360068	7.57043		-0.559946	-0.21641
0.370068	7.6773		-0.569946	-0.224347
0.380068	7.79356		-0.579947	-0.231847
0.390069	7.91981		-0.589947	-0.239285
0.400069	8.04356		-0.599947	-0.245785
0.410069	8.15856		-0.609947	-0.25191
0.420069	8.25669		-0.619947	-0.25716
0.430069	8.33606		-0.629947	-0.262848
0.440069	8.38107		-0.639947	-0.26841
0.450069	8.40919		-0.649947	-0.274161
0.46007	8.41919		-0.659948	-0.278973
0.47007	8.42107		-0.669948	-0.284223
0.48007	8.41169		-0.679948	-0.289036
0.49007	8.40981		-0.689948	-0.294911
0.50007	8.40981		-0.699948	-0.300598
0.51007	8.42107		-0.709948	-0.306036
0.520071	8.44669		-0.719949	-0.311599
0.530071	8.48044		-0.729949	-0.317474
0.540071	8.52357		-0.739949	-0.323036
0.550071	8.56919		-0.749949	-0.329411
0.560071	8.63607		-0.759949	-0.335724
0.570071	8.69607		-0.769949	-0.341787
0.580071	8.77795		-0.779949	-0.347974
0.590072	8.85982		-0.78995	-0.353537
0.600071	8.95857		-0.79995	-0.359662
0.610072	9.06295		-0.80995	-0.365287
0.620072	9.19858		-0.81995	-0.370287
0.630072	9.33858		-0.82995	-0.375412
0.640072	9.50858		-0.83995	-0.380287
0.650073	9.68046		-0.849951	-0.38535
0.660072	9.84984		-0.859951	-0.3906
0.670073	10.0211		-0.869951	-0.395287
0.680073	10.1786		-0.879951	-0.400725
0.690073	10.3142		-0.889951	-0.405537
0.700073	10.4286		-0.899951	-0.410788
0.690073	9.40358		-0.909951	-0.416413
0.680073	8.64919		-0.919952	-0.421975
0.670073	8.03481		-0.929952	-0.4281
0.660072	7.52418		-0.939952	-0.43535
0.650073	7.08542		-0.949952	-0.442538
0.640072	6.70854		-0.959952	-0.450601
0.630072	6.38416		-0.969952	-0.459851
0.620072	6.09853		-0.979953	-0.469351
0.610072	5.85165		-0.989953	-0.479976
0.600071	5.64102		-0.999953	-0.490351
0.590072	5.44977		-1.00995	-0.501414
0.580071	5.28164		-1.01995	-0.512289
0.570071	5.12352		-1.02995	-0.523602
0.560071	4.98351		-1.03995	-0.533977
0.550071	4.85976		-1.04995	-0.543915
0.540071	4.73913		-1.05995	-0.553852
0.530071	4.62038		-1.06995	-0.564165
0.520071	4.51413		-1.07995	-0.575915
0.51007	4.41663		-1.08995	-0.587603
0.50007	4.32163		-1.09995	-0.59979
0.49007	4.21913		-1.10995	-0.614103
0.48007	4.12975		-1.11995	-0.630228
0.47007	4.03475		-1.12995	-0.647791
0.46007	3.93912		-1.13996	-0.666979
0.450069	3.84412		-1.14996	-0.688542
0.440069	3.7485		-1.15996	-0.71248
0.430069	3.64662		-1.16996	-0.738668
0.420069	3.53849		-1.17996	-0.768731
0.410069	3.43786		-1.18996	-0.802106
0.400069	3.34161		-1.19996	-0.839794
0.390069	3.24286		-1.20996	-0.88317
0.380068	3.14099		-1.21996	-0.930796
0.370068	3.05536		-1.22996	-0.984546
0.360068	2.96473		-1.23996	-1.04323
0.350068	2.88723		-1.24996	-1.10811
0.340068	2.80473		-1.25996	-1.17711
0.330068	2.7291		-1.26996	-1.24874
0.320067	2.65723		-1.27996	-1.32236
0.310067	2.58723		-1.28996	-1.3948
0.300067	2.52285		-1.29996	-1.4638
0.290067	2.4591		-1.30996	-1.52887
0.280067	2.39847		-1.31996	-1.58793
0.270067	2.3416		-1.32996	-1.64293
0.260067	2.28472		-1.33996	-1.69449
0.250066	2.22972		-1.34996	-1.74659
0.240066	2.17097		-1.35996	-1.79721
0.230066	2.1191		-1.36996	-1.85847
0.220066	2.06784		-1.37996	-1.91472
0.210066	2.01534		-1.38996	-1.98284
0.200066	1.96909		-1.39996	-2.05222
0.190065	1.92097		-1.40996	-2.12472
0.180065	1.87347		-1.41996	-2.19097
0.170065	1.82971		-1.42996	-2.24847
0.160065	1.78534		-1.43996	-2.2991
0.150065	1.74222		-1.44996	-2.34347
0.140065	1.70221		-1.45996	-2.37222
0.130064	1.66221		-1.46996	-2.3941
0.120064	1.62409		-1.47996	-2.41347
0.110064	1.58096		-1.48996	-2.42785
0.100064	1.54409		-1.49996	-2.4366
0.090064	1.50409		-1.50996	-2.44097
0.0800638	1.46909		-1.51996	-2.45285
0.0700636	1.43283		-1.52996	-2.4616
0.0600634	1.39846		-1.53996	-2.47473
0.0500631	1.36096		-1.54996	-2.48035
0.0400629	1.32971		-1.55996	-2.49348
0.0300632	1.30096		-1.56996	-2.5091
0.0200629	1.26783		-1.57996	-2.52598
0.0100627	1.24221		-1.58996	-2.54223
6.24657e-05	1.2097		-1.59996	-2.5641
-0.00993776	1.18783		-1.60996	-2.59035
-0.019938	1.15533		-1.61996	-2.62535
-0.0299382	1.13471		-1.62996	-2.6541
-0.039938	1.10533		-1.63996	-2.69348
-0.0499382	1.08158		-1.64996	-2.74098
-0.0599384	1.05595		-1.63996	-2.40722
-0.0699387	1.03408		-1.62996	-2.1666
-0.0799389	1.00845		-1.61996	-1.97347
-0.0899391	0.983453		-1.60996	-1.81409
-0.0999391	0.959702		-1.59996	-1.67284
-0.109939	0.937202		-1.58996	-1.54596
-0.119939	0.914702		-1.57996	-1.43533
-0.12994	0.895326		-1.56996	-1.33033
-0.13994	0.877202		-1.55996	-1.23596
-0.14994	0.855324		-1.54996	-1.15033
-0.15994	0.837824		-1.53996	-1.06908
-0.16994	0.81845		-1.52996	-0.987203
-0.17994	0.799699		-1.51996	-0.915327
-0.18994	0.784075		-1.50996	-0.844076
-0.199941	0.765948		-1.49996	-0.77845
-0.209941	0.749073		-1.48996	-0.706574
-0.219941	0.729699		-1.47996	-0.648447
-0.229941	0.707197		-1.46996	-0.588447
-0.239941	0.688448		-1.45996	-0.532196
-0.249941	0.669699		-1.44996	-0.475321
-0.259942	0.646572		-1.43996	-0.42532
-0.269942	0.620947		-1.42996	-0.384693
-0.279942	0.59782		-1.41996	-0.343442
-0.289942	0.570321		-1.40996	-0.312817
-0.299942	0.535946		-1.39996	-0.280598
-0.309942	0.503445		-1.38996	-0.254785
-0.319942	0.468445		-1.37996	-0.231972
-0.329942	0.427818		-1.36996	-0.211972
-0.339943	0.384068		-1.35996	-0.192784
-0.349943	0.343442		-1.34996	-0.174909
-0.359943	0.299692		-1.33996	-0.156034
-0.369943	0.251598		-1.32996	-0.137221
-0.379943	0.208972		-1.31996	-0.117533
-0.389944	0.168971		-1.30996	-0.0966578
-0.399944	0.131971		-1.29996	-0.0755949
-0.409944	0.0984702		-1.28996	-0.0549695
-0.419944	0.0677822		-1.27996	-0.0332193
-0.429944	0.0403442		-1.26996	-0.0130939
-0.439944	0.0150316		-1.25996	0.00578141
-0.449944	-0.008219		-1.24996	0.0245316
-0.459944	-0.0297818		-1.23996	0.0412195
-0.469945	-0.050657		-1.22996	0.0575321
-0.479945	-0.0699073		-1.21996	0.0722198
-0.489945	-0.0874076		-1.20996	0.0848451
-0.499945	-0.104908		-1.19996	0.0970328
-0.509945	-0.122033		-1.18996	0.10847
-0.519945	-0.136908		-1.17996	0.118221
-0.529946	-0.151659		-1.16996	0.127658
-0.539946	-0.164971		-1.15996	0.136908
-0.549946	-0.177346		-1.14996	0.143971
-0.559946	-0.187972		-1.13996	0.152658
-0.569946	-0.198597		-1.12995	0.159471
-0.579947	-0.207222		-1.11995	0.165471
-0.589947	-0.21566		-1.10995	0.172034
-0.599947	-0.223222		-1.09995	0.178159
-0.609947	-0.230785		-1.08995	0.182971
-0.619947	-0.237597		-1.07995	0.188722
-0.629947	-0.243535		-1.06995	0.193347
-0.639947	-0.249348		-1.05995	0.197909
-0.649947	-0.255973		-1.04995	0.202659
-0.659948	-0.26191		-1.03995	0.204534
-0.669948	-0.26766		-1.02995	0.209285
-0.679948	-0.273535		-1.01995	0.214472
-0.689948	-0.279348		-1.00995	0.218847
-0.699948	-0.286036		-0.999953	0.224097
-0.709948	-0.292223		-0.989953	0.228722
-0.719949	-0.299223		-0.979953	0.233472
-0.729949	-0.306286		-0.969952	0.237785
-0.739949	-0.313536		-0.959952	0.242472
-0.749949	-0.320849		-0.949952	0.247785
-0.759949	-0.328161		-0.939952	0.252973
-0.769949	-0.336099		-0.929952	0.257785
-0.779949	-0.343349		-0.919952	0.26316
-0.78995	-0.350724		-0.909951	0.26841
-0.79995	-0.357662		-0.899951	0.273348
-0.80995	-0.364224		-0.889951	0.279285
-0.81995	-0.370412		-0.879951	0.285536
-0.82995	-0.3766		-0.869951	0.291723
-0.83995	-0.38235		-0.859951	0.299036
