# Supplementary material for: Crystalline nitrogen chain radical anions
Source: Nat Chem. 2026 Feb 10;18(4):686–94. doi: 10.1038/s41557-025-02040-2 (PMC13061614; doi:10.1038/s41557-025-02040-2)
Supplement: Supplementary file 7 — Raw data associated with [K(THF)2]2[2]. [file 41557_2025_2040_MOESM7_ESM.zip]

Archive with 4 entries (2 files):
- Supplementary_Data_6/
- Supplementary_Data_6/Folder 1 XRD/
- Supplementary_Data_6/Folder 1 XRD/cifreport.pdf
- Supplementary_Data_6/Folder 1 XRD/kcrypt_2.cif
