# Supplementary material for: Crystalline nitrogen chain radical anions
Source: Nat Chem. 2026 Feb 10;18(4):686–94. doi: 10.1038/s41557-025-02040-2 (PMC13061614; doi:10.1038/s41557-025-02040-2)
Supplement: Supplementary file 7 — Raw data associated with [K(THF)2]2[2]. [file 41557_2025_2040_MOESM7_ESM.zip › Supplementary_Data_6/Folder 1 XRD/kcrypt_2.cif]

data_025_r_rlr017_1
_audit_creation_date               2025-08-05
_audit_creation_method
;
Olex2 1.5
(compiled 2025.03.04 svn.red2d20d0 for OlexSys, GUI svn.r7188)
;
_shelx_SHELXL_version_number       '2019/3'
_audit_contact_author_address      ?
_audit_contact_author_email        ?
_audit_contact_author_name         ''
_audit_contact_author_phone        ?
_publ_contact_author_id_orcid      ?
_publ_section_references
;
Dolomanov, O.V., Bourhis, L.J., Gildea, R.J, Howard, J.A.K. & Puschmann, H.
 (2009), J. Appl. Cryst. 42, 339-341.

Sheldrick, G.M. (2015). Acta Cryst. C71, 3-8.
;
_chemical_name_common              ?
_chemical_name_systematic          BrC6H4N2_2_k_THF_2
_chemical_formula_moiety           'C14 H20 Br K N2 O2'
_chemical_formula_sum              'C14 H20 Br K N2 O2'
_chemical_formula_weight           367.33
_chemical_melting_point            ?
_chemical_oxdiff_formula           'C H N K Br O'
loop_
  _atom_type_symbol
  _atom_type_description
  _atom_type_scat_dispersion_real
  _atom_type_scat_dispersion_imag
  _atom_type_scat_source
 'C' 'C' 0.0181 0.0091 'International Tables Vol C Tables 4.2.6.8 and 6.1.1.4'
 'H' 'H' 0.0000 0.0000 'International Tables Vol C Tables 4.2.6.8 and 6.1.1.4'
 'Br' 'Br' -0.6763 1.2805
 'International Tables Vol C Tables 4.2.6.8 and 6.1.1.4'
 'K' 'K' 0.3868 1.0657 'International Tables Vol C Tables 4.2.6.8 and 6.1.1.4'
 'N' 'N' 0.0311 0.0180 'International Tables Vol C Tables 4.2.6.8 and 6.1.1.4'
 'O' 'O' 0.0492 0.0322 'International Tables Vol C Tables 4.2.6.8 and 6.1.1.4'

_shelx_space_group_comment
;
The symmetry employed for this shelxl refinement is uniquely defined
by the following loop, which should always be used as a source of
symmetry information in preference to the above space-group names.
They are only intended as comments.
;
_space_group_crystal_system        'monoclinic'
_space_group_IT_number             14
_space_group_name_H-M_alt          'P 1 21/c 1'
_space_group_name_Hall             '-P 2ybc'
loop_
  _space_group_symop_operation_xyz
 'x, y, z'
 '-x, y+1/2, -z+1/2'
 '-x, -y, -z'
 'x, -y-1/2, z-1/2'

_cell_length_a                     5.6855(2)
_cell_length_b                     14.6607(4)
_cell_length_c                     19.6744(5)
_cell_angle_alpha                  90
_cell_angle_beta                   95.860(3)
_cell_angle_gamma                  90
_cell_volume                       1631.36(8)
_cell_formula_units_Z              4
_cell_measurement_reflns_used      8143
_cell_measurement_temperature      100.00(10)
_cell_measurement_theta_max        75.2550
_cell_measurement_theta_min        3.7400
_shelx_estimated_absorpt_T_max     0.762
_shelx_estimated_absorpt_T_min     0.393
_exptl_absorpt_coefficient_mu      5.744
_exptl_absorpt_correction_T_max    1.00000
_exptl_absorpt_correction_T_min    0.63398
_exptl_absorpt_correction_type     multi-scan
_exptl_absorpt_process_details
;
CrysAlisPro 1.171.43.92a (Rigaku Oxford Diffraction, 2023)
Empirical absorption correction using spherical harmonics,
implemented in SCALE3 ABSPACK scaling algorithm.
;
_exptl_absorpt_special_details     ?
_exptl_crystal_colour              'clear reddish red'
_exptl_crystal_colour_lustre       clear
_exptl_crystal_colour_modifier     reddish
_exptl_crystal_colour_primary      red
_exptl_crystal_density_diffrn      1.496
_exptl_crystal_density_meas        ?
_exptl_crystal_density_method      ?
_exptl_crystal_description         plate
_exptl_crystal_F_000               752
loop_
  _exptl_crystal_face_index_h
  _exptl_crystal_face_index_k
  _exptl_crystal_face_index_l
  _exptl_crystal_face_perp_dist
 0 1 2 0.0495
 -2 1 1 0.0879
 0 -1 -2 0.0990
 2 -1 -1 0.0690
 0 8 -8 0.0133
 0 -8 7 0.0321

_exptl_crystal_preparation         'THF/Hex at -35'
_exptl_crystal_recrystallization_method  .
_exptl_crystal_size_max            0.2
_exptl_crystal_size_mid            0.15
_exptl_crystal_size_min            0.05
loop_
  _exptl_oxdiff_crystal_face_indexfrac_h
  _exptl_oxdiff_crystal_face_indexfrac_k
  _exptl_oxdiff_crystal_face_indexfrac_l
  _exptl_oxdiff_crystal_face_x
  _exptl_oxdiff_crystal_face_y
  _exptl_oxdiff_crystal_face_z
 0.0000 1.0007 2.0004 0.0139 0.0184 0.1879
 -2.0007 0.9970 1.0036 0.4051 0.3756 0.0107
 -0.0000 -1.0007 -2.0004 -0.0139 -0.0184 -0.1879
 2.0007 -0.9970 -1.0036 -0.4051 -0.3756 -0.0107
 -0.3464 7.5314 -7.5496 0.8217 -0.5658 -0.0685
 0.3296 -7.7684 7.1314 -0.8236 0.5666 0.0266

_exptl_transmission_factor_max     ?
_exptl_transmission_factor_min     ?
_diffrn_reflns_av_R_equivalents    0.0323
_diffrn_reflns_av_unetI/netI       0.0247
_diffrn_reflns_Laue_measured_fraction_full  0.999
_diffrn_reflns_Laue_measured_fraction_max  0.981
_diffrn_reflns_limit_h_max         6
_diffrn_reflns_limit_h_min         -7
_diffrn_reflns_limit_k_max         18
_diffrn_reflns_limit_k_min         -17
_diffrn_reflns_limit_l_max         24
_diffrn_reflns_limit_l_min         -22
_diffrn_reflns_number              14805
_diffrn_reflns_point_group_measured_fraction_full  0.999
_diffrn_reflns_point_group_measured_fraction_max  0.981
_diffrn_reflns_theta_full          67.684
_diffrn_reflns_theta_max           75.984
_diffrn_reflns_theta_min           3.767
_diffrn_ambient_temperature        100.15
_diffrn_detector_area_resol_mean   10.0000
_diffrn_detector_type              'HyPix-Arc 150'
_diffrn_measured_fraction_theta_full  0.999
_diffrn_measured_fraction_theta_max  0.981
_diffrn_measurement_details
;
List of Runs (angles in degrees, time in seconds):

  # Type    Start    End  Width  t~exp~   \w     \q     \k     \f   Frames
--------------------------------------------------------------------------
  1  \w     13.00  52.00   0.50    1.00    --   56.93 -45.00 -30.00   78
  2  \w     79.00 106.00   0.50    1.00    --   56.93  45.00-150.00   54
  3  \w      8.00  52.00   0.50    1.00    --   56.93 -45.00  60.00   88
  4  \w     32.00  85.00   0.50    1.00    --   69.64 -95.00  60.00  106
  5  \w     76.00 119.00   0.50    1.00    --   69.64  45.00 -90.00   86
  6  \w     25.00  52.00   0.50    1.00    --   69.64 -45.00 150.00   54
  7  \w     20.00  53.00   0.50    1.00    --   69.64 -45.00 -90.00   66
  8  \w     25.00  52.00   0.50    1.00    --   69.64 -45.00 120.00   54
  9  \w     83.00 121.00   0.50    1.00    --   69.64  45.00 150.00   76
 10  \w     89.00 121.00   0.50    2.00    --   84.08  45.00-120.00   64
 11  \w     45.00  71.00   0.50    2.00    --   84.08 -77.00  60.00   52
 12  \w     55.00  98.00   0.50    2.00    --   84.08-178.00-120.00   86
 13  \w     42.00  73.00   0.50    2.00    --   84.08 -61.00 -60.00   62
 14  \w     37.00  69.00   0.50    2.00    --   84.08 -61.00 120.00   64
 15  \w     90.00 117.00   0.50    2.00    --   84.08 178.00  60.00   54
 16  \w     42.00  68.00   0.50    2.00    --   84.08 -61.00 -90.00   52
 17  \w     51.00  78.00   0.50    2.00    --   84.08-178.00  90.00   54
 18  \w     56.00  81.00   0.50    2.00    --   84.08 -77.00 150.00   50
 19  \w     43.00  68.00   0.50    2.00    --   84.08 -77.00  90.00   50
 20  \w     51.00  78.00   0.50    2.00    --   84.08-111.00  60.00   54
 21  \w    103.00 128.00   0.50    2.00    --   84.08-178.00  90.00   50
 22  \w     55.00  80.00   0.50    2.00    --   84.08 -95.00-150.00   50
 23  \w     44.00  71.00   0.50    2.00    --   84.08 -77.00 120.00   54
 24  \w     91.00 121.00   0.50    2.00    --   84.08  45.00-150.00   60
 25  \w     92.00 119.00   0.50    2.00    --   84.08  45.00  60.00   54
 26  \w     39.00  73.00   0.50    2.00    --   84.08 -61.00 150.00   68
 27  \w     58.00 114.00   0.50    2.00    --   86.75  12.00-117.89  112
 28  \w     96.00 135.00   0.50    2.00    --   86.75  22.00  94.52   78
 29  \w     50.00  89.00   0.50    2.00    --   86.75  22.00  94.52   78
 30  \w     51.00 105.00   0.50    2.00    --   86.75  17.00  46.83  108
 31  \w    106.00 131.00   0.50    2.00    --   86.75   1.00 -46.65   50
 32  \w     46.00  87.00   0.50    2.00    --   86.75   1.00 -46.65   82
 33  \w     61.00 134.00   0.50    2.00    --   86.75  23.00 154.42  146
 34  \w     79.00 104.00   0.50    2.00    --   86.75  16.00 -12.40   50
 35  \w     50.00 106.00   0.50    2.00    --   86.75-114.00 148.78  112
 36  \w     -2.00  23.00   0.50    1.00    --   -6.75  46.00  24.00   50
 37  \w     32.00  59.00   0.50    1.00    --   56.93 -95.00 -60.00   54
 38  \w      8.00  35.00   0.50    1.00    --   56.93 -30.00-180.00   54
 39  \w     55.00  96.00   0.50    1.00    --   56.93  30.00  90.00   82
 40  \w      4.00  31.00   0.50    1.00    --   56.93 -30.00 -60.00   54
 41  \w     44.00  84.00   0.50    1.00    --   69.64 -95.00-120.00   80
 42  \w     76.00 103.00   0.50    1.00    --   69.64-125.00 120.00   54
 43  \w     66.00  91.00   0.50    1.00    --   69.64  77.00-150.00   50
 44  \w     85.00 112.00   0.50    1.00    --   69.64  45.00 120.00   54
 45  \w     93.00 121.00   0.50    1.00    --   69.64  45.00 -60.00   56
 46  \w     26.00  53.00   0.50    1.00    --   69.64 -95.00 150.00   54
 47  \w     41.00  85.00   0.50    1.00    --   69.64 -95.00 -30.00   88
 48  \w     58.00  85.00   0.50    1.00    --   69.64 -95.00 150.00   54
 49  \w     71.00 107.00   0.50    2.00    --   84.08-111.00 -30.00   72
 50  \w     74.00  80.00   0.50    2.00    --   84.08 178.00 -30.00   12
;
_diffrn_measurement_device         'four-circle diffractometer'
_diffrn_measurement_device_type    'XtaLAB Synergy R, DW system, HyPix-Arc 150'
_diffrn_measurement_method         '\w scans'
_diffrn_radiation_type             CuK\a
_diffrn_radiation_wavelength       1.54184
_diffrn_source                     ?
_reflns_Friedel_coverage           0.000
_reflns_Friedel_fraction_full      .
_reflns_Friedel_fraction_max       .
_reflns_number_gt                  2616
_reflns_number_total               3337
_reflns_special_details
;
 Reflections were merged by SHELXL according to the crystal
 class for the calculation of statistics and refinement.
 
 _reflns_Friedel_fraction is defined as the number of unique
 Friedel pairs measured divided by the number that would be
 possible theoretically, ignoring centric projections and
 systematic absences.
;
_reflns_threshold_expression       'I > 2\s(I)'
_computing_cell_refinement         'CrysAlisPro 1.171.43.92a (Rigaku OD, 2023)'
_computing_data_collection        
 'CrysAlisPro system (CCD 43.143a 64-bit (release 25-10-2024))'
_computing_data_reduction          'CrysAlisPro 1.171.43.92a (Rigaku OD, 2023)'
_computing_molecular_graphics      'Olex2 1.5 (Dolomanov et al., 2009)'
_computing_publication_material    'Olex2 1.5 (Dolomanov et al., 2009)'
_computing_structure_refinement    'SHELXL 2019/3 (Sheldrick, 2015)'
_computing_structure_solution      'SHELXT 2018/2 (Sheldrick, 2018)'
_refine_diff_density_max           0.302
_refine_diff_density_min           -0.423
_refine_diff_density_rms           0.053
_refine_ls_extinction_coef         .
_refine_ls_extinction_method       none
_refine_ls_goodness_of_fit_ref     1.064
_refine_ls_hydrogen_treatment      constr
_refine_ls_matrix_type             full
_refine_ls_number_parameters       398
_refine_ls_number_reflns           3337
_refine_ls_number_restraints       1266
_refine_ls_R_factor_all            0.0533
_refine_ls_R_factor_gt             0.0408
_refine_ls_restrained_S_all        0.957
_refine_ls_shift/su_max            0.000
_refine_ls_shift/su_mean           0.000
_refine_ls_structure_factor_coef   Fsqd
_refine_ls_weighting_details      
 'w=1/[\s^2^(Fo^2^)+(0.0667P)^2^+0.4499P] where P=(Fo^2^+2Fc^2^)/3'
_refine_ls_weighting_scheme        calc
_refine_ls_wR_factor_gt            0.1169
_refine_ls_wR_factor_ref           0.1236
_refine_special_details            ?
_olex2_refinement_description
;
1. Restrained distances
 Br1-C4 \\sim Br1A-C4
 with sigma of 0.02
 Br1A-C5A \\sim Br1-C5 \\sim Br1A-C3A \\sim Br1-C3 \\sim Br1B-C9A \\sim
Br1B-C11A
 with sigma of 0.04
 Br1A-C4A \\sim Br1-C4 \\sim Br1B-C10A
 with sigma of 0.02
 O1-C10 \\sim O1A-C13A \\sim O1-C7 \\sim O1A-C16A
 with sigma of 0.02
 O1A-C14A \\sim O1-C8 \\sim O1A-C15A \\sim O1-C9
 with sigma of 0.04
 C6-C2 \\sim C6A-C2A \\sim C3-C1 \\sim C3A-C1A \\sim C4-C2 \\sim C4A-C2A \\sim
C5A-C3A \\sim C5-C3 \\sim C6-C4
 \\sim C6A-C4A \\sim C5-C1 \\sim C5A-C1A \\sim C11A-C9A \\sim C12A-C10A \\sim
C11A-C7A \\sim C12A-C8A \\sim C9A-
 C7A \\sim C10A-C8A
 with sigma of 0.04
 C2A-C1A \\sim C2-C1 \\sim C3A-C2A \\sim C3-C2 \\sim C4-C3 \\sim C4A-C3A \\sim
C5-C4 \\sim C5A-C4A \\sim C6-C5
 \\sim C6A-C5A \\sim C6-C1 \\sim C6A-C1A \\sim C8A-C7A \\sim C9A-C8A \\sim
C10A-C9A \\sim C11A-C10A \\sim C12A-
 C11A \\sim C12A-C7A
 with sigma of 0.02
 N1-C2 \\sim N1-C6 \\sim N1A-C6A \\sim N1A-C2A \\sim N4A-C8A \\sim N4A-C12A
 with sigma of 0.04
 N4A-C7A \\sim N1-C1 \\sim N1A-C1A
 with sigma of 0.02
 N2A-N1A \\sim N2-N1 \\sim N4A-N3A
 with sigma of 0.02
 N3A-N2A \\sim N2-N2_$2
 with sigma of 0.02
 C14A-C13A \\sim C9-C10 \\sim C14A-C15A \\sim C9-C8 \\sim C8-C7 \\sim C15A-C16A
 with sigma of 0.02
 C9-C7 \\sim C14A-C16A \\sim C8-C10 \\sim C15A-C13A
 with sigma of 0.04
2. Restrained planarity
 C4, C1, N1, C5, C6, C2, C3, Br1
 with sigma of 0.01
 C4A, C2A, C3A, C1A, C5A, C6A, N1A, Br1A
 with sigma of 0.01
 N4A, C7A, C8A, C9A, C10A, C11A, C12A, Br1B
 with sigma of 0.01
3. Uiso/Uaniso restraints and constraints
Br1 \\sim C4 \\sim C2 \\sim C3 \\sim C1 \\sim N1 \\sim C5 \\sim C6 \\sim N2
\\sim Br1A \\sim C4A \\sim C2A \\sim C3A \\sim C1A \\sim C5A \\sim C6A \\sim
N1A \\sim N2A \\sim N4A \\sim N3A \\sim C7A \\sim C8A \\sim C9A \\sim C10A
\\sim C11A \\sim C12A \\sim Br1B: within 2A with sigma of 0.02 and sigma for
terminal atoms of 0.04 within 2A
All non-hydrogen atoms have similar U: within 2A with sigma of 0.04 and sigma
for terminal atoms of 0.08 within 2A
4. Rigid body (RIGU) restrains
 Br1, C4, C2, C3, C1, N1, C5, C6, N2, Br1A, C4A, C2A, C3A, C1A, C5A, C6A, N1A,
 N2A, N4A, N3A, C7A, C8A, C9A, C10A, C11A, C12A, Br1B
 with sigma for 1-2 distances of 0.002 and sigma for 1-3 distances of 0.002
 All non-hydrogen atoms
 with sigma for 1-2 distances of 0.004 and sigma for 1-3 distances of 0.004
5. Others
 Sof(K1A)=Sof(O1A)=Sof(C16A)=Sof(H16A)=Sof(H16B)=Sof(C13A)=Sof(H13C)=Sof(H13D)=
 Sof(C14A)=Sof(H14C)=Sof(H14D)=Sof(C15A)=Sof(H15A)=Sof(H15B)=1-FVAR(1)
 Sof(Br1A)=Sof(C4A)=Sof(C2A)=Sof(H2A)=Sof(C3A)=Sof(H3A)=Sof(C1A)=Sof(C5A)=
 Sof(H5A)=Sof(C6A)=Sof(H6A)=Sof(N1A)=Sof(N2A)=Sof(N4A)=Sof(N3A)=Sof(C7A)=
 Sof(C8A)=Sof(H8AA)=Sof(C9A)=Sof(H9AA)=Sof(C10A)=Sof(C11A)=Sof(H11C)=Sof(C12A)=
 Sof(H12C)=Sof(Br1B)=0.5*(1-FVAR(2))
 Sof(Br1)=Sof(K1)=Sof(O1)=Sof(C4)=Sof(C2)=Sof(H2)=Sof(C3)=Sof(H3)=Sof(C1)=
 Sof(N1)=Sof(C5)=Sof(H5)=Sof(C6)=Sof(H6)=Sof(N2)=Sof(C7)=Sof(H7A)=Sof(H7B)=
 Sof(C10)=Sof(H10A)=Sof(H10B)=Sof(C9)=Sof(H9A)=Sof(H9B)=Sof(C8)=Sof(H8A)=
 Sof(H8B)=FVAR(1)
6.a Secondary CH2 refined with riding coordinates:
 C13(H13A,H13B), C14(H14A,H14B), C11(H11A,H11B), C12(H12A,H12B), C7(H7A,H7B),
 C10(H10A,H10B), C9(H9A,H9B), C8(H8A,H8B), C16A(H16A,H16B), C13A(H13C,H13D),
 C14A(H14C,H14D), C15A(H15A,H15B)
6.b Aromatic/amide H refined with riding coordinates:
 C2(H2), C3(H3), C5(H5), C6(H6), C2A(H2A), C3A(H3A), C5A(H5A), C6A(H6A),
 C8A(H8AA), C9A(H9AA), C11A(H11C), C12A(H12C)
;
_atom_sites_solution_hydrogens     geom
_atom_sites_solution_primary       ?
_atom_sites_solution_secondary     ?
loop_
  _atom_site_label
  _atom_site_type_symbol
  _atom_site_fract_x
  _atom_site_fract_y
  _atom_site_fract_z
  _atom_site_U_iso_or_equiv
  _atom_site_adp_type
  _atom_site_occupancy
  _atom_site_site_symmetry_order
  _atom_site_calc_flag
  _atom_site_refinement_flags_posn
  _atom_site_refinement_flags_adp
  _atom_site_refinement_flags_occupancy
  _atom_site_disorder_assembly
  _atom_site_disorder_group
 Br1 Br 0.4629(5) 0.51813(14) 0.86799(7) 0.0588(4) Uani 0.534(7) 1 d D U P A 1
 K1 K 0.4002(11) 0.3936(5) 0.4584(4) 0.0582(10) Uani 0.534(7) 1 d . U P A 1
 O2 O 0.3056(3) 0.27186(13) 0.35522(10) 0.0562(5) Uani 1 1 d . U . . .
 O1 O 0.707(2) 0.2597(12) 0.5103(7) 0.099(4) Uani 0.534(7) 1 d D U P A 1
 C13 C 0.0740(5) 0.2228(2) 0.25500(15) 0.0547(6) Uani 1 1 d . U . . .
 H13A H -0.068474 0.258093 0.238081 0.066 Uiso 1 1 calc R U . . .
 H13B H 0.061129 0.160658 0.235204 0.066 Uiso 1 1 calc R U . . .
 C14 C 0.1020(4) 0.2188(2) 0.33241(15) 0.0568(7) Uani 1 1 d . U . . .
 H14A H -0.040098 0.244050 0.350804 0.068 Uiso 1 1 calc R U . . .
 H14B H 0.123410 0.154932 0.348140 0.068 Uiso 1 1 calc R U . . .
 C4 C 0.3752(15) 0.5055(5) 0.7730(4) 0.0425(17) Uani 0.534(7) 1 d D U P A 1
 C2 C 0.097(2) 0.5222(8) 0.6737(5) 0.0433(19) Uani 0.534(7) 1 d D U P A 1
 H2 H -0.056705 0.539024 0.654215 0.052 Uiso 0.534(7) 1 calc R U P A 1
 C3 C 0.1528(16) 0.5300(8) 0.7435(5) 0.0416(17) Uani 0.534(7) 1 d D U P A 1
 H3 H 0.038134 0.552163 0.771276 0.050 Uiso 0.534(7) 1 calc R U P A 1
 C1 C 0.2631(16) 0.4898(5) 0.6304(4) 0.043(2) Uani 0.534(7) 1 d D U P A 1
 C11 C 0.4581(5) 0.2652(2) 0.30210(16) 0.0582(7) Uani 1 1 d . U . . .
 H11A H 0.545839 0.206736 0.305234 0.070 Uiso 1 1 calc R U . . .
 H11B H 0.573263 0.316031 0.304994 0.070 Uiso 1 1 calc R U . . .
 N1 N 0.2318(11) 0.4788(5) 0.5602(3) 0.0483(15) Uani 0.534(7) 1 d D U P A 1
 C5 C 0.5415(15) 0.4715(5) 0.7330(4) 0.0409(16) Uani 0.534(7) 1 d D U P A 1
 H5 H 0.693479 0.453820 0.753199 0.049 Uiso 0.534(7) 1 calc R U P A 1
 C12 C 0.2976(5) 0.2701(2) 0.23671(16) 0.0601(7) Uani 1 1 d . U . . .
 H12A H 0.366742 0.237737 0.199312 0.072 Uiso 1 1 calc R U . . .
 H12B H 0.265274 0.334187 0.222875 0.072 Uiso 1 1 calc R U . . .
 C6 C 0.4841(15) 0.4637(6) 0.6632(4) 0.0433(16) Uani 0.534(7) 1 d D U P A 1
 H6 H 0.599021 0.439597 0.636260 0.052 Uiso 0.534(7) 1 calc R U P A 1
 N2 N 0.0108(12) 0.5053(4) 0.5327(3) 0.0455(14) Uani 0.534(7) 1 d D U P A 1
 C7 C 0.850(3) 0.2665(13) 0.5754(8) 0.076(4) Uani 0.534(7) 1 d D U P A 1
 H7A H 0.758953 0.247094 0.613282 0.091 Uiso 0.534(7) 1 calc R U P A 1
 H7B H 0.906308 0.329699 0.584011 0.091 Uiso 0.534(7) 1 calc R U P A 1
 C10 C 0.728(3) 0.1681(14) 0.4877(11) 0.088(4) Uani 0.534(7) 1 d D U P A 1
 H10A H 0.693499 0.164103 0.437450 0.106 Uiso 0.534(7) 1 calc R U P A 1
 H10B H 0.617805 0.127653 0.509280 0.106 Uiso 0.534(7) 1 calc R U P A 1
 C9 C 0.976(3) 0.1424(11) 0.5089(8) 0.101(4) Uani 0.534(7) 1 d D U P A 1
 H9A H 1.075692 0.152303 0.471218 0.121 Uiso 0.534(7) 1 calc R U P A 1
 H9B H 0.986620 0.077520 0.522846 0.121 Uiso 0.534(7) 1 calc R U P A 1
 C8 C 1.0494(17) 0.2037(8) 0.5680(6) 0.097(3) Uani 0.534(7) 1 d D U P A 1
 H8A H 1.085555 0.167406 0.610206 0.116 Uiso 0.534(7) 1 calc R U P A 1
 H8B H 1.192390 0.238604 0.559341 0.116 Uiso 0.534(7) 1 calc R U P A 1
 Br1A Br 0.5723(17) 0.5003(6) 0.8570(3) 0.0564(14) Uani 0.233(3) 1 d D U P A
 -1
 C4A C 0.418(3) 0.5010(9) 0.7667(7) 0.042(3) Uani 0.233(3) 1 d D U P A -1
 C2A C 0.083(3) 0.5463(10) 0.6900(7) 0.038(3) Uani 0.233(3) 1 d D U P A -1
 H2A H -0.064746 0.576576 0.682893 0.045 Uiso 0.233(3) 1 calc R U P A -1
 C3A C 0.200(3) 0.5445(10) 0.7549(7) 0.040(3) Uani 0.233(3) 1 d D U P A -1
 H3A H 0.131683 0.572800 0.791631 0.048 Uiso 0.233(3) 1 calc R U P A -1
 C1A C 0.1754(19) 0.5053(7) 0.6344(6) 0.033(2) Uani 0.233(3) 1 d D U P A -1
 C5A C 0.513(3) 0.4605(12) 0.7123(8) 0.042(4) Uani 0.233(3) 1 d D U P A -1
 H5A H 0.662020 0.430667 0.719350 0.051 Uiso 0.233(3) 1 calc R U P A -1
 C6A C 0.391(2) 0.4631(11) 0.6471(7) 0.038(3) Uani 0.233(3) 1 d D U P A -1
 H6A H 0.459788 0.434799 0.610354 0.045 Uiso 0.233(3) 1 calc R U P A -1
 N1A N 0.045(2) 0.5115(6) 0.5699(5) 0.042(2) Uani 0.233(3) 1 d D U P A -1
 N2A N 0.1700(19) 0.4753(7) 0.5212(6) 0.046(2) Uani 0.233(3) 1 d D U P A -1
 N4A N -0.152(3) 0.5095(10) 0.4458(8) 0.040(3) Uani 0.233(3) 1 d D U P A -1
 N3A N 0.067(2) 0.4717(10) 0.4591(6) 0.043(3) Uani 0.233(3) 1 d D U P A -1
 C7A C -0.238(3) 0.5080(9) 0.3769(8) 0.036(4) Uani 0.233(3) 1 d D U P A -1
 C8A C -0.116(4) 0.4654(16) 0.3267(9) 0.033(4) Uani 0.233(3) 1 d D U P A -1
 H8AA H 0.030805 0.436412 0.339863 0.040 Uiso 0.233(3) 1 calc R U P A -1
 C9A C -0.206(4) 0.4651(16) 0.2584(9) 0.040(5) Uani 0.233(3) 1 d D U P A -1
 H9AA H -0.120437 0.436200 0.225385 0.048 Uiso 0.233(3) 1 calc R U P A -1
 C10A C -0.422(3) 0.5071(10) 0.2381(7) 0.037(4) Uani 0.233(3) 1 d D U P A -1
 C11A C -0.542(4) 0.5489(13) 0.2872(9) 0.040(4) Uani 0.233(3) 1 d D U P A -1
 H11C H -0.689093 0.577647 0.273756 0.048 Uiso 0.233(3) 1 calc R U P A -1
 C12A C -0.454(3) 0.5501(12) 0.3555(8) 0.041(4) Uani 0.233(3) 1 d D U P A -1
 H12C H -0.541097 0.579543 0.387993 0.050 Uiso 0.233(3) 1 calc R U P A -1
 Br1B Br -0.548(3) 0.5072(9) 0.1443(5) 0.092(4) Uani 0.233(3) 1 d D U P A -1
 K1A K 0.4579(13) 0.3842(5) 0.4533(4) 0.0591(11) Uani 0.466(7) 1 d . U P A -1
 O1A O 0.675(2) 0.2540(12) 0.5247(8) 0.068(2) Uani 0.466(7) 1 d D U P A -1
 C16A C 0.900(3) 0.2701(14) 0.5636(10) 0.074(4) Uani 0.466(7) 1 d D U P A -1
 H16A H 0.892712 0.254044 0.612269 0.089 Uiso 0.466(7) 1 calc R U P A -1
 H16B H 0.946026 0.334967 0.560712 0.089 Uiso 0.466(7) 1 calc R U P A -1
 C13A C 0.678(3) 0.1665(13) 0.4941(14) 0.088(5) Uani 0.466(7) 1 d D U P A -1
 H13C H 0.646556 0.171640 0.443820 0.105 Uiso 0.466(7) 1 calc R U P A -1
 H13D H 0.555924 0.126871 0.510996 0.105 Uiso 0.466(7) 1 calc R U P A -1
 C14A C 0.920(3) 0.1266(8) 0.5129(10) 0.080(4) Uani 0.466(7) 1 d D U P A -1
 H14C H 0.977122 0.093878 0.473742 0.096 Uiso 0.466(7) 1 calc R U P A -1
 H14D H 0.919313 0.084009 0.551967 0.096 Uiso 0.466(7) 1 calc R U P A -1
 C15A C 1.0716(16) 0.2100(8) 0.5322(5) 0.077(2) Uani 0.466(7) 1 d D U P A -1
 H15A H 1.208584 0.194490 0.565321 0.092 Uiso 0.466(7) 1 calc R U P A -1
 H15B H 1.128752 0.238883 0.491428 0.092 Uiso 0.466(7) 1 calc R U P A -1

loop_
  _atom_site_aniso_label
  _atom_site_aniso_U_11
  _atom_site_aniso_U_22
  _atom_site_aniso_U_33
  _atom_site_aniso_U_23
  _atom_site_aniso_U_13
  _atom_site_aniso_U_12
 Br1 0.0683(9) 0.0639(6) 0.0423(4) 0.0002(4) -0.0040(4) 0.0009(5)
 K1 0.080(3) 0.0515(12) 0.0433(8) -0.0054(7) 0.0063(16) 0.0125(15)
 O2 0.0439(9) 0.0605(11) 0.0631(11) -0.0089(9) 0.0002(8) -0.0006(8)
 O1 0.120(8) 0.071(4) 0.091(7) -0.003(4) -0.058(6) 0.009(5)
 C13 0.0433(13) 0.0517(15) 0.0670(17) -0.0023(12) -0.0036(12) -0.0006(11)
 C14 0.0383(12) 0.0673(17) 0.0646(16) 0.0020(13) 0.0040(11) -0.0059(12)
 C4 0.043(3) 0.040(3) 0.046(3) -0.001(2) 0.011(2) -0.004(2)
 C2 0.037(3) 0.046(4) 0.047(3) -0.003(3) 0.005(2) -0.005(3)
 C3 0.040(3) 0.040(3) 0.046(3) -0.002(3) 0.009(3) -0.007(3)
 C1 0.039(4) 0.051(4) 0.040(3) -0.002(3) 0.002(2) -0.002(3)
 C11 0.0396(13) 0.0550(15) 0.0808(19) -0.0096(14) 0.0107(13) -0.0061(12)
 N1 0.038(3) 0.064(3) 0.043(3) 0.000(2) 0.002(2) 0.008(2)
 C5 0.043(3) 0.041(3) 0.038(3) -0.003(2) 0.001(2) 0.002(2)
 C12 0.0572(15) 0.0538(15) 0.0713(18) -0.0002(13) 0.0166(13) 0.0012(13)
 C6 0.042(3) 0.051(3) 0.037(3) -0.004(3) 0.002(2) 0.002(3)
 N2 0.040(3) 0.055(4) 0.041(2) 0.000(2) 0.003(2) 0.008(2)
 C7 0.075(6) 0.074(6) 0.074(6) 0.000(4) -0.021(5) 0.006(5)
 C10 0.107(8) 0.090(6) 0.064(5) -0.012(5) -0.015(6) -0.005(6)
 C9 0.100(8) 0.135(10) 0.066(6) -0.017(6) 0.003(5) 0.021(7)
 C8 0.082(5) 0.111(6) 0.092(6) -0.013(5) -0.015(5) 0.018(5)
 Br1A 0.083(3) 0.0484(16) 0.0346(15) 0.0050(13) -0.0111(15) -0.008(2)
 C4A 0.045(6) 0.041(6) 0.041(5) -0.004(5) 0.004(5) -0.007(5)
 C2A 0.035(5) 0.040(6) 0.041(4) -0.004(4) 0.014(4) 0.007(4)
 C3A 0.042(6) 0.036(6) 0.042(4) -0.013(4) 0.009(4) -0.009(5)
 C1A 0.023(5) 0.037(5) 0.038(3) 0.000(3) 0.007(3) 0.011(4)
 C5A 0.036(6) 0.048(7) 0.041(5) -0.001(6) -0.003(4) 0.009(5)
 C6A 0.029(5) 0.048(6) 0.037(5) -0.004(4) 0.006(4) 0.016(5)
 N1A 0.043(5) 0.044(5) 0.040(4) 0.003(4) 0.000(3) 0.006(4)
 N2A 0.040(5) 0.053(5) 0.044(4) 0.000(4) 0.004(3) 0.002(4)
 N4A 0.039(6) 0.043(6) 0.039(5) -0.004(4) 0.009(4) 0.016(5)
 N3A 0.034(5) 0.052(6) 0.044(4) 0.000(4) 0.003(4) 0.011(4)
 C7A 0.032(6) 0.037(8) 0.040(5) -0.002(5) 0.009(4) 0.008(6)
 C8A 0.026(7) 0.035(8) 0.040(5) 0.001(5) 0.008(5) 0.010(6)
 C9A 0.033(7) 0.048(10) 0.040(5) -0.004(6) 0.008(5) 0.005(6)
 C10A 0.035(6) 0.045(8) 0.031(6) -0.001(5) 0.001(5) 0.005(6)
 C11A 0.034(6) 0.047(8) 0.040(6) 0.003(6) 0.010(5) 0.008(6)
 C12A 0.043(7) 0.043(7) 0.039(6) -0.004(5) 0.009(5) 0.021(6)
 Br1B 0.117(7) 0.075(4) 0.077(4) 0.003(2) -0.034(3) -0.030(4)
 K1A 0.069(3) 0.0484(18) 0.058(2) -0.0036(13) -0.0022(17) 0.0018(17)
 O1A 0.068(4) 0.068(4) 0.065(5) -0.009(4) -0.008(3) 0.008(3)
 C16A 0.078(7) 0.065(6) 0.073(7) -0.005(5) -0.019(5) -0.008(5)
 C13A 0.094(7) 0.060(5) 0.102(11) -0.006(6) -0.027(7) 0.012(5)
 C14A 0.085(7) 0.063(5) 0.090(8) 0.004(4) 0.004(6) 0.018(4)
 C15A 0.069(4) 0.109(6) 0.051(4) 0.002(5) 0.000(4) -0.006(4)

_geom_special_details
;
 All esds (except the esd in the dihedral angle between two l.s. planes)
 are estimated using the full covariance matrix.  The cell esds are taken
 into account individually in the estimation of esds in distances, angles
 and torsion angles; correlations between esds in cell parameters are only
 used when they are defined by crystal symmetry.  An approximate (isotropic)
 treatment of cell esds is used for estimating esds involving l.s. planes.
;
loop_
  _geom_bond_atom_site_label_1
  _geom_bond_atom_site_label_2
  _geom_bond_distance
  _geom_bond_site_symmetry_2
  _geom_bond_publ_flag
 Br1 C4 1.894(7) . ?
 Br1 Br1A 0.728(9) . ?
 Br1 C4A 1.999(14) . ?
 K1 K1 3.650(15) 3_666 ?
 K1 O2 2.715(7) . ?
 K1 O1 2.752(15) . ?
 K1 N1 2.858(10) 3_666 ?
 K1 N1 2.623(9) . ?
 K1 N2 2.788(8) 3_566 ?
 K1 N2 3.222(8) . ?
 K1 N2A 2.237(12) . ?
 K1 N3A 2.216(12) . ?
 K1 O1A 2.812(16) . ?
 O2 C14 1.428(3) . ?
 O2 C11 1.428(3) . ?
 O2 K1A 2.616(8) . ?
 O1 C7 1.447(12) . ?
 O1 C10 1.424(11) . ?
 O1 K1A 2.504(16) . ?
 O1 C16A 1.45(3) . ?
 O1 C13A 1.41(3) . ?
 C13 H13A 0.9900 . ?
 C13 H13B 0.9900 . ?
 C13 C14 1.516(4) . ?
 C13 C12 1.524(4) . ?
 C14 H14A 0.9900 . ?
 C14 H14B 0.9900 . ?
 C4 C3 1.384(8) . ?
 C4 C5 1.383(7) . ?
 C4 Br1A 1.901(9) . ?
 C4 C3A 1.17(2) . ?
 C4 C5A 1.63(2) . ?
 C2 H2 0.9500 . ?
 C2 C3 1.383(8) . ?
 C2 C1 1.416(9) . ?
 C2 C3A 1.678(18) . ?
 C2 C1A 0.964(16) . ?
 C2 C6A 2.002(18) . ?
 C3 H3 0.9500 . ?
 C3 C4A 1.59(2) . ?
 C3 C2A 1.111(17) . ?
 C1 N1 1.384(7) . ?
 C1 C6 1.406(8) . ?
 C1 C2A 1.831(17) . ?
 C1 C1A 0.560(14) . ?
 C1 C6A 0.863(14) . ?
 C1 N1A 1.661(14) . ?
 C11 H11A 0.9900 . ?
 C11 H11B 0.9900 . ?
 C11 C12 1.501(4) . ?
 N1 N2 1.373(7) . ?
 N1 C1A 1.575(14) . ?
 N1 C6A 1.866(15) . ?
 N1 N1A 1.199(13) . ?
 N1 N2A 0.812(11) . ?
 N1 K1A 2.924(10) . ?
 C5 H5 0.9500 . ?
 C5 C6 1.383(7) . ?
 C5 C4A 1.10(2) . ?
 C5 C6A 1.818(15) . ?
 C12 H12A 0.9900 . ?
 C12 H12B 0.9900 . ?
 C6 H6 0.9500 . ?
 C6 C1A 1.890(13) . ?
 C6 C5A 0.965(16) . ?
 C6 C6A 0.587(13) . ?
 N2 N2 1.288(10) 3_566 ?
 N2 N1A 0.743(10) . ?
 N2 N2A 1.051(13) . ?
 N2 N4A 1.859(17) . ?
 N2 N3A 1.592(14) . ?
 C7 H7A 0.9900 . ?
 C7 H7B 0.9900 . ?
 C7 C8 1.481(11) . ?
 C7 O1A 1.35(3) . ?
 C7 C15A 1.795(18) . ?
 C10 H10A 0.9900 . ?
 C10 H10B 0.9900 . ?
 C10 C9 1.475(11) . ?
 C10 O1A 1.50(3) . ?
 C10 C14A 1.30(3) . ?
 C9 H9A 0.9900 . ?
 C9 H9B 0.9900 . ?
 C9 C8 1.496(11) . ?
 C9 C13A 1.72(3) . ?
 C9 C15A 1.201(18) . ?
 C8 H8A 0.9900 . ?
 C8 H8B 0.9900 . ?
 C8 C16A 1.29(2) . ?
 C8 C14A 1.683(19) . ?
 C8 C15A 0.734(11) . ?
 Br1A C4A 1.899(12) . ?
 C4A C3A 1.391(12) . ?
 C4A C5A 1.382(12) . ?
 C2A H2A 0.9500 . ?
 C2A C3A 1.377(11) . ?
 C2A C1A 1.397(10) . ?
 C3A H3A 0.9500 . ?
 C1A C6A 1.375(10) . ?
 C1A N1A 1.406(12) . ?
 C5A H5A 0.9500 . ?
 C5A C6A 1.394(12) . ?
 C6A H6A 0.9500 . ?
 N1A N2A 1.357(12) . ?
 N1A K1A 3.233(13) 3_566 ?
 N2A N3A 1.302(13) . ?
 N2A K1A 2.588(12) . ?
 N4A N3A 1.363(12) . ?
 N4A C7A 1.394(13) . ?
 N3A K1A 2.580(13) . ?
 C7A C8A 1.410(12) . ?
 C7A C12A 1.400(12) . ?
 C8A H8AA 0.9500 . ?
 C8A C9A 1.388(13) . ?
 C9A H9AA 0.9500 . ?
 C9A C10A 1.395(12) . ?
 C10A C11A 1.381(11) . ?
 C10A Br1B 1.911(12) . ?
 C11A H11C 0.9500 . ?
 C11A C12A 1.385(12) . ?
 C12A H12C 0.9500 . ?
 K1A O1A 2.605(18) . ?
 O1A C16A 1.443(12) . ?
 O1A C13A 1.419(11) . ?
 C16A H16A 0.9900 . ?
 C16A H16B 0.9900 . ?
 C16A C15A 1.495(12) . ?
 C13A H13C 0.9900 . ?
 C13A H13D 0.9900 . ?
 C13A C14A 1.504(11) . ?
 C14A H14C 0.9900 . ?
 C14A H14D 0.9900 . ?
 C14A C15A 1.522(12) . ?
 C15A H15A 0.9900 . ?
 C15A H15B 0.9900 . ?

loop_
  _geom_angle_atom_site_label_1
  _geom_angle_atom_site_label_2
  _geom_angle_atom_site_label_3
  _geom_angle
  _geom_angle_site_symmetry_1
  _geom_angle_site_symmetry_3
  _geom_angle_publ_flag
 C4 Br1 C4A 8.0(7) . . ?
 Br1A Br1 C4 79.5(5) . . ?
 Br1A Br1 C4A 71.6(7) . . ?
 O2 K1 K1 157.8(4) . 3_666 ?
 O2 K1 O1 83.0(4) . . ?
 O2 K1 N1 115.2(3) . 3_666 ?
 O2 K1 N2 125.5(3) . . ?
 O2 K1 N2 107.0(3) . 3_566 ?
 O2 K1 O1A 85.8(4) . . ?
 O1 K1 K1 106.7(4) . 3_666 ?
 O1 K1 N1 94.0(4) . 3_666 ?
 O1 K1 N2 149.2(5) . 3_566 ?
 O1 K1 N2 129.3(4) . . ?
 O1 K1 O1A 7.4(6) . . ?
 N1 K1 K1 45.5(2) 3_666 3_666 ?
 N1 K1 K1 51.1(2) . 3_666 ?
 N1 K1 O2 145.5(3) . . ?
 N1 K1 O1 108.8(4) . . ?
 N1 K1 N1 96.6(3) . 3_666 ?
 N1 K1 N2 47.5(2) . 3_566 ?
 N1 K1 N2 105.7(3) 3_666 . ?
 N1 K1 N2 24.53(15) . . ?
 N1 K1 O1A 102.7(4) . . ?
 N2 K1 K1 63.80(18) . 3_666 ?
 N2 K1 K1 75.0(2) 3_566 3_666 ?
 N2 K1 N1 106.8(3) 3_566 3_666 ?
 N2 K1 N2 23.3(2) 3_566 . ?
 N2 K1 O1A 141.8(4) 3_566 . ?
 N2A K1 K1 57.8(3) . 3_666 ?
 N2A K1 O2 133.0(4) . . ?
 N2A K1 O1 124.1(5) . . ?
 N2A K1 N1 101.4(4) . 3_666 ?
 N2A K1 N1 17.0(3) . . ?
 N2A K1 N2 7.9(3) . . ?
 N2A K1 N2 30.6(3) . 3_566 ?
 N2A K1 O1A 117.5(5) . . ?
 N3A K1 K1 77.4(4) . 3_666 ?
 N3A K1 O2 103.9(4) . . ?
 N3A K1 O1 151.2(6) . . ?
 N3A K1 N1 51.0(3) . . ?
 N3A K1 N1 107.5(5) . 3_666 ?
 N3A K1 N2 26.7(3) . . ?
 N3A K1 N2 3.4(4) . 3_566 ?
 N3A K1 N2A 34.0(4) . . ?
 N3A K1 O1A 143.9(6) . . ?
 O1A K1 K1 106.4(5) . 3_666 ?
 O1A K1 N1 99.0(4) . 3_666 ?
 O1A K1 N2 122.3(4) . . ?
 C14 O2 K1 133.3(2) . . ?
 C14 O2 K1A 140.5(2) . . ?
 C11 O2 K1 120.2(2) . . ?
 C11 O2 C14 105.4(2) . . ?
 C11 O2 K1A 113.8(2) . . ?
 K1A O2 K1 7.9(2) . . ?
 C7 O1 K1 123.8(10) . . ?
 C7 O1 K1A 125.9(11) . . ?
 C10 O1 K1 128.8(10) . . ?
 C10 O1 C7 106.5(13) . . ?
 C10 O1 K1A 127.5(10) . . ?
 C10 O1 C16A 104.1(12) . . ?
 K1A O1 K1 6.3(3) . . ?
 C16A O1 K1 126.8(12) . . ?
 C16A O1 C7 15.5(14) . . ?
 C16A O1 K1A 126.9(13) . . ?
 C13A O1 K1 123.6(10) . . ?
 C13A O1 C7 107.9(15) . . ?
 C13A O1 C10 13.0(19) . . ?
 C13A O1 K1A 124.0(11) . . ?
 C13A O1 C16A 109.1(15) . . ?
 H13A C13 H13B 108.9 . . ?
 C14 C13 H13A 110.9 . . ?
 C14 C13 H13B 110.9 . . ?
 C14 C13 C12 104.5(2) . . ?
 C12 C13 H13A 110.9 . . ?
 C12 C13 H13B 110.9 . . ?
 O2 C14 C13 107.1(2) . . ?
 O2 C14 H14A 110.3 . . ?
 O2 C14 H14B 110.3 . . ?
 C13 C14 H14A 110.3 . . ?
 C13 C14 H14B 110.3 . . ?
 H14A C14 H14B 108.6 . . ?
 Br1 C4 Br1A 22.1(3) . . ?
 C3 C4 Br1 121.7(6) . . ?
 C3 C4 Br1A 143.9(7) . . ?
 C3 C4 C5A 106.5(8) . . ?
 C5 C4 Br1 118.1(6) . . ?
 C5 C4 C3 120.2(7) . . ?
 C5 C4 Br1A 95.9(6) . . ?
 C5 C4 C5A 14.4(6) . . ?
 C3A C4 Br1 112.4(9) . . ?
 C3A C4 C3 15.0(9) . . ?
 C3A C4 C5 127.7(10) . . ?
 C3A C4 Br1A 133.7(10) . . ?
 C3A C4 C5A 115.6(10) . . ?
 C5A C4 Br1 131.6(7) . . ?
 C5A C4 Br1A 109.6(8) . . ?
 C3 C2 H2 119.2 . . ?
 C3 C2 C1 121.7(9) . . ?
 C3 C2 C3A 9.9(7) . . ?
 C3 C2 C6A 100.5(8) . . ?
 C1 C2 H2 119.2 . . ?
 C1 C2 C3A 116.6(10) . . ?
 C1 C2 C6A 21.7(5) . . ?
 C3A C2 H2 123.4 . . ?
 C3A C2 C6A 96.5(9) . . ?
 C1A C2 H2 103.0 . . ?
 C1A C2 C3 137.8(13) . . ?
 C1A C2 C1 16.3(8) . . ?
 C1A C2 C3A 132.0(14) . . ?
 C1A C2 C6A 37.9(8) . . ?
 C6A C2 H2 140.0 . . ?
 C4 C3 H3 119.9 . . ?
 C4 C3 C4A 8.1(7) . . ?
 C2 C3 C4 120.2(8) . . ?
 C2 C3 H3 119.9 . . ?
 C2 C3 C4A 112.2(10) . . ?
 C4A C3 H3 127.8 . . ?
 C2A C3 C4 132.4(12) . . ?
 C2A C3 C2 18.9(9) . . ?
 C2A C3 H3 105.8 . . ?
 C2A C3 C4A 124.4(13) . . ?
 C2 C1 K1 128.3(5) . 3_666 ?
 C2 C1 C2A 9.3(7) . . ?
 C2 C1 N1A 82.6(7) . . ?
 N1 C1 K1 62.8(3) . 3_666 ?
 N1 C1 C2 127.8(8) . . ?
 N1 C1 C6 116.3(7) . . ?
 N1 C1 C2A 132.0(8) . . ?
 N1 C1 N1A 45.2(5) . . ?
 C6 C1 K1 80.8(4) . 3_666 ?
 C6 C1 C2 115.8(7) . . ?
 C6 C1 C2A 111.1(7) . . ?
 C6 C1 N1A 161.6(8) . . ?
 C2A C1 K1 120.7(6) . 3_666 ?
 C1A C1 K1 116.6(13) . 3_666 ?
 C1A C1 C2 28.8(15) . . ?
 C1A C1 N1 99.2(16) . . ?
 C1A C1 C6 144.4(17) . . ?
 C1A C1 C2A 33.4(15) . . ?
 C1A C1 C6A 149(2) . . ?
 C1A C1 N1A 54.0(15) . . ?
 C6A C1 K1 85.5(11) . 3_666 ?
 C6A C1 C2 120.9(13) . . ?
 C6A C1 N1 110.1(14) . . ?
 C6A C1 C6 11.6(12) . . ?
 C6A C1 C2A 117.8(12) . . ?
 C6A C1 N1A 154.2(15) . . ?
 N1A C1 K1 87.2(5) . 3_666 ?
 N1A C1 C2A 87.0(8) . . ?
 O2 C11 H11A 110.7 . . ?
 O2 C11 H11B 110.7 . . ?
 O2 C11 C12 105.2(2) . . ?
 H11A C11 H11B 108.8 . . ?
 C12 C11 H11A 110.7 . . ?
 C12 C11 H11B 110.7 . . ?
 K1 N1 K1 83.4(3) . 3_666 ?
 K1 N1 K1A 80.6(2) 3_666 . ?
 K1 N1 K1A 4.7(3) . . ?
 C1 N1 K1 91.7(3) . 3_666 ?
 C1 N1 K1 142.9(5) . . ?
 C1 N1 C1A 20.6(5) . . ?
 C1 N1 C6A 25.7(6) . . ?
 C1 N1 K1A 138.8(5) . . ?
 N2 N1 K1 103.0(4) . . ?
 N2 N1 K1 114.6(4) . 3_666 ?
 N2 N1 C1 112.3(6) . . ?
 N2 N1 C1A 91.8(6) . . ?
 N2 N1 C6A 137.4(6) . . ?
 N2 N1 K1A 107.6(4) . . ?
 C1A N1 K1 100.2(5) . 3_666 ?
 C1A N1 K1 161.8(6) . . ?
 C1A N1 C6A 46.2(5) . . ?
 C1A N1 K1A 158.4(6) . . ?
 C6A N1 K1 117.4(5) . . ?
 C6A N1 K1 84.5(5) . 3_666 ?
 C6A N1 K1A 113.1(5) . . ?
 N1A N1 K1 135.3(7) . . ?
 N1A N1 K1 115.5(7) . 3_666 ?
 N1A N1 C1 79.7(7) . . ?
 N1A N1 N2 32.7(5) . . ?
 N1A N1 C1A 59.1(6) . . ?
 N1A N1 C6A 105.1(8) . . ?
 N1A N1 K1A 140.0(7) . . ?
 N2A N1 K1 99.9(10) . 3_666 ?
 N2A N1 K1 53.5(10) . . ?
 N2A N1 C1 161.6(12) . . ?
 N2A N1 N2 49.8(9) . . ?
 N2A N1 C1A 141.4(12) . . ?
 N2A N1 C6A 168.7(12) . . ?
 N2A N1 N1A 82.5(10) . . ?
 N2A N1 K1A 58.0(10) . . ?
 C4 C5 H5 120.3 . . ?
 C4 C5 C6A 105.7(7) . . ?
 C6 C5 C4 119.3(6) . . ?
 C6 C5 H5 120.3 . . ?
 C6 C5 C6A 14.3(5) . . ?
 C4A C5 C4 3.6(7) . . ?
 C4A C5 H5 117.6 . . ?
 C4A C5 C6 122.0(10) . . ?
 C4A C5 C6A 108.6(10) . . ?
 C6A C5 H5 133.7 . . ?
 C13 C12 H12A 111.2 . . ?
 C13 C12 H12B 111.2 . . ?
 C11 C12 C13 103.0(2) . . ?
 C11 C12 H12A 111.2 . . ?
 C11 C12 H12B 111.2 . . ?
 H12A C12 H12B 109.1 . . ?
 K1 C6 H6 68.4 3_666 . ?
 C1 C6 K1 74.3(4) . 3_666 ?
 C1 C6 H6 118.6 . . ?
 C1 C6 C1A 9.9(5) . . ?
 C5 C6 K1 128.6(5) . 3_666 ?
 C5 C6 C1 122.8(6) . . ?
 C5 C6 H6 118.6 . . ?
 C5 C6 C1A 112.9(7) . . ?
 C1A C6 K1 79.9(4) . 3_666 ?
 C1A C6 H6 128.5 . . ?
 C5A C6 K1 137.1(12) . 3_666 ?
 C5A C6 C1 121.7(14) . . ?
 C5A C6 C5 8.5(11) . . ?
 C5A C6 H6 118.9 . . ?
 C5A C6 C1A 112.0(14) . . ?
 C6A C6 K1 81.6(17) . 3_666 ?
 C6A C6 C1 17.2(18) . . ?
 C6A C6 C5 130.1(19) . . ?
 C6A C6 H6 108.9 . . ?
 C6A C6 C1A 24.1(17) . . ?
 C6A C6 C5A 126(2) . . ?
 K1 N2 K1 156.7(2) 3_566 . ?
 N1 N2 K1 149.9(5) . 3_566 ?
 N1 N2 K1 52.5(4) . . ?
 N1 N2 N4A 136.2(8) . . ?
 N1 N2 N3A 90.6(7) . . ?
 N2 N2 K1 97.6(6) 3_566 3_566 ?
 N2 N2 K1 59.1(5) 3_566 . ?
 N2 N2 N1 110.5(7) 3_566 . ?
 N2 N2 N4A 25.7(6) 3_566 . ?
 N2 N2 N3A 20.4(4) 3_566 . ?
 N1A N2 K1 112.7(11) . . ?
 N1A N2 K1 90.5(11) . 3_566 ?
 N1A N2 N1 60.7(11) . . ?
 N1A N2 N2 170.4(15) . 3_566 ?
 N1A N2 N2A 96.8(12) . . ?
 N1A N2 N4A 162.9(12) . . ?
 N1A N2 N3A 151.3(13) . . ?
 N2A N2 K1 169.0(7) . 3_566 ?
 N2A N2 K1 17.0(6) . . ?
 N2A N2 N1 36.1(6) . . ?
 N2A N2 N2 74.5(8) . 3_566 ?
 N2A N2 N4A 100.2(7) . . ?
 N2A N2 N3A 54.5(7) . . ?
 N4A N2 K1 84.3(6) . . ?
 N4A N2 K1 72.4(6) . 3_566 ?
 N3A N2 K1 117.9(6) . 3_566 ?
 N3A N2 K1 38.7(5) . . ?
 N3A N2 N4A 45.7(5) . . ?
 O1 C7 H7A 111.0 . . ?
 O1 C7 H7B 111.0 . . ?
 O1 C7 C8 103.7(10) . . ?
 O1 C7 C15A 84.7(9) . . ?
 H7A C7 H7B 109.0 . . ?
 C8 C7 H7A 111.0 . . ?
 C8 C7 H7B 111.0 . . ?
 C8 C7 C15A 23.5(5) . . ?
 O1A C7 O1 14.4(13) . . ?
 O1A C7 H7A 96.7 . . ?
 O1A C7 H7B 117.2 . . ?
 O1A C7 C8 111.0(11) . . ?
 O1A C7 C15A 95.1(10) . . ?
 C15A C7 H7A 132.0 . . ?
 C15A C7 H7B 106.3 . . ?
 O1 C10 H10A 110.7 . . ?
 O1 C10 H10B 110.7 . . ?
 O1 C10 C9 105.2(11) . . ?
 O1 C10 O1A 13.9(14) . . ?
 H10A C10 H10B 108.8 . . ?
 C9 C10 H10A 110.7 . . ?
 C9 C10 H10B 110.7 . . ?
 C9 C10 O1A 108.2(12) . . ?
 O1A C10 H10A 120.3 . . ?
 O1A C10 H10B 97.2 . . ?
 C14A C10 O1 114.6(12) . . ?
 C14A C10 H10A 115.2 . . ?
 C14A C10 H10B 95.7 . . ?
 C14A C10 C9 15.3(13) . . ?
 C14A C10 O1A 114.3(14) . . ?
 C10 C9 H9A 110.9 . . ?
 C10 C9 H9B 110.9 . . ?
 C10 C9 C8 104.5(9) . . ?
 C10 C9 C13A 7(2) . . ?
 H9A C9 H9B 108.9 . . ?
 C8 C9 H9A 110.9 . . ?
 C8 C9 H9B 110.9 . . ?
 C8 C9 C13A 101.6(12) . . ?
 C13A C9 H9A 118.2 . . ?
 C13A C9 H9B 106.1 . . ?
 C15A C9 C10 106.3(12) . . ?
 C15A C9 H9A 83.7 . . ?
 C15A C9 H9B 132.4 . . ?
 C15A C9 C8 29.1(6) . . ?
 C15A C9 C13A 107.2(13) . . ?
 C7 C8 C9 107.0(8) . . ?
 C7 C8 H8A 110.3 . . ?
 C7 C8 H8B 110.3 . . ?
 C7 C8 C14A 101.1(10) . . ?
 C9 C8 H8A 110.3 . . ?
 C9 C8 H8B 110.3 . . ?
 C9 C8 C14A 13.1(13) . . ?
 H8A C8 H8B 108.6 . . ?
 C16A C8 C7 14.1(19) . . ?
 C16A C8 C9 105.7(11) . . ?
 C16A C8 H8A 122.7 . . ?
 C16A C8 H8B 98.4 . . ?
 C16A C8 C14A 102.8(10) . . ?
 C14A C8 H8A 102.6 . . ?
 C14A C8 H8B 123.3 . . ?
 C15A C8 C7 103.0(16) . . ?
 C15A C8 C9 52.6(14) . . ?
 C15A C8 H8A 146.3 . . ?
 C15A C8 H8B 62.9 . . ?
 C15A C8 C16A 91.0(17) . . ?
 C15A C8 C14A 64.8(14) . . ?
 Br1 Br1A C4 78.4(5) . . ?
 Br1 Br1A C4A 87.1(8) . . ?
 C4A Br1A C4 8.8(7) . . ?
 C3 C4A Br1 105.9(11) . . ?
 C3 C4A Br1A 127.2(12) . . ?
 C5 C4A Br1 128.7(13) . . ?
 C5 C4A C3 125.2(11) . . ?
 C5 C4A Br1A 107.4(12) . . ?
 C5 C4A C3A 133.7(12) . . ?
 C5 C4A C5A 16.6(8) . . ?
 Br1A C4A Br1 21.3(3) . . ?
 C3A C4A Br1 97.4(11) . . ?
 C3A C4A C3 13.2(7) . . ?
 C3A C4A Br1A 118.5(12) . . ?
 C5A C4A Br1 143.7(12) . . ?
 C5A C4A C3 109.1(10) . . ?
 C5A C4A Br1A 122.8(12) . . ?
 C5A C4A C3A 118.7(12) . . ?
 C3 C2A C1 110.0(12) . . ?
 C3 C2A H2A 117.7 . . ?
 C3 C2A C3A 13.5(10) . . ?
 C3 C2A C1A 121.6(13) . . ?
 C1 C2A H2A 131.4 . . ?
 C3A C2A C1 109.8(11) . . ?
 C3A C2A H2A 118.8 . . ?
 C3A C2A C1A 122.3(12) . . ?
 C1A C2A C1 12.8(5) . . ?
 C1A C2A H2A 118.8 . . ?
 C4 C3A C2 113.4(14) . . ?
 C4 C3A C4A 8.6(8) . . ?
 C4 C3A C2A 127.2(15) . . ?
 C4 C3A H3A 112.6 . . ?
 C2 C3A H3A 132.8 . . ?
 C4A C3A C2 106.7(11) . . ?
 C4A C3A H3A 120.0 . . ?
 C2A C3A C2 14.6(7) . . ?
 C2A C3A C4A 119.9(13) . . ?
 C2A C3A H3A 120.0 . . ?
 C2 C1A N1 164.1(13) . . ?
 C2 C1A C6 109.5(11) . . ?
 C2 C1A C2A 11.3(10) . . ?
 C2 C1A C6A 116.6(13) . . ?
 C2 C1A N1A 117.6(12) . . ?
 C1 C1A C2 135(2) . . ?
 C1 C1A N1 60.2(15) . . ?
 C1 C1A C6 25.7(13) . . ?
 C1 C1A C2A 133.8(19) . . ?
 C1 C1A C6A 18.6(14) . . ?
 C1 C1A N1A 107.2(18) . . ?
 N1 C1A C6 85.8(7) . . ?
 C2A C1A N1 163.9(9) . . ?
 C2A C1A C6 108.3(9) . . ?
 C2A C1A N1A 118.3(10) . . ?
 C6A C1A N1 78.2(8) . . ?
 C6A C1A C6 10.0(7) . . ?
 C6A C1A C2A 116.7(10) . . ?
 C6A C1A N1A 124.9(11) . . ?
 N1A C1A N1 47.0(6) . . ?
 N1A C1A C6 132.8(10) . . ?
 C4 C5A H5A 124.5 . . ?
 C6 C5A C4 131.8(17) . . ?
 C6 C5A C4A 135.6(17) . . ?
 C6 C5A H5A 103.2 . . ?
 C6 C5A C6A 19.8(9) . . ?
 C4A C5A C4 5.6(7) . . ?
 C4A C5A H5A 119.9 . . ?
 C4A C5A C6A 120.3(13) . . ?
 C6A C5A C4 115.5(12) . . ?
 C6A C5A H5A 119.9 . . ?
 C2 C6A H6A 143.7 . . ?
 C1 C6A C2 37.4(9) . . ?
 C1 C6A N1 44.1(10) . . ?
 C1 C6A C5 128.4(15) . . ?
 C1 C6A C1A 12.0(9) . . ?
 C1 C6A C5A 133.1(16) . . ?
 C1 C6A H6A 107.7 . . ?
 N1 C6A C2 81.0(6) . . ?
 N1 C6A H6A 63.6 . . ?
 C5 C6A C2 93.1(8) . . ?
 C5 C6A N1 168.9(11) . . ?
 C5 C6A H6A 123.2 . . ?
 C6 C6A C2 126(2) . . ?
 C6 C6A C1 151(3) . . ?
 C6 C6A N1 145(2) . . ?
 C6 C6A C5 35.6(14) . . ?
 C6 C6A C1A 146(2) . . ?
 C6 C6A C5A 33.9(16) . . ?
 C6 C6A H6A 90.1 . . ?
 C1A C6A C2 25.5(6) . . ?
 C1A C6A N1 55.7(7) . . ?
 C1A C6A C5 117.6(10) . . ?
 C1A C6A C5A 122.0(12) . . ?
 C1A C6A H6A 119.0 . . ?
 C5A C6A C2 97.0(10) . . ?
 C5A C6A N1 174.5(8) . . ?
 C5A C6A C5 5.7(8) . . ?
 C5A C6A H6A 119.0 . . ?
 C1 N1A K1A 141.0(6) . 3_566 ?
 N1 N1A C1 55.1(6) . . ?
 N1 N1A C1A 73.9(8) . . ?
 N1 N1A N2A 36.4(6) . . ?
 N1 N1A K1A 162.3(7) . 3_566 ?
 N2 N1A C1 141.6(14) . . ?
 N2 N1A N1 86.6(11) . . ?
 N2 N1A C1A 160.3(15) . . ?
 N2 N1A N2A 50.3(10) . . ?
 N2 N1A K1A 77.4(10) . 3_566 ?
 C1A N1A C1 18.8(6) . . ?
 C1A N1A K1A 122.4(7) . 3_566 ?
 N2A N1A C1 91.4(8) . . ?
 N2A N1A C1A 110.2(10) . . ?
 N2A N1A K1A 127.3(8) . 3_566 ?
 K1 N2A K1A 3.4(4) . . ?
 N1 N2A K1 109.5(11) . . ?
 N1 N2A N2 94.1(11) . . ?
 N1 N2A N1A 61.1(10) . . ?
 N1 N2A N3A 178.3(15) . . ?
 N1 N2A K1A 106.6(11) . . ?
 N2 N2A K1 155.2(9) . . ?
 N2 N2A N1A 32.9(5) . . ?
 N2 N2A N3A 84.4(9) . . ?
 N2 N2A K1A 158.5(9) . . ?
 N1A N2A K1 167.8(9) . . ?
 N1A N2A K1A 166.1(9) . . ?
 N3A N2A K1 72.1(7) . . ?
 N3A N2A N1A 117.4(11) . . ?
 N3A N2A K1A 75.1(7) . . ?
 N3A N4A N2 56.7(9) . . ?
 N3A N4A C7A 113.8(13) . . ?
 C7A N4A N2 170.3(12) . . ?
 K1 N3A K1A 2.5(4) . . ?
 N2 N3A K1 114.6(7) . . ?
 N2 N3A K1A 116.6(7) . . ?
 N2A N3A K1 73.9(7) . . ?
 N2A N3A N2 41.1(6) . . ?
 N2A N3A N4A 118.6(11) . . ?
 N2A N3A K1A 75.7(7) . . ?
 N4A N3A K1 166.9(11) . . ?
 N4A N3A N2 77.6(10) . . ?
 N4A N3A K1A 165.5(10) . . ?
 N4A C7A C8A 122.6(13) . . ?
 N4A C7A C12A 119.8(13) . . ?
 C12A C7A C8A 117.6(12) . . ?
 C7A C8A H8AA 119.3 . . ?
 C9A C8A C7A 121.4(14) . . ?
 C9A C8A H8AA 119.3 . . ?
 C8A C9A H9AA 120.0 . . ?
 C8A C9A C10A 120.1(14) . . ?
 C10A C9A H9AA 120.0 . . ?
 C9A C10A Br1B 120.6(12) . . ?
 C11A C10A C9A 118.6(11) . . ?
 C11A C10A Br1B 120.8(12) . . ?
 C10A C11A H11C 119.0 . . ?
 C10A C11A C12A 122.0(12) . . ?
 C12A C11A H11C 119.0 . . ?
 C7A C12A H12C 119.9 . . ?
 C11A C12A C7A 120.3(12) . . ?
 C11A C12A H12C 119.9 . . ?
 O2 K1A N1 133.8(3) . . ?
 O2 K1A N4A 127.5(4) . 3_566 ?
 O1 K1A O2 90.1(4) . . ?
 O1 K1A N1 107.0(5) . . ?
 O1 K1A N2A 120.2(5) . . ?
 O1 K1A N4A 113.4(5) . 3_566 ?
 O1 K1A N3A 142.5(6) . . ?
 O1 K1A O1A 7.8(7) . . ?
 N1 K1A N4A 7.8(3) . 3_566 ?
 N2A K1A O2 121.8(4) . . ?
 N2A K1A N1 15.4(3) . . ?
 N2A K1A N4A 7.6(4) . 3_566 ?
 N2A K1A O1A 112.9(5) . . ?
 N3A K1A O2 97.1(4) . . ?
 N3A K1A N1 44.6(3) . . ?
 N3A K1A N2A 29.2(3) . . ?
 N3A K1A N4A 36.8(4) . 3_566 ?
 N3A K1A O1A 134.7(5) . . ?
 O1A K1A O2 92.2(4) . . ?
 O1A K1A N1 100.2(4) . . ?
 O1A K1A N4A 106.3(5) . 3_566 ?
 C7 O1A K1 125.3(13) . . ?
 C7 O1A C10 107.6(12) . . ?
 C7 O1A K1A 124.9(14) . . ?
 C7 O1A C16A 15.5(15) . . ?
 C7 O1A C13A 113.3(13) . . ?
 C10 O1A K1 121.0(11) . . ?
 C10 O1A K1A 117.5(12) . . ?
 K1A O1A K1 6.7(3) . . ?
 C16A O1A K1 123.2(13) . . ?
 C16A O1A C10 100.5(11) . . ?
 C16A O1A K1A 120.8(14) . . ?
 C13A O1A K1 119.5(11) . . ?
 C13A O1A C10 12.2(18) . . ?
 C13A O1A K1A 117.4(12) . . ?
 C13A O1A C16A 108.8(11) . . ?
 O1 C16A H16A 125.0 . . ?
 O1 C16A H16B 104.2 . . ?
 O1 C16A C15A 96.7(11) . . ?
 C8 C16A O1 114.5(14) . . ?
 C8 C16A O1A 117.1(14) . . ?
 C8 C16A H16A 81.3 . . ?
 C8 C16A H16B 123.5 . . ?
 C8 C16A C15A 29.4(5) . . ?
 O1A C16A O1 14.4(12) . . ?
 O1A C16A H16A 110.7 . . ?
 O1A C16A H16B 110.7 . . ?
 O1A C16A C15A 105.4(10) . . ?
 H16A C16A H16B 108.8 . . ?
 C15A C16A H16A 110.7 . . ?
 C15A C16A H16B 110.7 . . ?
 O1 C13A C9 94.2(13) . . ?
 O1 C13A O1A 14.7(13) . . ?
 O1 C13A H13C 99.0 . . ?
 O1 C13A H13D 124.1 . . ?
 O1 C13A C14A 103.9(12) . . ?
 C9 C13A H13C 105.1 . . ?
 C9 C13A H13D 122.4 . . ?
 O1A C13A C9 99.9(11) . . ?
 O1A C13A H13C 110.2 . . ?
 O1A C13A H13D 110.2 . . ?
 O1A C13A C14A 107.5(11) . . ?
 H13C C13A H13D 108.5 . . ?
 C14A C13A C9 12.2(11) . . ?
 C14A C13A H13C 110.2 . . ?
 C14A C13A H13D 110.2 . . ?
 C10 C14A C8 103.0(12) . . ?
 C10 C14A C13A 10(2) . . ?
 C10 C14A H14C 105.0 . . ?
 C10 C14A H14D 121.4 . . ?
 C10 C14A C15A 98.6(12) . . ?
 C8 C14A H14C 132.1 . . ?
 C8 C14A H14D 87.7 . . ?
 C13A C14A C8 103.0(10) . . ?
 C13A C14A H14C 111.1 . . ?
 C13A C14A H14D 111.1 . . ?
 C13A C14A C15A 103.2(9) . . ?
 H14C C14A H14D 109.1 . . ?
 C15A C14A C8 25.9(5) . . ?
 C15A C14A H14C 111.1 . . ?
 C15A C14A H14D 111.1 . . ?
 C7 C15A H15A 109.8 . . ?
 C7 C15A H15B 119.4 . . ?
 C9 C15A C7 104.3(11) . . ?
 C9 C15A C16A 110.7(13) . . ?
 C9 C15A C14A 10.5(14) . . ?
 C9 C15A H15A 111.0 . . ?
 C9 C15A H15B 102.6 . . ?
 C8 C15A C7 53.5(12) . . ?
 C8 C15A C9 98.4(17) . . ?
 C8 C15A C16A 59.6(15) . . ?
 C8 C15A C14A 89.3(17) . . ?
 C8 C15A H15A 62.6 . . ?
 C8 C15A H15B 159.0 . . ?
 C16A C15A C7 8.7(16) . . ?
 C16A C15A C14A 101.5(10) . . ?
 C16A C15A H15A 111.5 . . ?
 C16A C15A H15B 111.5 . . ?
 C14A C15A C7 94.6(11) . . ?
 C14A C15A H15A 111.5 . . ?
 C14A C15A H15B 111.5 . . ?
 H15A C15A H15B 109.3 . . ?

loop_
  _geom_torsion_atom_site_label_1
  _geom_torsion_atom_site_label_2
  _geom_torsion_atom_site_label_3
  _geom_torsion_atom_site_label_4
  _geom_torsion
  _geom_torsion_site_symmetry_1
  _geom_torsion_site_symmetry_2
  _geom_torsion_site_symmetry_3
  _geom_torsion_site_symmetry_4
  _geom_torsion_publ_flag
 Br1 C4 C3 C2 178.2(6) . . . . ?
 Br1 C4 C3 C4A 168(4) . . . . ?
 Br1 C4 C3 C2A 160.1(14) . . . . ?
 Br1 C4 C5 C6 -178.4(5) . . . . ?
 Br1 C4 C5 C4A -40(12) . . . . ?
 Br1 C4 C5 C6A 176.9(7) . . . . ?
 Br1 C4 C3A C2 -171.6(8) . . . . ?
 Br1 C4 C3A C4A 148(4) . . . . ?
 Br1 C4 C3A C2A -177.3(4) . . . . ?
 Br1 C4 C5A C6 -166.5(14) . . . . ?
 Br1 C4 C5A C4A -33(5) . . . . ?
 Br1 C4 C5A C6A 179.8(6) . . . . ?
 Br1 Br1A C4A C3 -1.7(9) . . . . ?
 Br1 Br1A C4A C5 -176.6(11) . . . . ?
 Br1 Br1A C4A C3A 10.1(9) . . . . ?
 Br1 Br1A C4A C5A -170.0(10) . . . . ?
 Br1 C4A C3A C4 -28(4) . . . . ?
 Br1 C4A C3A C2 -169.6(9) . . . . ?
 Br1 C4A C3A C2A -176.4(4) . . . . ?
 Br1 C4A C5A C4 139(6) . . . . ?
 Br1 C4A C5A C6 -170.1(16) . . . . ?
 Br1 C4A C5A C6A 173.8(7) . . . . ?
 K1 O2 C14 C13 138.0(3) . . . . ?
 K1 O2 C11 C12 -129.8(2) . . . . ?
 K1 O1 C7 C8 -156.2(11) . . . . ?
 K1 O1 C7 O1A 81(5) . . . . ?
 K1 O1 C7 C15A -142.3(11) . . . . ?
 K1 O1 C10 C9 153.6(12) . . . . ?
 K1 O1 C10 O1A -102(4) . . . . ?
 K1 O1 C10 C14A 166.4(16) . . . . ?
 K1 O1 C16A C8 -164.8(14) . . . . ?
 K1 O1 C16A O1A 92(5) . . . . ?
 K1 O1 C16A C15A -140.4(11) . . . . ?
 K1 O1 C13A C9 153.4(11) . . . . ?
 K1 O1 C13A O1A -93(4) . . . . ?
 K1 O1 C13A C14A 160.9(13) . . . . ?
 K1 C1 N1 K1 81.3(6) 3_666 . . . ?
 K1 C1 N1 N2 -117.5(5) 3_666 . . . ?
 K1 C1 N1 C1A -115.3(13) 3_666 . . . ?
 K1 C1 N1 C6A 73.6(12) 3_666 . . . ?
 K1 C1 N1 N1A -115.6(7) 3_666 . . . ?
 K1 C1 N1 N2A -130(3) 3_666 . . . ?
 K1 C1 N1 K1A 77.7(4) 3_666 . . . ?
 K1 C1 C6 C5 126.1(7) 3_666 . . . ?
 K1 C1 C6 C1A 124(2) 3_666 . . . ?
 K1 C1 C6 C5A 136.1(15) 3_666 . . . ?
 K1 C1 C6 C6A -113(5) 3_666 . . . ?
 K1 C1 C2A C3 -110.4(12) 3_666 . . . ?
 K1 C1 C2A C3A -96.0(5) 3_666 . . . ?
 K1 C1 C2A C1A 93(2) 3_666 . . . ?
 K1 C1 C1A C2 -122(2) 3_666 . . . ?
 K1 C1 C1A N1 64.1(8) 3_666 . . . ?
 K1 C1 C1A C6 -113(2) 3_666 . . . ?
 K1 C1 C1A C2A -106.0(17) 3_666 . . . ?
 K1 C1 C1A C6A -132(4) 3_666 . . . ?
 K1 C1 C1A N1A 64.4(12) 3_666 . . . ?
 K1 C1 C6A C2 132.6(9) 3_666 . . . ?
 K1 C1 C6A N1 -58.8(5) 3_666 . . . ?
 K1 C1 C6A C5 110.1(16) 3_666 . . . ?
 K1 C1 C6A C6 66(5) 3_666 . . . ?
 K1 C1 C6A C1A 139(4) 3_666 . . . ?
 K1 C1 C6A C5A 114.4(13) 3_666 . . . ?
 K1 C1 N1A N1 53.4(5) 3_666 . . . ?
 K1 C1 N1A N2 59(2) 3_666 . . . ?
 K1 C1 N1A C1A -126.2(13) 3_666 . . . ?
 K1 C1 N1A N2A 56.0(6) 3_666 . . . ?
 K1 C1 N1A K1A -116.2(8) 3_666 . . 3_566 ?
 K1 N1 N2 K1 -81.1(9) 3_666 . . 3_566 ?
 K1 N1 N2 K1 88.6(4) 3_666 . . . ?
 K1 N1 N2 K1 -169.7(7) . . . 3_566 ?
 K1 N1 N2 N2 -12.0(8) . . . 3_566 ?
 K1 N1 N2 N2 76.6(8) 3_666 . . 3_566 ?
 K1 N1 N2 N1A -99.4(11) 3_666 . . . ?
 K1 N1 N2 N1A 172.0(11) . . . . ?
 K1 N1 N2 N2A 82.1(11) 3_666 . . . ?
 K1 N1 N2 N2A -6.5(10) . . . . ?
 K1 N1 N2 N4A -11.1(12) . . . . ?
 K1 N1 N2 N4A 77.5(11) 3_666 . . . ?
 K1 N1 N2 N3A -7.2(6) . . . . ?
 K1 N1 N2 N3A 81.4(6) 3_666 . . . ?
 K1 N1 C1A C2 129(5) 3_666 . . . ?
 K1 N1 C1A C2 -131(4) . . . . ?
 K1 N1 C1A C1 33(3) . . . . ?
 K1 N1 C1A C1 -66.7(12) 3_666 . . . ?
 K1 N1 C1A C6 -65.5(5) 3_666 . . . ?
 K1 N1 C1A C6 35(2) . . . . ?
 K1 N1 C1A C2A -173(2) . . . . ?
 K1 N1 C1A C2A 87(3) 3_666 . . . ?
 K1 N1 C1A C6A 28.1(19) . . . . ?
 K1 N1 C1A C6A -72.0(7) 3_666 . . . ?
 K1 N1 C1A N1A -146(2) . . . . ?
 K1 N1 C1A N1A 113.7(6) 3_666 . . . ?
 K1 N1 C6A C2 112.6(6) 3_666 . . . ?
 K1 N1 C6A C2 -167.8(5) . . . . ?
 K1 N1 C6A C1 -174.8(8) . . . . ?
 K1 N1 C6A C1 105.6(11) 3_666 . . . ?
 K1 N1 C6A C5 54(5) 3_666 . . . ?
 K1 N1 C6A C5 134(5) . . . . ?
 K1 N1 C6A C6 -31(4) 3_666 . . . ?
 K1 N1 C6A C6 49(4) . . . . ?
 K1 N1 C6A C1A 109.9(6) 3_666 . . . ?
 K1 N1 C6A C1A -170.5(7) . . . . ?
 K1 N1 N1A C1 -86.9(4) 3_666 . . . ?
 K1 N1 N1A C1 165.6(8) . . . . ?
 K1 N1 N1A N2 96.4(10) 3_666 . . . ?
 K1 N1 N1A N2 -11.1(15) . . . . ?
 K1 N1 N1A C1A 165.7(10) . . . . ?
 K1 N1 N1A C1A -86.8(5) 3_666 . . . ?
 K1 N1 N1A N2A -10.0(10) . . . . ?
 K1 N1 N1A N2A 97.5(10) 3_666 . . . ?
 K1 N1 N1A K1A -36(3) . . . 3_566 ?
 K1 N1 N1A K1A 71(3) 3_666 . . 3_566 ?
 K1 N1 N2A K1 74.0(7) 3_666 . . . ?
 K1 N1 N2A N2 -113.9(7) 3_666 . . . ?
 K1 N1 N2A N2 172.1(12) . . . . ?
 K1 N1 N2A N1A 171.3(8) . . . . ?
 K1 N1 N2A N1A -114.7(7) 3_666 . . . ?
 K1 N1 N2A K1A -1.8(4) . . . . ?
 K1 N1 N2A K1A 72.3(6) 3_666 . . . ?
 K1 C6 C1A C2 -132.0(11) 3_666 . . . ?
 K1 C6 C1A C1 54(2) 3_666 . . . ?
 K1 C6 C1A N1 52.1(5) 3_666 . . . ?
 K1 C6 C1A C2A -120.1(7) 3_666 . . . ?
 K1 C6 C1A C6A 92(4) 3_666 . . . ?
 K1 C6 C1A N1A 51.3(7) 3_666 . . . ?
 K1 C6 C5A C4 82(2) 3_666 . . . ?
 K1 C6 C5A C4A 77(2) 3_666 . . . ?
 K1 C6 C5A C6A 121(4) 3_666 . . . ?
 K1 C6 C6A C2 -106.9(19) 3_666 . . . ?
 K1 C6 C6A C1 -64(5) 3_666 . . . ?
 K1 C6 C6A N1 26(3) 3_666 . . . ?
 K1 C6 C6A C5 -134.4(17) 3_666 . . . ?
 K1 C6 C6A C1A -84(3) 3_666 . . . ?
 K1 C6 C6A C5A -144(3) 3_666 . . . ?
 K1 N2 N1A C1 -175.3(17) 3_566 . . . ?
 K1 N2 N1A C1 2(2) . . . . ?
 K1 N2 N1A N1 -170.9(6) 3_566 . . . ?
 K1 N2 N1A N1 6.8(10) . . . . ?
 K1 N2 N1A C1A -2(4) . . . . ?
 K1 N2 N1A C1A 180(100) 3_566 . . . ?
 K1 N2 N1A N2A -171.8(8) 3_566 . . . ?
 K1 N2 N1A N2A 6.0(6) . . . . ?
 K1 N2 N1A K1A 179.2(6) . . . 3_566 ?
 K1 N2 N1A K1A 1.4(3) 3_566 . . 3_566 ?
 K1 N2 N2A K1 -68(5) 3_566 . . . ?
 K1 N2 N2A N1 130(3) 3_566 . . . ?
 K1 N2 N2A N1 -162(3) . . . . ?
 K1 N2 N2A N1A 131(4) 3_566 . . . ?
 K1 N2 N2A N1A -161(2) . . . . ?
 K1 N2 N2A N3A -49(4) 3_566 . . . ?
 K1 N2 N2A N3A 18.8(17) . . . . ?
 K1 N2 N2A K1A -66(5) 3_566 . . . ?
 K1 N2 N2A K1A 1.7(10) . . . . ?
 K1 N2 N4A N3A -3.3(8) . . . . ?
 K1 N2 N4A N3A 174.5(8) 3_566 . . . ?
 K1 N2 N3A K1 179.3(5) 3_566 . . . ?
 K1 N2 N3A N2A 170.6(9) 3_566 . . . ?
 K1 N2 N3A N2A -8.6(8) . . . . ?
 K1 N2 N3A N4A 174.7(13) . . . . ?
 K1 N2 N3A N4A -6.0(9) 3_566 . . . ?
 K1 N2 N3A K1A -1.7(4) . . . . ?
 K1 N2 N3A K1A 177.6(6) 3_566 . . . ?
 K1 N2A N3A N2 171.8(7) . . . . ?
 K1 N2A N3A N4A 175.6(14) . . . . ?
 K1 N2A N3A K1A -1.8(4) . . . . ?
 K1 O1A C16A O1 -69(5) . . . . ?
 K1 O1A C16A C8 -152.6(14) . . . . ?
 K1 O1A C16A C15A -123.5(12) . . . . ?
 K1 O1A C13A O1 69(4) . . . . ?
 K1 O1A C13A C9 137.5(12) . . . . ?
 K1 O1A C13A C14A 147.3(14) . . . . ?
 O2 C11 C12 C13 -33.5(3) . . . . ?
 O1 C7 C8 C9 -17.6(19) . . . . ?
 O1 C7 C8 C16A 69(5) . . . . ?
 O1 C7 C8 C14A -29.5(17) . . . . ?
 O1 C7 C8 C15A 37(2) . . . . ?
 O1 C7 O1A K1 -80(5) . . . . ?
 O1 C7 O1A C10 73(5) . . . . ?
 O1 C7 O1A K1A -72(5) . . . . ?
 O1 C7 O1A C16A 8(8) . . . . ?
 O1 C7 O1A C13A 84(5) . . . . ?
 O1 C7 C15A C9 -54.3(15) . . . . ?
 O1 C7 C15A C8 -144(2) . . . . ?
 O1 C7 C15A C16A 84(7) . . . . ?
 O1 C7 C15A C14A -58.4(14) . . . . ?
 O1 C10 C9 C8 25(2) . . . . ?
 O1 C10 C9 C13A 93(9) . . . . ?
 O1 C10 C9 C15A -5(2) . . . . ?
 O1 C10 O1A K1 61(4) . . . . ?
 O1 C10 O1A C7 -93(4) . . . . ?
 O1 C10 O1A K1A 54(4) . . . . ?
 O1 C10 O1A C16A -79(4) . . . . ?
 O1 C10 O1A C13A 147(9) . . . . ?
 O1 C10 C14A C8 4(3) . . . . ?
 O1 C10 C14A C13A 96(8) . . . . ?
 O1 C10 C14A C15A -22(2) . . . . ?
 O1 C16A C15A C7 -86(7) . . . . ?
 O1 C16A C15A C9 -42.3(19) . . . . ?
 O1 C16A C15A C8 -130(2) . . . . ?
 O1 C16A C15A C14A -47.6(17) . . . . ?
 O1 C13A C14A C10 -70(7) . . . . ?
 O1 C13A C14A C8 21(2) . . . . ?
 O1 C13A C14A C15A -6(2) . . . . ?
 C14 O2 C11 C12 39.8(3) . . . . ?
 C14 C13 C12 C11 15.0(3) . . . . ?
 C4 Br1 Br1A C4A 1.3(3) . . . . ?
 C4 C3 C4A Br1 -10(3) . . . . ?
 C4 C3 C4A C5 164(4) . . . . ?
 C4 C3 C4A Br1A -10(3) . . . . ?
 C4 C3 C4A C3A -62(5) . . . . ?
 C4 C3 C4A C5A 160(3) . . . . ?
 C4 C3 C2A C1 26(2) . . . . ?
 C4 C3 C2A C3A -66(5) . . . . ?
 C4 C3 C2A C1A 32(2) . . . . ?
 C4 C5 C6 K1 96.6(7) . . . 3_666 ?
 C4 C5 C6 C1 0.8(9) . . . . ?
 C4 C5 C6 C1A 1.2(9) . . . . ?
 C4 C5 C6 C5A -85(9) . . . . ?
 C4 C5 C6 C6A -19(3) . . . . ?
 C4 C5 C4A Br1 137(12) . . . . ?
 C4 C5 C4A C3 -37(11) . . . . ?
 C4 C5 C4A Br1A 139(12) . . . . ?
 C4 C5 C4A C3A -50(12) . . . . ?
 C4 C5 C4A C5A -21(13) . . . . ?
 C4 C5 C6A C2 5.2(8) . . . . ?
 C4 C5 C6A C1 19(2) . . . . ?
 C4 C5 C6A N1 63(5) . . . . ?
 C4 C5 C6A C6 163(2) . . . . ?
 C4 C5 C6A C1A 12.3(12) . . . . ?
 C4 C5 C6A C5A -128(8) . . . . ?
 C4 Br1A C4A Br1 8(2) . . . . ?
 C4 Br1A C4A C3 6(2) . . . . ?
 C4 Br1A C4A C5 -169(3) . . . . ?
 C4 Br1A C4A C3A 18(2) . . . . ?
 C4 Br1A C4A C5A -162(3) . . . . ?
 C4 C5A C6A C2 -1.8(7) . . . . ?
 C4 C5A C6A C1 9.2(14) . . . . ?
 C4 C5A C6A C5 45(7) . . . . ?
 C4 C5A C6A C6 149(4) . . . . ?
 C4 C5A C6A C1A 3.5(9) . . . . ?
 C2 C3 C4A Br1 179.5(5) . . . . ?
 C2 C3 C4A C5 -5.8(12) . . . . ?
 C2 C3 C4A Br1A -179.9(6) . . . . ?
 C2 C3 C4A C3A 128(4) . . . . ?
 C2 C3 C4A C5A -10.3(10) . . . . ?
 C2 C3 C2A C1 -30(2) . . . . ?
 C2 C3 C2A C3A -121(5) . . . . ?
 C2 C3 C2A C1A -24(2) . . . . ?
 C2 C1 N1 K1 -159.9(8) . . . . ?
 C2 C1 N1 K1 118.9(6) . . . 3_666 ?
 C2 C1 N1 N2 1.3(7) . . . . ?
 C2 C1 N1 C1A 3.6(14) . . . . ?
 C2 C1 N1 C6A -167.6(13) . . . . ?
 C2 C1 N1 N1A 3.3(8) . . . . ?
 C2 C1 N1 N2A -11(3) . . . . ?
 C2 C1 N1 K1A -163.5(7) . . . . ?
 C2 C1 C6 K1 -128.2(5) . . . 3_666 ?
 C2 C1 C6 C5 -2.1(8) . . . . ?
 C2 C1 C6 C1A -5(2) . . . . ?
 C2 C1 C6 C5A 7.9(16) . . . . ?
 C2 C1 C6 C6A 119(5) . . . . ?
 C2 C1 C2A C3 103(5) . . . . ?
 C2 C1 C2A C3A 118(4) . . . . ?
 C2 C1 C2A C1A -54(5) . . . . ?
 C2 C1 C1A N1 -174(2) . . . . ?
 C2 C1 C1A C6 9(4) . . . . ?
 C2 C1 C1A C2A 15.7(16) . . . . ?
 C2 C1 C1A C6A -11(6) . . . . ?
 C2 C1 C1A N1A -174(3) . . . . ?
 C2 C1 C6A N1 168.6(12) . . . . ?
 C2 C1 C6A C5 -22(2) . . . . ?
 C2 C1 C6A C6 -67(6) . . . . ?
 C2 C1 C6A C1A 6(3) . . . . ?
 C2 C1 C6A C5A -18.2(19) . . . . ?
 C2 C1 N1A N1 -177.4(7) . . . . ?
 C2 C1 N1A N2 -172(2) . . . . ?
 C2 C1 N1A C1A 3.0(14) . . . . ?
 C2 C1 N1A N2A -174.8(8) . . . . ?
 C2 C1 N1A K1A 13.0(8) . . . 3_566 ?
 C2 C1A C6A C1 -172(5) . . . . ?
 C2 C1A C6A N1 173.8(15) . . . . ?
 C2 C1A C6A C5 -16.5(16) . . . . ?
 C2 C1A C6A C6 -47(4) . . . . ?
 C2 C1A C6A C5A -12.2(14) . . . . ?
 C2 C1A N1A C1 -175(2) . . . . ?
 C2 C1A N1A N1 -175.4(16) . . . . ?
 C2 C1A N1A N2 -166(4) . . . . ?
 C2 C1A N1A N2A -172.7(14) . . . . ?
 C2 C1A N1A K1A 12.3(12) . . . 3_566 ?
 C3 C4 C5 C6 0.9(9) . . . . ?
 C3 C4 C5 C4A 140(12) . . . . ?
 C3 C4 C5 C6A -3.8(9) . . . . ?
 C3 C4 C3A C2 -41(3) . . . . ?
 C3 C4 C3A C4A -81(6) . . . . ?
 C3 C4 C3A C2A -46(3) . . . . ?
 C3 C4 C5A C6 18(2) . . . . ?
 C3 C4 C5A C4A 152(6) . . . . ?
 C3 C4 C5A C6A 4.6(9) . . . . ?
 C3 C2 C1 K1 -97.1(9) . . . 3_666 ?
 C3 C2 C1 N1 -179.9(5) . . . . ?
 C3 C2 C1 C6 1.9(9) . . . . ?
 C3 C2 C1 C2A -60(4) . . . . ?
 C3 C2 C1 C1A -173(3) . . . . ?
 C3 C2 C1 C6A 13.7(16) . . . . ?
 C3 C2 C1 N1A -177.6(9) . . . . ?
 C3 C2 C3A C4 101(5) . . . . ?
 C3 C2 C3A C4A 106(5) . . . . ?
 C3 C2 C3A C2A -98(6) . . . . ?
 C3 C2 C1A C1 9(4) . . . . ?
 C3 C2 C1A N1 171(4) . . . . ?
 C3 C2 C1A C6 5(2) . . . . ?
 C3 C2 C1A C2A -80(5) . . . . ?
 C3 C2 C1A C6A 13(2) . . . . ?
 C3 C2 C1A N1A -177.2(10) . . . . ?
 C3 C4A C3A C4 103(6) . . . . ?
 C3 C4A C3A C2 -39(3) . . . . ?
 C3 C4A C3A C2A -46(3) . . . . ?
 C3 C4A C5A C4 -25(5) . . . . ?
 C3 C4A C5A C6 26(2) . . . . ?
 C3 C4A C5A C6A 9.8(10) . . . . ?
 C3 C2A C3A C4 86(5) . . . . ?
 C3 C2A C3A C2 65(5) . . . . ?
 C3 C2A C3A C4A 92(5) . . . . ?
 C3 C2A C1A C2 76(5) . . . . ?
 C3 C2A C1A C1 -26(2) . . . . ?
 C3 C2A C1A N1 -173(3) . . . . ?
 C3 C2A C1A C6 -22.4(16) . . . . ?
 C3 C2A C1A C6A -16.5(13) . . . . ?
 C3 C2A C1A N1A 164.7(13) . . . . ?
 C1 C2 C3 C4 -0.3(10) . . . . ?
 C1 C2 C3 C4A 1.3(10) . . . . ?
 C1 C2 C3 C2A 135(3) . . . . ?
 C1 C2 C3A C4 -22.5(16) . . . . ?
 C1 C2 C3A C4A -16.7(13) . . . . ?
 C1 C2 C3A C2A 139(3) . . . . ?
 C1 C2 C1A N1 161(7) . . . . ?
 C1 C2 C1A C6 -4(2) . . . . ?
 C1 C2 C1A C2A -90(6) . . . . ?
 C1 C2 C1A C6A 4(2) . . . . ?
 C1 C2 C1A N1A 173(3) . . . . ?
 C1 N1 N2 K1 21.8(10) . . . 3_566 ?
 C1 N1 N2 K1 -168.5(5) . . . . ?
 C1 N1 N2 N2 179.5(6) . . . 3_566 ?
 C1 N1 N2 N1A 3.5(11) . . . . ?
 C1 N1 N2 N2A -175.0(12) . . . . ?
 C1 N1 N2 N4A -179.7(8) . . . . ?
 C1 N1 N2 N3A -175.7(5) . . . . ?
 C1 N1 C1A C2 -165(6) . . . . ?
 C1 N1 C1A C6 1.2(9) . . . . ?
 C1 N1 C1A C2A 154(4) . . . . ?
 C1 N1 C1A C6A -5.3(13) . . . . ?
 C1 N1 C1A N1A -179.6(10) . . . . ?
 C1 N1 C6A C2 7.0(7) . . . . ?
 C1 N1 C6A C5 -51(4) . . . . ?
 C1 N1 C6A C6 -136(5) . . . . ?
 C1 N1 C6A C1A 4.3(10) . . . . ?
 C1 N1 N1A N2 -176.7(10) . . . . ?
 C1 N1 N1A C1A 0.1(4) . . . . ?
 C1 N1 N1A N2A -175.6(9) . . . . ?
 C1 N1 N1A K1A 158(2) . . . 3_566 ?
 C1 N1 N2A K1 -157(3) . . . . ?
 C1 N1 N2A N2 15(4) . . . . ?
 C1 N1 N2A N1A 14(3) . . . . ?
 C1 N1 N2A K1A -159(3) . . . . ?
 C1 C6 C1A C2 174(3) . . . . ?
 C1 C6 C1A N1 -2.4(19) . . . . ?
 C1 C6 C1A C2A -175(3) . . . . ?
 C1 C6 C1A C6A 37(5) . . . . ?
 C1 C6 C1A N1A -3(2) . . . . ?
 C1 C6 C5A C4 -19(3) . . . . ?
 C1 C6 C5A C4A -25(3) . . . . ?
 C1 C6 C5A C6A 20(2) . . . . ?
 C1 C6 C6A C2 -43(4) . . . . ?
 C1 C6 C6A N1 90(6) . . . . ?
 C1 C6 C6A C5 -71(6) . . . . ?
 C1 C6 C6A C1A -21(3) . . . . ?
 C1 C6 C6A C5A -81(6) . . . . ?
 C1 C2A C3A C4 -7.5(7) . . . . ?
 C1 C2A C3A C2 -29(2) . . . . ?
 C1 C2A C3A C4A -1.9(4) . . . . ?
 C1 C2A C1A C2 101(6) . . . . ?
 C1 C2A C1A N1 -148(5) . . . . ?
 C1 C2A C1A C6 3.2(15) . . . . ?
 C1 C2A C1A C6A 9.1(18) . . . . ?
 C1 C2A C1A N1A -170(2) . . . . ?
 C1 C1A C6A C2 172(5) . . . . ?
 C1 C1A C6A N1 -15(4) . . . . ?
 C1 C1A C6A C5 155(5) . . . . ?
 C1 C1A C6A C6 125(6) . . . . ?
 C1 C1A C6A C5A 159(4) . . . . ?
 C1 C1A N1A N1 -0.3(9) . . . . ?
 C1 C1A N1A N2 9(3) . . . . ?
 C1 C1A N1A N2A 2.4(13) . . . . ?
 C1 C1A N1A K1A -172.6(14) . . . 3_566 ?
 C1 N1A N2A K1 39(4) . . . . ?
 C1 N1A N2A N1 -3.6(8) . . . . ?
 C1 N1A N2A N2 177.8(13) . . . . ?
 C1 N1A N2A N3A 177.3(11) . . . . ?
 C1 N1A N2A K1A 25(4) . . . . ?
 C11 O2 C14 C13 -29.6(3) . . . . ?
 N1 C1 C6 K1 53.3(3) . . . 3_666 ?
 N1 C1 C6 C5 179.4(5) . . . . ?
 N1 C1 C6 C1A 177(2) . . . . ?
 N1 C1 C6 C5A -170.6(14) . . . . ?
 N1 C1 C6 C6A -60(5) . . . . ?
 N1 C1 C2A C3 170.0(8) . . . . ?
 N1 C1 C2A C3A -175.6(4) . . . . ?
 N1 C1 C2A C1A 13.1(19) . . . . ?
 N1 C1 C1A C2 174(2) . . . . ?
 N1 C1 C1A C6 -177(2) . . . . ?
 N1 C1 C1A C2A -170.2(14) . . . . ?
 N1 C1 C1A C6A 163(4) . . . . ?
 N1 C1 C1A N1A 0.3(8) . . . . ?
 N1 C1 C6A C2 -168.6(12) . . . . ?
 N1 C1 C6A C5 169.0(12) . . . . ?
 N1 C1 C6A C6 124(5) . . . . ?
 N1 C1 C6A C1A -163(4) . . . . ?
 N1 C1 C6A C5A 173.3(9) . . . . ?
 N1 C1 N1A N2 5.3(16) . . . . ?
 N1 C1 N1A C1A -179.6(11) . . . . ?
 N1 C1 N1A N2A 2.6(5) . . . . ?
 N1 C1 N1A K1A -169.6(12) . . . 3_566 ?
 N1 N2 N1A C1 -4.4(13) . . . . ?
 N1 N2 N1A C1A -9(3) . . . . ?
 N1 N2 N1A N2A -0.9(10) . . . . ?
 N1 N2 N1A K1A 172.4(6) . . . 3_566 ?
 N1 N2 N2A K1 162(3) . . . . ?
 N1 N2 N2A N1A 1.3(14) . . . . ?
 N1 N2 N2A N3A -179.2(15) . . . . ?
 N1 N2 N2A K1A 164(3) . . . . ?
 N1 N2 N4A N3A 5.6(15) . . . . ?
 N1 N2 N3A K1 9.1(7) . . . . ?
 N1 N2 N3A N2A 0.5(9) . . . . ?
 N1 N2 N3A N4A -176.2(10) . . . . ?
 N1 N2 N3A K1A 7.4(7) . . . . ?
 N1 C1A C6A C2 -173.8(15) . . . . ?
 N1 C1A C6A C1 15(4) . . . . ?
 N1 C1A C6A C5 169.7(12) . . . . ?
 N1 C1A C6A C6 139(4) . . . . ?
 N1 C1A C6A C5A 174.0(8) . . . . ?
 N1 C1A N1A C1 0.3(9) . . . . ?
 N1 C1A N1A N2 9(3) . . . . ?
 N1 C1A N1A N2A 2.7(7) . . . . ?
 N1 C1A N1A K1A -172.2(9) . . . 3_566 ?
 N1 N1A N2A K1 42(4) . . . . ?
 N1 N1A N2A N2 -178.6(16) . . . . ?
 N1 N1A N2A N3A -179.1(17) . . . . ?
 N1 N1A N2A K1A 29(3) . . . . ?
 C5 C4 C3 C2 -1.2(10) . . . . ?
 C5 C4 C3 C4A -12(3) . . . . ?
 C5 C4 C3 C2A -19.2(17) . . . . ?
 C5 C4 C3A C2 24.0(18) . . . . ?
 C5 C4 C3A C4A -16(4) . . . . ?
 C5 C4 C3A C2A 18.3(14) . . . . ?
 C5 C4 C5A C6 -144(4) . . . . ?
 C5 C4 C5A C4A -10(6) . . . . ?
 C5 C4 C5A C6A -158(3) . . . . ?
 C5 C6 C1A C2 -4.2(13) . . . . ?
 C5 C6 C1A C1 -178(2) . . . . ?
 C5 C6 C1A N1 179.9(6) . . . . ?
 C5 C6 C1A C2A 7.6(9) . . . . ?
 C5 C6 C1A C6A -140(4) . . . . ?
 C5 C6 C1A N1A 179.0(7) . . . . ?
 C5 C6 C5A C4 81(9) . . . . ?
 C5 C6 C5A C4A 75(9) . . . . ?
 C5 C6 C5A C6A 120(8) . . . . ?
 C5 C6 C6A C2 27(3) . . . . ?
 C5 C6 C6A C1 71(6) . . . . ?
 C5 C6 C6A N1 161(2) . . . . ?
 C5 C6 C6A C1A 50(5) . . . . ?
 C5 C6 C6A C5A -9.6(15) . . . . ?
 C5 C4A C3A C4 158(5) . . . . ?
 C5 C4A C3A C2 15.7(16) . . . . ?
 C5 C4A C3A C2A 8.9(13) . . . . ?
 C5 C4A C5A C4 169(7) . . . . ?
 C5 C4A C5A C6 -141(5) . . . . ?
 C5 C4A C5A C6A -157(4) . . . . ?
 C12 C13 C14 O2 8.1(3) . . . . ?
 C6 C1 N1 K1 -62.9(4) . . . 3_666 ?
 C6 C1 N1 K1 18.3(7) . . . . ?
 C6 C1 N1 N2 179.5(7) . . . . ?
 C6 C1 N1 C1A -178.2(14) . . . . ?
 C6 C1 N1 C6A 10.7(12) . . . . ?
 C6 C1 N1 N1A -178.5(8) . . . . ?
 C6 C1 N1 N2A 167(3) . . . . ?
 C6 C1 N1 K1A 14.7(6) . . . . ?
 C6 C1 C2A C3 -18.7(15) . . . . ?
 C6 C1 C2A C3A -4.3(6) . . . . ?
 C6 C1 C2A C1A -176(2) . . . . ?
 C6 C1 C1A C2 -9(4) . . . . ?
 C6 C1 C1A N1 177(2) . . . . ?
 C6 C1 C1A C2A 7(3) . . . . ?
 C6 C1 C1A C6A -19(3) . . . . ?
 C6 C1 C1A N1A 177.5(16) . . . . ?
 C6 C1 C6A C2 67(6) . . . . ?
 C6 C1 C6A N1 -124(5) . . . . ?
 C6 C1 C6A C5 45(4) . . . . ?
 C6 C1 C6A C1A 73(7) . . . . ?
 C6 C1 C6A C5A 49(5) . . . . ?
 C6 C1 N1A N1 4(2) . . . . ?
 C6 C1 N1A N2 10(3) . . . . ?
 C6 C1 N1A C1A -175(3) . . . . ?
 C6 C1 N1A N2A 7(2) . . . . ?
 C6 C1 N1A K1A -165.4(15) . . . 3_566 ?
 C6 C5 C4A Br1 179.6(5) . . . . ?
 C6 C5 C4A C3 6.1(13) . . . . ?
 C6 C5 C4A Br1A -178.8(6) . . . . ?
 C6 C5 C4A C3A -7.1(16) . . . . ?
 C6 C5 C4A C5A 21(3) . . . . ?
 C6 C5 C6A C2 -158(3) . . . . ?
 C6 C5 C6A C1 -144(4) . . . . ?
 C6 C5 C6A N1 -101(6) . . . . ?
 C6 C5 C6A C1A -151(3) . . . . ?
 C6 C5 C6A C5A 69(9) . . . . ?
 C6 C1A C6A C2 47(4) . . . . ?
 C6 C1A C6A C1 -125(6) . . . . ?
 C6 C1A C6A N1 -139(4) . . . . ?
 C6 C1A C6A C5 30(3) . . . . ?
 C6 C1A C6A C5A 35(3) . . . . ?
 C6 C1A N1A C1 1.5(9) . . . . ?
 C6 C1A N1A N1 1.2(8) . . . . ?
 C6 C1A N1A N2 11(3) . . . . ?
 C6 C1A N1A N2A 3.9(10) . . . . ?
 C6 C1A N1A K1A -171.1(7) . . . 3_566 ?
 C6 C5A C6A C2 -150(4) . . . . ?
 C6 C5A C6A C1 -139(5) . . . . ?
 C6 C5A C6A C5 -103(9) . . . . ?
 C6 C5A C6A C1A -145(4) . . . . ?
 N2 N1 C1A C2 13(5) . . . . ?
 N2 N1 C1A C1 177.9(11) . . . . ?
 N2 N1 C1A C6 179.1(5) . . . . ?
 N2 N1 C1A C2A -29(3) . . . . ?
 N2 N1 C1A C6A 172.6(8) . . . . ?
 N2 N1 C1A N1A -1.7(5) . . . . ?
 N2 N1 C6A C2 -8.3(13) . . . . ?
 N2 N1 C6A C1 -15.3(19) . . . . ?
 N2 N1 C6A C5 -67(5) . . . . ?
 N2 N1 C6A C6 -151(4) . . . . ?
 N2 N1 C6A C1A -11.0(11) . . . . ?
 N2 N1 N1A C1 176.7(10) . . . . ?
 N2 N1 N1A C1A 176.8(10) . . . . ?
 N2 N1 N1A N2A 1.1(13) . . . . ?
 N2 N1 N1A K1A -25.2(19) . . . 3_566 ?
 N2 N1 N2A K1 -172.1(12) . . . . ?
 N2 N1 N2A N1A -0.8(9) . . . . ?
 N2 N1 N2A K1A -173.9(11) . . . . ?
 N2 N2 N2A K1 -23(2) 3_566 . . . ?
 N2 N2 N2A N1 174.7(12) 3_566 . . . ?
 N2 N2 N2A N1A 176.0(14) 3_566 . . . ?
 N2 N2 N2A N3A -4.5(10) 3_566 . . . ?
 N2 N2 N2A K1A -22(2) 3_566 . . . ?
 N2 N2 N4A N3A 7.4(15) 3_566 . . . ?
 N2 N2 N3A K1 176(3) 3_566 . . . ?
 N2 N2 N3A N2A 167(3) 3_566 . . . ?
 N2 N2 N3A N4A -9.2(19) 3_566 . . . ?
 N2 N2 N3A K1A 174(3) 3_566 . . . ?
 N2 N1A N2A K1 -139(4) . . . . ?
 N2 N1A N2A N1 178.6(16) . . . . ?
 N2 N1A N2A N3A -0.5(11) . . . . ?
 N2 N1A N2A K1A -153(3) . . . . ?
 N2 N2A N3A K1 -171.8(7) . . . . ?
 N2 N2A N3A N4A 3.8(15) . . . . ?
 N2 N2A N3A K1A -173.6(7) . . . . ?
 N2 N4A N3A K1 158(5) . . . . ?
 N2 N4A N3A N2A -2.5(10) . . . . ?
 N2 N4A N3A K1A 167(4) . . . . ?
 C7 O1 C10 C9 -37(2) . . . . ?
 C7 O1 C10 O1A 67(4) . . . . ?
 C7 O1 C10 C14A -24(3) . . . . ?
 C7 O1 C16A C8 111(7) . . . . ?
 C7 O1 C16A O1A 7(7) . . . . ?
 C7 O1 C16A C15A 135(6) . . . . ?
 C7 O1 C13A C9 -50(2) . . . . ?
 C7 O1 C13A O1A 63(4) . . . . ?
 C7 O1 C13A C14A -43(2) . . . . ?
 C7 C8 C16A O1 -92(5) . . . . ?
 C7 C8 C16A O1A -76(5) . . . . ?
 C7 C8 C16A C15A -149(5) . . . . ?
 C7 C8 C14A C10 16(2) . . . . ?
 C7 C8 C14A C13A 5.8(19) . . . . ?
 C7 C8 C14A C15A 99.2(17) . . . . ?
 C7 C8 C15A C9 -101.7(13) . . . . ?
 C7 C8 C15A C16A 7.5(15) . . . . ?
 C7 C8 C15A C14A -96.3(12) . . . . ?
 C7 O1A C16A O1 -172(8) . . . . ?
 C7 O1A C16A C8 105(7) . . . . ?
 C7 O1A C16A C15A 134(6) . . . . ?
 C7 O1A C13A O1 -96(4) . . . . ?
 C7 O1A C13A C9 -28(2) . . . . ?
 C7 O1A C13A C14A -18(3) . . . . ?
 C10 O1 C7 C8 34(2) . . . . ?
 C10 O1 C7 O1A -89(6) . . . . ?
 C10 O1 C7 C15A 47.7(16) . . . . ?
 C10 O1 C16A C8 10(2) . . . . ?
 C10 O1 C16A O1A -93(5) . . . . ?
 C10 O1 C16A C15A 34.6(19) . . . . ?
 C10 O1 C13A C9 36(6) . . . . ?
 C10 O1 C13A O1A 149(8) . . . . ?
 C10 O1 C13A C14A 43(6) . . . . ?
 C10 C9 C8 C7 -4(2) . . . . ?
 C10 C9 C8 C16A -19(2) . . . . ?
 C10 C9 C8 C14A 60(4) . . . . ?
 C10 C9 C8 C15A -98(2) . . . . ?
 C10 C9 C13A O1 -77(9) . . . . ?
 C10 C9 C13A O1A -91(9) . . . . ?
 C10 C9 C13A C14A 139(10) . . . . ?
 C10 C9 C15A C7 36.2(17) . . . . ?
 C10 C9 C15A C8 90.6(19) . . . . ?
 C10 C9 C15A C16A 30.0(19) . . . . ?
 C10 C9 C15A C14A 60(7) . . . . ?
 C10 O1A C16A O1 69(5) . . . . ?
 C10 O1A C16A C8 -14(3) . . . . ?
 C10 O1A C16A C15A 15(2) . . . . ?
 C10 O1A C13A O1 -31(8) . . . . ?
 C10 O1A C13A C9 37(7) . . . . ?
 C10 O1A C13A C14A 47(7) . . . . ?
 C10 C14A C15A C7 48.8(17) . . . . ?
 C10 C14A C15A C9 -109(8) . . . . ?
 C10 C14A C15A C8 102(2) . . . . ?
 C10 C14A C15A C16A 43.4(19) . . . . ?
 C9 C10 O1A K1 140.1(13) . . . . ?
 C9 C10 O1A C7 -14(3) . . . . ?
 C9 C10 O1A K1A 133.5(14) . . . . ?
 C9 C10 O1A C16A 0(2) . . . . ?
 C9 C10 O1A C13A -133(9) . . . . ?
 C9 C10 C14A C8 58(4) . . . . ?
 C9 C10 C14A C13A 150(8) . . . . ?
 C9 C10 C14A C15A 32(4) . . . . ?
 C9 C8 C16A O1 6(2) . . . . ?
 C9 C8 C16A O1A 21(2) . . . . ?
 C9 C8 C16A C15A -51.2(14) . . . . ?
 C9 C8 C14A C10 -102(5) . . . . ?
 C9 C8 C14A C13A -113(5) . . . . ?
 C9 C8 C14A C15A -19(5) . . . . ?
 C9 C8 C15A C7 101.7(13) . . . . ?
 C9 C8 C15A C16A 109.1(14) . . . . ?
 C9 C8 C15A C14A 5.4(13) . . . . ?
 C9 C13A C14A C10 -32(9) . . . . ?
 C9 C13A C14A C8 59(4) . . . . ?
 C9 C13A C14A C15A 32(4) . . . . ?
 C8 C7 O1A K1 -141.3(12) . . . . ?
 C8 C7 O1A C10 11(2) . . . . ?
 C8 C7 O1A K1A -133.1(13) . . . . ?
 C8 C7 O1A C16A -53(4) . . . . ?
 C8 C7 O1A C13A 23(3) . . . . ?
 C8 C7 C15A C9 89.9(18) . . . . ?
 C8 C7 C15A C16A -132(7) . . . . ?
 C8 C7 C15A C14A 85.7(18) . . . . ?
 C8 C9 C13A O1 36(2) . . . . ?
 C8 C9 C13A O1A 22(2) . . . . ?
 C8 C9 C13A C14A -107(6) . . . . ?
 C8 C9 C15A C7 -54.4(12) . . . . ?
 C8 C9 C15A C16A -60.6(16) . . . . ?
 C8 C9 C15A C14A -31(8) . . . . ?
 C8 C16A C15A C7 44(7) . . . . ?
 C8 C16A C15A C9 87.6(18) . . . . ?
 C8 C16A C15A C14A 82.4(18) . . . . ?
 C8 C14A C15A C7 -53.3(12) . . . . ?
 C8 C14A C15A C9 149(7) . . . . ?
 C8 C14A C15A C16A -58.7(15) . . . . ?
 Br1A Br1 C4 C3 -178.8(9) . . . . ?
 Br1A Br1 C4 C5 0.5(8) . . . . ?
 Br1A Br1 C4 C3A -165.5(12) . . . . ?
 Br1A Br1 C4 C5A 6.7(10) . . . . ?
 Br1A C4 C3 C2 177.4(8) . . . . ?
 Br1A C4 C3 C4A 167(4) . . . . ?
 Br1A C4 C3 C2A 159.4(14) . . . . ?
 Br1A C4 C5 C6 -178.2(6) . . . . ?
 Br1A C4 C5 C4A -39(12) . . . . ?
 Br1A C4 C5 C6A 177.1(8) . . . . ?
 Br1A C4 C3A C2 -179.1(6) . . . . ?
 Br1A C4 C3A C4A 141(5) . . . . ?
 Br1A C4 C3A C2A 175.2(5) . . . . ?
 Br1A C4 C5A C6 -163.9(17) . . . . ?
 Br1A C4 C5A C4A -30(5) . . . . ?
 Br1A C4 C5A C6A -177.6(5) . . . . ?
 Br1A C4A C3A C4 -31(4) . . . . ?
 Br1A C4A C3A C2 -173.3(7) . . . . ?
 Br1A C4A C3A C2A 179.9(2) . . . . ?
 Br1A C4A C5A C4 146(5) . . . . ?
 Br1A C4A C5A C6 -164.0(18) . . . . ?
 Br1A C4A C5A C6A 179.9(5) . . . . ?
 C4A Br1 C4 C3 -170(3) . . . . ?
 C4A Br1 C4 C5 9(3) . . . . ?
 C4A Br1 C4 Br1A 9(2) . . . . ?
 C4A Br1 C4 C3A -157(3) . . . . ?
 C4A Br1 C4 C5A 15(2) . . . . ?
 C4A Br1 Br1A C4 -1.3(3) . . . . ?
 C4A C3 C2A C1 24.6(19) . . . . ?
 C4A C3 C2A C3A -67(4) . . . . ?
 C4A C3 C2A C1A 30(2) . . . . ?
 C4A C5 C6 K1 93.8(10) . . . 3_666 ?
 C4A C5 C6 C1 -2.0(11) . . . . ?
 C4A C5 C6 C1A -1.6(10) . . . . ?
 C4A C5 C6 C5A -88(9) . . . . ?
 C4A C5 C6 C6A -21(2) . . . . ?
 C4A C5 C6A C2 2.9(12) . . . . ?
 C4A C5 C6A C1 16(2) . . . . ?
 C4A C5 C6A N1 60(5) . . . . ?
 C4A C5 C6A C6 161(2) . . . . ?
 C4A C5 C6A C1A 10.0(15) . . . . ?
 C4A C5 C6A C5A -130(8) . . . . ?
 C4A C5A C6A C2 -5.3(8) . . . . ?
 C4A C5A C6A C1 5.7(15) . . . . ?
 C4A C5A C6A C5 42(7) . . . . ?
 C4A C5A C6A C6 145(4) . . . . ?
 C4A C5A C6A C1A 0.0(9) . . . . ?
 C2A C3 C4A Br1 162.9(12) . . . . ?
 C2A C3 C4A C5 -22(2) . . . . ?
 C2A C3 C4A Br1A 163.6(11) . . . . ?
 C2A C3 C4A C3A 112(4) . . . . ?
 C2A C3 C4A C5A -26.8(19) . . . . ?
 C2A C1 N1 K1 -170.7(9) . . . . ?
 C2A C1 N1 K1 108.0(8) . . . 3_666 ?
 C2A C1 N1 N2 -9.5(8) . . . . ?
 C2A C1 N1 C1A -7.3(11) . . . . ?
 C2A C1 N1 C6A -178.4(12) . . . . ?
 C2A C1 N1 N1A -7.6(7) . . . . ?
 C2A C1 N1 N2A -22(3) . . . . ?
 C2A C1 N1 K1A -174.3(8) . . . . ?
 C2A C1 C6 K1 -119.4(6) . . . 3_666 ?
 C2A C1 C6 C5 6.7(9) . . . . ?
 C2A C1 C6 C1A 4(2) . . . . ?
 C2A C1 C6 C5A 16.6(18) . . . . ?
 C2A C1 C6 C6A 127(5) . . . . ?
 C2A C1 C1A C2 -15.7(16) . . . . ?
 C2A C1 C1A N1 170.2(14) . . . . ?
 C2A C1 C1A C6 -7(3) . . . . ?
 C2A C1 C1A C6A -26(5) . . . . ?
 C2A C1 C1A N1A 170(2) . . . . ?
 C2A C1 C6A C2 10.1(8) . . . . ?
 C2A C1 C6A N1 178.7(10) . . . . ?
 C2A C1 C6A C5 -12(2) . . . . ?
 C2A C1 C6A C6 -57(6) . . . . ?
 C2A C1 C6A C1A 16(3) . . . . ?
 C2A C1 C6A C5A -8.1(18) . . . . ?
 C2A C1 N1A N1 174.4(5) . . . . ?
 C2A C1 N1A N2 179.7(18) . . . . ?
 C2A C1 N1A C1A -5.3(12) . . . . ?
 C2A C1 N1A N2A 177.0(7) . . . . ?
 C2A C1 N1A K1A 4.8(11) . . . 3_566 ?
 C2A C1A C6A C2 12.6(12) . . . . ?
 C2A C1A C6A C1 -159(4) . . . . ?
 C2A C1A C6A N1 -173.6(8) . . . . ?
 C2A C1A C6A C5 -3.9(9) . . . . ?
 C2A C1A C6A C6 -34(4) . . . . ?
 C2A C1A C6A C5A 0.4(9) . . . . ?
 C2A C1A N1A C1 172.2(17) . . . . ?
 C2A C1A N1A N1 171.8(10) . . . . ?
 C2A C1A N1A N2 -179(3) . . . . ?
 C2A C1A N1A N2A 174.6(9) . . . . ?
 C2A C1A N1A K1A -0.4(10) . . . 3_566 ?
 C3A C4 C3 C2 123(4) . . . . ?
 C3A C4 C3 C4A 113(5) . . . . ?
 C3A C4 C3 C2A 105(5) . . . . ?
 C3A C4 C5 C6 -14.8(14) . . . . ?
 C3A C4 C5 C4A 124(12) . . . . ?
 C3A C4 C5 C6A -19.5(15) . . . . ?
 C3A C4 C5A C6 6(2) . . . . ?
 C3A C4 C5A C4A 139(6) . . . . ?
 C3A C4 C5A C6A -8.2(11) . . . . ?
 C3A C2 C3 C4 -62(5) . . . . ?
 C3A C2 C3 C4A -60(5) . . . . ?
 C3A C2 C3 C2A 73(6) . . . . ?
 C3A C2 C1 K1 -87.3(11) . . . 3_666 ?
 C3A C2 C1 N1 -170.2(7) . . . . ?
 C3A C2 C1 C6 11.6(10) . . . . ?
 C3A C2 C1 C2A -50(4) . . . . ?
 C3A C2 C1 C1A -163(3) . . . . ?
 C3A C2 C1 C6A 23.5(18) . . . . ?
 C3A C2 C1 N1A -167.8(11) . . . . ?
 C3A C2 C1A C1 21(4) . . . . ?
 C3A C2 C1A N1 -178(4) . . . . ?
 C3A C2 C1A C6 17(2) . . . . ?
 C3A C2 C1A C2A -69(5) . . . . ?
 C3A C2 C1A C6A 25(2) . . . . ?
 C3A C2 C1A N1A -165.8(12) . . . . ?
 C3A C4A C5A C4 -34(5) . . . . ?
 C3A C4A C5A C6 15.9(19) . . . . ?
 C3A C4A C5A C6A -0.2(7) . . . . ?
 C3A C2A C1A C2 92(6) . . . . ?
 C3A C2A C1A C1 -10(2) . . . . ?
 C3A C2A C1A N1 -157(3) . . . . ?
 C3A C2A C1A C6 -6.5(7) . . . . ?
 C3A C2A C1A C6A -0.6(6) . . . . ?
 C3A C2A C1A N1A -179.3(4) . . . . ?
 C1A C2 C3 C4 -3.4(19) . . . . ?
 C1A C2 C3 C4A -1.8(17) . . . . ?
 C1A C2 C3 C2A 132(4) . . . . ?
 C1A C2 C1 K1 75(3) . . . 3_666 ?
 C1A C2 C1 N1 -7(3) . . . . ?
 C1A C2 C1 C6 174(3) . . . . ?
 C1A C2 C1 C2A 113(6) . . . . ?
 C1A C2 C1 C6A -174(3) . . . . ?
 C1A C2 C1 N1A -5(2) . . . . ?
 C1A C2 C3A C4 -29(2) . . . . ?
 C1A C2 C3A C4A -23(2) . . . . ?
 C1A C2 C3A C2A 133(4) . . . . ?
 C1A C1 N1 K1 -163.4(15) . . . . ?
 C1A C1 N1 K1 115.3(13) . . . 3_666 ?
 C1A C1 N1 N2 -2.2(12) . . . . ?
 C1A C1 N1 C6A -171(2) . . . . ?
 C1A C1 N1 N1A -0.3(9) . . . . ?
 C1A C1 N1 N2A -14(3) . . . . ?
 C1A C1 N1 K1A -167.1(14) . . . . ?
 C1A C1 C6 K1 -124(2) . . . 3_666 ?
 C1A C1 C6 C5 2(3) . . . . ?
 C1A C1 C6 C5A 12(3) . . . . ?
 C1A C1 C6 C6A 123(6) . . . . ?
 C1A C1 C2A C3 157(2) . . . . ?
 C1A C1 C2A C3A 171.3(19) . . . . ?
 C1A C1 C6A C2 -6(3) . . . . ?
 C1A C1 C6A N1 163(4) . . . . ?
 C1A C1 C6A C5 -28(5) . . . . ?
 C1A C1 C6A C6 -73(7) . . . . ?
 C1A C1 C6A C5A -24(5) . . . . ?
 C1A C1 N1A N1 179.6(11) . . . . ?
 C1A C1 N1A N2 -175.0(17) . . . . ?
 C1A C1 N1A N2A -177.8(13) . . . . ?
 C1A C1 N1A K1A 10.0(18) . . . 3_566 ?
 C1A N1 N2 K1 21.0(11) . . . 3_566 ?
 C1A N1 N2 K1 -169.3(7) . . . . ?
 C1A N1 N2 N2 178.7(9) . . . 3_566 ?
 C1A N1 N2 N1A 2.7(9) . . . . ?
 C1A N1 N2 N2A -175.8(13) . . . . ?
 C1A N1 N2 N4A 179.6(9) . . . . ?
 C1A N1 N2 N3A -176.5(6) . . . . ?
 C1A N1 C6A C2 2.7(6) . . . . ?
 C1A N1 C6A C1 -4.3(10) . . . . ?
 C1A N1 C6A C5 -56(5) . . . . ?
 C1A N1 C6A C6 -141(4) . . . . ?
 C1A N1 N1A C1 -0.1(4) . . . . ?
 C1A N1 N1A N2 -176.8(10) . . . . ?
 C1A N1 N1A N2A -175.7(10) . . . . ?
 C1A N1 N1A K1A 158(2) . . . 3_566 ?
 C1A N1 N2A K1 -165.4(12) . . . . ?
 C1A N1 N2A N2 7(2) . . . . ?
 C1A N1 N2A N1A 5.9(14) . . . . ?
 C1A N1 N2A K1A -167.2(13) . . . . ?
 C1A C6 C5A C4 -17(2) . . . . ?
 C1A C6 C5A C4A -23(2) . . . . ?
 C1A C6 C5A C6A 22(2) . . . . ?
 C1A C6 C6A C2 -23(2) . . . . ?
 C1A C6 C6A C1 21(3) . . . . ?
 C1A C6 C6A N1 111(6) . . . . ?
 C1A C6 C6A C5 -50(5) . . . . ?
 C1A C6 C6A C5A -60(5) . . . . ?
 C1A C2A C3A C4 -5.2(7) . . . . ?
 C1A C2A C3A C2 -26(2) . . . . ?
 C1A C2A C3A C4A 0.4(3) . . . . ?
 C1A N1A N2A K1 38(4) . . . . ?
 C1A N1A N2A N1 -4.4(10) . . . . ?
 C1A N1A N2A N2 177.0(12) . . . . ?
 C1A N1A N2A N3A 176.5(9) . . . . ?
 C1A N1A N2A K1A 24(4) . . . . ?
 C5A C4 C3 C2 -6.1(11) . . . . ?
 C5A C4 C3 C4A -17(3) . . . . ?
 C5A C4 C3 C2A -24.2(19) . . . . ?
 C5A C4 C5 C6 20(3) . . . . ?
 C5A C4 C5 C4A 159(13) . . . . ?
 C5A C4 C5 C6A 16(2) . . . . ?
 C5A C4 C3A C2 14.8(14) . . . . ?
 C5A C4 C3A C4A -25(4) . . . . ?
 C5A C4 C3A C2A 9.1(11) . . . . ?
 C5A C6 C1A C2 4.9(19) . . . . ?
 C5A C6 C1A C1 -169(2) . . . . ?
 C5A C6 C1A N1 -171.0(13) . . . . ?
 C5A C6 C1A C2A 16.8(18) . . . . ?
 C5A C6 C1A C6A -131(5) . . . . ?
 C5A C6 C1A N1A -171.8(12) . . . . ?
 C5A C6 C6A C2 37(4) . . . . ?
 C5A C6 C6A C1 81(6) . . . . ?
 C5A C6 C6A N1 170.4(16) . . . . ?
 C5A C6 C6A C5 9.6(14) . . . . ?
 C5A C6 C6A C1A 60(5) . . . . ?
 C5A C4A C3A C4 149(4) . . . . ?
 C5A C4A C3A C2 6.9(7) . . . . ?
 C5A C4A C3A C2A 0.0(3) . . . . ?
 C6A C2 C3 C4 4.8(9) . . . . ?
 C6A C2 C3 C4A 6.4(8) . . . . ?
 C6A C2 C3 C2A 140(3) . . . . ?
 C6A C2 C1 K1 -110.8(15) . . . 3_666 ?
 C6A C2 C1 N1 166.4(14) . . . . ?
 C6A C2 C1 C6 -11.9(13) . . . . ?
 C6A C2 C1 C2A -73(5) . . . . ?
 C6A C2 C1 C1A 174(3) . . . . ?
 C6A C2 C1 N1A 168.7(16) . . . . ?
 C6A C2 C3A C4 -14.0(12) . . . . ?
 C6A C2 C3A C4A -8.2(8) . . . . ?
 C6A C2 C3A C2A 148(3) . . . . ?
 C6A C2 C1A C1 -4(2) . . . . ?
 C6A C2 C1A N1 157(5) . . . . ?
 C6A C2 C1A C6 -7.7(8) . . . . ?
 C6A C2 C1A C2A -94(6) . . . . ?
 C6A C2 C1A N1A 169.6(15) . . . . ?
 C6A C1 N1 K1 7.7(12) . . . . ?
 C6A C1 N1 K1 -73.6(12) . . . 3_666 ?
 C6A C1 N1 N2 168.9(14) . . . . ?
 C6A C1 N1 C1A 171(2) . . . . ?
 C6A C1 N1 N1A 170.8(15) . . . . ?
 C6A C1 N1 N2A 157(4) . . . . ?
 C6A C1 N1 K1A 4.1(12) . . . . ?
 C6A C1 C6 K1 113(5) . . . 3_666 ?
 C6A C1 C6 C5 -121(5) . . . . ?
 C6A C1 C6 C1A -123(6) . . . . ?
 C6A C1 C6 C5A -111(6) . . . . ?
 C6A C1 C2A C3 -8.3(17) . . . . ?
 C6A C1 C2A C3A 6.1(13) . . . . ?
 C6A C1 C2A C1A -165(3) . . . . ?
 C6A C1 C1A C2 11(6) . . . . ?
 C6A C1 C1A N1 -163(4) . . . . ?
 C6A C1 C1A C6 19(3) . . . . ?
 C6A C1 C1A C2A 26(5) . . . . ?
 C6A C1 C1A N1A -163(3) . . . . ?
 C6A C1 N1A N1 -20(3) . . . . ?
 C6A C1 N1A N2 -15(4) . . . . ?
 C6A C1 N1A C1A 160(4) . . . . ?
 C6A C1 N1A N2A -18(3) . . . . ?
 C6A C1 N1A K1A 170(3) . . . 3_566 ?
 C6A N1 N2 K1 28.9(16) . . . 3_566 ?
 C6A N1 N2 K1 -161.4(12) . . . . ?
 C6A N1 N2 N2 -173.4(11) . . . 3_566 ?
 C6A N1 N2 N1A 10.6(13) . . . . ?
 C6A N1 N2 N2A -167.9(17) . . . . ?
 C6A N1 N2 N4A -172.5(9) . . . . ?
 C6A N1 N2 N3A -168.6(11) . . . . ?
 C6A N1 C1A C2 -159(5) . . . . ?
 C6A N1 C1A C1 5.3(13) . . . . ?
 C6A N1 C1A C6 6.5(7) . . . . ?
 C6A N1 C1A C2A 159(3) . . . . ?
 C6A N1 C1A N1A -174.3(8) . . . . ?
 C6A N1 N1A C1 4.1(7) . . . . ?
 C6A N1 N1A N2 -172.6(9) . . . . ?
 C6A N1 N1A C1A 4.2(6) . . . . ?
 C6A N1 N1A N2A -171.5(13) . . . . ?
 C6A N1 N1A K1A 162(2) . . . 3_566 ?
 C6A N1 N2A K1 -38(6) . . . . ?
 C6A N1 N2A N2 134(6) . . . . ?
 C6A N1 N2A N1A 133(6) . . . . ?
 C6A N1 N2A K1A -40(6) . . . . ?
 C6A C5 C6 K1 115(3) . . . 3_666 ?
 C6A C5 C6 C1 19(2) . . . . ?
 C6A C5 C6 C1A 20(2) . . . . ?
 C6A C5 C6 C5A -66(9) . . . . ?
 C6A C5 C4A Br1 174.1(5) . . . . ?
 C6A C5 C4A C3 0.6(14) . . . . ?
 C6A C5 C4A Br1A 175.7(6) . . . . ?
 C6A C5 C4A C3A -12.6(18) . . . . ?
 C6A C5 C4A C5A 16(2) . . . . ?
 C6A C6 C1A C2 136(4) . . . . ?
 C6A C6 C1A C1 -37(5) . . . . ?
 C6A C6 C1A N1 -40(4) . . . . ?
 C6A C6 C1A C2A 148(3) . . . . ?
 C6A C6 C1A N1A -41(4) . . . . ?
 C6A C6 C5A C4 -39(5) . . . . ?
 C6A C6 C5A C4A -45(5) . . . . ?
 C6A C1A N1A C1 -6.5(13) . . . . ?
 C6A C1A N1A N1 -6.8(10) . . . . ?
 C6A C1A N1A N2 3(4) . . . . ?
 C6A C1A N1A N2A -4.1(11) . . . . ?
 C6A C1A N1A K1A -179.0(8) . . . 3_566 ?
 N1A C1 N1 K1 -163.1(10) . . . . ?
 N1A C1 N1 K1 115.6(7) . . . 3_666 ?
 N1A C1 N1 N2 -1.9(6) . . . . ?
 N1A C1 N1 C1A 0.3(9) . . . . ?
 N1A C1 N1 C6A -170.8(16) . . . . ?
 N1A C1 N1 N2A -14(3) . . . . ?
 N1A C1 N1 K1A -166.8(9) . . . . ?
 N1A C1 C6 K1 50.0(19) . . . 3_666 ?
 N1A C1 C6 C5 176.1(17) . . . . ?
 N1A C1 C6 C1A 174(4) . . . . ?
 N1A C1 C6 C5A -174(2) . . . . ?
 N1A C1 C6 C6A -63(6) . . . . ?
 N1A C1 C2A C3 164.6(11) . . . . ?
 N1A C1 C2A C3A 179.0(3) . . . . ?
 N1A C1 C2A C1A 7.7(17) . . . . ?
 N1A C1 C1A C2 174(3) . . . . ?
 N1A C1 C1A N1 -0.3(8) . . . . ?
 N1A C1 C1A C6 -177.5(16) . . . . ?
 N1A C1 C1A C2A -170(2) . . . . ?
 N1A C1 C1A C6A 163(3) . . . . ?
 N1A C1 C6A C2 -153(3) . . . . ?
 N1A C1 C6A N1 15(2) . . . . ?
 N1A C1 C6A C5 -175.9(16) . . . . ?
 N1A C1 C6A C6 140(4) . . . . ?
 N1A C1 C6A C1A -148(6) . . . . ?
 N1A C1 C6A C5A -171.6(19) . . . . ?
 N1A N1 N2 K1 18.3(11) . . . 3_566 ?
 N1A N1 N2 K1 -172.0(11) . . . . ?
 N1A N1 N2 N2 176.0(15) . . . 3_566 ?
 N1A N1 N2 N2A -178.6(16) . . . . ?
 N1A N1 N2 N4A 176.8(15) . . . . ?
 N1A N1 N2 N3A -179.2(11) . . . . ?
 N1A N1 C1A C2 15(5) . . . . ?
 N1A N1 C1A C1 179.6(10) . . . . ?
 N1A N1 C1A C6 -179.2(6) . . . . ?
 N1A N1 C1A C2A -27(3) . . . . ?
 N1A N1 C1A C6A 174.3(9) . . . . ?
 N1A N1 C6A C2 -2.4(11) . . . . ?
 N1A N1 C6A C1 -9.4(16) . . . . ?
 N1A N1 C6A C5 -61(5) . . . . ?
 N1A N1 C6A C6 -146(4) . . . . ?
 N1A N1 C6A C1A -5.0(8) . . . . ?
 N1A N1 N2A K1 -171.3(8) . . . . ?
 N1A N1 N2A N2 0.8(9) . . . . ?
 N1A N1 N2A K1A -173.1(8) . . . . ?
 N1A N2 N2A K1 161(2) . . . . ?
 N1A N2 N2A N1 -1.3(14) . . . . ?
 N1A N2 N2A N3A 179.5(10) . . . . ?
 N1A N2 N2A K1A 162(2) . . . . ?
 N1A N2 N4A N3A 176(4) . . . . ?
 N1A N2 N3A K1 8(2) . . . . ?
 N1A N2 N3A N2A -1(2) . . . . ?
 N1A N2 N3A N4A -178(2) . . . . ?
 N1A N2 N3A K1A 6(2) . . . . ?
 N1A C1A C6A C2 -168.7(16) . . . . ?
 N1A C1A C6A C1 20(4) . . . . ?
 N1A C1A C6A N1 5.1(8) . . . . ?
 N1A C1A C6A C5 174.7(7) . . . . ?
 N1A C1A C6A C6 144(3) . . . . ?
 N1A C1A C6A C5A 179.1(6) . . . . ?
 N1A N2A N3A K1 -171.5(10) . . . . ?
 N1A N2A N3A N2 0.3(6) . . . . ?
 N1A N2A N3A N4A 4.0(17) . . . . ?
 N1A N2A N3A K1A -173.3(10) . . . . ?
 N2A N1 N2 K1 6.5(10) . . . . ?
 N2A N1 N2 K1 -163.2(13) . . . 3_566 ?
 N2A N1 N2 N2 -5.5(12) . . . 3_566 ?
 N2A N1 N2 N1A 178.6(16) . . . . ?
 N2A N1 N2 N4A -4.6(16) . . . . ?
 N2A N1 N2 N3A -0.6(12) . . . . ?
 N2A N1 C1A C2 8(6) . . . . ?
 N2A N1 C1A C1 172.8(15) . . . . ?
 N2A N1 C1A C6 174.0(17) . . . . ?
 N2A N1 C1A C2A -34(4) . . . . ?
 N2A N1 C1A C6A 167.5(19) . . . . ?
 N2A N1 C1A N1A -6.8(16) . . . . ?
 N2A N1 C6A C2 -134(6) . . . . ?
 N2A N1 C6A C1 -141(6) . . . . ?
 N2A N1 C6A C5 168(5) . . . . ?
 N2A N1 C6A C6 83(8) . . . . ?
 N2A N1 C6A C1A -136(6) . . . . ?
 N2A N1 N1A C1 175.6(9) . . . . ?
 N2A N1 N1A N2 -1.1(12) . . . . ?
 N2A N1 N1A C1A 175.7(10) . . . . ?
 N2A N1 N1A K1A -26(3) . . . 3_566 ?
 N2A N2 N1A C1 -4(2) . . . . ?
 N2A N2 N1A N1 0.9(10) . . . . ?
 N2A N2 N1A C1A -8(3) . . . . ?
 N2A N2 N1A K1A 173.2(8) . . . 3_566 ?
 N2A N2 N4A N3A 2.8(11) . . . . ?
 N2A N2 N3A K1 8.6(8) . . . . ?
 N2A N2 N3A N4A -176.6(14) . . . . ?
 N2A N2 N3A K1A 6.9(8) . . . . ?
 N4A N2 N1A C1 -177(3) . . . . ?
 N4A N2 N1A N1 -172(4) . . . . ?
 N4A N2 N1A C1A 178.4(19) . . . . ?
 N4A N2 N1A N2A -173(4) . . . . ?
 N4A N2 N1A K1A 0(4) . . . 3_566 ?
 N4A N2 N2A K1 -21(2) . . . . ?
 N4A N2 N2A N1 176.8(11) . . . . ?
 N4A N2 N2A N1A 178.0(12) . . . . ?
 N4A N2 N2A N3A -2.5(10) . . . . ?
 N4A N2 N2A K1A -20(2) . . . . ?
 N4A N2 N3A K1 -174.7(13) . . . . ?
 N4A N2 N3A N2A 176.6(13) . . . . ?
 N4A N2 N3A K1A -176.5(12) . . . . ?
 N4A C7A C8A C9A -179.9(3) . . . . ?
 N4A C7A C12A C11A -179.9(4) . . . . ?
 N3A N2 N1A C1 -3(3) . . . . ?
 N3A N2 N1A N1 2(2) . . . . ?
 N3A N2 N1A C1A -7(5) . . . . ?
 N3A N2 N1A N2A 0.8(17) . . . . ?
 N3A N2 N1A K1A 174.0(19) . . . 3_566 ?
 N3A N2 N2A K1 -18.8(17) . . . . ?
 N3A N2 N2A N1 179.2(15) . . . . ?
 N3A N2 N2A N1A -179.5(10) . . . . ?
 N3A N2 N2A K1A -17.1(19) . . . . ?
 N3A N4A C7A C8A 4.3(14) . . . . ?
 N3A N4A C7A C12A -175.7(14) . . . . ?
 C7A N4A N3A K1 -24(5) . . . . ?
 C7A N4A N3A N2 178.0(6) . . . . ?
 C7A N4A N3A N2A 175.4(10) . . . . ?
 C7A N4A N3A K1A -15(5) . . . . ?
 C7A C8A C9A C10A -0.2(7) . . . . ?
 C8A C7A C12A C11A 0.2(7) . . . . ?
 C8A C9A C10A C11A 0.2(9) . . . . ?
 C8A C9A C10A Br1B -180.0(4) . . . . ?
 C9A C10A C11A C12A 0.0(9) . . . . ?
 C10A C11A C12A C7A -0.2(9) . . . . ?
 C12A C7A C8A C9A 0.0(4) . . . . ?
 Br1B C10A C11A C12A -179.8(5) . . . . ?
 K1A O2 C14 C13 142.6(3) . . . . ?
 K1A O2 C11 C12 -134.8(3) . . . . ?
 K1A O1 C7 C8 -149.0(12) . . . . ?
 K1A O1 C7 O1A 89(5) . . . . ?
 K1A O1 C7 C15A -135.1(12) . . . . ?
 K1A O1 C10 C9 145.8(13) . . . . ?
 K1A O1 C10 O1A -110(4) . . . . ?
 K1A O1 C10 C14A 158.6(16) . . . . ?
 K1A O1 C16A C8 -157.0(14) . . . . ?
 K1A O1 C16A O1A 99(5) . . . . ?
 K1A O1 C16A C15A -132.5(12) . . . . ?
 K1A O1 C13A C9 145.9(12) . . . . ?
 K1A O1 C13A O1A -101(4) . . . . ?
 K1A O1 C13A C14A 153.4(13) . . . . ?
 K1A N1 N2 K1 1.1(3) . . . . ?
 K1A N1 N2 K1 -168.6(8) . . . 3_566 ?
 K1A N1 N2 N2 -10.9(8) . . . 3_566 ?
 K1A N1 N2 N1A 173.1(11) . . . . ?
 K1A N1 N2 N2A -5.5(10) . . . . ?
 K1A N1 N2 N4A -10.1(12) . . . . ?
 K1A N1 N2 N3A -6.1(6) . . . . ?
 K1A N1 C1A C2 -141(4) . . . . ?
 K1A N1 C1A C1 24(3) . . . . ?
 K1A N1 C1A C6 24.8(17) . . . . ?
 K1A N1 C1A C2A 177(2) . . . . ?
 K1A N1 C1A C6A 18.3(16) . . . . ?
 K1A N1 C1A N1A -156.0(18) . . . . ?
 K1A N1 C6A C2 -170.1(5) . . . . ?
 K1A N1 C6A C1 -177.1(9) . . . . ?
 K1A N1 C6A C5 132(5) . . . . ?
 K1A N1 C6A C6 47(4) . . . . ?
 K1A N1 C6A C1A -172.8(7) . . . . ?
 K1A N1 N1A C1 166.4(9) . . . . ?
 K1A N1 N1A N2 -10.3(17) . . . . ?
 K1A N1 N1A C1A 166.5(11) . . . . ?
 K1A N1 N1A N2A -9.2(10) . . . . ?
 K1A N1 N1A K1A -35(3) . . . 3_566 ?
 K1A N1 N2A K1 1.8(4) . . . . ?
 K1A N1 N2A N2 173.9(11) . . . . ?
 K1A N1 N2A N1A 173.1(8) . . . . ?
 K1A N1A N2A K1 -148(4) 3_566 . . . ?
 K1A N1A N2A N1 170.2(10) 3_566 . . . ?
 K1A N1A N2A N2 -8.3(9) 3_566 . . . ?
 K1A N1A N2A N3A -8.9(14) 3_566 . . . ?
 K1A N1A N2A K1A -161(3) 3_566 . . . ?
 K1A N2A N3A K1 1.8(4) . . . . ?
 K1A N2A N3A N2 173.6(7) . . . . ?
 K1A N2A N3A N4A 177.4(13) . . . . ?
 K1A O1A C16A O1 -62(5) . . . . ?
 K1A O1A C16A C8 -145.2(15) . . . . ?
 K1A O1A C16A C15A -116.1(12) . . . . ?
 K1A O1A C13A O1 62(4) . . . . ?
 K1A O1A C13A C9 130.2(13) . . . . ?
 K1A O1A C13A C14A 140.1(15) . . . . ?
 O1A C7 C8 C9 -5(2) . . . . ?
 O1A C7 C8 C16A 82(5) . . . . ?
 O1A C7 C8 C14A -17(2) . . . . ?
 O1A C7 C8 C15A 50(2) . . . . ?
 O1A C7 C15A C9 -44.4(18) . . . . ?
 O1A C7 C15A C8 -134(2) . . . . ?
 O1A C7 C15A C16A 94(7) . . . . ?
 O1A C7 C15A C14A -48.6(16) . . . . ?
 O1A C10 C9 C8 10(2) . . . . ?
 O1A C10 C9 C13A 79(9) . . . . ?
 O1A C10 C9 C15A -20(2) . . . . ?
 O1A C10 C14A C8 -11(3) . . . . ?
 O1A C10 C14A C13A 80(7) . . . . ?
 O1A C10 C14A C15A -37(2) . . . . ?
 O1A C16A C15A C7 -74(7) . . . . ?
 O1A C16A C15A C9 -31(2) . . . . ?
 O1A C16A C15A C8 -118(2) . . . . ?
 O1A C16A C15A C14A -35.9(19) . . . . ?
 O1A C13A C14A C10 -85(7) . . . . ?
 O1A C13A C14A C8 6(2) . . . . ?
 O1A C13A C14A C15A -21(2) . . . . ?
 C16A O1 C7 C8 -50(4) . . . . ?
 C16A O1 C7 O1A -172(8) . . . . ?
 C16A O1 C7 C15A -36(5) . . . . ?
 C16A O1 C10 C9 -21(2) . . . . ?
 C16A O1 C10 O1A 83(4) . . . . ?
 C16A O1 C10 C14A -8(3) . . . . ?
 C16A O1 C13A C9 -34(2) . . . . ?
 C16A O1 C13A O1A 80(4) . . . . ?
 C16A O1 C13A C14A -26(2) . . . . ?
 C16A C8 C14A C10 2(2) . . . . ?
 C16A C8 C14A C13A -8(2) . . . . ?
 C16A C8 C14A C15A 85.0(17) . . . . ?
 C16A C8 C15A C7 -7.5(15) . . . . ?
 C16A C8 C15A C9 -109.1(14) . . . . ?
 C16A C8 C15A C14A -103.7(11) . . . . ?
 C16A O1A C13A O1 -80(4) . . . . ?
 C16A O1A C13A C9 -12(2) . . . . ?
 C16A O1A C13A C14A -2(3) . . . . ?
 C13A O1 C7 C8 47(2) . . . . ?
 C13A O1 C7 O1A -75(5) . . . . ?
 C13A O1 C7 C15A 61.2(17) . . . . ?
 C13A O1 C10 C9 -136(9) . . . . ?
 C13A O1 C10 O1A -31(8) . . . . ?
 C13A O1 C10 C14A -123(9) . . . . ?
 C13A O1 C16A C8 23(3) . . . . ?
 C13A O1 C16A O1A -81(5) . . . . ?
 C13A O1 C16A C15A 47(2) . . . . ?
 C13A C9 C8 C7 -11.1(19) . . . . ?
 C13A C9 C8 C16A -26(2) . . . . ?
 C13A C9 C8 C14A 53(4) . . . . ?
 C13A C9 C8 C15A -105(2) . . . . ?
 C13A C9 C15A C7 28.5(18) . . . . ?
 C13A C9 C15A C8 83(2) . . . . ?
 C13A C9 C15A C16A 22(2) . . . . ?
 C13A C9 C15A C14A 52(7) . . . . ?
 C13A O1A C16A O1 78(5) . . . . ?
 C13A O1A C16A C8 -5(3) . . . . ?
 C13A O1A C16A C15A 24(2) . . . . ?
 C13A C14A C15A C7 39.4(17) . . . . ?
 C13A C14A C15A C9 -118(8) . . . . ?
 C13A C14A C15A C8 93(2) . . . . ?
 C13A C14A C15A C16A 34.0(18) . . . . ?
 C14A C10 C9 C8 -106(5) . . . . ?
 C14A C10 C9 C13A -37(10) . . . . ?
 C14A C10 C9 C15A -136(5) . . . . ?
 C14A C10 O1A K1 155.1(16) . . . . ?
 C14A C10 O1A C7 1(3) . . . . ?
 C14A C10 O1A K1A 148.6(17) . . . . ?
 C14A C10 O1A C16A 16(3) . . . . ?
 C14A C10 O1A C13A -118(9) . . . . ?
 C14A C8 C16A O1 -8(2) . . . . ?
 C14A C8 C16A O1A 8(2) . . . . ?
 C14A C8 C16A C15A -64.3(14) . . . . ?
 C14A C8 C15A C7 96.3(12) . . . . ?
 C14A C8 C15A C9 -5.4(13) . . . . ?
 C14A C8 C15A C16A 103.7(11) . . . . ?
 C15A C7 C8 C9 -54.4(14) . . . . ?
 C15A C7 C8 C16A 32(5) . . . . ?
 C15A C7 C8 C14A -66.4(15) . . . . ?
 C15A C7 O1A K1 -123.4(10) . . . . ?
 C15A C7 O1A C10 29.0(19) . . . . ?
 C15A C7 O1A K1A -115.3(11) . . . . ?
 C15A C7 O1A C16A -36(5) . . . . ?
 C15A C7 O1A C13A 41(2) . . . . ?
 C15A C9 C8 C7 93.5(19) . . . . ?
 C15A C9 C8 C16A 78.9(19) . . . . ?
 C15A C9 C8 C14A 158(5) . . . . ?
 C15A C9 C13A O1 7(2) . . . . ?
 C15A C9 C13A O1A -7(2) . . . . ?
 C15A C9 C13A C14A -137(6) . . . . ?
 C15A C8 C16A O1 57(2) . . . . ?
 C15A C8 C16A O1A 73(2) . . . . ?
 C15A C8 C14A C10 -83(2) . . . . ?
 C15A C8 C14A C13A -93.4(19) . . . . ?

_shelx_res_file
;
TITL 025_r_rlr017_1_a.res in P2(1)/c
    025_r_rlr017_1.res
    created by SHELXL-2019/3 at 11:44:32 on 07-Jul-2025
REM Old TITL 025_r_rlr017_1 in P2(1)/c
REM SHELXT solution in P2(1)/c: R1 0.383, Rweak 0.193, Alpha 0.071
REM <I/s> 0.503 for 143 systematic absences, Orientation as input
REM Formula found by SHELXT: C16 N O K Br
CELL 1.54184 5.6855 14.6607 19.6744 90 95.86 90
ZERR 4 0.0002 0.0004 0.0005 0 0.003 0
LATT 1
SYMM -X,0.5+Y,0.5-Z
SFAC C H Br K N O
UNIT 56 80 4 4 8 8
EQIV $1 1-X,1-Y,1-Z
EQIV $2 -X,1-Y,1-Z
SADI Br1 C4 Br1A C4
RIGU 0.002 0.002 Br1 C4 C2 C3 C1 N1 C5 C6 N2 Br1A C4A C2A C3A C1A C5A C6A =
 N1A N2A N4A N3A C7A C8A C9A C10A C11A C12A BR1B
SIMU 0.02 0.04 2 Br1 C4 C2 C3 C1 N1 C5 C6 N2 Br1A C4A C2A C3A C1A C5A C6A =
 N1A N2A N4A N3A C7A C8A C9A C10A C11A C12A BR1B
SADI 0.04 Br1A C5A Br1 C5 Br1A C3A Br1 C3 Br1B C9A Br1B C11A
SADI Br1A C4A Br1 C4 Br1B C10A
FLAT 0.01 C4 C1 N1 C5 C6 C2 C3 Br1
SADI O1 C10 O1A C13A O1 C7 O1A C16A
SADI 0.04 O1A C14A O1 C8 O1A C15A O1 C9
SADI 0.04 C6 C2 C6A C2A C3 C1 C3A C1A C4 C2 C4A C2A C5A C3A C5 C3 C6 C4 C6A =
 C4A C5 C1 C5A C1A C11A C9A C12A C10A C11A C7A C12A C8A C9A C7A C10A C8A
SADI C2A C1A C2 C1 C3A C2A C3 C2 C4 C3 C4A C3A C5 C4 C5A C4A C6 C5 C6A C5A =
 C6 C1 C6A C1A C8A C7A C9A C8A C10A C9A C11A C10A C12A C11A C12A C7A
SADI 0.04 N1 C2 N1 C6 N1A C6A N1A C2A N4A C8A N4A C12A
SADI N4A C7A N1 C1 N1A C1A
SADI N2A N1A N2 N1 N4A N3A
SADI N3A N2A N2 N2_$2
SADI C14A C13A C9 C10 C14A C15A C9 C8 C8 C7 C15A C16A
SADI 0.04 C9 C7 C14A C16A C8 C10 C15A C13A
FLAT 0.01 C4A C2A C3A C1A C5A C6A N1A Br1A
FLAT 0.01 N4A C7A C8A C9A C10A C11A C12A Br1B
RIGU
SIMU

L.S. 20
PLAN  5
SIZE 0.05 0.15 0.2
TEMP -173
CONF
FREE K1 C6A_$1
FREE K1 C6_$1
FREE K1 C1_$1
FREE K1 C1A_$1
BIND K1A N4A_$2
FREE K1A C13A
FREE K1A C11
BIND N1A K1A_$2
BOND
list 4
MORE -1
BOND $H
fmap 2 53
acta
REM <olex2.extras>
REM <HklSrc "%.\\025_r_rlr017_1.hkl">
REM </olex2.extras>

WGHT    0.066700    0.449900
FVAR       0.39132   0.53361
PART 1
BR1   3    0.462917    0.518133    0.867986    21.00000    0.06829    0.06387 =
         0.04232    0.00017   -0.00403    0.00089
K1    4    0.400201    0.393598    0.458392    21.00000    0.07992    0.05149 =
         0.04332   -0.00544    0.00633    0.01249
PART 0
O2    6    0.305574    0.271863    0.355225    11.00000    0.04390    0.06051 =
         0.06308   -0.00885    0.00018   -0.00056
PART 1
O1    6    0.706963    0.259745    0.510329    21.00000    0.12013    0.07080 =
         0.09050   -0.00267   -0.05807    0.00936
PART 0
C13   1    0.073987    0.222759    0.254997    11.00000    0.04334    0.05171 =
         0.06703   -0.00231   -0.00356   -0.00063
AFIX  23
H13A  2   -0.068474    0.258093    0.238081    11.00000   -1.20000
H13B  2    0.061129    0.160658    0.235204    11.00000   -1.20000
AFIX   0
C14   1    0.101989    0.218816    0.332411    11.00000    0.03832    0.06728 =
         0.06463    0.00203    0.00398   -0.00593
AFIX  23
H14A  2   -0.040098    0.244050    0.350804    11.00000   -1.20000
H14B  2    0.123410    0.154932    0.348140    11.00000   -1.20000
AFIX   0
PART 1
C4    1    0.375151    0.505465    0.772994    21.00000    0.04283    0.04006 =
         0.04594   -0.00064    0.01107   -0.00444
C2    1    0.096980    0.522204    0.673670    21.00000    0.03710    0.04632 =
         0.04675   -0.00251    0.00491   -0.00542
AFIX  43
H2    2   -0.056705    0.539024    0.654215    21.00000   -1.20000
AFIX   0
C3    1    0.152775    0.529959    0.743486    21.00000    0.04006    0.03995 =
         0.04576   -0.00188    0.00870   -0.00700
AFIX  43
H3    2    0.038134    0.552163    0.771276    21.00000   -1.20000
AFIX   0
C1    1    0.263121    0.489820    0.630406    21.00000    0.03920    0.05131 =
         0.03953   -0.00159    0.00218   -0.00154
PART 0
C11   1    0.458132    0.265170    0.302096    11.00000    0.03961    0.05498 =
         0.08084   -0.00958    0.01068   -0.00610
AFIX  23
H11A  2    0.545839    0.206736    0.305234    11.00000   -1.20000
H11B  2    0.573263    0.316031    0.304994    11.00000   -1.20000
AFIX   0
PART 1
N1    5    0.231787    0.478758    0.560193    21.00000    0.03808    0.06353 =
         0.04297   -0.00043    0.00219    0.00782
C5    1    0.541479    0.471537    0.732967    21.00000    0.04340    0.04112 =
         0.03769   -0.00261    0.00114    0.00194
AFIX  43
H5    2    0.693479    0.453820    0.753199    21.00000   -1.20000
AFIX   0
PART 0
C12   1    0.297634    0.270115    0.236710    11.00000    0.05721    0.05376 =
         0.07131   -0.00020    0.01662    0.00118
AFIX  23
H12A  2    0.366742    0.237737    0.199312    11.00000   -1.20000
H12B  2    0.265274    0.334187    0.222875    11.00000   -1.20000
AFIX   0
PART 1
C6    1    0.484149    0.463681    0.663186    21.00000    0.04171    0.05133 =
         0.03652   -0.00399    0.00168    0.00170
AFIX  43
H6    2    0.599021    0.439597    0.636260    21.00000   -1.20000
AFIX   0
N2    5    0.010837    0.505320    0.532663    21.00000    0.04004    0.05496 =
         0.04112    0.00025    0.00279    0.00811
C7    1    0.849557    0.266500    0.575403    21.00000    0.07457    0.07370 =
         0.07439   -0.00034   -0.02075    0.00641
AFIX  23
H7A   2    0.758953    0.247094    0.613282    21.00000   -1.20000
H7B   2    0.906308    0.329699    0.584011    21.00000   -1.20000
AFIX   0
C10   1    0.728162    0.168114    0.487705    21.00000    0.10702    0.08980 =
         0.06366   -0.01153   -0.01458   -0.00498
AFIX  23
H10A  2    0.693499    0.164103    0.437450    21.00000   -1.20000
H10B  2    0.617805    0.127653    0.509280    21.00000   -1.20000
AFIX   0
C9    1    0.975532    0.142371    0.508861    21.00000    0.09979    0.13540 =
         0.06561   -0.01674    0.00256    0.02078
AFIX  23
H9A   2    1.075692    0.152303    0.471218    21.00000   -1.20000
H9B   2    0.986620    0.077520    0.522846    21.00000   -1.20000
AFIX   0
C8    1    1.049404    0.203693    0.567995    21.00000    0.08237    0.11052 =
         0.09221   -0.01314   -0.01507    0.01761
AFIX  23
H8A   2    1.085555    0.167406    0.610206    21.00000   -1.20000
H8B   2    1.192390    0.238604    0.559341    21.00000   -1.20000
AFIX   0
PART -1
BR1A  3    0.572341    0.500320    0.856960   -20.50000    0.08273    0.04837 =
         0.03462    0.00501   -0.01106   -0.00796
C4A   1    0.418022    0.501033    0.766675   -20.50000    0.04500    0.04065 =
         0.04107   -0.00396    0.00351   -0.00651
C2A   1    0.083470    0.546317    0.690045   -20.50000    0.03472    0.04003 =
         0.04057   -0.00428    0.01392    0.00702
AFIX  43
H2A   2   -0.064746    0.576576    0.682893   -20.50000   -1.20000
AFIX   0
C3A   1    0.200041    0.544458    0.754927   -20.50000    0.04216    0.03605 =
         0.04173   -0.01350    0.00860   -0.00923
AFIX  43
H3A   2    0.131683    0.572800    0.791631   -20.50000   -1.20000
AFIX   0
C1A   1    0.175418    0.505290    0.634369   -20.50000    0.02337    0.03701 =
         0.03800    0.00039    0.00715    0.01124
C5A   1    0.513137    0.460453    0.712293   -20.50000    0.03630    0.04776 =
         0.04143   -0.00077   -0.00289    0.00864
AFIX  43
H5A   2    0.662020    0.430667    0.719350   -20.50000   -1.20000
AFIX   0
C6A   1    0.391431    0.463054    0.647094   -20.50000    0.02894    0.04775 =
         0.03733   -0.00432    0.00634    0.01615
AFIX  43
H6A   2    0.459788    0.434799    0.610354   -20.50000   -1.20000
AFIX   0
N1A   5    0.044938    0.511528    0.569860   -20.50000    0.04250    0.04362 =
         0.04003    0.00335    0.00030    0.00580
N2A   5    0.169968    0.475253    0.521238   -20.50000    0.03984    0.05294 =
         0.04420    0.00014    0.00379    0.00220
N4A   5   -0.152134    0.509460    0.445829   -20.50000    0.03924    0.04318 =
         0.03915   -0.00402    0.00857    0.01597
N3A   5    0.066819    0.471742    0.459063   -20.50000    0.03365    0.05225 =
         0.04398    0.00032    0.00269    0.01107
C7A   1   -0.238345    0.507993    0.376938   -20.50000    0.03172    0.03730 =
         0.03991   -0.00194    0.00877    0.00784
C8A   1   -0.116172    0.465449    0.326684   -20.50000    0.02631    0.03455 =
         0.03993    0.00067    0.00799    0.01012
AFIX  43
H8AA  2    0.030805    0.436412    0.339863   -20.50000   -1.20000
AFIX   0
C9A   1   -0.206074    0.465095    0.258381   -20.50000    0.03253    0.04820 =
         0.04050   -0.00355    0.00810    0.00452
AFIX  43
H9AA  2   -0.120437    0.436200    0.225385   -20.50000   -1.20000
AFIX   0
C10A  1   -0.422093    0.507133    0.238135   -20.50000    0.03527    0.04471 =
         0.03108   -0.00111    0.00143    0.00528
C11A  1   -0.541991    0.548873    0.287239   -20.50000    0.03418    0.04745 =
         0.03979    0.00282    0.00960    0.00767
AFIX  43
H11C  2   -0.689093    0.577647    0.273756   -20.50000   -1.20000
AFIX   0
C12A  1   -0.454324    0.550060    0.355530   -20.50000    0.04269    0.04336 =
         0.03916   -0.00445    0.00873    0.02063
AFIX  43
H12C  2   -0.541097    0.579543    0.387993   -20.50000   -1.20000
AFIX   0
BR1B  3   -0.548335    0.507191    0.144308   -20.50000    0.11654    0.07475 =
         0.07683    0.00292   -0.03376   -0.02986
K1A   4    0.457909    0.384240    0.453266   -21.00000    0.06912    0.04839 =
         0.05787   -0.00360   -0.00224    0.00179
O1A   6    0.674601    0.254005    0.524718   -21.00000    0.06790    0.06772 =
         0.06542   -0.00908   -0.00834    0.00848
C16A  1    0.899773    0.270096    0.563642   -21.00000    0.07849    0.06469 =
         0.07301   -0.00458   -0.01865   -0.00833
AFIX  23
H16A  2    0.892712    0.254044    0.612269   -21.00000   -1.20000
H16B  2    0.946026    0.334967    0.560712   -21.00000   -1.20000
AFIX   0
C13A  1    0.678460    0.166452    0.494087   -21.00000    0.09436    0.05956 =
         0.10189   -0.00579   -0.02680    0.01233
AFIX  23
H13C  2    0.646556    0.171640    0.443820   -21.00000   -1.20000
H13D  2    0.555924    0.126871    0.510996   -21.00000   -1.20000
AFIX   0
C14A  1    0.919998    0.126558    0.512914   -21.00000    0.08545    0.06322 =
         0.09029    0.00442    0.00421    0.01822
AFIX  23
H14C  2    0.977122    0.093878    0.473742   -21.00000   -1.20000
H14D  2    0.919313    0.084009    0.551967   -21.00000   -1.20000
AFIX   0
C15A  1    1.071609    0.210044    0.532173   -21.00000    0.06860    0.10929 =
         0.05123    0.00197   -0.00019   -0.00628
AFIX  23
H15A  2    1.208584    0.194490    0.565321   -21.00000   -1.20000
H15B  2    1.128752    0.238883    0.491428   -21.00000   -1.20000
AFIX   0
HKLF 4


REM  025_r_rlr017_1_a.res in P2(1)/c
REM wR2 = 0.1236, GooF = S = 1.064, Restrained GooF = 0.957 for all data
REM R1 = 0.0408 for 2616 Fo > 4sig(Fo) and 0.0533 for all 3337 data
REM 398 parameters refined using 1266 restraints

END

WGHT      0.0667      0.4499

REM Highest difference peak  0.302,  deepest hole -0.423,  1-sigma level  0.053
Q1    1   0.7885  0.2404  0.4597  11.00000  0.05    0.30
Q2    1   0.2562  0.3420  0.4751  11.00000  0.05    0.25
Q3    1   1.0192  0.2628  0.4901  11.00000  0.05    0.22
Q4    1   0.9061  0.2786  0.5102  11.00000  0.05    0.22
Q5    1   0.9252  0.2694  0.4968  11.00000  0.05    0.21
;
_shelx_res_checksum                65492
_shelx_hkl_file
;
   0   0   1    0.21    0.28
   0   0   2   31.44    1.09
   0   0   2   33.23    1.27
   0   0   3    0.44    0.53
   0   0   3    0.05    0.99
   0   0   4  115.04    3.62
   0   0   4  118.43    3.91
   0   0   5    0.26    0.53
   0   0   5    0.89    0.78
   0   0   5   -0.54    1.44
   0   0   5    0.16    0.64
   0   0   6  611.99   17.77
   0   0   6  628.11   17.75
   0   0   6  621.28   18.02
   0   0   6  619.55   18.23
   0   0   7    1.03    0.89
   0   0   7    0.52    0.60
   0   0   7    0.78    1.44
   0   0   7    0.62    0.89
   0   0   7    0.37    0.68
   0   0   8 1006.07   28.56
   0   0   8  969.17   28.47
   0   0   8 1022.72   28.86
   0   0   8 1002.32   28.44
   0   0   9    0.32    1.01
   0   0   9   -0.71    1.02
   0   0   9    0.57    1.45
   0   0   9    0.21    0.76
   0   0  -9    0.40    1.03
   0   0  10 2693.74   78.45
   0   0  10 2763.43   78.29
   0   0 -10 2807.15   78.51
   0   0  10 2747.40   79.00
   0   0  11   -0.36    1.11
   0   0  11    0.08    0.81
   0   0  11    1.45    1.14
   0   0  11    0.51    1.56
   0   0  12  296.56    8.93
   0   0  12  289.21    8.68
   0   0  12  302.33    9.63
   0   0  12  270.65    9.36
   0   0  13    2.75    1.73
   0   0  13    0.50    1.32
   0   0  14   99.10    4.51
   0   0  14   97.78    3.71
   0   0  14  107.82    3.50
   0   0  14   92.12    4.31
   0   0  14   99.29    3.75
   0   0  15    0.66    1.09
   0   0  15    0.37    1.38
   0   0  15   -0.22    1.32
   0   0  15   -1.70    1.64
   0   0  16   28.20    2.23
   0   0  16   34.14    1.83
   0   0  16   33.40    2.15
   0   0  16   37.19    2.84
   0   0  17    0.76    1.68
   0   0  17    0.95    1.49
   0   0  18  115.99    4.70
   0   0  18  126.76    4.61
   0   0  19    0.60    1.68
   0   0  19   -0.86    1.70
   0   0  19   -0.77    1.43
   0   0  19   -2.19    1.98
   0   0  20    2.04    1.67
   0   0  20    3.42    1.40
   0   0  20    2.58    1.89
   0   0  21   -0.48    1.59
   0   0  22   71.91    2.94
   0   0  22   76.67    3.08
   0   0  23   -0.63    1.02
   0   0  23    2.32    1.24
   0   0  24    2.98    0.81
   0  -1   1   98.63    3.09
   0   1  -1  103.05    3.07
   0  -1   1  103.07    3.07
   0   1   2  174.20    4.95
   0   1   2  173.63    4.96
   0  -1   2  165.96    5.11
   0   1   2  171.03    4.99
   0  -1   2  164.80    5.00
   0   1   2  167.79    4.98
   0  -1   3  932.90   26.53
   0   1   3  911.86   26.42
   0   1   3  923.61   26.38
   0  -1   3  935.00   26.39
   0   1   3  921.50   26.31
   0   1   4  461.27   13.20
   0  -1   4  452.73   13.21
   0  -1   4  457.79   13.40
   0   1   4  449.46   13.31
   0  -1   5  228.61    6.89
   0  -1   5  239.51    7.32
   0   1   5  233.51    7.23
   0  -1   5  232.06    7.06
   0   1   5  232.31    7.05
   0   1   5  233.03    6.83
   0   1   5  246.80    6.82
   0   1   5  229.21    6.81
   0  -1   6    1.17    0.88
   0   1   6    1.81    1.43
   0  -1   6    1.75    0.92
   0  -1   6    3.57    1.43
   0   1   6    1.82    0.84
   0   1   6    0.73    0.56
   0   1   6    0.93    0.54
   0  -1   6    1.18    0.71
   0   1   6    0.99    0.67
   0   1   7 1673.25   47.15
   0  -1   7 1645.88   47.14
   0  -1   7 1643.87   47.34
   0   1   7 1658.44   47.28
   0   1   7 1669.73   46.80
   0  -1   7 1665.70   46.81
   0  -1   7 1639.62   46.97
   0   1   7 1658.91   46.79
   0   1   7 1612.41   46.83
   0  -1   7 1593.14   46.88
   0  -1   8  304.96    9.01
   0   1   8  301.66    8.99
   0  -1   8  301.74    9.59
   0  -1   8  303.76    9.42
   0   1   8  308.75    9.42
   0   1  -8  324.66    9.27
   0  -1   8  327.64    9.24
   0   1   8  311.39    9.05
   0   1   8  301.63    8.98
   0   1   8  306.77    9.13
   0  -1   8  305.20    9.12
   0  -1   9  614.35   18.38
   0   1   9  642.91   18.38
   0   1   9  650.35   18.99
   0  -1   9  672.15   19.08
   0  -1   9  653.43   18.92
   0   1   9  664.15   18.91
   0   1  -9  631.20   18.62
   0  -1   9  611.22   18.58
   0   1   9  631.48   18.44
   0   1   9  660.17   18.54
   0  -1   9  644.38   18.53
   0   1 -10   19.60    1.53
   0   1  10   26.08    2.06
   0  -1  10   24.80    2.08
   0  -1  10   22.51    1.74
   0   1  10   22.41    1.24
   0   1  10   23.86    1.53
   0  -1  10   21.90    1.48
   0   1  10   26.49    1.26
   0  -1  10   20.29    1.25
   0  -1  11   55.94    2.81
   0   1  11   62.78    2.85
   0   1  11   66.61    3.14
   0  -1  11   67.58    3.25
   0   1  11   61.84    2.26
   0  -1  11   62.79    2.31
   0   1 -11   58.96    2.55
   0   1  11   64.92    2.58
   0  -1  11   62.94    2.52
   0   1  12    1.09    0.87
   0  -1  12    1.93    0.94
   0  -1  12    1.51    1.16
   0   1  12    0.99    1.18
   0  -1  12    1.49    1.28
   0   1  12    0.87    1.21
   0  -1  12    2.02    1.63
   0   1  12    1.41    1.67
   0   1  13  184.12    6.75
   0  -1  13  182.05    6.73
   0  -1  13  199.26    6.98
   0   1  13  191.50    6.87
   0   1  14   25.77    2.45
   0  -1  14   30.28    2.54
   0   1  14   28.92    1.92
   0   1  14   27.44    2.28
   0  -1  14   26.54    2.32
   0  -1  14   29.57    1.85
   0   1  14   25.57    1.83
   0   1  14   27.91    1.51
   0  -1  14   32.50    1.63
   0  -1  14   27.84    1.79
   0   1  14   30.86    1.87
   0  -1  15  327.63   11.04
   0   1  15  326.17   11.03
   0  -1  15  315.70   10.96
   0  -1  15  329.23    9.90
   0   1  15  325.19   10.10
   0  -1  15  329.50   10.08
   0  -1  15  332.98   10.13
   0   1  15  314.91   10.15
   0   1  15  322.65   10.12
   0   1  16   22.71    2.51
   0   1  16   24.25    1.87
   0  -1  16   23.94    1.66
   0   1  16   24.09    1.98
   0  -1  16   23.07    1.88
   0   1  16   25.42    2.06
   0   1  17   23.27    2.02
   0   1  17   22.31    2.58
   0   1  17   28.10    2.12
   0  -1  17   29.98    2.07
   0   1  17   29.61    2.26
   0  -1  17   25.63    2.25
   0  -1  17   29.67    1.84
   0  -1  18   47.41    2.80
   0   1  18   50.66    2.80
   0   1  18   52.55    2.69
   0  -1  18   48.83    2.59
   0   1  18   50.44    2.92
   0   1  19   70.26    3.47
   0  -1  19   76.11    3.53
   0   1  19   83.10    3.44
   0  -1  19   83.45    3.41
   0  -1  19   86.22    3.74
   0   1  19   78.84    3.65
   0  -1  20    5.69    1.68
   0   1  20    3.83    1.67
   0   1  20    6.31    1.95
   0  -1  20    5.12    1.89
   0  -1  20    5.03    1.40
   0  -1  21   10.78    1.76
   0   1  21    8.67    1.71
   0  -1  21   10.21    1.55
   0  -1  22   -0.60    1.45
   0   1  22   -0.18    1.46
   0  -1  22    0.66    1.23
   0   1  22   -0.55    1.28
   0  -1  22   -1.76    1.23
   0   1  23   -0.55    1.07
   0  -1  23    0.71    0.99
   0  -1  23    1.57    1.17
   0  -1  24    1.09    0.73
   0   1  24   -0.68    0.79
   0   2   0 1250.22   34.71
   0  -2   0 1214.20   34.70
   0   2   0 1205.30   34.66
   0  -2   1  102.93    3.33
   0   2   1  105.88    3.14
   0  -2   1  103.43    3.21
   0  -2   2  212.37    6.53
   0   2   2  227.34    6.46
   0  -2   2  213.51    6.60
   0  -2   3  382.22   11.14
   0   2   3  386.90   11.08
   0   2   3  393.97   11.03
   0   2   3  371.08   10.95
   0   2   3  378.17   11.04
   0  -2   3  377.33   11.24
   0   2   3  392.30   11.08
   0   2   4 2013.12   57.20
   0  -2   4 2028.27   57.24
   0   2   4 2029.09   57.10
   0   2   4 2005.00   57.01
   0   2   4 1998.95   57.04
   0   2   4 2019.17   57.13
   0   2   4 1995.58   57.04
   0  -2   4 2037.37   57.37
   0   2   4 1994.62   57.19
   0   2   5  420.82   12.26
   0   2  -5  470.08   12.51
   0  -2   5  416.86   12.34
   0   2   5  410.90   12.50
   0  -2   5  427.93   12.56
   0  -2   5  471.60   12.55
   0   2   5  410.16   12.54
   0  -2   5  424.66   12.73
   0   2   5  415.77   12.39
   0   2   5  429.08   12.30
   0  -2   6   29.20    1.95
   0   2   6   27.58    1.78
   0   2  -6   33.66    1.52
   0   2   6   32.71    1.56
   0  -2   6   27.74    1.61
   0   2   6   29.45    1.26
   0  -2   6   36.29    1.72
   0   2   6   32.85    1.26
   0   2   6   34.95    1.23
   0  -2   6   29.61    1.44
   0   2  -6   33.32    1.63
   0   2   6   31.95    1.25
   0   2   7  243.13    8.14
   0   2  -7  283.69    7.86
   0   2   7  259.64    8.07
   0  -2   7  257.77    8.09
   0   2   7  261.42    7.69
   0  -2   7  277.61    8.03
   0  -2   7  260.17    7.81
   0   2  -7  275.88    7.99
   0   2   7  250.54    7.69
   0   2   7  267.36    7.71
   0   2   7  262.69    7.75
   0   2   8  448.82   13.33
   0   2   8  456.01   13.38
   0   2  -8  459.74   13.60
   0  -2   8  460.62   13.55
   0  -2   8  469.21   13.63
   0   2   8  473.02   13.77
   0  -2   8  472.38   13.80
   0   2  -8  477.78   13.45
   0  -2   8  466.29   13.95
   0   2   8  473.32   13.83
   0   2   8  449.52   13.32
   0  -2   8  461.92   13.38
   0  -2   8  455.72   13.44
   0  -2   9  152.53    4.86
   0   2   9  165.03    4.81
   0  -2   9  158.54    5.54
   0  -2   9  152.27    5.15
   0  -2   9  152.12    5.05
   0   2  -9  155.92    5.11
   0   2   9  150.68    4.78
   0   2   9  158.98    4.87
   0  -2   9  155.08    5.35
   0   2   9  163.39    5.34
   0   2   9  167.96    5.01
   0  -2   9  154.50    4.96
   0   2  10  775.91   21.97
   0  -2  10  779.61   22.03
   0   2  10  705.92   22.52
   0  -2  10  746.52   22.72
   0  -2  10  787.36   22.33
   0   2 -10  762.24   22.28
   0   2  10  793.50   22.07
   0   2  10  766.74   21.99
   0  -2  10  688.38   22.51
   0   2  10  772.15   22.17
   0  -2  10  747.75   22.10
   0  -2  11   17.44    1.25
   0  -2  11   19.96    2.03
   0   2  11   18.03    1.91
   0  -2  11   20.03    1.45
   0   2  11   19.21    1.51
   0  -2  11   19.58    1.61
   0  -2  11   16.88    1.66
   0   2  11   17.81    1.59
   0   2  11   16.99    1.17
   0   2 -11   19.13    1.55
   0   2  12  425.12   13.19
   0  -2  12  405.99   13.64
   0   2  12  431.33   13.71
   0  -2  12  484.63   14.03
   0   2  12  434.41   13.76
   0  -2  12  438.98   13.03
   0  -2  12  447.33   13.14
   0   2  12  471.13   13.27
   0   2  12  440.80   13.10
   0   2 -12  434.86   13.29
   0  -2  13   40.36    2.75
   0   2  13   37.83    2.58
   0   2 -13   31.89    2.03
   0   2  13   38.02    2.42
   0  -2  13   33.11    2.38
   0   2  14  111.50    4.80
   0  -2  14  113.47    4.97
   0  -2  14  118.30    4.16
   0   2  14  106.07    4.17
   0   2  14  117.15    4.19
   0   2  14  117.67    4.13
   0  -2  14  123.51    4.01
   0  -2  14  109.97    4.09
   0   2  15   62.64    2.94
   0  -2  15   65.74    2.87
   0   2  15   62.37    3.52
   0   2  15   63.24    2.88
   0  -2  15   65.70    2.69
   0   2  15   66.12    2.87
   0  -2  16   21.49    1.83
   0   2  16   19.36    1.94
   0   2  16   21.67    2.08
   0   2  16   24.48    2.50
   0   2  16   17.56    1.87
   0   2  16   20.54    1.77
   0  -2  16   17.44    1.60
   0   2  17   11.12    1.70
   0  -2  17   12.68    1.68
   0   2  17   12.31    1.95
   0   2  17   13.37    2.18
   0   2  17   10.80    1.80
   0  -2  17   14.28    1.51
   0   2  18   55.43    2.91
   0  -2  18   50.30    2.43
   0  -2  18   48.41    2.77
   0   2  18   48.36    2.73
   0  -2  18   50.55    2.62
   0   2  18   51.52    2.70
   0  -2  19   28.00    2.23
   0   2  19   28.34    2.22
   0   2  19   28.50    2.11
   0  -2  19   27.08    1.99
   0   2  19   30.24    2.38
   0   2  20    5.72    1.75
   0  -2  20    6.45    1.59
   0  -2  20    5.04    1.44
   0  -2  20    6.40    1.86
   0  -2  21   13.81    1.60
   0  -2  21   13.04    1.52
   0   2  21   12.44    1.73
   0  -2  21   15.94    1.78
   0  -2  22   62.16    2.55
   0  -2  22   57.16    2.48
   0   2  22   58.85    2.62
   0  -2  22   66.23    2.67
   0   2  22   59.73    2.62
   0  -2  23    1.30    0.98
   0   2  23   -0.11    1.04
   0  -2  23   -0.38    0.91
   0  -2  23   -0.15    1.11
   0  -2  24    0.36    0.67
   0   2  24    0.43    0.77
   0  -2  24    0.26    0.84
   0  -3   0    0.38    1.01
   0   3   0    0.22    0.91
   0  -3   1   18.67    1.17
   0   3   1   16.88    1.08
   0  -3  -1   16.41    0.97
   0  -3   1   19.13    1.51
   0  -3   2  101.37    3.44
   0  -3   2  102.37    3.26
   0   3   2   96.23    3.12
   0   3   2   93.45    2.87
   0   3  -3 1026.18   30.07
   0   3  -3 1083.41   30.12
   0   3   3 1070.12   30.14
   0   3   3 1112.40   29.90
   0  -3   3 1096.80   30.25
   0  -3   3 1072.44   30.16
   0  -3  -3  966.32   29.91
   0   3   3 1056.19   29.98
   0   3  -4 1995.92   56.25
   0   3   4 1989.60   56.07
   0   3   4 1966.40   56.04
   0   3   4 1958.79   56.24
   0  -3   4 1989.90   56.30
   0   3   4 1964.63   56.25
   0  -3   4 1933.00   56.41
   0   3   4 1968.19   56.09
   0   3   4 2001.98   56.16
   0   3  -4 1982.84   56.20
   0   3   4 1959.65   56.09
   0  -3   5  609.41   17.23
   0   3   5  615.20   17.45
   0   3   5  602.63   17.16
   0   3   5  591.18   17.20
   0   3   5  581.97   17.21
   0   3   5  584.82   17.22
   0  -3   5  582.58   17.45
   0   3   5  629.10   17.30
   0   3  -5  574.08   17.32
   0   3   5  629.27   17.32
   0  -3   5  625.55   17.67
   0   3  -5  574.62   17.39
   0   3   5  615.25   17.37
   0   3   6 1087.56   30.46
   0   3  -6 1048.98   30.61
   0   3   6 1112.04   30.79
   0  -3   6 1062.75   30.51
   0   3   6 1058.87   30.43
   0   3   6 1067.51   30.47
   0   3   6 1075.90   30.42
   0   3  -6 1061.29   30.69
   0   3   6 1053.28   30.49
   0   3   6 1054.44   30.48
   0   3   6 1030.03   30.47
   0  -3   6 1061.70   30.76
   0   3   6 1114.11   30.61
   0   3   6 1074.45   30.50
   0   3   6 1092.40   30.67
   0   3   7  455.33   12.36
   0  -3   7  410.45   12.35
   0   3   7  429.63   12.67
   0  -3   7  420.17   12.71
   0   3   7  417.14   12.26
   0   3   7  417.79   12.31
   0   3   7  453.67   12.31
   0   3  -7  442.81   12.45
   0   3   7  396.32   12.32
   0   3   7  401.01   12.55
   0  -3   7  401.17   12.78
   0   3  -7  443.24   12.56
   0  -3   7  458.79   12.67
   0   3   7  416.14   12.25
   0   3   7  415.31   12.27
   0  -3   8   35.64    1.83
   0   3  -8   31.77    1.70
   0  -3   8   32.57    1.80
   0   3   8   30.72    1.28
   0   3   8   29.39    1.31
   0   3   8   26.78    1.53
   0  -3   8   27.76    1.85
   0   3   8   27.20    1.67
   0   3   8   34.84    1.54
   0   3   8   29.74    1.32
   0  -3   8   29.91    2.04
   0   3   8   31.22    1.80
   0  -3   8   27.80    1.50
   0   3   9    3.06    1.12
   0  -3   9    2.89    1.02
   0  -3   9    2.88    1.32
   0   3   9    2.14    1.30
   0   3   9    2.18    0.70
   0   3   9    2.73    0.78
   0   3   9    3.20    1.08
   0  -3   9    3.51    1.53
   0  -3   9    3.06    1.29
   0  -3   9    3.26    1.30
   0   3  -9    2.41    1.20
   0   3  10    0.42    0.67
   0   3  10    0.95    0.78
   0   3  10    0.65    1.33
   0  -3  10    1.15    1.02
   0   3  10    0.12    1.08
   0   3  10    0.88    1.09
   0   3  10    1.12    1.30
   0  -3  10    0.50    1.52
   0  -3  10    0.90    1.29
   0  -3  10    0.12    1.30
   0   3 -10    0.48    1.18
   0   3  10    0.79    1.18
   0  -3  10   -0.11    1.03
   0   3  11  712.82   21.06
   0   3  11  700.12   20.96
   0   3  11  720.37   21.00
   0   3  11  733.13   21.14
   0   3  11  717.55   21.63
   0   3  11  732.57   21.06
   0  -3  11  750.04   21.88
   0   3 -11  736.12   21.33
   0  -3  11  725.40   21.40
   0  -3  11  733.85   21.09
   0  -3  11  716.52   21.07
   0   3  11  749.27   21.22
   0   3 -12   22.71    1.74
   0   3  12   24.12    1.78
   0  -3  12   23.04    1.54
   0  -3  12   23.41    2.24
   0   3  12   23.63    1.90
   0   3  12   24.98    1.62
   0   3  12   23.76    1.65
   0   3  12   23.66    1.73
   0   3 -13    1.60    1.25
   0  -3  13   -0.02    1.06
   0  -3  13    0.62    1.66
   0   3  13    0.29    1.32
   0   3  13    2.31    1.27
   0  -3  14    1.46    1.21
   0   3  14    0.74    1.29
   0  -3  14    1.03    1.12
   0   3  14    0.06    1.31
   0   3  14    1.44    1.51
   0  -3  14    1.63    1.79
   0   3  14    0.08    1.27
   0   3  14    2.00    1.40
   0   3  15  151.83    5.17
   0  -3  15  139.43    4.95
   0   3  15  143.72    5.06
   0   3  15  143.98    5.19
   0  -3  15  152.04    5.11
   0   3  15  149.55    5.99
   0   3  15  150.40    5.08
   0   3  16   90.66    3.66
   0  -3  16   94.22    3.54
   0   3  16   91.99    3.64
   0  -3  16   92.08    3.66
   0   3  16   85.38    3.72
   0   3  16   95.19    4.56
   0   3  16   93.40    3.68
   0  -3  17   76.29    3.04
   0   3  17   73.38    3.20
   0  -3  17   77.40    3.20
   0   3  17   61.74    3.16
   0   3  17   61.60    3.89
   0   3  17   72.62    3.24
   0  -3  18   14.46    1.56
   0   3  18   16.95    1.94
   0  -3  18   14.10    1.88
   0   3  18   16.45    1.89
   0   3  18   15.19    1.82
   0  -3  18   14.10    1.67
   0  -3  19   27.68    1.78
   0   3  19   24.06    2.14
   0  -3  19   25.22    1.93
   0   3  19   25.47    2.11
   0  -3  19   26.68    2.07
   0  -3  20    7.35    1.59
   0   3  20    4.11    1.60
   0   3  21   45.67    2.37
   0  -3  21   49.03    2.29
   0   3  21   46.61    2.42
   0  -3  21   47.73    2.39
   0  -3  22    1.20    1.28
   0   3  22   -0.27    1.22
   0  -3  22    0.13    1.04
   0  -3  22    1.39    1.17
   0  -3  23   11.77    1.26
   0   3  23   11.88    1.22
   0  -3  23   10.19    1.03
   0  -3  23   11.73    1.10
   0  -3  24    0.52    0.77
   0   3  24    1.77    0.75
   0   4   0 9999.00  281.39
   0   4   0 9938.54  281.20
   0  -4   0 9842.88  281.41
   0  -4   1   44.75    1.94
   0  -4  -1   41.26    1.51
   0   4   1   39.91    1.52
   0   4  -1   40.29    1.76
   0  -4   2 1997.76   56.86
   0  -4  -2 1885.82   56.51
   0  -4   2 2165.15   56.80
   0   4  -2 2171.05   56.76
   0   4   2 1968.59   56.50
   0  -4   2 1967.86   56.75
   0   4   3   24.86    1.55
   0   4  -3   21.54    1.47
   0  -4   3   22.45    1.55
   0  -4   3   25.91    1.70
   0   4   3   25.86    1.21
   0   4   3   23.61    1.55
   0   4   4 1108.44   32.74
   0  -4   4 1130.49   32.99
   0   4  -4 1170.69   32.93
   0   4   4 1156.61   32.65
   0   4   4 1155.54   32.91
   0   4   4 1131.53   32.98
   0  -4   4 1158.02   33.10
   0   4   4 1162.42   32.70
   0   4   5   45.75    1.41
   0   4   5   35.28    1.34
   0   4   5   40.38    1.52
   0   4   5   38.37    1.78
   0   4   5   26.32    1.34
   0  -4   5   30.51    2.06
   0   4   5   31.64    1.76
   0   4   5   38.35    1.39
   0   4   5   36.95    1.40
   0   4   5   31.70    1.63
   0   4   5   50.10    1.60
   0   4   5   28.84    1.56
   0   4  -5   47.93    1.86
   0  -4   5   46.54    1.99
   0   4   6   85.53    2.93
   0   4   6   91.03    2.88
   0   4   6   92.73    2.74
   0   4   6   84.64    2.72
   0   4   6   86.44    3.01
   0   4   6   88.00    2.83
   0   4   6   80.33    2.84
   0   4   6   92.40    3.16
   0   4   6   86.28    3.11
   0   4  -6   84.46    3.12
   0  -4   6   89.28    3.25
   0   4   6   88.47    2.76
   0   4   6   88.25    2.79
   0   4   6   86.68    2.74
   0   4   6   84.28    2.89
   0   4   7    7.72    0.87
   0   4   7    8.01    0.85
   0   4   7    9.84    0.73
   0   4   7    8.38    1.09
   0   4   7   10.55    1.05
   0   4   7    8.10    0.75
   0   4   7    8.20    1.34
   0  -4   7   12.03    1.38
   0   4   7    7.36    0.66
   0   4   7    7.77    1.01
   0   4   7    6.30    1.08
   0   4   7    6.59    0.98
   0  -4   7    6.30    1.47
   0   4   7    6.46    0.93
   0   4  -7   10.45    1.25
   0   4   7    8.22    0.87
   0   4   8 1097.24   30.81
   0   4   8 1097.46   30.74
   0  -4   8 1134.89   31.14
   0   4  -8 1042.58   31.06
   0   4   8 1049.65   30.80
   0   4   8 1066.76   30.80
   0   4   8 1108.00   30.79
   0   4   8 1061.28   30.74
   0   4   8 1031.65   30.76
   0   4   8 1046.35   30.71
   0   4   8 1078.40   30.78
   0  -4   8 1093.34   31.16
   0   4   8 1128.02   31.29
   0  -4   8 1084.35   31.41
   0   4   9   56.13    2.21
   0   4  -9   44.38    2.28
   0  -4   9   47.84    2.40
   0   4   9   50.75    1.92
   0   4   9   50.48    1.96
   0   4   9   52.85    2.25
   0   4   9   51.25    2.04
   0   4   9   51.26    1.91
   0  -4   9   46.34    2.41
   0  -4   9   57.61    2.80
   0   4   9   52.24    2.12
   0   4   9   48.57    2.09
   0   4  10  511.47   15.12
   0   4 -10  514.57   15.48
   0  -4  10  532.08   15.53
   0  -4  10  508.90   15.57
   0   4  10  539.86   15.16
   0   4  10  504.98   15.17
   0   4  10  523.51   15.21
   0   4  10  528.72   15.20
   0   4  10  498.25   15.68
   0  -4  10  495.18   15.86
   0   4  10  529.03   15.20
   0   4  10  514.18   15.31
   0   4  11    1.03    1.27
   0  -4  11    3.29    1.39
   0  -4  11    1.16    1.36
   0   4  11    1.11    1.19
   0   4  11    0.27    1.13
   0   4  11    0.11    0.80
   0   4  11    0.53    0.73
   0   4  11    0.20    1.42
   0   4 -11    0.92    1.23
   0  -4  11    0.63    1.57
   0   4  11   -0.75    1.15
   0  -4  11    1.19    1.10
   0   4  11    0.37    1.06
   0   4 -12    0.97    1.25
   0   4  12    1.65    1.25
   0  -4  12    2.16    1.66
   0   4  12   -0.33    1.14
   0   4  12    0.71    1.17
   0   4  12    1.33    1.24
   0   4  12    0.94    1.47
   0   4  13    1.83    0.88
   0   4  13    2.78    1.17
   0  -4  13    1.95    1.12
   0   4  13    1.29    1.16
   0  -4  13    2.04    1.15
   0   4  13    1.21    1.37
   0  -4  13    1.35    1.71
   0   4  13    2.03    1.28
   0  -4  14  318.09    9.37
   0   4  14  294.14    9.34
   0   4  14  303.72   10.29
   0   4  14  301.60    9.28
   0   4 -14  284.78    9.61
   0   4  14  308.38    9.51
   0   4  14  301.75    9.45
   0  -4  14  313.87    9.42
   0   4  15   52.75    3.24
   0   4  15   53.61    2.55
   0   4  15   57.69    2.67
   0  -4  15   53.97    2.48
   0   4 -15   49.78    2.72
   0  -4  15   52.69    2.55
   0   4  15   54.39    2.61
   0   4  15   52.81    2.51
   0   4  16   48.91    2.50
   0   4  16   45.63    2.45
   0   4  16   43.30    3.17
   0   4  16   46.89    2.50
   0  -4  16   48.18    2.39
   0   4  16   47.03    2.51
   0  -4  16   49.25    2.51
   0   4  17    7.69    1.66
   0   4  17    9.61    1.68
   0   4  17   10.14    2.16
   0  -4  17    8.89    1.56
   0   4  17   12.41    1.66
   0  -4  17    9.33    1.45
   0   4  18  153.13    5.38
   0   4  18  161.25    5.50
   0  -4  18  157.70    5.47
   0   4  18  140.64    5.44
   0  -4  18  173.99    5.38
   0  -4  19    1.28    1.42
   0   4  19    1.32    1.55
   0  -4  19   -0.11    1.19
   0  -4  19    0.88    1.32
   0   4 -20   27.69    2.40
   0  -4  20   21.00    2.48
   0  -4  21    5.89    1.40
   0  -4  21    8.34    1.55
   0   4 -21    6.87    1.77
   0  -4  21    7.26    1.24
   0   4  21    8.41    1.43
   0  -4  22    3.98    1.00
   0   4  22    1.19    1.18
   0  -4  22    2.38    1.23
   0  -4  22    1.68    1.12
   0  -4  23    0.98    0.77
   0   4  23    0.35    0.97
   0  -4  23    1.10    1.01
   0  -4  23    0.81    0.90
   0   4  24    7.17    0.78
   0  -5   0    0.69    1.26
   0   5   0   -0.35    0.97
   0   5   0   -0.16    1.13
   0  -5   0   -0.42    1.09
   0   5   0   -0.23    0.58
   0   5   1  437.86   12.77
   0  -5  -1  454.47   13.00
   0  -5   1  431.19   13.07
   0   5   1  446.92   13.00
   0   5  -1  451.87   13.02
   0  -5   1  453.69   13.14
   0  -5  -1  439.30   12.99
   0   5  -1  444.12   13.15
   0  -5   2  139.95    4.74
   0   5   2  145.24    4.45
   0   5  -2  132.49    4.68
   0   5   2  139.25    4.34
   0  -5   2  169.65    4.94
   0  -5  -2  158.24    4.52
   0   5   3  227.08    6.30
   0  -5  -3  198.72    6.22
   0   5   3  218.35    6.75
   0  -5   3  218.82    6.65
   0   5  -3  219.50    6.58
   0   5   3  204.98    6.22
   0  -5   3  211.97    6.66
   0   5   4  338.76   10.38
   0  -5   4  362.78   10.64
   0   5   4  332.46   10.65
   0   5   4  370.06   10.30
   0   5  -4  370.93   10.57
   0   5   4  344.18   10.49
   0  -5   4  338.31   10.71
   0   5   5   39.07    1.48
   0   5   5   35.23    1.43
   0   5   5   38.15    1.73
   0  -5   5   42.56    2.06
   0   5   5   40.75    1.79
   0   5  -5   40.82    1.92
   0   5   5   39.95    2.03
   0   5   5   39.41    1.94
   0   5   5   41.96    1.65
   0   5   6   20.59    1.17
   0   5   6   20.36    1.61
   0  -5   6   19.85    1.72
   0   5   6   17.57    1.50
   0   5   6   19.12    1.00
   0   5   6   18.40    1.02
   0   5   6   18.03    0.94
   0   5   6   17.67    1.27
   0   5   6   19.00    1.36
   0   5  -6   23.54    1.53
   0   5   6   23.72    1.26
   0   5   6   16.86    1.23
   0  -5   6   23.50    1.64
   0   5   7  208.12    6.35
   0   5   7  201.94    5.94
   0   5   7  196.60    6.05
   0   5   7  191.49    6.04
   0   5   7  192.22    5.82
   0   5  -7  188.31    6.21
   0   5   7  200.43    5.90
   0   5   7  187.44    6.23
   0   5   7  186.35    5.80
   0   5   7  194.36    5.96
   0  -5   7  195.28    6.52
   0   5   7  185.62    5.82
   0   5   7  195.95    5.81
   0  -5   7  193.22    6.32
   0   5   7  202.89    5.93
   0  -5   8    9.13    1.51
   0   5   8    8.92    1.18
   0   5   8   12.91    1.22
   0   5   8    9.43    1.13
   0  -5   8    9.13    1.50
   0   5   8    9.00    0.89
   0   5   8   10.57    1.56
   0   5   8   10.29    1.01
   0   5   8    9.95    0.87
   0   5   8   11.00    0.99
   0  -5   8   11.68    1.70
   0   5  -8    7.26    1.32
   0   5   8    9.81    0.75
   0   5   8    9.46    1.14
   0   5   9    7.79    1.00
   0   5   9    8.21    1.20
   0   5   9    8.60    1.20
   0  -5   9    7.54    1.54
   0   5   9    7.74    0.91
   0   5   9    7.13    1.54
   0   5   9    8.01    0.87
   0   5   9   10.02    1.31
   0  -5   9    9.80    1.55
   0   5   9    8.05    0.88
   0   5   9    9.09    1.01
   0  -5   9   10.27    1.71
   0   5   9    8.28    1.23
   0   5  -9    7.17    1.36
   0   5   9    8.62    1.10
   0   5   9    7.45    0.75
   0   5  10  188.90    6.07
   0   5  10  190.23    5.91
   0  -5  10  181.25    6.35
   0   5 -10  178.56    6.28
   0   5  10  191.79    5.93
   0   5  10  196.93    6.55
   0  -5  10  180.60    6.43
   0  -5  10  194.94    6.73
   0   5  10  193.50    5.99
   0   5  10  191.14    5.92
   0   5  10  198.68    6.13
   0   5  10  196.24    6.02
   0   5  11  658.11   19.64
   0   5  11  655.12   19.57
   0   5  11  671.04   19.59
   0  -5  11  688.44   19.63
   0   5  11  665.79   20.29
   0  -5  11  668.84   20.45
   0   5  11  689.62   19.78
   0  -5  11  675.33   20.13
   0  -5  11  659.39   19.99
   0   5 -11  660.31   19.97
   0   5  11  694.65   19.65
   0   5  12   26.90    2.07
   0  -5  12   28.43    2.40
   0   5  12   26.80    1.51
   0   5  12   23.93    1.37
   0  -5  12   26.37    1.67
   0   5  13    2.74    1.13
   0  -5  13    2.13    1.15
   0   5  13    3.02    1.28
   0   5  13    2.05    0.95
   0   5  13    2.24    0.87
   0   5  13    2.30    1.52
   0  -5  13    0.94    1.18
   0   5  13    2.03    1.35
   0   5 -13    3.04    1.44
   0  -5  14   13.07    1.44
   0   5  14   13.44    1.43
   0   5  14   15.38    2.05
   0  -5  14   12.41    1.44
   0   5  14   13.85    1.67
   0   5  14   15.33    1.60
   0   5 -14    9.50    1.65
   0   5  15    9.00    1.53
   0  -5  15    7.70    1.39
   0   5 -15   11.45    1.71
   0   5  15    6.30    1.83
   0   5  15    8.29    1.56
   0   5  15    7.90    1.38
   0  -5  15    8.93    1.47
   0   5  16    3.52    1.47
   0  -5  16    1.78    1.32
   0   5  16    1.62    1.31
   0   5 -16    2.20    1.54
   0  -5  16    2.32    1.25
   0   5  16    1.44    1.82
   0  -5  17   10.08    1.54
   0  -5  17   15.37    1.53
   0   5  17   13.19    1.67
   0  -5  18    6.84    1.46
   0  -5  18    7.40    1.33
   0   5  18    7.29    1.60
   0   5  18    7.34    1.90
   0  -5  19   13.68    1.38
   0   5 -19   16.33    2.17
   0  -5  19   12.53    1.59
   0   5  19   13.54    1.66
   0   5 -20    1.88    1.78
   0  -5  20    2.65    1.91
   0  -5  20    3.20    1.25
   0  -5  20    1.60    0.96
   0  -5  20    1.27    1.48
   0  -5  21   47.96    2.35
   0  -5  21   45.69    2.11
   0   5  21   49.85    2.29
   0  -5  21   41.87    2.80
   0   5 -21   62.38    3.00
   0  -5  21   56.75    2.42
   0  -5  22    3.30    1.18
   0  -5  22    2.50    0.91
   0   5  22    2.11    1.10
   0  -5  22    2.72    1.09
   0  -5  23   15.05    1.10
   0   5  23   15.12    1.19
   0   6   0  447.30   13.11
   0  -6   0  469.46   13.46
   0   6   0  478.04   13.33
   0   6   0  446.46   13.47
   0  -6   0  432.00   13.41
   0   6   1   12.15    0.82
   0   6  -1   11.79    0.83
   0   6   1   18.85    1.38
   0   6   1   11.17    1.09
   0   6  -1   12.96    1.35
   0  -6   1   12.64    1.42
   0  -6  -1   11.73    1.30
   0   6  -1   17.00    1.61
   0  -6  -1   19.19    1.39
   0   6  -2   35.53    1.87
   0   6   2   38.56    1.51
   0   6   2   32.05    1.31
   0   6   2   36.57    2.19
   0  -6  -2   29.09    1.65
   0   6  -2   30.37    2.02
   0  -6   2   36.60    1.91
   0   6   3   82.60    2.59
   0  -6   3   81.31    2.97
   0   6   3   61.69    3.02
   0   6  -3   84.04    2.94
   0   6   3   78.33    2.47
   0   6  -3   62.20    3.07
   0   6   3   61.12    2.55
   0  -6   4  716.58   21.17
   0   6   4  716.19   21.30
   0   6  -4  737.72   21.10
   0   6   4  739.81   20.79
   0   6   4  691.19   21.00
   0  -6   5  426.42   13.22
   0   6   5  446.35   13.32
   0   6  -5  432.49   13.11
   0   6   5  441.25   12.83
   0   6   5  451.24   13.12
   0   6   6   79.05    3.00
   0  -6   6   76.78    3.17
   0   6   6   79.77    3.15
   0   6   6   74.84    2.82
   0   6   6   75.06    2.55
   0  -6   6   78.01    3.27
   0   6   6   78.17    2.73
   0   6  -6   78.59    3.03
   0   6   7  276.58    8.53
   0   6  -7  277.94    8.73
   0   6   7  282.58    8.39
   0   6   7  270.90    8.79
   0   6   7  279.63    8.48
   0   6   7  276.54    8.30
   0   6   7  293.09    8.86
   0  -6   7  279.63    8.85
   0   6   7  287.10    8.41
   0  -6   7  282.87    9.00
   0   6   8  448.91   13.43
   0   6   8  453.63   13.35
   0   6   8  451.87   13.33
   0   6   8  467.57   13.37
   0   6   8  443.00   13.23
   0   6   8  443.32   13.38
   0   6   8  469.50   13.37
   0  -6   8  454.49   13.84
   0  -6   8  468.77   13.82
   0   6  -8  459.70   13.70
   0  -6   8  444.55   13.97
   0   6   9    2.15    1.14
   0   6   9    0.47    0.89
   0   6   9    0.63    1.07
   0   6   9    0.78    0.76
   0  -6   9   -0.62    1.47
   0   6   9    0.40    0.70
   0   6   9    0.62    1.54
   0   6   9    0.62    0.62
   0  -6   9   -0.38    1.47
   0   6   9    0.25    1.12
   0   6  -9    2.68    1.30
   0  -6   9    0.75    1.38
   0   6   9   -0.08    1.06
   0   6  10   89.92    3.79
   0  -6  10   84.46    3.93
   0   6  10   89.72    3.36
   0   6 -10   91.39    3.65
   0  -6  10   93.90    3.78
   0   6  10   96.86    3.31
   0  -6  10   92.56    3.82
   0   6  10   86.70    3.45
   0   6  11    2.35    0.80
   0  -6  11    2.90    1.52
   0   6  11    2.68    1.34
   0   6  11    2.73    0.87
   0   6  11    4.09    1.30
   0   6  12   31.18    2.30
   0  -6  12   26.75    1.70
   0   6  12   26.96    1.57
   0   6  12   24.92    1.44
   0   6  12   27.47    1.75
   0   6 -12   26.66    2.02
   0   6  12   28.99    1.83
   0   6 -13    8.28    1.63
   0   6  13    9.84    1.43
   0  -6  13    8.38    1.34
   0   6  13    9.52    1.18
   0   6  13    9.30    1.05
   0   6  13   11.21    1.86
   0   6  13   10.71    1.49
   0   6  14  183.21    5.91
   0   6 -14  164.15    6.24
   0  -6  14  192.61    5.89
   0   6  14  164.42    5.91
   0   6  14  180.84    6.91
   0   6  15    1.66    1.44
   0   6 -15    2.10    1.57
   0   6  15    3.10    1.85
   0   6  15    2.09    1.42
   0  -6  15    0.74    1.22
   0   6  16   19.97    2.38
   0   6  16   22.13    1.83
   0   6 -16   20.22    2.05
   0  -6  16   21.20    1.65
   0   6  17   84.32    4.34
   0   6  17   91.35    3.48
   0  -6  17   90.05    3.32
   0  -6  18   30.87    1.80
   0   6  18   30.73    2.01
   0   6 -18   34.08    2.72
   0   6 -19    1.44    1.73
   0  -6  20   12.00    1.61
   0   6  20   12.80    1.42
   0  -6  20    8.42    1.30
   0  -6  20    9.24    1.09
   0   6 -20   15.40    2.03
   0  -6  20   11.27    2.08
   0  -6  21    7.93    1.08
   0   6  21    8.92    1.28
   0  -6  21    8.38    1.31
   0  -6  21    7.29    1.73
   0   6 -21   11.20    1.78
   0  -6  21    9.46    1.39
   0  -6  22   13.94    1.27
   0   6  22   12.47    1.22
   0  -6  22   10.38    1.13
   0   6  23    0.48    0.78
   0  -6  23    0.21    0.66
   0   7   0   -0.21    0.66
   0   7   0    0.39    1.10
   0   7   0    0.83    1.30
   0  -7   0    0.56    1.28
   0  -7   1  150.33    4.96
   0   7  -1  139.91    5.00
   0   7   1  133.04    5.25
   0   7  -1  144.37    4.42
   0   7   1  149.25    4.43
   0   7   1  140.05    4.60
   0   7  -1  146.24    4.80
   0   7   1  142.38    4.83
   0  -7   2  471.47   14.24
   0   7   2  540.47   14.70
   0   7   2  486.82   13.77
   0   7  -2  461.56   14.13
   0   7   2  434.73   13.84
   0   7  -2  500.91   14.42
   0   7  -2  480.36   13.74
   0   7   3  496.11   14.96
   0   7  -3  538.96   15.20
   0  -7  -3  501.17   15.05
   0   7  -3  496.68   15.42
   0  -7   3  531.12   15.31
   0   7   3  508.00   15.55
   0   7   4   11.78    1.80
   0   7   4   17.73    1.34
   0   7   4   12.60    1.09
   0   7  -4   16.02    1.52
   0  -7   4   18.13    1.67
   0   7  -4   13.99    1.78
   0  -7   5   11.88    1.59
   0   7   5   11.27    1.28
   0   7  -5   12.32    1.47
   0   7   5   12.28    1.42
   0   7   5   13.05    1.17
   0  -7   6    1.77    1.38
   0   7   6    4.84    1.07
   0   7   6    5.41    1.05
   0   7   6    1.49    1.11
   0   7   6    3.02    0.67
   0   7   6    2.94    1.23
   0   7  -6    1.77    1.28
   0   7   7  559.37   16.30
   0   7   7  539.15   16.08
   0   7   7  568.16   16.18
   0  -7   7  540.05   16.67
   0  -7   7  560.80   16.67
   0   7  -7  548.14   16.53
   0   7   7  559.98   16.18
   0   7   8   79.95    2.83
   0   7   8   78.74    2.78
   0   7   8   80.14    2.94
   0   7   8   74.69    2.62
   0   7   8   76.20    2.85
   0   7   8   76.60    3.22
   0  -7   8   72.70    3.35
   0   7  -8   71.69    3.18
   0  -7   8   72.80    3.33
   0  -7   9   53.55    2.90
   0   7   9   60.62    2.45
   0   7   9   60.86    2.89
   0   7   9   59.55    2.47
   0  -7   9   58.42    2.95
   0   7  -9   55.50    2.78
   0   7   9   62.76    2.39
   0   7  10  115.18    3.71
   0   7  10  118.50    4.56
   0   7  10  107.88    3.79
   0   7  10  113.38    3.88
   0   7 -11   91.27    3.75
   0  -7  11   84.84    3.79
   0   7  11   87.94    4.00
   0   7  11   98.11    3.40
   0   7  11   90.35    3.31
   0   7  11   87.15    3.19
   0  -7  12   79.04    3.79
   0   7 -12   86.77    3.81
   0   7  12   89.60    3.25
   0   7  12   92.96    3.38
   0   7  12  101.20    4.32
   0   7  12   94.81    3.46
   0   7 -13   59.86    3.14
   0  -7  13   71.85    2.74
   0   7  13   63.55    2.65
   0   7  13   62.35    2.50
   0   7  13   61.26    3.51
   0   7  13   63.22    2.77
   0  -7  13   52.18    2.98
   0   7 -14  128.18    5.24
   0  -7  14  147.68    4.78
   0   7  14  129.18    4.62
   0   7  14  144.74    4.86
   0   7  14  143.85    5.94
   0   7  15  156.43    6.39
   0   7  15  156.55    5.23
   0  -7  15  154.80    5.11
   0  -7  16    2.91    1.20
   0   7 -16    3.97    1.62
   0   7  16    2.61    1.44
   0   7 -17   37.09    2.49
   0   7  17   33.66    2.86
   0  -7  17   42.96    2.05
   0   7  17   39.25    2.22
   0   7 -17   35.12    2.91
   0   7  18   11.34    1.53
   0   7 -18   15.05    2.17
   0  -7  19    5.81    0.99
   0   7  19    5.43    1.26
   0   7 -19    2.38    1.74
   0   7  20   22.36    1.55
   0  -7  20   19.75    2.18
   0   7 -20   25.53    2.16
   0  -7  20   19.27    1.25
   0  -7  20   21.18    1.66
   0   7 -21   19.05    1.79
   0  -7  21   16.62    1.82
   0  -7  21   13.25    1.32
   0  -7  21   18.83    1.41
   0   7  21   16.82    1.34
   0  -7  22    3.65    0.88
   0  -7  22    5.78    0.94
   0   7  22    3.44    0.95
   0   8   0 2654.36   73.79
   0   8   0 2588.38   73.27
   0   8   0 2509.03   74.12
   0   8   0 2534.12   73.54
   0   8   1    1.11    0.74
   0   8  -1    2.39    0.78
   0  -8   1    1.09    1.49
   0  -8  -1    0.45    1.43
   0   8  -1    1.15    1.29
   0   8   1    0.63    1.08
   0   8  -1    5.55    1.69
   0   8  -1    6.67    1.71
   0   8   1    4.83    1.76
   0   8   2   78.54    2.58
   0   8   2   70.02    3.50
   0  -8   2   79.48    3.24
   0   8  -2   73.86    2.52
   0   8  -2   73.36    3.05
   0  -8  -2   66.96    3.07
   0   8   3   15.26    2.00
   0   8  -3   18.78    1.66
   0  -8   3   17.70    1.80
   0   8  -3   21.34    1.05
   0   8  -4   54.10    2.83
   0   8   4   50.88    2.89
   0   8  -4   57.16    2.59
   0  -8   4   57.23    2.72
   0   8  -4   53.52    1.93
   0   8   5   98.20    3.55
   0   8  -5   93.58    3.82
   0  -8   5   80.83    3.84
   0   8   5  112.22    3.82
   0   8   5  120.37    4.33
   0  -8   5   91.15    3.98
   0   8  -5  129.37    4.33
   0   8   6   56.78    2.91
   0   8  -6   62.94    3.02
   0   8   6   59.79    2.42
   0   8   6   56.32    2.16
   0   8  -6   58.63    2.71
   0  -8   6   53.92    2.82
   0   8   6   61.73    2.64
   0  -8   6   57.26    2.90
   0   8   6   58.85    2.23
   0   8   7  133.81    4.21
   0   8   7  129.80    4.38
   0   8   7  111.95    4.65
   0   8  -7  135.19    4.91
   0   8  -7  114.43    4.49
   0  -8   7  117.26    4.66
   0   8   7  124.76    4.10
   0  -8   7  114.66    4.67
   0   8   8  140.23    4.60
   0   8   8  129.96    4.97
   0   8  -8  140.90    5.22
   0   8  -8  141.39    5.32
   0  -8   9    0.91    1.53
   0   8   9   -0.05    1.21
   0   8   9    0.59    0.83
   0   8   9    0.18    0.74
   0   8  -9    0.08    1.35
   0   8   9    0.50    0.65
   0   8 -10  333.46   10.55
   0  -8  10  331.58   10.67
   0   8  10  329.57    9.90
   0   8  10  316.73   10.08
   0   8  10  330.95   10.02
   0   8  10  350.35   10.14
   0   8  10  325.51   10.00
   0   8  10  325.97   10.79
   0   8  10  341.62   10.08
   0   8  11    1.13    1.28
   0   8  11   -0.50    1.48
   0   8 -11    0.51    1.45
   0   8  11   -0.28    0.81
   0   8  11    0.55    0.95
   0  -8  11    1.07    1.61
   0   8 -12  140.42    5.40
   0   8  12  147.07    4.93
   0  -8  12  122.81    5.31
   0   8 -12  165.48    6.06
   0   8  12  137.69    5.77
   0   8  12  139.33    4.78
   0   8  12  152.77    4.94
   0   8  13    7.06    1.26
   0   8  13    5.24    1.01
   0  -8  13    6.82    1.33
   0  -8  13    8.52    1.77
   0   8  13    7.07    1.54
   0   8  13    3.48    1.82
   0   8 -13    4.56    2.08
   0   8 -13    9.65    1.84
   0   8 -14   29.89    2.79
   0  -8  14   30.93    1.78
   0   8 -14   24.24    2.26
   0   8  14   22.74    1.54
   0   8  14   24.15    2.59
   0   8  14   23.43    1.91
   0  -8  15    5.72    1.22
   0   8  15    5.47    1.48
   0   8 -15    6.34    1.71
   0   8 -16    3.21    1.60
   0   8  16    3.71    1.39
   0   8  16    0.38    1.72
   0   8 -16    4.13    1.94
   0  -8  16    1.85    1.14
   0  -8  17   67.81    2.80
   0   8 -17   84.77    3.98
   0   8  17   76.26    3.02
   0   8 -17   62.66    3.31
   0   8 -18   27.08    2.03
   0   8 -18   31.21    2.53
   0  -8  18   31.48    1.62
   0  -8  19    8.70    1.44
   0   8 -19    8.48    1.36
   0  -8  19    5.07    0.94
   0   8  19    7.04    1.25
   0   8 -19    8.54    1.78
   0   8 -20    0.92    1.36
   0  -8  20   -0.62    1.57
   0  -8  20    2.14    0.73
   0  -8  20    0.25    1.18
   0   8  20    1.19    1.05
   0  -8  20    0.08    1.12
   0  -8  21    4.85    1.01
   0  -8  21    7.53    1.01
   0  -9   0    0.29    1.49
   0   9   0    0.05    1.63
   0   9   0   -0.26    1.17
   0   9   0   -0.03    0.73
   0   9  -1   83.35    3.83
   0   9   1   83.48    3.92
   0   9   1   78.07    2.83
   0  -9  -1   85.81    3.50
   0   9  -1   76.91    3.26
   0  -9   1   82.14    3.48
   0   9  -1   88.47    2.83
   0   9   2  105.03    4.20
   0   9  -2  101.38    3.97
   0   9  -2   83.07    2.79
   0   9  -2   92.02    3.80
   0   9  -2   70.77    3.28
   0  -9  -2   73.09    3.36
   0  -9   2   74.51    3.47
   0   9  -3  705.57   19.66
   0   9  -3  673.25   20.60
   0   9   3  638.86   20.70
   0   9  -3  679.43   20.48
   0  -9   3  676.52   20.40
   0  -9   3  659.99   20.31
   0   9  -3  673.25   20.18
   0  -9   4    7.81    1.64
   0   9  -4    8.27    1.46
   0   9   4    3.02    1.72
   0   9  -4    5.18    1.66
   0   9  -4    5.05    1.71
   0   9  -4    6.00    0.75
   0  -9   4    8.73    1.63
   0  -9   5   10.54    1.74
   0   9  -5   10.55    1.51
   0   9  -5   11.79    1.81
   0   9   5    8.96    1.85
   0   9  -5   14.18    1.87
   0   9   5   12.16    0.99
   0  -9   5   10.61    1.79
   0   9   6   26.86    1.45
   0   9  -6   36.17    2.42
   0   9   6   28.04    2.33
   0   9  -6   34.74    2.40
   0   9   7  125.15    4.13
   0  -9   7  104.96    4.55
   0   9   7  119.14    4.26
   0   9   7  116.40    3.85
   0   9  -7  128.87    4.86
   0   9   7  108.15    4.63
   0  -9   7  105.47    4.51
   0   9  -7  122.36    4.79
   0   9  -8    5.04    1.73
   0   9   8    3.45    1.36
   0  -9   8    1.70    1.57
   0   9   8    3.82    0.77
   0   9  -8    2.55    1.40
   0   9   8    4.15    0.89
   0   9   8    3.60    1.08
   0   9  -8    4.45    1.64
   0   9  -9   64.61    3.05
   0  -9   9   62.14    3.19
   0   9   9   64.73    2.66
   0   9   9   56.46    2.70
   0   9   9   62.88    2.34
   0   9   9   61.73    2.47
   0   9   9   62.97    2.54
   0   9  -9   64.16    3.44
   0   9   9   58.48    2.53
   0   9 -10   86.33    4.00
   0  -9  10   85.65    4.14
   0   9  10   96.26    3.64
   0   9  10   91.81    3.65
   0   9  10  102.92    3.39
   0   9  10  100.38    3.60
   0   9  10   98.75    3.51
   0   9  10   98.59    3.54
   0  -9  11    9.86    2.00
   0   9  11    9.44    1.12
   0   9  11   10.06    1.25
   0   9 -11   10.59    1.82
   0   9 -11   12.28    2.24
   0   9  11    9.19    1.55
   0  -9  12   10.89    1.98
   0   9  12   15.27    1.43
   0   9  12   13.82    1.29
   0   9 -12   13.36    1.96
   0   9  12   16.21    1.73
   0   9 -12   17.00    2.42
   0   9 -13  107.12    4.65
   0   9  13  109.49    3.98
   0  -9  13  134.40    4.17
   0   9  13  117.06    4.23
   0  -9  13   90.24    4.50
   0   9 -13  126.79    5.32
   0   9  14   10.02    1.62
   0   9  14    7.62    1.09
   0  -9  14    6.17    1.28
   0   9 -14    8.07    1.82
   0   9 -15    6.72    1.71
   0   9  15    8.62    1.57
   0  -9  15    6.64    1.23
   0   9  15    6.28    1.78
   0   9 -15    8.56    2.06
   0  -9  16   10.07    1.23
   0   9 -16    9.61    1.72
   0   9  16    9.97    1.55
   0   9 -16    8.89    2.04
   0  -9  17    2.11    0.96
   0   9 -17    1.35    1.79
   0   9 -18   14.70    1.57
   0   9  18   17.41    1.43
   0  -9  18   15.95    1.20
   0  -9  19   16.43    1.10
   0   9 -19   15.08    1.48
   0  -9  20   -0.20    0.64
   0   9 -20    0.68    1.20
   0  -9  20    1.39    1.38
   0   9 -20   -0.24    0.90
   0  -9  20    1.17    1.01
   0  -9  21    1.26    0.75
   0 -10   0  255.89    8.41
   0  10   0  251.21    8.87
   0  10  -1   72.40    3.31
   0 -10  -1   77.86    3.60
   0 -10   1   81.58    3.63
   0  10   1  102.38    4.32
   0  10  -1  101.73    4.19
   0  10  -2   29.60    2.06
   0  10  -2   29.87    2.35
   0  10   2   27.72    2.66
   0  10  -2   34.16    2.56
   0  10   2   32.47    2.08
   0  10   3   55.08    2.70
   0  10  -3   61.34    3.16
   0  10  -3   60.10    3.20
   0  10   3   55.68    3.39
   0  10  -4  130.54    5.20
   0  10   4  124.00    4.68
   0  10  -4  137.80    5.19
   0  10   4  121.24    5.34
   0  10  -5    4.59    1.76
   0 -10   5    0.51    1.50
   0  10   5    2.50    1.85
   0  10  -5    2.18    1.65
   0  10  -5    1.91    1.41
   0  10   5    2.43    1.55
   0  10   6    0.61    1.50
   0  10  -6    1.88    1.70
   0  10   6    1.83    0.77
   0  10  -6    0.60    1.60
   0  10   6    3.09    1.77
   0  10  -6    2.70    1.40
   0 -10   6    1.24    1.55
   0  10   7    3.89    1.54
   0 -10   7    4.14    1.62
   0  10  -7    3.76    1.76
   0  10   7    2.07    0.79
   0  10  -7   -0.18    1.71
   0  10   7    4.80    1.80
   0  10  -7    4.25    1.46
   0  10  -8    4.39    1.85
   0  10   8    4.77    1.53
   0 -10   8    4.77    1.80
   0  10   8    4.12    0.85
   0  10   8    4.91    0.98
   0  10   8    5.54    1.20
   0  10  -8    7.20    1.60
   0  10  -8    5.11    1.86
   0  10   9   98.50    3.56
   0  10   9   94.06    3.55
   0  10  -9   86.51    4.01
   0 -10   9   85.50    4.22
   0  10   9   99.10    3.63
   0  10   9  101.68    3.43
   0  10   9  100.77    3.87
   0  10  10  195.02    6.24
   0  10  10  184.61    6.17
   0 -10  10  172.69    6.82
   0  10 -10  175.39    6.67
   0  10  10  187.21    6.18
   0  10  10  200.48    6.06
   0  10 -11   25.26    2.24
   0  10  11   25.47    1.95
   0 -10  11   23.27    2.34
   0  10 -11   26.56    2.69
   0  10  11   27.39    1.70
   0  10  11   23.14    1.59
   0  10 -12   98.31    4.40
   0  10 -12  119.19    5.07
   0  10  12  110.68    3.96
   0 -10  12   88.48    4.33
   0  10  12  102.30    3.75
   0  10  12  104.86    3.87
   0  10  13   27.01    1.61
   0  10 -13   24.43    2.27
   0 -10  13   30.78    1.82
   0  10  13   29.72    2.07
   0  10 -14    7.23    1.98
   0 -10  14    5.78    1.20
   0  10  14    3.53    0.99
   0  10 -14    4.83    1.70
   0  10  14    3.90    1.53
   0 -10  15    8.34    1.22
   0  10 -15   10.21    2.04
   0  10 -15    6.56    1.69
   0  10 -16    1.04    1.73
   0 -10  16    0.26    0.92
   0 -10  17    5.07    0.98
   0  10 -17    6.21    1.74
   0  10 -17    3.98    1.34
   0 -10  18    5.24    0.85
   0  10 -18    4.55    1.23
   0  10 -18    5.40    1.53
   0  10 -19    6.80    1.09
   0 -10  19    6.42    0.79
   0  10 -19    7.79    1.42
   0 -10  19    5.90    1.60
   0 -10  19    5.89    1.09
   0 -10  20    0.63    0.77
   0  11   0    1.23    1.38
   0  11   0   -1.73    1.92
   0 -11   0    0.37    1.57
   0  11   1   51.75    2.57
   0  11  -1   50.52    2.47
   0  11   1   50.07    3.37
   0  11  -1   52.43    3.27
   0 -11   1   48.21    2.83
   0  11   2    8.53    2.21
   0  11  -2   12.88    2.12
   0 -11   2    4.95    1.70
   0  11   2   10.96    1.70
   0  11  -2   10.50    1.48
   0  11  -2    5.47    0.82
   0  11  -2    4.97    1.51
   0  11  -3  189.00    7.05
   0  11  -3  173.83    6.32
   0 -11   3  177.61    6.58
   0  11  -3  189.68    6.74
   0  11  -3  194.30    6.16
   0  11   3  195.19    6.40
   0  11  -3  184.90    5.71
   0  11   3  180.82    7.24
   0  11  -4   49.98    2.93
   0  11   4   41.32    3.17
   0  11   4   45.61    2.58
   0  11  -4   48.93    2.30
   0  11  -4   47.08    3.03
   0  11  -4   33.82    2.34
   0 -11   4   39.18    2.66
   0  11  -5   -0.23    1.77
   0  11  -5   -0.09    1.42
   0  11   5    1.19    2.01
   0  11  -5    0.67    1.78
   0 -11   5    0.62    1.66
   0  11  -5    1.09    1.27
   0  11   5    1.91    1.68
   0  11  -6  226.65    7.34
   0  11   6  185.18    7.33
   0  11   6  202.22    6.67
   0 -11   6  164.26    6.78
   0  11  -6  168.37    6.57
   0  11   6  200.46    6.17
   0  11  -6  212.36    7.38
   0  11  -7   68.38    3.67
   0  11   7   66.50    3.19
   0  11   7   70.09    2.65
   0 -11   7   64.04    3.48
   0  11  -7   64.76    3.20
   0  11  -7   66.06    3.71
   0  11   7   65.78    2.89
   0  11   8   20.65    1.65
   0 -11   8   22.28    2.31
   0  11  -8   19.82    2.02
   0  11   8   21.90    1.52
   0  11   8   19.95    2.03
   0  11   8   20.76    1.34
   0  11  -8   22.22    2.49
   0  11  -8   18.51    2.40
   0  11   9    2.70    1.61
   0  11   9    2.24    1.27
   0 -11   9    2.26    1.86
   0  11  -9    0.87    1.92
   0  11  -9    1.47    1.60
   0  11   9    1.52    1.01
   0  11   9    0.81    0.82
   0  11  10   21.18    1.64
   0  11  10   26.61    1.44
   0  11  10   23.26    1.53
   0  11  10   18.52    1.49
   0  11 -10   20.31    2.09
   0  11 -10   27.80    2.65
   0 -11  10   19.07    2.25
   0 -11  11   21.69    2.28
   0  11 -11   22.78    2.17
   0  11  11   20.29    1.51
   0  11  12    4.78    1.06
   0  11 -12    6.13    1.98
   0  11 -12    2.43    1.62
   0  11 -13   34.98    2.80
   0  11 -13   29.16    2.40
   0  11  13   31.16    1.78
   0  11 -14    8.77    1.92
   0  11 -14    8.12    1.67
   0 -11  15   21.00    1.39
   0  11 -15   26.73    2.32
   0 -11  16   39.67    1.75
   0  11 -16   47.73    2.75
   0  11 -17   16.18    1.81
   0 -11  17   17.65    1.11
   0  11 -18   20.62    1.48
   0 -11  18   18.89    1.34
   0  11 -18   28.40    1.90
   0 -11  18   23.32    1.17
   0 -11  18   25.57    2.08
   0 -11  19    0.89    0.51
   0  11 -19    0.71    0.72
   0  12   0   26.32    1.99
   0  12   0   23.85    2.67
   0 -12   0   20.99    2.20
   0  12  -1   25.38    1.93
   0  12   1   24.07    2.02
   0  12   1   27.47    2.86
   0  12  -1   31.45    2.79
   0 -12   2    3.56    1.78
   0  12  -2    1.63    1.42
   0  12   2    0.19    1.60
   0  12   2   -1.14    2.18
   0  12  -2    3.30    1.99
   0  12   3   76.99    3.36
   0  12  -3   74.16    3.07
   0  12  -3   60.60    3.14
   0 -12   3   60.89    3.43
   0  12   3   71.44    4.14
   0  12  -3   74.46    4.00
   0  12   4   55.68    2.89
   0  12  -4   55.35    2.57
   0  12  -4   45.30    2.66
   0 -12   4   49.16    3.08
   0  12   4   43.89    3.47
   0  12  -4   50.20    3.37
   0  12   5    8.62    2.29
   0  12  -5    5.71    2.04
   0  12   5    8.58    1.86
   0  12  -5   12.85    1.69
   0  12   5    9.62    1.13
   0  12  -5    9.50    1.88
   0 -12   5    9.96    1.99
   0 -12   6   12.72    2.11
   0  12  -6   12.96    2.33
   0  12  -6   12.14    1.76
   0  12   6   12.73    2.03
   0  12   6   15.62    1.27
   0  12  -6   13.03    2.11
   0  12  -7    2.38    1.95
   0  12   7    4.71    1.79
   0  12   7    4.44    1.43
   0  12  -7    5.75    1.66
   0  12  -7    6.99    1.99
   0 -12   7    7.13    1.93
   0  12   7    5.74    0.98
   0  12  -8   47.30    3.29
   0 -12   8   44.68    2.94
   0  12   8   53.93    2.20
   0  12   8   49.86    2.81
   0  12  -8   54.05    3.32
   0  12  -8   46.60    2.79
   0  12   8   47.64    2.31
   0  12   8   50.10    2.49
   0  12   9   36.40    2.08
   0  12  -9   29.93    2.36
   0  12   9   39.69    1.78
   0  12   9   31.86    1.87
   0 -12   9   26.51    2.51
   0  12 -10    0.06    1.77
   0  12 -10    1.85    1.58
   0  12  10   -0.18    0.84
   0  12  10    0.79    1.22
   0  12  10   -0.44    0.98
   0 -12  10    2.43    1.77
   0  12 -11    2.26    1.56
   0  12  11    1.39    1.00
   0  12 -11    1.17    1.81
   0  12 -12    6.18    1.66
   0  12 -12    5.95    1.90
   0  12  12    4.44    1.04
   0  12 -13    7.65    1.89
   0  12 -14   41.91    2.65
   0 -12  14   35.33    2.28
   0 -12  14   37.55    1.75
   0  12 -15   15.63    1.63
   0 -12  15   17.08    1.20
   0  12 -16    0.96    1.29
   0  12 -16    1.35    1.15
   0 -12  16    0.50    0.75
   0  12 -17    1.31    0.96
   0 -12  17    0.62    0.63
   0  12 -17   -0.41    1.09
   0  12 -18    3.25    0.78
   0 -12  18    5.38    0.58
   0  13   0    1.62    2.10
   0  13   0   -0.37    1.52
   0  13  -1   43.49    2.44
   0  13   1   45.57    2.53
   0 -13   1   36.04    2.65
   0  13   1   43.13    3.34
   0  13  -1   38.75    3.18
   0  13  -2   23.95    1.96
   0  13   2   23.58    2.05
   0  13   2   25.60    2.86
   0  13  -2   21.58    2.66
   0  13   3   10.81    2.44
   0  13  -3    9.46    2.27
   0 -13   3   10.06    1.96
   0  13  -3   12.54    1.70
   0  13   3   15.13    1.92
   0  13  -4    2.74    1.49
   0 -13   4    6.61    1.89
   0  13  -4    9.13    2.23
   0  13   4   10.27    2.39
   0  13   4    4.97    1.06
   0  13   4    6.26    1.75
   0  13  -4   10.12    1.61
   0  13   5    6.54    1.80
   0  13  -5    4.19    1.59
   0 -13   5    8.79    1.94
   0  13  -5    9.36    2.23
   0  13   5    6.06    1.08
   0  13   6   50.26    2.63
   0  13   6   56.16    2.91
   0  13   6   50.75    2.24
   0 -13   6   40.57    2.90
   0  13  -6   44.45    2.67
   0  13   7    2.03    0.99
   0  13   7    0.33    1.70
   0 -13   7    0.98    1.68
   0  13   7    2.28    0.89
   0  13  -7    0.54    1.84
   0  13  -7    0.92    1.45
   0  13   7    2.59    1.39
   0  13  -7    0.75    1.60
   0  13  -8   -0.43    1.55
   0  13  -8    1.62    1.53
   0  13   8    0.29    0.83
   0  13  -8    0.25    1.71
   0 -13   8    1.76    1.72
   0  13   8    1.03    1.33
   0  13   8    1.75    0.99
   0  13   9    9.45    1.05
   0  13  -9    8.04    1.85
   0  13  -9    8.03    1.64
   0 -13   9    5.19    1.79
   0  13   9    7.22    1.16
   0  13   9    9.45    1.43
   0  13 -10   13.01    1.80
   0  13  10   13.58    1.32
   0  13 -10   14.92    1.99
   0  13 -11   62.81    3.27
   0  13 -11   55.29    2.99
   0 -13  12    7.10    1.09
   0  13  12    5.03    0.94
   0  13 -12    6.15    1.65
   0  13 -13    0.83    1.27
   0 -13  13    3.09    0.93
   0  13 -13    1.40    1.44
   0 -13  13    2.43    1.56
   0  13 -14    4.96    1.27
   0  13 -14    6.95    1.49
   0 -13  14    3.49    1.41
   0 -13  14    2.54    0.84
   0 -13  15   13.89    0.97
   0  13 -15   12.17    1.51
   0  13 -16    2.80    0.93
   0 -13  16    4.30    0.67
   0  13 -17    0.02    0.65
   0  14   0    4.67    1.57
   0  14  -1   19.67    1.87
   0  14   1   21.60    1.98
   0  14   2   23.12    2.72
   0  14  -2   20.06    2.54
   0  14   2   26.74    2.11
   0  14  -2   30.50    2.04
   0  14  -3   -1.34    1.82
   0  14   3    0.76    2.03
   0  14  -3    0.87    1.44
   0  14   3    0.81    1.57
   0  14   3   -0.42    0.89
   0  14  -4   51.65    2.48
   0  14   4   51.16    2.70
   0  14  -4   41.25    3.08
   0  14   4   39.80    2.08
   0  14   5   41.22    2.01
   0  14  -5   41.31    3.06
   0  14   5   40.12    2.02
   0  14   5   52.22    2.71
   0  14   5   48.30    2.53
   0  14   6    3.18    1.65
   0  14  -6    2.80    1.75
   0  14  -6    1.82    1.38
   0  14   6    0.49    0.91
   0  14   6    3.33    1.41
   0  14   6    2.75    0.90
   0  14   7   10.53    1.11
   0  14   7   12.63    1.19
   0  14   7   10.28    1.55
   0  14  -7    8.84    1.57
   0  14  -7   12.00    2.06
   0  14  -8   19.29    1.90
   0  14  -8   19.59    2.19
   0  14   9    3.79    1.19
   0  14  10   -0.40    0.81
   0  14  10    1.05    1.06
   0  14 -10   -1.11    1.32
   0  14  11    2.39    0.81
   0  14 -11    1.82    1.24
   0 -14  11    3.71    1.66
   0 -14  11    0.99    0.96
   0  14 -12    1.89    1.14
   0 -14  12    2.98    1.54
   0 -14  12    4.82    0.90
   0  14 -13    5.66    1.16
   0 -14  13    8.85    1.47
   0 -14  13    9.68    0.92
   0  14 -14   12.76    1.24
   0 -14  14   18.83    1.00
   0  14 -15   -0.45    0.75
   0 -14  15    0.74    0.54
   0 -15   0    2.95    2.12
   0  15   0    2.28    1.48
   0  15   0    0.14    1.82
   0  15   1   40.68    2.34
   0  15  -1   41.23    2.30
   0  15  -1   34.08    2.82
   0  15   2   17.33    1.27
   0  15   2   20.61    1.86
   0  15  -2   15.06    2.23
   0  15   3   14.52    1.74
   0  15  -3   12.68    2.11
   0  15  -4   15.64    2.18
   0  15  -5    5.37    1.83
   0  15  -6   -1.50    1.64
   0  15   6    0.06    0.70
   0  15   6    0.19    0.71
   0  15   6   -0.31    1.14
   0  15   7    0.83    0.73
   0  15   7    1.35    0.70
   0  15  -7    0.42    1.10
   0  15   7    0.55    1.10
   0  15   8    1.25    0.73
   0  15   8    1.28    0.72
   0  15  -8    1.58    1.11
   0  15   8    2.76    1.07
   0  15   9    7.24    0.85
   0  15  -9    6.00    1.19
   0 -15   9    5.63    1.67
   0  15   9    7.12    1.12
   0  15  10   15.89    1.03
   0 -15  10   11.53    1.73
   0  15 -10   12.62    1.31
   0 -15  11   11.78    1.58
   0 -15  11   10.98    0.97
   0 -15  12    1.34    1.22
   0 -15  12    2.87    0.70
   0  15 -12    0.78    0.85
   0 -15  13    2.64    0.58
   0 -15  13    3.71    1.00
   0  16   0    0.62    0.64
   0 -16   1    1.48    1.68
   0  16   1    1.17    0.66
   0  16   1    1.88    1.07
   0  16   2    7.30    0.73
   0 -16   2    7.14    1.79
   0  16   2    5.76    0.78
   0  16   2    8.13    1.20
   0  16   3   -0.42    0.59
   0 -16   3   -0.04    1.69
   0  16   3    0.32    0.63
   0  16   3    1.65    1.05
   0  16   4    4.77    0.68
   0 -16   4    3.58    1.73
   0  16   4    3.58    0.70
   0  16   4    5.96    1.12
   0 -16   5   19.28    2.01
   0  16   5   18.81    1.04
   0  16   5   21.68    1.43
   0  16   5   17.62    1.07
   0  16   6    2.47    0.64
   0 -16   6    4.13    1.60
   0  16   6    2.03    0.63
   0  16   6    2.50    1.00
   0  16   7   11.45    0.84
   0  16   7   10.96    1.11
   0 -16   7    9.84    1.66
   0  16   8    0.18    0.55
   0 -16   8    0.98    1.38
   0  16   8    0.64    0.82
   0  16   9    0.15    0.54
   0 -16   9   -0.10    0.72
   0 -16   9   -1.25    1.30
   0 -16  10   -0.09    0.64
   0 -16  10   -0.36    1.15
   0 -16  11    0.47    0.53
   0 -16  11   -0.86    0.99
   0  17   0    0.20    0.53
   0  17   0    0.24    0.85
   0  17   1    6.15    0.97
   0  17  -1    4.07    0.94
   0  17  -1    3.37    0.62
   0  17   1    5.09    0.65
   0 -17   1    5.41    1.40
   0  17  -2   14.05    1.14
   0  17  -2   11.38    0.83
   0  17   2   14.46    1.13
   0  17   2   12.71    0.82
   0 -17   2   11.41    1.53
   0  17   3    7.40    0.97
   0  17  -3    7.04    0.97
   0  17  -3    6.09    0.67
   0  17   3    5.76    0.64
   0 -17   3    5.83    1.42
   0 -17   4    1.61    1.36
   0  17   4    2.38    0.54
   0  17  -4    1.73    0.82
   0  17   4    3.61    0.86
   0  17   5    0.96    0.45
   0 -17   5    1.22    1.28
   0  17   5    0.51    0.48
   0  17   5    0.38    0.75
   0  17  -5    0.86    0.74
   0  17   6    0.57    0.45
   0 -17   6    0.95    1.19
   0  17   6   -0.42    0.70
   0  17  -6    0.61    0.66
   0 -17   7    0.76    1.09
   0  17   7    0.91    0.63
   0 -17   8    3.39    1.03
   0 -17   9    0.67    0.85
   0  18   0   20.69    1.08
   0  18   0   19.25    0.87
   0  18   1    2.63    0.44
   0  18  -1    3.50    0.48
   0  18   1    2.92    0.68
   0  18  -2    0.79    0.38
   0  18   2    0.12    0.36
   0  18   2    0.17    0.58
   0  18  -2    0.67    0.59
   0  18  -3   -0.52    0.36
   0  18   3    0.02    0.34
   0  18   3   -0.04    0.54
   0  18  -3    0.02    0.54
   0  18  -4   -0.01    0.33
   0  18   4    0.19    0.50
  -1   0  24   -0.23    0.84
  -1   0  23   -1.03    1.08
  -1   0  23    0.02    1.17
  -1   0  22   40.69    2.20
  -1   0  22   44.06    2.10
  -1   0  22   45.04    2.31
  -1   0  21    0.57    1.17
  -1   0  21    1.29    1.57
  -1   0  20    1.84    1.67
  -1   0  20    1.23    1.40
  -1   0  19    1.18    1.40
  -1   0  19    1.59    1.43
  -1   0  19   -0.19    1.68
  -1   0  18   97.54    4.91
  -1   0  18  109.63    4.14
  -1   0  18  115.87    4.20
  -1   0  18   96.49    4.83
  -1   0  18   98.40    4.23
  -1   0  17   -1.42    1.94
  -1   0  17    1.35    1.41
  -1   0  17   -1.46    1.50
  -1   0  17    1.40    1.73
  -1   0  16    2.85    1.50
  -1   0  16    1.39    1.97
  -1   0  16    1.38    1.58
  -1   0  15    0.77    1.37
  -1   0  15   -0.33    1.48
  -1   0  15   -1.23    1.93
  -1   0  14  180.47    6.97
  -1   0  14  195.02    5.96
  -1   0  14  194.33    6.91
  -1   0  14  187.20    6.28
  -1   0  13    0.63    1.70
  -1   0  13    0.05    1.23
  -1   0  12  731.13   20.84
  -1   0  12  759.00   21.87
  -1   0  12  690.69   20.90
  -1   0  12  736.65   21.55
  -1   0  11    1.44    1.68
  -1   0  11    1.63    1.09
  -1   0  11    0.34    0.72
  -1   0  11    0.41    0.81
   1   0 -10  241.47    7.18
  -1   0  10  235.42    6.98
  -1   0  10  222.61    7.80
  -1   0  10  230.80    7.04
  -1   0   9   -0.03    0.74
  -1   0   9    1.07    1.44
  -1   0   9    0.20    0.63
  -1   0   9    0.26    0.94
  -1   0   8  733.66   20.95
  -1   0   8  757.92   21.32
  -1   0   8  738.24   20.92
  -1   0   8  695.53   21.11
  -1   0   7    0.36    0.66
  -1   0   7    0.39    1.51
  -1   0   7    0.22    0.97
  -1   0   7    0.16    0.83
   1   0  -7    0.22    0.89
   1   0  -6  544.00   15.19
  -1   0   6  512.09   15.04
  -1   0   6  559.20   15.21
   1   0  -5    0.23    0.84
  -1   0   5    1.01    0.61
  -1   0   5    0.89    0.99
  -1   0   5    0.03    1.39
  -1   0   4  912.54   26.16
  -1   0   4  912.97   26.03
  -1   0   3    0.79    0.90
  -1   0   2  108.21    3.39
   1   0  -1    0.02    0.65
  -1   0   1    0.13    0.98
  -1   0   1   -0.05    0.67
  -1   0   0 2129.43   60.43
  -1   0  -1    0.19    0.53
   1   0   1   -0.23    1.02
  -1   0  -2  520.73   14.87
   1   0   2  512.78   15.01
   1   0   3    0.67    0.97
   1   0   3    0.71    1.24
  -1   0  -3    0.31    0.86
   1   0   3    0.24    0.89
   1   0   4 1602.60   46.07
   1   0   4 1614.11   46.01
   1   0   4 1651.94   46.10
   1   0   5    0.34    0.84
   1   0   5   -0.57    0.64
   1   0   5    0.22    0.84
   1   0   6  147.58    4.54
   1   0   6  153.27    4.40
   1   0   7   -0.16    0.72
   1   0   7    0.06    0.98
   1   0   8  211.05    6.88
   1   0   8  196.75    6.14
   1   0   8  218.16    6.39
   1   0   8  207.40    6.25
   1   0   9    0.19    0.79
   1   0   9    0.79    1.14
   1   0   9    0.61    1.04
   1   0  10  711.63   20.47
   1   0  10  687.04   20.72
   1   0  10  725.09   20.60
   1   0  11    0.72    0.84
   1   0  11   -0.54    1.19
   1   0  11    0.15    1.11
   1   0  12  943.33   27.36
   1   0  13   -0.16    1.26
   1   0  13    0.04    0.91
   1   0  13    0.99    1.71
   1   0  14  230.41    8.01
   1   0  14  222.32    7.31
   1   0  14  228.35    7.43
   1   0  14  218.98    7.37
   1   0  14  235.90    7.08
   1   0  15   -0.72    2.06
   1   0  15    0.88    1.81
   1   0  15    0.12    1.11
   1   0  15   -0.96    1.53
   1   0  15   -0.04    1.40
   1   0  15   -0.19    1.56
   1   0  16    3.10    1.61
   1   0  16    4.49    1.17
   1   0  16    5.58    1.74
   1   0  16    4.27    1.91
   1   0  17   -1.06    1.63
   1   0  17   -0.04    1.70
   1   0  17   -0.42    2.02
   1   0  18   28.32    2.23
   1   0  18   31.69    2.33
   1   0  18   33.03    2.52
   1   0  19   -0.77    1.69
   1   0  19   -0.07    1.76
   1   0  19   -2.69    2.13
   1   0  20   14.59    1.71
   1   0  21    2.74    1.23
   1   0  21    1.52    1.33
   1   0  21    0.50    1.50
   1   0  22  148.59    4.40
   1   0  22  143.84    4.40
   1   0  23   -0.25    0.83
  -1  -1  24    0.35    0.88
  -1  -1  24    1.29    0.79
  -1   1  24    0.11    0.83
  -1  -1  23   -0.24    1.16
  -1   1  23   -0.13    1.08
  -1  -1  23    1.21    1.04
  -1   1  22   -0.26    1.41
  -1  -1  22    0.71    1.40
  -1  -1  22   -0.53    1.07
  -1   1  22    1.20    1.12
  -1  -1  22   -0.19    1.23
  -1   1  22    0.32    1.28
  -1   1  21    2.34    1.58
  -1  -1  21    2.62    1.61
  -1   1  21    2.27    1.25
  -1  -1  21    2.54    1.21
  -1   1  20    8.15    1.94
  -1  -1  20   11.50    1.87
  -1   1  20   10.74    1.80
  -1  -1  20   10.97    1.60
  -1   1  20   13.29    1.68
  -1  -1  19   45.17    2.51
  -1   1  19   50.04    2.59
  -1   1  19   42.88    3.11
  -1  -1  19   44.02    2.74
  -1   1  19   43.03    2.69
  -1   1  19   50.03    2.56
  -1   1  18   10.05    2.20
  -1  -1  18   11.42    2.23
  -1   1  18   12.68    2.19
  -1   1  18   11.14    1.71
  -1  -1  18   11.46    1.61
  -1   1  18    9.02    1.84
  -1   1  18   10.17    1.70
  -1  -1  18   11.20    1.68
  -1   1  17    8.50    2.09
  -1  -1  17    6.86    2.13
  -1   1  17    6.20    1.93
  -1   1  17    8.73    1.62
  -1  -1  17    7.29    1.56
  -1   1  17    6.71    1.76
  -1  -1  17    6.40    1.62
  -1   1  17    8.73    1.68
  -1  -1  17    7.70    1.97
  -1  -1  16    4.58    1.57
  -1   1  16    4.35    1.55
  -1  -1  16    7.48    1.84
  -1  -1  16    5.09    1.21
  -1   1  16    5.30    2.10
  -1   1  16    4.43    1.81
  -1  -1  16    6.79    2.15
  -1  -1  15  118.98    4.42
  -1   1  15  117.69    4.39
  -1  -1  15  113.13    4.98
  -1   1  15  124.49    5.07
  -1  -1  15  118.78    4.06
  -1   1  15  116.62    5.13
  -1  -1  15  125.37    5.30
  -1   1  14   15.04    1.57
  -1  -1  14   13.62    1.58
  -1   1  14   13.82    1.77
  -1  -1  14   13.50    1.83
  -1   1  14   12.25    2.02
  -1  -1  14   14.55    2.12
  -1  -1  14   16.20    1.26
  -1  -1  13   29.41    2.20
  -1   1  13   36.04    2.25
  -1  -1  13   29.02    2.51
  -1   1  13   30.35    2.48
  -1  -1  12   14.54    1.14
  -1  -1  12   12.66    1.41
  -1   1  12   13.80    1.99
  -1  -1  12   14.72    2.03
  -1  -1  12   10.61    1.46
  -1   1  12   13.25    1.07
  -1   1  12   13.36    1.48
  -1   1  11  272.14    8.09
  -1   1  11  251.66    8.54
  -1  -1  11  278.20    9.01
  -1   1  11  268.21    8.89
  -1  -1  11  270.81    8.01
  -1   1  11  265.71    7.97
  -1  -1  10  242.24    7.46
  -1  -1  10  220.54    6.92
  -1   1  10  231.31    6.98
   1   1 -10  239.91    7.18
  -1   1  10  235.16    7.75
  -1  -1  10  232.13    7.82
  -1  -1  10  239.55    6.93
  -1   1  10  224.52    6.89
  -1  -1   9   69.68    2.30
  -1   1   9   69.95    2.29
  -1  -1   9   78.24    2.77
  -1   1   9   74.77    2.77
   1  -1  -9   64.66    2.44
  -1   1   9   55.55    2.13
  -1  -1   9   64.61    2.26
  -1   1   9   68.17    2.33
   1   1  -9   69.80    2.58
  -1  -1   9   83.33    3.28
  -1   1   9   83.07    3.16
   1   1  -9   67.62    2.34
  -1   1   8   27.34    1.17
  -1  -1   8   30.53    1.20
   1  -1  -8   26.51    1.33
   1   1  -8   26.84    1.27
  -1  -1   8   25.74    1.13
  -1   1   8   23.74    1.03
  -1   1   8   32.13    1.58
  -1  -1   8   33.03    1.55
  -1   1   8   22.80    1.34
  -1  -1   8   21.09    1.62
  -1   1   7  337.38    9.79
  -1  -1   7  336.28    9.83
  -1   1   7  341.48    9.84
  -1  -1   7  334.59    9.83
   1  -1  -7  342.90    9.95
   1   1  -7  335.30    9.91
  -1  -1   7  345.55   10.45
  -1  -1   7  357.11   10.14
  -1  -1   7  345.37   10.10
  -1  -1   6  520.62   15.26
  -1  -1   6  544.85   15.52
   1  -1  -6  521.32   15.38
   1   1  -6  542.01   15.46
  -1  -1   6  531.60   15.48
  -1   1   6  511.77   15.61
  -1  -1   6  534.35   15.83
   1   1  -6  529.74   15.36
  -1  -1   6  527.33   15.26
  -1   1   6  562.90   15.28
   1  -1  -5  316.42    9.70
   1   1  -5  329.26    9.76
  -1   1   5  343.02    9.68
  -1   1   5  353.48    9.91
  -1  -1   5  338.80   10.01
  -1  -1   5  322.49    9.78
  -1  -1   5  323.76    9.58
  -1   1   4  976.04   28.39
  -1  -1   4  967.38   28.54
  -1   1   4 1020.60   28.54
   1   1  -4 1025.79   28.41
  -1  -1   4  984.88   28.36
  -1   1   3 1785.80   50.67
  -1  -1   3 1786.20   50.68
  -1  -1   3 1770.49   50.82
  -1   1   3 1792.35   50.83
  -1   1   2 1411.67   40.59
  -1   1   2 1452.34   40.60
   1  -1  -2 1415.53   40.47
  -1   1   1 1099.89   31.40
  -1  -1   1 1106.46   31.42
  -1   1   1 1095.45   31.42
  -1  -1   0  167.39    5.08
   1   1   0  167.25    5.09
   1  -1   0  169.12    5.10
   1   1   1    4.01    0.86
  -1   1  -1    3.84    0.90
   1  -1   1    3.44    1.09
   1   1   2  223.91    6.43
   1   1   2  215.60    6.41
  -1   1  -2  220.14    6.54
   1   1   2  214.65    6.63
   1   1   3 1172.97   33.02
   1   1   3 1182.50   33.21
  -1   1  -3 1129.41   33.15
  -1  -1  -3 1152.18   32.97
   1   1   3 1163.78   33.01
   1   1   4  134.65    4.16
   1   1   4  131.36    4.03
   1   1   4  140.07    4.58
   1   1   4  137.75    4.43
   1   1   4  134.59    4.18
   1   1   4  136.64    4.12
   1   1   4  136.90    4.15
   1  -1   4  144.98    4.17
   1   1   5  277.11    8.14
   1  -1   5  284.28    8.18
   1   1   5  271.76    8.14
  -1   1  -5  290.60    8.19
   1   1   5  264.87    8.04
   1   1   5  290.84    8.65
   1   1   5  271.46    8.15
   1   1   5  286.48    8.13
   1   1   5  276.53    8.40
   1   1   6  223.44    6.96
  -1   1  -6  234.36    6.74
   1   1   6  222.10    6.57
   1  -1   6  215.30    6.58
   1   1   6  242.82    7.24
   1   1   6  222.07    6.69
   1   1   6  225.10    6.66
   1  -1   6  223.46    6.72
   1   1   6  222.10    6.68
  -1   1  -7 1615.23   44.64
   1   1   7 1612.57   45.13
   1   1   7 1574.99   44.59
   1  -1   7 1554.07   44.62
   1  -1   7 1548.00   44.47
   1   1   7 1551.12   44.46
   1   1   7 1529.94   44.53
   1   1   7 1565.41   44.84
   1   1   8    0.32    1.42
   1   1   8    0.23    1.28
   1   1   8    0.20    0.74
   1  -1   8    0.52    0.77
   1   1   8    0.88    0.99
   1  -1   8   -0.24    1.08
   1   1   8    0.54    0.97
  -1   1  -8    1.44    1.09
   1   1   9   34.49    1.67
   1   1   9   31.57    1.42
   1  -1   9   27.79    1.42
   1   1   9   34.99    2.12
   1  -1   9   33.23    1.79
   1   1   9   34.03    1.73
  -1   1  -9   36.09    1.80
   1  -1  10  217.69    6.96
   1   1  10  221.96    6.94
   1  -1  10  219.88    6.69
   1   1  10  229.30    6.68
   1   1  10  212.03    7.45
   1   1  10  218.74    6.82
   1   1  11  207.04    6.32
   1   1  11  204.91    6.25
   1  -1  11  191.69    6.36
   1   1  11  194.11    6.36
   1  -1  11  198.66    6.10
   1   1  11  200.67    6.06
   1   1  11  185.34    6.60
   1   1  11  188.06    6.91
   1  -1  12   20.52    1.66
   1   1  12   16.98    1.55
   1   1  12   16.57    1.92
   1   1  13   30.71    1.88
   1  -1  13   38.70    1.72
   1   1  13   32.95    1.59
   1   1  13   27.87    1.93
   1  -1  13   34.41    1.99
   1   1  13   27.19    2.29
   1   1  13   35.03    2.10
   1   1  14   81.00    3.30
   1  -1  14   83.52    2.96
   1   1  14   76.08    2.83
   1  -1  14   79.33    3.23
   1   1  14   70.48    3.18
   1   1  14   75.22    3.12
   1  -1  14   72.72    3.17
   1   1  14   78.37    3.70
   1   1  14   75.78    3.12
   1   1  15  376.72   11.05
   1  -1  15  346.45   11.07
   1  -1  15  357.60   10.74
   1  -1  15  355.89   11.00
   1   1  15  344.43   11.02
   1  -1  15  324.89   10.91
   1   1  15  364.17   10.94
   1  -1  15  352.12   11.86
   1   1  15  363.74   10.91
   1  -1  16    9.72    1.87
   1   1  16   11.43    1.71
   1  -1  16    8.76    1.33
   1   1  16    7.75    1.67
   1  -1  16    6.49    1.70
   1  -1  16    8.69    2.05
   1   1  16   10.86    2.01
   1  -1  16    8.00    2.45
   1   1  17   83.19    3.51
   1  -1  17   81.46    3.66
   1  -1  17   85.71    3.26
   1  -1  17   75.67    3.46
   1   1  17   81.35    3.56
   1  -1  17   83.60    3.75
   1   1  17   89.53    3.77
   1  -1  17   76.38    4.41
   1   1  18   18.55    1.96
   1  -1  18   17.89    2.10
   1   1  18   20.64    2.23
   1  -1  18   18.22    2.25
   1  -1  18   17.10    1.91
   1   1  18   18.14    2.00
   1   1  19  264.95    8.43
   1  -1  19  265.88    8.56
   1   1  19  266.22    8.60
   1  -1  19  278.78    8.62
   1  -1  19  257.84    8.42
   1   1  19  249.10    8.44
   1  -1  20    0.80    1.52
   1   1  20    1.73    1.42
   1   1  21   11.17    1.42
   1  -1  21   11.06    1.52
   1   1  21    8.10    1.16
   1  -1  21   12.70    1.64
   1   1  21   12.47    1.70
   1   1  21   12.85    1.46
   1  -1  21   12.36    1.34
   1  -1  22    1.95    1.21
   1  -1  22    2.08    0.94
   1  -1  22    4.65    1.39
   1   1  22    2.23    1.19
   1  -1  22    2.92    1.05
   1  -1  23    2.02    0.67
   1   1  23    3.34    0.88
   1  -1  23    3.51    0.80
  -1  -2  24    0.85    0.86
  -1  -2  24    0.09    0.73
  -1   2  24   -0.04    0.80
  -1  -2  23    2.08    1.17
  -1  -2  23    1.44    1.01
  -1   2  23    1.54    1.11
  -1  -2  22   11.21    1.32
  -1  -2  22   11.87    1.56
  -1  -2  22   11.83    1.28
  -1  -2  22    9.76    1.35
  -1   2  22   12.63    1.47
  -1   2  21   19.23    1.80
  -1   2  21   20.06    1.65
  -1  -2  21   18.27    1.56
  -1  -2  20    5.50    1.66
  -1   2  20    4.40    1.65
  -1  -2  20    5.63    1.49
  -1   2  20    7.80    1.58
  -1   2  19   31.99    2.69
  -1   2  19   30.45    2.35
  -1   2  19   34.18    2.18
  -1   2  19   33.87    2.27
  -1  -2  19   34.23    2.17
  -1   2  19   33.39    2.28
  -1   2  18   24.20    1.96
  -1  -2  18   16.35    2.47
  -1   2  18   21.15    1.98
  -1  -2  18   18.71    1.86
  -1   2  18   22.37    2.05
  -1  -2  17    9.19    1.34
  -1   2  17    5.44    1.58
  -1  -2  17    6.66    1.56
  -1  -2  17    6.11    2.11
  -1   2  17    8.81    1.98
  -1   2  17    4.86    1.59
  -1  -2  17    6.46    1.50
  -1   2  17    4.68    1.66
  -1   2  16    5.88    1.64
  -1   2  16    7.41    1.85
  -1  -2  16    6.77    1.60
  -1  -2  16    7.29    1.33
  -1  -2  16    5.64    1.80
   1   2 -15   59.40    3.10
  -1  -2  15   70.17    2.69
  -1   2  15   68.02    3.71
  -1  -2  15   72.11    3.92
  -1  -2  15   57.97    3.41
  -1   2  15   69.96    3.54
  -1  -2  15   71.02    3.05
  -1   2  15   66.89    2.97
  -1  -2  14  205.33    6.28
  -1   2  14  193.35    6.32
  -1  -2  14  209.82    6.58
  -1   2  14  196.30    6.49
  -1   2  14  205.75    7.15
  -1  -2  14  207.04    7.45
  -1   2  14  194.73    7.23
  -1   2  13   16.51    1.69
  -1   2  13   11.69    1.97
  -1  -2  13   11.07    1.62
  -1  -2  13   14.72    2.08
   1   2 -13   10.65    1.68
  -1  -2  12   14.26    1.20
  -1   2  12   17.87    1.62
  -1  -2  12   13.71    1.59
  -1   2  12   14.37    1.17
  -1  -2  12   19.34    1.56
  -1   2  12   18.97    2.06
  -1  -2  12   21.95    2.16
  -1  -2  11   33.47    1.62
  -1  -2  11   34.86    2.59
  -1   2  11   35.70    2.54
   1   2 -11   41.83    2.06
  -1   2  11   35.32    1.62
  -1  -2  11   35.89    1.83
  -1   2  11   33.18    1.98
   1   2 -10  384.86   11.36
  -1   2  10  382.70   11.80
  -1  -2  10  372.96   11.97
  -1  -2  10  356.44   11.48
  -1   2  10  360.59   11.51
  -1   2  10  362.48   10.97
  -1   2  10  398.17   11.13
  -1  -2  10  389.71   11.06
   1   2  -9  157.17    4.99
   1   2  -9  155.13    4.79
  -1  -2   9  154.68    5.53
  -1   2   9  153.22    5.32
  -1   2   9  157.16    5.14
  -1  -2   9  142.07    5.01
  -1   2   9  165.32    4.74
  -1   2   9  149.75    4.59
  -1  -2   9  141.31    4.65
   1  -2  -8  123.18    3.77
   1   2  -8  129.14    4.01
   1   2  -8  122.12    3.82
  -1  -2   8  124.57    4.46
  -1  -2   8  119.09    3.99
  -1   2   8  125.21    4.12
  -1  -2   8  110.06    3.61
  -1  -2   8  114.43    3.69
   1   2  -7   11.87    1.23
  -1  -2   7   10.78    1.39
  -1  -2   7    8.33    0.94
  -1  -2   7    8.43    1.73
   1  -2  -7   11.77    0.96
  -1  -2   7    9.27    0.65
  -1  -2   7    9.97    0.85
   1   2  -7   10.86    0.99
  -1  -2   6  128.19    3.99
  -1   2   6  116.79    3.70
  -1  -2   6  110.10    3.76
   1   2  -6  120.99    3.74
  -1  -2   6  107.40    4.29
   1  -2  -6  126.60    3.73
  -1   2   6  117.68    3.97
  -1  -2   5   66.53    2.33
  -1   2   5   64.76    2.57
   1   2  -5   73.23    2.40
  -1  -2   5   61.84    2.83
  -1   2   5   69.05    2.34
  -1   2   4 1078.18   30.34
  -1  -2   4 1070.53   30.63
  -1   2   4 1086.21   30.55
   1   2  -4 1035.26   30.39
  -1  -2   4 1064.97   30.47
  -1   2   4 1068.08   30.26
  -1  -2   4 1056.71   30.39
  -1   2   4 1062.89   30.36
   1   2  -3    1.77    0.82
  -1   2   3    3.65    0.80
  -1   2   3    3.51    1.01
  -1  -2   3    2.62    1.18
  -1  -2   3    2.25    0.94
  -1  -2   3    2.92    0.97
  -1   2   2 2158.94   61.39
  -1   2   2 2205.56   61.54
  -1  -2   2 2102.95   61.39
   1   2  -2 2214.56   61.44
  -1   2   1  178.08    5.91
   1  -2  -1  188.43    5.79
  -1  -2   0 2634.45   75.18
  -1   2   0 2624.08   75.26
   1   2   0 2678.32   75.12
   1  -2   0 2639.00   75.19
   1   2   1  546.63   15.49
  -1  -2  -1  536.93   15.53
  -1   2  -1  541.55   15.66
   1   2   1  536.11   15.45
   1   2   1  537.87   15.66
   1   2   2  258.25    6.67
   1   2   2  278.29    6.62
   1   2   2  244.25    6.69
   1   2   2  272.25    6.71
   1   2   2  238.16    6.87
   1   2   2  260.99    6.59
  -1   2  -2  239.57    6.91
   1   2   3  698.70   20.61
   1   2   3  728.61   20.55
   1   2   3  740.70   20.57
  -1   2  -3  707.01   20.84
   1   2   3  705.07   20.60
   1   2   3  724.59   20.81
   1   2   3  727.90   20.93
   1   2   3  728.60   20.63
  -1   2  -3  719.12   20.69
   1   2   3  718.72   20.61
   1   2   4 1205.62   34.61
   1   2   4 1193.99   34.61
   1   2   4 1214.12   34.82
   1   2   4 1229.27   34.56
   1   2   4 1189.14   34.81
  -1   2  -4 1218.94   34.71
   1   2   4 1244.94   35.01
   1  -2   4 1221.59   34.63
   1   2   4 1176.93   34.60
   1   2   4 1256.18   34.59
   1   2   5  228.36    6.77
   1   2   5  219.28    6.73
   1   2   5  239.21    6.76
   1   2   5  238.55    6.70
   1   2   5  222.75    6.98
   1   2   5  227.34    6.96
   1   2   5  213.11    6.63
   1   2   5  230.57    7.22
   1   2   5  223.98    6.74
   1  -2   5  229.70    6.78
  -1   2  -5  246.08    6.91
   1   2   6   48.35    1.74
   1  -2   6   46.08    1.94
   1   2   6   49.16    1.87
  -1   2  -6   52.64    2.07
   1   2   6   46.74    1.70
   1   2   6   48.64    1.88
   1   2   6   49.86    2.23
   1   2   6   52.94    2.39
   1   2   6   51.15    1.99
   1   2   6   49.32    1.87
   1  -2   7  193.94    6.09
   1   2   7  197.76    6.02
  -1   2  -7  213.59    6.24
   1   2   7  188.26    5.88
   1   2   7  197.78    6.00
   1   2   7  194.91    6.31
   1   2   7  203.29    6.59
   1   2   7  202.60    6.04
   1   2   7  204.89    6.01
   1   2   8 2153.96   60.15
   1  -2   8 2062.92   60.20
  -1   2  -8 2107.54   60.31
   1  -2   8 2090.47   60.07
   1   2   8 2098.63   60.01
   1   2   8 2134.18   60.08
   1   2   8 2109.70   60.41
   1   2   8 2202.00   60.80
   1   2   8 2081.26   60.10
   1   2   8 2118.22   60.10
   1  -2   9   30.99    1.77
   1   2   9   32.37    1.66
  -1   2  -9   28.11    1.85
   1  -2   9   30.04    1.51
   1   2   9   34.49    1.45
   1   2   9   32.58    1.64
   1   2   9   34.45    2.07
   1   2   9   28.71    1.62
   1   2   9   31.77    1.74
  -1   2 -10  779.77   24.13
   1   2  10  846.83   23.79
   1  -2  10  848.17   23.87
   1   2  10  819.52   23.86
   1  -2  10  821.08   24.03
   1   2  10  859.76   24.00
   1   2  10  809.11   24.60
   1   2  10  824.01   23.90
   1   2  10  806.51   23.89
   1  -2  11   29.81    1.54
   1   2  11   30.28    1.42
   1   2  11   26.26    1.62
   1   2  11   26.73    2.11
   1  -2  11   28.75    1.77
   1   2  11   27.75    1.72
   1   2  11   26.60    1.77
   1   2  11   25.61    1.62
   1   2  12  129.11    4.34
   1   2  12  123.02    5.12
   1   2  12  129.93    4.38
   1   2  13   98.38    3.72
   1  -2  13  101.29    3.70
   1  -2  13   98.77    3.48
   1   2  13   98.34    3.54
   1   2  13   99.46    3.67
   1   2  13   94.03    3.56
   1   2  14  254.31    8.37
   1  -2  14  268.49    8.37
   1  -2  14  279.28    8.21
   1   2  14  263.23    8.20
   1   2  14  281.58    8.37
   1   2  14  267.70    8.27
   1  -2  15   44.10    2.40
   1   2  15   41.03    2.29
   1  -2  15   43.13    2.20
   1   2  15   46.47    2.55
   1  -2  15   41.52    2.42
   1   2  15   43.51    2.39
   1  -2  16   76.70    3.39
   1   2  16   82.85    3.41
   1   2  16   82.21    3.28
   1  -2  16   70.99    3.12
   1  -2  16   82.03    3.64
   1   2  16   81.95    3.49
   1  -2  16   75.35    4.48
   1  -2  17   25.27    1.99
   1   2  17   20.38    2.01
   1   2  17   20.29    1.90
   1  -2  17   22.35    2.23
   1  -2  17   21.67    1.73
   1   2  17   23.08    2.24
   1  -2  17   23.13    2.29
   1  -2  17   21.46    2.92
   1  -2  18   55.59    2.73
   1   2  18   57.05    2.86
   1  -2  18   57.38    2.98
   1   2  18   52.54    2.69
   1  -2  18   55.32    2.56
   1  -2  18   63.78    3.09
   1   2  18   61.16    3.04
   1  -2  18   48.71    3.67
   1  -2  19    8.66    1.85
   1  -2  19    2.82    2.28
   1   2  19    7.72    2.01
   1  -2  19    9.35    1.99
   1   2  19    7.16    1.76
   1  -2  19    7.89    1.59
   1   2  20    0.28    1.01
   1   2  20    1.59    1.64
   1  -2  20    3.66    1.47
   1  -2  20   -0.14    1.25
   1   2  21    0.59    0.92
   1  -2  21    2.66    1.42
   1  -2  21    0.96    1.32
   1  -2  21    1.16    1.10
   1   2  21    0.79    1.29
   1  -2  22   61.37    2.46
   1   2  22   60.96    2.46
   1  -2  22   55.78    2.25
   1  -2  23    2.20    0.65
   1  -2  23    4.11    0.89
   1   2  23    2.54    0.91
  -1  -3  24    1.30    0.80
  -1   3  24    1.39    0.77
  -1  -3  24    0.20    0.67
  -1  -3  23   16.22    1.37
  -1  -3  23   12.99    1.18
  -1   3  23   13.19    1.27
  -1  -3  22    0.26    0.97
  -1  -3  22   -0.43    1.32
  -1  -3  22   -0.32    1.13
  -1   3  22    0.22    1.17
  -1  -3  22   -0.32    1.15
  -1   3  21   10.69    1.37
  -1  -3  21   11.23    1.34
  -1   3  21    7.50    1.44
  -1  -3  21   10.06    1.47
  -1   3  20   -1.16    1.49
  -1  -3  20    0.65    1.53
  -1   3  20   -0.55    1.56
  -1   3  19   33.24    2.20
  -1   3  19   32.74    2.25
  -1  -3  19   30.36    2.14
  -1   3  19   30.51    2.67
  -1   3  19   34.49    2.14
  -1   3  18   38.56    2.27
  -1  -3  18   33.15    1.92
  -1   3  18   35.67    2.24
  -1   3  18   36.80    2.37
  -1  -3  18   36.44    2.21
  -1  -3  18   34.30    3.01
  -1  -3  17   -0.72    1.18
  -1   3  17    0.29    1.47
  -1   3  17    0.68    1.51
  -1   3  17    2.40    1.52
  -1  -3  17    1.86    1.41
  -1   3  17   -0.16    1.68
  -1  -3  17    3.89    2.08
  -1  -3  16   34.88    2.00
  -1  -3  16   39.20    2.29
  -1   3  16   40.65    2.89
  -1   3  16   41.90    2.32
  -1   3  16   40.41    2.39
  -1   3  16   37.86    2.36
   1   3 -16   35.91    2.54
  -1   3  15   17.90    1.75
  -1   3  15   15.72    1.64
   1   3 -15   14.29    1.88
  -1   3  15   20.23    2.06
  -1   3  15   15.44    1.38
  -1  -3  15   16.33    1.45
  -1  -3  15   17.47    1.69
  -1  -3  15   20.63    2.56
  -1  -3  14   11.16    1.51
  -1   3  14   14.87    1.54
  -1   3  14   12.55    1.47
  -1  -3  14   12.40    1.31
   1   3 -14   12.60    1.74
  -1  -3  14   16.42    2.35
  -1   3  14   13.77    1.78
  -1   3  14   12.11    1.20
  -1   3  13   29.35    2.45
  -1  -3  13   32.48    2.62
  -1   3  13   26.22    1.55
  -1   3  13   31.92    2.13
  -1  -3  12   85.23    3.09
  -1   3  12   87.45    3.62
   1   3 -12   85.99    3.64
  -1   3  12   86.27    3.89
  -1  -3  12   91.16    4.10
  -1  -3  12   90.79    3.31
  -1  -3  12   81.78    3.46
  -1   3  11  582.34   17.99
  -1  -3  11  616.90   18.45
  -1   3  11  616.75   18.25
   1   3 -11  614.54   17.78
  -1  -3  11  616.90   17.46
  -1   3  11  559.78   17.33
  -1   3  11  612.08   17.51
  -1  -3  11  618.43   17.61
  -1  -3  10    2.98    1.72
  -1   3  10    4.40    1.67
  -1   3  10    3.33    1.01
  -1  -3  10    3.34    1.12
   1   3 -10    0.71    1.32
  -1   3  10    3.21    0.77
  -1  -3  10    2.80    1.05
  -1  -3  10    1.24    0.93
  -1   3  10    2.31    0.63
  -1  -3   9   13.28    1.30
   1   3  -9   11.71    1.52
  -1  -3   9   13.68    1.94
  -1   3   9   15.61    1.73
  -1   3   9    9.91    0.78
  -1  -3   9    8.61    1.07
   1  -3  -8  443.65   12.51
   1   3  -8  448.75   12.79
  -1  -3   8  431.39   13.21
  -1   3   8  428.98   12.90
  -1  -3   8  412.96   12.72
  -1   3   8  420.20   12.51
  -1   3   8  413.90   12.77
  -1  -3   8  432.54   12.50
  -1  -3   8  418.46   13.15
  -1   3   7  613.54   17.96
  -1  -3   7  625.36   18.51
  -1  -3   7  637.54   18.60
  -1  -3   7  619.15   18.11
   1   3  -7  633.28   18.18
   1   3  -6  197.56    5.81
  -1  -3   6  184.70    5.91
  -1  -3   6  177.29    6.22
  -1   3   6  186.18    5.41
  -1  -3   6  174.67    5.62
  -1   3   6  187.59    5.58
  -1   3   5  145.69    4.05
  -1   3   5  135.73    4.18
  -1   3   5  132.06    3.99
   1   3  -5  142.74    4.30
   1   3  -5  145.39    4.38
  -1  -3   5  147.28    4.48
  -1  -3   5  124.18    4.13
  -1   3   5  126.45    4.38
  -1  -3   5  116.91    4.62
  -1   3   4  230.94    6.87
  -1   3   4  240.88    6.76
   1   3  -4  243.02    6.98
  -1  -3   4  214.79    6.77
  -1  -3   4  251.71    7.10
   1   3  -4  246.25    7.03
  -1  -3   4  220.17    6.93
  -1   3   4  236.53    7.11
  -1  -3   4  223.24    7.25
  -1   3   3  105.30    2.82
  -1   3   3   96.96    3.03
  -1  -3   3   77.08    2.73
  -1  -3   3   80.52    3.24
  -1  -3   3  116.43    3.21
   1   3  -3  108.39    3.13
   1   3  -3  103.96    3.08
  -1  -3   3   87.43    2.99
  -1   3   3   90.73    2.94
   1   3  -2 2476.42   71.20
  -1  -3   2 2487.18   71.23
   1  -3  -2 2576.68   71.19
  -1   3   2 2542.94   71.17
   1   3  -2 2474.33   71.21
  -1  -3   2 2428.18   71.33
  -1   3   2 2541.80   71.24
  -1  -3   2 2492.58   71.12
  -1  -3   1 5486.66  157.09
   1  -3  -1 5693.85  157.08
  -1   3   1 5659.67  157.29
   1  -3  -1 5401.71  157.01
  -1   3   1 5850.59  157.10
   1   3  -1 5403.23  157.06
  -1   3   1 5553.95  157.04
  -1  -3   1 5458.54  156.98
  -1   3   0   79.90    3.08
  -1   3   0   89.99    3.19
  -1   3   0   88.18    2.92
   1   3   1  898.61   26.15
   1   3   1  931.84   26.17
  -1   3  -1  919.61   26.16
  -1   3  -1  884.73   26.38
  -1   3  -1  933.73   26.41
   1   3   1  926.80   26.07
   1   3   1  899.36   26.17
  -1   3  -1  926.92   26.25
   1   3   2  553.10   16.29
   1   3   2  574.23   16.33
   1  -3   2  621.36   16.46
   1   3   2  596.67   16.32
  -1  -3  -2  525.87   16.29
   1   3   2  571.19   16.23
  -1   3  -2  530.62   16.52
  -1   3  -2  515.90   16.55
  -1   3  -2  621.26   16.44
   1   3   3  970.63   28.87
   1   3   3 1017.23   28.62
   1   3   3 1009.97   28.66
   1  -3   3  988.71   28.81
   1   3   3  990.30   28.67
  -1   3  -3 1021.39   28.80
   1   3   3 1014.05   28.61
  -1   3  -3 1020.71   28.89
  -1   3  -3  968.13   28.98
   1   3   3  996.29   28.91
   1   3   3 1012.04   28.69
   1   3   4  591.00   17.24
   1   3   4  588.69   17.45
   1   3   4  606.04   17.20
  -1   3  -4  625.97   17.47
  -1   3  -4  573.82   17.61
   1   3   4  599.22   17.19
  -1   3  -4  620.06   17.42
   1   3   4  580.11   17.22
   1  -3   4  608.97   17.43
   1   3   4  600.71   17.25
   1   3   4  611.59   17.26
   1   3   4  591.22   17.58
   1   3   5  303.79    8.81
   1   3   5  288.04    9.00
   1   3   5  295.85    8.81
   1  -3   5  309.15    9.02
   1   3   5  306.16    8.82
   1   3   5  298.38    8.75
  -1   3  -5  312.30    9.02
   1   3   5  303.25    8.73
  -1   3  -5  315.64    9.03
   1   3   5  289.62    8.77
   1  -3   5  286.13    8.81
   1   3   5  302.92    9.24
   1   3   6  251.38    7.38
   1   3   6  261.50    7.61
   1   3   6  236.54    7.33
   1   3   6  239.61    7.29
   1  -3   6  237.83    7.39
   1   3   6  256.65    7.30
   1   3   6  251.16    7.36
  -1   3  -6  235.90    7.57
   1   3   6  275.09    7.93
   1   3   6  248.44    7.33
   1   3   6  244.69    7.37
   1   3   7  611.37   17.65
   1   3   7  615.87   17.62
   1   3   7  605.86   17.67
   1   3   7  611.09   17.62
   1   3   7  617.71   17.90
   1   3   7  646.66   17.94
  -1   3  -7  576.81   17.89
   1   3   7  646.81   18.30
   1   3   7  630.31   17.67
   1   3   7  593.65   17.65
   1  -3   7  587.35   17.69
   1   3   8    0.39    1.22
   1   3   8   -0.15    1.06
   1   3   8    0.34    0.70
   1   3   8   -0.10    0.96
   1  -3   8   -0.24    1.08
  -1   3  -8   -0.37    1.26
   1   3   8    0.59    1.00
   1   3   8    0.51    1.37
   1   3   8    0.54    0.86
   1   3   8    0.08    1.34
   1   3   8    0.74    1.05
   1   3   9  181.48    6.10
   1   3   9  184.92    5.82
   1  -3   9  188.02    5.91
   1   3   9  181.59    6.04
   1   3   9  189.12    5.82
   1   3   9  191.45    5.84
  -1   3  -9  190.68    6.13
   1   3   9  183.38    5.76
   1  -3  10   33.38    1.84
   1   3  10   32.08    1.75
   1   3  10   33.13    1.71
   1  -3  10   32.30    1.72
  -1   3 -10   39.13    2.10
   1   3  10   33.72    1.85
   1   3  10   31.06    2.25
   1   3  10   34.36    1.66
   1   3  10   35.85    1.77
   1   3  11  736.89   21.37
   1  -3  11  754.42   21.43
   1   3  11  731.98   21.25
   1  -3  11  730.21   21.31
  -1   3 -11  732.97   21.64
   1   3  11  729.60   21.30
   1   3  11  723.75   21.30
   1   3  11  701.51   22.12
   1   3  11  731.91   21.30
   1   3  12    7.33    1.70
   1  -3  12    7.54    1.18
   1   3  12    8.32    1.08
   1   3  13    1.24    1.23
   1   3  13    0.83    1.19
   1  -3  13    1.64    1.23
   1  -3  13    2.59    1.14
   1   3  13    2.15    1.20
   1   3  13    0.84    1.60
   1   3  13    1.28    1.37
   1  -3  14    1.28    1.27
   1   3  14    1.62    1.27
   1  -3  14    1.61    1.21
   1   3  14    0.16    1.50
   1   3  14   -0.03    1.35
   1  -3  14    0.71    1.41
   1  -3  15  149.41    5.70
   1   3  15  176.60    5.77
   1   3  15  186.12    5.86
   1  -3  15  160.96    5.62
   1   3  15  181.07    5.79
   1   3  15  164.68    5.57
   1  -3  15  169.70    5.74
   1   3  16   89.16    3.52
   1  -3  16   84.08    3.38
   1  -3  16   91.16    3.82
   1   3  16   89.86    3.62
   1  -3  17   53.14    2.50
   1   3  17   50.65    2.74
   1  -3  17   53.42    2.88
   1  -3  17   42.69    3.63
   1  -3  17   47.77    2.54
   1   3  17   50.50    2.66
   1   3  18    8.54    1.28
   1   3  18    9.91    1.80
   1  -3  18    5.24    1.52
   1  -3  18    6.41    1.42
   1  -3  18    8.97    1.91
   1   3  18    8.83    1.91
   1  -3  18    8.37    1.88
   1  -3  18    5.32    2.38
   1   3  19  100.78    3.94
   1  -3  19   93.28    3.67
   1  -3  19   97.77    3.66
   1  -3  19   94.50    3.94
   1   3  19  104.99    4.02
   1  -3  19  108.45    4.01
   1  -3  19   88.75    4.61
   1  -3  20    0.19    1.14
   1  -3  20    1.17    1.41
   1  -3  20    1.14    1.45
   1  -3  20   -0.48    1.96
   1   3  21   51.49    2.40
   1  -3  21   48.37    2.12
   1  -3  21   51.57    2.39
   1   3  22    2.28    1.14
   1  -3  22    2.01    1.20
   1  -3  22    1.90    1.08
   1   3  23   14.43    1.09
   1  -3  23   12.55    1.00
  -1  -4  23    1.34    0.85
  -1  -4  23    0.51    1.02
  -1   4  23    0.56    0.97
  -1  -4  23    1.57    0.86
  -1   4  22    5.58    1.20
  -1  -4  22    3.36    1.12
   1   4 -22    6.09    1.60
  -1  -4  22    4.51    1.16
  -1  -4  22    5.39    1.30
  -1  -4  21    8.08    1.22
  -1   4  21    9.52    1.39
  -1  -4  21    7.14    1.35
  -1   4  20    0.93    1.51
  -1  -4  20    1.16    1.17
  -1   4  20    1.84    1.29
  -1   4  19   -0.93    1.38
  -1   4  19    0.68    1.46
  -1   4  19    0.43    1.56
  -1  -4  19    0.78    1.37
  -1   4  19    1.40    1.42
   1   4 -18   29.44    2.43
  -1   4  18   28.07    2.04
  -1   4  18   29.25    2.15
  -1  -4  18   34.04    2.16
  -1   4  18   35.03    2.18
  -1  -4  18   33.75    1.83
  -1  -4  17    2.62    1.17
   1   4 -17    1.98    1.68
  -1   4  17    2.64    1.50
  -1   4  17    2.04    1.72
  -1  -4  17    3.73    2.24
  -1   4  17    2.79    1.51
  -1  -4  17    3.48    1.46
  -1   4  17    3.04    1.47
  -1   4  16   62.84    3.48
  -1   4  16   53.88    2.68
  -1   4  16   57.82    2.83
  -1   4  16   63.66    2.93
   1   4 -16   56.68    3.15
  -1  -4  16   55.15    2.50
  -1  -4  16   62.36    3.86
  -1   4  15    2.96    1.39
  -1   4  15    2.55    1.36
   1   4 -15    5.79    1.66
  -1  -4  15    3.74    1.34
  -1   4  15    2.21    1.41
  -1  -4  15    2.74    2.21
  -1   4  15    3.88    1.63
  -1  -4  15    3.36    1.18
  -1   4  15    2.38    1.02
  -1  -4  14  682.53   19.99
  -1   4  14  652.44   19.49
  -1   4  14  654.59   18.78
   1   4 -14  585.69   19.00
  -1   4  14  639.60   18.63
  -1  -4  14  617.38   18.53
  -1  -4  14  635.17   18.66
  -1   4  14  624.12   18.62
  -1  -4  13   38.19    2.84
   1   4 -13   25.36    2.11
  -1   4  13   36.95    2.27
  -1  -4  13   27.43    1.64
  -1  -4  13   31.85    1.88
  -1   4  13   30.66    1.65
  -1   4  12    1.59    0.69
  -1  -4  12    2.22    1.71
  -1   4  12    2.50    1.15
  -1  -4  12    2.51    1.41
   1   4 -12    2.34    1.47
  -1  -4  12    2.85    1.18
   1   4 -12    1.78    1.32
  -1   4  12    1.48    1.21
  -1   4  11  169.79    5.30
  -1   4  11  156.13    5.11
  -1  -4  11  175.80    6.27
  -1  -4  11  152.68    5.66
   1   4 -11  174.15    5.65
  -1   4  11  168.81    5.81
  -1   4  11  176.59    5.35
   1   4 -11  163.09    5.79
  -1  -4  11  158.27    5.27
  -1  -4  11  173.16    5.39
  -1   4  10    4.67    1.13
  -1   4  10    3.76    0.69
  -1  -4  10    6.79    1.15
   1   4 -10    3.83    1.44
   1   4 -10    3.59    1.42
  -1   4  10    4.37    0.82
  -1  -4  10    5.50    1.69
  -1   4  10    5.79    1.11
  -1  -4  10    2.12    1.05
  -1  -4   9   82.53    3.60
   1   4  -9   68.13    3.07
  -1   4   9   80.27    3.02
  -1   4   9   81.15    3.08
  -1   4   9   75.74    2.74
  -1   4   9   75.83    2.70
  -1  -4   9   71.66    2.73
  -1   4   8  723.22   20.64
   1   4  -8  719.16   20.94
  -1  -4   8  717.03   20.63
  -1   4   8  691.68   20.48
  -1   4   8  741.15   20.94
  -1  -4   8  760.06   21.41
  -1   4   8  710.82   20.61
  -1   4   7   19.24    1.17
  -1  -4   7   19.68    2.03
   1   4  -7   18.19    1.59
  -1  -4   7   17.31    1.14
  -1   4   7   19.31    0.86
  -1   4   7   17.15    1.34
  -1  -4   7   18.05    1.83
  -1   4   7   19.68    1.20
   1  -4  -6  154.34    4.67
  -1   4   6  151.85    4.58
  -1  -4   6  155.36    5.44
  -1   4   6  150.52    4.66
   1   4  -6  145.89    4.93
  -1   4   6  147.26    4.46
  -1   4   5   39.11    1.37
  -1  -4   5   30.84    2.24
  -1   4   5   30.99    1.53
  -1   4   5   33.55    1.66
  -1   4   5   42.02    1.49
   1  -4  -5   40.68    1.70
   1   4  -5   39.22    1.88
  -1  -4   4 1616.17   46.79
  -1   4   4 1612.40   46.81
  -1  -4   4 1650.23   46.98
  -1   4   4 1620.42   46.56
   1  -4  -4 1695.00   46.58
   1   4  -4 1627.37   46.72
  -1   4   4 1620.12   46.45
  -1   4   4 1631.02   46.60
  -1  -4   3  300.75    9.41
  -1  -4   3  307.66    9.21
   1  -4  -3  325.55    9.28
  -1   4   3  322.48    9.25
  -1   4   3  309.32    9.09
   1   4  -3  310.69    9.35
  -1  -4   3  326.66    9.59
  -1   4   2 1233.15   35.29
  -1   4   2 1231.60   35.58
  -1   4   2 1243.09   35.34
  -1  -4   2 1212.31   35.51
   1   4  -2 1251.96   35.39
  -1  -4   2 1274.90   35.43
  -1  -4   2 1215.62   35.22
  -1   4   1  741.42   22.00
  -1   4   1  729.05   22.26
  -1  -4   1  737.99   21.90
   1   4  -1  765.23   22.07
  -1  -4   1  801.14   22.11
  -1   4   0  275.12    8.08
  -1   4   0  264.42    7.76
  -1   4   0  267.52    7.83
   1  -4   0  253.80    7.80
  -1   4   0  254.47    7.95
  -1  -4   0  277.50    7.65
  -1  -4   0  243.59    7.79
   1   4   0  262.31    7.73
   1   4   0  250.00    7.80
  -1   4  -1  110.74    3.58
  -1   4  -1  101.40    3.86
  -1   4  -1   96.58    3.81
   1   4   1   94.33    3.35
   1   4   1  117.45    3.60
   1   4   2  645.09   18.37
   1   4   2  631.40   18.46
   1   4   2  645.69   18.46
   1   4   2  633.24   18.48
   1  -4   2  640.91   18.65
  -1   4  -2  673.22   18.49
   1   4   2  609.25   18.53
  -1   4  -2  642.75   18.61
  -1   4  -2  649.05   18.83
  -1   4  -2  665.47   18.84
   1   4   3  485.69   13.73
   1   4   3  463.34   13.72
   1   4   3  476.15   13.79
  -1  -4  -3  477.82   13.70
  -1   4  -3  486.25   13.80
   1   4   3  470.00   13.97
   1   4   3  463.58   13.80
   1  -4   3  484.26   14.03
  -1   4  -3  483.27   13.99
  -1   4  -3  491.40   14.18
  -1   4  -3  476.38   14.22
   1   4   3  475.88   13.81
   1   4   4  666.15   18.49
   1   4   4  638.58   18.46
   1   4   4  634.91   18.50
   1   4   4  642.08   18.53
   1   4   4  645.88   18.81
   1   4   4  654.19   18.53
   1  -4   4  655.72   18.79
  -1   4  -4  648.55   18.74
   1   4   4  631.30   18.45
  -1   4  -4  600.70   18.97
  -1   4  -4  649.51   18.88
  -1   4  -4  640.50   18.48
   1  -4   5    0.32    1.22
   1   4   5    0.66    0.77
   1   4   5   -0.02    0.55
  -1   4  -5    0.22    1.14
   1   4   5    0.35    0.69
   1   4   5   -0.04    0.58
   1   4   5    0.69    0.77
   1   4   5    0.44    1.10
   1   4   5    0.21    0.95
  -1   4  -5    0.35    1.47
  -1   4  -5    1.97    1.31
   1   4   6  582.14   16.57
   1   4   6  577.04   16.51
   1   4   6  609.18   17.12
   1   4   6  570.06   16.56
   1   4   6  570.22   16.53
   1   4   6  600.71   16.60
   1   4   6  581.13   16.56
   1  -4   6  549.17   16.57
   1   4   6  558.96   16.67
   1   4   6  566.02   16.52
   1   4   6  565.29   16.59
   1  -4   6  566.34   16.89
  -1   4  -6  598.47   16.92
  -1   4  -6  537.60   16.82
  -1   4  -7    7.04    1.41
   1   4   7    8.43    0.82
   1  -4   7    7.05    1.12
   1  -4   7    6.78    1.43
   1   4   7    9.96    1.15
   1   4   7    9.89    0.97
   1   4   7    9.68    1.48
   1   4   7    8.16    1.24
   1   4   7    9.27    1.11
   1   4   7    9.73    0.78
   1   4   8 1492.11   42.73
   1   4   8 1515.02   42.77
  -1   4  -8 1467.05   43.09
   1  -4   8 1491.19   42.79
   1   4   8 1470.33   42.69
   1   4   8 1525.96   42.75
   1   4   8 1498.66   42.74
   1  -4   9    1.44    1.06
  -1   4  -9   -0.03    1.30
   1   4   9    0.43    1.09
   1   4   9    2.15    1.39
   1   4   9    0.85    0.88
   1   4   9    2.50    1.06
   1   4   9    1.24    1.22
   1   4   9    1.29    0.72
   1  -4  10    1.04    1.09
  -1   4 -10    1.12    1.33
   1   4  10    0.16    0.86
   1   4  10    0.64    1.08
   1   4  10   -0.11    1.39
   1   4  10   -0.04    1.12
   1   4  10    0.18    1.23
   1  -4  11    6.88    1.28
   1   4  11    8.75    1.74
  -1   4 -11    6.49    1.50
   1   4  11    9.97    1.28
   1   4  11    9.39    1.37
   1   4  11    8.75    1.08
   1   4  12   57.77    3.26
   1   4  12   58.56    2.48
  -1   4 -12   60.67    2.87
   1   4  12   57.37    2.53
   1   4  12   60.25    2.68
   1  -4  12   55.22    2.46
   1  -4  13   65.80    2.75
   1  -4  13   65.30    2.75
   1   4  13   67.83    3.70
   1   4  13   63.88    2.79
   1   4  13   71.22    2.97
   1   4  13   66.59    2.76
   1   4  14  325.55    9.56
   1   4  14  304.46    9.45
  -1   4 -14  312.94   10.26
   1  -4  14  304.93    9.46
   1   4  14  299.96    9.42
   1  -4  14  290.76    9.44
   1   4  15    7.43    1.97
   1   4  15    7.56    1.54
  -1   4 -15    8.33    1.98
   1  -4  15    7.06    1.45
   1   4  15    6.80    1.65
   1   4  15    8.40    1.22
   1   4  16    1.83    1.92
   1   4  16   -0.03    1.06
   1   4  16    1.48    1.60
  -1   4 -16    2.78    1.88
   1  -4  16    0.82    1.36
   1   4  16    0.32    1.46
   1  -4  17    7.54    1.44
   1   4  17    8.86    1.75
   1  -4  17    7.12    1.90
   1   4  17    7.55    1.22
   1   4  17    7.75    1.62
   1  -4  18  150.78    5.41
   1  -4  18  158.99    5.19
   1   4  18  147.55    5.31
   1  -4  18  157.06    5.38
   1   4  19    0.58    1.54
   1  -4  19    0.61    2.06
   1  -4  20   17.10    1.63
   1   4  20   15.20    1.63
   1  -4  20   14.58    2.23
   1  -4  20   17.66    1.73
   1  -4  21    8.57    1.37
   1   4  21    9.55    1.41
   1  -4  21    7.07    1.84
   1  -4  21   10.60    1.44
   1  -4  22   14.21    1.25
   1   4  22   15.57    1.37
   1  -4  22   17.95    1.36
   1  -4  23    0.99    0.56
   1   4  23    2.87    0.88
   1  -4  23    2.70    0.78
  -1   5  23    7.46    0.97
  -1  -5  23    7.30    0.86
  -1  -5  23    8.24    1.04
  -1  -5  23    7.66    0.91
  -1  -5  22    4.41    1.19
  -1  -5  22    4.23    1.07
  -1   5  22    2.97    1.05
  -1  -5  22    4.01    1.03
   1   5 -22    3.83    1.48
  -1  -5  21    7.74    1.26
  -1   5  21    8.31    1.26
   1   5 -21   10.51    1.79
  -1   5  20    1.85    1.52
  -1   5  20    1.91    1.26
  -1  -5  20    1.11    1.15
  -1   5  19   11.52    1.90
  -1   5  19   14.46    1.58
  -1   5  18   12.67    1.57
  -1   5  18   10.65    1.55
  -1  -5  18    9.97    1.58
  -1  -5  18    9.16    1.23
   1   5 -18    8.48    1.85
  -1   5  18   12.62    1.70
  -1   5  18   11.13    1.91
  -1   5  17   16.58    1.72
  -1  -5  17   17.54    1.48
  -1  -5  17   17.64    2.59
   1   5 -17   14.82    2.04
  -1  -5  17   17.23    1.75
  -1   5  17   17.06    1.74
  -1   5  17   18.16    1.88
  -1   5  16    3.15    1.60
  -1   5  16    1.91    1.44
  -1  -5  16    3.19    1.21
  -1  -5  16    4.13    2.20
  -1   5  16    3.46    1.67
   1   5 -16    3.27    1.68
  -1   5  16    1.88    1.39
  -1  -5  16    6.62    1.47
  -1   5  16    1.61    1.06
  -1   5  15    5.04    1.57
  -1   5  15    6.93    1.42
  -1  -5  15    4.13    1.19
  -1   5  15    4.62    1.60
   1   5 -15    6.75    1.72
  -1   5  15    4.31    1.33
  -1   5  15    5.28    1.11
  -1   5  14    7.44    1.13
  -1   5  14    8.13    1.37
  -1  -5  14    9.11    1.71
  -1   5  14    8.20    1.41
  -1   5  14    8.38    1.69
  -1  -5  14    7.13    2.24
  -1  -5  14   10.42    1.29
   1   5 -14    8.50    1.74
  -1   5  14   10.17    1.57
  -1  -5  13   35.86    2.86
  -1  -5  13   28.72    1.68
  -1   5  13   31.75    1.84
  -1  -5  13   26.92    2.21
  -1   5  13   34.26    2.27
   1   5 -13   30.25    2.19
  -1   5  13   26.94    1.42
  -1   5  13   31.21    1.67
  -1  -5  12    3.26    1.10
   1   5 -12    6.02    1.50
  -1   5  12    4.99    0.92
  -1  -5  12    2.70    1.80
  -1   5  12    1.82    1.20
  -1  -5  11  633.74   19.62
  -1   5  11  674.16   18.74
  -1  -5  11  617.76   19.21
  -1  -5  11  640.44   18.71
  -1   5  11  614.91   18.59
   1   5 -11  666.95   19.07
   1   5 -11  634.86   19.23
  -1   5  11  641.72   19.30
  -1   5  10   82.82    3.38
  -1   5  10   84.26    2.94
  -1   5  10   86.38    3.01
   1   5 -10   86.58    3.39
  -1  -5  10   73.48    3.40
  -1  -5  10   84.76    3.80
   1   5 -10   76.20    3.44
  -1   5  10   83.87    2.98
  -1   5   9    3.92    0.98
  -1  -5   9    4.46    1.63
  -1   5   9    3.93    1.07
  -1   5   9    6.82    1.09
  -1   5   9    3.55    1.11
   1   5  -9    4.49    1.40
   1   5  -9    4.88    1.44
  -1   5   8  104.95    3.62
   1   5  -8   98.16    3.69
   1   5  -8   94.88    3.75
  -1   5   8   99.40    3.33
  -1   5   8   95.31    3.08
  -1  -5   8  100.42    4.06
  -1   5   8   97.46    3.26
  -1   5   7  250.55    7.92
  -1  -5   7  270.59    8.37
   1   5  -7  262.23    8.03
   1   5  -7  251.54    8.06
  -1   5   7  247.11    7.51
  -1   5   7  260.12    7.61
  -1   5   7  263.49    7.72
   1   5  -6   19.91    1.63
  -1  -5   6   15.66    1.77
  -1  -5   6   15.15    2.09
  -1   5   6   16.49    1.30
  -1   5   6   20.18    1.15
  -1   5   6   14.36    1.36
  -1   5   6   16.11    1.18
  -1   5   6   14.63    0.81
  -1   5   5    2.31    1.07
  -1   5   5    4.99    0.66
   1   5  -5    3.28    1.28
  -1   5   5    2.68    0.89
  -1   5   5    5.26    0.84
   1  -5  -5    5.86    1.18
  -1   5   5    6.94    1.09
  -1  -5   5    2.80    1.81
  -1  -5   4   54.47    2.83
   1  -5  -4   62.07    2.36
  -1   5   4   58.77    2.01
  -1   5   4   57.10    2.27
   1   5  -4   55.81    2.46
  -1  -5   4   55.53    2.64
  -1   5   3    2.64    1.29
  -1  -5   3    2.14    1.21
   1  -5  -3    4.00    1.18
   1   5  -3    2.88    1.21
  -1  -5   3    3.69    1.50
  -1   5   3    3.55    1.04
  -1   5   3    4.03    0.66
  -1   5   3    3.35    0.80
  -1  -5   2  293.69    8.37
  -1   5   2  277.41    8.23
  -1   5   2  292.00    8.29
   1   5  -2  246.84    8.25
  -1  -5   2  293.48    8.58
   1   5  -2  255.02    8.31
  -1   5   2  287.08    8.60
  -1   5   1 2076.76   59.75
   1  -5  -1 2099.99   59.78
   1   5  -1 2090.20   59.83
  -1   5   1 2119.87   59.78
   1   5  -1 2204.07   59.77
  -1  -5   1 2037.92   59.61
  -1   5   1 2090.23   60.09
  -1  -5   1 2108.35   59.95
  -1  -5   0    0.87    1.21
  -1  -5   0    0.27    0.83
  -1   5   0   -0.17    1.07
   1  -5   0    1.96    1.07
   1   5   0   -0.19    0.93
  -1   5   0    1.34    1.18
  -1   5   0    1.53    1.01
   1   5   0    0.86    0.90
  -1   5   0    0.69    1.32
   1   5   0    3.30    1.16
   1   5   1 1099.64   31.07
  -1   5  -1 1078.41   31.33
   1   5   1 1043.62   30.90
  -1   5  -1 1070.36   31.05
  -1   5  -1 1151.25   31.15
   1  -5   1 1150.09   31.22
  -1   5  -1 1064.98   31.45
   1   5   1 1064.28   30.97
  -1   5  -2  437.35   12.74
  -1   5  -2  418.05   12.47
   1   5   2  417.34   12.30
   1  -5   2  419.08   12.54
   1   5   2  408.20   12.28
  -1   5  -2  449.16   12.81
   1   5   2  414.49   12.14
  -1   5  -2  438.63   12.35
  -1   5  -3   64.53    2.55
   1   5   3   60.57    2.32
  -1   5  -3   61.13    2.36
   1   5   3   62.73    2.33
   1  -5   3   63.95    2.66
  -1   5  -3   61.91    2.83
  -1   5  -3   67.02    2.93
   1   5   3   64.25    2.12
   1   5   3   64.70    2.46
  -1   5  -4    3.92    1.23
  -1   5  -4    2.08    1.44
   1   5   4    3.42    0.62
   1  -5   4    5.06    1.35
   1   5   4    2.87    0.84
   1   5   4    2.30    0.92
  -1   5  -4    2.52    1.06
  -1   5  -4    1.16    1.47
   1   5   4    4.55    1.06
   1   5   4    3.20    0.61
   1   5   4    3.43    0.69
   1   5   4    5.30    1.36
   1   5   5  248.10    7.18
   1   5   5  236.38    7.14
   1   5   5  237.59    7.29
   1   5   5  245.38    7.19
   1   5   5  242.43    7.56
   1   5   5  248.74    7.24
   1  -5   5  241.43    7.62
   1   5   5  242.68    7.13
   1   5   5  236.38    7.20
  -1   5  -5  222.78    7.71
  -1   5  -5  225.07    7.84
  -1   5  -5  232.86    7.51
   1  -5   6    5.11    1.52
   1   5   6    8.76    0.90
   1   5   6   10.32    1.49
   1   5   6    8.25    0.78
   1   5   6   11.34    1.01
   1   5   6    7.43    1.16
   1   5   6   11.37    1.26
   1   5   6   10.90    0.79
  -1   5  -6    5.42    1.36
   1   5   6    7.59    0.98
  -1   5  -6   13.21    1.68
   1   5   6   14.20    1.42
   1   5   7  221.93    7.44
  -1   5  -7  219.74    7.24
   1   5   7  223.08    6.78
   1   5   7  229.54    6.87
   1   5   7  232.75    6.90
   1   5   7  216.33    6.81
   1   5   7  231.96    7.00
   1   5   7  231.42    6.85
   1   5   7  227.41    6.91
   1  -5   7  223.71    7.33
   1   5   8   73.20    2.55
   1  -5   8   73.83    2.63
   1   5   8   69.23    2.54
  -1   5  -8   64.60    2.95
   1   5   8   72.76    2.46
  -1   5  -8   74.39    3.28
   1   5   8   65.07    2.47
   1   5   8   74.34    2.85
   1  -5   8   62.55    3.00
   1   5   8   65.68    2.64
   1   5   9   51.81    2.06
   1  -5   9   50.09    2.14
   1   5   9   51.63    2.76
   1   5   9   50.62    2.04
   1   5   9   46.89    2.19
  -1   5  -9   46.89    2.49
   1   5   9   52.35    2.42
   1   5   9   50.98    2.00
   1   5   9   49.36    2.22
  -1   5 -10  102.86    4.19
   1   5  10  108.28    3.87
   1   5  10  114.80    4.68
   1   5  10  109.01    3.86
   1  -5  10  113.71    3.85
   1   5  10  119.82    3.81
   1   5  10  110.92    3.77
   1  -5  11  812.54   23.29
   1   5  11  764.50   24.17
   1   5  12   14.32    1.55
   1   5  12   14.07    1.49
  -1   5 -12   13.29    1.68
   1  -5  12   17.21    1.51
   1   5  12   16.82    1.85
  -1   5 -12   15.91    1.98
   1   5  12   17.29    2.13
   1   5  12   16.92    1.31
   1  -5  12   15.55    1.38
   1   5  13    3.29    1.46
   1   5  13    3.95    1.36
  -1   5 -13    4.50    1.50
   1  -5  13    2.39    1.31
   1   5  13    4.83    1.76
  -1   5 -13    3.90    1.81
   1   5  13    3.21    1.85
   1   5  13    4.08    1.10
   1   5  14    8.95    1.60
   1  -5  14    8.40    1.44
   1   5  14   10.34    1.25
   1   5  14   11.81    1.94
  -1   5 -14    7.96    1.95
  -1   5 -14    5.01    1.56
   1   5  14    9.34    1.53
   1   5  15  238.17    8.02
   1   5  15  247.86    7.88
   1  -5  15  256.51    8.04
   1   5  15  266.66    8.20
  -1   5 -15  265.75    9.00
   1   5  16    0.70    1.07
   1  -5  16    2.31    1.79
  -1   5 -16    2.15    1.86
   1   5  16    1.32    1.48
   1  -5  16    1.75    1.32
   1   5  16    1.68    2.01
   1   5  17    4.44    1.56
  -1   5 -17    3.54    1.85
   1  -5  17    6.67    1.76
   1  -5  17    5.33    1.37
   1   5  18    3.27    1.54
   1  -5  18    1.23    1.61
  -1   5 -18    1.96    1.74
   1  -5  18    3.65    2.20
   1  -5  18    1.49    1.22
   1  -5  18    3.55    1.70
   1  -5  19   30.00    2.80
   1  -5  19   37.31    2.14
   1   5  20   13.24    1.50
   1  -5  20   12.27    1.48
   1  -5  20   11.23    2.09
   1  -5  20   12.14    1.55
   1  -5  20    9.57    1.11
   1  -5  21   74.50    3.51
   1  -5  21   77.47    2.99
   1   5  21   73.03    3.04
   1  -5  22    3.35    1.04
   1  -5  22    2.46    0.95
   1   5  22    3.42    1.07
  -1  -6  23    1.90    0.79
  -1  -6  22    1.15    1.05
  -1   6  22    3.52    0.94
  -1  -6  22    1.17    0.87
  -1  -6  22    2.47    0.95
  -1  -6  21    0.98    1.04
  -1   6  21    0.44    1.02
   1   6 -21   -0.09    1.42
   1   6 -20    5.86    1.77
  -1   6  20    3.56    1.18
   1   6 -20    3.40    1.36
  -1   6  20    5.09    1.65
  -1  -6  19    9.40    1.02
  -1   6  19    7.36    1.75
  -1   6  18   13.91    1.71
  -1   6  18   13.09    1.54
   1   6 -18   10.64    1.85
  -1   6  18   13.20    2.01
  -1  -6  18   13.38    1.23
  -1  -6  17  143.35    4.88
  -1   6  17  161.42    5.37
  -1   6  17  155.35    5.10
  -1  -6  17  143.70    5.15
   1   6 -17  134.26    5.56
  -1  -6  16    0.89    1.11
   1   6 -16   -0.05    1.67
  -1   6  16    0.27    1.56
  -1  -6  16   -0.26    1.32
  -1   6  16    0.19    1.34
  -1  -6  16    0.78    2.01
  -1   6  16   -0.39    1.64
  -1   6  16    0.56    1.04
  -1   6  15   10.94    1.30
  -1  -6  15   11.58    1.50
  -1  -6  15    8.54    1.90
   1   6 -15    9.33    1.84
  -1   6  15   13.16    1.76
  -1   6  15   12.63    1.55
  -1  -6  15   10.92    2.29
  -1   6  15   10.12    1.91
  -1  -6  15   10.13    1.28
  -1  -6  14  152.24    6.17
   1   6 -14  166.46    6.21
  -1   6  14  184.75    5.96
  -1   6  14  181.23    5.70
  -1   6  14  180.78    6.58
  -1  -6  14  170.82    5.54
  -1   6  14  178.99    5.70
  -1   6  14  158.28    5.38
  -1  -6  13   13.70    2.40
  -1  -6  13   14.40    1.96
   1   6 -13   17.14    1.97
  -1   6  13   16.69    1.88
  -1   6  13   19.26    1.60
  -1   6  13   14.83    1.13
  -1   6  13   17.00    1.34
  -1   6  13   16.61    1.70
  -1  -6  13   12.86    1.33
  -1  -6  12    2.96    1.57
  -1  -6  12    3.12    1.05
  -1   6  12    1.04    0.87
   1   6 -12    2.75    1.51
  -1  -6  12    0.67    1.83
  -1   6  12    1.92    1.32
  -1   6  12    2.16    0.74
  -1   6  11   16.80    1.67
  -1   6  11   16.02    1.19
  -1   6  11   19.91    1.52
  -1  -6  11   20.56    2.24
  -1  -6  10  107.79    4.48
   1   6 -10  103.03    4.00
  -1  -6  10   96.69    4.15
  -1   6  10  110.76    3.96
  -1   6  10  106.93    3.65
   1   6 -10   91.33    4.02
  -1   6  10  108.18    3.62
  -1   6  10  105.22    4.12
  -1  -6   9    1.55    1.40
  -1   6   9    0.16    0.55
  -1   6   9    1.28    1.03
  -1   6   9    0.70    0.98
  -1  -6   9    0.10    1.53
   1   6  -9    1.65    1.40
  -1   6   9   -0.36    1.08
   1   6  -9    1.06    1.32
  -1   6   9    0.35    0.96
  -1   6   8   73.08    2.66
   1   6  -8   75.92    3.03
  -1  -6   8   68.36    3.25
  -1   6   8   74.55    2.55
  -1   6   8   66.51    2.34
   1   6  -8   73.39    3.06
  -1   6   8   69.63    2.95
  -1   6   8   64.49    2.83
   1   6  -7  559.48   16.70
  -1   6   7  539.05   16.18
  -1   6   7  573.14   16.39
  -1   6   7  556.71   16.66
  -1  -6   7  578.57   17.16
   1   6  -7  570.58   16.66
  -1   6   7  570.72   16.25
  -1  -6   7  564.02   16.91
  -1   6   6    4.21    0.62
  -1   6   6    5.31    0.98
  -1  -6   6    2.84    1.47
  -1   6   6    4.56    1.17
  -1   6   6    4.51    1.02
   1   6  -6    2.83    1.28
  -1   6   6    3.84    1.18
   1   6  -6    5.40    1.41
  -1  -6   5  101.33    4.05
   1   6  -5   77.92    3.23
  -1   6   5  100.92    3.41
  -1   6   5   90.72    3.15
   1  -6  -5   80.45    3.12
   1   6  -5   79.48    3.27
  -1  -6   5   98.73    3.54
  -1   6   5   86.24    2.85
   1   6  -4  845.95   24.71
   1   6  -4  815.49   24.69
  -1   6   4  872.10   24.58
  -1   6   4  847.07   24.40
  -1  -6   4  883.87   25.20
  -1   6   4  883.85   25.05
   1  -6  -4  838.94   24.59
  -1  -6   3   42.92    2.12
  -1  -6   3   40.91    2.45
   1   6  -3   39.23    2.00
  -1   6   3   38.89    1.85
  -1   6   3   37.18    1.53
  -1   6   3   40.96    2.24
   1   6  -3   36.92    1.89
  -1  -6   2 1258.53   36.71
  -1   6   2 1271.96   36.63
  -1   6   2 1281.45   36.48
  -1   6   2 1249.94   37.03
  -1  -6   2 1277.51   36.96
  -1   6   2 1277.59   36.58
   1   6  -2 1303.82   36.66
  -1   6   2 1282.17   36.62
   1   6  -2 1281.58   36.71
  -1  -6   1   14.40    1.61
  -1   6   1   15.59    1.38
  -1   6   1   14.20    1.67
   1   6  -1    4.23    1.11
   1   6  -1    6.30    1.27
   1  -6  -1    4.98    1.17
  -1   6   1    5.06    1.10
  -1   6   1   11.58    1.30
   1  -6   0  176.49    5.59
  -1   6   0  169.30    5.69
   1   6   0  167.12    5.48
  -1   6   0  178.90    5.53
   1   6   0  172.11    5.38
  -1   6   0  175.38    5.94
   1   6   0  177.26    5.43
  -1  -6   0  177.30    5.65
  -1   6   0  168.03    5.45
  -1   6  -1   26.08    1.91
   1  -6   1   32.57    1.86
  -1   6  -1   27.83    2.12
  -1  -6  -1   26.63    1.72
  -1   6  -1   26.78    1.65
  -1   6  -2    3.51    1.21
   1  -6   2    3.33    1.35
  -1   6  -2    4.10    1.56
  -1   6  -2    3.35    1.22
  -1   6  -2    4.43    1.62
   1   6   2    3.51    0.59
   1   6   2    4.53    1.44
  -1   6  -3  183.82    6.38
  -1   6  -3  204.45    6.11
   1  -6   3  193.11    6.18
  -1   6  -3  179.29    5.82
   1   6   3  197.43    5.81
  -1   6  -3  167.54    6.32
   1   6   3  184.10    5.59
   1   6   3  184.15    5.84
  -1   6  -4  276.93    9.72
  -1   6  -4  317.51    9.48
   1  -6   4  315.78    9.58
  -1   6  -4  295.56    9.15
   1   6   4  289.97    9.23
  -1   6  -4  285.37    9.73
   1   6   4  313.31    9.21
   1   6   4  309.64    9.02
   1   6   4  332.33    9.18
   1   6   5  632.22   18.16
  -1   6  -5  643.47   18.79
   1   6   5  650.22   18.04
   1   6   5  602.47   18.11
   1  -6   5  599.80   18.54
  -1   6  -5  569.18   18.40
   1   6   5  652.34   18.42
   1   6   5  643.60   18.06
   1   6   5  605.33   18.04
   1   6   6   40.76    1.70
   1   6   6   41.13    1.66
   1   6   6   40.84    1.75
   1   6   6   40.15    1.60
   1  -6   6   38.68    2.35
   1   6   6   37.92    1.87
  -1   6  -6   38.27    2.17
   1   6   6   41.10    2.13
   1   6   6   38.17    2.09
  -1   6  -6   40.68    2.52
  -1   6  -6   38.32    2.50
   1   6   6   41.84    2.14
   1   6   7   49.45    1.95
   1   6   7   50.35    1.83
   1  -6   7   38.11    2.44
   1   6   7   43.44    2.05
  -1   6  -7   40.22    2.33
   1   6   7   49.72    1.95
   1   6   7   45.59    1.85
  -1   6  -7   52.60    2.75
   1   6   7   48.11    2.32
   1   6   8 1087.75   33.91
   1  -6   8 1142.18   33.82
   1   6   8 1183.40   33.38
  -1   6  -8 1159.50   33.74
  -1   6  -8 1162.01   34.01
   1   6   8 1130.81   33.31
   1   6   8 1186.16   33.42
   1   6   8 1202.34   33.32
   1   6   8 1145.13   33.26
  -1   6  -9    3.89    1.38
   1   6   9    5.38    1.49
   1   6   9    2.75    1.22
  -1   6  -9    5.62    1.59
   1   6   9    4.17    0.99
  -1   6 -10   55.74    2.99
   1   6  10   56.50    2.60
   1   6  10   52.39    2.18
   1   6  10   58.17    3.07
   1   6  11    1.09    0.96
  -1   6 -11    1.35    1.34
   1   6  11    1.23    1.26
   1   6  11    0.33    1.58
  -1   6 -11   -0.50    1.61
   1   6  11    0.15    0.83
   1   6  11   -0.33    1.62
   1   6  12    8.12    1.14
   1  -6  12    7.30    1.38
  -1   6 -12    8.21    1.55
   1   6  12    8.16    1.42
   1   6  12    7.82    1.95
  -1   6 -12    8.68    1.89
   1   6  12    8.39    1.77
   1   6  13    1.07    1.06
   1   6  13    1.59    1.37
   1  -6  13   -0.41    1.31
  -1   6 -13    1.37    1.46
   1   6  13    1.75    1.76
   1   6  13    0.75    1.82
  -1   6 -13    0.32    1.83
  -1   6 -14  162.44    6.23
   1   6  14  151.31    5.08
   1   6  14  150.42    5.26
   1  -6  14  162.13    5.29
   1   6  14  161.33    5.48
  -1   6 -15   55.58    3.05
   1   6  15   59.97    2.91
   1  -6  15   73.70    2.92
  -1   6 -15   67.65    3.75
   1   6  15   70.03    3.26
   1  -6  16   53.01    2.52
   1   6  16   50.88    2.61
   1  -6  16   58.63    2.83
   1   6  17   50.42    2.55
   1  -6  17   50.45    2.42
  -1   6 -17   50.41    3.16
   1  -6  17   53.71    2.70
   1   6  18   49.43    2.48
  -1   6 -18   54.80    3.08
   1  -6  19    7.87    1.11
   1  -6  19    9.03    1.46
   1   6  19    6.68    1.42
   1  -6  19   10.24    1.51
  -1   6 -19    6.12    1.69
   1  -6  19    6.29    2.05
   1  -6  20    1.89    0.88
   1  -6  20    1.65    1.22
   1   6  20    1.09    1.25
   1  -6  20   -0.32    1.71
   1  -6  20   -1.46    1.33
   1  -6  21   -0.45    1.06
   1   6  21   -0.60    1.14
   1  -6  21    2.53    1.48
   1  -6  21    1.15    1.15
   1  -6  22   12.30    1.04
  -1  -7  22   13.06    1.05
  -1  -7  22   10.72    0.90
  -1  -7  21    2.01    0.94
  -1   7  21    1.20    0.96
   1   7 -21    2.05    1.01
   1   7 -21    1.06    1.30
   1   7 -20   29.69    1.98
  -1   7  20   34.84    1.71
   1   7 -20   34.25    2.43
  -1  -7  19    5.52    0.91
   1   7 -19    7.95    1.83
  -1   7  19    6.57    1.22
   1   7 -19    4.93    1.45
  -1   7  19    7.37    1.73
   1   7 -18    0.33    1.54
  -1   7  18    1.85    1.65
  -1  -7  17    5.74    1.06
  -1   7  17    3.08    1.48
   1   7 -17    2.78    1.61
  -1   7  17    3.18    1.36
  -1   7  17    4.14    1.80
  -1  -7  16    9.20    1.17
   1   7 -16    6.30    1.74
  -1   7  16    8.17    1.69
  -1   7  16    6.71    1.44
  -1   7  16    7.58    1.22
  -1  -7  15   20.39    1.45
   1   7 -15   17.64    2.12
  -1   7  15   23.20    1.97
  -1   7  15   20.03    1.72
  -1   7  15   19.06    2.23
  -1   7  15   21.44    1.55
  -1   7  15   16.01    1.25
  -1  -7  14   21.05    2.62
  -1  -7  14   19.72    2.30
  -1  -7  14   23.81    1.55
   1   7 -14   20.16    2.18
  -1   7  14   25.86    1.96
  -1   7  14   25.14    1.78
  -1   7  14   29.78    2.42
  -1   7  14   24.97    1.63
  -1   7  14   21.18    1.36
  -1   7  13    1.19    1.35
  -1   7  13    0.71    0.85
  -1  -7  13    1.11    2.05
  -1   7  13    1.27    1.49
  -1  -7  13    1.11    1.77
   1   7 -13    0.25    1.62
  -1  -7  13    1.15    1.66
  -1   7  13    1.37    1.47
  -1  -7  13    2.55    1.12
  -1   7  13    0.88    0.98
  -1   7  12   16.72    1.18
  -1   7  12   17.35    1.33
  -1  -7  12   20.43    2.45
  -1  -7  12   14.47    1.99
   1   7 -12   15.94    1.91
  -1   7  12   16.72    1.64
  -1  -7  12   13.42    1.93
  -1   7  12   18.52    1.92
  -1  -7  12   18.94    1.40
  -1   7  12   20.14    1.58
  -1   7  11  196.36    6.11
   1   7 -11  191.19    6.63
  -1  -7  11  177.45    6.70
  -1  -7  11  206.14    7.22
  -1   7  11  181.70    5.97
  -1   7  11  193.57    6.11
  -1   7  11  202.51    6.90
  -1   7  10  241.83    7.61
  -1  -7  10  250.20    8.21
  -1   7  10  223.72    7.18
  -1   7  10  237.46    7.21
  -1   7  10  243.12    7.89
  -1  -7   9   10.97    1.85
  -1   7   9   11.72    1.42
  -1   7   9   11.10    0.83
  -1   7   9   12.20    1.40
  -1   7   8   40.86    1.62
  -1   7   8   41.51    2.14
   1   7  -8   42.91    2.29
  -1   7   8   44.62    2.30
  -1   7   8   41.94    1.94
   1   7  -8   42.76    2.34
  -1  -7   8   37.98    2.36
  -1  -7   8   45.60    2.64
  -1   7   7  143.51    4.82
   1   7  -7  139.19    4.79
  -1  -7   7  120.64    4.85
  -1   7   7  131.82    4.22
  -1   7   7  142.34    4.60
  -1  -7   7  141.12    5.06
  -1   7   7  133.85    4.47
   1   7  -7  136.18    4.80
  -1   7   6   33.48    1.76
   1   7  -6   40.88    2.11
  -1  -7   6   36.21    2.56
  -1   7   6   36.71    1.93
   1   7  -6   39.59    2.11
  -1   7   6   35.32    2.05
  -1  -7   6   34.54    2.26
   1  -7  -5    2.20    1.34
  -1  -7   5    3.07    1.83
  -1   7   5    2.28    0.73
  -1   7   5    1.90    1.20
   1   7  -5    0.67    1.29
  -1   7   5    0.26    1.14
   1   7  -5    1.21    1.20
   1   7  -4    1.44    1.20
  -1   7   4    1.04    0.75
  -1   7   4    0.79    1.20
   1  -7  -4    1.29    1.41
   1   7  -4    1.89    1.26
  -1  -7   3  398.19   12.84
  -1   7   3  406.29   12.29
  -1   7   3  412.43   12.09
   1   7  -3  429.19   12.37
   1   7  -3  414.87   12.38
  -1  -7   2 1209.98   33.72
   1   7  -2 1138.54   33.28
  -1   7   2 1195.87   33.29
  -1   7   2 1123.38   33.07
   1   7  -2 1149.46   33.45
  -1  -7   1  848.72   24.75
  -1   7   1  850.71   24.45
   1   7  -1  877.54   24.43
   1   7  -1  789.37   24.53
  -1   7   1  836.75   24.24
  -1   7   1  843.94   24.44
   1  -7  -1  856.88   24.56
   1   7   0  168.57    5.52
  -1   7   0  188.57    5.75
  -1  -7   0  183.56    5.89
  -1   7   0  174.50    5.95
   1  -7   0  174.94    5.82
  -1   7   0  171.24    5.63
  -1   7  -1  126.29    4.50
   1  -7   1  129.53    4.71
  -1   7  -1  138.72    4.65
  -1   7  -2  147.09    5.59
   1  -7   2  140.07    5.65
  -1   7  -3  823.45   23.65
  -1   7  -3  813.34   23.90
   1  -7   3  804.55   23.99
  -1   7  -4   13.58    1.61
   1  -7   4   13.77    1.78
  -1   7  -4   12.29    1.34
  -1   7  -4   12.68    1.89
   1   7   4   12.15    0.89
   1   7   4   12.23    1.71
   1   7   4   12.87    1.43
  -1   7  -5   33.03    2.40
   1   7   5   29.88    1.38
   1  -7   5   30.64    2.19
   1   7   5   30.20    1.75
   1   7   5   31.73    1.43
   1   7   5   30.85    1.41
   1   7   5   30.24    2.05
  -1   7  -5   31.39    2.02
   1   7   6   13.21    0.98
   1   7   6   17.02    1.46
   1  -7   6   22.25    1.92
   1   7   6   16.26    1.10
   1   7   6   15.54    1.04
   1   7   6   14.99    1.75
  -1   7  -6   12.10    1.90
  -1   7  -6   19.69    1.71
  -1   7  -7  343.91   10.74
   1   7   7  341.71   10.20
   1   7   7  343.71   10.30
   1   7   7  336.27   10.26
  -1   7  -7  356.06   11.12
   1   7   7  350.54   10.46
   1  -7   7  344.04   10.89
   1   7   7  343.47   10.35
  -1   7  -8  136.92    5.07
   1   7   8  137.24    4.68
   1  -7   8  134.64    5.20
   1   7   9    8.10    1.50
   1   7   9    6.47    1.68
   1   7   9    5.85    0.87
   1   7   9    6.82    0.84
  -1   7  -9    9.77    1.83
   1   7  10    0.27    1.23
   1   7  10    2.68    1.50
  -1   7 -10    1.32    1.32
   1   7  10    2.16    0.97
  -1   7 -10    1.44    1.70
   1   7  10    0.73    0.76
   1   7  10    0.93    1.68
   1   7  11  245.71    7.95
   1   7  11  269.74    7.99
   1   7  11  261.94    8.20
  -1   7 -11  246.26    8.42
   1   7  11  259.07    8.07
   1   7  11  244.96    8.91
  -1   7 -11  274.24    8.98
   1   7  12   55.76    2.34
   1   7  12   51.24    3.32
   1  -7  12   58.55    2.56
   1   7  12   47.55    2.47
  -1   7 -12   68.80    3.47
  -1   7 -12   42.12    2.68
   1   7  12   51.75    2.82
   1   7  13   47.03    2.49
  -1   7 -13   52.30    3.34
  -1   7 -13   44.54    2.73
   1   7  13   48.85    2.86
   1  -7  14  118.35    4.19
   1   7  14  111.79    4.22
  -1   7 -14  133.09    5.31
   1   7  14  121.56    4.51
  -1   7 -14   99.17    4.45
  -1   7 -15   41.18    2.56
   1   7  15   46.46    2.40
   1  -7  15   46.97    2.30
  -1   7 -16    2.98    1.47
   1   7  16    3.67    1.48
  -1   7 -16    3.15    1.87
   1  -7  16    3.95    1.64
   1  -7  16    2.20    1.22
   1   7  17   38.03    2.28
  -1   7 -17   45.82    2.98
   1  -7  17   43.99    2.14
   1  -7  18    2.76    1.99
  -1   7 -18    3.60    1.72
   1  -7  18    4.43    1.43
   1  -7  18    3.23    1.46
   1  -7  18    3.88    1.04
  -1   7 -19   52.98    2.86
   1  -7  19   46.88    2.96
   1   7  19   46.64    2.25
   1  -7  19   43.46    2.25
   1  -7  19   53.60    2.28
   1  -7  19   41.41    1.96
  -1   7 -20   10.02    1.49
   1  -7  20    7.12    1.80
   1  -7  20    6.80    0.91
   1  -7  20    9.16    1.26
   1   7  20    7.53    1.27
   1  -7  20    7.35    1.25
   1  -7  21   14.27    1.19
  -1  -8  22    9.53    0.82
  -1  -8  21    0.71    0.77
  -1  -8  21    2.46    0.99
   1   8 -21    1.18    0.87
   1   8 -20    0.16    1.37
   1   8 -20    0.79    1.09
  -1  -8  20    2.30    0.98
  -1   8  19    8.88    1.75
   1   8 -19   10.04    1.45
   1   8 -19   13.16    1.86
  -1  -8  19    9.41    0.92
   1   8 -18   22.77    2.28
  -1   8  18   19.72    2.22
  -1  -8  18   20.07    1.24
   1   8 -17   26.76    2.47
  -1   8  17   27.82    2.44
   1   8 -16   -0.30    1.61
  -1   8  16   -0.90    1.64
  -1  -8  16    0.02    0.99
   1   8 -15    2.82    1.71
  -1  -8  15    0.47    0.99
  -1   8  15    0.20    0.83
  -1   8  15   -0.17    1.03
  -1   8  14   23.69    2.39
  -1  -8  14   22.35    1.49
   1   8 -14   18.81    2.16
  -1  -8  14   18.27    2.19
  -1  -8  14   19.81    2.37
  -1   8  14   20.34    1.35
  -1   8  14   23.33    1.60
  -1   8  13   85.29    4.05
  -1  -8  13   68.66    3.84
  -1  -8  13   79.09    2.98
   1   8 -13   73.27    3.71
  -1  -8  13   72.10    3.73
  -1   8  13   75.40    2.91
  -1   8  13   88.42    3.20
  -1   8  12   49.73    2.94
  -1  -8  12   40.27    2.90
  -1  -8  12   51.14    3.31
  -1  -8  12   45.28    2.09
  -1   8  12   46.12    2.18
  -1   8  12   44.22    2.00
   1   8 -12   43.63    2.77
  -1  -8  12   43.43    2.85
  -1   8  11   39.30    1.91
  -1   8  11   33.93    1.73
  -1   8  11   40.82    1.95
  -1  -8  11   33.25    2.59
  -1  -8  11   40.96    2.94
   1   8 -11   31.90    2.40
  -1   8  11   43.16    2.61
  -1   8  10   84.97    3.12
  -1  -8  10   87.13    4.05
  -1  -8  10   71.61    3.68
   1   8 -10   80.16    3.58
  -1   8  10   82.82    3.09
  -1   8  10   82.14    2.82
  -1   8  10   87.17    3.79
  -1   8   9    6.05    1.31
  -1  -8   9    6.13    1.78
  -1   8   9    5.51    1.30
  -1   8   9    7.22    0.75
   1   8  -9    8.97    1.53
  -1  -8   9    8.66    1.65
  -1   8   9    8.00    1.14
  -1  -8   8   86.39    3.82
  -1   8   8   76.86    3.02
  -1   8   8   82.93    3.51
  -1   8   8   86.83    3.40
  -1   8   7  155.35    5.54
   1   8  -7  157.01    5.47
  -1  -8   7  140.75    5.56
  -1   8   7  159.35    4.86
  -1   8   7  158.90    5.45
   1   8  -6  147.68    5.27
  -1   8   6  150.53    5.34
  -1  -8   6  151.56    5.46
  -1   8   6  149.28    5.00
  -1   8   6  158.90    5.17
  -1  -8   5  156.44    5.67
  -1  -8   5  129.59    5.17
   1   8  -5  131.71    5.00
  -1   8   5  150.30    4.67
  -1   8   5  164.56    5.06
  -1   8   4   35.07    1.54
   1  -8  -4   32.27    2.08
  -1  -8   4   35.27    2.50
  -1   8   4   33.99    2.35
  -1  -8   4   29.52    2.08
  -1   8   4   31.12    1.95
   1   8  -4   30.77    1.93
  -1   8   3    9.82    1.78
   1   8  -3    9.61    1.56
  -1  -8   3    6.90    1.45
  -1  -8   3   10.76    2.02
   1   8  -3    6.88    1.31
  -1   8   3    7.61    0.92
  -1   8   3    9.85    1.44
  -1   8   2    1.50    1.33
  -1   8   2    0.60    0.79
  -1  -8   2    0.99    1.33
   1   8  -2    2.15    1.20
  -1   8   2    3.14    1.61
   1  -8  -1  317.20    9.34
  -1  -8   1  312.93    9.37
  -1   8   1  300.59    8.92
  -1   8   1  274.32    9.14
  -1   8   1  308.17    9.18
   1   8  -1  306.20    9.14
  -1   8   1  258.75    9.63
  -1   8   0  620.93   18.22
  -1  -8   0  651.72   18.47
   1  -8   0  592.23   18.29
  -1  -8   0  618.73   18.27
  -1   8   0  636.03   17.87
  -1   8   0  598.68   18.10
  -1   8   0  567.81   18.66
  -1   8  -1   54.66    2.37
  -1   8  -1   32.70    2.31
  -1   8  -1   36.91    2.06
  -1   8  -1   28.76    2.46
   1  -8   1   50.92    2.44
   1  -8   2    6.87    1.61
  -1   8  -2    9.87    1.81
  -1   8  -2    4.99    1.45
  -1   8  -2   10.42    1.46
  -1   8  -2   11.34    1.77
   1  -8   3   76.06    3.53
  -1   8  -3   81.60    3.81
  -1   8  -3   88.15    3.85
  -1   8  -3   78.61    3.44
  -1   8  -4  253.42    7.62
  -1   8  -4  233.74    8.25
  -1   8  -4  249.47    8.34
  -1   8  -4  244.83    7.98
   1  -8   4  237.55    8.06
  -1   8  -5  147.05    5.45
   1   8   5  150.28    4.93
   1   8   5  158.45    4.93
   1   8   5  151.89    5.70
   1  -8   5  146.06    5.58
  -1   8  -5  172.66    5.91
  -1   8  -5  175.70    5.99
  -1   8  -6    4.82    1.78
   1   8   6    5.59    1.52
  -1   8  -6    4.59    1.66
  -1   8  -6    4.78    1.50
   1   8   6    6.49    1.38
   1  -8   6    6.60    1.69
  -1   8  -7   77.78    3.58
   1   8   7   62.21    2.38
  -1   8  -8   33.91    2.49
   1   8   8   28.23    1.47
   1  -8   8   29.10    2.22
  -1   8  -8   31.99    2.11
   1   8   8   26.95    1.39
   1   8   9   14.01    1.15
   1   8   9   11.58    1.54
   1   8   9   17.35    1.11
  -1   8  -9   12.69    1.70
  -1   8 -10  223.20    7.82
   1   8  10  238.84    7.49
   1   8  10  229.07    7.33
  -1   8 -11   53.26    2.85
   1   8  11   57.02    2.61
   1   8  11   49.16    2.25
  -1   8 -11   56.31    3.33
  -1   8 -12  162.59    6.09
  -1   8 -12  181.68    6.74
   1   8  12  171.54    5.78
  -1   8 -13   12.92    2.31
   1  -8  13   11.74    1.54
  -1   8 -13    7.67    1.71
   1   8  13   11.76    1.71
   1  -8  14   15.52    1.54
  -1   8 -14   11.32    1.77
   1   8  14   12.77    1.73
   1   8  15   18.09    1.82
  -1   8 -15   15.20    1.84
   1  -8  15   19.66    1.59
  -1   8 -15   20.54    2.41
  -1   8 -16    5.43    1.89
   1   8  16    1.54    1.46
   1  -8  16    3.62    1.20
  -1   8 -16    2.47    1.48
   1  -8  17   61.73    3.63
   1  -8  17   54.24    2.73
   1  -8  18   20.74    1.71
   1  -8  18   21.43    1.39
   1   8  18   22.26    1.65
   1  -8  18   19.09    2.39
   1  -8  19    1.33    1.21
   1  -8  19   -0.03    0.82
   1   8  19    1.53    1.21
  -1   8 -19    2.31    1.41
   1  -8  19    0.97    1.67
   1  -8  20    5.01    1.09
   1  -8  20    2.91    1.52
   1  -8  20    4.67    0.77
   1  -8  21    9.67    0.95
  -1  -9  21   -0.07    0.71
  -1  -9  20    5.95    1.06
   1   9 -20    3.42    1.31
   1   9 -20    3.66    1.00
  -1  -9  20    2.13    0.82
   1   9 -19   -0.17    1.42
  -1  -9  19    0.14    0.67
   1   9 -19    0.56    1.13
  -1  -9  18    8.29    0.94
   1   9 -18   13.76    1.94
  -1   9  18   14.35    1.88
   1   9 -18    7.37    1.45
  -1  -9  17    0.26    0.84
   1   9 -17    1.74    1.69
  -1   9  17   -0.13    1.60
   1   9 -16    1.34    1.55
  -1   9  16    2.13    1.64
   1   9 -16   -0.48    1.74
  -1  -9  15   28.60    1.59
  -1  -9  15   18.73    2.12
   1   9 -15   24.42    2.26
   1   9 -15   32.80    2.66
  -1   9  15   32.33    1.82
  -1   9  15   25.47    1.50
  -1   9  15   32.39    2.59
   1   9 -14    2.46    1.66
  -1  -9  14    1.16    1.74
  -1   9  14    3.45    1.14
  -1   9  14    3.80    0.93
  -1  -9  14    2.19    1.05
  -1  -9  13   93.58    3.21
  -1   9  13   86.08    4.26
   1   9 -13   83.88    3.95
  -1  -9  13   73.21    3.95
  -1   9  13   95.77    3.45
  -1   9  13   79.23    3.14
  -1  -9  13   74.64    4.12
  -1  -9  12   25.09    2.59
  -1  -9  12   32.37    1.77
  -1   9  12   32.54    1.86
  -1   9  12   33.98    2.59
   1   9 -12   31.39    2.49
  -1  -9  12   28.68    2.63
  -1   9  12   34.72    1.93
  -1   9  12   29.99    1.69
  -1   9  11    9.21    1.73
  -1   9  11    8.07    1.04
  -1   9  11    8.45    1.28
   1   9 -11    9.12    1.80
  -1  -9  11   11.21    2.05
  -1   9  11    8.49    1.18
  -1  -9  11   10.69    2.03
   1   9 -10   44.76    2.73
  -1   9  10   47.16    1.88
  -1   9  10   47.37    2.20
  -1   9  10   48.21    2.19
  -1   9  10   52.83    2.88
  -1  -9   9    4.82    1.73
  -1   9   9    5.67    1.17
  -1   9   9    6.10    1.01
  -1   9   9    6.82    1.40
  -1   9   9    6.01    0.77
   1   9  -9    6.98    1.60
  -1  -9   8    0.41    1.54
  -1   9   8    0.17    1.17
  -1   9   8   -0.08    1.04
   1   9  -8    0.42    1.34
  -1   9   8    0.14    1.11
  -1   9   8    0.30    0.61
  -1   9   7   45.66    2.45
  -1   9   7   48.04    2.15
  -1   9   7   45.98    2.38
  -1   9   7   44.10    1.78
  -1   9   7   45.21    2.41
   1   9  -7   46.38    2.45
  -1  -9   7   38.69    2.57
   1   9  -6   44.07    2.57
  -1   9   6   38.43    2.25
  -1   9   6   38.88    2.00
  -1   9   6   45.82    2.43
   1   9  -5   81.10    3.47
  -1   9   5   80.78    3.39
   1   9  -5   72.85    3.22
   1   9  -4   20.58    1.71
  -1  -9   4   18.76    1.90
   1  -9  -4   18.60    2.01
  -1   9   4   23.67    2.30
   1   9  -3  385.29   11.69
  -1  -9   3  397.77   12.20
  -1  -9   3  371.06   11.92
  -1   9   3  377.43   12.39
  -1   9   2  135.39    5.27
  -1  -9   2  142.17    5.06
  -1   9   2  130.20    4.57
  -1   9   2  123.33    4.17
  -1  -9   2  125.61    4.74
   1   9  -2  121.36    4.47
  -1   9   1    9.34    1.95
  -1   9   1    8.31    1.32
  -1   9   1    8.62    1.50
  -1   9   1    8.16    0.96
  -1  -9   1    6.52    1.52
  -1   9   0   33.79    2.04
  -1   9   0   36.54    1.60
   1  -9   0   33.57    2.23
  -1   9   0   33.69    2.05
  -1   9   0   28.96    2.48
  -1  -9   0   36.20    2.20
  -1   9  -1   18.88    2.06
   1  -9   1   21.48    1.98
  -1   9  -1   21.71    1.74
  -1   9  -1   20.09    1.20
  -1   9  -1   23.83    1.89
  -1   9  -1   19.19    2.20
  -1   9  -2  138.02    5.12
   1  -9   2  105.59    4.73
  -1   9  -2  150.36    4.59
  -1   9  -2  132.19    4.15
  -1   9  -2  109.65    4.70
  -1   9  -2  136.73    5.27
  -1   9  -3  172.30    6.44
   1  -9   3  164.18    6.18
  -1   9  -3  171.50    6.50
  -1   9  -3  170.47    6.13
   1   9   4    0.06    1.69
  -1   9  -4    0.98    1.60
  -1   9  -4    0.13    1.46
  -1   9  -4    2.29    1.81
  -1   9  -5   46.06    2.83
  -1   9  -5   50.73    2.97
   1   9   5   41.73    2.83
   1   9   5   42.59    1.85
   1  -9   6    5.61    1.68
   1   9   6    7.45    0.96
  -1   9  -6    6.94    1.55
  -1   9  -6   16.50    2.14
   1   9   6   11.91    0.97
   1   9   6   13.44    1.92
  -1   9  -6   14.28    1.97
  -1   9  -7  266.09    8.67
   1  -9   7  240.89    8.70
   1   9   7  267.86    8.08
   1   9   7  264.31    8.15
  -1   9  -8   33.64    2.26
   1  -9   8   32.35    2.38
   1   9   8   32.99    2.08
   1   9   8   36.05    1.64
   1   9   8   33.83    1.71
  -1   9  -9   88.28    3.89
   1   9   9   94.86    3.65
   1   9   9   86.86    3.57
   1   9   9   97.97    3.32
   1   9   9   92.17    3.40
   1   9  10   37.83    1.90
  -1   9 -10   36.99    2.47
   1   9  10   37.73    2.28
   1   9  11   71.50    2.90
  -1   9 -11   74.82    3.49
   1   9  11   74.50    3.21
  -1   9 -12    7.81    2.21
  -1   9 -12    3.37    1.64
   1  -9  12    4.84    1.88
   1   9  12    2.31    1.59
   1   9  13   42.56    2.46
  -1   9 -13   34.77    2.54
  -1   9 -14   10.18    1.75
  -1   9 -14   11.05    2.12
   1   9  14   10.30    1.70
   1  -9  14    7.18    1.35
  -1   9 -15   66.77    3.54
   1   9  15   58.19    2.76
  -1   9 -15   56.06    3.01
   1  -9  15   58.86    2.55
  -1   9 -16    3.32    1.79
  -1   9 -17   17.81    1.69
   1  -9  17   19.99    1.68
   1  -9  17   22.33    2.47
  -1   9 -17   22.75    2.26
   1  -9  17   24.46    1.43
  -1   9 -18    7.25    1.59
   1  -9  18    5.13    1.83
  -1   9 -18    2.70    1.09
   1  -9  18    4.39    1.24
   1  -9  18    3.51    0.90
   1  -9  19   59.53    2.43
   1  -9  19   61.84    2.25
   1  -9  19   60.41    3.15
   1  -9  20    7.96    0.97
   1  -9  20    7.85    0.74
   1  10 -20    0.74    0.77
  -1 -10  19    3.68    1.05
   1  10 -19    3.41    1.31
   1  10 -19    3.70    1.07
   1  10 -18    7.35    1.60
   1  10 -18    4.82    1.23
  -1 -10  18    4.76    0.77
   1  10 -17   24.29    1.85
   1  10 -17   27.89    2.25
  -1 -10  17   21.64    1.30
  -1  10  17   29.08    2.19
   1  10 -16    8.80    1.87
  -1  10  16    7.60    1.69
  -1 -10  16    7.36    0.99
  -1 -10  15   25.56    2.24
  -1  10  15   36.88    2.55
   1  10 -15   39.30    2.70
   1  10 -15   30.29    2.34
  -1  10  14    6.01    0.99
  -1  10  14    8.45    1.25
   1  10 -14   11.41    2.00
  -1 -10  14    7.00    1.12
   1  10 -14    8.70    1.79
  -1 -10  14    9.31    1.87
  -1  10  14    6.07    1.72
  -1 -10  13   17.82    2.26
   1  10 -13   15.63    2.08
  -1 -10  13   18.54    1.43
  -1  10  13   17.54    1.35
  -1  10  13   20.01    1.59
  -1  10  13   19.56    2.10
  -1 -10  12   21.98    2.43
   1  10 -12   21.41    2.20
  -1  10  12   20.31    1.61
  -1 -10  12   21.19    1.53
  -1  10  12   20.86    1.46
  -1  10  12   22.80    1.63
   1  10 -12   20.63    2.52
   1  10 -11   60.35    3.48
  -1 -10  11   50.24    3.32
  -1  10  11   56.38    2.49
  -1  10  11   52.32    2.37
  -1  10  11   59.40    2.55
   1  10 -11   55.52    3.10
  -1 -10  11   56.79    3.36
   1  10 -10   81.04    3.83
  -1 -10  10   85.94    4.10
  -1 -10  10   78.70    4.10
   1  10 -10   90.63    4.26
  -1  10  10   85.29    3.28
  -1  10  10   87.79    3.32
  -1  10  10   83.74    2.96
   1  10  -9   70.43    3.54
  -1 -10   9   69.88    3.78
  -1 -10   9   70.18    3.79
  -1  10   9   81.38    3.14
  -1  10   9   81.37    3.08
  -1  10   9   76.44    2.76
  -1  10   8   12.36    0.99
  -1 -10   8   11.79    2.00
   1  10  -8   11.56    2.02
   1  10  -8   15.31    1.80
  -1  10   8   13.00    1.44
  -1  10   7   24.47    1.29
  -1  10   7   22.83    1.67
  -1 -10   7   22.42    2.19
   1  10  -7   23.37    2.25
   1  10  -7   22.98    1.95
  -1  10   7   23.77    2.00
  -1  10   6   46.00    2.45
  -1  10   6   37.80    1.69
  -1  10   6   40.49    2.11
  -1  10   6   37.69    2.43
   1  10  -6   35.80    2.25
  -1 -10   6   35.47    2.57
   1  10  -6   40.43    2.61
   1  10  -5    9.30    1.47
  -1  10   5    5.30    1.47
  -1 -10   5    6.45    1.72
  -1  10   5    5.24    1.58
  -1 -10   4   32.68    2.40
  -1  10   4   35.11    2.22
  -1  10   3  112.87    3.79
  -1  10   3  107.89    4.20
  -1  10   3  117.06    5.07
  -1 -10   2   10.23    1.75
  -1  10   2    8.58    2.11
  -1  10   2    7.66    1.55
  -1  10   2    7.24    0.97
  -1  10   1   14.36    2.23
  -1  10   1   12.29    1.60
  -1  10   1    9.44    1.01
  -1  10   0  160.21    5.96
  -1  10   0  174.21    5.82
  -1  10   0  160.30    6.59
  -1  10  -1  147.42    4.75
  -1  10  -1  153.45    5.13
  -1  10  -1  149.04    5.94
  -1  10  -2   13.02    2.08
  -1  10  -2   16.31    2.12
   1  10   2   12.68    2.19
  -1  10  -2   15.03    1.05
  -1  10  -2   15.32    1.55
  -1  10  -3   12.23    1.82
  -1  10  -3   21.61    2.26
   1 -10   3   13.58    1.88
  -1  10  -3   20.38    2.25
  -1  10  -3   22.58    1.65
  -1  10  -3   14.92    1.05
   1  10   3   20.44    2.36
   1  10   4   46.66    3.19
  -1  10  -4   57.62    3.20
  -1  10  -4   52.40    2.81
   1 -10   4   46.99    2.83
  -1  10  -4   52.97    3.13
  -1  10  -4   55.92    2.04
  -1  10  -5   29.74    2.47
   1  10   5   28.12    1.44
  -1  10  -5   26.45    1.31
  -1  10  -5   35.55    2.66
  -1  10  -5   22.20    2.04
   1  10   5   22.29    1.41
   1 -10   5   16.34    1.99
   1  10   5   29.54    2.58
  -1  10  -6    9.12    1.96
   1  10   6    9.80    2.05
  -1  10  -6    9.58    1.66
   1  10   6   10.70    1.04
   1  10   6    9.05    1.07
   1 -10   6    9.42    1.80
  -1  10  -6    9.44    2.07
  -1  10  -7    6.61    1.59
   1  10   7    6.27    1.01
  -1  10  -7    7.68    2.07
   1  10   7    7.41    1.69
   1  10   7    5.72    0.92
   1  10   8   52.81    2.11
   1  10   8   42.62    2.53
   1  10   8   49.91    2.21
  -1  10  -8   44.84    2.71
  -1  10  -8   53.52    3.33
   1  10   9   16.69    1.78
   1  10   9   17.87    1.25
   1  10   9   13.52    1.31
   1  10  10   82.27    3.20
  -1  10 -10   76.75    3.72
  -1  10 -11   11.00    1.85
   1  10  11   12.66    1.29
  -1  10 -12   34.93    2.46
   1 -10  12   34.76    2.61
  -1  10 -13  108.65    4.67
   1 -10  13   95.57    3.57
   1 -10  14    7.86    1.32
  -1  10 -14    7.20    1.67
  -1  10 -14    7.37    2.01
  -1  10 -15    0.59    1.70
   1 -10  16   21.00    1.36
  -1  10 -16   17.10    1.71
   1 -10  16   24.63    2.47
   1 -10  16   18.13    1.58
  -1  10 -16   25.66    2.26
   1 -10  17    0.25    0.83
   1 -10  17    0.76    1.13
   1 -10  17    1.06    1.75
  -1  10 -17    1.70    1.48
  -1  10 -17   -0.21    1.11
   1 -10  18    3.21    0.78
  -1  10 -18    2.42    0.99
   1 -10  18    2.10    1.05
  -1  10 -18    1.32    1.29
   1 -10  18    1.47    1.59
   1 -10  19    1.17    0.62
  -1  10 -19    1.44    0.86
   1 -10  19    2.40    0.84
   1  11 -19   -0.72    0.80
   1  11 -18   25.21    1.65
   1  11 -18   39.06    2.16
   1  11 -17    5.92    1.50
   1  11 -17    2.62    1.20
   1  11 -16    7.11    1.68
  -1 -11  16    6.67    0.88
   1  11 -16    6.04    1.34
   1  11 -15    6.68    1.74
  -1 -11  15    6.63    0.93
   1  11 -14    3.78    1.74
   1  11 -14    2.00    1.50
  -1 -11  14    1.79    1.62
   1  11 -13    2.88    1.79
  -1 -11  13    4.45    1.08
  -1  11  13    2.33    1.09
  -1  11  13    4.02    0.98
   1  11 -13    2.73    1.56
  -1 -11  13    5.25    1.82
   1  11 -12   15.25    2.19
  -1  11  12   15.25    1.30
  -1  11  12   17.29    1.46
  -1 -11  12   17.63    1.40
   1  11 -12   15.14    1.96
  -1 -11  12   12.24    2.17
  -1  11  11   27.51    1.77
  -1  11  11   24.79    1.63
  -1  11  11   30.06    1.76
  -1 -11  11   30.06    2.65
   1  11 -11   24.89    2.26
   1  11 -10    6.31    1.99
  -1  11  10    4.02    0.81
  -1  11  10    4.17    1.24
  -1  11  10    3.64    1.08
  -1  11  10    3.27    0.98
   1  11 -10    4.92    1.67
   1  11  -9    1.41    1.90
  -1  11   9    2.83    0.79
   1  11  -9    2.93    1.97
  -1 -11   9    2.13    1.88
  -1  11   9    1.67    0.98
  -1 -11   9    2.05    1.91
  -1  11   9    2.47    1.26
   1  11  -9    1.89    1.63
  -1  11   8   45.09    2.08
   1  11  -8   43.44    3.13
   1  11  -8   43.78    2.98
  -1  11   8   46.38    2.31
  -1 -11   8   42.31    2.97
   1  11  -8   41.64    2.63
  -1 -11   8   43.07    3.00
  -1  11   8   42.57    1.86
  -1 -11   7   33.97    2.69
  -1  11   7   33.21    1.64
  -1 -11   7   34.00    2.70
   1  11  -7   29.55    2.27
  -1  11   7   36.94    1.80
  -1  11   7   36.78    2.10
  -1 -11   6   86.19    4.28
   1  11  -6   88.95    3.86
  -1  11   6  101.58    3.77
  -1  11   6   98.37    3.37
  -1  11   6   99.02    4.27
  -1  11   5    6.58    1.76
  -1  11   5    6.66    1.44
  -1 -11   5    6.72    1.87
  -1  11   5    6.09    1.69
   1  11  -5    5.55    1.46
  -1  11   4   29.00    2.19
  -1 -11   4   24.66    2.32
  -1  11   3   99.01    5.00
  -1  11   3  104.55    4.16
  -1 -11   3  101.29    4.42
   1 -11  -3  113.04    4.56
   1 -11  -2  203.78    7.62
  -1  11   2  229.38    6.91
  -1  11   2  231.55    8.42
  -1  11   2  236.11    7.38
  -1 -11   2  199.72    7.56
  -1  11   1  113.12    4.36
   1  11  -1  119.19    5.20
  -1  11   1  122.88    3.96
  -1  11   0   15.90    1.73
  -1  11   0   14.64    1.13
   1  11   0   17.26    2.35
  -1  11   0   15.90    2.38
   1  11   1   47.87    3.20
  -1  11  -1   49.40    3.27
  -1  11  -1   50.20    2.43
  -1  11  -1   47.72    1.93
   1  11   2   11.66    2.26
  -1  11  -2   14.68    2.27
  -1  11  -2   19.20    1.92
  -1  11  -2   13.72    1.64
  -1  11  -2   20.10    1.18
   1  11   3  150.19    6.52
  -1  11  -3  168.85    5.56
  -1  11  -3  169.40    5.19
  -1  11  -3  158.00    5.94
  -1  11  -3  158.29    6.43
   1  11   4  178.89    6.12
  -1  11  -4  178.29    6.72
  -1  11  -4  197.52    5.99
   1  11   4  184.50    7.41
  -1  11  -4  219.43    7.38
   1  11   4  198.96    6.20
  -1  11  -4  203.43    7.34
   1  11   5    0.27    0.91
  -1  11  -5    2.11    0.80
  -1  11  -5    0.20    1.88
   1  11   5    1.79    2.08
  -1  11  -5    1.73    1.62
  -1  11  -5   -0.70    1.86
   1  11   5    0.68    0.88
  -1  11  -6  112.80    4.84
   1  11   6  125.17    4.81
   1  11   6  132.41    4.33
  -1  11  -6  124.45    4.09
   1  11   6  120.18    4.32
   1  11   6  115.85    5.41
  -1  11  -6  135.61    5.46
  -1  11  -7   96.16    4.46
   1  11   7   97.20    4.33
  -1  11  -7  121.32    3.74
   1  11   7  116.27    3.92
   1  11   7  109.04    3.97
  -1  11  -7  122.32    5.08
   1  11   8    0.03    0.98
  -1  11  -8    1.09    1.58
   1  11   8   -0.08    1.61
  -1  11  -8   -0.41    1.91
   1  11   8    0.03    0.86
   1  11   9    2.53    1.01
  -1  11  -9    3.68    1.61
   1  11   9    2.60    1.55
   1  11   9    2.72    0.93
  -1  11  -9    1.72    1.92
  -1  11 -10    5.25    1.68
   1  11  10    6.76    1.13
   1 -11  11   61.89    3.34
   1  11  11   60.40    2.62
  -1  11 -11   58.01    3.21
  -1  11 -12    0.84    1.57
   1 -11  12    1.81    1.86
  -1  11 -12   -0.75    1.79
  -1  11 -13   47.89    3.08
   1 -11  13   47.79    2.21
   1 -11  14    0.06    1.04
  -1  11 -14    0.06    1.62
  -1  11 -15    4.07    1.31
   1 -11  15    4.11    0.98
   1 -11  15    4.95    1.89
  -1  11 -15    4.62    1.63
  -1  11 -16   19.77    1.87
   1 -11  16   16.87    1.15
   1 -11  16   16.96    2.14
  -1  11 -17    7.65    1.17
   1 -11  17   11.93    0.96
  -1  11 -17   11.87    1.55
   1 -11  17    9.40    1.76
   1 -11  18   12.49    0.86
   1  12 -18    0.78    0.79
   1  12 -17    0.31    0.94
   1  12 -16    1.32    1.07
   1  12 -16    2.49    1.33
   1  12 -15    3.94    1.24
   1  12 -15    5.90    1.54
  -1 -12  15    3.98    0.80
   1  12 -14   10.77    1.54
  -1  12  14   12.10    1.07
  -1 -12  14   13.77    1.08
  -1  12  13   28.21    1.54
   1  12 -13   26.43    2.29
  -1 -12  13   22.39    1.40
  -1 -12  12    7.50    1.90
  -1  12  12    6.23    1.06
   1  12 -12    5.93    1.60
  -1 -12  11   66.42    3.66
   1  12 -11   60.05    3.30
  -1  12  11   68.19    2.87
  -1  12  11   81.74    2.93
  -1  12  11   75.67    2.97
   1  12 -11   70.45    3.69
  -1  12  10    6.56    1.31
   1  12 -10    3.16    1.54
  -1 -12  10    7.40    2.01
  -1  12  10    5.04    1.09
  -1  12  10    5.67    1.08
   1  12 -10    4.33    1.81
  -1  12   9   41.44    1.84
  -1 -12   9   37.20    2.97
   1  12  -9   34.91    2.52
  -1  12   9   43.13    2.26
  -1  12   9   46.60    2.05
  -1  12   8    7.13    0.94
   1  12  -8    5.35    1.58
   1  12  -8    7.91    2.26
  -1  12   8    8.42    1.48
  -1  12   8    8.15    1.06
  -1 -12   8    8.77    2.08
  -1 -12   7    3.18    1.96
   1  12  -7    2.78    1.54
   1  12  -7    2.40    2.00
  -1  12   7    4.62    0.90
  -1  12   7    3.68    1.41
   1  12  -6   23.20    2.62
  -1 -12   6   20.40    2.38
   1  12  -6   18.46    1.91
  -1  12   6   21.00    1.36
  -1  12   6   24.50    1.90
  -1 -12   5    2.92    1.84
   1  12  -5    2.75    1.96
  -1  12   5   -0.48    1.43
   1  12  -5    1.97    1.39
  -1  12   5    0.62    0.85
  -1  12   5   -2.08    1.71
  -1  12   4   19.58    1.88
  -1 -12   4   22.23    2.36
  -1  12   4   21.06    2.12
   1  12  -4   20.45    2.57
  -1 -12   3   35.50    2.77
  -1  12   3   43.58    2.56
   1  12  -3   41.71    3.18
   1 -12  -2   55.45    3.51
   1  12  -2   64.38    3.73
  -1 -12   2   54.23    3.23
  -1  12   2   61.86    2.97
  -1  12   1   51.22    2.09
   1 -12  -1   45.82    3.21
   1  12  -1   43.74    3.25
  -1  12   1   47.05    2.60
  -1 -12   1   49.82    3.02
  -1  12   1   43.20    3.42
   1  12   0   39.78    3.05
  -1  12   0   34.04    3.04
  -1  12   0   37.74    2.30
  -1 -12   0   37.08    2.66
  -1  12   0   35.57    1.72
  -1  12  -1   35.05    2.20
  -1  12  -1   36.49    3.02
   1  12   1   38.10    3.04
  -1  12  -1   31.89    1.61
  -1  12  -2    3.08    0.85
  -1  12  -2    3.86    1.49
  -1  12  -2    2.56    2.01
   1  12   2    3.48    2.16
  -1  12  -2    2.57    1.57
   1  12   3  140.08    6.03
  -1  12  -3  142.69    5.89
   1  12   3  135.76    4.58
  -1  12  -3  125.04    5.11
  -1  12  -3  146.37    4.89
  -1  12  -3  135.10    4.42
  -1  12  -4   13.34    1.85
   1  12   4   16.61    1.30
  -1  12  -4   17.61    1.14
   1  12   4   16.83    1.97
   1  12   4   14.99    2.53
  -1  12  -4   15.05    2.26
   1  12   4   14.64    1.32
  -1  12  -5    0.84    1.58
  -1  12  -5    1.56    1.86
   1  12   5    0.71    2.11
   1  12   5    1.07    0.95
   1  12   5    2.01    1.70
  -1  12  -5    2.35    0.78
   1  12   5    0.65    0.93
  -1  12  -6    5.17    1.69
  -1  12  -6    3.88    1.93
  -1  12  -6    6.43    1.99
   1  12   6    4.79    1.00
   1  12   6    3.08    1.01
   1  12   6    3.93    1.73
  -1  12  -6    6.71    0.86
   1  12   7    3.03    1.72
  -1  12  -7    1.15    1.55
  -1  12  -7   -0.07    1.84
   1  12   7   -0.33    0.96
   1  12   7   -0.27    0.89
   1  12   8   82.94    2.99
   1  12   8   75.61    3.45
  -1  12  -8   73.46    3.60
   1  12   8   74.79    3.06
  -1  12  -9   26.69    2.43
   1 -12   9   24.12    2.43
   1  12   9   23.67    2.06
   1  12   9   29.20    1.57
   1  12   9   23.89    1.60
  -1  12 -10   -0.90    1.75
   1 -12  10    3.44    1.92
  -1  12 -10    3.08    1.59
   1  12  10    1.38    1.02
  -1  12 -11    3.14    1.75
   1 -12  11    1.45    1.86
  -1  12 -11    2.96    1.58
  -1  12 -12    1.61    1.68
  -1  12 -12    1.54    1.48
   1 -12  13   40.12    2.50
   1 -12  13   48.11    2.12
   1 -12  14    5.59    0.98
  -1  12 -14    4.18    1.28
   1 -12  14    4.45    1.78
  -1  12 -14    5.05    1.58
   1 -12  15    3.03    0.85
  -1  12 -15    2.74    1.16
   1 -12  15    3.80    1.67
  -1  12 -15    4.11    1.47
   1 -12  16    3.28    0.78
  -1  12 -16    4.14    1.03
   1 -12  17    1.78    0.61
   1  13 -17    4.06    0.81
   1  13 -16    5.23    1.00
   1  13 -15    4.06    1.08
   1  13 -14    2.11    1.12
   1  13 -14    4.85    1.32
  -1  13  14    3.69    0.76
   1  13 -13    0.53    1.16
  -1 -13  13    0.28    0.78
   1  13 -13   -0.04    1.38
  -1  13  13    0.02    0.73
   1  13 -12    6.24    1.38
  -1 -13  12    9.76    1.04
  -1 -13  12    6.47    1.63
   1  13 -12    8.54    1.64
  -1  13  12    7.11    0.99
  -1 -13  11   32.06    1.66
  -1  13  11   34.05    1.82
  -1 -13  10   16.57    2.19
   1  13 -10   16.30    1.83
  -1  13  10   16.84    1.37
  -1 -13   9   11.33    2.09
  -1  13   9   11.22    1.23
   1  13  -9   12.38    2.10
  -1  13   9   13.13    1.05
  -1  13   9   12.76    1.50
   1  13  -9    9.59    1.68
  -1  13   8    4.44    1.39
   1  13  -8    4.11    1.94
  -1 -13   8    6.81    2.00
  -1  13   8    5.14    0.89
   1  13  -8    6.44    1.55
  -1  13   7    9.65    1.57
   1  13  -7    5.97    2.07
  -1  13   7    7.75    1.01
   1  13  -7   10.17    1.61
  -1 -13   7    9.07    2.06
  -1  13   6   53.25    2.68
  -1  13   6   49.88    2.21
   1  13  -6   55.84    2.66
  -1  13   5    2.73    0.93
  -1  13   5    3.14    1.70
  -1 -13   5    2.88    1.88
  -1  13   5    5.50    1.54
   1  13  -4   -0.24    2.04
  -1  13   4    1.28    1.62
  -1 -13   4   -0.88    1.88
  -1  13   4   -0.43    1.49
   1  13  -3    1.66    2.07
  -1  13   3    1.01    1.48
  -1 -13   3    4.09    1.90
  -1  13   3    0.57    1.68
   1  13  -2   40.64    3.19
  -1  13   2   37.20    2.38
   1 -13  -2   31.33    2.99
  -1 -13   2   31.70    2.65
   1  13  -1   36.10    3.10
  -1  13   1   40.40    2.40
   1 -13  -1   38.84    3.14
  -1 -13   1   34.91    2.75
   1  13   0   11.36    2.41
  -1  13   0   13.22    1.74
   1 -13   0   14.32    2.53
   1  13   1  138.28    6.16
  -1  13  -1  144.85    5.12
   1  13   1  149.41    5.28
   1 -13   1  136.69    5.70
   1  13   2    7.74    2.31
   1  13   2    6.87    1.74
  -1  13  -2    3.39    0.87
  -1  13  -2    7.25    1.54
   1 -13   2    2.68    2.26
   1  13   3    1.69    0.95
   1  13   3    2.51    2.14
   1  13   3    2.54    0.86
  -1  13  -3    2.65    0.80
   1  13   3   -0.44    1.58
  -1  13  -4    1.23    1.49
  -1  13  -4    2.57    0.78
   1  13   4    2.97    1.63
   1  13   4    2.84    0.88
   1  13   4    1.20    0.95
  -1  13  -5   12.58    1.01
   1  13   5   13.93    1.26
   1  13   5   15.93    1.95
  -1  13  -5   11.27    1.74
   1  13   5   11.76    1.15
   1  13   6    8.82    1.09
   1  13   6    6.99    1.08
  -1  13  -6    8.01    1.61
   1  13   6    9.07    1.79
   1 -13   7    2.21    1.97
   1  13   7    2.48    1.62
   1  13   7    0.44    0.89
   1  13   7    2.58    0.96
   1  13   7   -0.10    1.32
  -1  13  -7    1.56    1.45
   1  13   8   10.45    1.12
   1  13   8   11.60    1.80
   1  13   8    7.72    1.12
   1 -13   8    7.82    2.05
  -1  13  -8    7.06    1.63
   1  13   9    3.09    0.99
  -1  13  -9    3.59    1.52
   1 -13   9    4.05    1.93
  -1  13 -10   20.53    2.12
   1 -13  10   15.49    2.13
  -1  13 -11  113.16    4.47
   1 -13  11   93.67    4.05
  -1  13 -12    0.77    1.23
   1 -13  12    1.13    1.54
   1 -13  12    0.80    0.97
  -1  13 -13    3.11    1.21
   1 -13  13    3.10    1.46
   1 -13  13    4.48    0.94
  -1  13 -14    0.33    1.02
   1 -13  14    0.83    0.76
   1 -13  15    3.39    0.72
   1 -13  16    2.65    0.60
   1  14 -15    1.53    0.79
  -1 -14  14   20.15    1.50
   1  14 -14   19.70    1.39
  -1  14  13    5.42    0.77
   1  14 -13    4.69    1.10
  -1  14  12    4.61    0.79
   1  14 -12    6.33    1.23
   1  14 -11    6.62    1.29
  -1 -14  11    6.41    1.51
  -1  14  11    6.52    0.92
  -1 -14  11    7.03    0.89
   1  14 -10    0.53    1.18
  -1 -14  10   -0.92    1.45
  -1  14  10    0.69    0.79
  -1  14  10    1.39    1.08
  -1 -14  10    1.82    0.86
  -1  14   9    3.18    0.89
   1  14  -9    3.54    1.27
   1  14  -9    3.20    1.68
  -1  14   9    4.62    1.21
   1  14  -8    3.31    1.76
  -1 -14   8    3.63    1.76
  -1  14   8    1.73    0.72
   1  14  -7   31.97    2.69
  -1 -14   7   25.83    2.47
  -1  14   7   31.33    2.02
   1  14  -6    2.84    1.85
  -1 -14   6    0.54    1.73
  -1  14   6    0.78    0.80
  -1  14   6    1.33    1.37
   1  14  -5    8.43    1.56
  -1  14   5    8.02    1.56
   1  14  -5    7.83    2.05
  -1  14   5    4.28    0.94
  -1 -14   5    6.90    2.00
  -1  14   4   45.39    3.04
  -1 -14   4   57.18    3.29
   1  14  -4   54.36    3.51
   1  14  -4   66.23    2.84
  -1  14   4   49.81    2.29
  -1  14   4   61.15    2.81
  -1  14   3    7.85    1.84
  -1 -14   3    8.10    2.06
   1  14  -3   12.61    2.29
   1  14  -3   11.25    1.67
  -1  14   3   10.97    1.64
  -1  14   2   39.97    2.95
  -1  14   2   53.58    2.67
   1  14  -2   48.51    3.35
   1  14  -2   58.46    2.74
  -1 -14   2   45.26    3.02
   1 -14  -1   12.09    2.47
   1  14  -1   14.60    1.81
   1  14  -1   10.93    2.24
  -1  14   1   15.26    1.71
   1 -14   0    6.08    2.26
   1  14   0   11.01    1.74
   1  14   0    7.49    2.08
   1  14   1   42.84    3.23
   1  14   1   50.82    2.65
   1 -14   1   46.39    3.20
   1  14   2    9.65    2.12
   1  14   2   12.24    1.72
   1  14   2    7.49    1.11
   1 -14   2    8.75    2.33
   1  14   3    0.63    1.84
   1 -14   3    5.20    2.16
   1  14   3    4.01    1.59
   1  14   3    1.30    0.91
   1  14   4    3.66    1.93
   1  14   4    4.39    0.85
   1  14   4    4.01    0.98
   1 -14   4    2.67    2.10
   1  14   4    5.75    1.64
   1 -14   5   21.20    2.48
   1  14   5   26.40    1.55
   1  14   5   24.95    2.54
   1  14   5   24.84    1.44
   1  14   6    4.78    1.56
   1 -14   6    3.12    1.98
   1  14   6    1.42    0.87
   1  14   7   -0.33    1.21
  -1  14  -7   -1.68    1.35
   1 -14   7    1.01    1.86
   1  14   8   35.27    2.18
   1  14   8   38.95    1.77
   1 -14   9    5.57    1.75
   1  14   9    3.33    0.87
  -1  14  -9    4.16    1.30
  -1  14 -10    8.14    1.36
   1 -14  10    7.88    1.67
  -1  14 -11    0.46    1.12
   1 -14  11    0.43    0.91
   1 -14  11    2.06    1.48
   1 -14  12    2.94    0.87
   1 -14  12    1.45    1.36
   1 -14  13   10.35    0.93
   1 -14  13    9.86    1.33
   1 -14  14    2.36    0.65
  -1  14 -15    2.70    0.67
   1 -14  15    3.82    0.55
   1  15 -13    0.18    0.68
  -1 -15  13    0.95    1.01
  -1  15  12    0.24    0.56
   1  15 -12    0.37    0.77
  -1 -15  12    0.11    1.18
  -1  15  11    9.00    0.80
   1  15 -11    6.96    1.02
  -1  15  10   12.95    0.94
   1  15 -10    7.31    1.13
  -1  15   9    0.15    0.68
   1  15  -9    1.98    1.37
  -1  15   9    1.14    1.01
   1  15  -9    0.30    1.02
  -1  15   8    7.50    0.88
   1  15  -8    8.08    1.67
  -1 -15   8    8.90    1.51
  -1  15   8    6.80    1.19
  -1  15   7    1.59    0.66
  -1  15   7    2.91    0.75
   1  15  -7    4.47    1.66
  -1 -15   7    3.68    1.43
  -1  15   7    2.79    1.13
  -1  15   6    0.68    0.67
  -1  15   6    0.13    0.70
  -1  15   6    0.03    1.11
  -1 -15   6   -0.47    1.46
   1  15  -6    0.29    1.58
   1  15  -5    8.48    1.97
  -1  15   5   12.19    1.40
   1  15  -5   11.41    1.39
  -1  15   5    8.76    0.90
   1  15  -4    7.67    1.92
   1  15  -4    9.46    1.41
  -1  15   4    7.89    0.91
   1  15  -3    4.80    1.87
  -1  15   3    1.95    1.48
  -1  15   2   14.60    1.93
   1  15  -2   21.91    2.39
  -1  15   1   14.90    1.91
   1  15  -1   20.34    2.33
   1  15   0   -0.26    1.70
   1  15   1    7.02    1.97
   1  15   2   27.71    2.54
  -1  15  -3   16.87    1.42
   1  15   3   17.23    2.20
  -1  15  -4    1.10    1.00
   1  15   5    2.30    1.33
   1  15   5    1.15    0.75
   1  15   5    0.98    0.63
   1  15   5    3.02    1.14
  -1  15  -5    1.49    0.97
   1  15   6    1.09    1.28
   1  15   6    0.51    0.71
   1  15   6    0.80    1.08
   1  15   6    0.74    0.64
   1 -15   6   -0.79    1.67
   1  15   7    0.66    0.72
   1 -15   7    0.64    1.61
   1  15   7    0.99    0.65
   1  15   7   -0.02    1.00
   1 -15   8    1.30    1.51
   1 -15   9    5.16    1.49
   1 -15  10    4.68    1.38
   1 -15  10    5.30    0.95
   1 -15  11   28.67    1.80
   1 -15  11   27.99    1.41
   1 -15  12    4.79    1.13
   1 -15  12    5.27    0.74
  -1  15 -13    0.91    0.60
   1 -15  13    2.22    0.55
  -1 -16  11    2.06    1.00
  -1  16  10    2.83    0.55
  -1 -16  10    2.41    1.15
  -1  16   9    0.56    0.54
  -1  16   8   -0.20    0.56
  -1  16   8   -0.18    0.84
  -1  16   7   13.69    1.20
  -1  16   7   16.28    0.95
   1  16  -7   13.58    1.66
  -1  16   6    6.36    0.69
  -1  16   6    7.44    1.06
  -1  16   6    6.87    0.75
   1  16  -6    6.10    1.59
  -1  16   5   21.26    1.41
   1  16  -5   23.71    2.05
  -1  16   5   19.56    1.08
   1  16  -5   20.38    1.37
  -1  16   5   16.57    1.00
   1  16  -4    1.95    1.50
  -1  16   4   -0.34    0.61
  -1  16   4    1.05    0.58
  -1  16   4   -0.41    0.98
   1  16  -4    1.58    1.08
  -1  16   3    1.00    0.59
   1  16  -3    1.57    1.13
  -1  16   3   -0.09    0.99
   1  16  -3   -1.28    1.60
   1  16  -2    9.54    0.82
  -1  16   2   13.52    1.24
   1  16  -2    7.91    1.78
  -1  16   2    7.47    0.80
   1  16  -2   11.57    1.35
   1  16  -1   -0.93    1.54
   1  16  -1    1.16    0.65
  -1  16   1   -0.57    0.63
   1  16  -1    1.10    1.18
  -1  16   1    1.41    1.01
  -1  16   1    0.44    1.27
  -1  16   0    6.49    1.43
   1 -16   0   10.11    1.83
  -1  16   0   10.08    1.16
   1  16   0    7.16    1.76
   1  16   0    8.97    0.82
   1  16   0   11.68    1.40
  -1  16  -1    0.24    1.23
   1  16   1   -0.11    1.53
  -1  16  -1    0.37    0.95
   1  16   1   -0.09    0.63
   1 -16   1   -0.24    1.63
   1  16   1    2.66    1.20
  -1  16  -2   -1.25    1.26
   1  16   2   -0.26    0.61
  -1  16  -2    0.77    0.91
   1 -16   2   -0.38    1.63
   1  16   2    0.75    1.16
   1  16   3    3.99    0.70
  -1  16  -3    4.41    0.96
   1  16   3    5.14    1.06
   1 -16   3    4.16    1.70
   1  16   3    4.31    1.23
   1  16   4    0.83    0.64
  -1  16  -4    1.08    0.88
   1  16   4    2.19    0.96
   1 -16   4    1.70    1.56
   1  16   4    1.74    1.16
  -1  16  -5   36.45    1.66
   1  16   5   38.43    1.76
   1  16   5   36.19    1.56
   1 -16   5   38.04    2.31
   1  16   6    3.77    0.90
   1 -16   6    3.24    1.48
   1 -16   7   14.44    1.62
   1 -16   8    2.85    1.31
   1 -16   9    2.60    0.79
   1 -16   9    3.10    1.20
   1 -16  10    5.58    0.73
   1 -16  10    2.90    1.09
   1 -16  11    1.17    0.51
  -1 -17   9    1.45    0.78
  -1 -17   8    1.81    0.94
  -1  17   8    0.68    0.39
  -1 -17   7   -0.69    1.06
   1  17  -7    0.17    0.35
  -1  17   7    0.07    0.42
   1  17  -6    0.80    0.41
  -1  17   6    1.49    0.71
  -1 -17   6    0.91    1.11
  -1  17   6    1.25    0.47
   1  17  -5    0.50    0.44
  -1  17   5    1.10    0.49
  -1  17   5    0.86    0.74
  -1 -17   5    0.94    1.19
  -1  17   4    6.36    0.56
  -1  17   4    7.28    0.62
   1  17  -4    5.73    0.59
  -1  17   4    7.74    0.88
  -1  17   3    5.44    0.57
   1  17  -3    7.09    0.64
  -1  17   3    6.29    0.89
  -1 -17   3    6.42    1.36
  -1  17   3    6.20    0.63
   1  17  -2    5.75    0.64
  -1  17   2    5.46    0.59
  -1  17   2    6.97    0.64
  -1  17   2    7.47    0.94
  -1 -17   2    5.17    1.29
  -1  17   1    7.29    0.64
  -1  17   1    8.78    0.96
   1  17  -1    8.08    0.68
  -1  17   1    6.03    0.63
   1  17  -1    8.80    1.11
   1  17   0    4.48    0.60
  -1  17   0    5.32    0.61
   1  17   0    6.02    1.07
  -1  17   0    5.69    0.91
   1  17   0    5.47    0.93
   1  17   1    1.01    0.51
  -1  17  -1    0.14    0.48
   1 -17   1    2.99    1.37
  -1  17  -1    1.07    0.79
   1  17   1    1.99    0.84
   1  17   2    3.53    0.55
  -1  17  -2    3.33    0.55
   1 -17   2    4.79    1.37
  -1  17  -2    4.04    0.81
   1  17   2    4.43    0.84
   1  17   3    1.72    0.50
  -1  17  -3    0.32    0.48
   1 -17   3    1.92    1.32
  -1  17  -3    1.66    0.72
   1  17   3    1.72    0.77
   1  17   4    4.14    0.55
   1 -17   4    4.72    1.34
  -1  17  -4    3.73    0.71
   1  17   4    3.16    0.75
   1 -17   5    0.44    1.21
   1  17   5    0.48    0.63
   1 -17   6    1.14    1.13
   1 -17   7    3.59    1.06
   1 -17   8    1.69    0.88
   1 -17   8    2.27    0.56
  -1  18   3    1.36    0.51
   1  18  -3    1.60    0.54
   1  18  -2    1.29    0.34
  -1  18   2    1.20    0.54
   1  18  -1    2.46    0.39
  -1  18   1    1.87    0.56
   1  18  -1    2.39    0.61
  -1  18   0    5.53    0.63
   1  18   0    4.80    0.66
   1  18   0    5.53    0.46
   1  18   1    8.13    0.70
   1  18   1    7.20    0.50
  -2   0  24    6.66    0.79
  -2   0  23    0.62    0.85
  -2   0  23   -0.29    0.97
  -2   0  22    1.61    1.02
  -2   0  22    2.00    1.16
  -2   0  22    2.87    1.30
  -2   0  21    0.43    1.10
  -2   0  21   -0.59    1.32
  -2   0  20   22.20    2.36
  -2   0  20   19.90    2.02
  -2   0  19   -0.03    1.41
  -2   0  19    0.61    1.40
  -2   0  19    1.08    1.85
  -2   0  19    0.39    1.64
  -2   0  18   14.86    2.36
  -2   0  18   13.00    1.74
  -2   0  17   -0.07    1.50
  -2   0  17    0.29    1.97
  -2   0  17    0.80    1.47
  -2   0  16   25.72    2.31
  -2   0  16   27.51    2.07
  -2   0  15    2.18    2.21
  -2   0  15    0.36    1.47
  -2   0  14   21.29    2.59
  -2   0  14   20.35    1.89
  -2   0  13    1.62    1.96
  -2   0  13    1.13    1.20
  -2   0  12  188.10    6.71
  -2   0  12  167.80    6.04
  -2   0  11    0.30    1.00
  -2   0  10    0.86    0.94
  -2   0  10    0.88    0.64
  -2   0  10   -0.45    1.22
   2   0 -10    1.01    1.14
  -2   0   9    1.67    1.17
   2   0  -9   -0.31    1.13
  -2   0   9    0.90    1.70
   2   0  -8   23.81    1.58
  -2   0   8   21.96    1.57
  -2   0   7    0.08    1.07
   2   0  -7    1.12    1.07
  -2   0   7    0.34    1.40
  -2   0   7    0.68    1.11
   2   0  -6  869.40   23.77
  -2   0   6  877.82   23.78
  -2   0   6  766.59   23.84
  -2   0   6  784.64   23.61
   2   0  -5    0.15    0.99
  -2   0   5    0.35    1.16
  -2   0   5    1.61    1.01
  -2   0   5    1.08    0.98
  -2   0   4    1.87    0.97
   2   0  -4    2.34    0.96
  -2   0   4    3.25    0.93
  -2   0   4    1.28    0.93
  -2   0   3   -0.02    0.97
  -2   0   3   -0.18    0.92
   2   0  -3    0.47    0.91
   2   0  -2   40.63    1.73
  -2   0   2   42.68    1.75
  -2   0   2   45.64    1.86
  -2   0   2   47.02    2.19
   2   0  -2   41.62    1.58
  -2   0   2   39.44    1.76
   2   0  -2   47.17    1.94
   2   0  -1    1.25    1.21
  -2   0   1    0.74    1.39
  -2   0   1    0.78    0.90
  -2   0   1    0.86    1.00
  -2   0   1   -0.07    0.87
   2   0  -1    0.82    0.71
   2   0  -1    0.63    0.87
   2   0  -1    0.57    0.98
   2   0   0 2149.03   60.25
   2   0   0 2117.45   59.95
  -2   0   0 2121.19   60.05
   2   0   0 2076.15   60.08
  -2   0   0 2147.32   60.25
  -2   0   0 2058.11   60.05
   2   0   0 2114.88   59.89
   2   0   1    0.25    1.01
   2   0   1    0.09    1.21
  -2   0  -1    0.30    0.89
   2   0   1   -0.13    0.76
  -2   0  -1   -0.12    0.76
   2   0   1   -0.09    0.66
  -2   0  -2  247.10    7.12
  -2   0  -2  232.73    6.97
   2   0   2  234.53    7.01
   2   0   2  229.80    7.12
   2   0   3    0.05    0.84
  -2   0  -3    0.53    0.62
   2   0   3    0.20    1.16
   2   0   3    0.60    1.39
   2   0   3    0.22    1.01
  -2   0  -3    0.14    0.97
   2   0   4  728.88   21.60
   2   0   4  752.63   21.71
   2   0   4  752.98   21.52
   2   0   4  791.19   22.14
   2   0   4  752.12   21.75
   2   0   4  743.06   21.69
  -2   0  -4  816.69   21.87
   2   0   5    0.30    0.88
   2   0   5    0.13    1.08
  -2   0  -5    0.49    0.98
   2   0   5    0.16    1.04
   2   0   5   -0.30    1.12
   2   0   5    0.45    0.61
   2   0   5    0.59    1.46
  -2   0  -5    0.32    0.95
   2   0   6   42.55    1.79
  -2   0  -6   40.39    1.85
   2   0   6   30.67    1.37
   2   0   6   40.34    1.60
   2   0   6   30.71    2.20
   2   0   6   32.66    1.71
   2   0   6   35.98    1.82
   2   0   7   -0.22    0.78
   2   0   7   -0.07    1.01
   2   0   7   -0.02    1.30
   2   0   7   -0.19    1.17
  -2   0  -7    0.20    1.10
  -2   0  -8    7.75    1.23
   2   0   8    7.07    1.37
   2   0   8    6.89    1.24
   2   0   8    6.04    1.10
   2   0   8    9.72    1.69
   2   0   8    8.30    0.87
   2   0   9    0.64    1.32
   2   0   9   -0.32    1.22
   2   0   9    0.77    1.06
   2   0   9   -0.46    0.79
   2   0   9   -0.30    1.56
   2   0  10  791.93   23.52
   2   0  10  833.69   24.20
   2   0  10  818.23   23.38
   2   0  11    1.14    1.25
   2   0  11   -0.61    1.30
   2   0  11    0.86    1.71
   2   0  11   -1.54    1.47
   2   0  12  337.71   10.06
   2   0  12  326.64   10.75
   2   0  12  315.49    9.74
   2   0  12  333.99   10.10
   2   0  13    0.51    1.67
   2   0  13   -0.58    1.48
   2   0  13    0.27    1.33
   2   0  13   -2.28    2.00
   2   0  13   -0.74    0.92
   2   0  14  121.87    4.63
   2   0  14  140.24    4.82
   2   0  14  137.02    5.58
   2   0  14  137.29    4.91
   2   0  14  135.71    4.40
   2   0  15   -0.95    2.26
   2   0  15   -1.34    1.99
   2   0  15   -0.03    1.54
   2   0  15    1.41    1.72
   2   0  16   39.91    3.38
   2   0  16   49.57    2.69
   2   0  16   42.93    2.47
   2   0  16   44.53    2.79
   2   0  17    1.53    1.51
   2   0  17    0.59    1.90
   2   0  17    1.09    1.69
   2   0  17   -0.64    1.31
   2   0  18   60.44    2.72
   2   0  18   67.33    3.14
   2   0  18   61.01    2.99
   2   0  19    0.59    1.31
   2   0  19    3.14    1.19
   2   0  19   -0.09    1.55
   2   0  20   10.85    1.29
   2   0  20   11.17    1.21
   2   0  21   -0.45    0.92
   2   0  22   62.26    2.25
  -2  -1  24    0.18    0.65
  -2   1  24    0.93    0.65
  -2   1  23    1.63    0.96
  -2  -1  23    1.39    0.95
  -2   1  23    1.60    0.86
  -2  -1  23    1.51    0.83
  -2  -1  23    0.86    1.01
  -2   1  22    2.24    1.18
  -2  -1  22    2.43    1.17
  -2   1  22    3.42    1.07
  -2  -1  22    1.67    1.02
  -2  -1  22    3.83    1.28
  -2  -1  21    0.13    1.09
  -2   1  21    0.43    1.15
  -2  -1  21    0.13    1.30
  -2   1  21    1.68    1.28
  -2   1  20    8.40    1.68
  -2  -1  20   11.03    1.79
  -2   1  20    9.36    1.93
  -2  -1  20   12.82    2.13
  -2   1  19    7.46    1.68
  -2   1  19    9.09    1.59
  -2   1  19    8.75    2.06
  -2  -1  19    7.64    2.06
  -2   1  19    8.19    1.71
  -2   1  19    9.30    1.59
  -2  -1  19    9.65    1.51
  -2  -1  18   -0.30    1.98
  -2   1  18    0.98    1.95
  -2   1  18    0.63    1.60
  -2  -1  18   -0.18    1.47
  -2   1  18    1.02    1.43
  -2  -1  17    6.87    1.61
  -2   1  17    9.38    1.68
  -2   1  17    5.46    1.72
  -2   1  17    6.18    2.08
  -2  -1  17    7.66    2.23
  -2  -1  16   18.08    1.84
  -2   1  16   18.72    1.82
  -2  -1  16   17.44    2.04
  -2   1  16   16.03    1.97
  -2   1  15  296.91    9.89
  -2  -1  15  274.73    9.82
  -2  -1  15  301.31    9.33
  -2  -1  15  296.66   10.48
  -2   1  15  304.26   10.40
  -2  -1  14    5.97    1.38
  -2  -1  14    7.48    2.23
  -2   1  14    3.78    1.33
  -2   1  14    5.28    2.09
  -2  -1  13    2.78    1.26
  -2   1  13    2.91    1.27
  -2  -1  13    2.88    2.05
  -2   1  13    2.52    1.99
  -2   1  12   68.88    3.08
  -2  -1  12   80.48    3.88
  -2   1  12   74.14    3.69
  -2   1  12   69.87    2.56
   2   1 -12   72.17    3.01
  -2  -1  11   44.60    2.59
   2  -1 -11   49.85    2.37
  -2   1  11   52.03    2.47
  -2  -1  11   50.98    2.44
  -2   1  11   51.81    1.98
  -2  -1  10   16.76    1.66
   2  -1 -10   16.38    1.42
  -2   1  10   17.90    1.42
   2   1 -10   18.52    1.37
   2   1  -9    5.96    1.10
   2  -1  -9    6.83    1.24
  -2  -1   9    7.85    1.12
  -2  -1   9    6.57    1.93
  -2   1   9    5.72    1.15
  -2  -1   9    4.78    1.33
   2   1  -8    8.57    1.16
  -2  -1   8    7.31    1.35
  -2   1   8    8.40    1.19
  -2   1   8    9.13    1.82
  -2  -1   8    8.45    1.80
   2  -1  -8    7.25    1.21
   2   1  -8    5.40    1.24
  -2   1   7  121.73    4.08
  -2  -1   7  120.15    4.22
  -2  -1   7  106.93    3.85
  -2   1   7  105.45    3.74
   2   1  -7  103.92    3.82
   2  -1  -7  109.21    3.80
  -2  -1   7  118.52    3.80
  -2   1   7  118.45    3.72
  -2  -1   6  438.80   12.75
  -2   1   6  430.10   12.58
  -2  -1   6  420.62   12.42
  -2   1   6  428.19   12.37
  -2  -1   6  418.08   12.56
   2  -1  -6  423.93   12.50
   2   1  -6  411.81   12.52
   2  -1  -5  853.91   24.30
   2   1  -5  837.69   24.31
  -2   1   5  809.02   24.44
  -2   1   5  842.14   24.27
  -2   1   5  835.67   24.15
  -2  -1   5  851.24   24.20
  -2  -1   5  856.94   24.35
  -2  -1   5  848.98   24.45
   2   1  -4   12.79    1.15
   2  -1  -4   11.45    1.09
   2  -1  -4   10.77    1.43
  -2   1   4   13.14    1.06
  -2  -1   4   11.54    1.17
  -2   1   4   12.08    1.14
  -2  -1   4   15.67    1.12
  -2   1   4   14.17    1.08
  -2   1   3  716.09   22.06
  -2  -1   3  767.68   22.01
   2  -1  -3  775.99   22.02
  -2  -1   3  762.39   21.88
  -2   1   3  767.42   21.88
  -2   1   3  769.51   21.94
   2   1  -3  763.13   21.94
  -2   1   2    0.02    0.93
  -2   1   2    0.74    0.97
  -2  -1   2    1.22    0.97
   2  -1  -2    0.98    0.96
   2   1  -2    1.15    0.92
   2  -1  -2    1.39    1.23
  -2   1   2    0.85    0.89
  -2  -1   2    0.87    0.94
  -2  -1   1    6.78    1.51
  -2   1   1    7.13    1.53
  -2   1   1    5.59    1.01
   2  -1  -1    5.87    1.09
   2   1  -1    7.76    1.20
  -2  -1   1   15.81    1.14
  -2   1   1   15.79    1.11
   2   1  -1   16.02    1.08
   2  -1  -1   16.60    1.38
  -2  -1   1   14.04    1.14
   2  -1  -1   14.50    0.84
   2   1  -1   13.95    0.98
   2  -1   0   33.62    1.28
   2   1   0   34.96    1.39
   2   1   0   35.70    1.79
  -2  -1   0   36.79    1.58
  -2   1   0   37.59    1.62
   2  -1   0   32.96    1.75
   2   1   0   35.93    1.47
  -2  -1   0   33.54    1.98
  -2   1   0   32.29    1.57
  -2   1   0   32.08    1.95
   2   1   0   35.84    1.52
   2   1   1  729.89   20.70
  -2  -1  -1  681.70   20.91
  -2   1  -1  686.96   20.78
   2   1   1  700.59   20.63
   2   1   1  710.22   21.00
  -2  -1  -1  732.01   20.75
  -2   1  -1  785.69   20.83
   2   1   1  730.22   20.70
   2  -1   1  710.47   20.65
   2  -1   1  739.07   20.80
   2  -1   2    3.39    1.02
   2  -1   2    4.65    1.47
   2   1   2    4.64    0.80
  -2   1  -2    2.44    0.87
   2   1   2    3.82    1.07
   2   1   2    4.83    0.84
   2   1   2    5.05    0.85
   2   1   2    5.55    0.86
   2   1   2    6.70    1.00
   2  -1   2    4.98    1.25
  -2   1  -2    5.14    1.04
  -2  -1  -2    4.97    0.92
  -2  -1  -3  396.55   11.21
  -2   1  -3  407.47   11.35
   2   1   3  373.01   11.08
   2   1   3  377.57   11.16
   2  -1   3  409.21   11.57
   2   1   3  369.07   11.07
   2   1   3  395.79   11.51
   2  -1   3  386.37   11.13
   2   1   3  386.25   11.16
   2  -1   3  370.27   11.23
   2   1   3  366.97   11.07
   2  -1   4   19.49    1.36
  -2   1  -4   20.79    1.39
  -2  -1  -4   19.62    1.23
   2   1   4   19.54    1.48
   2  -1   4   20.14    1.78
   2  -1   4   18.86    0.92
   2   1   4   20.86    0.86
   2  -1   4   18.27    1.29
   2   1   4   21.78    1.33
   2   1   4   17.89    1.04
   2   1   4   19.28    1.19
   2  -1   4   18.37    1.03
   2  -1   4   18.55    1.42
   2  -1   5  106.74    3.45
   2   1   5  105.69    3.41
   2   1   5  120.01    3.61
   2  -1   5  120.98    3.53
   2  -1   5  109.12    3.67
   2   1   5  109.18    3.68
  -2   1  -5  108.71    3.82
   2  -1   5  110.21    3.68
   2   1   5  115.46    3.72
   2   1   5  109.98    4.13
   2  -1   5  109.15    4.17
   2  -1   5  115.36    3.76
   2   1   6   67.51    2.98
   2  -1   6   64.18    3.00
  -2   1  -6   64.14    2.42
   2  -1   6   64.38    2.17
   2   1   6   59.61    2.12
   2   1   6   62.17    2.33
   2  -1   6   64.50    2.25
   2   1   6   64.33    2.45
   2  -1   6   63.99    2.45
  -2  -1  -6   75.03    2.49
  -2   1  -6   67.10    2.63
   2  -1   6   64.61    2.47
   2   1   6   67.09    2.51
   2  -1   6   62.85    2.48
  -2  -1  -7 1555.59   45.04
   2   1   7 1588.70   44.94
   2  -1   7 1546.70   44.92
   2  -1   7 1588.87   44.78
   2   1   7 1568.38   44.75
   2   1   7 1540.87   44.86
   2  -1   7 1515.60   44.82
  -2   1  -7 1596.40   45.20
   2   1   7 1643.70   44.96
   2  -1   7 1608.98   44.96
   2   1   8   74.46    2.84
   2  -1   8   72.10    2.83
   2  -1   8   72.71    2.50
   2   1   8   73.12    2.47
   2   1   8   70.62    2.66
   2  -1   8   70.12    2.63
   2   1   8   79.76    3.29
   2  -1   8   80.27    3.36
   2   1   8   75.84    2.80
   2  -1   8   74.73    2.81
   2   1   9  240.29    7.41
   2  -1   9  249.45    7.45
   2  -1   9  226.84    7.15
   2   1   9  233.38    7.12
   2   1   9  238.75    7.88
   2  -1   9  241.53    7.97
   2   1   9  235.69    7.38
   2  -1   9  239.93    7.42
   2   1   9  246.28    7.31
   2  -1   9  243.11    7.28
   2   1  10   20.15    1.55
   2  -1  10   21.42    1.56
   2   1  10   23.03    2.11
   2  -1  10   25.11    2.25
   2  -1  10   22.47    1.30
   2   1  10   23.10    1.25
   2   1  11  357.07   11.69
   2   1  11  372.85   11.81
   2  -1  11  376.43   11.98
   2   1  11  369.03   11.19
   2  -1  11  372.79   11.27
   2  -1  11  377.11   11.29
   2   1  11  373.50   11.24
   2  -1  12   10.14    1.57
   2   1  12    8.39    1.45
   2   1  12    9.13    1.63
   2  -1  12    7.81    1.74
   2  -1  12    8.20    1.08
   2   1  12    7.77    0.98
   2   1  12    6.66    1.49
   2   1  12    8.62    1.92
   2  -1  12    6.92    2.09
   2   1  12    9.15    1.36
   2   1  13   36.90    2.16
   2  -1  13   41.77    2.36
   2   1  13   40.04    2.36
   2  -1  13   38.42    2.47
   2  -1  13   43.68    1.90
   2   1  13   35.08    2.40
   2   1  13   37.56    2.77
   2  -1  13   37.61    3.04
   2   1  13   33.73    2.10
   2  -1  14    0.17    1.10
   2   1  14    2.13    1.98
   2  -1  14   -1.05    2.26
   2  -1  14    1.23    1.68
   2   1  14    1.47    1.52
   2  -1  14    1.87    1.86
   2   1  14    0.83    1.73
   2   1  14   -0.18    1.44
   2   1  15  247.28    7.97
   2  -1  15  247.60    7.75
   2  -1  15  239.21    9.05
   2   1  15  258.32    8.03
   2  -1  15  246.75    8.12
   2   1  15  227.30    7.91
   2  -1  15  244.65    8.16
   2   1  15  271.91    8.17
   2   1  16   23.82    2.28
   2  -1  16   20.36    2.26
   2  -1  16   22.12    2.15
   2   1  16   24.19    2.05
   2  -1  16   23.91    2.95
   2   1  16   19.37    1.90
   2   1  16   17.83    1.67
   2   1  17   27.08    2.35
   2  -1  17   27.24    2.32
   2  -1  17   23.31    2.20
   2   1  17   30.91    2.16
   2  -1  17   23.79    2.80
   2   1  17   25.35    2.00
   2   1  17   19.52    1.75
   2   1  18    1.55    1.65
   2  -1  18    2.09    1.78
   2  -1  18    1.98    1.39
   2   1  18   -0.63    1.52
   2  -1  18    1.17    1.89
   2   1  19  137.30    4.53
   2   1  19  143.79    4.70
   2  -1  19  147.23    4.76
   2  -1  20    0.19    0.97
   2  -1  20    1.57    1.36
   2   1  20    0.59    1.12
   2   1  20    2.39    1.03
   2  -1  21   19.97    1.36
   2   1  21   20.76    1.36
   2  -1  22    2.55    0.77
   2   1  22    2.33    0.77
  -2  -2  24    0.04    0.62
  -2  -2  23    1.85    1.01
  -2   2  23    1.74    0.94
  -2  -2  23    1.22    0.91
  -2  -2  23    1.85    0.81
  -2  -2  22    3.15    1.17
  -2   2  22    3.42    1.17
  -2   2  22    4.26    1.06
  -2  -2  22    4.68    1.03
  -2   2  21    9.10    1.41
  -2  -2  21   10.57    1.48
  -2   2  21   13.90    1.32
  -2   2  21   12.18    1.41
  -2  -2  21   11.00    1.32
  -2   2  20    7.06    1.57
  -2  -2  20    6.54    1.97
  -2   2  19    2.52    1.44
  -2  -2  19    1.06    1.92
  -2   2  19    2.65    1.49
  -2  -2  19    1.86    1.32
  -2   2  19    2.85    1.45
  -2   2  19    1.83    1.52
  -2  -2  18    5.46    1.49
  -2   2  18    6.08    1.55
  -2   2  18    6.07    1.65
  -2  -2  18    3.41    2.02
   2   2 -18    2.04    1.77
  -2   2  18    5.40    1.58
  -2  -2  17    0.65    1.47
  -2   2  17    1.14    1.49
  -2   2  17    1.48    1.55
   2   2 -17    1.81    1.80
  -2   2  17   -0.83    1.56
  -2   2  17    3.30    1.94
  -2  -2  17    2.23    2.13
   2   2 -16   98.43    4.40
  -2  -2  16  101.93    3.90
  -2   2  16  102.91    3.89
  -2   2  16  100.28    4.41
  -2  -2  16   88.25    4.70
  -2   2  16   88.30    3.44
  -2  -2  15    0.08    2.22
  -2   2  15    0.88    2.01
  -2   2  15    1.18    1.42
  -2   2  15    0.67    0.89
  -2  -2  15    0.38    1.43
  -2  -2  14   75.07    3.10
  -2   2  14   68.13    2.73
  -2   2  14   74.04    3.47
  -2   2  14   77.03    4.09
  -2  -2  14   78.12    4.29
  -2   2  13    1.34    1.89
  -2  -2  13    3.17    2.15
  -2   2  13    1.92    1.20
  -2   2  13    1.27    0.81
  -2   2  12   95.64    4.24
  -2   2  12   86.90    3.68
   2   2 -12   85.67    3.62
   2   2 -11  154.80    5.50
  -2   2  11  164.51    5.68
   2   2 -10  163.23    5.46
  -2  -2  10  154.61    5.95
  -2   2  10  164.59    5.59
   2  -2 -10  170.72    5.38
   2   2 -10  162.26    5.30
  -2  -2  10  158.98    5.68
  -2  -2   9  212.98    6.76
   2  -2  -9  215.39    6.66
   2   2  -9  208.26    6.60
  -2  -2   9  211.44    6.91
   2  -2  -8   66.45    2.57
   2   2  -8   63.26    2.49
  -2  -2   8   59.07    2.76
  -2   2   8   58.66    2.46
  -2   2   7  111.46    4.07
  -2  -2   7  111.15    4.03
   2  -2  -7  113.89    3.88
  -2  -2   7  115.14    4.35
   2   2  -7  113.22    3.83
  -2  -2   7  119.65    3.92
  -2   2   7  117.88    3.78
  -2   2   6  729.61   21.18
  -2  -2   6  743.16   21.29
  -2  -2   6  750.90   21.66
  -2   2   6  720.37   21.35
  -2  -2   6  756.61   21.46
  -2   2   6  681.51   21.50
  -2   2   6  730.51   21.01
   2   2  -6  744.17   21.31
   2   2  -6  731.96   21.41
   2  -2  -6  760.60   21.35
  -2   2   6  758.90   21.28
  -2  -2   5   52.35    2.01
  -2   2   5   49.79    1.85
   2   2  -5   47.43    1.97
  -2   2   5   45.68    1.94
   2   2  -5   46.75    2.05
  -2  -2   5   50.04    2.14
   2  -2  -5   49.74    2.22
  -2   2   5   50.08    1.92
  -2   2   5   45.83    1.58
  -2   2   5   46.89    1.97
  -2  -2   5   50.82    2.32
  -2   2   5   45.40    2.11
   2   2  -4  396.53   11.82
  -2   2   4  405.32   11.72
  -2  -2   4  398.12   11.70
  -2   2   4  375.35   11.91
  -2   2   4  411.06   11.75
  -2  -2   4  406.70   11.89
   2   2  -4  412.83   11.80
   2  -2  -4  395.05   11.85
  -2   2   3  254.03    7.57
   2  -2  -3  258.56    7.60
   2   2  -3  251.22    7.62
   2  -2  -3  255.59    7.67
  -2   2   3  253.74    7.53
  -2  -2   3  239.85    7.50
   2   2  -3  256.57    7.61
  -2  -2   3  259.22    7.69
  -2   2   2   57.41    2.17
   2   2  -2   59.60    2.20
   2   2  -2   54.63    2.19
  -2  -2   2   57.70    2.26
   2  -2  -2   51.83    2.32
  -2   2   2   57.44    2.17
  -2  -2   2   57.88    2.17
   2   2  -1  446.79   12.90
   2  -2  -1  443.16   12.97
  -2  -2   1  441.98   12.82
   2   2  -1  433.20   12.90
  -2   2   1  409.64   13.01
  -2  -2   1  453.34   12.96
  -2   2   1  460.98   12.94
   2   2   0 1437.30   41.33
   2   2   0 1425.52   41.31
   2  -2   0 1440.67   41.41
   2   2   0 1429.17   41.32
  -2  -2   0 1452.73   41.26
  -2   2   0 1487.07   41.41
  -2  -2   0 1435.55   41.37
  -2  -2   0 1493.78   41.55
  -2   2   0 1454.08   41.48
   2   2   1  353.25   10.75
   2   2   1  362.58   10.77
   2   2   1  389.24   11.15
   2   2   1  359.18   10.75
   2  -2   1  379.42   10.70
   2  -2   1  350.92   10.88
   2  -2   1  402.57   11.10
   2   2   1  354.54   10.71
  -2   2  -1  380.37   10.91
  -2  -2  -1  363.17   10.80
  -2  -2  -1  387.87   11.02
   2   2   2   15.32    1.09
   2   2   2   14.16    1.08
   2   2   2   16.84    1.04
   2  -2   2   12.10    1.43
   2  -2   2   21.30    1.72
   2   2   2   18.84    1.42
  -2  -2  -2   14.66    1.09
   2   2   2   13.28    1.05
   2  -2   2   19.29    1.18
  -2  -2  -2   19.97    1.60
   2   2   3  319.64    9.37
   2   2   3  315.54    9.34
  -2   2  -3  319.09    9.59
  -2  -2  -3  324.78    9.37
   2   2   3  310.53    9.27
   2  -2   3  317.47    9.30
   2  -2   3  336.48    9.79
   2   2   3  322.78    9.32
   2  -2   3  301.52    9.47
   2   2   3  307.98    9.32
   2  -2   3  317.25    9.32
   2   2   3  333.21    9.75
   2   2   4  368.80   10.67
  -2   2  -4  359.13   10.87
   2  -2   4  349.45   10.61
   2   2   4  361.65   10.65
   2  -2   4  374.82   11.09
   2   2   4  353.32   10.59
   2  -2   4  360.58   10.75
   2   2   4  368.93   11.03
   2  -2   4  354.52   10.58
  -2   2  -4  364.18   10.73
  -2  -2  -4  378.80   10.64
   2   2   5  104.85    3.38
  -2   2  -5   96.86    3.66
   2  -2   5   97.56    3.36
   2  -2   5  100.55    3.89
   2   2   5  100.80    3.33
  -2   2  -5   98.74    3.43
  -2  -2  -5  109.99    3.34
   2  -2   5   95.29    3.36
   2   2   5   99.46    3.38
   2  -2   5   99.62    3.49
   2   2   5  102.34    3.74
   2  -2   6   63.74    2.49
   2   2   6   74.44    2.88
   2  -2   6   67.82    2.48
   2   2   6   71.06    2.50
  -2   2  -6   73.26    2.87
   2  -2   6   57.91    2.53
   2   2   6   56.34    2.36
  -2  -2  -6   68.06    2.37
   2   2   6   64.12    2.44
  -2   2  -6   57.11    2.47
   2  -2   7  115.70    3.81
   2   2   7  115.52    3.80
  -2   2  -7  112.05    3.88
   2  -2   7  116.37    3.61
  -2   2  -7  112.81    4.20
   2  -2   7  111.70    4.33
   2  -2   7  106.73    3.82
   2   2   7  114.28    3.84
   2  -2   7  109.92    3.81
   2   2   7  105.76    3.70
   2  -2   8 1080.66   31.80
   2   2   8 1079.07   31.15
   2   2   8 1062.37   31.65
   2  -2   8 1093.18   31.25
   2   2   8 1110.23   31.21
   2   2   8 1095.67   31.22
   2  -2   8 1079.78   31.22
   2  -2   8 1078.33   31.08
  -2   2  -8 1065.94   31.34
   2  -2   9   21.79    1.70
   2   2   9   24.33    1.64
   2   2   9   24.06    1.77
   2  -2   9   23.58    1.34
   2   2   9   25.90    1.75
   2  -2   9   23.78    1.79
   2   2   9   22.49    2.08
   2  -2   9   23.17    2.18
   2   2   9   27.66    1.58
   2   2  10  161.37    5.69
   2  -2  10  173.01    5.15
   2   2  10  156.46    5.77
   2  -2  10  167.40    6.13
   2   2  10  149.13    5.22
   2  -2  11    9.90    2.18
   2   2  11    9.06    1.55
   2  -2  11   10.96    1.72
   2   2  11    8.87    1.19
   2   2  11   10.41    1.52
   2  -2  11   10.26    1.59
   2   2  11   10.39    1.40
   2  -2  12   58.39    2.79
   2   2  12   56.45    2.56
   2   2  12   54.32    2.87
   2  -2  12   57.50    2.83
   2   2  12   61.78    2.70
   2   2  12   55.99    2.49
   2  -2  12   60.33    3.54
   2  -2  12   57.31    2.38
   2   2  12   65.51    2.61
   2   2  13   57.25    2.66
   2  -2  13   63.23    3.79
   2   2  13   61.89    2.86
   2  -2  13   57.69    2.99
   2   2  13   53.43    2.54
   2  -2  13   65.10    2.97
   2   2  13   59.93    2.69
   2  -2  13   62.47    2.51
   2   2  14  161.01    5.56
   2  -2  14  167.68    6.77
   2   2  14  166.06    5.68
   2  -2  14  162.76    5.78
   2   2  14  145.86    5.44
   2  -2  14  168.47    5.79
   2   2  14  171.45    5.58
   2  -2  14  168.52    5.41
   2   2  15   25.27    2.03
   2  -2  15   21.64    3.03
   2   2  15   22.84    1.70
   2  -2  15   23.40    2.37
   2   2  15   24.09    2.21
   2  -2  15   19.96    2.21
   2   2  15   23.61    1.95
   2  -2  15   21.92    1.68
   2   2  16   42.42    2.41
   2  -2  16   39.26    2.14
   2   2  16   37.39    2.17
   2  -2  16   45.55    2.74
   2  -2  16   44.52    2.66
   2   2  16   43.62    2.41
   2  -2  17   -0.46    1.82
   2   2  17   -0.10    1.16
   2   2  17    0.36    1.51
   2   2  17    1.08    1.99
   2   2  17    0.35    1.19
   2  -2  17    0.67    1.71
   2   2  17    1.20    1.53
   2  -2  17    2.60    2.30
   2  -2  17   -0.31    1.16
   2   2  18  205.89    6.89
   2  -2  18  197.76    7.83
   2   2  18  194.17    6.90
   2   2  19    1.73    1.36
   2   2  19    1.29    1.10
   2  -2  19    0.19    1.54
   2  -2  19    0.84    1.47
   2  -2  19    0.28    1.17
   2   2  20    2.57    1.22
   2   2  20    1.86    1.01
   2  -2  20    3.69    1.32
   2  -2  20    3.31    1.03
   2  -2  21    0.61    0.89
   2   2  21    1.48    0.89
   2   2  21   -0.06    1.04
   2  -2  21   -0.25    1.12
   2  -2  22   49.62    1.89
  -2  -3  24    1.51    0.57
  -2  -3  23    4.22    1.00
  -2  -3  23    3.87    0.87
  -2   3  23    4.10    0.88
  -2  -3  23    3.76    0.80
  -2   3  22    1.09    1.05
  -2  -3  22    0.85    1.06
  -2   3  22    1.17    0.96
  -2  -3  22    0.20    0.89
  -2   3  21   -0.07    1.06
  -2   3  21    0.20    1.28
  -2   3  21    0.68    1.19
  -2  -3  21    1.93    1.26
  -2   3  21    0.77    1.12
  -2  -3  21   -0.69    1.07
  -2  -3  20    4.93    1.87
  -2   3  20    1.93    1.42
  -2   3  20    2.22    1.29
  -2  -3  20    4.41    1.23
  -2   3  20    3.79    1.28
  -2   3  19   18.05    1.73
  -2   3  19   17.19    1.99
  -2  -3  19   18.25    2.47
  -2  -3  19   17.59    1.71
  -2   3  19   17.19    1.76
  -2   3  19   19.99    1.82
  -2  -3  18   29.25    2.01
  -2   3  18   29.68    2.03
  -2   3  18   35.42    2.22
   2   3 -18   29.00    2.49
  -2  -3  18   34.54    2.99
  -2   3  18   30.85    2.49
  -2   3  18   29.75    2.14
   2   3 -17    1.32    1.72
  -2   3  17    2.19    1.60
  -2  -3  17    3.23    2.11
  -2  -3  17    2.71    1.42
  -2   3  17    2.43    1.52
  -2   3  17    1.81    1.44
  -2   3  16    1.90    1.39
  -2   3  16    1.91    1.46
  -2  -3  16    0.38    1.44
   2   3 -16    0.05    1.72
  -2   3  16    3.72    1.57
  -2  -3  16    3.46    2.16
  -2   3  16    1.75    0.95
  -2   3  15   74.42    2.92
  -2   3  15   79.45    3.75
   2   3 -15   67.75    3.63
  -2  -3  15   80.86    3.28
  -2   3  15   75.83    3.12
  -2  -3  14   44.00    3.39
  -2   3  14   45.07    3.15
  -2  -3  14   41.41    2.23
  -2   3  14   43.60    2.56
  -2   3  13    9.06    1.04
   2   3 -13   11.11    1.76
  -2   3  13   12.41    2.23
  -2   3  13   10.49    1.52
  -2  -3  13   14.10    2.51
  -2  -3  13   10.81    1.43
  -2   3  12    1.77    0.79
  -2   3  12    1.24    1.73
  -2  -3  12    2.60    2.12
  -2   3  12    1.77    1.14
   2   3 -11  169.74    5.96
  -2   3  11  172.45    6.07
   2  -3 -10    4.04    1.12
   2   3 -10    3.74    1.38
   2   3 -10    1.73    1.17
  -2  -3  10    3.02    1.82
  -2  -3  10    0.91    1.73
   2   3  -9   99.38    3.66
  -2  -3   9  109.13    4.47
   2   3  -9  100.92    3.81
  -2  -3   9  100.53    4.04
   2  -3  -9  108.62    3.66
  -2   3   8  191.01    6.38
   2   3  -8  195.02    6.26
  -2  -3   8  192.70    6.42
  -2   3   8  188.80    6.01
   2  -3  -8  208.81    6.16
   2   3  -8  187.68    6.12
   2  -3  -7  167.58    5.25
   2   3  -7  162.68    5.25
  -2  -3   7  153.12    5.47
  -2   3   7  171.36    5.51
  -2   3   6    1.24    0.54
  -2   3   6    1.26    0.89
   2  -3  -6    1.32    1.32
  -2   3   6    1.59    0.99
  -2  -3   6    1.81    1.17
  -2  -3   6    0.56    1.55
  -2   3   6    0.96    1.06
   2   3  -6    1.64    1.01
  -2  -3   6    1.60    1.27
   2   3  -5   90.61    3.27
  -2   3   5   94.40    3.20
  -2  -3   5  105.92    3.72
  -2  -3   5  106.64    3.31
  -2   3   5  104.44    3.11
  -2  -3   5   90.61    3.43
  -2   3   5   84.18    2.93
   2  -3  -5   89.00    3.39
  -2   3   5   95.45    3.18
  -2   3   5  100.39    3.47
  -2   3   5  105.56    3.21
  -2   3   4    1.05    0.99
   2  -3  -4    1.88    1.26
   2   3  -4    1.78    0.98
  -2  -3   4    1.10    1.03
  -2   3   4    1.07    0.86
  -2  -3   4    0.64    1.27
  -2   3   4    0.98    0.99
  -2  -3   4    2.49    1.15
  -2   3   4    1.14    0.87
  -2   3   3  301.82    9.01
   2  -3  -3  320.43    9.22
   2  -3  -3  299.49    9.06
  -2   3   3  316.92    9.10
  -2  -3   3  323.39    9.24
  -2   3   3  282.17    9.26
  -2  -3   3  302.56    9.04
  -2   3   3  309.06    9.04
   2   3  -3  300.23    9.13
  -2  -3   2  197.49    6.14
   2  -3  -2  200.02    6.18
  -2   3   2  203.56    6.08
   2   3  -2  190.82    6.07
  -2  -3   2  201.67    5.99
  -2   3   2  199.14    6.01
   2   3  -2  182.15    6.09
  -2   3   2  203.44    5.95
   2  -3  -1  367.21   11.09
  -2   3   1  393.82   10.88
  -2   3   1  370.70   11.04
  -2  -3   1  381.35   10.91
  -2  -3   1  359.72   11.04
   2   3  -1  370.43   11.02
   2   3  -1  356.17   11.01
  -2  -3   0  133.01    4.09
  -2  -3   0  130.05    4.23
   2  -3   0  139.95    4.41
  -2   3   0  135.40    4.02
   2   3   0  123.19    4.14
  -2   3   0  137.80    4.30
   2   3   0  126.33    4.18
   2   3   0  130.03    3.89
  -2  -3   0  127.42    4.20
   2  -3   0  128.72    4.33
   2   3   1  217.35    6.53
   2   3   1  210.94    6.60
   2   3   1  221.60    6.59
  -2  -3  -1  216.72    6.61
  -2  -3  -1  224.38    6.49
   2  -3   1  217.85    6.84
  -2  -3  -1  209.28    6.59
   2  -3   1  210.40    6.71
   2   3   1  225.18    6.34
  -2  -3  -1  224.00    6.80
   2  -3   1  213.10    6.43
  -2   3  -1  210.74    6.41
   2   3   2  111.55    3.55
   2  -3   2  104.84    3.72
  -2   3  -2  103.57    3.81
   2  -3   2  109.24    3.90
   2   3   2  106.07    3.48
  -2  -3  -2  110.68    3.78
   2  -3   2  105.19    3.43
  -2   3  -2  106.93    3.34
  -2  -3  -2  107.56    3.52
   2   3   2  111.71    3.29
  -2  -3  -3  246.73    7.37
  -2  -3  -3  244.93    7.16
   2   3   3  235.01    6.99
   2   3   3  239.81    7.19
  -2   3  -3  233.55    7.46
   2  -3   3  237.28    7.10
   2  -3   3  241.74    7.07
   2  -3   3  246.32    7.59
   2   3   3  239.89    7.13
   2   3   3  229.83    7.16
   2  -3   3  225.18    7.31
  -2   3  -3  235.53    7.28
   2   3   3  245.60    7.59
   2   3   4  884.16   25.49
  -2   3  -4  892.59   25.82
   2  -3   4  892.13   25.37
  -2   3  -4  875.00   25.59
   2  -3   4  894.96   25.91
   2   3   4  887.70   25.44
  -2  -3  -4  914.59   25.44
   2   3   4  869.63   25.44
   2   3   4  911.70   25.89
   2  -3   4  857.00   25.59
   2  -3   4  869.52   25.42
   2  -3   5  319.22   10.27
  -2   3  -5  318.84   10.18
   2   3   5  326.00    9.72
  -2   3  -5  358.01    9.96
   2  -3   5  332.68    9.92
   2   3   5  343.22    9.75
   2  -3   5  319.61    9.70
   2   3   5  324.77   10.15
   2   3   5  331.83    9.78
   2  -3   5  313.20    9.73
   2   3   6   60.00    2.22
   2   3   6   54.90    2.24
  -2   3  -6   54.69    2.46
   2  -3   6   60.33    2.38
   2   3   6   52.57    2.27
   2  -3   6   62.31    2.36
   2   3   6   60.05    2.33
   2  -3   6   51.95    2.47
  -2   3  -6   65.71    2.85
   2  -3   7  281.73    8.26
   2   3   7  277.86    8.20
   2  -3   7  273.17    8.83
   2  -3   7  266.64    8.21
   2  -3   7  260.13    8.30
   2   3   7  276.34    8.23
   2   3   7  260.00    8.15
  -2   3  -7  268.89    8.42
   2   3   8   14.85    1.33
  -2   3  -8   12.50    1.47
   2   3   8   10.58    1.42
   2   3   8   12.39    1.22
   2   3   8   11.70    1.35
   2  -3   8   11.80    1.47
   2  -3   8   11.99    1.56
  -2   3  -8    8.00    1.70
   2  -3   8   12.42    1.96
   2  -3   8   11.73    1.18
   2  -3   9    6.07    1.09
  -2   3  -9    1.46    1.34
   2   3   9    4.83    1.29
   2  -3   9    2.90    1.50
   2   3   9    3.28    1.40
  -2   3  -9    3.02    1.62
   2  -3   9    3.78    1.87
   2  -3   9    5.03    1.44
   2   3   9    4.86    1.25
   2   3   9    2.21    1.00
   2   3   9    1.46    1.18
   2  -3  10  100.07    4.47
  -2   3 -10   92.85    4.14
   2   3  10   98.74    3.93
   2   3  11  559.43   16.69
   2   3  11  585.54   17.26
   2  -3  11  571.80   16.89
   2   3  11  567.45   16.69
  -2   3 -11  564.81   17.47
   2  -3  11  603.08   17.86
   2   3  11  569.32   16.75
   2  -3  11  538.00   16.81
   2  -3  11  569.29   16.63
   2   3  11  563.49   16.75
   2  -3  12    5.03    1.67
   2   3  12    4.33    1.33
   2  -3  12    4.35    2.24
   2   3  12    5.62    1.56
   2  -3  12    3.24    1.74
   2   3  12    5.84    1.34
   2  -3  12    5.35    1.18
   2   3  12    4.80    1.11
   2  -3  13    0.36    1.69
   2   3  13   -0.03    1.38
   2  -3  13   -0.83    2.37
   2   3  13    0.56    1.58
   2  -3  13    0.03    1.85
   2   3  13    1.02    1.36
   2  -3  13    0.54    1.19
   2   3  13    1.34    1.11
   2  -3  14  152.06    5.56
   2   3  14  159.78    5.26
   2  -3  14  151.13    6.58
   2  -3  14  160.48    5.55
   2   3  14  154.91    5.29
   2   3  14  147.78    5.19
   2  -3  14  149.35    5.19
   2  -3  15  246.53    8.10
   2  -3  15  257.95    8.47
   2   3  15  260.47    8.17
   2  -3  15  259.13    9.60
   2   3  15  266.64    8.28
   2   3  15  260.46    8.13
   2  -3  15  280.77    8.48
   2   3  15  240.23    8.11
   2  -3  16   25.60    1.79
   2  -3  16   27.88    2.28
   2   3  16   26.19    1.97
   2   3  16   29.19    2.41
   2   3  16   25.79    1.75
   2   3  16   24.85    2.02
   2   3  16   20.03    1.65
   2  -3  16   27.06    2.28
   2  -3  17    0.70    1.75
   2  -3  17    0.04    1.68
   2   3  17    0.78    1.97
   2   3  17    1.03    1.53
   2   3  17    1.74    1.17
   2  -3  17    0.29    2.30
   2  -3  17   -0.54    1.19
   2   3  18   10.91    1.75
   2  -3  18    9.15    2.50
   2   3  19   40.56    2.00
   2   3  19   38.88    2.21
   2  -3  19   39.66    3.00
   2  -3  19   44.90    2.28
   2   3  20    1.21    1.27
   2   3  20    3.06    0.98
   2  -3  20    2.04    0.98
   2  -3  20    1.70    1.23
   2   3  21   47.63    1.88
   2  -3  21   49.10    1.93
   2  -3  22    0.23    0.63
  -2  -4  23    0.57    0.87
  -2  -4  23    0.33    0.75
  -2  -4  22    0.37    0.82
  -2  -4  22    0.02    0.98
  -2   4  21   15.49    1.35
  -2  -4  21   14.04    1.31
  -2   4  21   15.68    1.35
  -2   4  21   16.93    1.78
  -2   4  20    2.48    1.22
   2   4 -20    1.55    1.39
  -2   4  20    2.24    1.24
  -2  -4  20    1.02    1.11
  -2   4  20    2.50    1.21
  -2   4  20    2.13    1.44
   2   4 -19   -0.56    1.62
  -2   4  19    0.06    1.42
  -2  -4  19    0.62    1.86
  -2  -4  18    4.68    2.06
  -2   4  18    1.80    1.46
  -2   4  18    3.72    1.37
  -2   4  18    3.42    1.44
   2   4 -18    2.67    1.72
  -2   4  18    2.79    1.50
  -2   4  17    4.14    1.37
  -2   4  17    1.75    1.49
   2   4 -17    1.26    1.67
  -2   4  17    2.88    0.98
  -2  -4  17    1.59    2.07
  -2   4  16   16.88    1.68
  -2   4  16   21.13    1.91
  -2  -4  16   22.26    2.66
   2   4 -16   15.84    2.10
  -2   4  16   17.75    1.41
  -2   4  16   24.13    2.24
   2   4 -15    6.99    1.90
  -2   4  15   11.48    1.77
  -2   4  15   10.69    1.18
  -2   4  15    8.60    1.46
   2   4 -14   53.93    3.16
  -2   4  14   61.42    2.61
  -2  -4  14   67.87    4.04
   2   4 -14   61.96    3.09
  -2   4  14   61.57    2.49
  -2   4  14   68.72    3.31
  -2  -4  14   50.47    3.00
  -2   4  13    7.77    1.33
  -2  -4  13    8.73    2.39
  -2   4  13    7.82    1.49
   2   4 -13    5.67    1.67
  -2   4  13    6.53    0.96
  -2  -4  12    0.70    2.12
  -2   4  12    0.41    1.15
  -2   4  12    0.70    0.82
   2   4 -11    8.32    1.69
  -2   4  11    6.62    1.26
  -2  -4  11    8.43    2.16
  -2  -4  10   12.77    2.06
   2   4 -10   10.16    1.63
  -2  -4  10   12.32    2.12
   2  -4  -9   55.77    2.29
  -2  -4   9   50.83    3.12
  -2  -4   9   50.22    3.04
   2   4  -9   54.60    2.58
   2   4  -8    0.90    1.33
   2  -4  -8    2.15    1.07
  -2  -4   8    5.09    1.92
  -2  -4   8    3.29    1.60
  -2   4   8    5.15    1.22
  -2  -4   7   12.65    1.70
   2  -4  -7   14.09    1.56
   2   4  -7   14.88    1.54
   2   4  -7   13.01    1.39
  -2  -4   7   14.76    1.94
  -2   4   7   15.91    1.23
  -2   4   7   17.65    1.50
  -2   4   6   28.54    1.34
   2   4  -6   23.61    1.60
  -2  -4   6   19.41    1.65
   2  -4  -6   29.87    1.81
  -2  -4   6   28.12    1.89
  -2   4   6   24.90    1.08
   2   4  -6   27.42    1.73
  -2   4   6   20.66    1.38
  -2   4   6   17.02    1.56
   2   4  -5    2.60    1.15
  -2  -4   5    3.28    1.23
  -2  -4   5    5.40    1.59
  -2   4   5    2.84    1.06
  -2  -4   5    2.24    1.35
  -2   4   5    4.52    1.14
  -2   4   5    2.40    0.91
  -2   4   5    2.88    0.95
   2   4  -5    1.86    1.24
   2  -4  -5    1.59    1.35
  -2   4   5    4.34    0.67
   2   4  -4  690.99   20.25
  -2  -4   4  743.70   20.14
  -2   4   4  697.86   19.96
   2   4  -4  686.39   20.24
  -2  -4   4  741.16   20.56
  -2   4   4  689.07   20.06
  -2   4   4  700.91   20.07
  -2  -4   4  658.62   20.30
  -2   4   4  685.41   20.09
  -2   4   4  676.35   19.94
  -2   4   4  718.04   20.45
   2  -4  -4  685.72   20.24
   2   4  -3   97.79    3.45
  -2   4   3   97.62    3.59
  -2  -4   3   97.97    3.53
   2  -4  -3  100.85    3.55
  -2   4   3  101.58    3.26
   2   4  -3   96.06    3.45
  -2  -4   3  102.61    3.32
  -2   4   3   98.28    3.33
  -2   4   3   95.89    3.28
   2   4  -2  369.89   10.96
  -2   4   2  353.21   11.12
   2  -4  -2  377.28   11.02
  -2  -4   2  365.47   11.00
  -2   4   2  369.96   10.79
  -2   4   2  366.34   10.93
  -2  -4   2  390.54   10.84
   2   4  -2  366.17   10.70
  -2   4   2  358.68   10.81
   2   4  -2  360.09   10.98
   2  -4  -1   67.56    2.73
   2   4  -1   66.71    2.58
  -2  -4   1   61.99    2.61
  -2   4   1   64.96    2.60
   2   4  -1   68.33    2.47
  -2   4   1   73.06    2.42
  -2  -4   1   76.81    2.50
  -2   4   0  123.71    3.85
   2   4   0  118.16    3.98
  -2  -4   0  123.99    4.05
   2   4   0  123.20    3.90
   2  -4   0  121.93    4.20
   2  -4   0  120.59    4.14
  -2  -4   0  123.65    3.85
   2   4   1   17.68    1.27
  -2  -4  -1   17.85    1.34
   2   4   1   15.21    0.82
  -2   4  -1   19.55    1.08
   2  -4   1   20.78    1.13
   2  -4   1   13.61    1.52
  -2  -4  -1   16.97    1.14
   2  -4   1   20.91    1.68
   2   4   2  327.39    9.84
  -2   4  -2  335.47   10.17
   2   4   2  312.64    9.74
  -2  -4  -2  342.00    9.66
   2  -4   2  337.21    9.67
  -2   4  -2  336.23    9.66
   2   4   2  334.62    9.61
   2   4   2  334.94    9.79
   2  -4   2  317.38    9.94
  -2  -4  -2  319.70    9.82
  -2   4  -2  308.18    9.89
   2  -4   2  351.58   10.15
   2   4   3   22.66    1.37
  -2  -4  -3   26.73    1.42
  -2   4  -3   24.82    1.79
   2   4   3   21.45    1.30
   2   4   3   21.10    1.51
   2  -4   3   23.65    1.73
   2   4   3   19.48    0.99
   2  -4   3   23.70    1.90
  -2   4  -3   24.98    1.51
   2  -4   3   22.75    1.34
  -2   4  -4  161.72    5.49
   2  -4   4  168.08    5.54
   2   4   4  160.23    4.95
   2  -4   4  150.56    5.20
   2   4   4  165.22    4.80
  -2   4  -4  149.66    5.15
   2  -4   4  158.29    4.93
   2   4   4  149.05    4.99
   2   4   4  155.62    5.00
   2   4   5   30.49    1.55
   2  -4   5   29.35    1.62
   2   4   5   28.77    1.65
  -2   4  -5   26.83    1.75
   2  -4   5   26.00    1.88
   2  -4   5   29.64    1.64
   2   4   5   30.99    1.51
   2   4   6  123.25    3.99
   2   4   6  116.30    3.97
   2   4   6  123.99    3.94
  -2   4  -6  116.22    4.24
   2  -4   6  118.32    3.99
   2  -4   6  116.11    4.22
   2   4   7    3.02    0.95
   2   4   7    3.33    1.00
   2   4   7    3.21    1.21
  -2   4  -7    3.72    1.33
   2  -4   7    2.42    1.44
   2  -4   7    2.74    1.30
  -2   4  -7    2.30    1.57
   2   4   7    2.97    1.21
  -2   4  -8  256.97    9.14
   2   4   8  286.85    8.57
   2   4   8  278.67    9.03
   2  -4   8  277.01    8.80
   2  -4   8  267.69    8.60
  -2   4  -8  292.64    8.99
   2   4   8  289.84    8.63
   2   4   8  294.71    8.60
   2   4   9   31.35    1.85
   2  -4   9   31.53    1.84
  -2   4  -9   36.39    2.51
   2  -4   9   33.60    2.08
  -2   4  -9   32.40    2.21
   2   4  10   85.90    3.21
  -2   4 -10   91.24    4.02
   2   4  10   89.97    3.16
  -2   4 -10   78.21    3.65
   2   4  11   20.61    1.66
   2  -4  11   20.33    1.97
   2   4  11   21.18    1.67
   2  -4  11   22.98    2.01
   2  -4  11   21.52    1.59
   2  -4  11   26.09    2.86
  -2   4 -11   22.77    2.40
   2   4  11   21.62    1.52
   2   4  11   22.35    1.51
   2   4  12   79.43    3.17
   2  -4  12   78.03    3.44
   2  -4  12   82.18    3.42
   2  -4  12   71.00    3.05
  -2   4 -12   87.90    4.05
   2  -4  12   76.22    4.38
   2   4  12   79.83    3.10
   2   4  12   80.32    3.07
   2   4  13   56.57    2.74
   2  -4  13   61.12    3.10
   2  -4  13   64.39    3.04
   2  -4  13   62.61    2.69
   2  -4  13   66.45    4.11
   2   4  13   61.84    2.64
   2   4  13   61.75    2.62
   2   4  14   50.89    2.79
   2   4  14   45.89    2.44
   2  -4  14   49.08    2.78
   2  -4  14   47.78    2.75
   2  -4  14   47.34    2.35
   2  -4  14   44.32    3.71
   2   4  14   42.70    2.21
   2   4  14   45.28    2.23
   2   4  15    9.00    2.13
   2   4  15    9.62    1.70
   2  -4  15    9.18    1.95
   2  -4  15   10.06    1.99
   2  -4  15    7.24    1.50
   2  -4  15    8.69    2.87
   2   4  15    9.11    1.34
   2   4  15    9.34    1.37
   2   4  16    2.52    2.00
   2  -4  16    1.11    1.73
   2  -4  16    2.00    1.77
   2   4  16    1.12    1.50
   2  -4  16    0.45    2.40
   2   4  16    1.60    1.14
   2  -4  16    1.49    1.27
   2   4  17    0.50    1.98
   2  -4  17    3.19    1.68
   2  -4  17    4.97    1.72
   2   4  17    3.27    1.53
   2  -4  17    1.82    2.24
   2   4  17    2.40    1.15
   2  -4  17    2.76    1.24
   2  -4  18  225.45    8.42
   2   4  18  213.11    7.30
   2  -4  18  248.67    7.50
   2   4  18  255.29    7.62
   2   4  19    2.83    1.39
   2  -4  19    5.36    1.37
   2  -4  19    5.46    1.42
   2   4  19    5.18    1.70
   2   4  19    4.35    1.04
   2  -4  19    4.09    1.90
   2  -4  20   13.63    1.38
   2   4  20   13.11    1.44
   2  -4  21    0.11    1.00
   2  -4  21    1.02    0.73
   2  -4  22    5.56    0.67
  -2  -5  23    3.61    0.81
  -2  -5  23    3.22    0.69
  -2  -5  22    5.15    0.82
   2   5 -22    7.30    1.39
  -2  -5  22    4.73    0.97
  -2  -5  21    0.81    0.94
   2   5 -21    0.91    1.11
  -2   5  21   -0.48    1.22
  -2   5  20    2.41    1.45
  -2   5  20    0.94    1.14
   2   5 -20    1.53    1.34
  -2  -5  20    1.06    1.07
  -2  -5  19   11.45    2.11
  -2   5  19   12.03    1.78
  -2  -5  19    8.48    1.31
  -2  -5  18    3.36    1.98
  -2   5  18    1.65    1.46
  -2  -5  18    2.47    1.33
   2   5 -18    3.05    1.67
  -2   5  18    5.76    1.57
  -2  -5  17   16.96    2.55
   2   5 -17   14.29    2.02
  -2   5  17   19.83    2.06
  -2   5  17   21.44    1.93
  -2   5  17   16.57    1.41
  -2   5  16    3.55    1.51
  -2  -5  16    3.78    2.12
  -2   5  16    4.06    1.64
   2   5 -16    4.63    1.74
  -2   5  16    4.21    1.04
  -2   5  15   15.40    1.91
  -2  -5  15   13.45    2.48
   2   5 -15   13.25    1.85
  -2  -5  15   15.42    1.96
   2   5 -15   10.73    1.94
  -2   5  15   12.78    1.28
  -2  -5  14    7.02    1.75
   2   5 -14    4.13    1.80
  -2   5  14    9.09    1.67
   2   5 -14    6.66    1.73
  -2   5  14    7.75    1.12
   2   5 -13   33.15    2.40
  -2   5  13   41.30    2.46
   2   5 -13   28.19    2.41
  -2  -5  13   44.86    3.31
  -2   5  13   33.02    1.75
  -2  -5  12    2.29    2.13
  -2   5  12    5.76    1.34
   2   5 -12    5.75    1.65
  -2   5  12    5.07    0.93
   2   5 -12    7.06    1.72
  -2   5  11  108.70    4.26
  -2  -5  11   99.93    4.88
  -2  -5  10   37.28    2.86
  -2  -5  10   39.42    2.94
   2  -5  -9   13.02    1.32
  -2  -5   9   13.65    2.24
  -2   5   9   11.45    1.48
  -2  -5   9   11.36    2.07
   2   5  -9   10.40    1.69
  -2   5   8    0.83    1.00
  -2   5   8   -0.04    1.12
  -2  -5   8    2.33    1.73
  -2  -5   8   -0.70    1.93
   2   5  -8   -0.14    1.43
   2  -5  -7  411.76   11.94
  -2   5   7  382.81   11.58
  -2   5   7  414.92   12.22
  -2  -5   7  384.78   12.31
  -2  -5   7  410.38   12.66
   2   5  -7  399.50   12.14
  -2   5   7  401.57   11.81
   2   5  -6  152.07    5.42
  -2  -5   6  148.61    5.58
  -2   5   6  173.35    5.53
  -2   5   6  164.65    5.13
  -2   5   6  159.98    4.91
  -2  -5   6  175.60    5.95
   2  -5  -6  161.71    5.32
  -2   5   5   11.63    1.21
  -2  -5   5    6.65    1.76
  -2  -5   5   11.33    1.62
  -2   5   5   13.33    0.90
   2  -5  -5   13.05    1.58
  -2  -5   5    8.06    1.41
  -2   5   5   11.15    1.01
  -2   5   5    8.67    1.09
  -2   5   5    6.28    1.35
   2   5  -5   11.49    1.51
  -2  -5   4   43.63    2.27
  -2   5   4   44.24    1.62
   2  -5  -4   42.05    2.19
   2   5  -4   39.55    2.14
  -2   5   4   42.31    1.85
  -2   5   4   39.38    1.79
  -2   5   4   39.94    1.77
  -2  -5   4   39.62    1.98
  -2   5   4   39.27    2.16
  -2   5   3   21.19    1.65
  -2   5   3   22.06    1.84
   2  -5  -3   24.68    1.75
  -2   5   3   22.60    1.34
   2   5  -3   24.92    1.68
  -2  -5   3   24.92    1.76
  -2  -5   3   23.18    1.51
  -2   5   3   25.68    1.41
  -2   5   3   22.46    1.43
  -2   5   2   14.97    1.25
   2  -5  -2   17.15    1.58
  -2   5   2   11.93    1.08
   2   5  -2   14.92    1.47
  -2  -5   2   15.98    1.52
  -2   5   2   12.79    1.65
  -2  -5   2   13.46    1.26
  -2   5   2   15.24    1.24
   2   5  -1  197.96    6.12
  -2   5   1  203.70    6.12
  -2   5   1  213.51    6.50
  -2  -5   1  192.45    6.36
   2   5  -1  194.06    6.30
   2  -5  -1  192.81    6.37
  -2  -5   1  226.47    6.17
  -2   5   1  181.37    6.29
   2  -5   0    2.12    1.30
  -2  -5   0    1.72    1.05
  -2  -5   0    1.36    1.20
   2   5   0    1.87    1.18
   2   5   0    1.61    0.56
   2   5   0    1.82    1.32
  -2   5   0    2.06    0.88
   2  -5   0    3.59    1.39
  -2   5  -1 1016.33   28.32
   2  -5   1  981.26   28.39
   2  -5   1  984.08   28.34
  -2   5  -1  945.12   28.05
   2   5   1  950.68   28.19
  -2  -5  -1 1041.24   28.30
   2   5   1  975.80   28.08
   2   5   1  974.24   27.99
   2   5   2  292.95    8.83
   2   5   2  290.93    8.69
   2   5   2  309.37    8.68
   2  -5   2  325.35    9.27
   2  -5   2  286.85    9.09
   2   5   2  280.24    8.87
  -2   5  -2  307.47    8.76
  -2  -5  -2  286.65    8.92
  -2   5  -2  275.09    8.99
  -2   5  -3  686.85   20.92
   2   5   3  740.53   20.58
   2  -5   3  739.71   21.19
   2  -5   3  710.65   20.61
   2   5   3  704.90   20.69
   2   5   3  718.49   20.60
   2  -5   3  693.60   20.97
   2   5   4    0.99    0.67
   2  -5   4    0.88    1.11
   2   5   4    0.21    0.60
  -2   5  -4    1.65    1.24
   2   5   4    1.57    0.99
   2   5   4    0.26    0.96
   2  -5   4   -0.38    1.54
   2   5   4    0.47    1.28
   2   5   5  836.75   23.97
   2   5   5  823.86   23.93
  -2   5  -5  832.89   24.27
   2   5   5  845.36   23.81
   2  -5   5  841.35   24.25
  -2   5  -5  808.88   24.54
   2   5   5  808.89   23.98
   2  -5   5  815.41   23.90
   2   5   6   70.36    2.65
   2  -5   6   68.44    3.07
   2   5   6   64.69    2.69
  -2   5  -6   64.09    2.97
   2   5   6   68.19    2.57
  -2   5  -6   74.40    3.35
   2   5   7  198.49    6.17
   2  -5   7  186.87    6.51
   2   5   7  202.40    6.18
  -2   5  -7  188.97    6.54
   2   5   7  197.89    6.10
  -2   5  -7  179.16    6.77
   2  -5   8   30.23    2.21
  -2   5  -8   32.14    2.42
  -2   5  -8   29.89    2.13
   2   5   8   26.92    1.76
   2   5   8   30.98    1.70
   2   5   9   11.31    1.20
  -2   5  -9   13.94    2.03
   2  -5  10    6.71    1.29
   2   5  10    5.34    1.14
  -2   5 -10    5.44    1.85
   2   5  10    4.45    1.09
   2   5  10    3.42    1.31
   2   5  11  750.80   21.01
   2   5  11  695.32   21.00
   2  -5  11  726.57   21.01
   2   5  11  733.59   21.06
  -2   5 -11  656.76   21.44
   2  -5  11  665.67   21.05
   2   5  11  750.73   21.11
  -2   5 -11  762.47   21.97
   2   5  12  158.20    5.37
   2   5  12  143.21    5.15
   2  -5  12  150.78    5.44
   2   5  12  148.52    5.14
   2  -5  12  149.73    6.51
  -2   5 -12  167.62    6.16
   2  -5  12  150.92    5.33
   2  -5  12  150.25    5.14
   2   5  12  155.82    5.11
   2   5  13   13.26    2.07
   2   5  13   14.36    1.43
   2   5  13   12.91    1.67
   2  -5  13   15.41    2.03
   2   5  13   12.89    1.44
   2  -5  13   15.10    1.97
   2  -5  13   19.34    1.62
   2  -5  13   14.47    2.93
  -2   5 -13   17.48    2.30
   2   5  14   31.38    1.86
   2   5  14   28.27    2.04
   2  -5  14   27.31    2.28
   2   5  14   26.98    1.80
  -2   5 -14   34.41    2.76
   2  -5  14   33.14    3.31
   2   5  14   32.43    2.43
   2  -5  14   33.37    2.28
   2  -5  14   27.51    1.92
   2  -5  15  237.34    7.74
   2   5  15  226.96    7.41
   2   5  15  222.41    7.52
   2   5  15  242.47    7.71
   2  -5  15  250.13    7.66
   2  -5  15  229.00    7.48
   2  -5  16    1.61    1.63
   2  -5  16    0.49    1.66
   2   5  16    0.83    1.10
   2   5  16    2.46    1.95
   2  -5  16    2.21    1.21
   2   5  16    1.98    1.50
   2  -5  16    1.23    2.24
   2   5  17    1.33    1.52
   2  -5  17    2.72    1.61
   2  -5  17    1.40    2.14
   2   5  18    2.86    1.07
   2  -5  18    1.97    1.44
   2  -5  18    1.48    2.09
   2  -5  18    5.99    1.51
   2   5  18    2.89    1.85
   2  -5  18    3.15    1.08
   2  -5  19   15.58    2.08
   2  -5  19   16.16    1.48
   2   5  19   18.19    1.60
   2   5  20    9.65    1.34
   2  -5  20   11.06    1.24
   2  -5  21   70.09    2.11
   2  -5  21   38.26    1.83
  -2  -6  22    0.59    0.78
  -2  -6  21    1.39    0.79
   2   6 -21    0.83    1.04
  -2   6  21    1.51    1.20
   2   6 -20    0.49    1.23
  -2  -6  20    2.37    0.96
  -2   6  20    1.32    1.10
  -2   6  20    1.44    1.31
  -2  -6  19   13.39    1.36
   2   6 -19   13.50    1.68
  -2   6  19   18.67    1.57
  -2   6  19   18.57    1.96
   2   6 -18    3.23    1.58
  -2  -6  18    2.55    1.91
  -2   6  18    1.10    1.45
  -2   6  17   32.79    2.20
  -2  -6  17   24.96    2.79
  -2   6  17   29.25    1.70
   2   6 -17   21.74    2.20
  -2   6  17   28.75    2.39
   2   6 -16    6.42    1.78
  -2  -6  16   10.99    2.35
  -2   6  16   10.68    1.24
  -2   6  16   13.45    1.78
  -2  -6  16    6.90    1.81
  -2  -6  15    8.53    1.91
   2   6 -15    8.36    1.94
  -2   6  15   11.42    1.23
  -2  -6  15   14.22    2.49
  -2   6  15   13.67    1.92
  -2   6  14   64.37    3.29
   2   6 -14   53.25    2.91
  -2  -6  14   46.71    3.05
  -2   6  14   60.96    2.45
   2   6 -14   46.38    2.96
  -2  -6  14   54.14    3.62
  -2  -6  13   95.21    4.44
   2   6 -13  101.00    4.25
   2   6 -13   95.25    4.38
  -2   6  13  108.70    3.76
   2   6 -12    6.72    1.75
   2   6 -12    7.18    1.75
  -2   6  12    9.33    1.08
  -2  -6  12   12.30    2.31
  -2   6  12    8.94    1.52
   2   6 -11    4.34    1.61
  -2   6  11    6.76    1.39
  -2  -6  11    5.62    2.07
   2   6 -11    5.52    1.63
   2   6 -10   55.29    2.99
  -2   6  10   66.07    3.02
   2   6 -10   53.24    2.97
  -2   6  10   69.84    3.08
  -2  -6  10   66.17    3.66
  -2  -6   9   14.94    2.37
  -2  -6   9    8.80    2.08
  -2   6   9   11.22    1.23
  -2   6   9   13.20    1.53
   2   6  -8    7.88    1.67
  -2  -6   8   11.77    2.01
  -2  -6   8   10.70    2.30
  -2   6   8    8.08    1.40
  -2  -6   7  120.66    4.98
  -2   6   7  109.78    3.87
   2   6  -7  110.59    4.31
  -2  -6   7  120.46    4.73
  -2   6   7  119.51    4.30
  -2  -6   6   46.64    2.66
   2   6  -6   41.25    2.38
  -2   6   6   44.77    1.71
  -2  -6   6   44.98    2.89
   2  -6  -6   43.77    2.26
  -2   6   6   42.17    2.27
  -2   6   6   43.29    1.94
   2   6  -5   67.79    3.06
   2  -6  -5   67.75    2.93
  -2   6   5   71.78    2.45
  -2  -6   5   76.18    3.48
  -2   6   5   69.75    2.62
  -2   6   5   70.92    3.04
  -2   6   4  236.58    7.51
  -2   6   4  238.57    7.99
  -2  -6   4  245.00    8.05
  -2   6   4  258.94    7.46
   2   6  -4  253.81    7.92
   2  -6  -4  258.28    7.82
  -2   6   4  244.86    7.56
  -2  -6   4  250.21    8.22
  -2   6   3  677.21   20.44
  -2   6   3  692.07   20.38
   2  -6  -3  730.99   20.70
   2   6  -3  726.32   20.77
  -2  -6   3  713.80   20.89
  -2   6   3  695.15   20.50
  -2  -6   3  701.93   21.01
  -2  -6   3  737.97   20.51
  -2   6   3  702.18   20.43
  -2   6   2   40.19    1.87
  -2   6   2   37.79    1.78
  -2   6   2   39.47    1.89
   2  -6  -2   43.02    2.23
  -2  -6   2   38.85    2.27
  -2  -6   2   42.05    1.92
   2   6  -2   38.88    2.18
  -2   6   2   43.26    2.35
  -2   6   1   64.22    2.55
   2   6  -1   76.90    2.95
  -2   6   1   72.22    2.80
  -2  -6   1   79.50    3.10
   2  -6  -1   79.83    3.01
  -2   6   1   65.81    3.02
  -2  -6   1   69.00    2.61
   2   6   0  225.64    7.44
  -2  -6   0  237.05    7.60
   2  -6   0  235.05    7.58
  -2  -6   0  257.02    7.24
  -2   6   0  239.93    7.62
   2   6   0  235.39    7.30
  -2   6   0  237.55    7.26
  -2   6  -1    7.86    1.26
  -2  -6  -1    4.83    1.06
   2  -6   1    6.72    1.55
  -2  -6  -1    7.49    1.46
  -2   6  -1    3.93    1.01
   2   6   1    5.65    1.28
   2   6   1    7.61    0.72
   2   6   1    5.19    1.48
  -2   6  -2    1.27    1.20
   2  -6   2    0.60    1.53
  -2   6  -2    1.74    1.47
   2  -6   2    0.40    1.53
   2   6   2   -0.41    0.61
   2   6   2    1.22    0.66
   2   6   2    0.28    1.47
  -2   6  -3   87.21    3.39
  -2   6  -3   81.66    3.64
   2   6   3   85.07    3.21
   2   6   3   89.90    2.89
   2  -6   3   82.03    3.55
   2   6   3   87.02    2.87
  -2   6  -4  128.36    4.69
  -2   6  -4  130.11    5.01
   2   6   4  130.80    4.45
   2   6   4  133.86    4.20
   2  -6   4  123.70    4.81
   2   6   4  136.25    4.17
   2   6   5  105.98    3.31
  -2   6  -5   93.27    3.86
   2   6   5  100.34    3.65
   2   6   5   97.67    3.33
  -2   6  -5  106.15    4.28
   2   6   5   94.73    3.59
   2  -6   5   99.19    4.02
   2  -6   6   61.38    3.17
   2   6   6   59.86    2.67
   2   6   6   68.81    2.59
  -2   6  -6   70.38    3.45
   2   6   6   68.93    2.83
   2   6   6   64.62    2.42
  -2   6  -6   55.96    2.95
   2   6   6   68.29    2.37
   2  -6   7   34.88    2.48
  -2   6  -7   28.59    2.46
  -2   6  -7   32.59    2.27
   2   6   7   34.68    1.96
   2  -6   8  661.61   20.71
  -2   6  -8  701.89   21.16
   2   6   8  693.60   20.24
   2   6   8  709.19   20.34
   2   6   9    6.63    1.16
   2   6   9    4.52    1.09
  -2   6  -9    8.13    1.69
   2   6   9    4.81    1.70
  -2   6  -9    4.50    1.84
   2   6   9    5.88    1.40
   2   6  10   43.02    2.00
   2   6  10   41.29    2.05
   2   6  10   36.04    2.14
   2   6  10   39.82    2.41
  -2   6 -10   41.00    2.92
  -2   6 -10   36.34    2.50
   2   6  11   74.94    3.00
   2   6  11   73.29    3.15
   2   6  11   79.21    3.08
  -2   6 -11   74.18    3.60
   2  -6  11   73.80    3.08
  -2   6 -11   73.21    3.90
   2   6  11   82.16    3.44
   2   6  12    4.77    1.94
   2  -6  12    4.48    1.78
  -2   6 -12    6.09    1.73
   2  -6  12    4.76    1.38
   2   6  12    5.04    1.26
   2   6  12    4.39    1.23
   2  -6  12    3.00    2.51
  -2   6 -12    6.10    2.01
   2   6  12    4.03    1.54
   2   6  13    1.87    1.22
   2  -6  13    0.70    1.68
  -2   6 -13    5.37    1.63
   2   6  13    2.33    1.50
   2  -6  13    2.74    2.59
  -2   6 -13    0.13    1.98
   2  -6  13    1.66    1.31
   2   6  13    2.27    1.91
   2  -6  14   59.94    2.65
   2   6  14   56.42    2.80
   2   6  14   59.31    2.58
   2   6  14   60.29    3.04
   2  -6  14   57.63    2.97
  -2   6 -14   62.48    3.63
   2  -6  14   58.96    3.98
   2  -6  15   19.31    1.64
   2   6  15   16.68    1.82
   2   6  15   19.99    2.24
  -2   6 -15   14.68    2.13
   2  -6  15   16.30    2.70
   2  -6  15   17.95    1.96
   2   6  15   18.65    1.51
   2  -6  16   11.56    1.74
   2  -6  16    8.63    1.33
   2   6  16   10.73    1.67
   2  -6  16    7.87    2.40
   2   6  16   10.46    1.27
   2   6  16   12.24    2.05
   2   6  17   41.28    2.51
   2  -6  17   38.75    3.03
   2  -6  18  154.56    5.98
   2  -6  18  150.77    4.94
   2  -6  18  157.18    5.15
   2   6  18  153.24    5.18
   2  -6  19    0.03    0.80
   2  -6  19    1.36    1.67
   2  -6  19    1.16    1.14
   2  -6  19    2.11    1.17
   2  -6  20    3.93    1.07
   2  -6  20    3.71    0.85
   2  -6  21   13.01    0.98
   2  -6  21    6.99    0.76
  -2  -7  22   10.36    0.92
  -2  -7  22    9.50    0.82
   2   7 -21    0.27    0.91
   2   7 -21    0.23    1.16
  -2  -7  21    0.72    0.85
   2   7 -20    8.85    1.33
  -2   7  20   12.79    1.62
  -2   7  19    2.58    1.45
  -2   7  19    2.34    1.17
   2   7 -19    1.31    1.29
  -2   7  18    2.22    1.50
  -2   7  18    2.14    1.31
  -2  -7  17   -0.42    1.91
  -2   7  17    0.46    1.43
  -2  -7  17    2.46    1.58
   2   7 -17    0.80    1.54
  -2   7  17    1.09    0.98
  -2   7  16    1.20    1.00
  -2  -7  16    0.07    1.97
  -2   7  16    0.34    1.41
  -2  -7  16   -1.17    1.69
   2   7 -16    0.40    1.58
  -2   7  16    1.24    1.48
   2   7 -15   23.05    2.26
  -2   7  15   26.08    1.69
  -2   7  15   31.23    2.13
  -2  -7  15   30.59    2.89
  -2  -7  15   22.21    2.32
  -2  -7  14   11.12    2.04
  -2  -7  14   13.77    2.36
  -2   7  14   15.10    1.33
   2   7 -14   11.56    1.92
  -2   7  14   17.25    2.01
  -2   7  13    5.83    1.09
  -2  -7  13    4.10    2.20
  -2   7  13    8.79    1.70
   2   7 -13    3.66    1.75
  -2  -7  13    4.05    1.85
  -2  -7  12   45.80    3.33
  -2  -7  12   42.68    2.88
   2   7 -12   46.57    2.70
  -2   7  12   46.91    2.13
  -2   7  12   52.49    2.90
  -2   7  11   60.44    3.06
   2   7 -11   53.31    2.89
  -2  -7  11   57.06    3.46
   2   7 -11   48.29    2.86
  -2   7  10  218.83    7.27
  -2   7  10  228.86    7.14
   2   7 -10  189.19    6.89
  -2  -7  10  212.87    7.60
   2   7 -10  177.25    6.89
  -2  -7   9   29.63    2.89
  -2   7   9   35.00    2.17
   2   7  -9   31.13    2.23
   2   7  -9   25.69    2.14
  -2  -7   9   30.14    2.61
  -2   7   9   32.56    1.75
  -2   7   8   21.43    1.77
  -2   7   8   18.97    1.40
  -2  -7   8   22.78    2.70
  -2  -7   8   20.55    2.21
   2   7  -7   11.25    1.62
  -2   7   7   10.67    1.42
  -2  -7   7   10.91    1.97
  -2  -7   7   14.52    2.44
  -2   7   6   11.17    0.96
  -2  -7   6   10.22    2.21
   2   7  -6   10.65    1.57
   2  -7  -6   12.37    1.67
  -2   7   6    9.03    1.44
   2   7  -6   10.19    1.68
  -2   7   5   25.50    1.38
  -2   7   5   34.22    2.09
  -2   7   5   33.67    1.65
  -2  -7   5   35.88    2.67
   2   7  -5   23.89    1.90
   2  -7  -5   25.76    1.98
   2   7  -5   26.26    2.05
  -2   7   4    1.48    0.80
  -2  -7   4    1.72    1.75
   2   7  -4    2.29    1.44
   2   7  -4    2.05    1.26
  -2   7   4   -0.08    1.20
   2  -7  -4    0.63    1.46
  -2   7   4    0.83    0.99
  -2   7   3  614.73   18.05
  -2   7   3  632.65   18.15
   2   7  -3  594.01   18.31
   2  -7  -3  656.61   18.43
  -2   7   3  581.26   18.11
  -2  -7   3  681.97   18.92
   2   7  -3  645.39   18.47
   2   7  -2    1.68    1.36
  -2   7   2    4.18    1.04
  -2  -7   2    6.50    1.73
   2  -7  -2    1.88    1.55
   2   7  -2    3.22    1.11
  -2   7   2    2.80    1.06
  -2  -7   2    4.20    1.24
  -2   7   1  145.77    4.73
  -2   7   1  138.48    4.85
  -2  -7   1  148.20    5.28
   2  -7  -1  155.17    5.13
   2   7  -1  146.09    4.97
  -2   7   0  260.49    7.82
   2   7   0  245.79    7.97
   2  -7   0  249.30    8.19
  -2   7   0  261.09    8.22
  -2  -7   0  265.12    8.30
   2   7   1    2.01    1.21
  -2   7  -1    2.37    1.25
   2  -7   1    2.78    1.64
  -2   7  -2  386.02   11.89
   2  -7   2  364.80   12.02
   2   7   2  387.40   11.59
   2   7   2  388.63   11.40
   2   7   2  395.48   11.40
   2   7   3   24.61    1.20
  -2   7  -3   22.09    2.09
   2   7   3   22.46    1.85
   2   7   3   23.13    1.23
   2  -7   3   20.48    2.12
  -2   7  -3   19.15    1.79
  -2   7  -4    2.81    1.45
   2   7   4    1.32    0.66
   2   7   4    1.61    0.72
   2   7   4    2.91    1.58
   2  -7   4    1.99    1.81
  -2   7  -4    1.32    1.63
  -2   7  -5   48.17    2.98
   2   7   5   55.20    2.07
   2  -7   5   48.84    2.91
   2   7   5   51.54    1.98
  -2   7  -5   47.08    2.67
  -2   7  -6    3.84    1.83
  -2   7  -7  263.50    8.89
   2   7   7  269.75    7.77
   2   7   7  250.30    8.00
  -2   7  -8    4.72    1.62
   2  -7   8    7.17    1.96
   2   7   8    5.06    1.74
  -2   7  -8    7.60    2.00
   2   7   8    5.09    1.44
  -2   7  -9   21.79    2.09
   2   7   9   20.65    2.11
   2   7   9   25.13    1.86
   2  -7   9   21.25    2.25
  -2   7  -9   19.00    2.33
  -2   7 -10    1.95    1.67
  -2   7 -10    8.43    2.11
   2   7  10    5.53    1.91
   2   7  10    4.31    1.55
   2  -7  10    6.23    1.93
   2   7  11  120.12    4.52
  -2   7 -11  133.05    5.45
   2   7  11  126.89    4.71
  -2   7 -11  125.95    4.97
   2  -7  11  115.35    4.55
   2  -7  11  128.96    4.45
   2   7  12  120.41    4.76
   2  -7  12  143.43    6.14
  -2   7 -12  153.32    5.85
   2   7  12  138.54    5.05
   2  -7  12  142.67    4.74
   2  -7  12  136.62    4.90
  -2   7 -12  118.26    5.08
   2  -7  13    3.01    1.60
   2  -7  13    0.55    2.43
  -2   7 -13    1.68    1.91
   2   7  13    1.01    1.99
   2  -7  13    1.20    1.30
   2   7  13    1.10    1.55
  -2   7 -13    3.06    1.60
   2  -7  14    2.64    1.60
   2  -7  14    2.10    1.22
  -2   7 -14   -0.06    1.86
   2   7  14    1.60    1.94
   2   7  14    1.25    1.53
  -2   7 -14    0.31    1.44
   2   7  15  124.05    4.58
   2  -7  15  123.97    4.41
   2  -7  15  127.55    4.63
  -2   7 -15  118.31    5.16
   2  -7  15  123.60    5.55
   2  -7  16    0.96    2.02
  -2   7 -16   -1.10    1.52
   2   7  16    0.81    1.46
   2   7  17    1.00    1.40
  -2   7 -17    2.21    1.31
   2  -7  17    1.43    2.01
  -2   7 -17    1.51    1.45
   2  -7  17    3.67    1.34
   2  -7  17    3.99    1.03
   2  -7  18    1.84    1.78
   2  -7  18    0.26    1.20
   2  -7  18    1.00    0.88
   2  -7  19   22.37    1.48
   2  -7  19   22.40    1.17
   2  -7  19   23.41    2.08
   2  -7  20    2.03    0.91
   2  -7  20    1.60    0.72
   2   8 -21    1.35    0.77
  -2  -8  21    1.27    0.72
  -2   8  20   -0.79    1.23
   2   8 -20    0.37    1.27
   2   8 -20    0.83    0.99
  -2   8  19   16.90    1.82
   2   8 -19   17.39    1.87
   2   8 -18    6.11    1.43
  -2   8  18    9.49    1.72
  -2   8  17   26.14    2.29
  -2  -8  16    6.86    1.85
  -2   8  16    9.10    1.21
  -2   8  16    7.66    1.71
   2   8 -16    6.84    1.74
  -2  -8  15    6.46    2.18
  -2   8  15    9.18    1.75
  -2  -8  15    8.77    1.92
  -2   8  15    9.02    1.24
   2   8 -15    7.26    1.78
  -2  -8  14    0.43    1.95
  -2  -8  14    0.95    1.69
  -2  -8  14    1.07    1.84
   2   8 -14    1.60    1.62
  -2   8  14    1.16    1.00
  -2   8  13   46.09    2.86
   2   8 -13   37.33    2.63
  -2   8  13   44.01    2.10
  -2  -8  13   34.41    2.80
  -2  -8  13   30.54    2.93
  -2  -8  12   13.95    2.13
   2   8 -12   13.72    1.94
  -2   8  12   13.72    1.11
  -2   8  12   16.69    1.38
  -2  -8  12   16.62    2.38
   2   8 -11    1.11    1.58
  -2  -8  11    2.47    1.79
  -2  -8  11    2.15    2.01
  -2   8  11    1.38    1.38
   2   8 -10    3.58    1.62
  -2  -8  10    3.79    1.70
   2   8 -10    5.67    1.59
  -2   8  10    4.43    1.21
  -2   8  10    4.42    1.46
  -2   8  10    4.69    1.46
  -2   8   9    1.22    1.22
  -2   8   9    1.84    1.11
  -2   8   9   -0.40    1.33
   2   8  -9    0.73    1.52
   2   8  -9    1.60    1.43
   2   8  -8   30.27    2.19
   2   8  -8   26.98    2.07
  -2   8   8   30.89    1.75
  -2   8   8   31.03    2.12
  -2   8   7  143.34    4.79
  -2   8   7  147.29    5.28
   2   8  -7  136.67    5.18
  -2  -8   7  151.76    6.14
  -2   8   6  118.79    4.20
  -2  -8   6  138.27    5.64
  -2   8   6  119.25    4.02
  -2   8   6  135.11    4.77
   2  -8  -5   54.33    2.70
  -2   8   5   48.91    2.23
   2   8  -5   46.33    2.52
  -2  -8   5   57.70    3.48
  -2   8   5   60.34    2.81
   2   8  -4    0.57    1.44
   2   8  -4    0.63    1.19
   2  -8  -4    0.75    1.55
  -2   8   4    0.40    1.25
  -2  -8   4    0.41    1.92
   2  -8  -3  156.93    5.59
  -2  -8   3  167.95    6.12
   2   8  -3  158.17    5.50
  -2   8   2   29.34    1.70
   2  -8  -2   25.12    2.11
   2   8  -2   24.58    1.88
  -2   8   1  105.82    3.59
   2  -8  -1   97.14    4.00
   2   8  -1   96.99    3.73
  -2  -8   0  203.40    6.65
   2  -8   0  182.56    6.53
  -2   8   0  187.33    6.06
  -2  -8  -1    1.07    1.45
   2  -8   1    0.55    1.75
   2   8   2    3.29    0.74
   2  -8   2    2.77    1.83
  -2   8  -2    4.38    1.45
  -2  -8  -2    4.84    1.47
  -2   8  -3    1.15    1.73
   2   8   3    1.30    0.74
  -2   8  -4   86.91    4.11
  -2   8  -5  140.15    5.43
   2   8   5  132.75    4.63
   2   8   5  134.53    4.25
   2   8   6   11.88    0.97
   2   8   6   12.05    1.87
   2   8   6   12.76    1.12
   2  -8   6   12.62    2.13
  -2   8  -6   11.35    1.77
  -2   8  -6   11.00    2.08
   2   8   7    3.86    0.82
   2  -8   7    5.39    2.09
  -2   8  -7    6.10    1.91
  -2   8  -7    5.20    1.64
   2   8   7    4.91    0.96
   2   8   7    3.98    1.82
   2  -8   8    5.88    2.06
   2   8   8    5.17    1.94
  -2   8  -8    4.42    1.95
  -2   8  -8    5.43    1.66
  -2   8  -9  117.11    5.05
   2  -8   9  116.76    5.13
   2  -8  10  129.27    5.38
   2   8  10  140.83    5.09
  -2   8 -10  161.16    6.04
   2   8  10  150.61    5.29
  -2   8 -10  139.48    5.44
  -2   8 -11    3.38    1.66
   2   8  11    6.32    2.09
   2  -8  11    3.21    2.36
  -2   8 -11    6.39    1.99
   2   8  11    3.63    1.68
   2  -8  11    3.63    1.60
   2  -8  12   47.05    2.58
   2  -8  12   51.80    2.48
   2   8  12   48.89    2.66
   2  -8  12   49.31    3.67
  -2   8 -12   56.50    3.36
   2   8  12   57.06    2.97
  -2   8 -12   48.72    2.85
   2   8  13    2.31    1.60
   2   8  13    2.37    1.99
   2  -8  13    2.48    1.26
  -2   8 -13    0.51    1.46
   2  -8  13    3.80    1.54
   2  -8  14   17.76    2.57
   2  -8  14   20.73    1.59
   2  -8  14   20.19    1.81
  -2   8 -14   21.47    2.22
  -2   8 -14   17.01    1.80
  -2   8 -15   10.25    1.87
   2  -8  15    8.34    2.23
   2  -8  16   16.52    1.33
   2  -8  16   19.70    2.39
   2  -8  16   18.50    1.60
  -2   8 -16   20.20    1.97
   2  -8  17   35.83    1.67
   2  -8  17   39.81    2.73
   2  -8  17   35.49    1.90
  -2   8 -17   39.04    2.32
   2  -8  18   17.68    1.11
   2  -8  18   17.62    1.37
   2  -8  18   17.37    2.00
   2  -8  19    1.59    0.67
   2  -8  19    1.93    0.94
   2  -8  19    0.66    1.42
   2  -8  20    3.03    0.65
   2   9 -20    1.64    0.88
  -2   9  19    5.38    1.38
   2   9 -19    2.88    1.06
   2   9 -19    4.30    1.41
   2   9 -18    1.97    1.46
   2   9 -18    0.85    1.19
  -2   9  18    2.62    1.40
   2   9 -17    1.93    1.62
   2   9 -17    0.69    1.30
  -2   9  17    1.92    1.44
   2   9 -16    4.91    1.60
  -2   9  16    5.62    1.61
   2   9 -15   32.86    2.50
  -2   9  15   42.81    2.09
  -2   9  15   42.61    2.76
  -2  -9  15   36.48    2.74
  -2   9  14   14.39    1.36
  -2  -9  14   13.04    2.02
   2   9 -14   10.80    1.84
  -2  -9  14    9.98    2.05
  -2   9  14   14.00    1.88
   2   9 -13   29.87    2.45
  -2  -9  13   33.52    2.64
  -2   9  13   36.37    1.74
  -2  -9  13   34.84    2.78
  -2  -9  12    1.40    1.79
  -2   9  12    0.62    1.46
   2   9 -12    1.41    1.60
  -2   9  12    1.07    0.81
  -2   9  12    0.81    1.01
  -2   9  11    0.13    1.39
  -2  -9  11    3.66    1.81
   2   9 -11    0.54    1.58
  -2   9  11    1.26    1.05
  -2   9  10   38.26    2.63
   2   9 -10   37.76    2.56
  -2  -9  10   38.21    2.80
  -2   9  10   43.53    2.14
  -2   9   9   19.00    1.55
  -2   9   9   15.69    1.84
   2   9  -9   14.80    1.86
  -2   9   9   19.86    1.94
  -2  -9   9   15.24    2.10
  -2   9   8    5.59    1.52
   2   9  -8    5.33    1.57
  -2   9   8    6.08    1.25
  -2  -9   8    6.33    1.77
  -2   9   7   35.99    1.94
   2   9  -7   26.57    2.10
  -2  -9   7   41.62    3.25
  -2   9   7   39.79    2.35
  -2  -9   7   28.71    2.39
  -2  -9   6  104.95    4.86
  -2   9   6   93.79    3.45
  -2   9   6  104.53    4.02
  -2   9   5    8.76    1.63
  -2  -9   5   11.74    2.50
  -2   9   5   10.07    1.07
  -2   9   5    9.40    1.30
  -2  -9   4    5.16    2.35
  -2   9   4    5.62    0.97
  -2   9   4    6.87    1.54
  -2   9   4    5.45    1.23
  -2   9   3  383.41   11.52
  -2   9   3  367.28   11.34
  -2   9   2    0.84    1.14
  -2  -9   2   -1.28    1.97
  -2   9   2    0.94    0.87
  -2   9   1    0.43    1.12
  -2  -9   1    1.08    1.75
  -2   9   1    1.91    0.82
  -2   9   0    1.91    1.17
  -2   9   0    0.60    0.79
  -2  -9   0   -1.07    1.81
   2  -9   1  199.86    7.02
  -2   9  -2   63.30    3.25
   2  -9   2   66.56    3.53
  -2   9  -3   70.99    3.43
   2  -9   3   77.25    3.75
   2   9   3   78.98    2.77
   2  -9   4   45.80    2.98
  -2   9  -4   38.28    2.51
  -2   9  -4   51.19    3.18
   2   9   4   44.70    1.84
   2   9   4   41.14    1.87
   2  -9   5   27.71    2.60
  -2   9  -5   27.47    2.22
  -2   9  -5   30.39    2.70
   2   9   5   28.35    1.43
   2   9   5   28.56    1.52
   2  -9   6   44.42    3.07
   2   9   6   51.90    2.03
   2   9   6   47.61    2.12
   2  -9   7  488.65   15.44
  -2   9  -7  526.75   15.92
   2   9   7  513.39   14.67
   2   9   7  491.56   14.75
  -2   9  -8   26.14    2.62
   2  -9   8   23.90    2.59
  -2   9  -8   20.99    2.13
  -2   9  -9  134.96    5.50
   2  -9   9  124.63    5.12
  -2   9  -9  122.99    4.97
   2  -9  10   17.96    2.72
   2  -9  10   14.23    2.19
  -2   9 -10   11.72    1.91
   2  -9  11   60.93    3.89
  -2   9 -11   56.37    3.06
   2  -9  11   52.92    3.07
  -2   9 -11   62.87    3.56
   2  -9  12   66.24    2.76
   2  -9  12   61.57    3.79
  -2   9 -12   67.02    3.54
  -2   9 -13   16.90    1.86
  -2   9 -13   22.25    2.27
   2  -9  13   19.32    2.57
  -2   9 -14    1.64    1.60
   2  -9  14    1.27    2.01
  -2   9 -14    0.69    1.36
   2  -9  15   32.44    1.91
  -2   9 -15   41.57    2.59
   2  -9  15   40.58    2.88
   2  -9  15   36.26    1.82
   2  -9  16    2.41    1.85
  -2   9 -16    0.88    1.45
   2  -9  16    1.85    0.96
   2  -9  16    2.25    1.17
   2  -9  17   16.41    2.05
   2  -9  17   19.52    1.18
   2  -9  17   16.33    1.32
  -2   9 -18    0.55    0.89
   2  -9  18    0.69    0.69
   2  -9  18   -0.33    1.45
   2  -9  18    1.02    0.90
   2  10 -20    0.07    0.62
   2  10 -19    0.45    0.88
  -2  10  18    9.47    1.42
   2  10 -18    5.87    1.19
   2  10 -18    7.42    1.46
  -2  10  17    9.98    1.52
   2  10 -17    8.48    1.64
   2  10 -17    7.73    1.37
  -2  10  16   15.67    1.24
   2  10 -16   14.68    1.89
  -2  10  16   18.00    1.83
  -2  10  15    6.81    1.59
  -2 -10  15    3.52    1.46
   2  10 -15    9.05    1.76
   2  10 -14    2.29    1.57
  -2 -10  14    2.63    1.66
  -2  10  14    3.93    1.12
   2  10 -14    4.06    1.71
  -2  10  14    1.72    1.42
  -2 -10  14    3.25    1.88
  -2  10  13   26.37    1.47
  -2  10  13   30.25    1.78
   2  10 -13   27.03    2.44
  -2 -10  13   27.57    2.55
   2  10 -13   24.24    2.23
  -2 -10  13   24.77    2.39
  -2  10  13   26.77    2.23
  -2  10  12   13.30    1.82
  -2 -10  12   13.46    2.19
   2  10 -12   11.50    1.90
  -2  10  12   15.13    1.43
  -2  10  12   12.45    1.15
   2  10 -12   11.38    2.09
  -2 -10  12   13.34    2.18
   2  10 -11   80.03    3.82
  -2 -10  11   81.01    4.18
  -2 -10  10   21.05    2.40
  -2  10  10   23.12    1.74
   2  10 -10   17.85    2.05
  -2  10  10   22.30    2.09
  -2  10  10   25.43    2.03
  -2 -10   9   33.38    2.77
  -2  10   9   44.09    2.22
   2  10  -9   31.40    2.47
  -2  10   9   48.96    2.64
  -2  10   9   46.07    2.69
  -2  10   8   15.83    1.55
  -2  10   8   15.10    1.72
   2  10  -8   13.69    1.82
  -2 -10   8   12.44    2.10
  -2 -10   7    1.94    1.77
  -2  10   7    0.89    1.22
   2  10  -7    0.09    1.43
   2  10  -6   43.01    2.52
  -2 -10   6   55.75    3.61
  -2  10   6   51.98    2.88
  -2  10   6   49.41    2.40
  -2 -10   6   42.90    2.85
  -2 -10   5    3.42    1.77
  -2  10   5    2.57    1.29
  -2 -10   5    0.94    2.21
  -2  10   5    0.87    0.94
  -2  10   5    1.98    1.52
  -2 -10   4   37.31    3.20
  -2 -10   4   30.02    2.43
   2 -10  -4   33.95    2.50
  -2  10   4   34.90    2.47
  -2  10   4   27.61    1.65
  -2  10   4   34.65    2.04
   2 -10  -3  400.68   12.03
  -2  10   3  370.84   11.36
  -2  10   3  383.88   12.32
  -2  10   3  380.28   11.60
  -2 -10   3  417.53   12.86
  -2 -10   3  350.73   12.02
  -2 -10   2   21.58    2.78
   2 -10  -2   26.29    2.42
  -2  10   2   24.95    1.82
  -2  10   2   26.66    1.49
  -2 -10   2   25.88    2.24
   2 -10  -1   44.48    2.85
  -2  10   1   44.22    1.90
  -2 -10   1   40.15    3.15
  -2  10   1   37.76    2.16
  -2  10   0  115.83    4.43
   2 -10   0  125.24    5.10
  -2  10  -1   84.15    3.33
  -2  10  -1   88.75    3.04
   2 -10   1   77.90    4.01
   2  10   2   15.56    1.15
   2 -10   2   13.36    2.33
  -2  10  -2   11.82    1.08
   2 -10   3    2.64    2.16
  -2  10  -3    4.41    1.66
   2  10   3    5.96    0.89
  -2  10  -4   64.14    3.41
   2 -10   4   68.19    3.77
   2  10   4   72.08    2.73
   2  10   4   67.78    3.87
   2  10   5    5.48    1.01
   2  10   5    6.49    0.93
  -2  10  -5    7.49    1.74
   2 -10   5    8.25    2.28
   2 -10   6   15.67    2.46
   2  10   6   13.58    1.26
  -2  10  -6   10.83    1.86
   2  10   6   15.23    1.16
  -2  10  -6   14.75    2.36
  -2  10  -7   33.17    2.87
   2  10   7   31.12    1.62
  -2  10  -7   30.06    2.33
   2  10   7   30.22    1.73
   2 -10   7   34.51    2.82
   2 -10   8   31.22    2.69
  -2  10  -8   36.07    2.84
   2 -10   9    8.69    2.15
   2 -10   9    1.44    2.25
  -2  10  -9    4.62    1.95
  -2  10  -9    7.64    1.74
   2 -10  10   68.15    3.48
  -2  10 -10   68.88    3.32
   2 -10  11   -0.17    1.85
   2 -10  11   -0.18    1.98
  -2  10 -11    2.55    1.74
  -2  10 -11    1.57    1.47
  -2  10 -12    6.05    1.53
   2 -10  12    4.61    1.29
  -2  10 -12    6.27    1.82
   2 -10  12    3.54    2.06
  -2  10 -13   38.41    2.43
   2 -10  13   41.10    3.03
   2 -10  14   13.16    1.24
  -2  10 -14   13.54    1.88
   2 -10  14   12.02    2.14
   2 -10  15    2.08    0.93
   2 -10  15    3.11    1.79
   2 -10  16   13.08    1.06
   2 -10  16   15.65    1.94
   2 -10  17    2.62    0.76
   2 -10  17    2.34    1.48
  -2  10 -17    1.26    0.96
   2 -10  18    6.96    0.69
  -2  10 -18    4.11    0.80
   2  11 -19    1.27    0.65
   2  11 -18    6.19    1.02
   2  11 -17    1.70    1.06
   2  11 -17    0.51    1.19
  -2  11  16    3.99    1.22
   2  11 -16    3.13    1.40
   2  11 -16    0.78    1.15
  -2  11  15    2.33    0.90
  -2  11  15    1.82    1.26
   2  11 -15    1.17    1.39
   2  11 -15    0.46    1.24
  -2 -11  15    0.99    1.27
  -2 -11  14   12.87    1.78
  -2  11  14   13.07    1.01
  -2  11  14   16.09    1.29
  -2  11  14   19.96    1.80
   2  11 -14   17.46    1.95
  -2 -11  13   19.87    2.21
   2  11 -13   16.48    1.89
  -2 -11  13   17.02    2.22
  -2  11  13   25.25    1.95
   2  11 -13   19.72    2.13
  -2  11  12    2.22    0.89
  -2  11  12    2.54    1.03
  -2 -11  12    2.88    1.86
   2  11 -12    1.96    1.50
  -2 -11  12    3.00    1.88
  -2  11  12    0.70    1.25
  -2 -11  11   14.98    2.19
  -2  11  11   16.73    1.37
  -2  11  11   11.77    1.16
  -2 -11  11   12.90    2.17
   2  11 -11   12.42    1.82
  -2  11  10    6.47    1.35
   2  11 -10    6.31    1.61
  -2  11  10    6.48    1.55
  -2  11  10    5.80    1.13
  -2 -11  10    5.08    1.92
   2  11  -9    1.44    1.52
  -2 -11   9    3.35    1.90
  -2  11   9    1.43    1.26
  -2  11   9    1.95    1.40
   2  11  -8   21.41    2.03
  -2 -11   8   20.57    2.39
  -2  11   8   25.99    2.12
  -2  11   8   26.32    1.84
  -2  11   7    2.90    1.37
  -2  11   7    2.30    1.42
  -2 -11   7    1.55    1.85
   2  11  -7    1.66    1.49
  -2  11   6   51.53    2.91
  -2  11   6   55.90    2.68
  -2 -11   6   51.83    3.14
  -2 -11   5    2.62    1.76
  -2  11   5    1.13    1.36
  -2  11   4   -0.28    0.96
  -2  11   4    0.32    1.41
  -2 -11   4    0.22    1.77
   2 -11  -4    1.17    2.05
  -2 -11   3  335.00   10.75
  -2  11   3  308.58    9.36
  -2 -11   3  278.22   10.04
  -2  11   3  300.77    9.65
   2 -11  -3  323.98   10.18
  -2  11   2   60.26    2.48
  -2  11   2   64.57    2.91
   2 -11  -2   61.79    3.50
  -2  11   1   36.47    1.75
   2 -11  -1   36.05    2.87
  -2  11   1   33.27    2.12
  -2  11   0    0.56    0.88
   2 -11   0    1.29    2.14
  -2  11   0    0.29    1.30
  -2  11  -1    5.89    0.96
  -2  11  -1    3.41    1.32
   2 -11   1    5.39    2.24
   2  11   1    3.81    0.95
  -2  11  -2    9.19    1.03
  -2  11  -2    7.50    1.38
   2 -11   2    6.06    2.32
   2  11   2    7.27    1.04
   2  11   3    1.64    0.92
   2  11   3    1.71    2.04
   2 -11   3    1.97    2.25
  -2  11  -3    3.47    0.90
   2  11   4  141.30    6.28
   2 -11   4  148.70    6.08
   2  11   4  155.33    5.11
  -2  11  -4  163.00    5.05
   2  11   5   19.88    1.41
   2 -11   5   23.03    2.63
  -2  11  -5   19.02    2.11
  -2  11  -5   21.52    1.36
   2  11   5   21.38    1.39
   2  11   6   57.42    2.51
   2  11   6   64.66    2.47
  -2  11  -6   61.57    2.41
   2 -11   6   61.44    3.51
   2  11   7   31.75    2.32
   2  11   7   34.16    1.70
   2 -11   7   37.83    2.75
   2  11   8    2.28    1.62
   2 -11   8    3.68    2.09
  -2  11  -8    3.15    1.58
   2 -11   9    3.53    1.96
  -2  11  -9    1.62    1.74
  -2  11  -9    0.90    1.46
   2 -11  10   15.41    2.12
  -2  11 -10   18.39    2.16
  -2  11 -11   26.61    2.13
  -2  11 -11   31.01    2.48
   2 -11  11   25.12    2.50
   2 -11  11   33.89    2.42
   2 -11  12    0.05    1.85
   2 -11  13    3.66    1.06
   2 -11  13    5.10    1.90
   2 -11  14   13.83    1.16
   2 -11  14   11.12    1.91
   2 -11  15   18.35    1.16
   2 -11  15   15.38    1.89
  -2  11 -16    9.79    1.23
   2 -11  16   18.26    1.05
  -2  11 -17    1.11    0.74
   2 -11  17    2.60    0.60
   2  12 -18    0.70    0.63
   2  12 -17    0.34    0.83
   2  12 -16    0.40    0.97
  -2 -12  15    1.50    1.10
   2  12 -15    2.04    1.10
   2  12 -14    3.50    1.21
  -2 -12  14    3.44    1.36
  -2  12  14    3.31    0.70
  -2  12  14    4.63    0.88
   2  12 -13    4.78    1.32
  -2 -12  13    5.93    1.58
  -2  12  13    6.82    0.96
  -2  12  13    4.23    0.80
  -2  12  12    2.19    0.92
  -2  12  12    1.12    0.78
   2  12 -11   13.45    1.72
  -2 -12  11   12.12    2.08
  -2 -12  11   13.12    2.08
   2  12 -11   11.57    1.96
  -2  12  10    2.18    0.94
   2  12 -10    1.15    1.42
   2  12 -10    3.41    1.79
  -2 -12  10    4.61    1.91
  -2 -12  10    1.18    1.81
  -2 -12   9   49.58    3.27
  -2 -12   9   54.44    3.29
   2  12  -9   47.12    2.82
  -2  12   9   58.47    2.66
  -2  12   9   63.83    2.46
  -2  12   9   54.07    2.99
  -2  12   8   -0.11    1.44
   2  12  -8    0.51    1.44
  -2  12   8    0.03    1.34
  -2 -12   8    0.84    1.76
  -2 -12   7    3.45    1.87
  -2  12   7    4.72    1.47
  -2  12   7    5.44    1.56
  -2 -12   6    1.06    1.79
  -2  12   6    0.59    1.37
  -2  12   6    1.06    1.45
  -2 -12   5    0.64    1.75
  -2  12   5    2.16    1.61
  -2  12   5    1.71    1.47
  -2 -12   4   16.69    2.24
  -2  12   4   18.04    2.22
  -2  12   4   21.64    1.88
   2 -12  -3   41.88    3.13
  -2  12   3   44.89    2.00
  -2  12   3   41.42    2.91
  -2  12   3   37.57    2.37
   2 -12  -2   25.40    2.77
  -2  12   2   22.15    1.93
  -2  12   2   22.19    2.43
  -2  12   2   25.89    1.48
  -2  12   1    6.07    1.47
   2 -12  -1    7.28    2.31
  -2  12   1    4.40    0.97
  -2  12   0    1.33    1.29
  -2  12   0   -1.00    0.88
   2 -12   0    0.37    2.18
   2  12   1  112.76    5.28
   2  12   1  107.98    3.95
  -2  12  -1  117.40    4.20
   2 -12   1  102.30    4.87
  -2  12  -1  116.73    3.84
  -2  12  -2    0.27    0.87
   2  12   2    3.47    2.07
   2  12   2    0.35    0.93
  -2  12  -2    0.67    1.27
   2 -12   2    1.02    2.24
  -2  12  -3   50.28    2.07
   2  12   3   50.03    2.17
   2  12   3   42.86    3.33
   2 -12   3   42.34    3.17
  -2  12  -4   16.50    1.22
   2  12   4   15.04    1.26
   2  12   4   13.93    2.40
   2 -12   4   14.15    2.42
   2  12   5    3.41    0.94
  -2  12  -5    3.89    0.91
   2 -12   5    2.53    2.10
   2  12   6    0.76    0.86
   2  12   6    0.35    1.61
  -2  12  -6    1.80    0.84
   2 -12   6   -0.78    1.99
   2  12   7    3.44    0.94
   2 -12   7    5.51    1.98
   2  12   7    3.26    1.67
  -2  12  -7    4.90    0.90
   2 -12   8   20.50    2.33
   2  12   8   20.19    1.99
  -2  12  -8   24.24    1.32
   2 -12   9   34.61    2.56
   2 -12  11   18.37    1.97
   2 -12  11   23.38    1.55
   2 -12  12    4.30    1.50
   2 -12  12    2.18    1.03
   2 -12  13   45.25    1.94
  -2  12 -14    0.94    1.05
   2 -12  14    0.76    0.80
  -2  12 -15    3.39    0.99
   2 -12  15    5.63    0.78
  -2  12 -16    0.95    0.72
   2 -12  16    0.40    0.56
   2  13 -16   -0.03    0.72
   2  13 -15    3.54    0.93
  -2 -13  14    8.59    1.31
   2  13 -14    9.26    1.20
  -2  13  14   10.58    0.79
  -2 -13  13    0.87    1.28
   2  13 -13    1.76    1.08
  -2  13  13    2.42    0.68
  -2  13  13    2.97    0.74
  -2 -13  12    0.20    1.39
   2  13 -12    0.63    1.10
  -2  13  12    0.90    0.73
  -2  13  12    1.34    0.72
   2  13 -11    8.25    1.35
  -2  13  11    8.54    0.97
  -2  13  11   11.64    0.99
  -2 -13  11    7.34    1.70
   2  13 -11   10.80    1.76
  -2  13  10    6.22    0.87
   2  13 -10    3.66    1.29
  -2  13  10    3.31    0.87
   2  13 -10    2.99    1.64
  -2 -13   9   11.65    2.03
   2  13  -9   10.50    1.98
  -2 -13   8   16.87    2.21
  -2  13   8   18.69    1.95
  -2  13   8   19.28    1.73
   2  13  -8   18.92    2.27
   2  13  -7   29.75    2.75
  -2 -13   7   29.71    2.66
  -2  13   7   29.90    2.39
  -2  13   7   34.06    2.12
  -2  13   7   34.78    1.66
  -2  13   6   44.39    2.81
   2  13  -6   49.53    3.29
  -2 -13   6   48.32    3.05
  -2  13   6   48.98    2.53
  -2  13   5   36.27    2.62
   2  13  -5   40.20    3.07
  -2  13   5   40.13    2.31
  -2 -13   5   31.22    2.68
  -2  13   4    0.99    1.64
   2  13  -4    1.24    1.92
  -2  13   4    0.07    1.42
   2 -13  -3   12.56    2.47
  -2  13   3   12.12    2.06
   2  13  -3   11.15    2.28
  -2  13   3   11.46    1.64
  -2  13   2    1.57    1.37
   2 -13  -2    3.48    2.33
  -2  13   2    3.42    1.73
  -2 -13   1   15.68    2.16
   2 -13  -1   17.56    2.59
   2  13  -1   19.22    1.33
  -2  13   1   18.34    1.70
  -2  13   1   18.43    1.26
  -2  13   1   17.06    2.21
  -2  13   0    2.85    1.31
  -2  13   0    1.52    0.85
   2  13   0    3.31    1.00
   2 -13   0    5.47    2.26
  -2  13  -1   54.60    2.24
  -2  13  -1   56.03    2.56
   2 -13   1   58.33    3.47
   2  13   1   55.73    2.37
  -2  13  -2    5.15    0.92
   2  13   2    7.13    2.00
   2  13   2    5.24    1.02
  -2  13  -2    6.56    1.28
   2 -13   2    4.26    2.21
   2  13   3   17.98    1.34
  -2  13  -3   22.31    1.29
   2 -13   3   18.88    2.42
   2  13   3   15.81    2.35
  -2  13  -4   25.41    1.38
   2  13   4   20.35    1.42
   2  13   4   26.54    2.07
   2 -13   4   25.42    2.48
   2  13   4   18.63    2.42
   2 -13   5   69.70    3.67
   2  13   5   73.81    2.83
  -2  13  -5   73.82    2.69
   2  13   5   73.96    3.31
   2 -13   6    8.86    2.09
   2  13   6   10.16    1.73
  -2  13  -6   12.18    1.03
   2  13   6   14.34    1.19
   2 -13   7    8.65    1.96
   2  13   8    7.17    1.50
  -2  13  -8    9.41    0.84
   2 -13   9    0.96    1.62
  -2  13  -9    1.55    0.63
   2 -13  10    8.64    1.74
   2 -13  11   42.93    1.94
   2 -13  11   41.16    2.32
   2 -13  12    7.55    0.99
   2 -13  12    6.04    1.42
   2 -13  13    0.15    0.74
  -2  13 -13   -0.40    0.93
   2 -13  14    3.57    0.70
  -2  13 -14    1.62    0.86
  -2  13 -15    5.07    0.74
   2  14 -14    1.78    0.75
   2  14 -13    9.47    1.01
  -2  14  13    8.75    0.72
  -2 -14  12    3.91    1.24
   2  14 -12    4.88    0.97
  -2  14  12    2.81    0.66
   2  14 -11    5.87    1.07
  -2 -14  11    7.66    1.45
   2  14 -11    7.08    1.45
  -2  14  11    8.38    0.77
  -2  14  11    6.58    0.82
  -2 -14  10    0.35    1.36
   2  14 -10   -0.18    1.38
  -2  14  10    1.14    0.62
  -2  14  10    0.96    0.69
   2  14  -9   -0.51    1.51
  -2  14   9    0.90    0.74
  -2 -14   9    0.55    1.41
  -2  14   9    0.18    0.64
  -2  14   8    1.05    1.13
   2  14  -8    3.22    1.64
  -2 -14   8    0.58    1.51
  -2  14   7    8.29    1.57
  -2  14   7    7.50    1.31
   2  14  -7    9.15    1.30
   2  14  -7    8.95    1.91
   2  14  -6    2.82    1.77
  -2  14   6    1.34    1.40
  -2  14   5    5.64    1.58
  -2 -14   5    8.17    1.88
   2  14  -5    7.01    1.92
  -2  14   4    1.92    1.53
  -2  14   4   -0.94    1.33
  -2 -14   4    1.85    1.80
   2  14  -4   -0.27    1.84
  -2  14   3   59.62    2.66
  -2 -14   3   55.19    3.12
   2  14  -3   57.49    3.50
  -2 -14   2   16.72    2.18
  -2  14   2   24.08    1.80
   2  14  -2   23.41    1.35
   2 -14  -2   20.97    2.61
   2  14  -2   22.15    2.47
  -2  14   2   19.66    2.21
  -2  14   1    0.48    1.20
   2  14  -1    0.49    0.77
   2 -14  -1    1.84    2.12
   2  14  -1    0.88    1.83
  -2  14   1   -0.67    1.64
  -2  14   0    0.89    1.15
   2  14   0    0.60    0.80
   2  14   0    0.60    1.75
   2 -14   0    2.16    2.07
  -2  14   0    0.85    1.58
  -2  14  -1   16.90    2.14
   2  14   1   20.58    1.33
   2  14   1   19.66    2.37
   2 -14   1   21.76    2.48
   2  14   2    8.18    1.96
   2  14   2   11.13    1.05
   2  14   2    9.43    1.61
  -2  14  -2    9.29    0.98
   2 -14   2    9.80    2.13
   2 -14   3    2.29    1.98
   2  14   3    0.85    1.69
   2 -14   4    0.40    1.87
   2  14   4    0.86    1.69
   2  14   5   18.84    1.71
   2  14   5   16.38    1.18
  -2  14  -5   17.12    1.06
   2  14   6    7.07    1.40
  -2  14  -6    8.51    0.81
  -2  14  -7    3.91    1.20
   2 -14   7    6.57    1.68
  -2  14  -7    6.23    0.73
   2  14   7    6.11    1.37
   2 -14   8   42.61    2.44
  -2  14  -8   48.35    1.61
   2  14   8   41.55    2.07
  -2  14  -9    1.27    1.04
   2 -14   9    0.60    1.46
  -2  14 -10   -0.12    0.98
   2 -14  10    0.18    0.91
   2 -14  10   -0.94    1.34
  -2  14 -11    1.94    0.97
   2 -14  11    2.10    0.84
   2 -14  11    3.31    1.30
   2 -14  12    0.71    0.69
  -2  14 -12    0.56    0.81
   2 -14  13    0.74    0.57
  -2  14 -13    0.60    0.68
  -2  15  12    0.74    0.46
  -2  15  11    2.77    0.58
  -2 -15  10   13.44    1.47
  -2  15  10   18.68    1.02
  -2  15   9   -0.05    0.60
  -2 -15   9    0.68    1.19
   2  15  -9   -1.11    1.25
  -2  15   8    1.90    0.65
   2  15  -8    2.63    1.40
  -2 -15   8    1.22    1.27
  -2  15   7    0.86    1.02
  -2 -15   7   -0.29    1.31
   2  15  -7   -0.05    1.41
   2  15  -6    5.51    1.13
  -2  15   6    5.55    1.11
   2  15  -6    2.78    0.59
  -2 -15   6    3.44    1.44
   2  15  -6    4.50    1.65
  -2  15   5   25.13    2.03
   2  15  -5   36.67    1.81
   2  15  -5   28.32    1.29
  -2  15   5   32.99    1.78
  -2 -15   5   25.99    2.06
   2  15  -5   31.56    2.49
  -2  15   4    0.43    1.26
   2  15  -4    2.50    1.21
  -2  15   4    2.43    1.08
   2  15  -4    2.14    0.61
  -2 -15   4    0.70    1.44
   2  15  -4    1.39    1.66
  -2  15   3   18.95    1.89
   2  15  -3   31.35    1.82
   2  15  -3   22.70    1.18
  -2  15   3   27.49    1.59
  -2 -15   3   20.09    1.93
   2  15  -3   22.63    2.36
  -2  15   2    5.09    1.10
   2  15  -2    5.22    1.77
   2  15  -2    6.34    1.37
  -2  15   2    2.63    1.46
   2  15  -2    3.36    0.71
   2 -15  -1   22.90    2.34
   2  15  -1   20.08    2.26
   2  15  -1   26.47    1.78
   2  15  -1   20.90    1.19
  -2  15   1   18.21    1.95
  -2  15   1   20.80    1.45
   2 -15   0   26.54    2.33
  -2  15   0   24.65    2.21
   2  15   0   29.57    1.39
   2  15   0   34.22    1.94
   2  15   0   30.81    2.47
  -2  15   0   29.43    1.61
   2  15   1   -0.70    0.67
  -2  15  -1   -1.43    1.43
   2  15   1    1.08    1.29
  -2  15  -1    0.78    0.94
   2 -15   1    1.78    1.75
   2  15   1   -1.05    1.62
  -2  15  -2   10.44    1.65
   2  15   2   11.35    1.43
   2  15   2   11.60    0.91
  -2  15  -2   10.24    1.07
   2 -15   2   13.45    1.91
   2  15   2    9.17    1.79
   2  15   3    0.32    0.65
  -2  15  -3   -0.23    1.27
   2  15   3   -0.81    1.23
   2 -15   3    0.70    1.61
   2  15   3   -0.05    1.48
   2  15   4    0.09    0.66
   2  15   4    2.41    1.43
  -2  15  -4    1.39    1.27
   2  15   4    0.03    1.17
   2 -15   4    1.79    1.61
   2  15   5    9.87    1.30
   2 -15   5    8.69    1.70
   2  15   6    0.73    1.11
   2 -15   6    2.16    1.48
   2  15   7    0.65    1.04
   2 -15   7   -0.26    1.40
   2 -15   8    6.72    1.44
  -2  15  -9    0.41    0.76
   2 -15   9   -0.60    1.24
   2 -15   9    0.74    0.80
  -2  15 -10   -0.31    0.69
   2 -15  10    1.06    1.09
   2 -15  10    0.77    0.69
   2 -15  11    3.34    0.91
   2 -15  11    3.81    0.63
  -2  16  10    0.78    0.38
  -2  16   9    0.47    0.45
  -2  16   8    0.70    0.47
  -2  16   7   17.83    0.95
  -2 -16   6    2.35    1.09
  -2  16   6    2.92    0.58
   2  16  -6    3.49    1.32
   2  16  -6    4.47    0.89
  -2  16   5    4.60    0.91
   2  16  -5    3.49    0.50
  -2 -16   5    2.67    1.13
   2  16  -5    3.27    1.37
   2  16  -5    3.79    0.95
  -2  16   4    1.65    0.87
   2  16  -4    0.09    0.46
  -2 -16   4    0.15    1.08
   2  16  -4    0.80    1.36
   2  16  -4    0.91    0.98
   2  16  -3   12.12    1.68
   2  16  -3    9.55    0.71
   2  16  -3   13.81    1.25
  -2  16   3   11.58    1.07
   2  16  -2    0.82    0.52
   2  16  -2    1.64    1.10
   2  16  -2    2.30    1.44
  -2  16   2    0.20    0.83
   2  16  -1   22.29    1.53
   2  16  -1   18.54    0.96
  -2  16   1   20.82    1.24
   2  16  -1   18.96    1.93
   2 -16  -1   17.90    1.86
   2  16   0    1.76    1.34
   2  16   0    1.11    1.08
  -2  16   0    2.02    0.82
   2  16   0    0.34    0.52
   2 -16   0    3.39    1.55
   2  16   1    2.82    1.38
   2  16   1    1.34    1.07
  -2  16  -1    1.06    0.78
   2  16   1    0.80    0.53
  -2  16  -1    0.52    0.48
   2 -16   1    2.68    1.53
   2  16   2    3.53    1.35
   2 -16   2    2.60    1.50
   2  16   2    3.86    1.09
  -2  16  -2    2.73    0.78
   2  16   2    3.83    0.60
   2 -16   3    4.41    1.50
   2  16   3    2.72    0.84
   2  16   3    4.94    1.07
   2 -16   4    0.49    1.39
   2  16   4    1.75    1.00
   2 -16   5   15.60    1.62
   2  16   5   16.52    1.23
   2 -16   6    2.41    1.26
   2 -16   7   -0.08    1.12
   2 -16   8    1.61    0.64
   2 -16   8    1.84    1.03
   2 -16   9   10.54    1.02
  -2  17   6    0.69    0.36
  -2  17   5    0.45    0.39
  -2  17   4    0.70    0.43
   2  17  -4    1.74    0.70
  -2  17   3   16.21    0.84
   2  17  -3   18.50    1.10
   2  17  -2   -0.46    0.80
   2  17  -2    0.35    0.34
   2  17  -1    1.35    0.85
   2  17  -1    2.11    0.40
   2 -17   0    8.49    1.16
   2  17   0   11.29    1.03
   2  17   0    9.28    0.83
   2 -17   1    0.10    1.08
   2  17   1    1.09    0.84
   2  17   1    0.32    0.61
   2 -17   2    3.85    1.14
   2  17   2    2.53    0.85
   2 -17   3   -0.18    1.05
   2 -17   4    1.15    0.98
   2 -17   5    1.88    0.91
  -3   0  23    0.46    0.59
  -3   0  22    1.29    0.83
  -3   0  22    0.81    0.84
  -3   0  21   -0.08    0.96
  -3   0  21    0.34    1.04
  -3   0  21    0.62    0.89
  -3   0  20    5.95    1.70
  -3   0  20    5.64    1.32
  -3   0  20    6.56    1.16
  -3   0  19    0.86    1.20
  -3   0  19    2.50    1.77
  -3   0  18    3.06    1.35
  -3   0  18    3.12    1.89
  -3   0  17   -0.27    1.30
  -3   0  17    1.22    1.93
  -3   0  16    3.81    2.15
  -3   0  15   -0.48    2.09
  -3   0  14    8.89    1.42
  -3   0  13    0.10    1.12
  -3   0  13    0.92    2.06
  -3   0  12   60.20    2.87
   3   0 -12   65.64    2.81
  -3   0  11   -0.08    1.04
   3   0 -11    0.94    1.19
  -3   0  10   57.86    2.68
  -3   0   9    0.51    1.21
   3   0  -9    0.03    1.31
  -3   0   8    6.10    1.30
  -3   0   8    4.95    1.61
  -3   0   8    4.57    1.29
   3   0  -8    5.98    1.39
  -3   0   7    0.02    1.13
  -3   0   7   -0.18    1.17
   3   0  -7    0.21    1.20
  -3   0   6  190.02    6.19
   3   0  -6  204.07    6.45
  -3   0   6  208.03    6.44
   3   0  -5    1.13    1.13
  -3   0   5    1.06    1.13
  -3   0   5    0.63    1.08
   3   0  -4   32.57    1.82
  -3   0   4   32.24    1.79
  -3   0   4   33.64    1.82
   3   0  -3    0.05    1.08
  -3   0   3   -0.06    1.12
  -3   0   3    0.05    1.05
   3   0  -2    1.33    1.09
  -3   0   2    0.77    1.13
  -3   0   2    0.87    1.06
  -3   0   1    0.05    1.03
  -3   0   1    0.88    1.56
   3   0  -1    1.15    1.05
   3   0  -1   -0.10    1.17
  -3   0   1    1.15    1.14
   3   0  -1    1.01    0.89
  -3   0   0  188.41    6.25
   3   0   0  187.00    5.70
   3   0   0  178.74    5.79
  -3   0   0  186.41    5.80
  -3   0   0  182.52    5.85
   3   0   1   -0.23    0.81
  -3   0  -1   -0.27    1.66
   3   0   1   -0.20    1.01
  -3   0  -1   -0.69    1.04
   3   0   1   -0.12    0.89
   3   0   2  339.96   10.69
  -3   0  -2  381.55   11.19
  -3   0  -2  357.96   10.82
   3   0   2  358.18   10.68
   3   0   2  366.80   11.18
   3   0   2  366.45   10.59
   3   0   3   -0.48    0.84
  -3   0  -3   -0.18    1.57
   3   0   3   -0.62    1.18
  -3   0  -3   -0.87    1.11
   3   0   3   -0.20    0.94
   3   0   3   -0.04    0.95
  -3   0  -4  785.12   22.79
   3   0   4  818.29   23.20
   3   0   4  759.74   22.66
   3   0   4  778.58   22.54
  -3   0  -5   -0.35    1.08
   3   0   5    1.41    1.26
   3   0   5    0.12    0.96
  -3   0  -6  216.76    6.70
   3   0   6  203.54    7.08
   3   0   6  209.51    6.55
   3   0   6  198.45    6.56
  -3   0  -7    0.27    1.19
   3   0   7    0.55    1.31
   3   0   8   27.32    2.13
   3   0   8   29.91    1.81
   3   0   9   -0.28    1.32
   3   0   9   -0.22    1.32
   3   0  10  271.14    9.39
   3   0  10  285.02    8.77
   3   0  11    1.80    1.52
   3   0  11    0.20    1.18
   3   0  11   -0.25    1.52
   3   0  12   29.59    2.48
   3   0  12   28.77    1.96
   3   0  12   34.08    2.23
   3   0  13    0.27    1.65
   3   0  13    0.37    1.29
   3   0  13   -0.49    1.63
   3   0  14   99.02    4.13
   3   0  14  121.22    4.33
   3   0  15   -0.06    1.59
   3   0  15    2.17    1.70
   3   0  15   -0.39    1.32
   3   0  16  149.10    4.99
   3   0  16  140.02    5.04
   3   0  17   -0.26    1.18
   3   0  18   40.96    2.03
   3   0  18   36.48    2.03
   3   0  19   -0.72    1.60
   3   0  19   -2.07    1.05
   3   0  19   -1.54    1.05
   3   0  20    1.06    0.75
   3   0  20    0.87    0.81
   3   0  21    0.09    0.59
  -3   1  23    2.74    0.63
  -3  -1  23    2.26    0.61
  -3  -1  22    0.08    0.83
  -3   1  22    0.15    0.82
  -3  -1  22    0.78    0.80
  -3  -1  21    0.15    1.06
  -3   1  21    0.42    0.99
  -3   1  21    1.37    0.97
  -3  -1  21    1.44    0.95
  -3   1  21    1.80    0.93
  -3   1  20    1.01    1.12
  -3   1  20    2.51    1.10
  -3  -1  20    3.15    1.04
  -3   1  20    4.29    1.64
  -3  -1  20    2.65    1.63
  -3  -1  20    3.72    1.28
  -3   1  20    0.94    1.19
  -3  -1  19    0.29    1.12
  -3   1  19    0.24    1.20
  -3   1  19   -1.35    1.73
  -3  -1  19    2.91    1.77
  -3   1  19    1.42    1.29
  -3   1  18    1.82    1.34
  -3  -1  18    0.63    1.28
  -3   1  18   -0.59    1.24
  -3  -1  18    0.07    1.85
  -3   1  18   -0.32    1.82
   3   1 -18    0.45    1.66
  -3   1  18    0.70    1.43
  -3  -1  17    3.41    1.96
  -3   1  17    2.96    1.95
  -3   1  17    1.36    1.19
  -3   1  17    1.26    1.33
  -3  -1  17    2.39    1.35
  -3   1  16    0.99    2.00
  -3  -1  16   -2.42    2.17
  -3  -1  16    1.73    1.33
  -3  -1  15   44.71    3.47
  -3   1  15   49.73    3.49
  -3   1  15   46.71    2.76
  -3   1  14   34.62    2.30
   3   1 -14   33.81    2.40
  -3  -1  13    3.43    2.09
  -3   1  13   -0.05    1.13
   3   1 -13    1.84    1.51
  -3   1  12   30.93    1.99
   3   1 -12   26.42    1.82
   3  -1 -12   28.31    1.83
   3  -1 -11   23.71    1.91
  -3   1  11   22.89    1.72
   3   1 -11   22.98    1.72
  -3  -1  10   10.70    2.10
  -3   1  10   10.91    1.44
   3   1  -9    5.57    1.50
  -3   1   9    7.17    1.33
  -3  -1   9    6.20    1.41
   3  -1  -9    6.21    1.42
  -3  -1   9    5.93    1.78
  -3  -1   8    8.32    1.66
   3   1  -8    6.16    1.42
  -3  -1   8    8.80    1.42
  -3   1   8    8.34    1.31
   3  -1  -8    8.54    1.38
  -3  -1   8    6.15    1.32
  -3   1   8    8.10    1.33
   3   1  -8    8.79    1.29
  -3  -1   7   43.04    2.41
   3   1  -7   40.99    2.23
   3  -1  -7   48.65    2.22
  -3  -1   7   42.16    2.07
  -3   1   7   46.56    2.05
   3   1  -7   42.74    2.12
  -3   1   7   41.92    2.12
  -3  -1   7   42.36    2.21
  -3   1   6   72.44    2.80
   3   1  -6   70.67    2.92
   3  -1  -6   77.52    2.91
  -3  -1   6   71.61    2.71
  -3   1   6   69.28    2.65
  -3  -1   6   62.30    2.96
  -3   1   6   66.47    2.93
  -3  -1   6   75.44    2.96
  -3   1   5  334.26   10.34
   3   1  -5  339.01   10.51
   3  -1  -5  339.17   10.46
  -3  -1   5  338.13   10.51
  -3   1   5  340.09   10.44
  -3  -1   5  357.84   10.30
  -3   1   5  357.67   10.28
  -3  -1   4   64.93    2.63
  -3   1   4   67.90    2.65
   3   1  -4   64.46    2.70
   3  -1  -4   67.75    2.70
  -3  -1   4   61.26    2.71
  -3   1   4   67.88    2.68
   3  -1  -3  335.01   10.18
   3   1  -3  332.24   10.19
  -3   1   3  344.95   10.11
  -3  -1   3  329.80   10.10
  -3  -1   3  336.30   10.24
  -3   1   3  344.47   10.20
  -3   1   3  340.15   10.33
  -3   1   2   54.27    2.30
  -3  -1   2   55.26    2.30
   3  -1  -2   63.89    2.63
   3  -1  -2   53.89    2.29
   3   1  -2   51.64    2.30
  -3  -1   2   55.06    2.36
  -3   1   2   54.09    2.32
   3  -1  -2   50.95    2.57
  -3   1   2   62.66    2.46
  -3   1   2   62.76    2.84
  -3   1   1   33.32    1.79
  -3  -1   1   31.08    1.73
  -3   1   1   42.31    2.41
  -3  -1   1   37.52    2.26
  -3   1   1   37.85    1.80
   3  -1  -1   41.27    2.05
   3  -1  -1   30.03    1.68
   3   1  -1   31.04    1.70
  -3   1   1   30.55    1.71
  -3  -1   1   31.85    1.76
   3   1  -1   30.85    1.60
   3  -1  -1   31.58    1.50
   3  -1  -1   29.90    2.03
  -3  -1   0  101.89    3.45
  -3   1   0  101.32    3.96
  -3  -1   0  108.22    3.97
  -3   1   0  101.54    3.51
   3  -1   0   99.87    3.82
   3   1   0   96.15    3.46
  -3   1   0   99.94    3.51
  -3  -1   0   97.33    3.51
   3   1   0  102.02    3.48
   3   1   0   99.87    3.40
   3  -1   0   96.84    3.30
   3  -1   0   98.69    3.71
   3   1   1    9.18    1.00
  -3  -1  -1   10.46    1.27
   3   1   1    9.78    1.11
   3  -1   1   10.48    1.03
   3   1   1    9.29    1.15
   3   1   1   10.78    1.16
   3  -1   1    9.86    1.61
  -3   1  -1    8.19    1.70
  -3  -1  -1    9.50    1.71
  -3   1  -1   10.77    1.23
  -3  -1  -1   10.26    1.20
   3   1   2    4.26    1.26
   3   1   2    3.88    0.92
   3  -1   2    2.75    0.83
   3  -1   2    3.61    1.49
   3   1   2    4.22    1.02
   3  -1   2    3.55    0.97
   3   1   2    3.52    1.01
   3   1   2    2.91    1.03
  -3   1  -2    3.48    1.16
  -3  -1  -2    2.43    1.08
  -3  -1  -2    5.79    1.70
  -3   1  -2    4.79    1.64
   3   1   3    0.77    0.93
   3   1   3    1.08    0.94
   3  -1   3    1.07    0.93
  -3   1  -3    0.24    1.08
  -3  -1  -3    0.43    1.02
  -3  -1  -3    1.34    1.61
   3   1   3    0.84    0.88
   3   1   3    0.99    1.20
   3  -1   3    1.62    1.21
   3  -1   3    0.72    1.44
   3   1   4   75.19    2.71
  -3   1  -4   78.33    3.01
  -3  -1  -4   76.38    2.90
  -3  -1  -4   72.02    3.27
   3   1   4   74.70    2.79
   3   1   4   78.55    3.26
   3  -1   4   77.79    3.30
   3  -1   4   69.55    3.01
   3   1   5   12.58    1.13
   3   1   5   13.01    1.24
  -3   1  -5   14.00    1.43
  -3  -1  -5   13.31    1.30
   3  -1   5   10.95    1.36
   3   1   5   10.50    1.51
   3  -1   5   15.29    1.61
   3   1   6  131.98    4.37
   3   1   6  125.88    4.46
   3  -1   6  145.21    4.50
  -3  -1  -6  136.02    4.53
  -3   1  -6  131.15    4.65
   3   1   6  136.83    4.99
   3  -1   6  120.88    4.55
   3   1   7  478.99   14.59
  -3   1  -7  453.47   14.17
   3  -1   7  486.40   14.67
   3  -1   8   15.57    2.15
   3   1   8   14.21    1.32
   3  -1   8   13.44    1.48
   3   1   8   14.52    1.53
  -3   1  -8   13.78    1.56
   3   1   8   15.17    1.77
   3   1   9   29.02    1.76
   3   1   9   24.24    2.10
   3   1   9   27.93    1.88
   3  -1   9   27.18    1.87
   3  -1   9   29.91    2.61
   3   1  10    1.19    1.13
   3   1  10    2.55    1.49
   3   1  10    1.04    1.43
   3  -1  10    2.04    1.50
   3  -1  10    0.94    2.04
   3   1  11  103.88    4.17
   3   1  11  116.50    4.85
   3  -1  11  109.79    4.90
   3   1  11  123.25    4.30
   3  -1  11  122.66    4.38
   3  -1  11  127.60    5.27
   3   1  12    9.78    1.70
   3  -1  12   12.42    1.83
   3   1  12    8.16    1.39
   3   1  12    8.43    1.77
   3  -1  12    6.11    1.83
   3   1  13   51.71    2.65
   3  -1  13   54.45    2.78
   3   1  13   46.59    2.42
   3   1  13   43.21    2.94
   3  -1  13   44.67    3.18
   3  -1  14   21.69    2.18
   3   1  14   21.94    1.72
   3   1  14   20.39    1.75
   3  -1  14   17.92    1.84
   3   1  15   59.43    2.66
   3  -1  15   55.46    2.83
   3   1  15   57.16    2.73
   3   1  15   53.46    3.15
   3  -1  15   48.63    3.33
   3  -1  16    6.86    1.83
   3  -1  16    8.17    1.87
   3   1  16    6.14    1.39
   3   1  16    7.55    1.44
   3  -1  16    6.06    1.52
   3  -1  17   50.05    3.14
   3  -1  17   54.18    2.66
   3   1  17   60.63    2.66
   3   1  17   67.32    2.68
   3  -1  17   57.42    2.62
   3   1  18    1.97    1.70
   3   1  18    0.10    1.06
   3  -1  18    0.23    1.07
   3   1  18    1.78    1.10
   3  -1  18    1.48    1.12
   3  -1  19   77.10    3.35
   3   1  19   79.88    3.34
   3  -1  19   86.48    3.35
   3   1  19   85.67    3.37
   3  -1  19  133.37    3.58
   3   1  19  131.51    3.65
   3  -1  20    3.82    0.84
   3   1  20    3.32    0.87
   3  -1  20    3.75    0.83
   3  -1  21    6.19    0.69
  -3  -2  23    2.00    0.56
  -3  -2  22    0.90    0.84
  -3   2  22    0.47    0.79
  -3  -2  22    0.57    0.79
  -3   2  21    6.07    1.10
  -3  -2  21    4.85    1.01
  -3   2  21    6.87    1.22
  -3   2  21    7.56    1.04
  -3  -2  21    4.68    1.12
  -3   2  20    3.76    1.25
  -3  -2  20    3.66    1.01
  -3   2  20    3.94    1.14
  -3   2  20    3.09    1.11
  -3  -2  20    6.93    1.67
   3   2 -20    3.68    1.27
  -3   2  19    3.48    1.31
   3   2 -19    2.85    1.45
  -3  -2  19    4.45    1.16
  -3   2  19    3.07    1.26
  -3   2  18   -0.43    1.27
  -3   2  18    0.31    1.76
  -3  -2  18    0.07    1.79
   3   2 -18   -0.55    1.64
  -3   2  18    1.57    1.33
  -3  -2  17    4.78    2.05
  -3   2  17    5.63    2.03
  -3   2  17    3.46    1.35
   3   2 -17    3.51    1.83
  -3   2  17    6.50    1.44
  -3  -2  17    5.19    1.39
  -3  -2  16   12.98    2.42
  -3   2  16   14.07    2.41
  -3  -2  16   12.66    1.59
   3   2 -15    1.68    1.75
  -3   2  15    2.62    2.07
  -3  -2  15    1.38    2.10
  -3   2  15    1.59    1.34
   3   2 -14    2.29    1.69
  -3   2  14    1.94    1.26
  -3  -2  13   12.49    2.43
   3   2 -13    9.43    1.75
  -3   2  13    8.64    1.46
   3  -2 -12   19.98    1.81
  -3   2  12   18.61    1.69
  -3  -2  12   18.94    2.09
   3   2 -12   17.66    1.72
   3   2 -12   18.45    1.90
  -3  -2  11   63.25    3.54
   3   2 -11   64.89    3.01
   3  -2 -11   71.35    2.96
   3   2 -11   63.58    2.84
  -3  -2  10   -0.12    1.99
   3   2 -10    0.46    1.15
  -3  -2   9   20.88    1.89
  -3   2   9   19.55    1.58
   3  -2  -9   21.08    1.74
  -3  -2   9   20.92    2.17
  -3  -2   8  239.32    7.56
   3  -2  -8  228.60    7.15
  -3   2   8  235.61    6.97
  -3   2   8  203.80    6.98
  -3  -2   8  199.95    7.18
   3   2  -8  221.46    7.05
  -3  -2   7    0.63    1.33
   3  -2  -7    1.02    1.18
   3   2  -7   -0.03    1.27
  -3  -2   7    0.83    1.21
  -3   2   7    1.01    1.12
  -3  -2   7    1.63    1.46
   3   2  -7    2.53    1.14
  -3  -2   6    6.45    1.39
   3   2  -6    5.17    1.37
   3  -2  -6    7.25    1.29
  -3   2   6    9.29    1.24
  -3  -2   6    8.05    1.52
   3   2  -6    6.85    1.23
  -3  -2   6    6.44    1.29
  -3   2   6    7.93    1.18
   3  -2  -5    0.35    1.15
  -3   2   5    0.65    1.13
  -3  -2   5    0.69    1.28
  -3   2   5    0.77    1.07
   3   2  -5    0.59    1.11
  -3  -2   5    0.53    1.12
  -3   2   5    0.24    1.07
  -3   2   5    1.12    1.18
   3   2  -5    0.53    1.16
   3  -2  -4    4.89    1.18
  -3   2   4    5.42    1.14
  -3  -2   4    5.05    1.32
   3   2  -4    5.14    1.20
  -3  -2   4    1.72    1.11
  -3   2   4    2.95    1.20
  -3   2   4    3.94    1.19
   3  -2  -4    6.04    1.63
   3   2  -4    3.72    1.21
   3   2  -3   36.47    1.97
  -3  -2   3   38.81    2.05
   3  -2  -3   40.94    2.25
  -3  -2   3   37.79    1.89
   3   2  -3   41.76    1.97
  -3  -2   3   40.82    1.87
  -3   2   3   40.87    1.92
  -3   2   3   36.73    1.98
  -3   2   3   37.71    1.90
   3  -2  -2   20.04    1.77
  -3  -2   2   17.87    1.42
  -3   2   2   17.30    1.42
  -3   2   2   12.54    1.39
  -3   2   2   12.87    1.84
  -3  -2   2   16.18    1.45
   3   2  -2   19.68    1.50
  -3   2   2   19.86    1.42
   3  -2  -2   14.89    1.44
   3   2  -2   18.86    1.45
   3  -2  -1   86.65    3.36
  -3  -2   1   84.58    3.05
  -3   2   1   85.00    3.09
  -3   2   1   87.45    3.59
  -3   2   1   82.95    3.18
  -3  -2   1   79.07    3.14
   3   2  -1   81.28    3.12
  -3   2   1   86.21    3.13
   3  -2  -1   93.38    3.42
   3   2  -1   86.28    3.11
   3  -2   0  831.16   23.83
   3   2   0  839.93   24.00
   3  -2   0  822.30   24.38
  -3   2   0  833.19   24.08
   3   2   0  826.66   23.97
  -3  -2   0  818.15   24.07
  -3  -2   0  825.72   24.31
  -3   2   0  793.14   24.09
  -3   2   0  832.49   24.37
   3  -2   0  847.05   24.16
   3   2   0  833.35   24.03
  -3  -2   0  830.15   23.92
   3  -2   1   75.04    2.70
   3   2   1   71.88    2.79
   3   2   1   74.45    2.79
  -3   2  -1   82.06    2.97
  -3  -2  -1   70.96    2.85
  -3  -2  -1   81.18    3.29
  -3   2  -1   77.60    2.89
  -3   2  -1   84.26    3.38
   3  -2   1   76.60    3.10
  -3  -2  -1   75.48    2.80
   3   2   1   74.78    2.83
   3   2   2   27.88    1.60
   3   2   2   32.68    2.01
  -3  -2  -2   30.14    1.70
  -3  -2  -2   27.37    1.63
  -3   2  -2   27.27    1.74
   3   2   2   29.20    1.59
   3   2   2   29.44    1.63
   3  -2   2   26.88    1.94
   3   2   2   29.00    1.51
  -3  -2  -2   34.74    2.19
  -3   2  -2   29.02    2.18
  -3  -2  -3   60.81    2.84
   3  -2   3   56.78    2.61
   3   2   3   55.19    2.31
   3   2   3   53.75    2.34
  -3  -2  -3   59.32    2.40
  -3   2  -3   60.45    2.55
   3   2   3   59.82    2.25
   3   2   3   57.34    2.72
   3   2   4  377.64   11.61
   3  -2   4  379.66   11.05
  -3  -2  -4  379.01   11.16
  -3   2  -4  354.90   11.29
   3   2   4  361.87   11.09
   3  -2   4  359.09   11.23
  -3  -2  -4  384.59   11.50
   3   2   4  371.16   11.02
   3   2   5    6.00    1.03
   3  -2   5    6.34    1.77
   3  -2   5    6.42    1.47
   3   2   5    4.87    1.06
  -3  -2  -5    5.20    1.64
  -3   2  -5    4.82    1.29
  -3  -2  -5    6.03    1.12
   3  -2   5    5.72    1.24
   3   2   5    5.58    1.35
   3  -2   6   56.95    2.80
   3   2   6   77.05    3.23
   3  -2   6   78.35    3.44
  -3   2  -6   60.83    2.83
   3   2   6   64.82    2.56
   3  -2   6   72.73    2.73
   3  -2   7    1.52    1.70
   3   2   7    1.29    1.00
  -3   2  -7    0.73    1.25
   3   2   7    2.01    1.26
   3   2   7    0.40    1.30
   3   2   8  457.46   13.94
   3  -2   8  459.94   14.09
   3   2   8  424.34   13.25
   3  -2   8  451.60   13.27
   3   2   8  438.10   13.17
   3   2   9    0.06    1.39
   3  -2   9    0.98    2.02
   3   2   9    0.95    1.07
  -3   2  -9   -0.61    1.32
   3   2   9    0.98    1.02
   3  -2   9    0.62    1.38
   3  -2  10  480.62   13.39
   3   2  10  425.17   13.15
   3  -2  10  487.06   14.38
   3   2  10  422.89   13.26
  -3   2 -10  409.34   13.50
   3   2  10  473.12   14.04
   3   2  10  431.64   13.19
   3   2  11   43.76    2.73
   3  -2  11   48.40    3.38
   3   2  11   41.23    2.09
   3   2  11   38.65    2.13
   3  -2  11   42.36    2.49
   3   2  11   41.02    2.26
   3   2  12   15.07    1.99
   3  -2  12   15.94    2.72
   3   2  12   16.35    1.52
   3   2  12   14.90    1.54
   3  -2  12   17.24    2.05
   3   2  12   19.67    1.85
   3   2  13   30.44    2.01
   3   2  13   36.21    2.59
   3  -2  13   33.88    2.92
   3  -2  13   44.23    3.51
   3   2  13   35.13    2.01
   3  -2  13   40.67    2.54
   3   2  14  148.45    5.07
   3  -2  14  159.02    5.43
   3  -2  15    6.90    1.61
   3   2  15    7.28    1.39
   3   2  15    8.47    1.39
   3  -2  15    6.09    1.90
   3  -2  15    8.61    1.91
   3  -2  16   21.13    1.95
   3   2  16   29.65    1.82
   3  -2  16   20.47    2.35
   3  -2  16   29.87    2.25
   3  -2  17   -0.27    1.50
   3  -2  17    0.93    1.58
   3   2  17    0.49    1.10
   3  -2  17   -0.77    1.22
   3   2  17    0.91    1.12
   3   2  17    1.81    1.81
   3   2  18   50.51    2.36
   3  -2  18   50.24    2.32
   3  -2  18   45.40    2.37
   3   2  19    1.09    1.52
   3  -2  19    0.14    1.29
   3  -2  19    0.13    0.95
   3  -2  19   -1.00    0.93
   3   2  19    1.39    0.99
   3  -2  20    0.68    0.75
   3  -2  20    0.97    0.73
  -3   3  22    0.87    0.72
  -3  -3  22    0.60    0.73
  -3  -3  22    0.69    0.78
  -3  -3  21    4.81    1.07
  -3   3  21    6.26    1.06
  -3  -3  21    6.22    0.99
  -3   3  21    6.03    1.18
  -3   3  21    6.22    1.03
   3   3 -21    4.98    1.09
  -3   3  20    5.38    1.16
  -3  -3  20    5.50    1.65
  -3   3  20    5.29    1.30
   3   3 -20    4.80    1.32
  -3   3  20    4.97    1.14
  -3  -3  20    4.92    1.06
  -3   3  19    9.21    1.37
  -3  -3  19    8.11    1.90
  -3   3  19    6.11    1.43
   3   3 -19    6.09    1.52
  -3   3  19    8.81    1.34
  -3   3  18    5.85    1.45
   3   3 -18    3.28    1.63
  -3   3  18    4.26    1.41
  -3  -3  18    2.72    1.88
   3   3 -17    6.84    1.85
  -3  -3  17    5.61    2.04
  -3   3  17    6.74    1.44
  -3  -3  16    8.66    1.47
  -3  -3  16    8.76    2.28
   3   3 -16    5.01    1.92
   3   3 -15    7.50    1.90
  -3   3  15    3.82    1.43
  -3   3  15    7.21    2.26
  -3  -3  15    5.65    2.24
  -3  -3  15    3.88    1.39
  -3   3  15    6.48    0.97
  -3   3  14    5.27    0.94
  -3   3  14    3.01    2.12
   3   3 -14    6.15    1.85
  -3  -3  14    6.22    2.28
  -3   3  14    6.08    1.42
  -3   3  13   16.65    1.75
  -3   3  13   15.14    1.17
   3   3 -13   17.08    2.09
  -3   3  12    4.11    1.28
   3   3 -12    5.11    1.70
   3  -3 -12    5.27    1.48
  -3  -3  12    4.75    2.09
  -3  -3  11    2.94    1.68
  -3  -3  11    1.76    2.01
   3   3 -11    3.49    1.36
   3  -3 -11    2.29    1.33
   3   3 -11    2.63    1.54
  -3  -3  10   12.50    1.81
   3   3 -10   14.64    1.70
  -3  -3  10   13.10    2.26
   3   3 -10   12.85    1.54
  -3  -3   9    1.40    1.83
   3  -3  -8   17.43    1.61
  -3  -3   8   14.51    1.80
  -3  -3   7  121.85    4.77
   3  -3  -7  137.17    4.67
  -3  -3   7  130.70    4.54
  -3   3   7  137.71    4.41
  -3   3   7  135.03    4.85
  -3   3   7  126.95    4.50
   3   3  -7  131.00    4.62
  -3  -3   7  142.03    5.07
   3  -3  -6    1.63    1.19
   3   3  -6    0.37    1.12
  -3   3   6    1.07    1.05
  -3   3   6    1.61    1.19
  -3   3   6    0.77    1.08
  -3  -3   6    1.28    1.20
  -3  -3   6    1.26    1.35
  -3  -3   6   -0.53    1.43
  -3  -3   5    1.45    1.37
  -3   3   5    2.34    1.17
  -3  -3   5    1.87    1.35
   3   3  -5    1.46    1.14
  -3  -3   5    2.81    1.20
  -3   3   5    3.03    1.10
   3  -3  -5    1.90    1.58
  -3   3   5    2.01    1.08
  -3   3   5    1.14    1.15
  -3   3   4    7.48    1.30
  -3  -3   4    6.92    1.38
   3   3  -4    4.25    1.28
   3  -3  -4    4.78    1.58
  -3   3   4    3.67    1.19
  -3  -3   4    6.37    1.22
  -3   3   4    4.92    1.09
   3   3  -4    5.37    1.21
  -3  -3   3   12.59    1.44
  -3   3   3   10.49    1.31
   3   3  -3   11.98    1.31
  -3  -3   3   10.02    1.26
  -3   3   3   10.60    1.28
   3   3  -3    9.89    1.41
   3  -3  -3   10.98    1.65
  -3   3   3   11.92    1.25
  -3   3   2  124.69    4.10
   3   3  -2  116.86    4.16
  -3   3   2  120.38    4.02
  -3   3   2  119.51    4.47
  -3   3   2  113.06    4.17
  -3  -3   2  119.81    4.21
  -3  -3   2  113.57    3.98
   3   3  -2  117.68    4.11
   3  -3  -2  123.34    4.30
   3  -3  -1   57.63    2.79
  -3  -3   1   58.31    2.62
  -3   3   1   57.06    2.54
   3  -3  -1   80.83    2.90
   3   3  -1   65.37    2.62
   3   3  -1   55.26    2.60
  -3   3   1   58.49    2.52
  -3  -3   1   62.17    2.49
  -3   3   1   77.73    3.13
  -3   3   1   74.68    2.76
  -3   3   0   12.64    1.29
  -3  -3   0    9.63    1.31
   3   3   0    9.36    1.26
   3  -3   0   11.43    1.62
   3   3   0   10.06    1.27
  -3   3   0   10.13    1.75
  -3   3   0   10.48    1.29
  -3  -3   0    9.45    1.24
  -3  -3   0    9.78    1.24
  -3  -3  -1  167.84    5.44
   3   3   1  165.35    5.36
  -3   3  -1  155.81    5.73
  -3   3  -1  153.84    5.45
  -3  -3  -1  161.91    5.40
   3   3   1  167.65    5.37
  -3  -3  -1  168.67    5.23
   3  -3   1  171.60    5.57
   3   3   1  167.83    5.33
  -3   3  -1  165.86    5.45
  -3  -3  -2   37.87    1.78
  -3  -3  -2   34.18    2.22
  -3   3  -2   33.61    1.90
  -3   3  -2   35.84    1.97
   3   3   2   37.42    1.83
  -3  -3  -2   34.58    1.85
   3  -3   2   38.14    2.17
   3   3   2   37.16    1.87
  -3  -3  -3   20.34    1.44
  -3  -3  -3   19.62    1.44
  -3   3  -3   17.41    1.57
   3   3   3   24.17    1.40
   3   3   3   20.99    1.42
   3  -3   3   18.28    1.76
  -3  -3  -4   16.16    1.75
   3  -3   4   17.03    1.42
   3   3   4   17.56    1.27
   3   3   4   16.27    1.32
   3  -3   4   16.19    1.71
   3   3   4   16.67    1.66
  -3  -3  -4   16.19    1.34
  -3   3  -4   14.86    1.52
   3  -3   4   18.54    1.97
   3  -3   5  135.61    4.47
   3  -3   5  133.46    5.09
   3   3   5  132.63    4.41
   3  -3   5  135.97    4.72
   3   3   5  131.94    4.99
  -3   3  -5  131.26    4.76
   3   3   6   65.94    3.11
   3  -3   6   68.53    3.35
   3  -3   6   62.02    2.89
  -3   3  -6   60.41    2.85
   3  -3   6   64.40    2.66
   3   3   7   56.85    2.61
   3   3   7   62.90    2.58
   3  -3   7   72.02    3.53
   3  -3   7   58.88    2.87
   3   3   7   70.22    3.19
   3   3   7   65.35    2.51
   3   3   8   31.44    2.19
   3   3   8   25.12    1.59
   3   3   8   23.45    1.63
   3  -3   8   30.60    2.67
  -3   3  -8   25.33    2.00
   3  -3   8   26.54    1.86
   3  -3   9   36.39    2.23
  -3   3  -9   39.83    2.45
   3   3   9   45.86    2.16
   3  -3   9   37.93    3.01
   3   3   9   39.91    2.05
   3   3   9   38.15    1.98
   3   3   9   33.81    2.46
   3  -3  10  120.34    4.23
  -3   3 -10   99.40    4.38
   3   3  10  104.84    3.99
   3  -3  10  118.37    5.23
   3   3  10  104.65    3.99
   3   3  10  109.18    3.94
   3   3  10  124.81    4.77
   3  -3  11  128.28    4.75
  -3   3 -11  113.71    4.91
   3   3  11  126.35    4.52
   3  -3  11  138.07    5.85
   3   3  11  125.18    4.53
   3   3  11  129.07    4.44
   3   3  11  132.91    5.19
  -3   3 -12   43.58    2.89
   3  -3  12   50.77    3.77
   3   3  12   51.82    2.58
   3   3  12   49.27    2.36
   3   3  12   50.81    2.43
   3  -3  12   50.98    2.81
   3  -3  13    2.15    2.46
   3   3  13    0.75    1.22
   3   3  13    0.09    1.21
   3  -3  13    0.42    1.77
   3   3  13    2.46    1.59
   3   3  14    5.96    1.34
   3   3  14    6.31    1.66
   3  -3  14    6.19    1.91
   3   3  14    7.22    1.30
   3   3  15  182.04    5.95
   3   3  15  170.83    5.96
   3  -3  15  184.38    6.23
   3   3  15  182.77    6.04
   3  -3  16    9.05    1.93
   3  -3  17    1.03    1.57
   3   3  17    2.46    1.06
   3  -3  17    1.24    1.20
   3   3  17    2.11    1.07
   3   3  17    3.74    1.77
   3  -3  17    3.59    1.44
   3  -3  18    0.27    1.08
   3  -3  18   -0.77    1.02
   3   3  18    0.51    1.02
   3  -3  18   -0.77    1.36
   3   3  18   -0.42    1.67
   3  -3  19   22.93    1.36
   3  -3  19   18.95    1.40
   3  -3  20    3.44    0.72
   3  -3  20    2.91    0.74
  -3  -4  22   -0.43    0.73
  -3  -4  22    0.62    0.63
   3   4 -21    4.09    1.06
  -3  -4  21    3.00    0.87
  -3   4  21    3.51    0.94
  -3  -4  21    2.20    0.95
  -3   4  21    3.37    1.09
   3   4 -20    0.68    1.17
  -3  -4  20    2.77    1.49
  -3   4  20   -0.39    1.17
  -3   4  20   -0.02    1.05
  -3   4  20    0.12    1.02
  -3  -4  20    1.24    0.93
   3   4 -19    0.94    1.35
  -3   4  19    1.59    1.14
  -3   4  19    2.35    1.22
  -3  -4  19    2.71    1.71
  -3   4  19    0.05    1.23
  -3  -4  18   30.79    2.65
  -3   4  18   27.84    2.15
  -3  -4  17   18.73    2.37
  -3   4  17   22.47    1.80
  -3   4  17   17.16    1.27
  -3   4  17   18.62    1.85
   3   4 -17   16.97    2.10
   3   4 -16   19.09    2.08
   3   4 -16   14.38    2.13
  -3   4  16   18.20    1.86
  -3   4  16   16.47    1.27
  -3  -4  16   21.91    2.58
   3   4 -15    0.71    1.67
  -3   4  15    1.38    0.87
  -3  -4  15    0.71    2.09
  -3   4  15    1.49    1.33
   3   4 -15    2.31    1.84
  -3   4  14    3.92    0.95
   3   4 -14    6.96    1.91
  -3  -4  14    4.84    2.35
  -3   4  14    6.31    1.49
  -3   4  13    0.95    0.82
  -3   4  13    0.81    1.24
   3   4 -13    1.23    1.80
  -3  -4  12   13.88    2.48
   3   4 -12   15.37    2.05
  -3   4  12   17.84    1.77
  -3  -4  11    8.32    2.24
  -3  -4  11    8.09    2.25
   3   4 -11    7.58    1.77
   3  -4 -11    7.49    1.47
  -3  -4  10    5.46    2.21
  -3  -4  10    6.56    1.82
   3   4 -10    8.37    1.70
   3  -4 -10    9.95    1.42
   3   4  -9   80.26    3.38
   3   4  -9   84.01    3.50
  -3  -4   9   82.59    4.11
  -3  -4   9   76.28    3.65
  -3   4   8   89.34    3.67
   3   4  -8   81.50    3.42
  -3  -4   8   91.12    4.06
   3  -4  -7  113.83    3.98
   3   4  -7  106.14    4.06
  -3   4   7  105.33    3.78
  -3  -4   7  100.82    4.18
  -3   4   7  106.49    4.15
  -3  -4   7  102.69    4.38
   3  -4  -6    3.35    1.69
  -3   4   6    3.64    1.09
  -3   4   6    2.92    1.23
  -3  -4   6    5.88    1.67
  -3  -4   6    5.95    1.36
   3   4  -6    4.17    1.31
  -3  -4   6    3.23    1.48
   3  -4  -5    4.34    1.64
  -3  -4   5    3.96    1.51
  -3   4   5    4.07    1.27
  -3   4   5    3.39    1.07
  -3   4   5    3.42    1.20
  -3  -4   5    5.06    1.28
   3   4  -5    2.84    1.33
  -3  -4   5    1.96    1.41
   3  -4  -4  334.36    9.99
  -3  -4   4  301.86    9.93
  -3  -4   4  318.23   10.14
  -3   4   4  320.72   10.03
  -3   4   4  314.25    9.74
  -3  -4   4  335.73    9.71
  -3   4   4  313.41    9.67
   3   4  -4  325.63    9.92
   3   4  -3    7.07    1.34
  -3  -4   3    7.63    1.26
   3  -4  -3    8.59    1.65
  -3  -4   3    6.65    1.37
  -3   4   3    8.00    1.17
  -3   4   3    7.19    1.23
  -3   4   3    7.58    1.24
  -3   4   3    8.38    1.66
  -3  -4   2   59.98    2.66
   3   4  -2   59.96    2.68
  -3  -4   2   59.28    2.44
  -3   4   2   59.34    2.92
  -3   4   2   52.05    2.61
  -3   4   2   63.83    2.54
   3  -4  -2   66.44    2.83
  -3   4   2   61.32    2.46
  -3   4   1   16.02    1.42
   3  -4  -1   17.21    1.76
  -3   4   1   17.97    1.88
  -3   4   1   16.70    1.50
  -3   4   1   15.38    1.39
   3   4  -1   15.30    1.52
  -3  -4   1   14.48    1.52
  -3   4   0   99.95    3.95
  -3   4   0  101.08    3.73
  -3  -4   0   99.73    3.36
  -3   4   0   90.78    3.54
   3  -4   0   91.86    3.73
  -3  -4   0   94.91    3.55
  -3   4  -1  227.39    7.63
  -3   4  -1  222.36    7.39
  -3  -4  -1  234.28    7.03
  -3  -4  -1  225.63    7.25
  -3   4  -1  229.89    7.32
   3  -4   1  233.05    7.42
  -3   4  -2    7.19    1.26
  -3  -4  -2    8.35    1.31
   3  -4   2    6.20    1.65
  -3   4  -2    5.91    1.22
   3  -4   3    3.69    1.57
  -3   4  -3    2.35    1.12
   3   4   3    3.84    1.09
   3  -4   3    3.57    1.68
  -3   4  -3    2.40    1.23
   3   4   4   30.98    1.70
   3  -4   4   34.07    2.41
   3  -4   4   33.44    1.77
  -3   4  -4   29.82    1.99
   3  -4   4   34.63    2.21
   3  -4   5   44.89    2.79
   3  -4   5   40.95    2.45
   3  -4   5   43.82    2.09
  -3   4  -5   39.43    2.33
   3  -4   6   44.80    2.61
   3   4   6   47.03    2.22
   3   4   6   50.67    2.16
  -3   4  -7    6.35    1.52
   3  -4   7    4.50    1.37
   3  -4   7    7.73    2.07
   3   4   7    4.85    1.11
   3   4   7    5.41    1.15
   3   4   8  395.59   12.22
  -3   4  -8  387.86   12.69
   3  -4   8  415.27   12.32
   3  -4   8  434.08   13.36
   3   4   8  415.79   12.23
   3   4   8  401.98   12.31
   3   4   9    1.18    1.43
  -3   4  -9    0.14    1.64
   3  -4   9    1.96    1.53
   3  -4   9    0.49    2.25
   3   4   9    0.14    1.09
   3   4   9    1.11    1.15
   3   4  10   14.56    1.72
  -3   4 -10   15.28    2.06
   3  -4  10   16.43    1.93
   3  -4  10   17.59    2.77
   3   4  10   15.00    1.44
   3   4  10   13.39    1.48
   3   4  11   57.30    2.76
   3  -4  11   63.54    3.00
   3  -4  11   63.86    4.12
   3   4  11   63.22    2.64
   3   4  11   57.56    2.66
   3   4  12    8.00    1.66
  -3   4 -12    6.26    1.91
   3  -4  12    5.46    1.83
   3  -4  12    4.96    2.65
   3   4  12    7.08    1.32
   3   4  12    7.18    1.30
   3   4  13    6.40    1.30
  -3   4 -13    5.38    1.85
   3   4  13    7.25    1.36
   3  -4  13    6.44    1.86
   3   4  13    5.71    1.65
   3   4  14   47.07    2.62
   3  -4  14   53.64    3.75
   3   4  14   43.79    2.36
   3   4  14   57.25    2.89
   3  -4  14   56.45    2.89
   3   4  14   53.44    2.40
   3  -4  15    1.26    1.69
   3  -4  15   -0.87    1.80
   3   4  15    0.88    1.19
   3   4  15    0.44    1.17
   3   4  15    0.54    1.94
   3   4  15    1.92    1.66
   3  -4  15   -1.89    2.37
   3   4  16   32.95    1.82
   3  -4  16   26.00    2.51
   3  -4  17    2.50    1.47
   3   4  17    1.77    1.05
   3  -4  17    2.29    1.35
   3   4  17    0.18    1.69
   3  -4  17    2.25    1.17
   3  -4  18   71.78    3.63
   3  -4  18   73.67    3.19
   3  -4  19    1.45    0.77
   3  -4  19    1.14    0.83
   3  -4  20    1.82    0.63
   3  -4  20    1.77    0.66
  -3  -5  22    3.93    0.70
  -3   5  21    5.01    0.91
   3   5 -21    5.20    1.01
  -3  -5  21    3.63    0.81
  -3   5  20    3.04    1.06
   3   5 -20    2.17    1.15
  -3   5  20    1.89    1.15
  -3  -5  20    4.07    0.94
  -3   5  19    5.29    1.26
   3   5 -19    2.32    1.33
  -3  -5  19    3.93    1.66
  -3   5  19    4.91    1.33
  -3  -5  19    3.66    1.04
  -3  -5  18   -1.86    1.81
  -3   5  18   -0.05    1.25
  -3   5  18    0.03    1.24
  -3   5  17   33.02    2.04
  -3   5  17   27.90    2.14
  -3  -5  17   29.47    2.66
   3   5 -16    2.87    1.61
  -3  -5  16    1.16    1.51
   3   5 -16    1.51    1.70
  -3   5  16    0.59    1.34
  -3  -5  16    2.03    2.02
  -3   5  16    1.08    0.91
   3   5 -15    2.51    1.70
  -3  -5  15    1.05    1.54
   3   5 -15   -0.66    1.78
  -3   5  15    1.80    0.93
  -3  -5  15    0.91    2.00
   3   5 -14   12.72    2.04
  -3  -5  14   17.40    2.57
   3   5 -14   13.91    2.14
  -3   5  14   19.88    1.91
  -3   5  14   17.09    1.28
  -3  -5  13    2.94    2.23
  -3   5  13   -0.79    1.30
  -3   5  13    0.13    0.87
   3   5 -13    1.27    1.87
   3   5 -12    0.86    1.82
  -3   5  12    1.24    1.27
   3  -5 -11   41.49    2.25
   3   5 -11   34.15    2.55
  -3  -5  11   31.07    2.97
  -3  -5  11   31.72    3.13
   3  -5 -10   37.53    2.19
  -3  -5  10   38.60    3.13
  -3  -5  10   40.53    3.12
   3   5 -10   34.11    2.47
  -3   5   9   13.98    1.68
  -3  -5   9   10.55    2.45
  -3  -5   9   11.12    2.04
   3   5  -9   11.94    1.81
   3  -5  -9   10.60    1.47
  -3   5   8    6.12    1.41
   3   5  -8    7.25    1.64
  -3  -5   8    8.11    2.04
  -3  -5   8    5.87    1.79
   3  -5  -7  236.65    7.64
  -3   5   7  239.16    7.78
  -3  -5   7  215.78    8.00
  -3   5   6   35.63    2.20
  -3  -5   6   34.65    2.51
  -3   5   6   35.14    1.82
   3  -5  -6   37.94    2.37
   3   5  -5    2.32    1.38
  -3  -5   5    2.85    1.65
  -3   5   5    2.03    1.26
   3  -5  -5    2.47    1.64
  -3  -5   5    2.42    1.51
  -3   5   5    2.47    1.03
  -3   5   5    2.56    1.22
  -3   5   5    3.31    0.73
   3   5  -4   37.69    2.24
  -3  -5   4   44.25    2.48
  -3   5   4   37.98    1.62
   3  -5  -4   42.41    2.38
  -3  -5   4   33.73    2.25
  -3  -5   4   43.26    2.08
  -3   5   4   40.33    2.21
  -3   5   4   40.66    1.95
  -3   5   4   40.57    2.00
   3  -5  -3   65.66    2.92
  -3  -5   3   59.06    2.84
  -3  -5   3   68.54    2.64
  -3   5   3   58.95    2.79
   3   5  -3   61.50    2.78
  -3  -5   3   63.82    3.04
  -3   5   3   62.41    2.55
  -3   5   3   62.21    2.56
   3   5  -2   70.23    2.93
  -3   5   2   73.41    3.26
  -3   5   2   69.53    3.01
  -3   5   2   66.86    2.71
  -3  -5   2   64.32    2.96
  -3   5   2   65.31    2.75
  -3  -5   2   73.76    2.74
   3  -5  -2   71.54    3.12
   3   5  -1  225.82    7.02
  -3   5   1  233.29    7.39
  -3   5   1  221.33    7.21
  -3   5   1  202.73    6.82
   3  -5  -1  220.53    7.15
  -3  -5   1  239.10    6.85
  -3   5   1  205.66    6.95
  -3  -5   1  203.32    7.03
  -3   5   0   52.98    2.54
  -3   5   0   60.73    2.76
  -3   5   0   61.77    3.05
   3  -5   0   54.53    2.83
   3   5   0   57.76    2.57
  -3  -5   0   55.18    2.64
  -3   5  -1    3.13    1.70
  -3   5  -1    3.45    1.20
  -3   5  -1    3.54    1.21
   3  -5   1    2.91    1.58
  -3  -5  -1    4.94    1.29
  -3  -5  -2   99.14    3.58
  -3   5  -2   95.35    4.03
   3   5   2   92.95    3.40
   3  -5   2   95.14    3.79
  -3   5  -2   82.76    3.57
   3  -5   3   36.30    2.36
  -3   5  -3   32.27    2.08
   3  -5   4   37.22    2.56
   3  -5   4   38.22    2.49
   3   5   5  162.39    5.49
   3  -5   5  176.26    6.28
   3   5   6   58.49    2.45
   3   5   6   56.53    2.49
  -3   5  -6   52.84    2.86
   3  -5   7   92.09    3.97
   3   5   7   92.46    3.53
  -3   5  -7   87.22    3.96
   3  -5   7   93.40    3.60
   3   5   7   98.41    3.49
   3  -5   8   14.82    1.72
   3  -5   8   15.04    2.59
   3   5   8   13.91    1.46
  -3   5  -8   14.98    2.03
   3   5   8   16.38    1.46
   3  -5   8   12.79    2.09
   3   5   9   25.48    1.79
   3  -5   9   30.00    2.10
   3  -5   9   30.54    3.08
   3   5   9   26.67    1.75
   3   5  10    6.26    1.33
   3  -5  10    5.28    1.75
  -3   5 -10    6.00    1.97
   3   5  10    5.41    1.33
   3  -5  10    6.35    2.63
   3   5  11   81.08    3.38
   3  -5  11   80.21    3.51
   3   5  11   78.19    3.27
   3   5  11   83.24    3.55
   3  -5  11   83.27    4.69
   3   5  11   84.50    3.22
   3   5  12   93.75    3.82
   3  -5  12  104.38    4.02
   3   5  12  104.14    4.02
   3  -5  12  107.65    5.33
   3   5  12  100.91    3.70
   3   5  12   96.34    3.75
   3   5  13   19.64    1.61
   3   5  13   19.07    2.21
   3  -5  13   18.73    2.06
   3   5  13   18.74    1.60
  -3   5 -13   14.18    2.13
  -3   5 -14    1.57    1.63
   3  -5  14    1.01    1.65
   3   5  14    0.92    1.88
   3   5  14    0.68    1.12
   3  -5  14   -0.53    2.32
   3   5  14    0.63    1.13
   3  -5  15  120.27    5.47
   3  -5  16   11.68    1.56
   3   5  16   11.48    1.85
   3  -5  17    0.25    1.37
   3  -5  17    1.42    1.25
   3   5  17    0.56    1.63
   3  -5  17    1.11    1.06
   3  -5  18    0.75    1.21
   3  -5  18    0.02    0.94
   3   5  18    0.86    1.53
   3  -5  19    7.64    0.90
   3  -5  19    5.97    0.81
   3  -5  20    2.53    0.58
   3   6 -21    1.42    0.83
  -3   6  20    0.43    1.03
  -3   6  20    0.53    0.92
   3   6 -20   -1.77    1.07
  -3  -6  20    1.29    0.76
  -3   6  19   -0.56    1.16
  -3   6  19    0.15    1.15
   3   6 -19   -0.78    1.19
  -3  -6  19    0.28    0.89
  -3   6  18    4.74    1.33
  -3  -6  18    5.20    1.73
  -3   6  18    3.57    1.36
   3   6 -18    2.43    1.38
   3   6 -17   23.93    2.21
  -3   6  17   28.45    1.52
  -3   6  17   36.01    2.33
  -3  -6  17   32.84    2.72
  -3  -6  16   12.43    2.24
  -3   6  16   16.23    1.82
  -3   6  16   13.74    1.21
   3   6 -16   12.08    1.91
  -3  -6  16   11.78    1.78
  -3  -6  15   24.86    2.35
  -3   6  15   42.02    2.53
   3   6 -15   32.52    2.42
  -3  -6  15   42.34    3.09
   3   6 -15   27.92    2.48
  -3   6  15   35.94    1.78
  -3  -6  14    4.29    2.10
   3   6 -14    3.01    1.79
  -3   6  14    1.73    0.91
   3   6 -14    4.17    1.76
  -3  -6  13    8.62    2.33
  -3   6  13   10.91    1.70
   3   6 -13    5.40    1.91
  -3   6  13    8.45    1.09
   3   6 -13    6.70    1.91
   3   6 -12    7.16    1.95
  -3   6  12    7.12    1.57
  -3  -6  12    7.64    2.28
   3   6 -12    5.49    1.87
   3   6 -11    6.41    1.95
  -3  -6  11    5.92    2.30
  -3  -6  10    9.58    2.38
   3   6 -10    4.96    1.87
   3  -6 -10    6.76    1.46
  -3  -6  10    6.13    2.38
   3  -6  -9   18.56    1.70
  -3   6   9   18.85    1.92
  -3  -6   9   19.69    2.57
   3   6  -9   16.47    2.05
  -3  -6   9   17.83    2.69
  -3  -6   8   23.73    2.72
   3  -6  -8   22.69    1.78
  -3  -6   8   28.78    2.64
  -3   6   8   29.80    2.12
   3   6  -8   24.79    2.15
   3   6  -7  102.97    4.20
  -3  -6   7  109.61    4.79
  -3   6   6   11.74    1.61
  -3  -6   6    9.69    2.04
  -3  -6   6   10.92    1.89
   3   6  -6   11.04    1.72
  -3   6   5    0.42    0.99
  -3  -6   5    1.44    1.74
  -3   6   5    2.13    1.24
  -3   6   4   79.67    3.42
  -3   6   4   77.00    3.03
  -3   6   4   79.59    3.07
   3  -6  -4   78.16    3.44
  -3  -6   3   26.03    2.11
  -3   6   3   25.00    1.67
  -3  -6   3   33.58    2.30
  -3   6   3   32.86    2.08
   3   6  -3   28.73    2.09
   3  -6  -3   31.93    2.20
  -3   6   3   28.30    1.76
   3  -6  -2   42.18    2.50
  -3  -6   2   40.26    2.38
  -3   6   2   41.87    2.09
  -3  -6   2   40.07    2.54
  -3  -6   2   40.09    2.08
  -3   6   2   43.12    2.59
  -3   6   2   38.98    2.31
   3   6  -2   38.57    2.31
  -3   6   2   41.59    2.07
  -3   6   2   41.63    1.91
   3  -6  -1   62.21    3.07
  -3  -6   1   70.17    2.67
  -3  -6   1   57.93    2.93
  -3   6   1   59.99    2.74
  -3   6   1   65.97    2.98
  -3   6   1   73.68    3.33
   3   6  -1   62.55    2.93
  -3   6   1   68.16    2.54
  -3   6   1   59.37    2.66
  -3   6   0  121.62    4.79
  -3   6   0  143.99    5.11
  -3  -6   0  120.33    4.70
  -3   6   0  120.62    4.59
  -3  -6   0  147.51    4.45
   3   6   0  128.08    4.62
  -3   6  -1   69.78    3.15
  -3  -6  -1   76.06    3.24
  -3   6  -1   70.41    3.29
  -3   6  -1   82.48    3.68
  -3  -6  -1   86.05    2.99
  -3   6  -2    3.58    1.96
  -3  -6  -2    2.04    1.18
   3   6   2    2.15    1.54
   3  -6   4  116.83    4.59
  -3   6  -4   96.45    4.10
   3  -6   4  109.33    4.32
   3   6   4  104.81    3.86
   3  -6   5   90.19    4.02
   3  -6   5   81.16    3.65
   3   6   5   80.61    3.23
   3  -6   6   91.55    4.38
   3  -6   6   81.87    3.86
   3   6   6   89.45    3.51
   3  -6   7    2.40    2.21
   3   6   7    2.30    1.77
   3  -6   7    2.46    1.94
   3   6   8  257.77    7.90
   3  -6   8  229.34    8.82
   3  -6   8  233.82    8.20
   3   6   9  102.09    4.04
   3  -6   9   95.11    3.84
   3  -6   9   97.11    4.99
   3   6  10  149.67    5.10
   3  -6  10  138.16    4.94
   3  -6  10  149.92    6.29
  -3   6 -11    9.17    2.11
   3   6  11   10.74    2.09
   3  -6  11   11.47    1.84
   3  -6  11    9.00    2.81
   3   6  12   33.87    2.47
   3  -6  12   31.78    2.24
  -3   6 -13    0.81    1.71
   3  -6  13    0.60    2.39
   3   6  13    1.74    1.87
   3  -6  13    1.05    1.63
   3  -6  14   24.33    2.81
   3  -6  14   26.87    2.03
   3   6  14   29.75    2.27
   3  -6  15    6.38    2.26
  -3   6 -15    5.39    1.38
   3  -6  15    9.86    1.51
   3  -6  16    3.15    1.26
   3  -6  16    2.06    1.50
   3   6  16    3.44    1.71
   3  -6  17    5.60    1.21
   3  -6  17    3.80    1.36
   3  -6  18   46.21    1.99
   3  -6  18   43.19    2.36
   3  -6  19    2.45    0.72
   3  -6  19    2.65    0.64
   3   7 -21    1.26    0.66
  -3  -7  21    0.47    0.63
  -3   7  20    1.22    0.79
   3   7 -20   -0.50    0.95
  -3   7  19    0.49    1.04
  -3   7  19    1.06    1.14
   3   7 -19    0.67    1.09
  -3   7  18    1.69    1.20
   3   7 -18   -0.10    1.23
  -3  -7  18    2.87    1.59
  -3   7  18    1.06    1.21
  -3  -7  17    1.49    1.30
  -3  -7  17    1.80    1.72
  -3   7  17    1.16    1.29
  -3   7  17    2.01    0.81
  -3   7  17    0.53    1.28
   3   7 -16    1.04    1.53
  -3  -7  16    1.10    1.82
  -3   7  16   -0.06    1.32
   3   7 -15    2.46    1.63
  -3  -7  15    3.11    1.63
  -3  -7  15    4.18    2.05
  -3   7  15    3.98    1.48
  -3   7  15    2.33    0.94
   3   7 -14    1.55    1.62
   3   7 -14    0.77    1.58
  -3  -7  14    3.03    1.66
  -3  -7  14   -1.63    1.94
  -3   7  14   -1.00    1.32
  -3   7  14    0.86    0.91
  -3   7  13    3.45    0.98
  -3  -7  13    2.31    1.95
   3   7 -13    1.12    1.75
   3   7 -13    2.01    1.70
   3   7 -12   33.98    2.56
  -3  -7  12   34.64    3.03
   3   7 -12   26.11    2.43
  -3   7  11    2.15    1.40
  -3  -7  11    3.16    2.01
   3   7 -11    1.71    1.67
   3   7 -11    1.55    1.80
  -3  -7  10   85.62    4.53
   3   7 -10   76.25    3.70
   3  -7 -10   86.26    3.41
  -3   7   9    9.76    1.73
  -3  -7   9    6.74    2.26
  -3  -7   9    8.47    2.51
   3   7  -9    7.20    1.77
   3   7  -9   10.39    1.94
   3  -7  -9   10.33    1.55
   3   7  -8   29.30    2.38
  -3  -7   8   30.38    3.15
  -3   7   8   31.69    2.26
  -3  -7   7   -0.07    2.16
  -3   7   7    1.96    0.75
   3   7  -7    2.20    1.65
  -3   7   7    1.90    1.39
  -3   7   6    1.50    1.36
  -3   7   6    0.70    0.75
  -3  -7   6    1.82    2.03
   3   7  -6   -0.62    1.65
   3  -7  -6    0.22    1.60
   3  -7  -5    2.91    1.65
  -3   7   5    1.57    1.07
  -3   7   5    2.06    1.32
  -3  -7   5    0.89    1.90
   3   7  -5    3.64    1.67
  -3   7   5    1.91    0.80
  -3   7   4    1.71    0.82
   3  -7  -4    2.71    1.66
  -3  -7   4    2.00    1.69
  -3   7   4    2.77    1.27
  -3  -7   4    3.44    1.43
   3   7  -4    1.28    1.58
  -3  -7   4    2.64    1.86
  -3   7   4    3.02    1.04
  -3   7   3   20.01    1.43
  -3   7   3   22.83    1.90
  -3   7   3   18.80    1.24
  -3   7   2   28.30    2.11
  -3   7   2   29.06    2.36
  -3  -7   2   29.20    2.38
   3   7  -1    2.60    1.57
  -3  -7   1    3.88    1.77
   3  -7  -1    4.75    1.78
  -3   7   1    4.21    1.42
  -3   7   1    4.86    1.88
  -3  -7   0  238.67    7.87
  -3  -7   0  221.01    7.67
   3  -7   0  229.83    7.61
  -3   7   0  211.86    7.66
  -3   7   0  241.87    7.90
   3  -7   1   61.41    3.13
  -3   7  -1   61.28    3.38
   3  -7   2   71.61    3.38
  -3   7  -2   80.12    3.78
   3   7   3   20.35    1.89
  -3   7  -3   22.51    2.48
   3  -7   3   19.21    2.21
  -3   7  -3   15.24    1.78
  -3   7  -4    0.61    1.49
   3   7   4    2.19    1.62
   3  -7   4    1.04    1.90
   3  -7   5   81.18    4.14
  -3   7  -5   76.02    3.66
   3  -7   5   84.26    3.93
   3   7   5   87.52    3.41
   3  -7   6   11.83    2.27
   3  -7   6    8.01    2.30
   3   7   6    9.21    1.87
   3  -7   7   11.08    2.29
   3  -7   7   11.46    2.56
   3   7   7   11.86    1.99
   3  -7   8    4.48    2.16
   3  -7   8    5.78    2.53
   3   7   8    4.67    1.94
   3   7   9   51.39    2.88
   3  -7   9   42.12    3.60
   3  -7   9   44.69    3.09
   3  -7  10   -2.39    2.65
   3   7  10    2.74    1.95
  -3   7 -10    1.95    1.85
  -3   7 -11   82.80    4.18
   3   7  11  102.35    3.99
   3  -7  12   46.63    3.49
   3   7  12   48.03    2.76
  -3   7 -13    2.30    1.58
   3  -7  13    2.24    1.49
   3   7  13    2.91    1.91
   3  -7  13    2.35    2.25
   3  -7  14   12.67    2.39
   3  -7  14   11.42    1.51
   3  -7  15   25.33    2.54
   3   7  15   31.42    2.05
  -3   7 -15   19.22    1.68
   3  -7  15   27.43    1.69
   3  -7  15   21.72    1.35
   3  -7  16    6.01    1.52
  -3   7 -16    5.69    1.13
   3  -7  16    9.44    1.25
   3  -7  16    7.39    0.90
   3  -7  17    5.78    1.30
   3  -7  18    1.01    0.76
   3  -7  18    1.09    0.63
   3  -7  19   17.29    0.96
   3   8 -20    1.04    0.80
  -3   8  19    1.11    1.10
   3   8 -19   -0.30    1.00
  -3   8  18    0.80    1.17
   3   8 -18    0.65    1.12
  -3   8  18    0.60    1.02
   3   8 -17   14.59    1.71
  -3  -8  17   12.98    1.64
  -3   8  17   26.33    1.99
  -3   8  17   25.21    1.63
  -3   8  17   21.65    1.25
  -3  -8  16   -0.58    1.34
  -3  -8  16   -0.34    1.68
  -3   8  16    1.65    1.33
  -3   8  16    0.42    1.26
  -3   8  16    0.95    0.82
  -3  -8  15    9.79    2.08
  -3   8  15   13.69    1.77
  -3  -8  15   10.17    1.85
   3   8 -15    8.73    1.77
  -3  -8  14    1.20    1.62
   3   8 -14   -0.84    1.57
  -3  -8  14    3.59    1.89
  -3   8  14   -0.19    1.35
  -3   8  14    0.55    0.93
  -3  -8  13   21.25    2.49
   3   8 -13   20.21    2.14
  -3   8  13   25.31    1.58
  -3  -8  13   19.99    2.30
  -3   8  13   25.02    2.15
  -3  -8  12    2.75    1.88
   3   8 -12    5.71    1.77
   3   8 -12    4.35    1.65
   3   8 -11    1.35    1.65
   3   8 -11    2.54    1.58
  -3   8  11    1.28    1.47
   3   8 -10    3.71    1.59
  -3   8  10    4.06    1.47
   3   8 -10    1.93    1.75
  -3  -8  10    4.85    2.38
   3  -8  -9   23.91    1.92
   3   8  -9   20.78    2.23
   3   8  -9   21.92    2.14
  -3   8   9   23.56    2.06
  -3  -8   9   22.99    3.00
   3   8  -8   -0.09    1.65
   3   8  -8    1.19    1.54
  -3  -8   8    2.66    2.41
   3   8  -7  158.92    5.86
  -3  -8   7  167.05    6.86
  -3   8   7  174.36    6.04
  -3  -8   6   53.69    3.64
  -3   8   6   54.57    2.82
  -3   8   6   45.68    1.98
   3  -8  -6   49.37    2.79
  -3   8   6   49.08    2.26
   3   8  -6   40.29    2.53
   3   8  -6   42.93    2.73
  -3   8   5    1.76    1.13
   3   8  -5    0.27    1.59
  -3  -8   5    0.36    2.23
  -3   8   5    3.76    1.45
   3  -8  -5    2.70    1.74
  -3   8   5    1.99    0.87
  -3   8   4    9.66    1.26
   3   8  -4    9.85    1.80
  -3  -8   4    9.08    2.29
  -3   8   4    8.47    1.04
   3  -8  -4   10.02    1.85
  -3   8   4    9.03    1.62
  -3   8   3   79.49    3.07
  -3  -8   3   93.67    4.33
  -3   8   3   93.42    3.95
   3   8  -3   81.57    3.62
  -3   8   3   90.12    3.27
   3  -8  -3   89.47    3.81
  -3  -8   2   14.33    2.21
   3  -8  -2   11.76    1.98
  -3   8   2   10.75    1.29
  -3   8   2   11.64    1.76
  -3   8   2    7.40    1.28
   3   8  -2   11.56    1.65
  -3   8   2   10.14    1.08
  -3  -8   1   43.35    2.85
  -3   8   1   39.01    2.51
  -3   8   1   36.75    1.94
  -3   8   1   34.48    2.09
   3  -8  -1   42.24    2.70
  -3   8   0   16.07    1.91
   3  -8   0   18.41    2.20
  -3   8   0   17.09    1.65
  -3  -8   0   16.74    2.16
  -3   8  -1   31.00    2.71
   3  -8   1   28.34    2.49
  -3   8  -1   25.57    2.00
  -3  -8  -1   34.29    2.50
   3  -8   2    6.22    2.10
  -3  -8  -2    8.85    1.88
  -3   8  -2    4.92    1.52
  -3   8  -2    6.65    2.24
   3  -8   3   25.73    2.54
  -3   8  -3   25.34    2.73
  -3   8  -3   23.82    2.11
   3  -8   4  154.61    6.04
  -3   8  -4  177.91    6.52
   3   8   4  164.96    5.49
  -3   8  -4  141.43    5.75
   3   8   5  123.09    4.43
   3  -8   5  124.23    5.06
[truncated: 139,247 more chars]
