# Supplementary material for: Crystalline nitrogen chain radical anions
Source: Nat Chem. 2026 Feb 10;18(4):686–94. doi: 10.1038/s41557-025-02040-2 (PMC13061614; doi:10.1038/s41557-025-02040-2)
Supplement: Supplementary file 8 — Raw data associated with decay curves and spin counting. [file 41557_2025_2040_MOESM8_ESM.zip]

Archive with 3 entries (2 files):
- Supplementary_Data_7/
- Supplementary_Data_7/Decay Curve points.xlsx
- Supplementary_Data_7/Spin Counting all.xlsx
