# Supplementary material for: Crystalline nitrogen chain radical anions
Source: Nat Chem. 2026 Feb 10;18(4):686–94. doi: 10.1038/s41557-025-02040-2 (PMC13061614; doi:10.1038/s41557-025-02040-2)
Supplement: Supplementary file 8 — Raw data associated with decay curves and spin counting. [file 41557_2025_2040_MOESM8_ESM.zip › Supplementary_Data_7/Decay Curve points.xlsx]

## Sheet: 4- Br Decay Curve in oDFB
Time (s)	EPR signal intensity		normalised intensity		-0.813924	min point
					0.204518	max point
0	0.0647308		0.862745
91.68	0.169053		0.965178
182.94	0.095733		0.893186
274.19	0.186134		0.98195
365.44	0.176797		0.972782
456.7	0.182105		0.977994
548.46	0.17687		0.972853
639.72	0.195447		0.991094
730.97	0.167509		0.963661
822.23	0.204518		1
914	0.110402		0.907589
1005.76	0.171996		0.968068
1097.01	0.154336		0.950727
1188.27	0.10203		0.899368
1279.52	0.134118		0.930875
1371.28	0.126639		0.923532
1462.54	0.136024		0.932747
1553.79	0.147363		0.943881
1645.06	0.1574		0.953736
1736.32	0.097832		0.895247
1827.57	0.146953		0.943478
1918.84	0.144685		0.941251
2010.59	0.145843		0.942388
2101.82	0.0742365		0.872078
2193.56	0.162804		0.959042
2284.81	0.1567		0.953049
2376.04	0.159233		0.955536
2467.29	0.187437		0.983229
2558.52	0.122972		0.919931
2649.76	0.115854		0.912943
2741.51	0.188137		0.983916
2833.25	0.149293		0.945776
2924.49	0.086565		0.884184
3015.72	0.149535		0.946013
3106.95	0.0849244		0.882573
3198.19	0.146519		0.943052
3289.42	0.117929		0.91498
3380.65	0.10741		0.904651
3471.9	0.136338		0.933055
3563.14	0.083308		0.880986
3654.37	0.0530295		0.851255
3745.61	0.0755393		0.873358
3836.85	0.120655		0.917657
3928.11	0.123985		0.920926
4019.35	0.0635968		0.861631
4111.08	0.128062		0.924929
4202.83	0.0928379		0.890343
4294.06	0.08408		0.881744
4385.3	0.106349		0.903609
4476.54	0.12963		0.926469
4567.79	0.115903		0.91299
4659.03	0.0507134		0.848981
4750.27	0.0683256		0.866274
4841.51	0.0430413		0.841448
4933.25	0.0906424		0.888187
5024.48	0.038795		0.837279
5115.72	0.127483		0.924361
5206.96	0.0684462		0.866393
5298.19	0.081402		0.879114
5389.42	0.112863		0.910005
5480.66	0.0629213		0.860968
5571.89	0.104274		0.901572
5663.13	0.052161		0.850403
5754.38	0.0473116		0.845641
5845.62	0.0319432		0.830551
5936.86	0.0704969		0.868406
6028.11	-0.00634521		0.792956
6119.35	-0.0130764		0.786346
6210.6	-0.00226787		0.796959
6301.84	0.0433549		0.841756
6393.08	0.0175398		0.816408
6484.33	-0.0138967		0.785541
6575.57	0.0756117		0.873429
6666.82	0.0312918		0.829911
6758.07	-0.0223409		0.77725
6849.33	0.0644895		0.862508
6940.57	0.00914385		0.808164
7031.83	0.101644		0.898989
7123.07	-0.0227269		0.776871
7214.34	0.0130282		0.811978
7305.59	0.0622458		0.860305
7396.84	0.0114841		0.810462
7488.1	0.00870958		0.807738
7579.35	-0.00538016		0.793903
7670.6	-0.0170814		0.782414
7761.87	-0.0449472		0.755053
7853.12	-0.0612566		0.739039
7944.37	-0.030375		0.769361
8035.63	-0.0139209		0.785517
8126.89	-0.0570827		0.743137
8218.14	-0.0387468		0.761141
8309.41	-0.0807506		0.719898
8400.66	0.0293375		0.827992
8491.93	-0.0678672		0.732548
8583.18	-0.0506169		0.749486
8674.44	-0.026949		0.772725
8765.7	-0.0336803		0.766116
8856.95	-0.0169849		0.782509
8948.21	-0.0148377		0.784617
9039.47	-0.0572275		0.742995
9130.7	-0.0862514		0.714497
9221.95	-0.0790859		0.721532
9313.2	-0.0642724		0.736078
9404.43	-0.114407		0.686851
9495.67	-0.106011		0.695095
9586.9	-0.106614		0.694503
9678.14	-0.0990866		0.701894
9769.39	-0.130065		0.671477
9860.64	-0.119449		0.6819
9951.87	-0.146591		0.655249
10043.1	-0.11086		0.690333
10134.4	-0.120197		0.681166
10225.6	-0.124974		0.676475
10316.9	-0.0647549		0.735604
10408.1	-0.149052		0.652833
10499.3	-0.136531		0.665128
10590.6	-0.204904		0.597992
10681.8	-0.136531		0.665128
10773.1	-0.147797		0.654065
10864.3	-0.107217		0.69391
10955.5	-0.172237		0.630068
11046.8	-0.108954		0.692205
11138	-0.152599		0.649351
11229.3	-0.14208		0.659679
11320.5	-0.139377		0.662333
11411.7	-0.113538		0.687704
11503	-0.142224		0.659537
11594.2	-0.189415		0.613201
11685.5	-0.110788		0.690404
11776.7	-0.121862		0.679531
11868	-0.174747		0.627604
11959.2	-0.144951		0.65686
12050.5	-0.227824		0.575487
12141.7	-0.197522		0.605241
12232.9	-0.198125		0.604649
12324.2	-0.176484		0.625898
12415.4	-0.193927		0.608771
12506.7	-0.155059		0.646934
12597.9	-0.192117		0.610548
12689.1	-0.170018		0.632247
12780.4	-0.202395		0.600456
12871.6	-0.173974		0.628362
12962.9	-0.158968		0.643097
13054.1	-0.174143		0.628196
13145.4	-0.168715		0.633526
13236.6	-0.196002		0.606734
13327.9	-0.153274		0.648687
13419.1	-0.23844		0.565064
13510.4	-0.116844		0.684458
13601.6	-0.154891		0.6471
13693.4	-0.161356		0.640751
13785.1	-0.129703		0.671832
13876.4	-0.193348		0.609339
13967.6	-0.143889		0.657903
14058.9	-0.219115		0.584039
14150.1	-0.144468		0.657334
14241.4	-0.1774		0.624998
14332.7	-0.176942		0.625448
14423.9	-0.238006		0.56549
14515.2	-0.170862		0.631418
14606.4	-0.169342		0.63291
14697.7	-0.211057		0.591951
14788.9	-0.101137		0.69988
14880.2	-0.212794		0.590246
14971.4	-0.228452		0.574871
15062.7	-0.229224		0.574113
15154	-0.159137		0.642931
15245.2	-0.196002		0.606734
15336.5	-0.221841		0.581362
15427.7	-0.226883		0.576411
15519	-0.24148		0.562079
15610.2	-0.226449		0.576838
15701.5	-0.228524		0.5748
15792.7	-0.199717		0.603085
15884	-0.259936		0.543957
15975.2	-0.219187		0.583968
16066.4	-0.161163		0.640941
16157.7	-0.186375		0.616186
16248.9	-0.247777		0.555896
16340.1	-0.290866		0.513587
16431.4	-0.19827		0.604507
16522.6	-0.2637		0.540261
16613.8	-0.219718		0.583447
16705.1	-0.266885		0.537134
16796.3	-0.221286		0.581907
16887.6	-0.202902		0.599958
16978.8	-0.27019		0.533889
17070	-0.256366		0.547463
17161.3	-0.263965		0.540001
17252.5	-0.265148		0.53884
17343.7	-0.293231		0.511265
17435	-0.241456		0.562103
17526.2	-0.313545		0.491319
17617.4	-0.273399		0.530738
17708.7	-0.242927		0.560658
17799.9	-0.275908		0.528274
17891.2	-0.280178		0.524081
17982.4	-0.213204		0.589843
18073.6	-0.302809		0.501861
18164.9	-0.327152		0.477958
18256.1	-0.25183		0.551916
18347.3	-0.32252		0.482506
18438.6	-0.306958		0.497786
18529.8	-0.347877		0.457609
18621	-0.329927		0.475234
18712.3	-0.294558		0.509962
18803.5	-0.321603		0.483407
18894.7	-0.303508		0.501174
18986	-0.311156		0.493664
19077.2	-0.353474		0.452113
19168.4	-0.325319		0.479758
19259.7	-0.343461		0.461944
19350.9	-0.30182		0.502832
19442.2	-0.353908		0.451687
19533.4	-0.298201		0.506385
19624.7	-0.354294		0.451307
19715.9	-0.360495		0.445219
19807.1	-0.362232		0.443514
19898.4	-0.313062		0.491793
19989.6	-0.338636		0.466682
20080.9	-0.360205		0.445504
20172.1	-0.315427		0.489471
20263.4	-0.361315		0.444414
20354.6	-0.339625		0.465711
20445.8	-0.371207		0.434701
20537.1	-0.393089		0.413215
20628.3	-0.361025		0.444698
20719.6	-0.393548		0.412765
20810.8	-0.37304		0.432901
20902.1	-0.365489		0.440316
20993.3	-0.316223		0.488689
21084.6	-0.398855		0.407553
21175.8	-0.400255		0.406179
21267.1	-0.400544		0.405895
21358.3	-0.390098		0.416152
21449.6	-0.367105		0.438728
21540.9	-0.359337		0.446356
21632.1	-0.401172		0.405279
21723.4	-0.360229		0.44548
21814.6	-0.34819		0.457301
21905.9	-0.34474		0.460688
21997.2	-0.36836		0.437497
22088.4	-0.421196		0.385617
22179.7	-0.370386		0.435507
22270.9	-0.399965		0.406463
22362.2	-0.358854		0.44683
22453.4	-0.410219		0.396395
22544.7	-0.360302		0.445409
22635.9	-0.414851		0.391847
22727.2	-0.408361		0.39822
22818.5	-0.408651		0.397935
22909.7	-0.461125		0.346411
23001	-0.48033		0.327554
23092.2	-0.408289		0.398291
23183.5	-0.433814		0.373227
23274.7	-0.449641		0.357687
23366	-0.477604		0.330231
23457.2	-0.52588		0.282829
23548.5	-0.515337		0.293181
23639.7	-0.464189		0.343402
23731	-0.449424		0.3579
23822.2	-0.463803		0.343781
23913.4	-0.405152		0.40137
24004.7	-0.402378		0.404095
24095.9	-0.50366		0.304646
24187.2	-0.48957		0.318481
24278.4	-0.480812		0.32708
24369.6	-0.441149		0.366026
24460.9	-0.455986		0.351457
24552.1	-0.437313		0.369792
24643.3	-0.438519		0.368608
24734.6	-0.470052		0.337646
24825.8	-0.40935		0.397248
24917.1	-0.508799		0.299601
25008.3	-0.447832		0.359464
25099.5	-0.473406		0.334353
25190.8	-0.504625		0.303699
25282	-0.478351		0.329497
25373.2	-0.517532		0.291025
25464.5	-0.475601		0.332197
25555.7	-0.495216		0.312938
25647	-0.479099		0.328762
25738.2	-0.446674		0.360601
25829.4	-0.471572		0.336153
25920.7	-0.483925		0.324024
26011.9	-0.465613		0.342005
26103.1	-0.533263		0.27558
26194.4	-0.512418		0.296047
26285.6	-0.503443		0.30486
26376.9	-0.543565		0.265464
26468.1	-0.513214		0.295265
26559.3	-0.454611		0.352807
26650.6	-0.493141		0.314975
26741.8	-0.48764		0.320376
26833.1	-0.504384		0.303936
26924.3	-0.463514		0.344066
27015.6	-0.545061		0.263996
27106.8	-0.494275		0.313862
27198.1	-0.540115		0.268852
27289.3	-0.520017		0.288585
27380.6	-0.549403		0.259731
27471.8	-0.558885		0.250421
27563.6	-0.4915		0.316586
27654.8	-0.509595		0.298819
27746.1	-0.533022		0.275817
27837.3	-0.534035		0.274822
27928.6	-0.490608		0.317462
28019.8	-0.454925		0.352499
28111.1	-0.546798		0.26229
28202.3	-0.526507		0.282213
28293.6	-0.573626		0.235947
28384.8	-0.538788		0.270155
28476.1	-0.520042		0.288561
28567.3	-0.534879		0.273992
28658.6	-0.533697		0.275153
28749.8	-0.549524		0.259613
28841.1	-0.510705		0.297729
28932.4	-0.531719		0.277096
29023.6	-0.547087		0.262006
29114.9	-0.554783		0.254449
29206.1	-0.545012		0.264043
29297.4	-0.501995		0.306281
29388.6	-0.562938		0.246442
29479.9	-0.566678		0.24277
29571.2	-0.530802		0.277996
29662.4	-0.598645		0.211381
29753.7	-0.635148		0.175539
29844.9	-0.603157		0.206951
29936.2	-0.508726		0.299672
30027.4	-0.501392		0.306873
30118.7	-0.587571		0.222255
30209.9	-0.547739		0.261366
30301.2	-0.528872		0.279891
30392.5	-0.503081		0.305215
30483.7	-0.560646		0.248692
30575	-0.50904		0.299364
30666.2	-0.56026		0.249071
30757.4	-0.546653		0.262432
30848.7	-0.60417		0.205957
30939.9	-0.582987		0.226756
31031.1	-0.627283		0.183262
31122.4	-0.552033		0.257149
31213.6	-0.521176		0.287448
31304.8	-0.601902		0.208183
31396.1	-0.544047		0.26499
31487.3	-0.573916		0.235663
31578.5	-0.610563		0.199679
31669.8	-0.618597		0.19179
31761	-0.619225		0.191174
31852.2	-0.613024		0.197263
31943.5	-0.59587		0.214106
32034.7	-0.612904		0.197381
32126	-0.569452		0.240046
32217.2	-0.578331		0.231328
32308.4	-0.585617		0.224174
32399.7	-0.562383		0.246987
32490.9	-0.566702		0.242746
32582.1	-0.62721		0.183333
32673.4	-0.62031		0.190108
32764.6	-0.596618		0.213371
32855.9	-0.573698		0.235876
32947.1	-0.586775		0.223037
33038.3	-0.60832		0.201882
33129.6	-0.592179		0.21773
33220.8	-0.563879		0.245518
33312.1	-0.585327		0.224458
33403.3	-0.573337		0.236232
33494.6	-0.53319		0.275651
33585.8	-0.550441		0.258713
33677	-0.666681		0.144577
33768.3	-0.623664		0.186815
33859.5	-0.579585		0.230096
33950.8	-0.58096		0.228746
34042	-0.645908		0.164974
34133.3	-0.63826		0.172483
34224.5	-0.5999		0.21015
34315.8	-0.630154		0.180443
34407	-0.655631		0.155427
34498.2	-0.630443		0.180159
34589.5	-0.594568		0.215385
34680.8	-0.647284		0.163624
34772	-0.59961		0.210434
34863.2	-0.61078		0.199466
34954.5	-0.564		0.245399
35045.8	-0.623809		0.186673
35137	-0.572661		0.236895
35228.3	-0.699686		0.11217
35319.5	-0.675439		0.135978
35410.8	-0.677972		0.133491
35502	-0.636451		0.17426
35593.3	-0.612735		0.197547
35684.5	-0.597945		0.212068
35775.8	-0.614496		0.195817
35867.1	-0.557437		0.251843
35958.3	-0.613917		0.196386
36049.6	-0.634786		0.175895
36140.8	-0.641276		0.169522
36232.1	-0.679227		0.132259
36323.3	-0.654135		0.156896
36414.6	-0.609574		0.20065
36505.8	-0.633435		0.177221
36597.1	-0.569404		0.240093
36688.4	-0.627741		0.182812
36779.6	-0.642169		0.168646
36870.9	-0.631939		0.17869
36962.1	-0.627983		0.182575
37053.4	-0.653653		0.15737
37144.6	-0.671265		0.140076
37235.9	-0.626559		0.183973
37327.1	-0.598669		0.211358
37418.4	-0.635365		0.175326
37509.6	-0.645088		0.165779
37600.8	-0.633532		0.177127
37692.1	-0.639587		0.17118
37783.3	-0.614399		0.195912
37874.6	-0.670348		0.140977
37965.8	-0.634062		0.176605
38057.1	-0.633966		0.1767
38148.3	-0.600165		0.209889
38239.5	-0.717612		0.094569
38330.8	-0.579296		0.23038
38422	-0.598331		0.211689
38513.3	-0.677055		0.134391
38604.5	-0.628851		0.181722
38695.8	-0.667019		0.144246
38787	-0.697032		0.114776
38878.2	-0.653387		0.15763
38969.5	-0.655824		0.155238
39060.7	-0.666392		0.144862
39152	-0.605569		0.204583
39243.2	-0.658961		0.152158
39334.4	-0.646705		0.164192
39425.7	-0.700144		0.11172
39516.9	-0.634545		0.176132
39608.2	-0.700916		0.110962
39699.4	-0.599538		0.210505
39790.7	-0.671603		0.139745
39881.9	-0.658695		0.152418
39973.1	-0.625932		0.184589
40064.4	-0.693003		0.118732
40155.6	-0.592155		0.217754
40246.9	-0.610901		0.199347
40338.1	-0.646294		0.164595
40429.3	-0.695946		0.115842
40520.6	-0.674474		0.136926
40611.8	-0.679709		0.131785
40703.1	-0.682629		0.128919
40794.3	-0.644051		0.166798
40885.6	-0.634497		0.176179
40976.8	-0.648297		0.162629
41068.1	-0.684534		0.127047
41159.3	-0.678286		0.133183
41250.6	-0.711049		0.101013
41341.8	-0.694547		0.117216
41433.1	-0.674208		0.137186
41524.3	-0.647983		0.162937
41615.6	-0.660867		0.150286
41706.8	-0.705331		0.106627
41798.1	-0.718191		0.0940005
41889.3	-0.71433		0.0977908
41980.6	-0.704752		0.107195
42071.8	-0.671313		0.140029
42163.1	-0.678744		0.132733
42254.3	-0.749748		0.0630148
42345.6	-0.697346		0.114468
42437.4	-0.653484		0.157535
42528.6	-0.665523		0.145714
42619.9	-0.699155		0.112691
42711.1	-0.67223		0.139129
42802.4	-0.693099		0.118637
42893.6	-0.6993		0.112549
42984.9	-0.753101		0.0597219
43076.2	-0.670372		0.140953
43167.4	-0.70468		0.107267
43258.7	-0.692038		0.11968
43349.9	-0.730302		0.0821084
43441.2	-0.703208		0.108712
43532.4	-0.68895		0.122712
43623.7	-0.718384		0.093811
43714.9	-0.679444		0.132046
43806.2	-0.665571		0.145667
43897.5	-0.683569		0.127995
43988.7	-0.663617		0.147586
44080	-0.735369		0.0771336
44171.2	-0.700989		0.110891
44262.4	-0.662073		0.149102
44353.7	-0.65621		0.154859
44444.9	-0.660891		0.150263
44536.2	-0.694233		0.117524
44627.4	-0.73339		0.0790762
44718.6	-0.721351		0.0908972
44809.9	-0.696477		0.115321
44901.1	-0.617005		0.193354
44992.3	-0.722654		0.0896179
45083.6	-0.709698		0.102339
45174.8	-0.695584		0.116197
45266	-0.718673		0.0935267
45357.3	-0.710084		0.10196
45448.5	-0.730881		0.0815399
45539.7	-0.671072		0.140266
45631	-0.707575		0.104424
45722.2	-0.678406		0.133064
45813.4	-0.733631		0.0788393
45904.7	-0.714668		0.0974591
45995.9	-0.72111		0.0911341
46087.2	-0.679058		0.132425
46178.4	-0.714234		0.0978855
46269.6	-0.727431		0.0849274
46360.9	-0.68977		0.121907
46452.1	-0.680023		0.131477
46543.4	-0.687092		0.124536
46634.6	-0.683328		0.128232
46725.9	-0.650179		0.160781
46817.1	-0.69129		0.120414
46908.3	-0.689408		0.122262
46999.6	-0.713824		0.0982883
47090.8	-0.705476		0.106485
47182.1	-0.750785		0.0619961
47273.3	-0.695946		0.115842
47364.6	-0.664461		0.146757
47458.8	-0.705307		0.106651
47553.6	-0.73573		0.0767783
47650.3	-0.693268		0.118472
47745.6	-0.664823		0.146401
47847.4	-0.737371		0.0751674
47949.2	-0.690325		0.121362
48045.4	-0.6772		0.134249
48147.2	-0.773898		0.0393017
48249	-0.706827		0.105158
48345.3	-0.757155		0.0557421
48447	-0.665547		0.145691
48542.8	-0.746635		0.0660707
48644.1	-0.660167		0.150973
48746.9	-0.703715		0.108214
48849.7	-0.704801		0.107148
48951.5	-0.651023		0.159952
49052.8	-0.749603		0.0631569
49149	-0.742027		0.0705954
49250.8	-0.708974		0.10305
49346.6	-0.671024		0.140313
49448.4	-0.75286		0.0599588
49550.2	-0.717756		0.0944269
49646.5	-0.735224		0.0772758
49748.3	-0.760219		0.0527336
49844.1	-0.741038		0.0715666
49945.8	-0.741593		0.0710218
50055.2	-0.695946		0.115842
50156.5	-0.672833		0.138537
50258.8	-0.67182		0.139531
50354.5	-0.649238		0.161705
50456.8	-0.674112		0.137281
50559.6	-0.651071		0.159904
50668.9	-0.685162		0.126431
50764.7	-0.770062		0.0430683
50866.5	-0.745043		0.0676342
50975.8	-0.71778		0.0944032
51071.6	-0.670276		0.141048
51173.4	-0.759278		0.0536575
51282.2	-0.722557		0.0897127
51378	-0.768928		0.0441817
51479.7	-0.737588		0.0749542
51588.5	-0.678817		0.132662
51690.3	-0.726997		0.0853539
51792.6	-0.808978		0.00485733
51888.9	-0.722027		0.0902339
51991.1	-0.650709		0.16026
52092.4	-0.750447		0.0623278
52193.7	-0.755249		0.0576136
52294.9	-0.687068		0.12456
52391.2	-0.74555		0.0671367
52487.4	-0.702557		0.109351
52589.2	-0.704246		0.107693
52690.5	-0.712111		0.0999702
52791.8	-0.694402		0.117358
52893.1	-0.735441		0.0770626
52989.3	-0.685282		0.126313
53085.6	-0.725356		0.0869647
53187.8	-0.705404		0.106556
53289.6	-0.738819		0.0737461
53390.9	-0.681374		0.13015
53486.6	-0.724029		0.0882676
53582.9	-0.775297		0.0379277
53684.7	-0.678985		0.132496
53786.4	-0.756672		0.0562159
53887.7	-0.749024		0.0637254
53989	-0.689601		0.122072
54084.7	-0.672906		0.138465
54186.5	-0.735513		0.0769915
54282.8	-0.813924		1e-06
54384.5	-0.752088		0.0607169
54485.8	-0.690518		0.121172
54587.1	-0.750858		0.0619251
54682.8	-0.690325		0.121362
54785.1	-0.690831		0.120864
54881.4	-0.688757		0.122902
54983.7	-0.67942		0.132069
55085.5	-0.652615		0.158388
55187.3	-0.717298		0.094877
55283.5	-0.675101		0.13631
55379.8	-0.692472		0.119253
55481.6	-0.733197		0.0792657
55583.4	-0.69047		0.12122
55684.7	-0.709674		0.102363
55780.4	-0.69211		0.119609
55876.7	-0.748035		0.0646967
55978.5	-0.702171		0.10973
56081.8	-0.679806		0.13169
56177.5	-0.737419		0.07512
56279.3	-0.70661		0.105371
56375.6	-0.706948		0.10504
56478.4	-0.618284		0.192098
56587.7	-0.720145		0.0920816
56684	-0.710494		0.101557
56785.8	-0.720748		0.0914894
56888.6	-0.762583		0.050412
56989.9	-0.710784		0.101273
57085.6	-0.677755		0.133704
57181.9	-0.686851		0.124773
57277.7	-0.733945		0.0785313
57373.5	-0.725163		0.0871543
57468.7	-0.691869		0.119846
57564.5	-0.670228		0.141095
57660.3	-0.733704		0.0787682
57756.1	-0.742245		0.0703822
57851.8	-0.761111		0.0518571
57947.6	-0.72871		0.0836719
58049.9	-0.70094		0.110938
58158.7	-0.729168		0.0832218
58254.5	-0.766105		0.0469534
58356.3	-0.716405		0.0957535
58458.1	-0.696308		0.115487
58559.4	-0.671892		0.13946
58660.7	-0.733921		0.078555
58756.4	-0.648466		0.162463
58852.7	-0.695126		0.116648
58954.9	-0.745888		0.0668051
59056.7	-0.719807		0.0924133
59158	-0.696646		0.115155
59259.3	-0.7566		0.056287
59355	-0.684896		0.126692
59451.3	-0.752426		0.0603852
59553.6	-0.640456		0.170328
59662.8	-0.689842		0.121836
59758.6	-0.710301		0.101747
59860.9	-0.724994		0.0873201
59970.2	-0.697876		0.113947
60071.9	-0.719156		0.0930529
60174.7	-0.770207		0.0429262
60271	-0.727214		0.0851406
60372.8	-0.77537		0.0378566

## Sheet: 4-Br Decay Curve in THF
Time (s)	EPR signal intensity	Column4		Normalised Intensity
0	1.15189			1.00001		-0.0334207	min point
89.76	1.13934			0.989422		1.15189	max point
183.06	1.02561			0.893473
277.56	0.97738			0.852785
366.81	0.96356			0.841126
456.13	0.931832			0.814358
545.32	0.931197			0.813822
634.57	0.905674			0.792289
724.13	0.940222			0.821436
813.37	0.916109			0.801093
902.95	0.884733			0.774622
992.09	0.864074			0.757193
1081.56	0.837986			0.735183
1170.83	0.795681			0.699492
1259.85	0.83305			0.731019
1349.38	0.794412			0.698422
1438.68	0.834672			0.732388
1527.99	0.782637			0.688488
1617.38	0.764376			0.673081
1706.64	0.74964			0.660649
1796.24	0.716571			0.63275
1885.57	0.68026			0.602116
1974.87	0.625193			0.555658
2064.3	0.630058			0.559763
2153.56	0.596779			0.531686
2242.9	0.608201			0.541322
2332.11	0.636968			0.565592
2421.35	0.567024			0.506583
2510.66	0.570056			0.509141
2600.03	0.524508			0.470714
2689.27	0.557294			0.498374
2778.69	0.488831			0.440614
2867.97	0.438982			0.398559
2957.17	0.492709			0.443886
3046.26	0.459147			0.415571
3135.98	0.396184			0.362451
3225.65	0.458301			0.414857
3314.73	0.386454			0.354242
3404.06	0.39287			0.359655
3493.3	0.394985			0.36144
3582.58	0.401119			0.366615
3671.94	0.391107			0.358168
3761.21	0.36241			0.333958
3850.55	0.355007			0.327712
3940.1	0.356558			0.329021
4029.56	0.344995			0.319265
4118.85	0.31792			0.296423
4208.4	0.321022			0.29904
4297.93	0.278647			0.26329
4387.29	0.256719			0.24479
4477.85	0.304523			0.285121
4567.5	0.246354			0.236046
4656.94	0.257354			0.245326
4746.33	0.256367			0.244493
4835.47	0.299306			0.280719
4924.71	0.266802			0.253297
5014.06	0.220126			0.213918
5103.62	0.260597			0.248062
5192.83	0.208703			0.204281
5282.36	0.210677			0.205947
5371.93	0.209126			0.204638
5461.22	0.246284			0.235986
5550.86	0.233522			0.22522
5640.43	0.181346			0.181201
5729.64	0.211876			0.206958
5818.94	0.170911			0.172397
5908.24	0.160899			0.16395
5997.64	0.162309			0.16514
6087.14	0.127478			0.135754
6176.46	0.158431			0.161868
6265.66	0.14299			0.148841
6355.1	0.12085			0.130163
6444.21	0.129664			0.137598
6533.7	0.127478			0.135754
6623.21	0.089263			0.103514
6712.63	0.106396			0.117968
6802.19	0.0869362			0.101551
6891.61	0.110697			0.121597
6980.71	0.105621			0.117314
7070.07	0.124517			0.133256
7159.59	0.0738217			0.0904865
7248.59	0.0767831			0.0929848
7337.98	0.0443494			0.0656218
7427.5	0.0528809			0.0728195
7517.23	0.119934			0.12939
7606.69	0.0689567			0.086382
7696.04	0.0745268			0.0910813
7785.37	0.0422342			0.0638373
7874.6	0.0657133			0.0836457
7963.96	0.0579575			0.0771024
8053.34	0.0574639			0.076686
8142.97	0.0815776			0.0970298
8232.13	0.0667709			0.084538
8321.57	0.0992751			0.111961
8410.97	0.0185436			0.0438503
8500.24	0.0279916			0.0518213
8589.63	0.0662069			0.0840621
8678.76	-0.00733282			0.0220194
8767.88	0.0432918			0.0647295
8857.31	0.0143836			0.0403407
8946.86	0.0641622			0.082337
9036.44	0.0394139			0.0614579
9125.62	-0.0141016			0.0163089
9215.09	0.0253123			0.0495609
9304.79	0.0354655			0.0581267
9394.34	0.0282737			0.0520593
9483.97	0.0117748			0.0381398
9573.41	0.00613418			0.033381
9662.74	0.0454071			0.0665141
9751.84	0.0620469			0.0805525
9841.01	0.0210113			0.0459323
9930.38	0.0528104			0.07276
10019.8	0.0393434			0.0613984
10109.2	0.00366641			0.031299
10198.6	0.0592266			0.0781731
10288.3	-0.00655723			0.0226737
10377.6	0.0169219			0.0424822
10467.1	-0.0150182			0.0155355
10556.5	-0.00465352			0.0242798
10645.7	-0.0232676			0.00857582
10735.1	-0.0157938			0.0148812
10824.4	0.0164283			0.0420658
10914	-0.0334207			1e-05

## Sheet: 4-Cl Decay THF
Column1	Column2	Column3		normalised intensity
	0	0.177606		1.00001			max	0.177606
	73.33	0.13036		0.925875			min	-0.459684
	146.2	0.067745		0.827623
	219.17	0.0453941		0.792551
	292.07	0.0136728		0.742776
	364.96	-0.0218439		0.687045
	437.93	-0.0423016		0.654944
	512.43	-0.0955511		0.571387
	585.46	-0.100856		0.563063
	658.47	-0.143816		0.495653
	731.48	-0.172726		0.450288
	804.41	-0.189894		0.42335
	877.38	-0.205934		0.39818
	950.41	-0.213062		0.386996
	1023.32	-0.236844		0.349679
	1096.39	-0.245575		0.335978
	1169.38	-0.255478		0.320439
	1242.38	-0.261639		0.310772
	1315.34	-0.262703		0.309102
	1388.27	-0.303835		0.24456
	1461.21	-0.314796		0.22736
	1534.2	-0.32624		0.209402
	1607.19	-0.337619		0.191548
	1680.12	-0.334071		0.197115
	1753.14	-0.334011		0.197209
	1826.06	-0.326547		0.208922
	1899.11	-0.326647		0.208764
	1972.21	-0.358919		0.158125
	2046.19	-0.362524		0.152468
	2123.13	-0.371783		0.13794
	2196.17	-0.382594		0.120975
	2269.19	-0.403469		0.0882196
	2342.07	-0.396281		0.0994993
	2415.01	-0.415179		0.0698454
	2488.05	-0.418557		0.0645441
	2561.19	-0.422109		0.0589712
	2634.08	-0.433426		0.041212
	2707.07	-0.42709		0.0511548
	2779.96	-0.439958		0.030963
	2852.94	-0.418763		0.0642218
	2925.92	-0.407574		0.0817775
	2998.98	-0.408933		0.0796464
	3071.88	-0.38762		0.113089
	3144.89	-0.419901		0.062436
	3218.52	-0.428184		0.0494386
	3291.46	-0.429996		0.0465944
	3364.48	-0.423769		0.0563659
	3437.45	-0.406787		0.083013
	3510.37	-0.402393		0.0899086
	3583.38	-0.420394		0.0616613
	3656.41	-0.430538		0.0457442
	3729.38	-0.417051		0.0669072
	3802.26	-0.44156		0.02845
	3875.18	-0.41912		0.0636611
	3948.15	-0.414591		0.0707668
	4021.13	-0.44834		0.0178103
	4094.11	-0.425785		0.0532021
	4167.07	-0.441846		0.0280007
	4240.17	-0.459684		1e-05

## Sheet: 4-Me Decay
Column1	Column2	Column3	Column4	0.577724
	0	0.608073	0.573672	0.034401	0.993987
	21.73	0.612125	0.577724		1.001
	43.21	0.518366	0.483965		0.83871
	64.13	0.413281	0.37888		0.656814
	85.09	0.401597	0.367196		0.63659
	106.04	0.401713	0.367312		0.636791
	127.02	0.334952	0.300551		0.521233
	148.01	0.342372	0.307971		0.534076
	168.91	0.324994	0.290593		0.503996
	189.79	0.213273	0.178872		0.310616
	210.75	0.261255	0.226854		0.393668
	231.71	0.228868	0.194467		0.337609
	252.7	0.248535	0.214134		0.371651
	273.66	0.221033	0.186632		0.324047
	294.63	0.192201	0.1578		0.274141
	315.54	0.209752	0.175351		0.304521
	336.53	0.172199	0.137798		0.239519
	357.51	0.147374	0.112973		0.196548
	378.47	0.135529	0.101128		0.176046
	399.46	0.184884	0.150483		0.261475
	420.38	0.140023	0.105623		0.183825
	441.33	0.148511	0.11411		0.198517
	462.29	0.156806	0.122405		0.212874
	483.27	0.127191	0.0927905		0.161614
	504.24	0.107472	0.0730707		0.12748
	525.12	0.140027	0.105626		0.183832
	546.07	0.107936	0.0735351		0.128284
	567.01	0.0590185	0.0246175		0.0436112
	587.98	0.122016	0.0876153		0.152656
	608.9	0.0725098	0.0381089		0.0669638
	629.86	0.0850621	0.0506611		0.0886908
	650.83	0.0393438	0.00494286		0.00955574
	671.79	0.0938665	0.0594655		0.103931
	692.72	0.057612	0.023211		0.0411767
	713.67	0.0401924	0.00579141		0.0110245
	734.56	0.0527472	0.0183463		0.0327561
	755.51	0.034401	0		0.001
	776.46	0.0552463	0.0208454		0.0370818
	797.39	0.0451564	0.0107554		0.0196169
	818.31	0.0930702	0.0586692		0.102552
	839.21	0.100346	0.0659453		0.115147
	860.14	0.0580267	0.0236257		0.0418945
	881.03	0.0910672	0.0566663		0.0990853

## Sheet: Ph Decay THF
Column1	Column2	Column3		normalised intensity
	0	0.866154		1.00001			max	0.866154
	72.35	0.747921		0.906881			min	-0.403406
	144.22	0.584125		0.777863
	216.08	0.462586		0.68213
	287.94	0.392044		0.626566
	359.83	0.313239		0.564493
	431.68	0.237836		0.5051
	503.49	0.156475		0.441014
	575.33	0.0961252		0.393478
	647.22	0.00506767		0.321754
	719.07	-0.0623842		0.268624
	790.94	-0.105946		0.234312
	862.86	-0.118716		0.224254
	934.75	-0.165517		0.187389
	1006.6	-0.208284		0.153703
	1078.47	-0.224184		0.141179
	1150.41	-0.266321		0.107989
	1222.19	-0.264694		0.10927
	1294.11	-0.28623		0.0923065
	1366.01	-0.299204		0.0820875
	1437.85	-0.338543		0.0511013
	1509.7	-0.34475		0.0462121
	1581.58	-0.314005		0.0704293
	1653.49	-0.354429		0.0385883
	1725.38	-0.36812		0.0278039
	1797.26	-0.369071		0.0270552
	1869.17	-0.35118		0.0411474
	1941.08	-0.398935		0.00353199
	2012.93	-0.355276		0.0379207
	2084.84	-0.386082		0.0136561
	2156.7	-0.38344		0.0157367
	2228.53	-0.403406		1e-05
	2300.41	-0.394882		0.00672437
	2372.19	-0.35066		0.0415567
	2444.12	-0.347741		0.0438562
	2515.94	-0.360551		0.0337662
	2587.83	-0.382703		0.0163177
	2659.72	-0.351874		0.0406002

## Sheet: 4-F Decay THF
Column1	Column2	Column3		normalised intensity
	0	8.60895		1.00001			max	8.60895
	92.28	8.00041		0.933236			min	-0.504431
	181.18	7.27272		0.853388
	269.66	6.56689		0.775938
	358.02	5.8543		0.697745
	446.43	5.15552		0.621069
	534.81	4.57083		0.556912
	623.1	3.96297		0.490212
	711.56	3.45642		0.43463
	799.88	3.00332		0.384911
	888.2	2.62909		0.343847
	976.67	2.24113		0.301278
	1065.03	1.86351		0.259841
	1153.46	1.5874		0.229544
	1241.82	1.35999		0.204591
	1330.24	1.1399		0.180441
	1419.22	0.977877		0.162662
	1507.6	0.768614		0.1397
	1595.97	0.608657		0.122148
	1684.31	0.485345		0.108617
	1772.7	0.329154		0.0914783
	1861.01	0.242165		0.0819331
	1949.31	0.126641		0.0692567
	2037.68	0.0361827		0.0593309
	2126.01	0.0126439		0.056748
	2214.31	-0.0378265		0.05121
	2302.75	-0.1026		0.0441024
	2391.71	-0.13686		0.0403431
	2492.14	-0.204965		0.03287
	2580.5	-0.252296		0.0276764
	2668.77	-0.250415		0.0278828
	2757.1	-0.282114		0.0244046
	2845.54	-0.330327		0.0191143
	2933.98	-0.324471		0.0197567
	3022.31	-0.344577		0.0175506
	3110.69	-0.355693		0.0163309
	3198.97	-0.374723		0.0142427
	3287.34	-0.399627		0.01151
	3375.69	-0.433597		0.00778257
	3464.08	-0.467822		0.0040271
	3560.02	-0.441784		0.00688419
	3661.89	-0.41393		0.00994061
	3753.88	-0.440063		0.00707305
	3842.25	-0.440214		0.00705643
	3930.56	-0.447378		0.00627034
	4018.99	-0.442256		0.00683236
	4107.27	-0.466961		0.0041215
	4195.57	-0.442317		0.00682566
	4283.97	-0.502434		0.000229165
	4372.28	-0.464684		0.00437135
	4460.53	-0.497608		0.000758692
	4548.92	-0.481838		0.00248915
	4637.23	-0.486306		0.00199886
	4725.57	-0.485126		0.00212837
	4813.96	-0.483612		0.00229444
	4902.19	-0.504431		1e-05
	4990.5	-0.493739		0.0011832
	5078.94	-0.474658		0.00327701
	5167.26	-0.448042		0.00619751
	5255.71	-0.454254		0.00551582
	5344.09	-0.490978		0.00148618

## Sheet: 4-Br Powder Decay Curve
Time (S)	Signal intensity	Normalized Intensity
0	143.64	1
672.62	142.645	0.93603
1343.78	142.085	0.90006
2012.02	142.023	0.89606
2679.76	141.856	0.88539
3347.44	141.607	0.86936
4015.14	141.173	0.84151
4682.88	141.008	0.83091
5350.69	140.917	0.82504
6018.47	140.587	0.80386
6686.22	140.308	0.78588
7353.91	140.155	0.77608
8021.7	139.832	0.7553
8689.37	139.747	0.74985
9357.05	139.631	0.74237
10024.8	139.326	0.72278
10692.5	139.156	0.71189
11360.2	139.238	0.71713
12027.9	138.926	0.6971
12695.6	138.901	0.69552
13363.4	138.674	0.68092
14031.1	138.323	0.65834
14703.8	138.238	0.6529
15371.6	138.145	0.64691
16039.2	137.926	0.63287
16706.9	137.804	0.62505
17374.7	137.943	0.63397
18042.4	137.601	0.61198
18710.1	137.545	0.60839
19377.8	137.477	0.60402
20045.6	137.276	0.59111
20713.3	137.143	0.58253
21381	137.113	0.58064
22048.7	137.021	0.57473
22716.5	136.637	0.55002
23384.2	136.641	0.55031
24052	136.619	0.54886
24719.6	136.526	0.54293
25387.4	136.467	0.53912
26055.1	136.089	0.51485
26722.8	136.077	0.51404
27390.5	136.004	0.50937
28058.2	135.989	0.50841
28725.8	135.823	0.49775
29393.5	135.788	0.4955
30061.2	135.608	0.48395
30728.9	135.636	0.48576
31396.5	135.744	0.49267
32064.3	135.553	0.48041
32732	135.467	0.47489
33400.2	135.346	0.46708
34067.8	135.186	0.45681
34735.6	135.197	0.4575
35403.2	135.138	0.45374
36070.9	134.942	0.44113
36738.6	134.968	0.44281
37406.3	134.83	0.43392
38074	134.813	0.43287
38741.7	134.622	0.4206
39409.4	134.594	0.41875
40077.2	134.644	0.42199
40744.9	134.352	0.40321
41412.6	134.321	0.40123
42080.4	134.452	0.40966
42748.2	134.31	0.4005
43416	134.294	0.39951
44083.7	134.242	0.39615
44751.5	134.081	0.38585
45419.2	133.708	0.36183
46086.9	133.762	0.36529
46754.7	133.733	0.36344
47422.4	133.775	0.36616
48090.1	133.587	0.35409
48757.9	133.587	0.3541
49425.6	133.522	0.3499
50093.4	133.614	0.3558
50761.1	133.441	0.34473
51428.8	133.326	0.3373
52096.6	133.303	0.33584
52764.3	133.419	0.3433
53432.5	133.278	0.33423
54100.3	133.343	0.33843
54768.1	133.118	0.32396
55435.8	133.078	0.32138
56103.6	133.01	0.31702
56771.4	132.939	0.31243
57439.1	133.032	0.31843
58106.7	132.967	0.31426
58774.5	132.81	0.30415
59442.3	132.687	0.29626
60109.9	132.673	0.29533
60777.7	132.721	0.29846
61445.3	132.614	0.29158
62113	132.452	0.28112
62780.8	132.423	0.27927
63448.6	132.403	0.27799
64116.3	132.43	0.27975
64784	132.509	0.2848
65451.7	132.315	0.27236
66119.5	132.192	0.26445
66787.2	132.294	0.27103
67454.9	132.288	0.27065
68122.7	132.241	0.26762
68790.4	132.074	0.25686
69458.1	132.053	0.25552
70125.9	131.904	0.24592
70793.7	131.936	0.24801
71461.4	131.88	0.2444
72129.1	131.729	0.23469
72796.8	131.788	0.23851
73464.5	131.848	0.24232
74132.1	132.922	0.31136
74799.8	133.093	0.32235
75467.5	132.95	0.31315
76135.2	133.033	0.31847
76802.8	132.758	0.30084
77470.6	132.518	0.28543
78138.3	132.629	0.2925
78806	132.366	0.2756
79473.6	131.242	0.20344
80141.4	131.19	0.20008
80809.1	131.112	0.19504
81476.8	131.2	0.2007
82144.4	131.192	0.2002
82812.2	131.06	0.19172
83480	131.047	0.19086
84147.7	131.062	0.19182
84815.3	131.101	0.19434
85483	130.818	0.17618
86150.8	130.916	0.18248
86818.6	130.89	0.18078
87486.3	130.702	0.16872
88154	130.818	0.17617
88821.8	130.749	0.17173
89489.5	130.674	0.16694
90157.3	130.534	0.15793
90824.9	130.68	0.16731
91492.6	130.478	0.15434
92160.3	130.532	0.15777
92828	130.45	0.1525
93495.7	130.599	0.1621
94163.3	130.561	0.15966
94831	130.4	0.14932
95498.9	130.364	0.14701
96166.6	130.323	0.14436
96834.3	130.464	0.15341
97502	130.433	0.15145
98169.7	130.41	0.14993
98837.4	130.41	0.14994
99505.1	130.152	0.13337
100173	130.281	0.14169
100841	130.334	0.1451
101508	130.085	0.12908
102176	130.265	0.14062
102844	130.179	0.13512
103512	130.113	0.13087
104179	129.982	0.12247
104847	130.015	0.12459
105515	129.917	0.1183
106182	129.958	0.12088
106850	129.788	0.10998
107518	129.873	0.11547
108186	129.78	0.10947
108853	129.723	0.10584
109521	129.645	0.10082
110189	129.608	0.09841
110856	129.706	0.10475
111524	129.555	0.095
112192	129.456	0.08867
112859	129.511	0.09219
113527	129.52	0.09278
114195	129.373	0.08333
114863	129.527	0.09324
115530	129.496	0.09121
116198	129.488	0.09073
116866	129.371	0.08318
117533	129.56	0.09536
118201	129.224	0.07373
118869	129.307	0.07912
119537	129.17	0.07031
120204	129.097	0.06559
120872	129.177	0.07072
121540	129.281	0.07745
122207	129.172	0.07039
122875	129.133	0.06792
123543	129.19	0.07154
124211	128.935	0.05519
124879	128.969	0.05739
125546	129.062	0.06332
126214	129.115	0.06675
126882	128.952	0.05627
127549	129.023	0.06087
128217	128.904	0.05316
128885	129.047	0.06237
129553	128.801	0.04655
130220	128.673	0.03838
130888	128.875	0.05134
131556	128.675	0.03845
132223	128.772	0.04473
132891	128.56	0.03106
133559	128.628	0.03546
134227	128.647	0.03669
134894	128.546	0.03022
135562	128.482	0.02607
136230	128.51	0.02786
136898	128.378	0.01941
137565	128.533	0.02933
138233	128.58	0.03237
138901	128.4	0.02083
139568	128.343	0.01717
140236	128.38	0.01955
140904	128.302	0.01454
141572	128.48	0.02596
142239	128.166	0.00578
142907	128.275	0.01281
143575	128.266	0.01223
144243	128.224	0.00949
144910	128.21	0.00864
145578	128.076	0
146246	128.078	0.000136286
