# Supplementary material for: Crystalline nitrogen chain radical anions
Source: Nat Chem. 2026 Feb 10;18(4):686–94. doi: 10.1038/s41557-025-02040-2 (PMC13061614; doi:10.1038/s41557-025-02040-2)
Supplement: Supplementary file 8 — Raw data associated with decay curves and spin counting. [file 41557_2025_2040_MOESM8_ESM.zip › Supplementary_Data_7/Spin Counting all.xlsx]

## Sheet: Sheet1
	TEMPO calibration curve
	Concentration	Spins (x10^15)
	0.1	3.901													Procedure
	0.2	9.151
	0.3	14.62													weight out x amount of sample
	0.4	19.12													dissolve in 2mL of 50/50 oDFB / Tol
	0.5	27.49													dilute 0.5mL into 2mL
	0.6	31.56													flash freeze, take to EPR, run standard experiment
	0.7	36.28
	0.8	44.13													plot number of spins on calibration curve and compare to calculated value
	0.9	47.56
	1	53.81
y = 55.827x - 1.9426
x = (y+1.9426)/55.827
4-BrPhN4PhBr			4-FPhN4PhF			PhN4Ph			MePhN4PhMe			ClPhN4PhCl
mass=	3.7		mass =	2.3		mass =	2.8		mass =	2.1		mass=	4.7
spins=	30.76		spins =	20.95		spins =	28.58		spins =	6.47		spins=	43.51
mw=	783.62		mw=	661.66		mw=	625.68		mw=	653.57		mw=	693.6
weighed conc=	0.59		Weighed Conc	0.425		Weighed Conc	0.56		Weighed Conc	0.382		Weighed Conc	0.847
Spin count conc=	0.586		Spin Count Conc	0.410063		Spin Count Conc	0.546735		Spin Count Conc	0.150691		Spin Count Conc	0.814169
									decays too fast
