# Supplementary material for: Crystalline nitrogen chain radical anions
Source: Nat Chem. 2026 Feb 10;18(4):686–94. doi: 10.1038/s41557-025-02040-2 (PMC13061614; doi:10.1038/s41557-025-02040-2)
Supplement: Supplementary file 9 — Raw data associated with all other crystals. [file 41557_2025_2040_MOESM9_ESM.zip]

Archive with 10 entries (6 files):
- Supplementary_Data_8/
- Supplementary_Data_8/Sn2Ph6/
- Supplementary_Data_8/Sn2Ph6/Sn2Ph6.cif
- Supplementary_Data_8/Sn2Ph6/Sn2Ph6_cifreport.pdf
- Supplementary_Data_8/[K(crypt)][10]_[8]/
- Supplementary_Data_8/[K(crypt)][10]_[8]/NoSphereA2/
- Supplementary_Data_8/[K(crypt)][10]_[8]/NoSphereA2/012rlr24.cif
- Supplementary_Data_8/[K(crypt)][10]_[8]/NoSphereA2/012rlr24_cifreport.pdf
- Supplementary_Data_8/[K(crypt)][10]_[8]/[K(crypt)][4]_[6].cif
- Supplementary_Data_8/[K(crypt)][10]_[8]/[K(crypt)][4]_[6]_cifreport.pdf
