# Supplementary material for: Crystalline nitrogen chain radical anions
Source: Nat Chem. 2026 Feb 10;18(4):686–94. doi: 10.1038/s41557-025-02040-2 (PMC13061614; doi:10.1038/s41557-025-02040-2)
Supplement: Supplementary file 9 — Raw data associated with all other crystals. [file 41557_2025_2040_MOESM9_ESM.zip › Supplementary_Data_8/Sn2Ph6/Sn2Ph6.cif]

data_021bvi24
_audit_creation_date               2025-01-30
_audit_creation_method
;
Olex2 1.5
(compiled 2023.02.24 svn.rf166f9f3 for OlexSys, GUI svn.r6725)
;
_shelx_SHELXL_version_number       '2018/3'
_audit_contact_author_address      ?
_audit_contact_author_email        ?
_audit_contact_author_name         ''
_audit_contact_author_phone        ?
_publ_contact_author_id_orcid      ?
_publ_section_references
;
Dolomanov, O.V., Bourhis, L.J., Gildea, R.J, Howard, J.A.K. & Puschmann, H.
 (2009), J. Appl. Cryst. 42, 339-341.

Sheldrick, G.M. (2015). Acta Cryst. C71, 3-8.
;
_chemical_name_common              ?
_chemical_name_systematic          ?
_chemical_formula_moiety           '2(C18 H15 Sn)'
_chemical_formula_sum              'C36 H30 Sn2'
_chemical_formula_weight           699.98
_chemical_melting_point            ?
loop_
  _atom_type_symbol
  _atom_type_description
  _atom_type_scat_dispersion_real
  _atom_type_scat_dispersion_imag
  _atom_type_scat_source
 'C' 'C' 0.0181 0.0091 'International Tables Vol C Tables 4.2.6.8 and 6.1.1.4'
 'H' 'H' 0.0000 0.0000 'International Tables Vol C Tables 4.2.6.8 and 6.1.1.4'
 'Sn' 'Sn' 0.0259 5.4591 'International Tables Vol C Tables 4.2.6.8 and 6.1.1.4'

_shelx_space_group_comment
;
The symmetry employed for this shelxl refinement is uniquely defined
by the following loop, which should always be used as a source of
symmetry information in preference to the above space-group names.
They are only intended as comments.
;
_space_group_crystal_system        'monoclinic'
_space_group_IT_number             14
_space_group_name_H-M_alt          'P 1 21/n 1'
_space_group_name_Hall             '-P 2yn'
loop_
  _space_group_symop_operation_xyz
 'x, y, z'
 '-x+1/2, y+1/2, -z+1/2'
 '-x, -y, -z'
 'x-1/2, -y-1/2, z-1/2'

_cell_length_a                     17.0537(3)
_cell_length_b                     9.27280(10)
_cell_length_c                     20.2706(3)
_cell_angle_alpha                  90
_cell_angle_beta                   111.898(2)
_cell_angle_gamma                  90
_cell_volume                       2974.22(8)
_cell_formula_units_Z              4
_cell_measurement_reflns_used      11512
_cell_measurement_temperature      150.00(10)
_cell_measurement_theta_max        76.2560
_cell_measurement_theta_min        4.2540
_shelx_estimated_absorpt_T_max     0.292
_shelx_estimated_absorpt_T_min     0.124
_exptl_absorpt_coefficient_mu      13.510
_exptl_absorpt_correction_T_max    0.982
_exptl_absorpt_correction_T_min    0.965
_exptl_absorpt_correction_type     analytical
_exptl_absorpt_process_details
;
CrysAlisPro 1.171.43.92a (Rigaku Oxford Diffraction, 2023)
Analytical numeric absorption correction using a multifaceted crystal
model based on expressions derived by R.C. Clark & J.S. Reid.
(Clark, R. C. & Reid, J. S. (1995). Acta Cryst. A51, 887-897)
Empirical absorption correction using spherical harmonics,
implemented in SCALE3 ABSPACK scaling algorithm.
;
_exptl_absorpt_special_details     ?
_exptl_crystal_colour              'clear light colourless'
_exptl_crystal_colour_lustre       clear
_exptl_crystal_colour_modifier     light
_exptl_crystal_colour_primary      colourless
_exptl_crystal_density_diffrn      1.563
_exptl_crystal_density_meas        ?
_exptl_crystal_density_method      ?
_exptl_crystal_description         block
_exptl_crystal_F_000               1384
loop_
  _exptl_crystal_face_index_h
  _exptl_crystal_face_index_k
  _exptl_crystal_face_index_l
  _exptl_crystal_face_perp_dist
 -6 5 -1 0.1135
 1 0 12 0.0573
 3 -2 10 0.0828
 -3 2 -10 0.0736
 1 -1 -12 0.0603
 -2 1 -11 0.0617
 11 0 -4 0.0962
 -5 -5 3 0.0740
 6 -5 -2 0.0922
 -10 -3 4 0.1087
 -6 5 2 0.1120
 5 5 1 0.1604
 -4 0 -10 0.0623
 0 -3 -10 0.0584
 5 -1 -13 0.0548
 1 2 -12 0.0743
 7 0 -12 0.0688

_exptl_crystal_preparation         'slow evaporation of DMF'
_exptl_crystal_recrystallization_method  .
_exptl_crystal_size_max            0.266
_exptl_crystal_size_mid            0.207
_exptl_crystal_size_min            0.121
_exptl_transmission_factor_max     ?
_exptl_transmission_factor_min     ?
_diffrn_reflns_av_R_equivalents    0.0327
_diffrn_reflns_av_unetI/netI       0.0322
_diffrn_reflns_Laue_measured_fraction_full  1.000
_diffrn_reflns_Laue_measured_fraction_max  0.990
_diffrn_reflns_limit_h_max         21
_diffrn_reflns_limit_h_min         -21
_diffrn_reflns_limit_k_max         11
_diffrn_reflns_limit_k_min         -10
_diffrn_reflns_limit_l_max         21
_diffrn_reflns_limit_l_min         -25
_diffrn_reflns_number              15884
_diffrn_reflns_point_group_measured_fraction_full  1.000
_diffrn_reflns_point_group_measured_fraction_max  0.990
_diffrn_reflns_theta_full          67.684
_diffrn_reflns_theta_max           76.151
_diffrn_reflns_theta_min           4.270
_diffrn_ambient_temperature        150.15
_diffrn_detector_area_resol_mean   10.5035
_diffrn_detector_type              Atlas
_diffrn_measured_fraction_theta_full  1.000
_diffrn_measured_fraction_theta_max  0.990
_diffrn_measurement_details
;
List of Runs (angles in degrees, time in seconds):

  # Type    Start    End  Width  t~exp~   \w     \q     \k     \f   Frames
--------------------------------------------------------------------------
  1  \w      4.00  29.00   1.00    1.00    --  -41.65  19.00-120.00   25
  2  \w     -5.00  32.00   1.00    1.00    --  -41.65  19.00-150.00   37
  3  \w     -3.00  25.00   1.00    1.00    --  -41.65  19.00-180.00   28
  4  \w     -3.00  37.00   1.00    1.00    --  -41.65  19.00 -30.00   40
  5  \w      0.00  37.00   1.00    1.00    --  -41.65  19.00 120.00   37
  6  \w     -5.00  32.00   1.00    1.00    --  -41.65  19.00 -90.00   37
  7  \w     34.00  91.00   1.00    1.00    --   41.65-125.00 -60.00   57
  8  \w     44.00  70.00   1.00    4.00    --  111.00 -45.00-120.00   26
  9  \w     59.00  85.00   1.00    4.00    --  111.00 -61.00 -60.00   26
 10  \w     87.00 171.00   1.00    4.00    --  111.00  45.00-180.00   84
 11  \w     40.00  66.00   1.00    4.00    --  111.00 -45.00 -30.00   26
 12  \w     91.00 122.00   1.00    4.00    --  111.00  45.00 -30.00   31
 13  \w     86.00 112.00   1.00    4.00    --  111.00  61.00 120.00   26
 14  \w     40.00  66.00   1.00    4.00    --  111.00 -45.00   0.00   26
 15  \w     42.00  70.00   1.00    4.00    --  111.00 -45.00 150.00   28
 16  \w     92.00 167.00   1.00    4.00    --  111.00  45.00-120.00   75
 17  \w     41.00  68.00   1.00    4.00    --  111.00 -45.00  90.00   27
 18  \w    114.00 174.00   1.00    4.00    --  111.00  30.00 150.00   60
 19  \w     43.00 107.00   1.00    4.00    --  111.00-125.00  60.00   64
 20  \w     40.00  65.00   1.00    4.00    --  111.00 -45.00  60.00   25
 21  \w     40.00  67.00   1.00    4.00    --  111.00 -45.00 -60.00   27
 22  \w    149.00 178.00   1.00    4.00    --  111.00  61.00 120.00   29
 23  \w     31.00  98.00   1.00    4.00    --  111.00 -94.00  90.00   67
;
_diffrn_measurement_device         'four-circle diffractometer'
_diffrn_measurement_device_type    'SuperNova, Dual, Cu at home/near, Atlas'
_diffrn_measurement_method         '\w scans'
_diffrn_radiation_type             CuK\a
_diffrn_radiation_wavelength       1.54184
_diffrn_source                     ?
_reflns_Friedel_coverage           0.000
_reflns_Friedel_fraction_full      .
_reflns_Friedel_fraction_max       .
_reflns_number_gt                  5819
_reflns_number_total               6166
_reflns_special_details
;
 Reflections were merged by SHELXL according to the crystal
 class for the calculation of statistics and refinement.
 
 _reflns_Friedel_fraction is defined as the number of unique
 Friedel pairs measured divided by the number that would be
 possible theoretically, ignoring centric projections and
 systematic absences.
;
_reflns_threshold_expression       'I > 2\s(I)'
_computing_cell_refinement         'CrysAlisPro 1.171.43.92a (Rigaku OD, 2023)'
_computing_data_collection        
 'CrysAlisPro system (CCD 43.95a 64-bit (release 03-11-2023))'
_computing_data_reduction          'CrysAlisPro 1.171.43.92a (Rigaku OD, 2023)'
_computing_molecular_graphics      'Olex2 1.5 (Dolomanov et al., 2009)'
_computing_publication_material    'Olex2 1.5 (Dolomanov et al., 2009)'
_computing_structure_refinement    'SHELXL 2018/3 (Sheldrick, 2015)'
_computing_structure_solution      'SHELXT 2018/2 (Sheldrick, 2018)'
_refine_diff_density_max           3.485
_refine_diff_density_min           -1.349
_refine_diff_density_rms           0.149
_refine_ls_extinction_coef         .
_refine_ls_extinction_method       none
_refine_ls_goodness_of_fit_ref     1.035
_refine_ls_hydrogen_treatment      constr
_refine_ls_matrix_type             full
_refine_ls_number_parameters       343
_refine_ls_number_reflns           6166
_refine_ls_number_restraints       0
_refine_ls_R_factor_all            0.0390
_refine_ls_R_factor_gt             0.0370
_refine_ls_restrained_S_all        1.035
_refine_ls_shift/su_max            0.001
_refine_ls_shift/su_mean           0.000
_refine_ls_structure_factor_coef   Fsqd
_refine_ls_weighting_details      
 'w=1/[\s^2^(Fo^2^)+(0.0615P)^2^+4.0625P] where P=(Fo^2^+2Fc^2^)/3'
_refine_ls_weighting_scheme        calc
_refine_ls_wR_factor_gt            0.0984
_refine_ls_wR_factor_ref           0.1003
_refine_special_details            ?
_olex2_refinement_description
;
1. Fixed Uiso
 At 1.2 times of:
  All C(H) groups
2.a Aromatic/amide H refined with riding coordinates:
 C005(H005), C009(H009), C00A(H00A), C00B(H00B), C00C(H00C), C00E(H00E),
 C00F(H00F), C00G(H00G), C00H(H00H), C00I(H00I), C00J(H00J), C00K(H00K),
 C00L(H00L), C00M(H00M), C00N(H00N), C00O(H00O), C00P(H00P), C00Q(H00Q),
 C00R(H00R), C00S(H00S), C00T(H00T), C00U(H00U), C00V(H00V), C00W(H00W),
 C00X(H00X), C00Y(H00Y), C00Z(H00Z), C010(H010), C011(H011), C012(H012)
;
_atom_sites_solution_hydrogens     geom
_atom_sites_solution_primary       ?
_atom_sites_solution_secondary     ?
loop_
  _atom_site_label
  _atom_site_type_symbol
  _atom_site_fract_x
  _atom_site_fract_y
  _atom_site_fract_z
  _atom_site_U_iso_or_equiv
  _atom_site_adp_type
  _atom_site_occupancy
  _atom_site_site_symmetry_order
  _atom_site_calc_flag
  _atom_site_refinement_flags_posn
  _atom_site_refinement_flags_adp
  _atom_site_refinement_flags_occupancy
  _atom_site_disorder_assembly
  _atom_site_disorder_group
 Sn01 Sn 0.47211(2) 0.01497(2) 0.92681(2) 0.01659(8) Uani 1 1 d . . . . .
 Sn02 Sn 0.52618(2) -0.44304(2) 0.56762(2) 0.01955(9) Uani 1 1 d . . . . .
 C003 C 0.5533(2) -0.0911(3) 0.88262(18) 0.0207(6) Uani 1 1 d . . . . .
 C004 C 0.6279(2) -0.2955(4) 0.58241(17) 0.0225(6) Uani 1 1 d . . . . .
 C005 C 0.5214(2) -0.1339(4) 0.81167(18) 0.0255(7) Uani 1 1 d . . . . .
 H005 H 0.464677 -0.110588 0.782669 0.031 Uiso 1 1 calc R U . . .
 C006 C 0.5665(2) -0.6187(4) 0.64084(18) 0.0243(7) Uani 1 1 d . . . . .
 C007 C 0.4659(2) 0.2381(4) 0.89824(17) 0.0210(6) Uani 1 1 d . . . . .
 C008 C 0.4284(2) -0.3254(4) 0.58629(18) 0.0242(7) Uani 1 1 d . . . . .
 C009 C 0.7650(2) -0.2437(5) 0.5767(2) 0.0320(8) Uani 1 1 d . . . . .
 H009 H 0.813830 -0.276211 0.569127 0.038 Uiso 1 1 calc R U . . .
 C00A C 0.5009(2) 0.2887(5) 0.8506(2) 0.0322(8) Uani 1 1 d . . . . .
 H00A H 0.527338 0.223190 0.829373 0.039 Uiso 1 1 calc R U . . .
 C00B C 0.5361(3) -0.8536(4) 0.6803(2) 0.0322(8) Uani 1 1 d . . . . .
 H00B H 0.498118 -0.931435 0.675469 0.039 Uiso 1 1 calc R U . . .
 C00C C 0.6163(3) -0.8563(4) 0.7332(2) 0.0296(7) Uani 1 1 d . . . . .
 H00C H 0.633497 -0.935945 0.764818 0.036 Uiso 1 1 calc R U . . .
 C00D C 0.3497(2) -0.0832(4) 0.87830(18) 0.0202(6) Uani 1 1 d . . . . .
 C00E C 0.6713(2) -0.7424(4) 0.73966(19) 0.0281(7) Uani 1 1 d . . . . .
 H00E H 0.726492 -0.745139 0.775310 0.034 Uiso 1 1 calc R U . . .
 C00F C 0.2393(3) -0.2347(5) 0.8887(2) 0.0350(8) Uani 1 1 d . . . . .
 H00F H 0.217458 -0.289783 0.917512 0.042 Uiso 1 1 calc R U . . .
 C00G C 0.6534(3) -0.2438(4) 0.8241(2) 0.0335(8) Uani 1 1 d . . . . .
 H00G H 0.687268 -0.296066 0.804284 0.040 Uiso 1 1 calc R U . . .
 C00H C 0.6879(3) -0.0541(4) 0.6061(2) 0.0319(8) Uani 1 1 d . . . . .
 H00H H 0.683213 0.043803 0.617899 0.038 Uiso 1 1 calc R U . . .
 C00I C 0.6463(2) -0.6238(4) 0.69440(18) 0.0255(7) Uani 1 1 d . . . . .
 H00I H 0.684243 -0.545546 0.700238 0.031 Uiso 1 1 calc R U . . .
 C00J C 0.7590(3) -0.1004(5) 0.5942(2) 0.0332(8) Uani 1 1 d . . . . .
 H00J H 0.803136 -0.034584 0.598066 0.040 Uiso 1 1 calc R U . . .
 C00K C 0.6996(2) -0.3404(4) 0.57004(19) 0.0281(7) Uani 1 1 d . . . . .
 H00K H 0.703837 -0.437608 0.556997 0.034 Uiso 1 1 calc R U . . .
 C00L C 0.5117(2) -0.7359(4) 0.6343(2) 0.0283(7) Uani 1 1 d . . . . .
 H00L H 0.456990 -0.734807 0.597899 0.034 Uiso 1 1 calc R U . . .
 C00M C 0.3939(3) -0.3751(4) 0.6347(2) 0.0342(8) Uani 1 1 d . . . . .
 H00M H 0.411386 -0.465529 0.657467 0.041 Uiso 1 1 calc R U . . .
 C00N C 0.4280(3) 0.3369(4) 0.9290(2) 0.0317(8) Uani 1 1 d . . . . .
 H00N H 0.403939 0.304079 0.961626 0.038 Uiso 1 1 calc R U . . .
 C00O C 0.6236(2) -0.1514(4) 0.60073(19) 0.0263(7) Uani 1 1 d . . . . .
 H00O H 0.575670 -0.118995 0.609722 0.032 Uiso 1 1 calc R U . . .
 C00P C 0.3173(2) -0.1674(4) 0.91904(19) 0.0266(7) Uani 1 1 d . . . . .
 H00P H 0.349065 -0.179121 0.968408 0.032 Uiso 1 1 calc R U . . .
 C00Q C 0.1934(2) -0.2215(5) 0.8168(2) 0.0343(8) Uani 1 1 d . . . . .
 H00Q H 0.140456 -0.268877 0.795741 0.041 Uiso 1 1 calc R U . . .
 C00R C 0.5708(3) -0.2101(4) 0.7824(2) 0.0310(8) Uani 1 1 d . . . . .
 H00R H 0.547884 -0.238754 0.733899 0.037 Uiso 1 1 calc R U . . .
 C00S C 0.3023(2) -0.0695(5) 0.80614(19) 0.0292(8) Uani 1 1 d . . . . .
 H00S H 0.322939 -0.012005 0.777308 0.035 Uiso 1 1 calc R U . . .
 C00T C 0.3341(3) -0.2935(6) 0.6501(3) 0.0460(11) Uani 1 1 d . . . . .
 H00T H 0.311154 -0.328378 0.683201 0.055 Uiso 1 1 calc R U . . .
 C00U C 0.2248(2) -0.1393(5) 0.7757(2) 0.0376(9) Uani 1 1 d . . . . .
 H00U H 0.193281 -0.130096 0.726095 0.045 Uiso 1 1 calc R U . . .
 C00V C 0.6372(2) -0.1260(4) 0.9236(2) 0.0282(7) Uani 1 1 d . . . . .
 H00V H 0.660694 -0.097556 0.972118 0.034 Uiso 1 1 calc R U . . .
 C00W C 0.3999(2) -0.1933(5) 0.5530(2) 0.0314(8) Uani 1 1 d . . . . .
 H00W H 0.421458 -0.158447 0.519042 0.038 Uiso 1 1 calc R U . . .
 C00X C 0.6869(3) -0.2019(5) 0.8944(3) 0.0369(9) Uani 1 1 d . . . . .
 H00X H 0.743839 -0.224729 0.922830 0.044 Uiso 1 1 calc R U . . .
 C00Y C 0.3410(3) -0.1122(5) 0.5686(2) 0.0402(10) Uani 1 1 d . . . . .
 H00Y H 0.322962 -0.021844 0.545930 0.048 Uiso 1 1 calc R U . . .
 C00Z C 0.4250(3) 0.4830(5) 0.9124(3) 0.0474(12) Uani 1 1 d . . . . .
 H00Z H 0.399330 0.549167 0.933937 0.057 Uiso 1 1 calc R U . . .
 C010 C 0.3085(3) -0.1631(6) 0.6174(2) 0.0422(10) Uani 1 1 d . . . . .
 H010 H 0.268134 -0.107174 0.628264 0.051 Uiso 1 1 calc R U . . .
 C011 C 0.4974(3) 0.4347(6) 0.8341(3) 0.0488(13) Uani 1 1 d . . . . .
 H011 H 0.521320 0.468514 0.801495 0.059 Uiso 1 1 calc R U . . .
 C012 C 0.4590(3) 0.5313(5) 0.8651(3) 0.0554(15) Uani 1 1 d . . . . .
 H012 H 0.456379 0.630905 0.853412 0.066 Uiso 1 1 calc R U . . .

loop_
  _atom_site_aniso_label
  _atom_site_aniso_U_11
  _atom_site_aniso_U_22
  _atom_site_aniso_U_33
  _atom_site_aniso_U_23
  _atom_site_aniso_U_13
  _atom_site_aniso_U_12
 Sn01 0.01886(13) 0.01698(13) 0.01355(12) 0.00216(6) 0.00560(9) 0.00048(7)
 Sn02 0.02219(13) 0.01946(14) 0.01509(12) -0.00136(7) 0.00477(9) -0.00021(7)
 C003 0.0226(15) 0.0174(14) 0.0242(16) 0.0026(12) 0.0112(13) -0.0009(12)
 C004 0.0247(15) 0.0291(17) 0.0142(14) -0.0010(12) 0.0076(12) -0.0028(13)
 C005 0.0261(16) 0.0308(17) 0.0200(16) 0.0025(14) 0.0091(13) 0.0003(14)
 C006 0.0275(16) 0.0234(16) 0.0223(16) 0.0025(13) 0.0096(13) 0.0008(13)
 C007 0.0217(14) 0.0206(15) 0.0162(14) 0.0046(12) 0.0017(12) 0.0004(12)
 C008 0.0240(15) 0.0264(16) 0.0183(15) -0.0041(13) 0.0032(12) -0.0009(13)
 C009 0.0266(16) 0.049(2) 0.0239(17) -0.0073(16) 0.0136(14) -0.0044(16)
 C00A 0.0236(16) 0.039(2) 0.0316(19) 0.0128(17) 0.0071(14) -0.0003(15)
 C00B 0.038(2) 0.0269(18) 0.035(2) 0.0016(15) 0.0162(16) -0.0043(16)
 C00C 0.0388(19) 0.0285(18) 0.0248(17) 0.0059(14) 0.0156(15) 0.0041(15)
 C00D 0.0205(14) 0.0204(15) 0.0197(15) 0.0001(12) 0.0075(12) 0.0005(12)
 C00E 0.0292(17) 0.0353(19) 0.0200(16) 0.0024(14) 0.0093(13) 0.0034(15)
 C00F 0.036(2) 0.032(2) 0.038(2) 0.0011(17) 0.0157(17) -0.0113(16)
 C00G 0.039(2) 0.0250(18) 0.048(2) 0.0011(16) 0.0295(19) 0.0042(15)
 C00H 0.036(2) 0.0231(17) 0.034(2) 0.0014(15) 0.0107(16) -0.0053(15)
 C00I 0.0274(16) 0.0290(18) 0.0194(15) -0.0013(13) 0.0079(13) -0.0026(14)
 C00J 0.0323(18) 0.039(2) 0.0282(18) 0.0038(16) 0.0115(15) -0.0117(16)
 C00K 0.0318(17) 0.0300(18) 0.0232(16) -0.0096(14) 0.0110(14) -0.0016(15)
 C00L 0.0294(17) 0.0296(18) 0.0248(17) 0.0011(14) 0.0089(14) -0.0016(15)
 C00M 0.0362(19) 0.0303(19) 0.039(2) 0.0020(16) 0.0178(17) -0.0019(16)
 C00N 0.041(2) 0.0235(17) 0.0294(18) -0.0018(14) 0.0114(16) 0.0016(15)
 C00O 0.0256(16) 0.0256(17) 0.0255(17) -0.0006(14) 0.0071(13) -0.0001(14)
 C00P 0.0305(17) 0.0284(17) 0.0195(15) 0.0017(13) 0.0078(13) -0.0034(14)
 C00Q 0.0245(17) 0.040(2) 0.037(2) -0.0124(17) 0.0094(15) -0.0076(16)
 C00R 0.042(2) 0.0303(18) 0.0273(18) -0.0025(15) 0.0202(16) -0.0034(16)
 C00S 0.0249(16) 0.045(2) 0.0178(16) 0.0037(15) 0.0078(14) -0.0002(15)
 C00T 0.043(2) 0.056(3) 0.051(3) -0.001(2) 0.032(2) -0.004(2)
 C00U 0.0258(18) 0.062(3) 0.0200(17) -0.0058(17) 0.0024(14) -0.0002(18)
 C00V 0.0274(17) 0.0287(18) 0.0256(17) -0.0016(14) 0.0063(14) 0.0012(14)
 C00W 0.0331(18) 0.037(2) 0.0229(17) 0.0044(15) 0.0088(14) 0.0074(16)
 C00X 0.0285(18) 0.036(2) 0.047(2) 0.0012(18) 0.0153(17) 0.0083(16)
 C00Y 0.040(2) 0.040(2) 0.034(2) -0.0008(18) 0.0062(17) 0.0163(18)
 C00Z 0.055(3) 0.0210(19) 0.052(3) -0.0034(18) 0.004(2) 0.0039(18)
 C010 0.0279(18) 0.058(3) 0.042(2) -0.012(2) 0.0141(17) 0.0093(19)
 C011 0.038(2) 0.047(3) 0.054(3) 0.029(2) 0.010(2) -0.013(2)
 C012 0.054(3) 0.024(2) 0.065(3) 0.018(2) -0.005(2) -0.008(2)

_geom_special_details
;
 All esds (except the esd in the dihedral angle between two l.s. planes)
 are estimated using the full covariance matrix.  The cell esds are taken
 into account individually in the estimation of esds in distances, angles
 and torsion angles; correlations between esds in cell parameters are only
 used when they are defined by crystal symmetry.  An approximate (isotropic)
 treatment of cell esds is used for estimating esds involving l.s. planes.
;
loop_
  _geom_bond_atom_site_label_1
  _geom_bond_atom_site_label_2
  _geom_bond_distance
  _geom_bond_site_symmetry_2
  _geom_bond_publ_flag
 Sn01 Sn01 2.7715(4) 3_657 ?
 Sn01 C003 2.147(3) . ?
 Sn01 C007 2.140(3) . ?
 Sn01 C00D 2.150(3) . ?
 Sn02 Sn02 2.7574(4) 3_646 ?
 Sn02 C004 2.142(3) . ?
 Sn02 C006 2.137(3) . ?
 Sn02 C008 2.141(4) . ?
 C003 C005 1.392(5) . ?
 C003 C00V 1.400(5) . ?
 C004 C00K 1.399(5) . ?
 C004 C00O 1.396(5) . ?
 C005 H005 0.9500 . ?
 C005 C00R 1.392(5) . ?
 C006 C00I 1.389(5) . ?
 C006 C00L 1.407(5) . ?
 C007 C00A 1.392(5) . ?
 C007 C00N 1.394(5) . ?
 C008 C00M 1.397(5) . ?
 C008 C00W 1.395(5) . ?
 C009 H009 0.9500 . ?
 C009 C00J 1.389(6) . ?
 C009 C00K 1.397(5) . ?
 C00A H00A 0.9500 . ?
 C00A C011 1.391(6) . ?
 C00B H00B 0.9500 . ?
 C00B C00C 1.388(6) . ?
 C00B C00L 1.394(6) . ?
 C00C H00C 0.9500 . ?
 C00C C00E 1.385(6) . ?
 C00D C00P 1.393(5) . ?
 C00D C00S 1.388(5) . ?
 C00E H00E 0.9500 . ?
 C00E C00I 1.393(5) . ?
 C00F H00F 0.9500 . ?
 C00F C00P 1.388(5) . ?
 C00F C00Q 1.379(6) . ?
 C00G H00G 0.9500 . ?
 C00G C00R 1.382(6) . ?
 C00G C00X 1.378(7) . ?
 C00H H00H 0.9500 . ?
 C00H C00J 1.388(6) . ?
 C00H C00O 1.393(5) . ?
 C00I H00I 0.9500 . ?
 C00J H00J 0.9500 . ?
 C00K H00K 0.9500 . ?
 C00L H00L 0.9500 . ?
 C00M H00M 0.9500 . ?
 C00M C00T 1.395(6) . ?
 C00N H00N 0.9500 . ?
 C00N C00Z 1.392(6) . ?
 C00O H00O 0.9500 . ?
 C00P H00P 0.9500 . ?
 C00Q H00Q 0.9500 . ?
 C00Q C00U 1.377(6) . ?
 C00R H00R 0.9500 . ?
 C00S H00S 0.9500 . ?
 C00S C00U 1.393(6) . ?
 C00T H00T 0.9500 . ?
 C00T C010 1.370(8) . ?
 C00U H00U 0.9500 . ?
 C00V H00V 0.9500 . ?
 C00V C00X 1.392(5) . ?
 C00W H00W 0.9500 . ?
 C00W C00Y 1.383(6) . ?
 C00X H00X 0.9500 . ?
 C00Y H00Y 0.9500 . ?
 C00Y C010 1.386(7) . ?
 C00Z H00Z 0.9500 . ?
 C00Z C012 1.368(9) . ?
 C010 H010 0.9500 . ?
 C011 H011 0.9500 . ?
 C011 C012 1.390(9) . ?
 C012 H012 0.9500 . ?

loop_
  _geom_angle_atom_site_label_1
  _geom_angle_atom_site_label_2
  _geom_angle_atom_site_label_3
  _geom_angle
  _geom_angle_site_symmetry_1
  _geom_angle_site_symmetry_3
  _geom_angle_publ_flag
 C003 Sn01 Sn01 112.55(9) . 3_657 ?
 C003 Sn01 C00D 106.40(13) . . ?
 C007 Sn01 Sn01 110.43(9) . 3_657 ?
 C007 Sn01 C003 107.73(12) . . ?
 C007 Sn01 C00D 110.10(12) . . ?
 C00D Sn01 Sn01 109.53(9) . 3_657 ?
 C004 Sn02 Sn02 109.20(9) . 3_646 ?
 C006 Sn02 Sn02 107.42(10) . 3_646 ?
 C006 Sn02 C004 110.83(13) . . ?
 C006 Sn02 C008 109.62(13) . . ?
 C008 Sn02 Sn02 112.72(9) . 3_646 ?
 C008 Sn02 C004 107.09(14) . . ?
 C005 C003 Sn01 119.8(2) . . ?
 C005 C003 C00V 117.8(3) . . ?
 C00V C003 Sn01 122.3(3) . . ?
 C00K C004 Sn02 120.1(3) . . ?
 C00O C004 Sn02 121.9(3) . . ?
 C00O C004 C00K 118.0(3) . . ?
 C003 C005 H005 119.3 . . ?
 C00R C005 C003 121.3(3) . . ?
 C00R C005 H005 119.3 . . ?
 C00I C006 Sn02 122.4(3) . . ?
 C00I C006 C00L 118.0(3) . . ?
 C00L C006 Sn02 119.5(3) . . ?
 C00A C007 Sn01 121.5(3) . . ?
 C00A C007 C00N 118.5(3) . . ?
 C00N C007 Sn01 119.9(3) . . ?
 C00M C008 Sn02 121.1(3) . . ?
 C00W C008 Sn02 121.0(3) . . ?
 C00W C008 C00M 117.8(3) . . ?
 C00J C009 H009 119.8 . . ?
 C00J C009 C00K 120.3(4) . . ?
 C00K C009 H009 119.8 . . ?
 C007 C00A H00A 119.9 . . ?
 C011 C00A C007 120.3(4) . . ?
 C011 C00A H00A 119.9 . . ?
 C00C C00B H00B 120.3 . . ?
 C00C C00B C00L 119.5(4) . . ?
 C00L C00B H00B 120.3 . . ?
 C00B C00C H00C 120.1 . . ?
 C00E C00C C00B 119.8(3) . . ?
 C00E C00C H00C 120.1 . . ?
 C00P C00D Sn01 119.9(2) . . ?
 C00S C00D Sn01 121.8(3) . . ?
 C00S C00D C00P 118.2(3) . . ?
 C00C C00E H00E 119.7 . . ?
 C00C C00E C00I 120.6(3) . . ?
 C00I C00E H00E 119.7 . . ?
 C00P C00F H00F 120.0 . . ?
 C00Q C00F H00F 120.0 . . ?
 C00Q C00F C00P 120.1(4) . . ?
 C00R C00G H00G 119.9 . . ?
 C00X C00G H00G 119.9 . . ?
 C00X C00G C00R 120.3(4) . . ?
 C00J C00H H00H 120.0 . . ?
 C00J C00H C00O 119.9(4) . . ?
 C00O C00H H00H 120.0 . . ?
 C006 C00I C00E 120.8(3) . . ?
 C006 C00I H00I 119.6 . . ?
 C00E C00I H00I 119.6 . . ?
 C009 C00J H00J 120.2 . . ?
 C00H C00J C009 119.5(4) . . ?
 C00H C00J H00J 120.2 . . ?
 C004 C00K H00K 119.6 . . ?
 C009 C00K C004 120.7(3) . . ?
 C009 C00K H00K 119.6 . . ?
 C006 C00L H00L 119.3 . . ?
 C00B C00L C006 121.3(4) . . ?
 C00B C00L H00L 119.3 . . ?
 C008 C00M H00M 119.6 . . ?
 C00T C00M C008 120.9(4) . . ?
 C00T C00M H00M 119.6 . . ?
 C007 C00N H00N 119.6 . . ?
 C00Z C00N C007 120.9(4) . . ?
 C00Z C00N H00N 119.6 . . ?
 C004 C00O H00O 119.3 . . ?
 C00H C00O C004 121.5(3) . . ?
 C00H C00O H00O 119.3 . . ?
 C00D C00P H00P 119.5 . . ?
 C00F C00P C00D 121.1(3) . . ?
 C00F C00P H00P 119.5 . . ?
 C00F C00Q H00Q 120.2 . . ?
 C00U C00Q C00F 119.6(4) . . ?
 C00U C00Q H00Q 120.2 . . ?
 C005 C00R H00R 120.2 . . ?
 C00G C00R C005 119.7(4) . . ?
 C00G C00R H00R 120.2 . . ?
 C00D C00S H00S 119.7 . . ?
 C00D C00S C00U 120.5(4) . . ?
 C00U C00S H00S 119.7 . . ?
 C00M C00T H00T 120.1 . . ?
 C010 C00T C00M 119.9(4) . . ?
 C010 C00T H00T 120.1 . . ?
 C00Q C00U C00S 120.5(4) . . ?
 C00Q C00U H00U 119.7 . . ?
 C00S C00U H00U 119.7 . . ?
 C003 C00V H00V 119.5 . . ?
 C00X C00V C003 121.0(4) . . ?
 C00X C00V H00V 119.5 . . ?
 C008 C00W H00W 119.4 . . ?
 C00Y C00W C008 121.2(4) . . ?
 C00Y C00W H00W 119.4 . . ?
 C00G C00X C00V 120.0(4) . . ?
 C00G C00X H00X 120.0 . . ?
 C00V C00X H00X 120.0 . . ?
 C00W C00Y H00Y 120.1 . . ?
 C00W C00Y C010 119.8(4) . . ?
 C010 C00Y H00Y 120.1 . . ?
 C00N C00Z H00Z 120.0 . . ?
 C012 C00Z C00N 120.1(5) . . ?
 C012 C00Z H00Z 120.0 . . ?
 C00T C010 C00Y 120.4(4) . . ?
 C00T C010 H010 119.8 . . ?
 C00Y C010 H010 119.8 . . ?
 C00A C011 H011 119.9 . . ?
 C012 C011 C00A 120.2(4) . . ?
 C012 C011 H011 119.9 . . ?
 C00Z C012 C011 120.0(4) . . ?
 C00Z C012 H012 120.0 . . ?
 C011 C012 H012 120.0 . . ?

loop_
  _geom_torsion_atom_site_label_1
  _geom_torsion_atom_site_label_2
  _geom_torsion_atom_site_label_3
  _geom_torsion_atom_site_label_4
  _geom_torsion
  _geom_torsion_site_symmetry_1
  _geom_torsion_site_symmetry_2
  _geom_torsion_site_symmetry_3
  _geom_torsion_site_symmetry_4
  _geom_torsion_publ_flag
 Sn01 C003 C005 C00R -176.3(3) . . . . ?
 Sn01 C003 C00V C00X 176.4(3) . . . . ?
 Sn01 C007 C00A C011 -178.7(3) . . . . ?
 Sn01 C007 C00N C00Z 178.5(3) . . . . ?
 Sn01 C00D C00P C00F -178.5(3) . . . . ?
 Sn01 C00D C00S C00U 177.3(3) . . . . ?
 Sn02 C004 C00K C009 177.4(3) . . . . ?
 Sn02 C004 C00O C00H -176.1(3) . . . . ?
 Sn02 C006 C00I C00E -177.9(3) . . . . ?
 Sn02 C006 C00L C00B 179.0(3) . . . . ?
 Sn02 C008 C00M C00T 175.8(3) . . . . ?
 Sn02 C008 C00W C00Y -175.5(3) . . . . ?
 C003 C005 C00R C00G -0.3(6) . . . . ?
 C003 C00V C00X C00G -0.1(6) . . . . ?
 C005 C003 C00V C00X -0.4(5) . . . . ?
 C007 C00A C011 C012 0.1(7) . . . . ?
 C007 C00N C00Z C012 0.4(7) . . . . ?
 C008 C00M C00T C010 0.1(7) . . . . ?
 C008 C00W C00Y C010 -0.9(7) . . . . ?
 C00A C007 C00N C00Z 0.2(6) . . . . ?
 C00A C011 C012 C00Z 0.4(8) . . . . ?
 C00B C00C C00E C00I 1.1(6) . . . . ?
 C00C C00B C00L C006 -0.6(6) . . . . ?
 C00C C00E C00I C006 -1.5(5) . . . . ?
 C00D C00S C00U C00Q 0.8(7) . . . . ?
 C00F C00Q C00U C00S 0.0(7) . . . . ?
 C00I C006 C00L C00B 0.3(5) . . . . ?
 C00J C009 C00K C004 -1.4(6) . . . . ?
 C00J C00H C00O C004 -1.0(6) . . . . ?
 C00K C004 C00O C00H 0.5(5) . . . . ?
 C00K C009 C00J C00H 0.9(6) . . . . ?
 C00L C006 C00I C00E 0.7(5) . . . . ?
 C00L C00B C00C C00E -0.1(6) . . . . ?
 C00M C008 C00W C00Y 1.5(6) . . . . ?
 C00M C00T C010 C00Y 0.6(7) . . . . ?
 C00N C007 C00A C011 -0.4(6) . . . . ?
 C00N C00Z C012 C011 -0.7(8) . . . . ?
 C00O C004 C00K C009 0.7(5) . . . . ?
 C00O C00H C00J C009 0.3(6) . . . . ?
 C00P C00D C00S C00U -0.4(6) . . . . ?
 C00P C00F C00Q C00U -1.2(7) . . . . ?
 C00Q C00F C00P C00D 1.6(6) . . . . ?
 C00R C00G C00X C00V 0.4(6) . . . . ?
 C00S C00D C00P C00F -0.8(6) . . . . ?
 C00V C003 C005 C00R 0.6(5) . . . . ?
 C00W C008 C00M C00T -1.1(6) . . . . ?
 C00W C00Y C010 C00T -0.2(7) . . . . ?
 C00X C00G C00R C005 -0.2(6) . . . . ?

_shelx_res_file
;
TITL 021bvi24_a.res in P2(1)/n
    021bvi24.res
    created by SHELXL-2018/3 at 14:41:41 on 30-Jan-2025
REM Old TITL 021bvi24 in P2(1)/n
REM SHELXT solution in P2(1)/n: R1 0.064, Rweak 0.004, Alpha 0.065
REM <I/s> 0.819 for 398 systematic absences, Orientation as input
REM Formula found by SHELXT: C36 Sn2
CELL 1.54184 17.0537 9.2728 20.2706 90 111.898 90
ZERR 4 0.0003 0.0001 0.0003 0 0.002 0
LATT 1
SYMM 0.5-X,0.5+Y,0.5-Z
SFAC C H Sn
UNIT 144 120 8

L.S. 4 0 0
PLAN  7
SIZE 0.121 0.207 0.266
TEMP -123
CONF
list 4
MORE -1
BOND $H
fmap 2 53
acta
REM <olex2.extras>
REM <HklSrc "%.\\021bvi24.hkl">
REM </olex2.extras>

WGHT    0.061500    4.062500
FVAR       0.23135
SN01  3    0.472107    0.014970    0.926805    11.00000    0.01886    0.01698 =
         0.01355    0.00216    0.00560    0.00048
SN02  3    0.526176   -0.443045    0.567625    11.00000    0.02219    0.01946 =
         0.01509   -0.00136    0.00477   -0.00021
C003  1    0.553250   -0.091067    0.882619    11.00000    0.02260    0.01741 =
         0.02425    0.00257    0.01117   -0.00087
C004  1    0.627939   -0.295478    0.582409    11.00000    0.02467    0.02908 =
         0.01417   -0.00104    0.00756   -0.00284
C005  1    0.521351   -0.133863    0.811671    11.00000    0.02612    0.03080 =
         0.01996    0.00248    0.00911    0.00034
AFIX  43
H005  2    0.464677   -0.110588    0.782669    11.00000   -1.20000
AFIX   0

C006  1    0.566530   -0.618717    0.640836    11.00000    0.02747    0.02343 =
         0.02226    0.00250    0.00961    0.00080
C007  1    0.465869    0.238065    0.898238    11.00000    0.02169    0.02055 =
         0.01618    0.00465    0.00169    0.00039
C008  1    0.428391   -0.325447    0.586294    11.00000    0.02404    0.02636 =
         0.01826   -0.00407    0.00321   -0.00085
C009  1    0.764996   -0.243740    0.576667    11.00000    0.02659    0.04928 =
         0.02386   -0.00729    0.01355   -0.00440
AFIX  43
H009  2    0.813830   -0.276211    0.569127    11.00000   -1.20000
AFIX   0

C00A  1    0.500914    0.288673    0.850639    11.00000    0.02358    0.03880 =
         0.03160    0.01283    0.00711   -0.00033
AFIX  43
H00A  2    0.527338    0.223190    0.829373    11.00000   -1.20000
AFIX   0

C00B  1    0.536104   -0.853625    0.680297    11.00000    0.03756    0.02695 =
         0.03460    0.00164    0.01620   -0.00426
AFIX  43
H00B  2    0.498118   -0.931435    0.675469    11.00000   -1.20000
AFIX   0
C00C  1    0.616334   -0.856284    0.733184    11.00000    0.03884    0.02854 =
         0.02476    0.00590    0.01562    0.00405
AFIX  43
H00C  2    0.633497   -0.935945    0.764818    11.00000   -1.20000
AFIX   0

C00D  1    0.349693   -0.083162    0.878302    11.00000    0.02054    0.02040 =
         0.01973    0.00007    0.00753    0.00047
C00E  1    0.671255   -0.742375    0.739656    11.00000    0.02916    0.03533 =
         0.02002    0.00239    0.00933    0.00339
AFIX  43
H00E  2    0.726492   -0.745139    0.775310    11.00000   -1.20000
AFIX   0

C00F  1    0.239266   -0.234661    0.888707    11.00000    0.03609    0.03248 =
         0.03809    0.00113    0.01570   -0.01131
AFIX  43
H00F  2    0.217458   -0.289783    0.917512    11.00000   -1.20000
AFIX   0
C00G  1    0.653424   -0.243787    0.824104    11.00000    0.03948    0.02500 =
         0.04757    0.00110    0.02952    0.00416
AFIX  43
H00G  2    0.687268   -0.296066    0.804284    11.00000   -1.20000
AFIX   0

C00H  1    0.687933   -0.054123    0.606108    11.00000    0.03623    0.02313 =
         0.03414    0.00139    0.01068   -0.00528
AFIX  43
H00H  2    0.683213    0.043803    0.617899    11.00000   -1.20000
AFIX   0
C00I  1    0.646292   -0.623815    0.694404    11.00000    0.02741    0.02903 =
         0.01939   -0.00130    0.00788   -0.00256
AFIX  43
H00I  2    0.684243   -0.545546    0.700238    11.00000   -1.20000
AFIX   0
C00J  1    0.758964   -0.100426    0.594223    11.00000    0.03228    0.03926 =
         0.02819    0.00379    0.01151   -0.01174
AFIX  43
H00J  2    0.803136   -0.034584    0.598066    11.00000   -1.20000
AFIX   0
C00K  1    0.699597   -0.340365    0.570042    11.00000    0.03179    0.03005 =
         0.02319   -0.00959    0.01100   -0.00165
AFIX  43
H00K  2    0.703837   -0.437608    0.556997    11.00000   -1.20000
AFIX   0
C00L  1    0.511715   -0.735926    0.634339    11.00000    0.02939    0.02960 =
         0.02476    0.00111    0.00886   -0.00158
AFIX  43
H00L  2    0.456990   -0.734807    0.597899    11.00000   -1.20000
AFIX   0
C00M  1    0.393890   -0.375076    0.634722    11.00000    0.03618    0.03028 =
         0.03937    0.00199    0.01776   -0.00186
AFIX  43
H00M  2    0.411386   -0.465529    0.657467    11.00000   -1.20000
AFIX   0

C00N  1    0.428010    0.336880    0.928952    11.00000    0.04092    0.02345 =
         0.02939   -0.00180    0.01143    0.00157
AFIX  43
H00N  2    0.403939    0.304079    0.961626    11.00000   -1.20000
AFIX   0

C00O  1    0.623585   -0.151418    0.600725    11.00000    0.02560    0.02563 =
         0.02550   -0.00058    0.00705   -0.00010
AFIX  43
H00O  2    0.575670   -0.118995    0.609722    11.00000   -1.20000
AFIX   0

C00P  1    0.317267   -0.167443    0.919039    11.00000    0.03052    0.02838 =
         0.01950    0.00174    0.00776   -0.00339
AFIX  43
H00P  2    0.349065   -0.179121    0.968408    11.00000   -1.20000
AFIX   0
C00Q  1    0.193386   -0.221501    0.816779    11.00000    0.02449    0.04025 =
         0.03660   -0.01245    0.00942   -0.00765
AFIX  43
H00Q  2    0.140456   -0.268877    0.795741    11.00000   -1.20000
AFIX   0
C00R  1    0.570816   -0.210063    0.782371    11.00000    0.04173    0.03025 =
         0.02726   -0.00253    0.02021   -0.00344
AFIX  43
H00R  2    0.547884   -0.238754    0.733899    11.00000   -1.20000
AFIX   0
C00S  1    0.302310   -0.069464    0.806137    11.00000    0.02491    0.04479 =
         0.01777    0.00365    0.00777   -0.00016
AFIX  43
H00S  2    0.322939   -0.012005    0.777308    11.00000   -1.20000
AFIX   0

C00T  1    0.334072   -0.293521    0.650116    11.00000    0.04349    0.05570 =
         0.05138   -0.00132    0.03232   -0.00429
AFIX  43
H00T  2    0.311154   -0.328378    0.683201    11.00000   -1.20000
AFIX   0

C00U  1    0.224765   -0.139286    0.775657    11.00000    0.02577    0.06171 =
         0.02003   -0.00584    0.00243   -0.00018
AFIX  43
H00U  2    0.193281   -0.130096    0.726095    11.00000   -1.20000
AFIX   0
C00V  1    0.637243   -0.126013    0.923628    11.00000    0.02735    0.02868 =
         0.02561   -0.00158    0.00632    0.00122
AFIX  43
H00V  2    0.660694   -0.097556    0.972118    11.00000   -1.20000
AFIX   0

C00W  1    0.399943   -0.193315    0.553034    11.00000    0.03312    0.03688 =
         0.02287    0.00438    0.00875    0.00740
AFIX  43
H00W  2    0.421458   -0.158447    0.519042    11.00000   -1.20000
AFIX   0

C00X  1    0.686909   -0.201875    0.894373    11.00000    0.02855    0.03572 =
         0.04738    0.00124    0.01532    0.00827
AFIX  43
H00X  2    0.743839   -0.224729    0.922830    11.00000   -1.20000
AFIX   0

C00Y  1    0.341041   -0.112186    0.568613    11.00000    0.04006    0.03993 =
         0.03390   -0.00084    0.00619    0.01633
AFIX  43
H00Y  2    0.322962   -0.021844    0.545930    11.00000   -1.20000
AFIX   0

C00Z  1    0.425016    0.482975    0.912373    11.00000    0.05459    0.02099 =
         0.05242   -0.00341    0.00359    0.00390
AFIX  43
H00Z  2    0.399330    0.549167    0.933937    11.00000   -1.20000
AFIX   0

C010  1    0.308456   -0.163054    0.617415    11.00000    0.02794    0.05797 =
         0.04162   -0.01234    0.01413    0.00926
AFIX  43
H010  2    0.268134   -0.107174    0.628264    11.00000   -1.20000
AFIX   0

C011  1    0.497398    0.434685    0.834092    11.00000    0.03788    0.04741 =
         0.05446    0.02892    0.00954   -0.01275
AFIX  43
H011  2    0.521320    0.468514    0.801495    11.00000   -1.20000
AFIX   0
C012  1    0.459002    0.531337    0.865082    11.00000    0.05354    0.02448 =
         0.06456    0.01762   -0.00520   -0.00785
AFIX  43
H012  2    0.456379    0.630905    0.853412    11.00000   -1.20000
AFIX   0
HKLF 4


REM  021bvi24_a.res in P2(1)/n
REM wR2 = 0.1003, GooF = S = 1.035, Restrained GooF = 1.035 for all data
REM R1 = 0.0370 for 5819 Fo > 4sig(Fo) and 0.0390 for all 6166 data
REM 343 parameters refined using 0 restraints

END

WGHT      0.0615      4.0626

REM Highest difference peak  3.485,  deepest hole -1.349,  1-sigma level  0.149
Q1    1   0.4960 -0.3534  0.5043  11.00000  0.05    3.48
Q2    1   0.5000  0.0000  1.0000  10.50000  0.05    1.68
Q3    1   0.5160  0.0163  0.9117  11.00000  0.05    1.02
Q4    1   0.4421  0.0029  0.9794  11.00000  0.05    0.97
Q5    1   0.4520 -0.5535  0.5368  11.00000  0.05    0.92
Q6    1   0.5601 -0.5589  0.5221  11.00000  0.05    0.91
Q7    1   0.4490  0.0188  0.8638  11.00000  0.05    0.91
;
_shelx_res_checksum                47728
_shelx_hkl_file
;
   0   0  -2 1886.85   25.87
   0   0  -3    2.69    1.43
   0   0  -4 5702.09   60.11
   0   0  -5   -0.46    1.02
   0   0  -6 9999.00   93.10
   0   0  -7   -1.33    2.10
   0   0  -8 5376.43   77.56
   0   0  -9    2.17    2.16
   0   0 -10   23.74    5.88
   0   0 -11    0.67    1.32
   0   0  12 1620.01   55.18
   0   0  13    2.37    3.64
   0   0 -14 2852.68   37.12
   0   0  14 2881.96   79.91
   0   0  15    0.97    4.53
   0   0 -15    2.24    1.51
   0   0 -15    1.46    1.61
   0   0 -16 1121.33   24.41
   0   0  16 1316.33   56.74
   0   0 -17    2.17    1.32
   0   0 -18   64.90    5.77
   0   0 -19    2.24    1.20
   0   0 -20  908.88   20.28
   0   0 -21    2.70    1.38
   0   0 -22  614.39   14.19
   0   0 -23    1.23    0.74
   0  -1   0    0.31    0.22
   0   1   0    0.52    0.46
   0  -1   1 5739.99   22.44
   0   1   1 5595.64   33.72
   0  -1  -1 5724.64   23.82
   0   1  -1 5645.28   29.55
   0   1   2  330.07   10.77
   0  -1   2  315.21    8.50
   0   1   3  151.90    8.92
   0   1   4 3684.51   50.65
   0  -1  -5 1091.77   27.75
   0   1  -5  901.10   26.82
   0   1  -6    5.33    2.63
   0  -1  -6   10.18    2.97
   0   1  -7 4487.27   70.82
   0  -1  -7 5201.67   70.60
   0  -1  -8    2.54    1.41
   0  -1  -9 1500.40   41.66
   0  -1 -10  578.56   27.57
   0  -1  10  623.82   30.81
   0  -1 -11   57.33    9.18
   0  -1  11   65.66   10.32
   0  -1 -12  343.86   23.59
   0  -1  12  351.23   25.32
   0  -1 -13 1744.75   55.41
   0   1  13 1867.84   63.22
   0  -1  13 1886.84   61.65
   0  -1  14   14.88    6.47
   0   1  14   13.39    5.50
   0   1 -14    7.65    2.38
   0  -1 -14   10.19    2.73
   0   1 -14   14.73    2.96
   0  -1  15 2569.01   76.23
   0   1  15 2709.49   81.01
   0   1 -15 2252.86   31.19
   0  -1 -15 2358.72   35.01
   0   1 -15 2411.71   34.77
   0   1 -15 2288.56   33.64
   0  -1  16  120.06   16.76
   0   1  16  112.95   17.42
   0   1 -16   98.64    7.17
   0   1 -16   97.26    6.51
   0  -1 -16  109.97    7.70
   0   1 -16   94.26    6.80
   0   1 -17  101.06    6.39
   0   1 -17  115.65    7.67
   0  -1 -17  111.76    7.70
   0   1 -18   10.35    2.29
   0  -1 -18    9.56    2.38
   0   1 -18    7.58    1.71
   0   1 -19  470.13   14.91
   0  -1 -19  474.15   15.31
   0  -1 -20   84.85    6.25
   0   1 -20   86.77    6.14
   0  -1 -21  881.58   18.82
   0   1 -21  860.45   17.86
   0   1 -22   -0.62    0.74
   0  -1 -22    1.09    0.71
   0  -1 -23  357.62    9.36
   0   1 -23  344.49    8.31
   0   2   0  836.86   16.46
   0  -2   0  839.70    9.82
   0   2  -1  463.30   12.02
   0   2   1  468.10   12.91
   0   2   1  445.06   12.17
   0  -2  -1  446.41    8.34
   0   2  -2 2291.73   27.07
   0   2   2 2284.31   31.61
   0  -2   3   87.40    5.00
   0   2   3  100.67    7.79
   0   2   4   80.71    7.84
   0  -2   4   80.73    5.91
   0  -2   5  562.58   18.69
   0   2   5  572.19   23.43
   0   2   6 1945.04   46.67
   0  -2  -6 1893.96   39.22
   0  -2   7   81.64    9.04
   0  -2  -7   88.87    9.35
   0  -2   8 2001.25   48.94
   0  -2  -8 2210.48   49.80
   0  -2   9   54.76    8.58
   0  -2  -9   68.72    9.09
   0  -2  10  166.49   16.23
   0  -2 -10  170.93   14.93
   0  -2  11 1180.78   44.82
   0  -2 -11 1038.58   38.61
   0  -2 -12  457.46   27.03
   0  -2  12  511.54   30.85
   0  -2 -13  143.54   15.92
   0  -2  13  166.13   18.41
   0  -2  14 1732.67   60.79
   0  -2 -14 1592.02   54.95
   0   2  14 1759.33   65.07
   0  -2 -14 1642.76   28.68
   0   2 -14 1565.89   27.48
   0   2 -14 1593.38   28.23
   0   2 -15   35.47    4.24
   0   2 -15   37.97    4.13
   0   2 -15   42.41    4.54
   0  -2 -15   39.55    4.59
   0   2  15   44.24   10.16
   0  -2  15   41.08    9.24
   0   2 -16  603.73   17.64
   0  -2 -16  620.23   18.29
   0   2 -16  658.77   18.02
   0   2 -16  599.83   16.45
   0   2 -17  195.14    9.81
   0   2 -17  186.00    9.05
   0  -2 -17  194.79   10.18
   0   2 -18   18.97    2.68
   0  -2 -18   25.17    3.60
   0   2 -18   23.32    3.33
   0   2 -19  181.99    8.95
   0  -2 -19  170.17    9.06
   0   2 -19  171.32    7.93
   0  -2 -20  557.10   15.59
   0   2 -20  537.16   14.47
   0   2 -21    7.46    1.71
   0  -2 -21    5.64    1.58
   0  -2 -22  578.89   13.31
   0   2 -22  584.29   11.41
   0  -2 -23   27.21    2.37
   0   2 -23   26.94    2.46
   0   3   0    0.18    0.82
   0   3   0    1.58    1.22
   0   3   1 1061.37   23.19
   0   3  -1 1058.06   22.43
   0   3   1 1030.08   22.29
   0  -3   1 1096.57   14.87
   0  -3  -1 1022.84   14.53
   0   3  -2  883.25   20.58
   0   3   2  908.75   21.92
   0   3   2  870.00   22.84
   0  -3  -2  881.72   14.95
   0   3   3  617.90   19.23
   0   3   3  670.80   22.67
   0  -3   3  647.36   13.57
   0   3   4 1871.17   41.95
   0  -3   5  573.75   16.74
   0   3   5  614.03   26.26
   0   3   6  312.03   20.19
   0  -3   6  283.21   13.73
   0  -3  -7 1893.24   43.42
   0  -3   7 1759.62   39.27
   0  -3  -8  177.96   14.59
   0  -3   8  159.74   13.33
   0  -3   9  810.23   32.49
   0  -3  -9  900.04   34.16
   0  -3 -10  946.86   36.02
   0  -3  10  874.17   36.11
   0  -3 -11   15.03    4.69
   0  -3  11   16.21    4.80
   0  -3 -12  559.09   30.03
   0  -3  12  563.84   32.51
   0  -3 -13  756.29   36.78
   0  -3 -13  771.72   19.73
   0   3 -13  779.47   19.95
   0   3 -13  744.30   17.74
   0  -3 -14   11.13    4.90
   0   3  14    8.95    4.43
   0  -3 -14    7.15    1.71
   0   3 -14    6.55    1.67
   0   3 -15  614.50   17.19
   0   3 -15  604.52   18.12
   0  -3 -15  633.81   18.36
   0   3 -16   74.73    6.29
   0   3 -16   77.16    6.01
   0   3 -16   83.10    6.32
   0  -3 -16   76.61    6.32
   0   3 -17  135.73    7.98
   0  -3 -17  138.26    8.44
   0   3 -17  130.33    7.65
   0   3 -18  427.89   13.62
   0  -3 -18  391.66   13.80
   0   3 -18  397.18   12.86
   0  -3 -19  132.45    7.72
   0   3 -19  144.76    7.41
   0   3 -19  139.41    7.18
   0   3 -20  185.62    7.57
   0  -3 -20  198.55    8.84
   0  -3 -21  459.38   12.25
   0  -3 -22    2.06    0.81
   0   3 -22    1.24    0.54
   0   4   0  846.59   23.37
   0   4   0  804.43   22.19
   0   4  -1  273.00   13.19
   0   4   1  257.34   13.13
   0   4   1  281.27   14.18
   0  -4  -1  265.99    8.15
   0   4  -1  268.91   11.69
   0   4   2  441.25   17.66
   0   4  -2  464.49   17.48
   0  -4   2  459.65   11.16
   0   4   2  447.55   19.81
   0   4   3 1543.44   34.52
   0   4   3 1692.64   42.04
   0   4   4  100.93    9.30
   0   4   4  103.17   11.19
   0   4   5 1454.82   38.17
   0   4   5 1539.98   46.84
   0   4   6  857.13   36.92
   0  -4  -7   39.59    6.66
   0  -4  -8  523.25   25.73
   0  -4  -9  452.50   25.14
   0  -4 -10   59.78    9.72
   0  -4 -11 1171.49   42.27
   0  -4 -12  400.35   25.59
   0   4 -12  392.34   13.22
   0   4 -12  409.18   14.52
   0   4 -13  562.44   17.42
   0   4 -13  556.77   15.99
   0  -4 -13  571.56   17.45
   0   4 -14  407.82   14.85
   0   4 -14  401.94   13.67
   0  -4 -14  413.51   14.92
   0   4 -15   32.46    4.14
   0   4 -15   31.20    3.95
   0  -4 -15   29.14    3.89
   0   4 -16   43.65    4.47
   0   4 -16   43.09    4.71
   0  -4 -16   44.66    4.76
   0   4 -17  394.40   13.19
   0  -4 -17  419.38   14.31
   0   4 -18   27.72    3.41
   0  -4 -18   29.68    3.63
   0  -4 -19  423.65   12.97
   0   4 -19  405.91   11.88
   0  -4 -20  182.57    7.69
   0   4 -20  171.49    6.96
   0  -4 -21   39.16    3.07
   0   4 -21   42.22    3.53
   0   4 -22  165.29    5.51
   0   5   0    1.36    1.36
   0   5   1  375.98   20.13
   0   5  -1  327.25   16.64
   0   5   1  346.63   17.26
   0   5   2  767.60   26.49
   0   5  -2  806.39   26.66
   0   5   3   26.28    6.09
   0   5   3   19.17    4.36
   0   5   4 1406.66   48.39
   0   5   4 1313.67   37.60
   0   5   5  276.46   22.47
   0   5   5  262.94   17.85
   0   5   6  610.99   29.12
   0   5   7  600.86   31.01
   0   5   8  148.85   16.65
   0   5   9   38.87    9.78
   0   5 -10 1374.15   26.97
   0   5 -10 1312.93   25.26
   0   5 -10 1322.69   25.02
   0   5 -10 1344.02   26.85
   0   5 -11  242.29   11.19
   0   5  11  257.35   25.21
   0   5 -11  214.43   10.62
   0   5 -11  227.25   11.09
   0   5 -11  222.73   10.40
   0   5 -12  768.48   19.34
   0   5 -12  747.00   20.31
   0   5 -12  785.15   19.28
   0   5 -13  414.28   13.65
   0   5 -13  392.99   13.72
   0   5 -13  405.90   14.95
   0   5 -14    3.01    1.30
   0   5 -14    2.51    1.28
   0   5 -15   16.99    2.93
   0   5 -15   21.73    3.30
   0   5 -16  247.31   10.41
   0   5 -17   13.53    2.33
   0  -5 -17   14.66    2.69
   0   5 -18  385.04   11.64
   0  -5 -18  427.35   12.45
   0   5 -18  414.72   13.90
   0   5 -19   94.02    5.27
   0   5 -19  105.15    6.32
   0   5 -20  127.37    5.41
   0   5 -20  135.00    6.14
   0   5 -21  111.14    4.37
   0   6   0   39.10    6.56
   0   6  -1  195.05   14.48
   0   6   1  182.91   14.20
   0   6   2  100.76   10.87
   0   6   3 1354.98   40.48
   0   6   4    3.74    2.10
   0   6   5  792.63   34.13
   0   6   6  178.91   17.19
   0   6  -7    7.11    2.03
   0   6  -7    3.15    1.66
   0   6  -7    5.39    1.92
   0   6   7    5.93    3.92
   0   6  -8  109.85    7.04
   0   6  -8  105.49    7.33
   0   6   8   93.26   14.33
   0   6  -8  114.33    7.22
   0   6  -8  106.50    8.16
   0   6  -9  648.43   18.14
   0   6  -9  695.79   18.57
   0   6  -9  686.04   20.56
   0   6 -10    8.04    2.06
   0   6 -10   13.14    2.98
   0   6 -10   10.82    2.73
   0   6 -10    9.27    2.26
   0   6  10   16.90    9.25
   0   6 -11  884.15   22.32
   0   6 -11  908.38   21.03
   0   6 -11  924.22   22.65
   0   6 -11  901.54   22.29
   0   6 -12  159.88    9.03
   0   6 -12  147.16   10.51
   0   6 -12  156.33    9.24
   0   6 -12  156.69    8.65
   0   6 -13  241.66   10.44
   0   6 -13  224.40   12.84
   0   6 -13  225.65   10.18
   0   6 -13  208.27   10.41
   0   6 -14  143.38    7.59
   0   6 -14  156.13   10.34
   0   6 -14  141.15    7.81
   0   6 -14  159.79    8.56
   0   6 -15   96.22    7.79
   0   6 -15   82.65    5.92
   0   6 -16   10.55    2.36
   0   6 -16    8.44    2.00
   0   6 -17  486.34   12.78
   0   6 -17  549.77   15.43
   0   6 -18   81.64    4.83
   0   6 -18   93.54    5.60
   0   6 -19  212.47    6.86
   0   6 -19  233.05    7.25
   0   6  20   66.69    3.59
   0   7   0    8.72    5.19
   0   7   0   -1.15    1.77
   0   7   1   15.94    2.50
   0   7   1   16.97    5.03
   0   7  -1   12.79    1.99
   0   7  -2  822.18   22.02
   0   7   2  817.63   34.02
   0   7  -2  875.65   22.43
   0   7  -3    7.01    1.62
   0   7  -3    5.83    2.20
   0   7   3    3.22    2.09
   0   7   3    8.28    1.98
   0   7  -3    6.74    2.42
   0   7  -4  648.69   15.95
   0   7  -4  644.77   19.66
   0   7   4  651.10   32.23
   0   7  -4  612.08   20.36
   0   7  -5    0.97    1.47
   0   7  -5    2.33    1.47
   0   7   5    4.24    1.30
   0   7  -5    1.93    2.04
   0   7  -6  142.50    7.89
   0   7  -6  124.10    9.46
   0   7   6  128.90   15.26
   0   7  -6  131.95    7.43
   0   7  -7    2.74    1.04
   0   7  -7    2.20    1.69
   0   7  -7   -0.77    2.14
   0   7  -7    1.35    0.72
   0   7   7    4.22    6.18
   0   7  -8   88.02    6.49
   0   7  -8   83.65    7.66
   0   7  -8   85.41    6.48
   0   7  -8   89.99    6.87
   0   7  -9    3.06    1.53
   0   7  -9    4.52    1.74
   0   7  -9    3.69    1.13
   0   7 -10  534.91   18.04
   0   7 -10  494.99   16.16
   0   7 -10  528.52   15.96
   0   7 -11   33.91    4.36
   0   7 -11   33.60    3.91
   0   7 -12  336.17   12.81
   0   7 -12  333.26   12.02
   0   7 -13   57.40    4.93
   0   7 -13   54.56    4.73
   0   7 -13   59.32    5.09
   0   7 -14   12.10    2.07
   0   7 -14   11.32    2.05
   0   7 -15    1.17    0.61
   0   7 -15    1.22    0.82
   0   7 -16  139.03    6.41
   0   7 -17   81.01    4.46
   0   7  17   99.65    6.16
   0   7 -18  313.70    7.63
   0   7  18  354.62    9.76
   0   8   0    4.75    1.28
   0   8  -1  225.76   12.52
   0   8   1  256.37   10.81
   0   8   1  244.74   10.44
   0   8  -1  234.52   11.40
   0   8  -2   56.05    4.90
   0   8  -2   57.86    6.22
   0   8   2   57.93    5.14
   0   8  -2   58.07    6.04
   0   8  -3  334.35   11.95
   0   8  -3  348.21   15.49
   0   8   3  366.48   13.47
   0   8  -3  321.07   14.60
   0   8  -4    3.93    1.44
   0   8  -4    2.96    2.03
   0   8   4    7.21    2.32
   0   8  -5  137.01    7.76
   0   8  -5  147.42    9.09
   0   8  -5  113.02    9.02
   0   8   5  140.36    8.89
   0   8  -5  125.42    7.26
   0   8  -6    4.96    1.62
   0   8  -6    2.73    1.14
   0   8  -6    3.39    1.79
   0   8   6    5.44    1.47
   0   8  -6    5.68    1.52
   0   8  -7    0.70    0.84
   0   8  -7    0.26    1.35
   0   8   7    0.87    1.31
   0   8  -7    0.56    0.89
   0   8  -7    0.49    0.90
   0   8  -8   35.06    4.76
   0   8   8   29.51    4.65
   0   8  -8   33.06    4.00
   0   8  -8   34.67    4.02
   0   8  -9  117.04    8.58
   0   8  -9  104.09    7.10
   0   8   9   96.47    8.40
   0   8  -9  111.28    7.15
   0   8 -10   46.25    5.15
   0   8  10   36.38    5.22
   0   8 -10   38.28    4.28
   0   8 -10   51.61    4.76
   0   8 -10   41.26    4.20
   0   8 -11  234.16   10.73
   0   8 -11  233.25    9.71
   0   8 -11  228.52    9.44
   0   8 -12   27.23    3.42
   0   8  12   20.31    3.86
   0   8 -12   27.97    3.13
   0   8 -12   25.82    3.05
   0   8  13   63.99    6.21
   0   8 -13   68.85    4.88
   0   8 -13   75.91    4.99
   0   8 -14    3.09    0.75
   0   8  14    6.79    2.04
   0   8 -14    6.17    1.45
   0   8 -15   13.72    1.64
   0   8  15   15.04    2.57
   0   8 -15   12.40    1.73
   0   8 -16   27.10    2.22
   0   8  16   30.85    3.09
   0   8  17  204.86    6.30
   0   9   0   -1.14    1.56
   0   9  -1    1.67    0.97
   0   9   1    2.17    1.01
   0   9  -2   72.30    5.65
   0   9  -2   71.37    6.33
   0   9  -3   94.58    6.35
   0   9  -3   75.74    5.51
   0   9  -3   81.28    7.04
   0   9  -4  291.33   11.26
   0   9   4  277.38   12.03
   0   9  -4  254.22   10.17
   0   9  -4  255.85   12.79
   0   9  -5    0.40    1.15
   0   9  -5   -1.02    1.52
   0   9   5    0.47    0.98
   0   9  -5    1.90    1.13
   0   9  -6    1.57    1.58
   0   9  -6    1.60    1.04
   0   9   6    0.39    0.88
   0   9  -7   47.50    5.41
   0   9   7   43.48    4.90
   0   9  -7   51.45    4.69
   0   9  -8   90.02    7.22
   0   9   8   77.43    6.62
   0   9  -8   83.58    5.90
   0   9  -9   94.86    7.00
   0   9  -9   84.89    5.84
   0   9   9   81.11    6.78
   0   9  -9   95.92    5.69
   0   9 -10   80.11    5.94
   0   9 -10   81.31    5.03
   0   9  11    8.43    2.24
   0   9 -11    9.73    1.92
   0   9  12   16.41    2.71
   0   9 -12   14.55    2.07
   0   9  13   14.77    2.32
   0   9 -13   15.30    1.83
   0   9  14    1.60    0.92
   0   9 -14   -0.19    0.51
   0  10   0   63.43    4.92
   0  10   0   63.80    4.42
   0  10  -1    1.93    0.68
   0  10  -1    1.73    1.27
   0  10  -2    4.78    1.42
   0  10  -2    4.42    1.22
   0  10  -3   57.10    4.68
   0  10  -3   56.45    4.98
   0  10  -4    3.77    1.34
   0  10  -4    1.82    1.00
   0  10  -5    8.62    1.86
   0  10  -5    8.52    1.95
   0  10  -6   11.26    1.97
   0  10  -6    8.28    2.06
   0  10  -7   12.68    2.06
   0  10  -7    9.93    1.95
   0  10  -8   22.95    2.90
   0  10  -9   14.93    2.20
   0  10 -10   14.98    1.97
   0  10 -11   11.88    1.56
   0  11   0   -0.72    0.99
   0  11   1   10.23    1.83
   0  11  -1    9.09    1.76
   0  11  -2    5.18    1.44
   0  11   2    4.08    1.17
   0  11  -2    1.95    0.64
   0  11  -3    1.24    0.78
   0  11  -3    2.06    0.60
   0  11  -4    4.21    1.26
   0  11  -4   -1.29    1.36
   0  11  -5    3.88    0.85
   0  11  -6   -0.36    0.67
   0  11  -7    7.78    1.24
   1   0 -23   21.87    2.52
   1   0 -22    0.12    0.99
   1   0 -21   93.81    6.20
   1   0 -20   -0.46    1.16
   1   0 -19   52.14    5.15
   1   0 -18    0.15    1.17
   1   0 -17  131.54    8.27
  -1   0  16    2.22    4.89
   1   0 -16   -0.06    1.55
   1   0 -16    0.68    1.30
  -1   0  15   22.09    7.34
   1   0 -15   22.21    3.35
   1   0 -15   26.96    3.53
  -1   0  14    0.30    1.95
  -1   0  13    4.31    2.96
  -1   0  12    0.92    2.55
  -1   0  11  444.79   27.18
  -1   0  10    1.76    2.24
   1   0  -9  212.99   15.93
   1   0  -8    0.52    1.37
   1   0  -7   16.68    3.82
   1   0  -6    0.12    1.40
   1   0  -5  322.29   14.49
   1   0  -4    0.40    0.77
   1   0  -3   71.96    4.97
  -1   0   2    0.14    0.62
  -1   0  -1   12.25    1.47
   1   0   1   12.13    1.45
   1   0   2    1.29    0.82
  -1   0  -3  174.28    9.70
   1   0   3  182.55    9.22
   1   0   4    1.65    2.00
  -1   0  -4    3.11    1.47
  -1   0  -5   35.26    5.57
  -1   0  -6   -0.64    1.20
  -1   0  -7  112.72   10.94
  -1   0  -8    1.18    1.40
  -1   0  -9    4.67    2.55
  -1   0 -10    1.06    1.91
  -1   0 -11  152.18   15.84
  -1   0 -12    1.24    1.25
   1   0  13  109.69   15.18
   1   0  14    4.58    3.71
  -1   0 -14   -0.78    1.81
   1   0  15   32.65    8.83
  -1   0 -15   30.67    4.16
  -1   0 -15   29.24    3.47
  -1   0 -16    0.25    0.75
  -1   0 -16    1.22    1.35
  -1   0 -17  163.31    9.38
  -1   0 -18    1.19    0.89
  -1   0 -19   83.03    6.39
  -1   0 -20   -0.41    1.26
  -1   0 -21   18.72    2.65
  -1   0 -22   -0.34    0.76
  -1   0 -23   59.07    3.38
   1  -1 -24   80.69    3.81
   1  -1 -23   10.01    1.67
   1   1 -23   11.32    1.65
   1   1 -22    0.54    0.65
   1  -1 -22    0.70    0.95
   1   1 -21   20.86    2.84
   1  -1 -21   19.79    2.81
   1   1 -20  132.55    7.56
   1  -1 -20  141.04    8.05
   1   1 -19   52.63    5.03
   1  -1 -19   56.22    5.33
   1   1 -19   52.77    4.27
   1   1 -18   97.07    6.91
   1   1 -18   89.47    5.89
   1  -1 -18   91.02    6.96
   1   1 -17   29.12    3.50
   1   1 -17   28.03    3.69
   1  -1 -17   31.30    4.12
   1   1 -17   29.87    3.81
  -1  -1  16   32.68    8.56
  -1   1  16   31.76    9.48
   1   1 -16   32.65    4.15
   1  -1 -16   34.28    4.11
   1   1 -16   28.34    3.58
   1   1 -16   31.18    3.99
  -1  -1  15    2.13    3.91
  -1   1  15    0.37    4.47
   1   1 -15    0.00    0.97
   1   1 -15    1.40    0.82
   1  -1 -15    0.25    1.44
   1   1 -15    2.18    0.81
  -1  -1  14    1.87    2.47
  -1   1  14   -0.19    4.75
  -1   1  13   65.40   11.76
  -1  -1  13   54.91   10.26
  -1  -1  12  161.41   17.27
  -1   1  12  168.22   17.98
   1  -1 -12  155.15   15.64
  -1  -1  11  148.53   15.80
   1  -1 -11  141.69   13.91
  -1  -1  10  456.99   26.04
   1  -1 -10  477.14   24.61
  -1  -1   9  179.09   15.40
   1  -1  -9  220.24   15.56
  -1  -1   8   54.24    7.88
   1  -1  -8   66.43    8.18
  -1  -1   7   72.50    8.44
   1  -1  -7  104.10    9.52
  -1  -1   6  364.43   17.27
   1  -1  -6  453.18   18.42
  -1  -1   5  781.43   22.20
   1  -1  -5  833.55   23.28
  -1  -1   4   53.56    4.99
   1  -1  -4   59.97    5.70
  -1  -1   3  266.61    9.46
   1  -1  -3  242.36    9.51
  -1  -1   2   13.84    1.73
   1   1  -1    5.49    0.79
  -1   1   1    6.10    0.88
  -1  -1   1    7.15    1.13
   1   1   0    7.97    1.01
  -1  -1   0    8.75    1.22
  -1   1  -1   58.96    3.75
  -1  -1  -1   74.79    3.80
   1   1   2   47.48    4.20
  -1  -1  -2   52.48    3.80
  -1   1  -2   42.06    4.22
   1   1   3 1045.56   22.15
  -1   1  -3  802.36   22.19
   1   1   4  132.63    9.30
  -1   1  -4  109.56    9.16
  -1   1  -5   74.31    8.21
   1   1   5   64.34    7.34
  -1   1  -6   52.00    7.25
   1   1   6   49.40    7.00
  -1  -1  -6   51.20    6.87
  -1   1  -7  125.76   12.32
  -1  -1  -7  124.03   11.57
  -1  -1  -8   55.70    8.20
  -1   1  -8   57.58    8.71
  -1   1  -9  128.18   13.65
  -1  -1  -9  111.62   11.88
  -1  -1 -10  151.54   14.41
  -1  -1 -11   15.82    5.09
   1  -1  12    9.06    4.25
  -1  -1 -12    4.62    2.78
  -1  -1 -13   23.09    6.59
   1  -1  13   30.54    7.69
   1  -1  14   61.03   11.34
   1   1  14   55.93   11.11
  -1   1 -14   58.76    4.92
  -1  -1 -14   60.22    5.66
  -1   1 -14   58.66    5.58
  -1   1 -14   57.93    5.40
   1  -1  15    3.15    3.09
  -1  -1 -15    2.33    1.50
  -1   1 -15    1.32    0.89
  -1   1 -15    3.19    1.65
  -1  -1 -16   12.93    2.66
  -1   1 -16   10.71    2.37
  -1   1 -16   12.07    2.31
  -1  -1 -17    7.11    2.19
  -1   1 -17    3.02    1.39
  -1   1 -17    3.94    1.48
  -1  -1 -18   43.41    4.85
  -1   1 -18   43.96    4.01
  -1   1 -18   39.07    4.42
  -1   1 -19   29.78    3.76
  -1  -1 -19   35.31    4.17
  -1   1 -20   29.86    3.48
  -1  -1 -20   34.49    3.94
  -1  -1 -21   -0.08    0.87
  -1   1 -21   -0.13    0.78
  -1   1 -22    4.67    1.22
  -1  -1 -22    3.98    1.34
  -1  -1 -23    3.06    0.96
   1  -2 -23    7.87    1.50
   1   2 -22    2.71    0.82
   1  -2 -22   -0.04    1.16
   1   2 -21   50.10    4.14
   1  -2 -21   47.63    4.35
   1  -2 -20  143.78    7.92
   1   2 -20  140.31    6.74
   1   2 -20  143.82    7.56
   1   2 -19  202.30    8.75
   1   2 -19  211.41    9.62
   1  -2 -19  208.31   10.02
   1  -2 -18  100.88    7.22
   1   2 -18  108.72    6.72
   1   2 -18  108.75    7.10
   1   2 -17    3.91    1.29
   1  -2 -17    5.52    1.54
   1   2 -17    6.31    1.86
   1   2 -17    4.77    1.66
  -1  -2  16    0.96    2.26
  -1   2  16   -1.08    4.89
   1   2 -16    1.72    1.26
   1  -2 -16    3.12    1.28
   1   2 -16    0.41    1.40
   1   2 -16    1.49    1.01
  -1  -2  15   80.08   14.13
  -1   2  15   69.04   14.03
   1   2 -15   65.79    5.71
   1  -2 -15   64.38    5.69
   1   2 -15   63.67    5.69
  -1   2  14   52.55   11.29
  -1  -2  14   44.52    9.55
   1  -2 -14   52.75    5.04
   1   2 -14   62.46    5.44
   1   2 -14   48.15    4.24
  -1   2  13  178.38   19.92
   1  -2 -13  167.99   16.57
  -1  -2  13  169.34   18.41
  -1   2  12  149.75   17.44
   1  -2 -12  148.22   15.07
  -1  -2  12  162.19   17.52
   1  -2 -11    6.47    3.20
  -1  -2  11    5.13    3.75
   1  -2 -10  149.65   13.44
  -1  -2  10  133.80   14.14
   1  -2  -9    9.92    3.29
  -1  -2   9   12.42    4.22
   1  -2  -8    2.26    2.16
  -1  -2   8    1.72    2.08
   1  -2  -7   71.24    8.06
  -1  -2   7   63.17    7.76
  -1  -2   6  509.58   19.21
   1  -2  -6  496.28   19.78
   1  -2  -5   36.56    4.83
  -1  -2   5   40.57    4.75
  -1  -2   4    9.08    1.99
  -1   2   4    6.54    2.80
  -1   2   3  111.85    8.70
  -1  -2   3  131.68    6.56
   1   2  -2 1033.40   16.88
  -1  -2   2 1092.51   16.24
   1   2  -1  740.41   13.85
  -1   2   1  665.96   14.94
   1   2   0   99.41    5.29
  -1   2   0   89.80    3.96
  -1  -2   0   87.29    4.37
   1   2   1  180.66    7.53
  -1  -2  -1  169.30    6.67
   1  -2   2 1121.75   13.47
  -1  -2  -2 1140.52   18.30
   1   2   2 1128.73   23.04
   1   2   3    5.21    1.94
   1  -2   3    4.53    1.47
   1  -2   4  577.17   17.66
   1   2   4  661.84   21.96
   1   2   5  615.91   23.80
   1   2   6   44.42    7.15
   1  -2   7   40.60    6.72
  -1  -2  -7   35.64    6.08
   1   2   7   27.66    6.02
   1  -2   8  245.21   17.50
  -1  -2  -8  214.46   16.10
   1  -2   9   46.44    8.32
  -1  -2  -9   32.78    6.74
   1  -2  10  576.26   30.04
  -1  -2 -10  502.08   26.77
   1  -2  11  218.71   19.41
  -1  -2 -11  190.08   17.01
   1  -2  12  158.79   17.36
  -1  -2 -12  140.93   15.41
  -1  -2 -13  117.96   14.93
   1  -2  13  128.76   16.26
  -1  -2 -13  119.99    7.82
  -1   2 -13  115.30    7.09
  -1   2 -13  114.04    7.58
   1  -2  14    3.29    3.46
  -1  -2 -14    5.89    4.20
  -1   2 -14    5.53    1.29
  -1  -2 -14    9.88    2.30
  -1   2 -14    2.86    0.96
  -1   2 -14    5.93    1.73
  -1   2 -15    0.89    0.74
  -1   2 -15   -0.51    1.55
  -1  -2 -15    0.31    1.34
  -1   2 -15    0.70    1.22
  -1   2 -16   91.27    6.47
  -1  -2 -16   89.84    6.99
  -1   2 -16   91.76    6.92
  -1   2 -17  128.75    7.48
  -1   2 -17  139.03    8.40
  -1  -2 -17  128.75    8.29
  -1  -2 -18  229.23   10.91
  -1   2 -18  232.59   10.64
  -1   2 -18  213.02    9.27
  -1  -2 -19  191.78    9.58
  -1   2 -19  187.00    9.00
  -1  -2 -20    4.60    1.55
  -1   2 -20    4.07    1.22
  -1   2 -21    1.02    0.54
  -1  -2 -21    1.50    0.75
  -1   2 -22    7.07    1.44
  -1  -2 -22    7.52    1.45
   1   3 -23    1.81    0.75
   1  -3 -23    0.35    1.03
   1  -3 -22   33.14    3.03
   1  -3 -21   59.73    4.54
   1  -3 -20   62.66    5.01
   1   3 -20   59.20    4.46
   1   3 -19   77.29    5.47
   1   3 -19   81.52    5.57
   1  -3 -19   65.32    5.45
   1  -3 -18   77.14    6.16
   1   3 -18   88.50    6.12
   1   3 -18   85.59    6.06
   1  -3 -17   63.20    5.64
   1   3 -17   66.40    5.44
   1   3 -17   63.62    5.35
   1   3 -17   61.37    5.63
   1   3 -16   21.87    3.40
   1  -3 -16   22.24    3.40
   1   3 -16   22.91    3.30
   1   3 -16   25.94    3.56
   1   3 -15    3.70    1.02
   1  -3 -15    6.16    1.66
  -1   3  14  224.49   23.72
   1  -3 -14  204.56   10.12
   1   3 -14  194.61    9.15
   1   3 -14  200.49   10.13
  -1   3  13  197.19   21.52
   1  -3 -13  173.53   16.71
  -1  -3  13  157.77   18.03
   1   3 -13  163.96    8.27
   1   3 -13  168.97    9.01
  -1   3  12  215.77   21.62
   1  -3 -12  206.56   17.89
  -1  -3  12  193.41   19.05
   1  -3 -11   84.17   10.93
  -1  -3  11   82.18   11.49
  -1  -3  10   36.60    7.32
   1  -3 -10   45.08    7.55
   1  -3  -9   70.54    9.11
  -1  -3   9   67.44    9.13
  -1  -3   8  123.11   11.38
   1  -3  -8  127.76   11.58
  -1  -3   7   29.21    4.96
   1  -3  -7   31.13    5.54
   1  -3  -6  137.30   10.32
  -1  -3   5  144.05    9.23
  -1  -3   4    5.83    1.69
  -1   3   4    5.70    2.02
  -1   3   3 1554.66   30.60
  -1  -3   3 1491.81   22.36
  -1   3   2  496.16   16.61
   1   3  -2  466.40   13.99
  -1   3   2  456.13   17.39
  -1   3   1  187.33    9.92
   1   3  -1  171.92    8.35
  -1   3   1  164.54    8.95
   1  -3  -1  162.83    3.42
  -1  -3   1  175.20    7.11
  -1   3   0   97.36    7.17
   1   3   0   99.45    6.55
  -1   3   0   85.18    5.28
  -1  -3   0   93.87    4.92
  -1   3  -1  295.38   12.41
   1   3   1  291.11   11.57
   1   3   1  282.94   12.36
  -1  -3  -1  276.05    9.40
  -1   3  -1  278.02    7.87
  -1   3  -2   65.88    5.99
   1   3   2   66.92    5.88
   1   3   2   62.15    6.41
  -1  -3  -2   60.59    4.72
   1  -3   2   61.93    2.79
   1   3   3  931.45   26.35
   1  -3   4  383.88   10.93
   1   3   4  387.42   18.76
   1   3   5  175.02   13.84
   1  -3   5  161.19    9.13
   1  -3   6  237.07   13.05
   1   3   6  242.67   17.73
   1  -3   7   39.05    6.08
   1   3   7   44.47    8.36
  -1  -3  -8   45.83    7.64
   1  -3   8   44.15    7.93
   1  -3   9   13.45    4.43
  -1  -3  -9    7.85    3.26
  -1  -3 -10   20.69    5.87
   1  -3  10   20.31    5.31
  -1  -3 -11  174.92   16.83
  -1  -3 -12  228.03   19.95
  -1   3 -12  256.81   11.46
  -1   3 -12  245.69   10.15
  -1  -3 -13  184.97   18.80
  -1  -3 -13  188.11   10.08
  -1   3 -13  194.25   10.19
  -1  -3 -14  442.87   29.78
  -1   3 -14  446.26   14.67
  -1   3 -14  441.03   15.52
  -1  -3 -14  433.12   15.49
   1   3  14  495.83   35.72
  -1   3 -15   56.92    5.30
  -1   3 -15   49.08    5.13
  -1  -3 -15   53.78    5.47
  -1   3 -15   53.85    5.28
  -1   3 -16    5.50    1.63
  -1   3 -16    8.04    2.03
  -1  -3 -16    6.18    1.71
  -1   3 -17  151.73    8.18
  -1   3 -17  165.19    8.92
  -1  -3 -17  151.98    8.90
  -1   3 -18  214.82    9.31
  -1  -3 -18  218.73   10.41
  -1   3 -18  228.70    9.87
  -1  -3 -19  183.45    8.99
  -1   3 -19  169.48    7.70
  -1  -3 -20  132.44    7.03
  -1   3 -21   82.57    5.06
  -1  -3 -21   79.43    4.85
  -1   3 -22    7.47    1.33
  -1  -3 -22    7.41    1.23
   1   4 -22   45.80    3.22
   1  -4 -22   41.02    2.64
   1   4 -21   61.24    3.78
   1  -4 -21   64.76    4.14
   1  -4 -20  135.69    6.78
   1   4 -20  123.11    6.16
   1   4 -19  104.62    6.18
   1  -4 -19  111.28    6.68
   1  -4 -18   98.20    6.64
   1   4 -18  102.08    6.51
   1   4 -17    1.74    0.94
   1  -4 -17    2.05    1.11
   1   4 -17    1.49    0.78
   1   4 -16   11.87    2.59
   1  -4 -16   11.30    2.30
   1  -4 -15  151.98    8.88
   1   4 -15  145.66    8.19
   1   4 -15  140.07    8.61
   1  -4 -14  203.20   10.23
   1   4 -14  183.80    9.85
   1   4 -14  188.17    9.37
   1  -4 -13  511.06   16.05
   1   4 -13  501.46   15.22
   1   4 -13  515.13   16.47
  -1   4  12  103.34   15.90
   1   4 -12  110.34    7.34
   1   4 -12  102.06    6.75
  -1   4  11   79.55   13.20
  -1  -4  10   70.76   10.74
   1  -4 -10   79.59   10.08
   1  -4  -9  246.66   17.25
  -1  -4   9  206.83   16.78
  -1  -4   8    4.37    2.94
   1  -4  -8    3.51    3.48
  -1  -4   7  421.77   19.29
   1  -4  -7  453.86   21.56
  -1   4   6   23.94    5.01
   1  -4  -6   34.13    5.34
  -1  -4   6   30.47    4.53
  -1   4   5  394.02   19.61
  -1  -4   5  387.25   14.51
  -1   4   4  225.31   13.98
  -1   4   4  251.95   18.08
  -1   4   3   31.66    5.05
  -1   4   3   27.99    5.59
  -1  -4   3   31.56    3.88
  -1   4   2  217.37   12.63
   1   4  -2  216.08   11.33
  -1  -4   2  225.50    9.09
  -1   4   2  215.09   14.05
  -1   4   1 1109.84   27.96
   1   4  -1 1058.38   24.88
  -1   4   1 1050.03   27.94
  -1  -4   1 1025.10   17.58
  -1   4   0    8.16    2.51
   1   4   0    8.87    2.28
   1   4   0    9.56    2.46
  -1   4   0   14.54    2.74
  -1   4  -1  932.56   25.48
   1   4   1  935.68   24.13
  -1   4  -1  900.25   18.93
   1   4   1  905.94   25.92
  -1  -4  -1  924.17   18.75
   1   4   2   53.92    6.09
  -1   4  -2   52.96    6.30
   1   4   2   49.05    6.51
  -1  -4  -2   50.42    4.64
   1   4   3   96.68    8.61
   1   4   3  109.36   10.55
   1   4   4  306.02   16.23
   1   4   4  338.05   19.82
   1   4   5  262.26   16.34
   1   4   5  291.62   20.17
   1   4   6  140.58   15.09
   1   4   7  536.08   30.98
  -1  -4  -8    1.60    2.14
  -1  -4  -9    5.32    2.65
  -1  -4 -10  137.65   15.00
  -1   4 -11   84.16    6.05
  -1   4 -11   95.10    7.04
  -1  -4 -11   91.24   12.76
  -1   4 -12  136.60    8.63
  -1   4 -12  147.19    8.13
  -1  -4 -12  140.15    8.54
  -1  -4 -12  148.23   16.20
  -1   4 -13  324.79   12.18
  -1   4 -13  344.93   13.84
  -1  -4 -13  347.82   14.00
  -1  -4 -13  345.63   25.53
  -1   4 -14   99.76    7.05
  -1   4 -14   84.73    6.86
  -1  -4 -14   99.44    7.46
  -1   4 -15   91.98    6.70
  -1  -4 -15  110.09    7.81
  -1   4 -16    1.13    0.95
  -1  -4 -16    2.54    1.25
  -1  -4 -17   20.43    3.20
  -1   4 -17   19.94    2.88
  -1   4 -18  102.07    6.21
  -1  -4 -18  115.54    7.20
  -1  -4 -19   60.63    4.70
  -1   4 -19   56.66    4.29
  -1   4 -20  181.77    7.83
  -1  -4 -20  175.44    7.15
  -1   4 -21   89.02    4.65
  -1  -4 -21   84.24    3.98
   1   5 -21   55.05    3.41
   1   5 -20  147.76    6.76
   1   5 -20  136.31    5.93
   1   5 -19  156.91    7.95
   1   5 -19  141.30    6.71
   1  -5 -18    2.11    0.95
   1   5 -18    3.43    1.18
   1  -5 -17   15.36    2.46
   1   5 -17   16.16    2.61
   1   5 -16  222.51   10.06
   1   5 -16  220.30   10.35
   1   5 -15   98.77    6.74
   1   5 -15   92.11    6.85
   1   5 -14  427.85   14.27
   1   5 -14  424.25   14.97
   1   5 -14  431.87   13.72
   1   5 -13  111.05    7.67
   1   5 -13  119.85    7.66
   1   5 -13  117.80    7.49
   1   5 -12   93.53    7.01
   1   5 -12   90.69    6.71
  -1   5  12  114.02   16.35
   1   5 -12   89.51    6.71
   1   5 -11  140.66    8.48
   1   5 -11  136.53    8.29
  -1   5  11  114.91   17.92
  -1   5  11  139.66   17.24
   1   5 -11  135.83    8.33
   1   5 -10  185.13    9.18
   1   5 -10  179.82    9.31
   1   5 -10  188.02    9.26
  -1   5   9  -10.73    4.53
  -1   5   9   11.15    5.62
  -1   5   8  493.68   29.97
  -1   5   7   88.20   11.79
  -1   5   6  402.28   23.55
  -1   5   5  271.06   18.20
  -1   5   4    1.70    1.56
  -1   5   3   73.28    8.55
   1   5  -2  371.03   17.21
   1   5  -2  363.45   17.09
  -1   5   2  374.05   18.82
   1   5  -1   37.11    5.40
   1   5  -1   28.43    4.63
  -1   5   1   39.61    5.95
   1   5   0  643.84   24.59
   1   5   0  588.64   21.46
  -1   5   0  594.97   23.16
   1   5   1  145.03   12.22
   1   5   1  131.96   10.31
  -1   5  -1  135.81   11.19
   1   5   2  261.12   17.73
   1   5   2  253.93   14.89
  -1   5  -2  270.45   16.16
   1   5   3    5.34    2.82
   1   5   3    7.26    2.48
   1   5   4    6.08    2.98
   1   5   4    8.15    3.31
   1   5   5   86.00   12.46
   1   5   5   79.49    9.96
   1   5   6  807.75   40.09
   1   5   6  747.95   32.58
   1   5   7   31.05    7.06
  -1  -5  -8  702.76   32.70
   1   5   8  610.13   34.54
   1   5   9   13.34    6.22
  -1   5  -9   20.35    3.50
  -1   5 -10    4.30    0.80
  -1   5 -10    4.33    1.81
   1   5  10    7.66    5.53
  -1   5 -10    4.66    1.56
  -1   5 -10    3.95    1.69
  -1   5 -11  123.10    7.82
  -1   5 -11  125.87    8.42
  -1   5 -11  116.97    7.49
  -1   5 -12  276.55   11.26
  -1   5 -12  264.94   11.22
  -1   5 -12  270.68   12.38
  -1   5 -13  251.29   11.74
  -1   5 -13  255.23   10.92
  -1   5 -14  399.69   13.93
  -1   5 -15    0.75    1.10
  -1   5 -16   26.34    3.34
  -1   5 -17   75.02    6.31
  -1   5 -17   63.35    4.92
  -1   5 -18   40.21    4.24
  -1   5 -18   33.97    3.36
  -1   5 -19  112.55    6.20
  -1   5 -19  102.81    5.24
  -1   5 -20  170.77    6.40
   1   6 -20   35.36    2.55
   1   6 -19  147.00    6.13
   1   6 -19  131.95    5.71
   1   6 -18   16.43    2.48
   1   6 -18   13.07    2.12
   1   6 -17   47.20    4.62
   1   6 -17   36.32    3.61
   1   6 -16    1.04    0.79
   1   6 -16    1.36    0.91
   1   6 -15  897.00   18.28
   1   6 -15  937.69   24.18
   1   6 -14    7.71    2.52
   1   6 -14    5.92    1.69
   1   6 -14    5.37    1.91
   1   6 -14    5.64    1.71
   1   6 -13  644.60   18.40
   1   6 -13  658.31   17.65
   1   6 -13  655.64   17.88
   1   6 -12   79.14    6.34
   1   6 -12   89.01    6.93
   1   6 -12   80.25    6.51
   1   6 -11   27.60    3.84
   1   6 -11   29.31    4.11
   1   6 -11   27.99    3.96
  -1   6  11   23.67   10.36
   1   6 -11   22.20    3.66
   1   6 -10   43.97    4.78
   1   6 -10   43.03    4.95
   1   6 -10   49.17    5.32
  -1   6  10   37.95   11.36
   1   6 -10   50.44    5.03
   1   6  -9  772.20   22.22
   1   6  -9  744.97   18.91
   1   6  -9  742.15   18.66
   1   6  -8   27.20    4.28
  -1   6   8   19.67    5.97
   1   6  -8   32.23    3.70
   1   6  -8   28.73    3.63
   1   6  -8   28.51    4.03
   1   6  -7 1281.83   22.15
  -1   6   7 1191.31   47.19
   1   6  -7 1213.64   24.80
  -1   6   6   12.56    3.50
  -1   6   5  179.11   16.23
  -1   6   4   76.77   10.03
  -1   6   3  369.25   21.35
  -1   6   2    9.23    3.63
   1   6  -1 1223.99   35.37
  -1   6   1 1135.42   36.24
  -1   6   0    4.64    2.36
   1   6   0    5.03    1.79
   1   6   1  548.28   23.89
  -1   6  -1  602.64   26.45
   1   6   2   73.57    9.03
   1   6   3   21.21    6.32
   1   6   3   10.63    3.87
   1   6   4   37.25    8.76
   1   6   4   26.63    6.21
   1   6   5  937.59   46.34
   1   6   5  771.83   33.66
   1   6   6   25.50    6.57
  -1   6  -7  973.63   20.70
  -1   6  -7  960.82   21.83
  -1   6  -7  985.24   20.48
   1   6   7  893.27   41.18
  -1   6  -7  951.61   24.49
  -1   6  -8   17.28    3.20
  -1   6  -8   20.75    3.77
  -1   6  -8   20.26    2.93
   1   6   8   23.04    7.83
  -1   6  -9  280.54   14.12
  -1   6  -9  290.40   12.01
  -1   6  -9  299.57   13.45
  -1   6  -9  288.30   12.06
  -1   6 -10   25.55    4.62
  -1   6 -10   26.67    3.62
  -1   6 -10   23.44    3.48
  -1   6 -10   25.66    3.76
  -1   6 -10   25.63    3.73
  -1   6 -11  110.87    7.56
  -1   6 -11   88.85    8.42
  -1   6 -11  105.54    7.00
  -1   6 -12   97.15    6.77
  -1   6 -12   83.17    8.04
  -1   6 -12   86.56    6.32
  -1   6 -13  686.34   17.19
  -1   6 -13  658.92   22.07
  -1   6 -13  644.60   16.86
  -1   6 -13  658.53   17.80
  -1   6 -14    2.35    1.57
  -1   6 -14    2.90    1.28
  -1   6 -15  432.57   16.09
  -1   6 -15  386.05   12.55
  -1   6 -16   24.46    3.45
  -1   6 -16   23.30    2.97
  -1   6 -17    1.83    1.03
  -1   6 -17    2.03    0.83
  -1   6 -18    6.22    1.33
  -1   6 -18    7.59    1.51
  -1   6 -19  207.66    6.26
   1   6  19  212.24    7.21
  -1   7  19    0.00    0.60
   1   7 -19    0.37    0.39
  -1   7  18    4.34    1.37
   1   7 -18    3.56    0.85
   1   7 -17   13.13    1.90
   1   7 -16  285.72    8.22
   1   7 -16  273.14    9.28
   1   7 -15   19.21    2.68
   1   7 -15   15.58    2.18
   1   7 -14  735.51   16.93
   1   7 -14  738.93   17.34
   1   7 -14  751.92   17.07
   1   7 -13   11.75    2.33
   1   7 -13   10.04    2.23
   1   7 -12  175.25    8.86
   1   7 -12  183.92    9.77
   1   7 -11    1.49    0.92
   1   7 -11    3.77    1.63
   1   7 -11    4.05    1.63
   1   7 -10  170.30    9.34
   1   7 -10  171.20   10.35
   1   7 -10  169.89    9.39
   1   7  -9   30.80    3.93
   1   7  -9   20.61    3.31
   1   7  -9   33.11    4.10
   1   7  -9   26.62    4.17
   1   7  -8 1274.10   24.73
  -1   7   8 1210.46   53.50
   1   7  -8 1291.51   24.62
   1   7  -8 1282.86   30.16
   1   7  -7    0.97    1.27
   1   7  -7   -0.15    1.09
   1   7  -7    0.32    0.87
  -1   7   7    0.82    5.53
   1   7  -7   -0.06    1.19
   1   7  -6  521.60   15.09
   1   7  -6  534.86   17.68
   1   7  -6  554.49   14.91
  -1   7   6  515.72   31.29
   1   7  -6  479.31   18.48
   1   7  -5    4.59    1.62
   1   7  -5    7.30    1.92
  -1   7   5   10.20    5.31
  -1   7   5    4.46    1.32
   1   7  -5    5.25    1.60
   1   7  -4    1.72    1.01
   1   7  -4    1.09    1.06
  -1   7   4   -0.65    2.94
  -1   7   4    3.57    1.90
   1   7  -4    4.52    1.76
   1   7  -3    5.07    1.57
  -1   7   3    1.70    1.91
  -1   7   3    2.51    1.13
   1   7  -3    1.15    1.96
   1   7  -2  435.09   15.78
  -1   7   2  454.17   25.84
   1   7  -2  496.19   16.61
   1   7  -1    1.10    1.54
  -1   7   1   -0.01    3.30
  -1   7   1    3.22    1.38
   1   7  -1    2.53    1.56
   1   7   0 1420.37   43.23
  -1   7   0 1345.93   44.22
  -1   7   0 1424.62   26.89
   1   7   1    2.71    1.52
  -1   7  -1    6.06    2.15
  -1   7  -2  338.38   14.44
  -1   7  -2  349.89   14.40
  -1   7  -3   -0.02    1.33
  -1   7  -3    0.13    0.98
   1   7   3    1.21    0.72
  -1   7  -3   -0.33    1.67
  -1   7  -4  170.04    8.35
  -1   7  -4  171.18   11.01
   1   7   4  190.66   10.24
  -1   7  -5    5.87    1.54
  -1   7  -5    8.05    2.66
  -1   7  -5    4.70    1.94
  -1   7  -5    3.86    0.90
   1   7   5    6.40    2.25
  -1   7  -6  967.71   21.07
  -1   7  -6 1009.25   23.25
  -1   7  -6  966.06   20.56
  -1   7  -7    0.63    1.46
  -1   7  -7   -0.02    1.19
  -1   7  -7    1.59    0.85
  -1   7  -7    1.82    1.03
  -1   7  -8  863.08   21.04
  -1   7  -8  827.23   20.31
  -1   7  -8  862.78   24.15
  -1   7  -9    2.98    1.61
  -1   7  -9    3.69    1.53
  -1   7  -9    4.00    1.75
  -1   7 -10   62.92    6.03
  -1   7 -10   62.03    5.35
  -1   7 -11    1.13    0.97
  -1   7 -11    1.74    1.23
  -1   7 -11    3.22    1.57
  -1   7 -12  673.83   17.42
  -1   7 -12  680.45   17.42
  -1   7 -12  643.21   16.28
  -1   7 -13    4.62    1.35
  -1   7 -13    4.66    1.90
  -1   7 -13    5.66    1.71
  -1   7 -14  408.97   14.12
  -1   7 -14  412.79   11.16
  -1   7 -14  408.28   12.27
  -1   7 -15    2.52    1.56
  -1   7 -15    1.98    0.88
  -1   7 -16  197.25    7.60
  -1   7 -16  186.74    7.10
   1   7  17    4.85    1.31
  -1   7 -17    3.86    0.94
   1   7  18   44.06    3.09
   1   8 -17   41.13    2.47
  -1   8  17   48.80    3.35
  -1   8  16   15.24    2.24
   1   8 -16   12.66    1.62
   1   8 -16   12.57    1.34
   1   8 -15  448.67    9.99
   1   8 -15  459.81   10.80
   1   8 -14    4.13    1.15
  -1   8  14    4.11    1.78
   1   8 -14    2.38    1.10
   1   8 -13  358.09   10.91
   1   8 -13  369.15   11.33
   1   8 -13  376.81   11.92
   1   8 -12   10.31    1.88
   1   8 -12   10.24    1.99
  -1   8  12    8.43    2.65
   1   8 -12    9.97    2.21
   1   8 -11   38.44    3.99
  -1   8  11   28.58    4.42
   1   8 -11   41.44    4.70
   1   8 -10   19.43    3.04
  -1   8  10   19.26    3.62
   1   8 -10   21.09    3.25
   1   8 -10   24.11    3.84
   1   8  -9  561.17   16.60
   1   8  -9  582.75   19.46
  -1   8   9  532.53   19.15
   1   8  -9  555.33   16.32
   1   8  -8    8.51    2.14
   1   8  -8    6.44    2.06
   1   8  -8    9.25    2.83
  -1   8   8    7.16    2.25
   1   8  -8   10.12    2.13
   1   8  -7 1406.72   25.33
   1   8  -7 1420.79   27.42
   1   8  -7 1379.65   24.77
  -1   8   7 1459.98   29.87
   1   8  -6    6.88    1.77
  -1   8   6    5.11    1.82
   1   8  -6    6.15    1.75
   1   8  -6    4.18    1.85
   1   8  -5  310.06   11.69
   1   8  -5  294.65   13.79
   1   8  -5  285.25   10.84
   1   8  -5  277.19   14.03
   1   8  -4   55.87    6.02
   1   8  -4   62.26    5.09
  -1   8   4   60.84    5.57
   1   8  -4   59.46    6.34
   1   8  -3  332.19   14.71
   1   8  -3  320.10   11.60
  -1   8   3  372.06   13.17
   1   8  -3  329.57   14.51
   1   8  -2   42.22    5.30
   1   8  -2   36.06    3.87
  -1   8   2   41.42    4.36
  -1   8   2   35.08    3.78
   1   8  -2   39.24    4.99
   1   8  -1  910.91   24.74
   1   8  -1  952.03   22.45
  -1   8   1  974.04   21.46
   1   8   0    2.00    1.28
  -1   8   0    1.93    0.86
   1   8   1 1058.14   22.67
  -1   8  -1 1022.80   24.46
   1   8   2   81.04    6.27
  -1   8  -2   68.03    6.50
  -1   8  -3   17.09    2.69
  -1   8  -3   17.83    2.75
   1   8   3   23.42    3.55
  -1   8  -3   23.50    4.10
  -1   8  -4   24.11    3.19
  -1   8  -4   22.54    2.89
   1   8   4   25.90    3.89
  -1   8  -4   24.53    4.21
  -1   8  -5  653.46   17.27
   1   8   5  654.50   19.94
  -1   8  -5  599.70   16.19
  -1   8  -6   -0.13    1.53
  -1   8  -6    0.82    0.96
   1   8   6   -0.63    1.38
  -1   8  -6   -2.15    2.25
  -1   8  -7  988.13   26.31
  -1   8  -7  960.88   21.34
   1   8   7  990.25   26.11
  -1   8  -8   24.64    4.03
  -1   8  -8   21.04    3.34
   1   8   8   20.84    3.89
  -1   8  -8   23.85    3.26
  -1   8  -9  352.60   14.44
  -1   8  -9  323.75   12.45
   1   8   9  303.87   14.99
  -1   8  -9  372.98   12.68
  -1   8  -9  379.21   13.13
  -1   8 -10    5.89    1.86
   1   8  10    6.47    2.61
  -1   8 -10    7.64    2.10
  -1   8 -10    7.04    1.73
  -1   8 -11  126.38    7.09
  -1   8 -11  126.70    7.56
   1   8  12   19.68    3.67
  -1   8 -12   20.79    2.67
  -1   8 -12   24.15    3.05
   1   8  13  488.09   16.50
  -1   8 -13  519.73   12.25
  -1   8 -13  528.49   12.64
  -1   8 -14    1.01    0.59
  -1   8 -14    0.37    0.71
  -1   8 -15  312.84    7.95
   1   8  15  337.83   11.01
   1   8  16   36.64    3.04
  -1   9  15    5.96    1.17
  -1   9  14  405.49   10.81
   1   9 -14  376.81    8.12
  -1   9  13   43.60    4.09
   1   9 -13   41.85    3.26
  -1   9  12   81.53    6.01
   1   9 -12   91.54    5.48
   1   9 -11  175.91    7.24
   1   9 -11  172.22    8.34
   1   9 -10   94.46    5.69
  -1   9  10   76.30    6.36
   1   9 -10   91.20    6.63
   1   9  -9   95.42    5.98
  -1   9   9   84.12    6.83
   1   9  -9   82.01    5.72
   1   9  -9   87.31    6.91
   1   9  -8  627.00   16.10
  -1   9   8  639.74   18.73
   1   9  -8  646.66   19.77
   1   9  -7    0.34    1.58
   1   9  -7    2.09    1.61
  -1   9   7    0.74    1.10
   1   9  -7    0.40    0.72
   1   9  -6  622.19   16.29
   1   9  -6  590.92   15.63
   1   9  -6  560.63   19.23
   1   9  -5  170.63    8.61
  -1   9   5  189.38    9.58
   1   9  -5  157.92    8.06
   1   9  -5  162.93   10.33
   1   9  -4    0.00    1.21
   1   9  -4    0.16    0.88
   1   9  -4    1.88    1.36
   1   9  -3  300.73   11.28
   1   9  -3  287.53   13.01
   1   9  -2  493.34   14.52
   1   9  -2  490.06   16.39
  -1   9   2  485.26   13.35
   1   9  -1   45.16    4.29
  -1   9   1   45.60    4.32
   1   9  -1   44.95    4.58
   1   9   0  797.42   18.54
   1   9   0  821.89   18.54
  -1   9   0  800.02   19.53
   1   9   1  140.10    7.66
  -1   9  -1  148.63    8.91
  -1   9  -2  297.38   10.99
  -1   9  -2  308.05   13.32
  -1   9  -3  206.91    9.25
  -1   9  -3  210.10   11.45
  -1   9  -4   63.39    5.22
   1   9   4   68.82    6.10
  -1   9  -4   68.96    6.77
   1   9   5  170.82    9.74
  -1   9  -5  168.35    8.50
  -1   9  -5  162.28   10.30
  -1   9  -6  716.96   17.48
   1   9   6  739.26   20.57
  -1   9  -6  696.90   21.02
   1   9   7   38.58    4.80
  -1   9  -7   34.59    3.79
  -1   9  -7   44.05    5.23
   1   9   8  630.24   19.32
  -1   9  -8  682.17   16.64
  -1   9  -9  159.93    8.64
   1   9   9  136.45    8.87
  -1   9 -10    8.87    1.91
   1   9  10    4.52    1.89
  -1   9 -11   96.38    5.52
   1   9  11   75.98    6.06
  -1   9 -12  285.40    8.28
   1   9  12  284.60   10.92
  -1   9 -13    7.03    1.12
   1   9  13    9.55    1.87
   1   9  14  527.06   11.11
   1  10 -12  173.12    5.31
   1  10 -11   11.27    1.69
   1  10 -10  195.30    7.61
   1  10  -9  143.36    7.15
   1  10  -8   12.86    2.42
   1  10  -8   12.33    2.10
   1  10  -7  330.04   12.21
   1  10  -7  355.21   10.91
   1  10  -6   63.94    5.50
   1  10  -6   70.34    4.97
   1  10  -5   82.97    6.34
   1  10  -5   87.33    5.68
   1  10  -4  400.15   13.58
   1  10  -4  403.96   12.21
   1  10  -3   56.98    5.00
   1  10  -3   49.28    4.23
   1  10  -3   60.54    4.74
   1  10  -2  233.13    9.33
  -1  10   2  251.80    9.72
   1  10  -2  247.33    9.76
   1  10  -1  538.22   14.12
  -1  10   1  603.46   15.23
   1  10  -1  581.32   13.98
  -1  10   1  562.37   13.05
  -1  10   0   41.59    3.91
  -1  10   0   42.89    3.91
  -1  10  -1  355.79   11.73
  -1  10  -1  324.44   11.31
  -1  10  -2  381.42   12.18
  -1  10  -2  355.94   12.36
  -1  10  -3    0.30    1.08
  -1  10  -3    3.03    1.51
  -1  10  -4  315.15   10.88
  -1  10  -4  277.84   11.44
  -1  10  -5  280.56   10.04
  -1  10  -5  253.41   10.82
  -1  10  -6    9.70    1.79
  -1  10  -6    8.37    2.10
  -1  10  -7  432.69   13.21
  -1  10  -8  106.17    6.08
  -1  10  -9   61.85    4.22
  -1  10 -10  265.64    7.73
  -1  10 -11   46.00    2.75
   1  11  -8  130.24    4.80
   1  11  -7   26.84    2.40
   1  11  -6   96.09    4.75
   1  11  -5  418.66   10.49
   1  11  -5  333.55    8.96
   1  11  -4    4.93    0.94
   1  11  -4    3.78    0.96
   1  11  -3  479.38   11.90
   1  11  -3  382.83    8.94
   1  11  -2  166.29    7.16
   1  11  -1    4.64    1.18
   1  11   0  309.47    9.79
  -1  11   0  330.22    9.70
   1  11   1  227.67    8.27
  -1  11  -1  247.07    8.43
  -1  11  -2  100.15    5.37
   1  11   2   89.27    5.08
   1  11   3  476.61   11.23
  -1  11  -3  374.56    9.65
   1  11   4   61.71    3.84
  -1  11  -4   45.57    3.40
  -1  11  -5  114.18    5.27
  -1  11  -6  168.20    6.09
  -1  11  -7   16.52    1.79
   2   0 -24  404.44    9.24
   2   0 -23    1.63    0.81
   2   0 -22  570.36   14.36
   2   0 -21    1.32    0.81
   2   0 -20  542.74   15.89
   2   0 -19    1.38    1.08
   2   0 -18   75.71    6.23
   2   0 -17    1.04    0.79
   2   0 -17    1.95    1.04
   2   0 -16 1730.06   29.05
   2   0 -16 1571.29   27.04
   2   0 -15    2.10    1.44
  -2   0  15    4.60    4.26
  -2   0  14 3138.33   83.26
  -2   0  13    1.37    2.58
  -2   0  12  261.91   22.03
  -2   0  11    2.39    2.45
  -2   0  10 1877.55   53.04
  -2   0   9    0.01    1.55
  -2   0   8 4784.62   73.88
  -2   0   7    0.60    1.35
  -2   0   6  712.10   23.72
  -2   0   5    3.38    1.53
  -2   0   4   66.27    5.54
  -2   0   3    1.14    0.77
  -2   0   2 5516.00   35.52
  -2   0   1    0.79    0.54
  -2   0   1    1.08    0.41
  -2   0   0 6488.35   36.03
  -2   0  -1    1.67    0.60
   2   0   2  445.75   12.02
   2   0   3    3.12    1.22
   2   0   4 2784.90   41.26
  -2   0  -4 2831.59   45.40
  -2   0  -5    0.60    0.97
   2   0   5   39.56    5.66
  -2   0  -6 2355.43   50.21
  -2   0  -7   -1.23    1.16
  -2   0  -8 1158.10   38.02
  -2   0  -9   -2.39    1.62
  -2   0 -10   48.39    8.62
  -2   0 -11   -0.65    2.66
  -2   0 -12 1585.53   54.34
  -2   0 -13    0.30    1.09
  -2   0 -14 2004.13   33.45
  -2   0 -14 1916.18   29.26
   2   0  15    2.06    2.43
  -2   0 -15   -0.02    1.11
  -2   0 -15    0.40    0.95
  -2   0 -16  226.05   11.32
  -2   0 -17    2.48    1.59
  -2   0 -18  309.00   12.82
  -2   0 -19    1.30    1.05
  -2   0 -20  619.93   16.11
  -2   0 -21    1.47    0.72
  -2   0 -22  446.95   10.53
   2  -1 -24   10.93    1.55
   2  -1 -23  653.12   14.07
   2   1 -23  647.53   13.11
   2  -1 -22   29.32    3.32
   2   1 -22   32.00    3.35
   2  -1 -21  637.52   16.37
   2   1 -21  621.78   15.61
   2   1 -20   88.77    6.24
   2  -1 -20   90.13    6.56
   2   1 -19   48.66    4.84
   2  -1 -19   47.60    4.86
   2   1 -18    6.13    1.80
   2   1 -18    5.62    1.77
   2  -1 -18    7.16    2.02
   2   1 -18    6.50    1.60
   2   1 -17  749.01   19.25
   2  -1 -17  783.29   20.09
   2   1 -17  711.42   17.02
   2   1 -17  749.42   19.07
  -2   1  16    2.29    4.53
  -2  -1  16    1.10    3.63
   2   1 -16    4.15    1.12
   2  -1 -16    5.74    1.63
   2   1 -16    8.05    2.26
   2   1 -16    6.11    1.45
  -2   1  15 2150.45   71.77
  -2  -1  15 2086.99   69.40
   2   1 -15 1919.43   29.42
   2  -1 -15 1840.37   30.06
   2   1 -15 1810.54   28.97
  -2  -1  14   10.00    5.12
  -2   1  14    7.75    4.71
  -2  -1  13  757.61   39.02
  -2   1  13  752.26   39.70
  -2  -1  12  152.11   16.56
  -2   1  12  156.23   17.13
  -2  -1  11  127.68   14.53
  -2   1  11   84.90   12.11
  -2  -1  10  598.57   29.63
   2  -1 -10  627.92   27.57
  -2   1  10  615.97   30.87
   2  -1  -9 2399.03   50.49
  -2   1   9 2336.94   56.57
   2  -1  -8   29.79    5.27
  -2  -1   8   23.76    5.26
  -2   1   8   27.17    5.83
   2  -1  -7 2387.88   43.77
  -2  -1   7 2212.32   45.24
  -2  -1   6  439.28   17.93
   2  -1  -6  395.06   16.27
   2  -1  -5  901.25   21.58
  -2   1   5  916.60   25.67
   2  -1  -4  410.43   12.14
  -2   1   4  415.18   14.82
  -2  -1   3 2242.54   27.73
  -2   1   3 2134.29   27.55
  -2  -1   2   43.67    3.46
  -2   1   2   48.61    3.31
  -2  -1   1 5914.08   40.51
  -2   1   1 5887.72   26.60
  -2   1   0    7.17    1.44
  -2  -1   0    3.96    1.04
  -2   1   0    4.20    1.01
   2  -1   1 4130.07   22.96
  -2   1  -1 3958.73   32.70
  -2   1  -2  591.12   19.04
   2  -1   2  597.32   14.02
   2   1   2  668.72   16.54
  -2  -1  -2  663.95   15.21
  -2   1  -3   34.46    5.23
   2   1   3   38.88    4.45
   2   1   4  180.59   10.76
  -2   1  -4  176.44   12.44
   2   1   5 5044.08   64.72
  -2   1  -5 5399.18   72.93
  -2   1  -6   -1.40    2.19
  -2  -1  -6    2.26    1.93
   2   1   6    1.68    1.73
   2   1   7 4502.67   73.59
  -2  -1  -7 4390.09   70.92
  -2   1  -8  371.58   22.56
  -2  -1  -8  329.67   20.82
  -2  -1  -9  206.47   16.84
  -2   1  -9  244.26   19.15
  -2   1 -10   13.21    4.88
  -2  -1 -10   11.37    4.33
  -2  -1 -11  684.83   33.34
  -2  -1 -12   -1.35    3.68
  -2  -1 -13 2403.19   68.75
   2  -1  13 2422.10   70.84
  -2  -1 -13 2336.01   35.34
  -2   1 -13 2293.44   32.20
  -2   1 -13 2295.87   34.95
  -2  -1 -14   16.63    6.29
   2  -1  14    8.37    3.42
  -2  -1 -14    8.55    2.33
  -2   1 -14   10.04    2.67
  -2   1 -14    7.10    1.29
  -2   1 -15 1000.86   21.74
  -2  -1 -15 1044.86   24.56
  -2   1 -15 1080.72   24.62
   2  -1  15 1086.05   49.83
  -2   1 -16    1.80    0.97
  -2   1 -16    2.23    1.56
  -2  -1 -16    4.07    1.66
  -2  -1 -17   16.06    3.06
  -2   1 -17   10.97    2.56
  -2  -1 -18   67.51    5.99
  -2   1 -18   72.32    6.13
  -2   1 -19  518.77   15.50
  -2  -1 -19  534.90   16.16
  -2  -1 -20    3.43    1.56
  -2   1 -20    5.56    1.62
  -2   1 -21  751.76   15.19
  -2  -1 -21  759.47   16.13
  -2   1 -22    1.16    0.60
  -2   1 -22    0.87    0.72
  -2  -1 -22    0.70    0.55
   2  -2 -24  102.33    4.32
   2  -2 -23    2.01    0.94
   2   2 -23    1.77    0.84
   2   2 -22  748.58   14.55
   2  -2 -22  746.93   16.03
   2   2 -21  106.60    6.11
   2   2 -21   96.85    5.07
   2  -2 -21   97.82    6.27
   2   2 -20  424.16   11.88
   2   2 -20  436.99   13.18
   2  -2 -20  415.31   13.68
   2   2 -19  220.35    9.78
   2   2 -19  213.96    9.06
   2  -2 -19  225.75   10.48
   2   2 -19  221.10   10.16
   2   2 -18   21.73    3.20
   2  -2 -18   20.39    3.24
   2   2 -18   25.84    3.25
   2   2 -18   27.45    3.77
   2   2 -17   22.37    3.36
   2  -2 -17   24.58    3.67
   2   2 -17   23.21    3.28
   2   2 -17   22.01    3.12
  -2  -2  16 1206.17   53.30
   2   2 -16 1181.99   23.41
   2  -2 -16 1194.67   24.62
   2   2 -16 1176.05   24.58
  -2  -2  15    1.15    3.21
  -2   2  15    4.62    4.03
   2   2 -15    1.72    1.40
   2  -2 -15    2.70    1.25
   2   2 -15    1.56    1.21
  -2  -2  14 1267.99   52.20
   2   2 -14 1229.96   23.78
  -2   2  13  306.44   25.71
  -2  -2  13  294.01   24.49
  -2   2  12  552.63   33.15
  -2  -2  12  454.83   28.94
  -2   2  11  256.15   21.45
   2  -2 -11  246.80   17.92
  -2  -2  11  217.59   18.98
  -2   2  10 1025.88   41.34
   2  -2 -10 1027.99   35.12
   2  -2  -9  212.73   14.85
  -2  -2   9  190.24   15.38
  -2  -2   8 3151.14   57.90
   2  -2  -8 3489.92   55.71
  -2  -2   7  182.40   12.43
   2  -2  -7  186.53   11.77
   2  -2  -6 2159.95   37.20
  -2  -2   6 2130.49   38.38
   2  -2  -5  902.48   22.09
  -2  -2   5  971.75   23.08
  -2   2   4   22.88    3.62
   2  -2  -4   22.21    3.08
  -2  -2   4   32.56    3.92
  -2   2   3  367.28   12.12
   2  -2  -3  361.95    9.64
  -2   2   2 6359.86   36.76
  -2   2   2 6494.14   29.94
   2   2  -1  144.96    5.42
  -2  -2   1  174.34    7.61
   2   2   0 6261.76   38.26
  -2  -2   0 6093.37   43.89
  -2  -2  -1 1016.05   19.04
   2   2   2   49.77    5.23
  -2  -2  -2   53.52    4.62
   2   2   3 2130.65   36.65
  -2  -2  -3 1999.72   31.22
   2   2   4  770.27   24.08
   2   2   5  627.89   24.24
   2   2   6 3607.74   64.31
   2   2   7  446.75   24.65
  -2  -2  -7  491.06   23.56
  -2  -2  -8 1762.72   48.27
   2   2   8 1754.09   51.92
  -2  -2  -9  908.47   37.05
   2  -2  10   10.70    3.46
  -2  -2 -10    9.06    3.95
   2  -2  11  350.57   24.73
  -2  -2 -11  318.88   23.20
   2  -2  12 1463.58   52.84
  -2  -2 -12 1352.03   50.08
  -2  -2 -13    3.95    3.27
   2  -2  13   -0.99    4.71
  -2   2 -13    2.64    1.64
  -2  -2 -13    1.76    0.94
  -2   2 -13    6.73    1.90
  -2   2 -13    3.20    1.36
  -2   2 -14 1595.05   29.75
  -2  -2 -14 1558.95   30.13
  -2   2 -14 1566.47   27.19
  -2  -2 -14 1626.27   58.88
  -2  -2 -15   47.59    5.16
  -2   2 -15   43.30    4.82
  -2   2 -15   43.53    4.63
  -2  -2 -16  225.25   11.40
  -2   2 -16  220.43   10.03
  -2   2 -16  236.17   11.43
  -2  -2 -17  350.56   13.93
  -2   2 -17  371.44   13.97
  -2   2 -17  330.20   11.92
  -2  -2 -18  161.08    9.14
  -2   2 -18  160.12    8.75
  -2  -2 -19  108.95    7.11
  -2   2 -19  110.38    6.85
  -2   2 -20  889.04   17.24
  -2  -2 -20  896.25   18.87
  -2   2 -21   10.52    1.85
  -2  -2 -21   10.07    1.88
  -2   2 -21   11.58    1.60
  -2   2 -22  347.79    8.31
  -2  -2 -22  354.33    8.73
   2  -3 -23  262.62    7.48
   2  -3 -22    4.27    1.22
   2  -3 -21  513.87   13.49
   2   3 -21  522.60   12.08
   2   3 -20  227.95    8.86
   2  -3 -20  231.49    9.71
   2  -3 -19   56.64    5.05
   2   3 -19   53.79    4.63
   2   3 -19   55.99    4.63
   2   3 -19   59.91    5.29
   2   3 -18  389.30   12.69
   2  -3 -18  386.28   13.66
   2   3 -18  371.27   13.60
   2   3 -18  387.35   12.90
   2   3 -17  226.07    9.94
   2  -3 -17  218.87   10.43
   2   3 -17  214.48   10.58
   2  -3 -16  250.08   11.17
   2   3 -16  233.94   11.07
   2  -3 -15  953.19   21.86
   2   3 -15  966.72   22.33
   2   3 -15  948.22   20.28
  -2  -3  14  226.12   21.42
  -2   3  14  246.05   25.08
   2  -3 -14  223.51   10.38
   2   3 -14  232.37   10.74
   2   3 -14  210.65    9.51
  -2   3  13 1018.26   48.42
  -2  -3  13  847.55   41.86
  -2   3  12 1832.15   62.65
   2  -3 -12 1708.00   49.52
  -2   3  11    7.61    4.48
  -2  -3  11   11.70    4.50
   2  -3 -11    9.23    3.82
  -2   3  10  442.57   28.33
  -2  -3  10  403.13   24.03
   2  -3 -10  463.56   23.44
   2  -3  -9 1819.83   43.33
  -2  -3   9 1598.36   44.38
   2  -3  -8    0.68    1.48
   2  -3  -7 2757.18   46.80
  -2  -3   7 2511.76   48.10
   2  -3  -6 2151.99   38.72
  -2  -3   6 2112.25   39.58
  -2  -3   5  325.79   13.94
   2  -3  -5  327.94   13.79
  -2   3   4  939.96   25.58
  -2  -3   4  881.57   20.94
   2  -3  -4  883.16   19.27
  -2   3   3  502.08   14.38
  -2   3   3  539.03   18.70
  -2   3   2   16.94    3.16
   2   3  -2   16.13    2.48
  -2   3   2   17.98    1.75
  -2  -3   2   15.08    2.64
   2   3  -1 3976.13   37.48
  -2  -3   1 4053.35   39.52
   2   3   0    7.94    1.92
  -2   3   0    6.42    2.08
  -2  -3   0    7.81    1.77
   2   3   1 1078.14   21.48
  -2   3  -1 1131.71   25.44
  -2  -3  -1 1058.67   21.32
   2   3   2 1091.60   23.67
  -2   3  -2 1147.96   26.54
  -2  -3  -2 1145.31   22.98
   2   3   2 1157.47   28.29
  -2  -3  -3   23.49    3.54
   2   3   3   24.51    4.46
   2  -3   4 1278.59   21.99
   2   3   4 1241.85   33.92
   2  -3   5 1423.43   29.62
   2   3   5 1523.86   41.27
   2  -3   6   99.25    9.28
   2   3   6  104.99   11.79
   2  -3   7 1840.60   43.40
   2   3   7 1948.56   55.33
   2  -3   8  183.08   15.03
   2   3   8  193.40   18.52
  -2  -3  -8  206.13   16.85
  -2  -3  -9  280.56   21.46
  -2  -3 -10 1296.77   47.62
  -2  -3 -11  355.84   25.56
  -2   3 -12  535.86   15.91
  -2   3 -12  481.28   16.19
  -2  -3 -12  490.38   16.46
  -2  -3 -12  481.53   30.16
  -2   3 -13 1054.88   22.63
  -2   3 -13 1037.86   23.83
  -2  -3 -13 1039.37   24.41
  -2  -3 -13 1100.91   46.94
  -2   3 -14    2.84    1.39
  -2  -3 -14    1.09    1.33
  -2   3 -14    1.45    1.54
  -2  -3 -14    5.83    4.74
  -2   3 -15  329.51   12.62
  -2   3 -15  357.18   14.08
  -2  -3 -15  337.47   13.94
  -2  -3 -16  424.37   15.45
  -2   3 -16  419.43   13.92
  -2   3 -17    1.51    1.15
  -2   3 -17    0.99    1.17
  -2  -3 -17    3.35    1.57
  -2   3 -18  436.27   12.88
  -2  -3 -18  461.73   15.00
  -2   3 -18  481.29   14.10
  -2  -3 -19  432.93   13.51
  -2   3 -20   68.67    5.01
  -2  -3 -20   69.09    4.93
  -2   3 -21  369.92    9.92
  -2  -3 -21  364.75    9.60
   2   4 -22  252.95    7.93
   2  -4 -22  238.56    7.02
   2   4 -21  178.93    6.83
   2  -4 -21  178.37    7.14
   2   4 -20  163.67    7.31
   2  -4 -20  167.10    7.64
   2   4 -19  432.11   12.85
   2  -4 -19  422.27   12.97
   2   4 -18    0.80    0.96
   2  -4 -18    0.35    0.79
   2   4 -18   -0.13    1.05
   2  -4 -17  486.82   15.28
   2   4 -17  465.11   15.29
   2  -4 -16  190.31    9.73
   2   4 -16  202.23   10.25
   2   4 -16  181.06    9.08
   2   4 -15    3.84    1.62
   2  -4 -15    8.44    2.04
   2   4 -15    6.02    1.52
   2  -4 -14  876.94   20.88
   2   4 -14  841.17   20.91
   2   4 -14  846.35   19.98
   2  -4 -13 1273.10   24.75
   2   4 -13 1315.75   25.58
   2   4 -13 1241.95   24.30
  -2  -4  12   51.86   10.26
  -2   4  12   56.37   10.85
   2   4 -12   54.38    5.20
   2   4 -12   47.94    4.76
  -2   4  11 1363.68   54.29
  -2  -4  11 1083.59   45.28
  -2   4  10  179.02   19.07
  -2  -4  10  160.33   16.02
  -2   4   9  108.92   14.03
  -2  -4   9   90.91   11.45
  -2   4   8  813.71   35.69
  -2  -4   8  899.44   31.81
  -2   4   7  236.76   17.58
  -2   4   7  234.74   17.65
  -2  -4   7  270.25   15.59
  -2   4   6 1290.67   38.07
  -2  -4   6 1353.32   31.30
  -2   4   5 1937.99   43.70
  -2   4   5 1820.59   38.98
  -2   4   4  159.60   11.88
  -2   4   4  159.65    9.51
  -2   4   3  947.40   28.13
  -2  -4   3  986.15   22.78
   2   4  -2  990.09   22.83
  -2   4   2 1031.67   28.23
  -2  -4   2  989.03   21.35
  -2   4   1   67.71    7.24
   2   4  -1   73.21    6.09
  -2  -4   1   70.92    5.39
   2   4   0 1055.63   23.86
  -2   4   0 1043.03   28.32
  -2   4  -1  898.36   26.21
   2   4   1  834.59   22.12
   2   4   1  844.83   26.28
  -2  -4  -1  813.27   20.08
  -2   4  -2  290.54   15.29
   2   4   2  249.47   12.82
  -2  -4  -2  243.27   11.30
   2   4   2  251.23   15.08
   2   4   3 2191.50   40.65
   2   4   3 2307.15   48.48
   2   4   4 1009.55   29.76
   2   4   4 1054.69   35.17
   2   4   5  553.96   27.77
   2   4   6 1124.88   42.42
   2   4   7   21.87    6.55
   2   4   8  196.95   20.13
  -2  -4  -8  186.91   16.83
  -2  -4  -9 1017.76   42.01
  -2  -4 -10   22.20    6.49
  -2   4 -11  968.35   20.90
  -2   4 -11  909.63   22.49
  -2  -4 -11  902.62   41.27
  -2   4 -12  508.84   17.03
  -2   4 -12  543.83   16.57
  -2  -4 -12  502.77   17.02
  -2   4 -13  110.49    7.47
  -2  -4 -13  120.27    8.42
  -2  -4 -13  110.33   15.39
  -2   4 -14  498.38   15.70
  -2  -4 -14  474.66   16.71
  -2   4 -15  219.96   10.31
  -2  -4 -15  224.64   11.37
  -2   4 -16    3.78    1.35
  -2  -4 -16    7.15    2.18
  -2   4 -17  438.68   13.34
  -2  -4 -17  476.27   15.28
  -2   4 -18  152.93    8.58
  -2   4 -18  132.10    6.83
  -2  -4 -18  143.00    7.76
  -2   4 -19  186.80    8.54
  -2  -4 -19  181.37    7.83
  -2   4 -20  225.90    8.15
  -2  -4 -20  218.16    7.30
  -2   4 -21    1.86    0.82
   2   5 -21  206.10    6.94
   2   5 -21  186.51    6.31
   2   5 -20  353.83   10.73
   2   5 -20  324.54    9.49
   2  -5 -19   65.84    4.52
   2   5 -19   61.63    4.61
   2  -5 -18  507.14   13.90
   2   5 -18  485.27   13.71
   2   5 -17    9.70    2.20
   2  -5 -17    7.68    1.74
   2   5 -17   12.28    2.44
   2   5 -16   29.87    3.83
   2   5 -16   34.41    3.98
   2   5 -15  151.23    8.81
   2   5 -15  153.60    8.51
   2   5 -15  163.43    8.20
   2   5 -14  187.85    9.64
   2   5 -14  184.34    9.76
   2   5 -14  187.06    9.22
   2   5 -13  194.59   10.00
   2   5 -13  182.50    9.63
  -2   5  13  171.79   23.79
   2   5 -12  700.86   19.05
   2   5 -12  659.70   18.52
   2   5 -12  705.68   18.99
   2   5 -11    1.70    1.30
   2   5 -11    0.83    1.35
   2   5 -11    1.81    1.51
  -2   5  11   -3.48    2.60
   2   5 -11    0.49    1.44
  -2   5  10  899.60   46.56
  -2   5   9  114.99   15.40
  -2   5   8    8.93    3.41
  -2   5   7  456.38   26.59
  -2   5   6  771.18   32.36
  -2   5   5   16.17    4.82
  -2   5   4 1121.49   35.18
  -2   5   3  218.50   15.13
  -2   5   2  748.78   27.13
   2   5  -2  770.40   23.98
   2   5  -1   62.77    7.80
   2   5  -1   57.52    6.40
  -2   5   1   59.78    7.56
   2   5   0  401.46   19.91
  -2   5   0  417.37   20.13
   2   5   0  385.28   16.74
   2   5   1  111.04   10.98
  -2   5  -1  113.23   10.57
   2   5   1   97.97    8.69
   2   5   2 1627.39   44.79
   2   5   2 1640.32   36.94
   2   5   3    3.31    2.03
   2   5   3    3.74    1.70
   2   5   4  605.18   30.74
   2   5   4  534.47   24.08
   2   5   5  278.29   22.26
   2   5   5  258.98   17.85
   2   5   6  150.92   17.43
   2   5   6  115.94   13.15
   2   5   7  256.49   23.81
   2   5   7  249.40   20.48
  -2  -5  -8  389.87   25.62
   2   5   8  367.78   26.82
  -2  -5  -9    6.10    2.97
  -2   5  -9    5.73    1.47
  -2   5  -9    3.79    1.62
  -2   5  -9    4.12    1.93
   2   5   9    1.49    3.91
  -2   5  -9    5.17    1.87
  -2   5 -10 1180.41   23.53
  -2   5 -10 1180.73   24.44
  -2   5 -11  182.02    9.28
  -2   5 -11  194.96    9.58
  -2   5 -12  229.51   10.28
  -2   5 -12  231.39   10.86
  -2   5 -13  187.34    9.66
  -2   5 -14    2.71    1.35
  -2   5 -15   29.78    3.65
  -2   5 -15   36.14    4.96
  -2   5 -16  225.10    9.57
  -2   5 -16  253.27   12.15
  -2   5 -17   25.52    3.05
  -2   5 -17   27.84    3.77
  -2   5 -18  400.26   10.91
  -2   5 -18  430.44   13.01
  -2   5 -19  151.64    6.70
  -2   5 -20   55.94    3.22
   2   5  20   52.00    2.93
  -2   6  21   74.53    3.59
   2   6 -20   50.04    3.22
   2   6 -19  343.40    9.62
   2   6 -19  299.32    8.95
   2   6 -18   51.67    4.38
   2   6 -18   38.45    3.53
   2   6 -17  431.87   14.24
   2   6 -17  359.61   11.51
   2   6 -16   21.84    3.47
   2   6 -16   14.41    2.46
   2   6 -16   15.80    2.64
   2   6 -16   18.30    2.52
   2   6 -15   48.62    4.66
   2   6 -15   52.51    4.81
   2   6 -15   56.58    4.75
   2   6 -14  109.87    7.21
   2   6 -14  107.98    7.37
   2   6 -14  103.09    6.90
   2   6 -13  262.84   11.66
   2   6 -13  266.44   11.56
   2   6 -13  274.96   11.81
   2   6 -12   96.22    7.09
   2   6 -12  105.79    7.59
   2   6 -12   97.06    7.38
   2   6 -12  102.75    7.59
   2   6 -11  510.24   16.43
   2   6 -11  546.05   17.13
   2   6 -11  577.90   18.61
   2   6 -11  559.41   17.13
   2   6 -10    7.95    2.11
  -2   6  10    1.58    7.44
   2   6 -10    9.19    2.05
   2   6 -10    9.77    2.41
   2   6  -9  298.94   11.58
   2   6  -9  272.52   12.25
   2   6  -9  284.69   11.49
   2   6  -8  150.21    7.89
  -2   6   8  128.20   16.43
   2   6  -8  143.15    8.68
   2   6  -8  158.72    8.26
  -2   6   7   69.43   11.15
  -2   6   6   37.10    7.58
  -2   6   5  893.99   36.48
  -2   6   4    2.44    1.29
  -2   6   3 1120.55   37.81
  -2   6   2   86.00   10.38
   2   6  -1    2.03    2.55
  -2   6   1    2.88    1.99
  -2   6   0  152.46   13.49
   2   6   0  141.33   11.71
   2   6   1  683.30   25.96
  -2   6  -1  714.01   29.96
   2   6   1  698.69   33.03
   2   6   2    7.81    2.91
   2   6   2   -1.67    1.87
   2   6   3 1153.37   36.20
   2   6   3 1242.94   48.82
   2   6   4   52.28    8.12
   2   6   4   60.65   11.25
   2   6   5  311.71   21.15
   2   6   5  362.96   28.86
   2   6   6  150.73   19.24
  -2   6  -6  146.43    7.83
  -2   6  -6  129.71    9.00
  -2   6  -7   66.59    5.65
  -2   6  -7   63.78    6.40
  -2   6  -7   62.05    5.23
  -2   6  -8   26.42    4.57
  -2   6  -8   15.76    2.96
  -2   6  -8   18.45    3.42
  -2   6  -8   15.16    3.00
  -2   6  -9  708.26   23.39
  -2   6  -9  813.82   19.82
  -2   6  -9  820.44   21.82
  -2   6  -9  751.60   19.89
  -2   6 -10  195.75   10.22
  -2   6 -10  191.41    9.53
  -2   6 -11  543.31   16.46
  -2   6 -11  538.16   16.55
  -2   6 -11  511.10   15.43
  -2   6 -12  161.27    8.51
  -2   6 -12  137.59   10.36
  -2   6 -12  155.29    8.72
  -2   6 -13   59.68    6.56
  -2   6 -13   59.26    4.83
  -2   6 -13   60.35    5.31
  -2   6 -14    3.16    1.26
  -2   6 -14    1.86    1.06
  -2   6 -15  121.34    8.31
  -2   6 -15  105.86    6.37
  -2   6 -16   17.32    2.84
  -2   6 -16   14.65    2.27
  -2   6 -17  380.55   10.34
  -2   6 -17  416.35   12.19
  -2   6 -18  125.76    5.63
   2   6  18  131.46    6.14
   2   6  19  151.02    5.10
  -2   7  19   43.20    3.24
   2   7 -19   35.41    2.49
   2   7 -18  278.79    8.03
   2   7 -17   44.12    3.50
   2   7 -16  120.39    6.28
   2   7 -16  122.39    5.81
   2   7 -15    0.85    0.92
   2   7 -15    1.87    0.69
   2   7 -14   89.96    6.03
   2   7 -14   90.23    6.18
   2   7 -13   10.40    2.24
   2   7 -13   10.54    2.28
   2   7 -13   10.73    2.28
   2   7 -12  484.64   15.26
   2   7 -12  533.90   16.22
   2   7 -12  502.66   16.34
   2   7 -12  513.92   16.77
   2   7 -11   78.58    6.35
   2   7 -11   84.67    7.15
   2   7 -11   75.86    6.31
   2   7 -10  464.15   15.26
   2   7 -10  423.85   14.89
   2   7 -10  486.29   15.82
   2   7 -10  474.14   17.62
   2   7  -9    1.30    1.04
   2   7  -9    0.13    1.74
   2   7  -8   12.24    2.54
   2   7  -8   13.20    2.66
   2   7  -8   15.25    2.48
  -2   7   8   19.78    7.42
   2   7  -8   15.58    3.41
   2   7  -7   29.89    3.58
   2   7  -7   21.27    3.61
   2   7  -7   25.92    3.31
  -2   7   7   15.33    5.77
   2   7  -7   21.12    4.00
   2   7  -6  455.62   15.89
   2   7  -6  478.68   14.20
  -2   7   6  510.61   16.45
  -2   7   6  444.76   29.24
   2   7  -6  400.65   16.89
   2   7  -5    7.14    2.25
   2   7  -5    7.17    1.47
  -2   7   5    9.94    2.01
   2   7  -5    4.65    1.76
   2   7  -4  862.16   21.87
  -2   7   4  834.67   37.15
   2   7  -4  861.91   23.54
   2   7  -3   35.42    4.45
  -2   7   3   28.37    6.40
   2   7  -3   37.39    4.77
  -2   7   3   41.17    3.78
   2   7  -2  265.49   12.21
  -2   7   2  290.90   20.86
  -2   7   2  295.88   11.35
   2   7  -2  294.56   12.60
   2   7  -1    2.61    1.26
  -2   7   1    4.95    2.86
   2   7  -1    6.26    1.93
  -2   7   1    4.95    1.70
   2   7  -1    6.20    2.17
   2   7   0   96.82    7.23
  -2   7   0   99.96   12.29
   2   7   0  124.96    7.58
  -2   7   0  111.90    7.70
   2   7   1    5.66    2.16
  -2   7  -1    4.86    1.72
   2   7   2  831.06   20.45
  -2   7  -2  749.95   21.59
   2   7   3    6.73    1.64
  -2   7  -3    8.01    1.70
  -2   7  -3    7.36    2.47
  -2   7  -4  650.58   16.25
  -2   7  -4  627.72   20.75
  -2   7  -5   12.99    2.52
   2   7   5   15.64    3.34
  -2   7  -5   11.50    2.09
  -2   7  -5   10.45    2.75
  -2   7  -6    3.44    1.12
   2   7   6    3.33    1.85
  -2   7  -6    2.02    1.28
  -2   7  -7   12.72    2.63
  -2   7  -7    9.99    2.29
  -2   7  -7   12.34    2.78
  -2   7  -8  275.30   11.56
  -2   7  -8  297.46   12.50
  -2   7  -8  250.28   11.27
  -2   7  -8  266.72   13.19
  -2   7  -9    5.49    1.96
  -2   7  -9    7.37    1.93
  -2   7  -9    6.65    2.04
  -2   7 -10  705.72   19.47
  -2   7 -10  692.73   17.82
  -2   7 -10  702.98   18.65
  -2   7 -11   25.42    3.45
  -2   7 -11   25.01    4.11
  -2   7 -11   29.82    3.88
  -2   7 -12  228.16    9.61
  -2   7 -12  234.16   10.04
  -2   7 -13    1.47    0.78
  -2   7 -13    3.65    1.76
  -2   7 -13    1.22    0.82
  -2   7 -14   53.60    4.99
  -2   7 -14   53.16    4.29
   2   7  15   12.35    2.48
  -2   7 -15   13.70    2.44
  -2   7 -15   12.63    2.02
   2   7  16  408.69   12.27
  -2   7 -16  372.87    9.42
  -2   7 -16  401.49   10.10
   2   7  17   38.88    3.21
   2   8 -17   76.12    3.63
  -2   8  17   85.18    4.69
  -2   8  16   37.08    3.64
   2   8 -16   36.54    2.57
   2   8 -16   36.49    2.89
   2   8 -15   -0.08    1.25
  -2   8  15    2.61    1.37
   2   8 -15    2.36    0.92
   2   8 -14    0.28    0.76
   2   8 -14    0.43    0.73
  -2   8  14    2.62    1.49
   2   8 -14    1.12    0.73
   2   8 -13  148.27    7.17
  -2   8  13  136.44    9.14
   2   8 -13  153.95    7.92
   2   8 -12    9.38    1.91
  -2   8  12    8.14    2.34
   2   8 -12    9.45    2.28
   2   8 -11  131.03    7.51
   2   8 -11  122.16    7.56
  -2   8  11  107.54    8.48
   2   8 -11  146.84    9.01
   2   8 -10  127.94    7.76
   2   8 -10  127.92    8.85
   2   8 -10  132.71    7.87
  -2   8  10  127.92    9.30
   2   8  -9   21.14    3.16
   2   8  -9   23.81    3.42
   2   8  -9   26.41    4.26
   2   8  -9   20.56    3.18
  -2   8   9   22.88    3.95
   2   8  -8   29.59    3.71
   2   8  -8   25.84    3.59
  -2   8   8   26.14    4.05
   2   8  -8   23.32    3.35
   2   8  -8   23.57    3.93
   2   8  -7    5.75    1.84
  -2   8   7    4.30    1.84
   2   8  -7    3.82    1.35
   2   8  -7    3.32    2.21
   2   8  -6    6.84    2.15
   2   8  -6    7.49    1.91
  -2   8   6    5.31    1.07
   2   8  -6    5.99    1.60
   2   8  -6    4.05    1.67
   2   8  -5  106.15    6.83
   2   8  -5  102.67    8.10
   2   8  -5  107.34    8.78
   2   8  -4   63.02    6.29
   2   8  -4   59.45    5.11
  -2   8   4   73.40    5.72
   2   8  -4   60.77    6.42
   2   8  -3  231.85    9.85
   2   8  -3  225.10   12.02
  -2   8   3  260.29   10.04
   2   8  -3  241.90   12.16
   2   8  -2   27.37    4.19
  -2   8   2   24.82    3.35
   2   8  -2   28.46    3.84
   2   8  -1   60.86    6.40
   2   8  -1   62.47    5.58
  -2   8   1   61.51    5.55
   2   8   0    8.92    2.32
  -2   8   0    5.89    1.63
   2   8   0   11.74    2.16
  -2   8  -1  142.68    9.32
   2   8   1  158.85    9.01
   2   8   2    3.41    0.90
  -2   8  -2    3.02    0.83
  -2   8  -3  292.21   14.30
   2   8   3  309.63   13.25
  -2   8  -3  273.62   10.73
  -2   8  -4    3.94    1.39
  -2   8  -4    0.58    1.39
   2   8   4    4.62    1.96
  -2   8  -5   88.57    8.06
  -2   8  -5  107.30    6.98
   2   8   5  108.85    8.37
  -2   8  -6   12.97    3.01
   2   8   6   17.88    3.68
  -2   8  -6   19.26    3.17
  -2   8  -7    6.50    2.28
   2   8   7    3.51    1.47
  -2   8  -7    5.76    1.87
  -2   8  -7   10.38    2.45
  -2   8  -8   59.92    6.06
   2   8   8   51.46    6.16
  -2   8  -8   54.56    5.10
  -2   8  -8   70.75    5.54
  -2   8  -9  170.01    9.65
  -2   8  -9  170.35    8.28
  -2   8 -10   31.21    3.54
  -2   8 -10   30.39    3.83
  -2   8 -11  291.78   10.74
  -2   8 -11  313.73   10.69
  -2   8 -12    0.67    0.78
   2   8  12    1.35    1.27
  -2   8 -12    1.06    0.69
  -2   8 -13   15.02    1.82
   2   8  13   17.37    3.08
  -2   8 -13   15.35    2.01
  -2   8 -14   34.95    2.79
   2   8  14   35.24    3.83
   2   8  15  148.63    6.67
   2   8  16   27.81    2.40
   2   9 -15    1.88    0.52
  -2   9  15    2.74    0.75
   2   9 -14    1.64    0.77
  -2   9  14    4.42    1.35
   2   9 -14    3.20    0.81
  -2   9  13   13.57    2.32
   2   9 -13   15.54    2.16
   2   9 -13   15.56    1.83
  -2   9  12   86.97    6.15
   2   9 -12  100.32    6.02
   2   9 -12  101.00    5.06
   2   9 -12   96.91    5.18
   2   9 -11   22.16    2.63
  -2   9  11   17.41    2.83
   2   9 -11   22.99    3.12
   2   9 -10   90.10    5.65
   2   9 -10   77.36    5.52
  -2   9  10   75.28    6.16
   2   9 -10   96.03    6.98
   2   9  -9   24.20    3.10
  -2   9   9   25.57    3.65
   2   9  -9   20.04    2.91
   2   9  -9   18.64    3.21
   2   9  -8    7.02    1.94
   2   9  -8    3.77    1.69
   2   9  -8    3.54    1.10
  -2   9   8    4.33    1.75
   2   9  -7    1.38    0.71
   2   9  -7    4.34    1.67
   2   9  -7   -1.68    2.21
   2   9  -7    1.45    1.04
  -2   9   7    0.29    1.37
   2   9  -6   59.46    5.08
   2   9  -6   61.96    5.63
   2   9  -6   54.02    4.65
  -2   9   6   65.14    5.44
   2   9  -6   51.22    5.79
   2   9  -5    0.82    0.71
  -2   9   5    0.53    0.88
   2   9  -5   -0.39    1.09
   2   9  -5   -0.76    1.56
   2   9  -4  236.88   10.02
   2   9  -4  231.66   11.82
   2   9  -3   17.47    3.50
   2   9  -3   16.06    2.66
   2   9  -3   14.22    2.73
  -2   9   3   16.02    2.22
   2   9  -2    5.74    1.57
   2   9  -2    6.80    2.28
   2   9  -2    8.12    1.90
  -2   9   2    6.54    1.92
   2   9  -1   15.01    3.27
   2   9  -1   12.19    2.30
   2   9  -1   12.82    2.17
  -2   9   1   10.57    2.03
  -2   9   0   16.62    2.61
  -2   9   0   19.30    3.07
  -2   9  -1    6.37    1.60
  -2   9  -1    7.14    1.92
  -2   9  -2  157.44    8.13
  -2   9  -2  154.95    9.60
  -2   9  -3    9.45    2.13
   2   9   3    7.00    1.75
  -2   9  -3    9.65    2.52
  -2   9  -4   92.97    6.37
   2   9   4   97.00    7.37
  -2   9  -4   80.37    7.11
  -2   9  -5    0.59    0.87
   2   9   5   -0.79    1.38
  -2   9  -5    2.30    1.68
  -2   9  -6   -0.12    1.03
   2   9   6    2.06    1.33
  -2   9  -6    0.50    1.27
   2   9   7   26.07    3.95
  -2   9  -7   30.91    4.04
   2   9   8  163.15    9.82
  -2   9  -8  188.79    9.58
   2   9   9   21.42    3.63
  -2   9  -9   27.43    3.38
   2   9  10   48.04    5.02
  -2   9 -10   57.19    4.39
   2   9  11    4.01    1.56
  -2   9 -11    4.70    1.19
   2   9  12    8.62    1.97
  -2   9 -12    4.96    1.03
   2   9  13    7.82    1.62
   2   9  14   44.20    2.90
   2  10 -12   10.72    1.51
   2  10 -11   81.14    4.57
   2  10 -10   11.21    2.01
   2  10  -9   32.50    2.75
   2  10  -9   30.44    3.43
   2  10  -8   58.06    3.97
   2  10  -8   44.94    3.86
   2  10  -8   49.55    4.55
   2  10  -7   11.56    2.00
   2  10  -7   11.64    2.24
   2  10  -6    0.78    0.64
   2  10  -6    2.22    0.79
   2  10  -5   66.03    4.90
   2  10  -5   57.22    4.53
   2  10  -5   58.13    5.26
   2  10  -4   12.58    2.06
   2  10  -4   10.00    1.89
   2  10  -4    8.59    2.09
   2  10  -3   39.23    3.87
   2  10  -3   36.86    3.68
   2  10  -3   35.02    3.69
   2  10  -2   56.87    4.71
   2  10  -2   51.26    4.36
  -2  10   2   63.86    4.98
  -2  10   2   45.99    3.50
   2  10  -2   49.89    4.20
   2  10  -1    1.72    0.83
  -2  10   1    1.94    0.64
  -2  10   1    0.46    0.60
   2  10   0   16.07    2.47
  -2  10   0   13.54    2.08
  -2  10   0   19.84    2.84
  -2  10  -1   50.27    4.53
  -2  10  -1   58.15    4.83
  -2  10  -2    1.13    0.75
  -2  10  -2   -0.51    1.32
  -2  10  -3   34.35    3.86
  -2  10  -3   43.44    4.08
  -2  10  -4    3.31    0.79
  -2  10  -4    6.29    1.65
  -2  10  -5    4.22    1.43
  -2  10  -6    2.54    0.84
  -2 -10  -6    4.55    0.77
  -2  10  -7   47.91    4.15
  -2  10  -8   10.32    1.71
  -2  10  -9   34.77    2.90
  -2  10 -10   15.46    1.68
  -2 -10 -10   15.28    1.65
   2  11  -7    2.17    0.82
   2  11  -6    7.38    1.33
   2  11  -6    5.30    1.01
   2  11  -5    1.10    0.57
   2  11  -5    1.58    0.87
   2  11  -4    5.79    1.53
   2  11  -4    1.15    0.80
   2  11  -3    6.30    1.43
   2  11  -2    2.54    0.78
   2  11  -1    1.37    0.61
   2  11   0    1.07    0.87
  -2  11   0   -2.81    0.76
   2  11   1   20.76    2.57
  -2  11  -1   15.06    1.76
   2  11   2    1.89    0.79
  -2  11  -2   -0.27    1.17
   2  11   3    6.36    1.32
  -2  11  -3    5.79    1.11
   2  11   4   13.27    1.82
  -2  11  -4   10.02    1.52
  -2  11  -5    1.49    0.50
  -2  11  -6   19.78    1.97
   3   0 -24    0.21    0.81
   3   0 -23   25.45    2.84
   3   0 -22   -1.65    1.72
   3   0 -21   17.57    2.81
   3   0 -20   -0.82    1.39
   3   0 -19  146.26    8.55
   3   0 -18   -0.66    1.32
   3   0 -18    0.11    0.68
  -3   0  17   23.86    7.02
   3   0 -17   20.58    3.16
   3   0 -17   19.75    3.13
  -3   0  16    0.19    6.22
   3   0 -16   -0.68    1.45
   3   0 -16    0.44    0.99
   3   0 -15   17.10    2.89
  -3   0  15   18.55    6.63
  -3   0  14    2.13    3.29
  -3   0  13  177.45   19.02
  -3   0  12    3.93    2.22
  -3   0  11   22.06    6.16
  -3   0  10    1.21    1.99
  -3   0   9    3.26    1.52
  -3   0   8    3.15    2.22
  -3   0   7  124.46   10.62
  -3   0   6    4.74    1.99
  -3   0   5   49.84    5.30
  -3   0   4    4.69    1.68
  -3   0   3  250.21    9.39
  -3   0   2    0.55    0.37
  -3   0   2    0.68    0.47
  -3   0   1   33.38    2.05
  -3   0   1   35.71    3.34
  -3   0   0   -0.09    0.81
  -3   0   0    0.84    0.45
  -3   0  -1  947.34   17.99
  -3   0  -2   -0.35    0.65
   3   0   2    1.23    1.10
   3   0   3 3074.97   38.00
   3   0   4    0.46    0.76
   3   0   5  246.06   14.17
  -3   0  -5  252.84   15.54
  -3   0  -6   -0.03    1.75
   3   0   6   -0.82    2.23
  -3   0  -7    9.97    3.59
  -3   0  -8    2.08    1.30
  -3   0  -9  177.27   16.04
  -3   0 -10    0.54    2.90
  -3   0 -11  196.47   18.60
  -3   0 -12   -0.16    3.48
  -3   0 -13    1.41    0.92
  -3   0 -13    1.30    1.65
   3   0  14    1.36    4.30
  -3   0 -14    0.71    1.09
  -3   0 -15  206.37   11.10
  -3   0 -16    2.33    1.43
  -3   0 -17  116.34    8.16
  -3   0 -18   -0.06    0.84
  -3   0 -19    7.85    2.02
  -3   0 -20   -0.27    1.08
  -3   0 -21   21.64    2.46
  -3   0 -21   20.58    2.15
  -3   0 -22    0.00    0.45
   3   1 -24   25.92    2.32
   3  -1 -24   26.37    2.61
   3  -1 -23    8.27    1.36
   3   1 -23    6.59    1.22
   3   1 -22    9.13    1.83
   3  -1 -22   12.93    2.17
   3  -1 -21   18.63    2.74
   3   1 -21   18.13    2.64
   3   1 -20  110.24    6.98
   3  -1 -20  107.47    7.16
   3   1 -19    1.43    0.83
   3   1 -19    7.48    2.02
   3  -1 -19    5.33    1.81
   3   1 -18  109.57    7.22
   3  -1 -18  106.09    7.31
   3   1 -18  110.40    7.33
  -3  -1  17   11.46    5.69
  -3   1  17   10.76    3.26
   3   1 -17    7.30    1.84
   3   1 -17    5.56    1.56
   3  -1 -17    8.36    1.78
   3   1 -17    6.79    1.68
  -3  -1  16   12.14    5.56
  -3   1  16   20.40    7.64
   3  -1 -16   11.04    2.40
   3   1 -16   11.67    2.56
   3   1 -16   12.37    2.43
  -3  -1  15   17.82    5.39
   3  -1 -15   24.12    3.23
   3   1 -15   17.95    2.42
   3   1 -15   18.55    2.97
  -3  -1  14   70.63   12.52
  -3   1  14   60.52   11.79
  -3   1  13   11.27    4.47
  -3  -1  13   14.30    5.34
  -3  -1  12  102.93   13.78
  -3   1  12   99.45   13.51
  -3   1  11    3.52    3.38
  -3  -1  11    3.77    3.34
  -3  -1  10   53.69    9.13
  -3   1  10   60.33    9.58
  -3  -1   9   -1.83    2.62
  -3   1   9    5.68    3.59
  -3   1   8   28.88    5.80
  -3  -1   8   31.26    5.50
  -3  -1   7   56.92    7.04
  -3   1   7   52.68    7.03
  -3   1   6    3.35    1.41
  -3  -1   6    3.78    1.89
  -3   1   5  508.39   17.55
  -3  -1   5  535.79   17.22
  -3  -1   4   41.81    4.42
  -3   1   4   41.05    4.37
  -3   1   3 2774.55   30.18
  -3   1   3 2825.87   30.47
  -3  -1   2  575.79   15.04
  -3   1   2  599.14   11.96
  -3   1   2  560.25   12.57
  -3   1   2  580.75   13.86
  -3  -1   1  166.71    7.94
  -3   1   1  153.27    5.77
  -3   1   1  156.17    5.38
  -3   1   1  157.93    6.95
  -3  -1   0  370.23   11.61
  -3   1   0  347.05    9.26
  -3   1   0  348.01   10.03
   3  -1   1 1509.92   17.65
  -3   1  -1 1585.70   28.41
  -3  -1  -2   11.15    2.34
   3  -1   2   10.39    2.02
  -3   1  -2   11.45    2.90
   3   1   3  377.55   14.72
   3  -1   3  353.88   12.99
  -3   1  -3  363.25   17.59
  -3   1  -4   74.56    8.72
   3   1   4   70.10    6.99
   3  -1   4   59.27    6.27
   3   1   5  426.90   19.27
  -3   1  -5  454.38   22.04
  -3   1  -6   30.13    6.02
   3   1   6   36.42    6.49
  -3   1  -7  222.24   16.92
   3   1   7  207.35   16.26
  -3  -1  -7  193.81   15.46
  -3   1  -8   23.84    5.98
  -3  -1  -8   21.88    5.56
  -3   1  -9   27.06    6.52
  -3  -1  -9   26.04    6.29
  -3  -1 -10   98.06   12.72
  -3   1 -10   98.10   12.85
  -3  -1 -11    8.43    4.29
  -3   1 -11    9.48    4.48
  -3  -1 -12   32.79    4.37
  -3  -1 -12   35.16    8.49
  -3   1 -13   31.18    4.20
  -3   1 -13   30.26    3.81
  -3  -1 -13   29.96    4.11
  -3  -1 -13   34.70    8.69
   3  -1  13   42.55   10.06
  -3   1 -14   20.48    3.03
  -3   1 -14   15.39    2.95
  -3  -1 -14   19.10    3.28
   3  -1  14   13.38    4.46
  -3  -1 -14   22.50    6.31
  -3   1 -15    7.20    2.09
  -3  -1 -15    6.91    2.12
  -3   1 -15   10.43    2.32
  -3   1 -16   74.35    6.61
  -3  -1 -16   69.41    6.52
  -3  -1 -17   17.83    3.25
  -3   1 -17   20.73    3.43
  -3   1 -18  120.01    7.75
  -3  -1 -18  118.57    7.88
  -3  -1 -19   36.68    4.10
  -3   1 -19   32.57    3.76
  -3   1 -20    4.00    1.16
  -3  -1 -20    6.76    1.59
  -3   1 -21   -0.48    0.82
  -3  -1 -21    0.41    0.73
  -3  -1 -22   76.61    3.78
   3  -2 -24    0.13    0.62
   3   2 -23    5.70    1.17
   3  -2 -23    5.99    1.37
   3  -2 -22   77.65    5.17
   3   2 -22   80.99    4.80
   3  -2 -21  173.68    8.42
   3   2 -21  174.89    6.99
   3   2 -21  172.79    7.77
   3   2 -20  100.40    5.82
   3   2 -20   97.18    6.26
   3  -2 -20  102.34    6.83
   3   2 -20  100.85    6.59
   3  -2 -19   99.94    7.00
   3   2 -19  105.71    6.72
   3   2 -19  101.01    6.26
   3   2 -19  104.42    7.02
   3   2 -18   14.79    2.92
   3   2 -18   15.64    2.76
   3  -2 -18   12.77    2.65
   3   2 -18   11.90    2.36
   3  -2 -17   23.24    3.47
   3   2 -17   18.75    2.93
   3   2 -17   24.10    3.63
  -3  -2  16   36.14    9.42
  -3   2  16   53.39   12.33
   3  -2 -16   38.05    4.33
   3   2 -16   36.28    3.99
   3   2 -16   34.85    4.07
  -3  -2  15   91.06   14.44
  -3   2  15  109.23   16.39
   3   2 -15   92.37    6.39
   3  -2 -15   98.26    6.81
   3   2 -15   75.40    5.39
   3   2 -15   92.33    6.60
  -3   2  14  107.89   15.74
  -3  -2  14  103.09   14.99
  -3   2  13  135.90   17.46
  -3  -2  13  136.28   16.73
  -3   2  12  140.99   16.84
  -3  -2  12  119.94   14.98
  -3   2  11  144.16   16.27
  -3  -2  11  138.68   15.10
  -3   2  10   33.82    7.41
  -3  -2  10   31.57    6.79
  -3  -2   9   17.15    4.58
  -3   2   9   17.40    4.75
  -3   2   8  100.69   11.03
  -3  -2   8  125.64   11.45
  -3   2   7  107.51   10.52
  -3  -2   7  133.95   10.69
   3  -2  -7  117.34    8.76
  -3   2   6  587.96   21.94
  -3  -2   6  649.19   21.61
  -3   2   5  343.12   14.80
  -3  -2   5  364.82   14.97
  -3  -2   4  106.02    7.42
  -3   2   4  112.98    7.30
  -3   2   3   23.15    2.56
  -3   2   3   24.85    2.85
  -3   2   2    0.90    0.39
  -3  -2   2    1.99    1.13
   3   2  -1  414.05    7.69
  -3  -2   1  467.90   14.21
   3   2   0   63.20    3.57
  -3  -2   0   65.32    5.23
  -3  -2  -1   24.25    3.37
  -3   2  -2  592.69   19.79
  -3  -2  -2  709.68   18.98
   3   2   3    5.17    1.88
  -3  -2  -3    5.16    1.79
  -3   2  -3    3.07    1.25
   3   2   4  154.10   11.32
  -3   2  -4  132.69   11.88
  -3   2  -5   58.55    8.28
   3   2   5   53.82    7.31
  -3   2  -6   25.90    5.89
   3   2   6   29.72    5.90
  -3   2  -7   12.28    4.57
   3   2   7   18.05    5.26
   3   2   8  143.05   15.33
  -3  -2  -8  154.44   14.94
  -3  -2  -9   24.95    6.67
  -3  -2 -10  328.98   24.39
   3  -2  11   92.77   12.57
  -3  -2 -11   94.35   13.42
  -3   2 -12    2.94    0.79
  -3  -2 -12    3.40    1.73
  -3   2 -12    2.16    1.73
  -3  -2 -12    3.62    2.57
  -3   2 -13   14.23    2.75
  -3   2 -13   13.14    2.51
  -3  -2 -13   11.39    2.11
  -3  -2 -13   11.08    4.85
  -3   2 -14   29.77    4.31
  -3  -2 -14   34.48    4.71
  -3   2 -14   28.77    3.78
  -3  -2 -14   32.36    8.68
  -3   2 -15   14.57    2.76
  -3   2 -15   17.49    3.03
  -3  -2 -15   15.36    3.07
  -3   2 -16   10.32    2.22
  -3   2 -16    7.69    2.03
  -3  -2 -16    9.24    2.10
  -3   2 -17   98.68    7.13
  -3  -2 -17   93.56    7.21
  -3  -2 -18  113.68    7.57
  -3   2 -18  108.06    7.07
  -3   2 -19   78.20    5.50
  -3  -2 -19   70.48    5.53
  -3   2 -20   46.52    4.03
  -3   2 -20   45.45    3.62
  -3  -2 -20   43.70    3.93
  -3   2 -21    1.22    0.59
  -3  -2 -21    0.16    0.57
   3  -3 -23   29.09    2.58
   3   3 -22   92.92    4.47
   3  -3 -22   95.70    5.38
   3  -3 -21  137.63    7.01
   3   3 -21  149.87    6.61
   3  -3 -20   84.35    5.89
   3   3 -20   86.67    5.54
   3   3 -20   83.19    5.91
   3  -3 -19   29.86    3.77
   3   3 -19   27.01    3.19
   3   3 -19   25.76    3.50
   3   3 -19   25.91    3.30
   3   3 -18    4.40    1.33
   3  -3 -18    5.11    1.63
   3   3 -18    6.64    1.61
   3   3 -17    2.33    1.47
   3   3 -17    0.83    1.37
   3  -3 -17    1.91    0.88
  -3   3  16   83.25   14.05
  -3  -3  16   84.41   15.45
   3  -3 -16   71.20    5.93
   3   3 -16   68.11    5.41
   3   3 -16   73.97    6.23
  -3  -3  15   33.78   10.04
  -3   3  15   35.91    9.10
   3   3 -15   22.26    3.20
   3  -3 -15   28.61    3.76
   3   3 -15   26.86    3.41
  -3  -3  14  167.20   20.27
  -3   3  14  212.57   22.83
   3  -3 -14  197.37    9.57
   3   3 -14  185.19    8.88
   3   3 -14  188.44    9.54
  -3   3  13  253.85   24.10
  -3   3  12   32.94    8.54
  -3   3  11   84.34   12.93
  -3   3  10   55.54    9.92
  -3  -3  10   60.73    9.36
  -3   3   9    0.01    1.56
  -3  -3   9    5.97    3.59
   3  -3  -9    3.90    2.37
  -3   3   8   42.96    7.39
  -3  -3   8   41.34    6.84
   3  -3  -8   58.29    6.80
  -3   3   7  157.23   13.14
  -3  -3   7  171.16   12.61
   3  -3  -7  172.78   10.48
  -3   3   6  132.64   10.67
  -3  -3   6  147.62   10.57
   3  -3  -6  131.47    7.90
  -3   3   5  109.43    9.43
  -3  -3   5  109.66    8.41
  -3   3   5  116.73    8.59
   3  -3  -5  100.71    5.46
  -3   3   4    8.77    2.44
  -3   3   4   10.74    1.86
  -3   3   4    6.70    1.52
  -3   3   3  101.99    8.32
  -3  -3   3  118.06    8.16
  -3   3   3  116.45    5.64
   3   3  -2  697.75   14.81
  -3  -3   2  745.19   19.68
  -3   3   1   -0.14    0.96
   3   3  -1    1.09    0.80
  -3  -3   1    0.86    0.93
  -3   3   0  159.15    9.93
   3   3   0  150.84    7.12
   3   3   1  201.43    8.96
  -3   3  -1  203.42   11.49
  -3  -3  -1  204.46   10.46
   3   3   2  289.66   11.77
   3   3   2  275.75   14.75
  -3  -3  -2  294.64   13.14
  -3  -3  -3  599.11   19.77
   3   3   3  610.67   23.12
   3   3   4  239.00   15.37
   3   3   5   13.41    3.73
   3   3   6 1181.09   40.79
   3   3   7   17.05    5.10
  -3  -3  -8    0.15    2.14
   3   3   8    4.97    2.38
  -3  -3  -9  157.14   16.68
  -3  -3 -10   93.43   13.56
  -3   3 -11  194.87    9.68
  -3  -3 -11  169.24    9.61
  -3  -3 -11  167.90   18.49
  -3   3 -12  379.58   13.72
  -3  -3 -12  364.90   14.76
  -3  -3 -12  372.86   27.56
  -3   3 -13   70.23    6.57
  -3   3 -13   63.58    5.75
  -3  -3 -13   59.86    6.02
  -3  -3 -13   55.52   11.05
  -3  -3 -14  109.59    8.14
  -3   3 -14  110.36    8.06
  -3   3 -14   94.78    6.94
  -3  -3 -15   35.47    4.57
  -3   3 -15   30.15    3.88
  -3   3 -15   39.35    4.76
  -3  -3 -16   71.82    6.52
  -3   3 -16   64.07    5.36
  -3   3 -16   71.73    6.25
  -3  -3 -17  104.82    7.46
  -3   3 -17   93.61    6.16
  -3   3 -17  109.18    7.00
  -3  -3 -18  102.33    6.89
  -3   3 -19   88.99    5.99
  -3  -3 -19   90.77    5.89
  -3   3 -20   72.37    4.70
  -3  -3 -20   70.69    4.57
  -3   3 -21    2.10    0.78
  -3  -3 -21    2.51    0.92
   3   4 -23   42.63    2.68
   3  -4 -22   30.98    2.69
   3   4 -22   32.43    2.56
   3  -4 -21  139.57    6.43
   3   4 -21  147.24    6.37
   3   4 -20  147.26    7.11
   3  -4 -20  135.41    6.93
   3  -4 -19   27.44    3.32
   3   4 -19   31.56    3.60
   3   4 -19   33.86    3.60
   3  -4 -18   28.68    3.64
   3   4 -18   28.65    3.76
   3  -4 -17   31.60    3.91
   3   4 -17   24.45    3.50
   3   4 -17   27.23    3.39
   3   4 -16    1.78    0.93
   3   4 -16    1.19    0.83
  -3   4  15  250.79   25.13
   3  -4 -15  224.93   10.40
   3   4 -15  228.92   10.90
   3   4 -15  224.44   10.35
   3  -4 -14   51.07    4.91
   3   4 -14   46.14    4.72
   3   4 -14   43.59    4.67
  -3   4  13  366.63   29.86
  -3  -4  13  300.43   26.45
   3  -4 -13  362.18   12.92
   3   4 -13  343.90   12.90
   3   4 -13  331.88   12.72
  -3   4  12  353.31   28.32
  -3  -4  12  274.97   24.17
  -3   4  11    1.85    2.35
  -3  -4  11   -1.15    4.64
  -3   4  10  284.21   22.95
  -3  -4  10  302.99   22.18
  -3   4   9  363.67   24.13
  -3  -4   9  425.59   24.31
  -3   4   8    3.19    1.82
  -3   4   8    0.57    2.86
  -3  -4   8    3.86    2.27
  -3   4   7  414.11   23.04
  -3  -4   7  454.48   20.72
  -3   4   7  432.41   21.93
  -3   4   6  382.95   20.72
  -3   4   6  408.06   18.59
  -3   4   5   48.09    7.04
  -3   4   5   52.54    5.56
  -3   4   4  708.58   25.57
  -3  -4   4  745.33   22.78
  -3   4   3  434.78   19.43
  -3  -4   3  446.02   16.36
   3   4  -2  159.61    8.63
  -3   4   2  165.03   11.70
  -3  -4   2  157.86    9.33
   3   4  -1 1228.13   23.66
  -3  -4   1 1206.90   25.14
  -3   4   0   96.72    8.87
   3   4   0   91.32    6.58
   3   4   1   50.05    5.28
  -3   4  -1   53.77    6.74
   3   4   1   44.87    6.40
  -3  -4  -1   45.85    5.31
  -3   4  -2  442.73   20.00
   3   4   2  398.62   15.73
   3   4   2  396.36   19.74
  -3  -4  -2  379.91   15.84
   3   4   3   50.70    5.94
   3   4   3   45.18    7.18
  -3  -4  -3   47.57    5.91
   3   4   4  415.95   19.18
   3   4   4  385.26   21.80
   3   4   5  726.01   32.35
   3   4   6   -0.14    1.62
   3   4   7  163.48   17.78
  -3  -4  -8   95.82   12.70
   3   4   8   87.05   13.87
  -3  -4  -9    2.68    2.45
  -3   4 -10  215.21    9.74
  -3   4 -10  214.59   10.33
  -3  -4 -10  195.39   20.01
  -3   4 -11  274.75   11.89
  -3  -4 -11  264.32   12.63
  -3  -4 -11  253.14   22.96
  -3   4 -12  122.50    7.89
  -3  -4 -12  136.36    9.25
  -3  -4 -12  132.88   16.87
  -3   4 -13  352.68   13.41
  -3  -4 -13  382.53   15.56
  -3   4 -14    7.78    1.99
  -3  -4 -14    9.47    2.56
  -3   4 -15    5.46    1.37
  -3  -4 -15    9.75    2.36
  -3   4 -16   22.83    3.10
  -3  -4 -16   24.48    3.64
  -3   4 -17   88.23    6.84
  -3   4 -17   82.97    5.61
  -3  -4 -17   88.34    6.42
  -3   4 -18  122.90    7.34
  -3  -4 -18  115.48    6.66
  -3   4 -19  124.12    6.46
  -3  -4 -19  115.01    5.79
  -3   4 -20   59.23    3.71
   3   5 -21   54.93    3.72
   3   5 -21   46.56    3.26
   3   5 -20  171.10    7.09
   3  -5 -19  186.37    7.80
   3   5 -19  177.70    7.89
   3   5 -18    9.50    1.83
   3  -5 -18   11.50    1.83
   3   5 -18   12.76    2.20
   3   5 -17   13.93    2.70
   3  -5 -17   12.18    2.45
   3   5 -17   15.98    2.71
   3   5 -16  369.86   13.10
   3   5 -16  351.51   13.13
   3   5 -16  370.05   12.09
   3   5 -15   90.63    6.82
   3   5 -15   98.24    6.94
   3   5 -15   92.27    6.35
   3   5 -14  500.44   16.01
   3   5 -14  511.22   16.24
   3   5 -13  333.86   13.25
   3   5 -13  346.25   13.30
   3   5 -12  119.54    7.88
   3   5 -12  124.95    7.87
  -3   5  12  121.98   19.54
   3   5 -12  124.49    7.87
   3   5 -11   80.39    6.21
   3   5 -11   80.28    6.64
   3   5 -11   84.08    6.11
   3   5 -11   85.63    6.47
  -3   5  10  290.11   25.86
  -3   5   9    7.43    4.21
  -3   5   8  997.11   42.09
  -3  -5   7   62.57    8.38
  -3   5   7   49.78    8.68
  -3  -5   6  582.08   23.93
  -3   5   6  526.74   26.87
  -3  -5   5  313.63   16.19
  -3   5   5  281.22   18.69
  -3   5   4  102.47   10.82
  -3   5   3  208.48   14.95
  -3   5   2  960.51   31.68
   3   5  -1   37.79    5.09
  -3   5   1   34.26    5.90
   3   5   0  834.91   30.32
  -3  -5   0  857.12   23.86
  -3   5   0  884.97   30.39
   3   5   0  868.14   23.87
   3   5   1   76.17    9.47
  -3  -5  -1   88.43    7.80
  -3   5  -1   73.71    8.81
   3   5   1   82.16    7.65
  -3  -5  -2   25.06    4.41
   3   5   2   27.90    6.08
   3   5   2   26.88    4.51
   3   5   3  335.85   21.66
   3   5   3  357.37   17.90
   3   5   4  373.34   24.40
   3   5   4  363.91   19.41
   3   5   5  374.54   26.11
   3   5   5  370.82   21.42
   3   5   6  748.77   39.17
   3   5   6  665.90   31.35
   3   5   7   66.37   12.41
  -3   5  -8  260.17   13.81
  -3   5  -8  291.92   11.54
  -3  -5  -8  266.51   22.07
   3   5   8  263.43   25.46
  -3   5  -8  264.71   11.25
  -3   5  -9  191.29    9.98
  -3   5  -9  216.67   10.04
  -3   5  -9  207.46   10.36
  -3   5 -10   68.01    5.83
  -3   5 -10   66.14    5.57
  -3   5 -10   63.96    5.86
  -3  -5 -10   60.39   11.67
  -3   5 -11  429.46   14.94
  -3   5 -12  458.91   15.38
  -3   5 -13    7.39    2.52
  -3   5 -13   11.02    2.43
  -3   5 -14  306.44   14.82
  -3   5 -14  282.18   11.51
  -3   5 -15   38.00    5.06
  -3   5 -15   38.71    4.08
  -3   5 -16    4.80    1.57
  -3   5 -16    4.88    1.46
  -3   5 -17  107.15    5.86
  -3   5 -17  120.48    7.29
  -3   5 -18  118.90    6.36
  -3   5 -19   38.18    3.02
   3   5  19   37.59    2.66
   3   6 -21  202.11    5.59
   3   6 -20   30.93    2.65
   3   6 -19    8.38    1.56
   3   6 -18    6.98    1.60
   3   6 -17  275.92   10.41
   3   6 -17  291.32    9.35
   3   6 -16   24.57    3.33
   3   6 -16   29.90    3.53
   3   6 -16   26.22    3.10
   3   6 -15  750.28   18.79
   3   6 -15  757.47   18.54
   3   6 -15  748.29   17.83
   3   6 -14   34.58    4.14
   3   6 -14   34.86    4.09
   3   6 -14   39.51    4.43
   3   6 -13  109.93    7.60
   3   6 -13  119.54    7.81
   3   6 -13  114.48    7.87
   3   6 -13  108.24    7.53
   3   6 -12   96.26    7.22
   3   6 -12  110.38    7.61
   3   6 -12  110.98    7.70
   3   6 -11  188.41    9.91
   3   6 -11  189.03   10.02
   3   6 -11  181.12    9.56
   3   6 -10    4.40    2.19
  -3   6  10    4.72    6.83
   3   6 -10    3.38    1.64
   3   6 -10    6.45    2.05
   3   6 -10    2.13    1.20
   3   6 -10    3.26    1.86
   3   6  -9  780.48   20.28
   3   6  -9  904.65   19.73
  -3   6   9  766.47   42.26
   3   6  -9  911.87   20.35
   3   6  -9  840.80   21.04
  -3   6   8   37.42    8.92
   3   6  -8   33.19    3.59
   3   6  -8   35.18    4.25
   3   6  -8   42.13    4.30
  -3   6   7  619.45   33.60
  -3   6   6   61.86    9.93
  -3   6   5   41.09    7.86
  -3   6   4  117.55   12.79
  -3   6   3  586.47   28.05
  -3   6   2   32.35    6.59
  -3   6   1 1445.88   43.16
   3   6  -1 1465.99   45.02
  -3   6   0   50.44    8.07
   3   6   0   56.39    8.86
  -3   6  -1  485.66   25.57
   3   6   1  455.23   26.70
   3   6   2   42.24    8.10
   3   6   3  265.85   22.32
   3   6   4   18.86    5.97
   3   6   5  893.91   45.72
  -3   6  -5  829.25   22.89
  -3   6  -5  893.14   19.26
  -3   6  -6    4.20    2.79
  -3   6  -6    1.20    1.21
  -3   6  -6    3.53    1.38
  -3   6  -6    1.16    1.22
   3   6   7  804.65   46.67
  -3   6  -7  820.45   23.83
  -3   6  -7  867.35   20.47
  -3   6  -7  801.19   22.28
  -3   6  -7  781.40   19.53
  -3   6  -8    1.75    1.41
  -3   6  -8    2.38    1.38
  -3   6  -8    1.72    1.39
  -3   6  -8    2.23    1.37
  -3   6  -8    3.56    1.84
  -3   6  -9   24.06    3.80
  -3   6  -9   21.33    4.58
  -3   6  -9   26.81    3.87
  -3   6  -9   23.63    3.31
  -3   6 -10   51.43    4.99
  -3   6 -10   47.16    6.22
  -3   6 -10   45.86    4.91
  -3   6 -11  248.65   11.23
  -3   6 -11  254.25   10.67
  -3   6 -12   96.07    8.69
  -3   6 -12  105.99    7.17
  -3   6 -12  112.82    6.59
  -3   6 -13  612.66   20.74
  -3   6 -13  588.92   16.31
  -3   6 -14    0.59    1.07
  -3   6 -14    2.70    1.24
  -3   6 -15  285.68   12.10
  -3   6 -15  257.22    9.60
  -3   6 -16    7.50    1.65
  -3   6 -16    5.75    1.42
  -3   6 -17   41.01    3.55
   3   6  17   43.03    3.73
  -3   6 -18   17.08    1.92
   3   6  18   15.41    1.82
   3   7 -20   77.06    3.12
  -3   7  19    1.89    0.96
   3   7 -19    1.07    0.61
   3   7 -18   63.05    3.97
   3   7 -17    9.17    1.71
   3   7 -17    7.19    1.31
   3   7 -16  520.39   13.22
   3   7 -16  525.46   12.72
   3   7 -15   10.57    2.18
   3   7 -15    9.50    1.83
   3   7 -15    8.63    1.85
   3   7 -14  385.33   12.97
   3   7 -14  388.57   12.76
   3   7 -14  380.02   12.98
   3   7 -13    0.64    0.84
   3   7 -13    1.74    1.47
   3   7 -13    1.00    0.92
   3   7 -12    0.80    1.21
   3   7 -12    1.81    1.21
   3   7 -12    1.00    1.36
   3   7 -12   -0.16    1.43
   3   7 -11    6.50    2.09
   3   7 -11    9.54    2.54
   3   7 -11    7.32    2.18
   3   7 -11    9.63    2.62
   3   7 -10  403.74   14.35
   3   7 -10  420.56   14.47
   3   7 -10  423.59   16.98
   3   7  -9    2.05    1.16
   3   7  -9    3.67    1.23
   3   7  -9    3.39    1.46
   3   7  -9    3.46    2.13
   3   7  -8 1354.17   24.83
   3   7  -8 1296.97   26.98
   3   7  -8 1346.66   24.13
  -3   7   8 1212.25   53.33
   3   7  -8 1291.22   26.65
   3   7  -8 1274.61   30.50
   3   7  -7    3.86    1.55
   3   7  -7    4.60    1.69
  -3   7   7    8.26    2.94
   3   7  -7    3.38    1.74
   3   7  -6  186.13    8.84
   3   7  -6  162.51    9.47
  -3   7   6  161.73   17.81
   3   7  -6  155.68   10.58
   3   7  -5    2.59    0.98
  -3   7   5    7.28    4.76
   3   7  -5    5.19    2.05
   3   7  -4   55.35    5.56
  -3   7   4   53.69    9.73
   3   7  -4   56.15    5.92
  -3   7   4   63.00    4.92
   3   7  -3   19.20    3.16
  -3   7   3   19.46    5.51
   3   7  -3   23.36    3.38
  -3   7   3   26.41    3.52
   3   7  -2 1036.83   24.03
  -3   7   2 1061.04   41.14
   3   7  -2 1105.95   24.02
   3   7  -1   17.83    3.09
  -3   7   1   18.38    4.31
   3   7  -1   29.35    3.57
   3   7  -1   17.25    2.75
  -3   7   1   23.23    3.33
   3   7   0 1276.78   24.61
  -3   7   0 1181.10   25.65
   3   7   1    0.46    0.93
  -3   7  -1    0.70    1.20
   3   7   2    3.26    1.49
  -3   7  -2    1.84    1.04
  -3   7  -2    2.79    1.42
  -3   7  -3   26.14    3.48
   3   7   3   30.87    4.14
  -3   7  -3   28.12    4.32
  -3   7  -4  529.74   15.23
   3   7   4  570.24   18.73
  -3   7  -4  518.91   19.08
  -3   7  -5   12.60    2.63
   3   7   5   14.54    3.18
  -3   7  -5   12.93    3.07
   3   7   6  781.35   23.89
  -3   7  -6  741.79   19.12
  -3   7  -6  799.92   23.58
  -3   7  -7   59.86    6.26
   3   7   7   45.82    5.96
  -3   7  -7   52.91    5.02
  -3   7  -8  391.23   14.18
  -3   7  -8  408.95   13.89
  -3   7  -8  376.01   15.24
  -3   7  -9   40.80    5.28
  -3   7  -9   53.83    5.15
  -3   7  -9   51.59    5.38
  -3   7 -10   25.56    4.09
  -3   7 -10   37.18    4.31
  -3   7 -10   33.89    4.02
  -3   7 -11    3.54    1.05
  -3   7 -11    2.07    1.15
  -3   7 -11    5.21    1.45
  -3   7 -12  375.86   11.35
  -3   7 -12  382.49   12.55
  -3   7 -12  350.87   14.37
   3   7  13   61.53    6.24
  -3   7 -13   56.13    3.80
  -3   7 -13   52.92    4.38
  -3   7 -13   68.34    5.96
   3   7  14  432.68   14.93
  -3   7 -14  407.81   11.31
  -3   7 -14  428.45   13.21
   3   7  15    4.26    1.47
  -3   7 -15    7.52    1.82
   3   7  16   81.05    4.85
  -3   7 -16   72.64    3.84
   3   7  17    1.36    0.59
   3   8 -18   73.40    3.12
   3   8 -17  276.56    6.03
   3   8 -17  281.14    7.29
   3   8 -16   36.90    2.97
  -3   8  16   39.07    3.80
   3   8 -16   36.59    2.84
   3   8 -15  622.98   13.26
   3   8 -15  612.86   13.05
  -3   8  15  658.70   17.16
   3   8 -15  628.66   13.50
   3   8 -14    3.93    1.19
  -3   8  14    3.38    1.59
   3   8 -14    5.84    1.56
   3   8 -13  127.70    6.82
  -3   8  13  109.08    8.05
   3   8 -13  131.86    7.54
   3   8 -12  142.98    7.65
  -3   8  12  126.16    8.97
   3   8 -12  144.51    8.04
   3   8 -12  154.52    8.87
   3   8 -11   76.57    5.86
   3   8 -11   84.38    7.00
   3   8 -11   80.90    6.10
  -3   8  11   76.34    6.99
   3   8 -10   65.25    5.49
   3   8 -10   58.39    5.33
   3   8 -10   63.17    6.35
   3   8 -10   63.06    5.42
  -3   8  10   63.68    6.26
   3   8  -9  676.59   21.48
   3   8  -9  670.55   17.48
  -3   8   9  697.76   20.16
   3   8  -9  666.00   17.49
   3   8  -8    1.15    1.51
  -3   8   8    0.35    1.25
   3   8  -8   -0.27    0.94
   3   8  -8    3.20    1.25
   3   8  -8    2.02    1.43
   3   8  -7  920.00   19.62
   3   8  -7  900.00   22.84
   3   8  -7  917.88   20.20
   3   8  -6   89.79    8.02
  -3   8   6  128.59    7.81
   3   8  -6  106.73    6.83
   3   8  -6  111.33    8.07
   3   8  -5    8.67    2.43
   3   8  -5   12.00    2.24
   3   8  -5   14.65    2.91
   3   8  -4   93.35    7.79
  -3   8   4   94.30    6.04
   3   8  -4   87.20    7.38
   3   8  -4   88.34    6.18
   3   8  -3  475.52   16.73
  -3   8   3  477.67   14.12
   3   8  -3  446.86   16.78
   3   8  -2    3.45    1.01
  -3   8   2    5.59    1.81
   3   8  -2    4.35    1.80
  -3   8   1  963.21   22.27
   3   8  -1  958.07   21.12
  -3   8   0   12.40    2.46
   3   8   0   15.64    2.95
   3   8   0   10.70    2.20
  -3   8  -1  464.57   16.92
  -3   8  -1  436.79   13.32
  -3   8  -2   80.00    5.91
   3   8   2   75.88    6.46
  -3   8  -2   70.96    6.85
  -3   8  -3   68.77    5.52
   3   8   3   67.75    6.33
  -3   8  -3   65.28    6.78
  -3   8  -4   20.19    3.03
   3   8   4   16.70    3.37
  -3   8  -4   15.46    3.31
  -3   8  -5  783.18   19.19
   3   8   5  763.79   22.53
  -3   8  -6   -0.97    1.53
   3   8   6    2.28    1.65
  -3   8  -6    1.89    1.97
  -3   8  -7  799.19   19.55
   3   8   7  735.91   23.09
   3   8   8   31.12    4.81
  -3   8  -8   37.11    4.63
   3   8   9    6.86    2.37
  -3   8  -9    9.67    2.33
   3   8  10   44.11    5.47
  -3   8 -10   52.50    4.59
  -3   8 -11  270.07    9.43
  -3   8 -11  281.61    9.62
  -3   8 -12    7.01    1.28
   3   8  12    7.61    2.22
  -3   8 -12    9.18    1.64
   3   8  13  454.37   14.06
  -3   8 -13  415.38    8.54
   3   8  14   34.82    3.50
   3   8  15  159.54    6.05
   3   9 -15    0.88    0.45
  -3   9  14  202.28    7.37
   3   9 -14  199.68    6.96
   3   9 -14  195.21    6.09
   3   9 -13  123.90    5.33
   3   9 -13  118.94    5.43
  -3   9  13  119.72    6.35
   3   9 -13  123.99    6.25
   3   9 -12   -0.27    0.65
   3   9 -12    3.10    0.95
  -3   9  12    1.75    0.93
   3   9 -12    1.42    0.97
   3   9 -11  194.55    7.98
  -3   9  11  173.27    8.64
   3   9 -11  164.88    7.76
   3   9 -11  202.84    9.58
   3   9 -10  207.56    8.76
   3   9 -10  187.83    8.46
  -3   9  10  198.14    9.35
   3   9 -10  203.53   10.34
   3   9  -9   44.91    4.30
   3   9  -9   42.40    4.99
   3   9  -9   38.12    3.96
  -3   9   9   41.28    4.42
   3   9  -8  514.60   14.45
   3   9  -8  550.44   15.83
   3   9  -8  497.40   17.49
   3   9  -8  508.79   14.28
   3   9  -7   52.02    4.65
   3   9  -7   61.46    5.48
   3   9  -7   49.80    4.43
   3   9  -7   47.63    5.52
   3   9  -6  226.43    9.75
   3   9  -6  224.18    9.38
   3   9  -6  225.30   12.00
   3   9  -5  185.59    8.80
   3   9  -5  185.49   10.63
   3   9  -5  172.88    8.18
   3   9  -5  194.70   10.92
   3   9  -4   62.42    6.29
   3   9  -4   47.87    4.47
  -3   9   4   58.14    4.41
   3   9  -4   54.45    5.59
   3   9  -3  200.56    9.27
   3   9  -3  219.06   11.92
   3   9  -3  219.70   10.78
  -3   9   3  218.15    9.08
   3   9  -2  468.06   17.69
   3   9  -2  440.22   13.79
   3   9  -2  506.98   15.43
  -3   9   2  480.33   14.20
   3   9  -1   20.77    3.74
  -3   9   1   26.22    3.03
  -3   9   1   25.41    3.57
   3   9   0  815.22   23.38
  -3   9   0  823.99   20.56
  -3   9  -1  144.74    7.86
  -3   9  -1  126.21    8.31
  -3   9  -2   67.27    5.39
  -3   9  -2   52.34    5.62
  -3   9  -3  219.30    9.83
   3   9   3  209.77   10.87
  -3   9  -4  373.89   12.82
   3   9   4  365.16   14.50
  -3   9  -5   16.48    2.54
   3   9   5   19.00    3.47
  -3   9  -5   12.43    2.67
   3   9   6  733.94   20.91
  -3   9  -6  769.17   20.69
   3   9   7   46.94    5.24
  -3   9  -7   67.00    5.87
   3   9   8  233.81   11.65
  -3   9  -8  299.92   11.34
   3   9   9  153.29    9.08
  -3   9  -9  186.80    8.14
   3   9  10   56.53    5.26
  -3   9 -10   64.55    4.26
   3   9  11   50.86    4.59
  -3   9 -11   44.46    3.07
   3   9  12  435.55   11.74
  -3   9 -12  380.81    7.26
   3   9  13   14.91    1.89
   3  10 -13  148.12    4.60
   3  10 -12  229.83    6.99
   3  10 -11   33.63    3.07
   3  10 -10   91.58    4.49
   3  10 -10   86.82    5.43
   3  10  -9  513.43   12.44
   3  10  -9  541.17   14.56
   3  10  -8    2.66    1.13
   3  10  -8    1.36    0.87
   3  10  -8    2.98    1.41
   3  10  -7  282.56    9.73
   3  10  -7  273.43   11.19
   3  10  -6  108.47    6.17
   3  10  -6   93.72    5.69
   3  10  -6   98.25    6.77
   3  10  -5    0.22    0.93
   3  10  -5    0.39    0.81
   3  10  -5    0.73    0.85
   3  10  -4  402.04   11.91
   3  10  -4  401.78   12.84
   3  10  -3  225.21    9.27
   3  10  -3  195.05    8.33
   3  10  -3  218.26    8.90
   3  10  -2   77.37    5.45
  -3  10   2   71.24    4.60
   3  10  -1  564.59   14.85
  -3  10   1  532.56   13.59
   3  10   0  143.63    7.45
  -3  10   0  134.63    7.13
   3  10   1  161.44    7.89
  -3  10  -1  153.09    7.99
   3  10   2  323.98   11.15
  -3  10  -2  303.36   11.56
   3  10   3   24.84    3.00
  -3  10  -3   23.30    3.30
  -3  10  -3   30.33    3.26
  -3  10  -4  175.34    8.79
  -3  10  -5  282.81   10.83
  -3 -10  -5  261.68    8.48
  -3  10  -6    5.10    1.48
  -3 -10  -6    4.27    1.21
  -3  10  -7  336.34   10.41
  -3 -10  -7  261.33    8.28
  -3  10  -8  145.40    6.20
  -3 -10  -8  118.01    5.30
  -3  10  -9   62.97    3.57
  -3 -10  -9   44.80    3.00
  -3  10 -10  217.11    5.39
   3  11  -7   58.52    3.37
   3  11  -6   84.30    4.63
   3  11  -6   67.10    3.65
   3  11  -5  528.85   11.93
   3  11  -4    9.22    1.60
   3  11  -3  249.53    8.60
   3  11  -2  282.05    9.18
   3  11  -1    6.58    1.41
   3  11   0  190.46    7.54
  -3  11   0  176.63    5.98
   3  11   1  224.24    8.11
  -3  11  -1  205.11    6.82
   3  11   2   14.25    1.90
  -3  11  -2   16.19    1.99
   3  11   3  379.63    9.87
  -3  11  -3  336.97    9.05
   3  11   4  108.34    4.95
  -3  11  -4   92.08    4.62
  -3  11  -5  127.19    5.11
   4   0 -24  499.10   11.22
   4   0 -23   -0.32    0.76
   4   0 -22  762.59   17.08
   4   0 -21   -0.22    0.73
   4   0 -20  112.18    7.27
   4   0 -19    2.23    0.96
   4   0 -19    1.11    0.84
   4   0 -18  588.18   17.11
   4   0 -18  559.13   15.57
  -4   0  17    4.49    5.76
   4   0 -17    1.44    1.36
   4   0 -17    1.13    1.07
   4   0 -16 1935.33   30.39
   4   0 -16 1783.64   27.88
  -4   0  15    1.40    3.60
  -4   0  14 1615.82   59.68
  -4   0  13    2.10    1.63
  -4   0  12   50.52    9.81
  -4   0  11    1.04    2.90
  -4   0  10 2162.42   55.31
  -4   0   9    0.52    1.99
  -4   0   8 2758.43   52.96
  -4   0   7    4.16    2.29
  -4   0   6  702.06   21.88
  -4   0   5    4.97    1.74
  -4   0   5    6.48    2.14
  -4   0   4  682.07   18.14
  -4   0   3    0.56    0.74
  -4   0   2 9011.07   60.32
  -4   0   2 9136.49   40.09
  -4   0   1   -0.70    0.93
  -4   0   1    0.98    0.48
  -4   0   0 4146.44   40.18
  -4   0  -1    0.44    0.69
   4   0   2  430.10   14.16
  -4   0  -2  412.96   14.81
   4   0   3    0.47    1.02
   4   0   4 3709.46   50.52
  -4   0  -5    3.13    2.65
   4   0   5    2.75    1.93
   4   0   6 1957.12   45.59
  -4   0  -6 2010.04   49.50
  -4   0  -7    8.18    3.41
  -4   0  -8  918.57   36.95
  -4   0  -9   -1.27    2.44
  -4   0 -10  756.38   35.85
  -4   0 -11    1.71    2.94
  -4   0 -12 2262.35   37.13
  -4   0 -12 2345.31   69.56
  -4   0 -13    0.90    1.11
  -4   0 -13   -1.01    2.77
  -4   0 -14 1020.19   25.67
  -4   0 -15    1.34    1.17
  -4   0 -16   12.37    2.80
  -4   0 -17    1.40    1.35
  -4   0 -18  490.29   15.68
  -4   0 -19    1.85    1.21
  -4   0 -19    2.54    1.30
  -4   0 -20  783.03   13.56
  -4   0 -20  781.60   16.16
  -4   0 -21    1.90    0.96
   4   1 -24   27.11    2.50
   4  -1 -24   29.00    2.75
   4  -1 -23  705.19   15.04
   4   1 -23  693.06   14.13
   4  -1 -22   66.61    5.08
   4   1 -22   64.13    4.85
   4  -1 -21  393.51   13.15
   4   1 -21  389.13   12.55
   4   1 -20   69.11    5.56
   4  -1 -20   61.05    5.42
   4   1 -20   65.02    5.21
   4   1 -19   19.99    3.01
   4  -1 -19   21.85    3.29
   4   1 -19   24.12    3.40
   4   1 -18   57.37    5.21
   4  -1 -18   63.49    5.67
   4   1 -18   59.83    5.38
  -4   1  17 1138.23   54.88
  -4  -1  17 1100.24   53.37
   4   1 -17 1050.44   22.27
   4  -1 -17 1048.33   22.89
   4   1 -17 1032.56   22.09
  -4   1  16    2.27    3.38
  -4  -1  16    3.16    2.34
   4   1 -16   -0.13    0.82
   4   1 -16    2.82    1.43
   4  -1 -16    1.95    1.14
  -4  -1  15 1998.92   69.13
   4   1 -15 2069.12   30.14
   4   1 -15 1991.48   29.66
  -4   1  14   25.25    7.11
  -4  -1  14   35.50    9.28
  -4  -1  13  386.51   28.22
  -4   1  13  412.89   29.10
  -4   1  12  137.31   15.93
  -4  -1  12  126.76   15.25
  -4   1  11  765.96   35.75
  -4  -1  11  761.11   35.03
  -4  -1  10  105.08   12.17
  -4   1  10  109.03   12.74
  -4   1   9 1949.45   49.97
  -4  -1   9 2246.54   51.94
  -4  -1   8   -0.52    1.98
  -4   1   8    6.02    2.84
  -4   1   7 3352.38   54.23
  -4  -1   7 3512.32   54.31
  -4   1   6  972.27   26.09
  -4  -1   6  985.85   26.40
  -4   1   5   34.30    4.34
  -4   1   5   29.62    4.11
  -4  -1   5   24.69    3.94
  -4   1   4   40.82    4.33
  -4  -1   4   51.07    5.22
  -4   1   3 4119.66   39.76
  -4   1   3 4037.39   37.81
  -4   1   3 4159.73   40.28
  -4  -1   2    1.89    1.13
  -4   1   2    1.07    0.56
  -4   1   2    0.36    0.71
  -4   1   1 2622.54   27.09
  -4   1   1 2686.48   28.95
  -4  -1   0  219.20   10.13
  -4   1   0  199.63    8.27
  -4   1   0  198.41    8.15
  -4  -1  -1 2074.92   32.33
   4  -1   2  108.51    6.38
  -4   1  -2  123.61    9.37
  -4  -1  -2  119.62    8.24
   4   1   3   86.37    7.60
   4  -1   3   77.10    6.15
  -4   1  -3   84.60    8.72
  -4  -1  -3   88.76    7.79
   4   1   4   89.98    8.40
   4  -1   4   94.86    8.03
  -4   1  -4   97.91   10.21
   4   1   5 3487.71   57.90
  -4   1  -5 3826.46   67.20
   4   1   6   35.50    6.52
  -4   1  -6   42.07    7.45
   4   1   7 2940.57   63.95
  -4  -1  -7 2974.38   63.57
  -4   1  -8   86.80   11.38
  -4  -1  -8   79.94   11.02
   4   1   8   95.49   12.34
  -4  -1  -9   51.07    9.42
  -4   1  -9   52.38    9.25
  -4   1 -10  160.20   17.04
  -4  -1 -10  124.57   15.05
  -4   1 -11 1375.16   51.73
  -4  -1 -11 1299.92   49.86
  -4  -1 -12   34.36    4.74
  -4   1 -12   36.53    4.99
  -4   1 -12   35.56    4.10
  -4  -1 -12   36.51    8.35
  -4   1 -13 1783.50   33.88
  -4  -1 -13 1814.79   33.96
  -4   1 -13 1753.92   29.49
   4  -1  13 1819.71   62.87
  -4  -1 -14   67.13    6.49
  -4   1 -14   67.91    6.64
  -4   1 -14   71.73    5.97
  -4   1 -15  310.69   13.94
  -4  -1 -15  293.65   13.81
  -4  -1 -16   71.26    6.60
  -4   1 -16   66.50    6.25
  -4  -1 -17   34.93    4.48
  -4   1 -17   27.65    3.88
  -4   1 -18   40.45    4.40
  -4  -1 -18   36.49    4.30
  -4   1 -19  711.99   16.26
  -4   1 -19  702.63   16.62
  -4  -1 -19  711.50   17.31
  -4   1 -20    5.31    1.42
  -4  -1 -20    2.91    1.09
  -4   1 -20    4.49    1.30
  -4  -1 -21  490.41   10.64
  -4   1 -21  469.87    9.23
   4  -2 -24  284.03    8.06
   4   2 -23    0.92    0.59
   4  -2 -23    1.83    0.93
   4  -2 -22  626.84   15.05
   4   2 -22  627.76   13.70
   4   2 -21  173.33    7.87
   4  -2 -21  170.05    8.37
   4   2 -21  168.55    6.94
   4  -2 -20  154.27    8.37
   4   2 -20  144.85    7.59
   4   2 -20  154.44    7.18
   4   2 -20  152.21    8.20
   4   2 -19  234.31   10.02
   4  -2 -19  232.80   10.63
   4   2 -19  237.69    9.48
   4   2 -19  240.09   10.75
   4   2 -18  264.61   10.79
   4  -2 -18  267.83   11.58
   4   2 -18  273.18   11.69
   4   2 -17   48.20    4.62
   4  -2 -17   54.59    5.22
   4   2 -17   46.68    4.86
  -4  -2  16 1671.66   65.67
  -4  -2  16 1702.93   66.86
  -4   2  16 1847.92   70.27
   4   2 -16 1639.69   26.78
   4  -2 -16 1680.38   28.58
   4   2 -16 1487.81   23.73
   4   2 -16 1660.21   28.66
  -4   2  15  109.99   16.38
  -4  -2  15  106.72   15.79
   4  -2 -15  107.30    7.05
   4   2 -15  108.35    6.85
   4   2 -15   97.60    6.96
   4   2 -15   98.53    6.01
  -4   2  14 1373.51   56.99
  -4  -2  14 1157.38   51.12
  -4  -2  13  148.62   17.43
  -4   2  13  188.99   20.15
  -4   2  12   75.58   12.11
  -4  -2  12   71.79   11.40
  -4   2  11  406.26   26.82
  -4  -2  11  380.63   25.05
  -4   2  10 1505.64   48.48
  -4  -2  10 1735.08   50.29
  -4   2   9   93.33   11.20
  -4  -2   9   99.78   11.08
  -4  -2   9   96.10   10.74
  -4   2   8 3456.13   62.10
  -4  -2   8 3575.99   61.96
  -4   2   7  455.87   20.36
  -4  -2   7  486.02   20.89
  -4  -2   6  210.10   12.56
  -4   2   6  206.32   12.23
  -4  -2   5  471.17   17.35
  -4   2   5  448.46   15.01
  -4   2   5  453.28   16.09
  -4   2   4 2565.95   31.01
  -4   2   4 2550.12   38.70
  -4  -2   3 1637.03   30.43
  -4   2   3 1567.17   19.50
  -4   2   3 1587.91   29.41
  -4  -2   2 2638.17   37.73
  -4   2   2 2561.00   36.69
  -4  -2   1   82.77    6.60
  -4   2   1   82.18    6.50
  -4  -2   0 2697.44   37.70
   4   2   0 2652.56   20.09
  -4   2   0 2670.74   36.48
  -4  -2  -1  210.13   11.02
  -4   2  -1  218.61   10.76
  -4  -2  -2   93.50    7.73
  -4   2  -2   68.36    7.60
   4   2   3  904.95   27.36
  -4   2  -3  872.74   29.35
  -4  -2  -3  963.87   26.23
   4   2   4 2265.56   45.93
  -4   2  -4 2313.22   51.69
   4   2   5  600.13   25.56
  -4   2  -5  677.63   29.76
   4   2   6 3425.39   66.66
  -4   2  -6 3621.57   72.44
   4   2   7   67.00   10.31
  -4   2  -7   75.41   10.95
  -4  -2  -8  717.52   34.35
   4   2   8  659.66   34.41
  -4  -2  -9  633.69   34.20
  -4  -2 -10  308.35   25.10
  -4  -2 -11  208.43   20.92
  -4  -2 -11  180.14   10.37
  -4   2 -11  216.28   10.24
   4  -2  11  217.97   19.87
  -4   2 -12 2245.99   38.27
  -4  -2 -12 2354.84   38.32
  -4   2 -12 2388.35   34.69
  -4  -2 -12 2501.33   73.34
  -4   2 -13   63.54    6.37
  -4  -2 -13   56.33    6.04
  -4   2 -13   68.95    6.02
  -4  -2 -13   60.38   11.96
  -4   2 -14  614.53   19.81
  -4  -2 -14  606.40   19.80
  -4   2 -14  571.19   16.95
  -4   2 -15   78.15    6.97
  -4  -2 -15   81.15    7.17
  -4   2 -15   72.64    5.87
  -4   2 -16    5.48    1.81
  -4  -2 -16    7.74    2.12
  -4  -2 -17  316.83   13.14
  -4   2 -17  320.90   12.78
  -4  -2 -18  435.09   14.42
  -4   2 -18  422.29   13.42
  -4   2 -19   83.86    5.60
  -4  -2 -19   81.21    5.65
  -4   2 -19   81.93    5.18
  -4   2 -20  470.23   11.26
  -4  -2 -20  474.63   11.99
  -4   2 -20  460.89    9.90
  -4  -2 -21    1.16    0.69
   4  -3 -24   21.15    1.87
   4  -3 -23  404.35    9.95
   4  -3 -22   84.08    5.08
   4   3 -22   94.53    4.62
   4  -3 -21  378.72   11.81
   4   3 -21  405.83   11.00
   4  -3 -20  380.78   12.63
   4   3 -20  397.59   11.94
   4   3 -20  397.47   13.19
   4   3 -19    0.01    0.96
   4  -3 -19    0.39    0.74
   4   3 -19    0.38    0.73
   4   3 -19    0.10    1.19
   4  -3 -18  240.28   10.60
   4   3 -18  250.58   10.02
   4   3 -18  236.24   10.96
   4   3 -17  462.09   13.80
   4  -3 -17  454.42   14.77
   4   3 -17  432.51   13.32
   4   3 -17  449.06   15.24
  -4  -3  16   33.67    6.22
   4  -3 -16   45.06    4.65
   4   3 -16   39.44    4.08
   4   3 -16   48.31    4.94
   4  -3 -15 1189.97   23.73
   4   3 -15 1181.40   24.30
   4   3 -15 1124.82   22.02
  -4   3  14  311.76   27.51
  -4  -3  14  291.44   26.59
   4  -3 -14  309.56   11.87
   4   3 -14  304.90   12.12
   4   3 -14  305.55   11.63
  -4   3  13  339.02   27.92
  -4  -3  13  244.45   23.69
  -4   3  12  682.68   37.83
  -4  -3  12  581.91   34.43
  -4  -3  11  217.31   19.82
  -4   3  11  191.11   18.96
  -4  -3  10  398.34   24.88
  -4   3  10  356.62   24.51
  -4   3   9 2589.63   60.52
  -4  -3   9 2959.64   62.51
  -4  -3   8  403.80   21.29
  -4   3   8  395.65   21.61
  -4   3   7 1200.33   33.77
  -4  -3   7 1215.42   33.98
  -4   3   6  638.16   19.16
  -4   3   6  648.29   21.67
  -4  -3   6  615.61   22.49
  -4   3   6  617.36   24.10
  -4   3   5   29.51    4.05
  -4   3   5   27.51    3.30
  -4   3   5   26.34    4.65
  -4  -3   4 2321.28   40.41
  -4   3   4 2251.74   41.28
  -4  -3   3 2078.09   36.56
  -4   3   3 2056.45   38.30
  -4  -3   2   92.31    7.48
  -4   3   2  102.98    8.43
  -4  -3   1 3021.61   41.93
  -4   3   1 3124.51   46.22
  -4   3   0  759.46   22.78
   4   3   0  703.98   14.03
  -4  -3  -1  296.38   14.06
   4   3   1  297.40   10.38
  -4   3  -1  322.77   15.13
  -4  -3  -2 2061.32   38.31
   4   3   2 2036.36   42.61
   4   3   2 2014.24   30.87
   4   3   3  834.89   28.74
  -4  -3  -3  868.46   26.07
   4   3   4  659.61   27.15
   4   3   5 2849.84   60.21
   4   3   6   12.55    4.47
   4   3   7  862.80   38.97
  -4  -3  -8 1121.83   44.62
   4   3   8 1133.18   48.05
  -4  -3  -9   30.92    8.00
   4   3   9   37.98    8.86
  -4   3 -10  506.25   15.73
  -4  -3 -10  485.25   32.93
  -4  -3 -11  991.86   24.98
  -4   3 -11 1040.20   23.11
  -4  -3 -11 1022.34   47.90
  -4   3 -12  132.66    9.27
  -4  -3 -12  129.01    9.12
  -4   3 -12  130.13    8.27
  -4  -3 -12  155.51   18.68
  -4  -3 -13  907.42   24.32
  -4   3 -13  860.63   21.11
  -4   3 -13  927.84   24.50
  -4   3 -14   25.85    3.64
  -4  -3 -14   28.19    4.29
  -4   3 -14   31.87    4.53
  -4  -3 -15  159.19    9.91
  -4   3 -15  149.59    8.42
  -4   3 -15  160.59    9.45
  -4  -3 -16  607.13   18.53
  -4   3 -16  612.91   17.65
  -4   3 -17  328.00   13.17
  -4  -3 -17  334.45   12.98
  -4   3 -17  342.75   12.01
  -4   3 -18  229.78   10.03
  -4  -3 -18  227.95    9.84
  -4   3 -19  591.73   14.14
  -4  -3 -19  595.46   14.13
  -4   3 -20    2.52    1.04
  -4  -3 -20   -0.27    0.68
   4   4 -23   11.36    1.43
   4  -4 -22  306.55    8.52
   4   4 -22  319.68    8.25
   4  -4 -21  254.89    8.67
   4   4 -21  263.77    8.69
   4  -4 -20  105.74    6.10
   4   4 -20  112.33    6.69
   4   4 -20  111.69    6.23
   4  -4 -19  485.52   14.01
   4   4 -19  498.94   14.26
   4   4 -19  499.02   14.92
   4   4 -18   15.42    2.78
   4  -4 -18   14.91    2.72
   4  -4 -17  113.46    7.26
   4   4 -17  102.29    7.15
   4   4 -17  115.40    7.09
   4  -4 -16  520.10   15.63
   4   4 -16  527.19   15.66
   4   4 -16  518.21   16.27
   4  -4 -15  142.29    8.17
   4   4 -15  137.26    8.37
   4   4 -15  128.14    7.91
  -4  -4  14  436.33   33.41
   4  -4 -14  498.56   15.32
   4   4 -14  476.09   15.48
   4   4 -14  470.69   15.50
  -4   4  13  774.37   42.80
   4   4 -13  758.17   19.08
   4   4 -13  714.62   18.79
  -4  -4  12   34.63    8.88
  -4   4  12   31.94    6.61
  -4   4  11  877.16   41.32
  -4  -4  11  919.37   41.73
  -4   4  10  661.46   36.20
  -4  -4  10  698.51   33.75
  -4   4  10  608.25   32.12
  -4   4   9   31.07    7.01
  -4  -4   9   26.60    6.15
  -4   4   9   23.37    5.91
  -4   4   8  622.82   30.39
  -4   4   8  646.72   27.55
  -4  -4   8  632.01   27.56
  -4   4   7  504.47   25.35
  -4   4   7  529.30   21.97
  -4   4   6  672.04   27.56
  -4   4   6  737.89   22.24
  -4   4   5 2005.72   45.60
  -4  -4   5 2131.49   43.34
  -4   4   4   27.06    5.20
  -4  -4   4   31.96    5.11
  -4   4   3  956.41   29.42
  -4  -4   3  950.79   25.93
  -4   4   2 2272.39   44.74
  -4  -4   2 2197.23   37.94
   4   4  -1  245.22    9.70
  -4   4   1  273.24   15.47
   4   4   0 1337.64   23.81
  -4   4   0 1437.22   35.71
  -4  -4   0 1421.49   31.95
   4   4   1 2214.77   32.75
  -4  -4  -1 2275.87   41.15
   4   4   2   27.93    4.12
  -4  -4  -2   21.33    3.93
   4   4   2   27.04    5.53
   4   4   3 1133.50   28.27
   4   4   3 1091.92   36.23
  -4  -4  -3 1141.71   31.62
   4   4   4 1430.59   35.27
   4   4   4 1360.34   42.83
   4   4   5    3.99    1.58
   4   4   5    6.86    2.55
   4   4   6  880.02   40.06
   4   4   7  557.96   33.89
  -4  -4  -8   21.54    6.59
   4   4   8   29.91    8.55
  -4   4  -9  703.94   18.84
   4   4   9  700.10   42.53
  -4  -4  -9  654.10   37.62
  -4  -4 -10  221.28   11.91
  -4   4 -10  238.06   11.09
  -4  -4 -10  250.50   24.29
  -4  -4 -11  436.05   16.93
  -4   4 -11  443.00   15.21
  -4  -4 -11  426.78   31.55
  -4  -4 -12  247.32   12.81
  -4   4 -12  245.19   11.35
  -4  -4 -13   41.63    5.28
  -4   4 -13   41.08    4.63
  -4   4 -14  340.30   12.82
  -4  -4 -14  356.60   14.98
  -4   4 -15  514.80   18.41
  -4   4 -15  477.08   14.64
  -4  -4 -15  519.00   17.29
  -4   4 -16   13.26    2.97
  -4   4 -16   12.10    2.27
  -4  -4 -16   15.05    2.93
  -4   4 -17  657.45   17.69
  -4  -4 -17  669.80   16.92
  -4   4 -18  246.88    9.63
  -4  -4 -18  255.93    9.18
  -4   4 -19   75.18    4.53
  -4  -4 -19   72.27    4.01
  -4   4 -20  153.10    4.96
   4   5 -22   64.17    3.25
   4   5 -21   71.31    4.30
   4   5 -21   62.59    3.87
   4   5 -20  422.80   11.35
   4   5 -19    7.97    1.79
   4  -5 -19    9.89    1.61
   4   5 -19   10.56    1.96
   4  -5 -18  342.97   11.28
   4   5 -18  332.43   11.97
   4   5 -17   80.53    5.95
   4   5 -17   79.16    6.10
   4   5 -17   85.76    5.66
   4   5 -16    0.55    0.78
   4   5 -16    0.49    1.33
   4   5 -15   65.37    5.74
   4   5 -15   56.76    5.33
   4   5 -14  469.86   15.87
   4   5 -14  465.85   15.34
   4   5 -13   44.54    4.71
   4   5 -13   47.31    5.03
   4   5 -13   40.57    4.61
   4   5 -12  975.79   22.12
   4   5 -12  931.48   21.47
   4   5 -12  929.48   20.88
   4   5 -11    5.47    0.88
   4   5 -11    3.91    1.35
   4   5 -11    5.64    1.49
  -4   5  11    6.11    3.72
   4   5 -11    3.29    1.58
   4   5 -11    3.53    1.45
  -4   5  10  338.50   27.89
  -4   5   9  196.89   19.73
  -4   5   8   94.43   12.83
  -4  -5   8  109.21   12.79
  -4   5   7  189.86   17.28
  -4  -5   7  193.30   15.14
  -4   5   6 1559.71   46.69
  -4  -5   6 1705.06   42.28
  -4   5   5  125.38   12.57
  -4  -5   5  115.53   10.36
  -4   5   4  748.66   29.88
  -4  -5   4  805.18   25.39
  -4   5   3  261.37   17.22
  -4  -5   3  261.87   14.14
  -4   5   2  269.65   17.37
  -4   5   1  613.85   26.01
  -4  -5   1  579.61   21.59
  -4   5   0  872.32   31.32
   4   5   0  803.06   31.06
  -4  -5   0  833.40   26.16
  -4   5  -1   87.37   10.16
   4   5   1   72.16    9.52
   4   5   2 1617.08   47.44
  -4  -5  -2 1739.02   39.18
   4   5   3  128.15   13.66
   4   5   4  756.84   35.59
   4   5   5  248.36   21.89
   4   5   6   44.73    9.20
  -4   5  -7  161.35   10.81
   4   5   7  167.92   20.08
  -4   5  -8  683.88   23.24
  -4   5  -8  780.77   20.29
  -4   5  -8  764.27   18.91
  -4   5  -8  737.05   19.63
  -4  -5  -8  697.26   38.02
   4   5   8  713.67   43.49
  -4   5  -9   24.77    4.92
  -4   5  -9   29.65    4.07
  -4   5  -9   28.95    3.74
  -4  -5  -9   35.18    9.89
  -4  -5 -10 1028.38   49.07
  -4   5 -10  935.36   28.22
  -4   5 -11  120.89    7.97
  -4   5 -11  116.46   10.09
  -4   5 -12   64.71    5.76
  -4   5 -12   68.02    7.50
  -4   5 -13   48.43    4.80
  -4   5 -13   57.00    6.61
  -4   5 -14  199.29    9.40
  -4   5 -14  216.00   12.19
  -4   5 -15   41.12    4.08
  -4   5 -15   49.79    5.43
  -4   5 -16  349.61   13.02
  -4   5 -17   47.60    4.22
  -4   5 -18  196.98    7.36
   4   5  18  192.76    6.30
  -4   5 -19  105.99    4.23
   4   6 -21  163.07    5.25
   4   6 -20   71.99    4.12
   4   6 -19  333.53    9.88
   4   6 -18    3.84    1.28
   4   6 -18    3.72    1.02
   4   6 -17   95.95    6.17
   4   6 -17  101.23    6.26
   4   6 -17   97.33    5.63
   4   6 -16   27.60    3.50
   4   6 -16   32.70    3.75
   4   6 -16   35.35    3.77
   4   6 -15  185.39    9.33
   4   6 -15  183.77    9.27
   4   6 -15  183.54    9.12
   4   6 -14   49.18    5.04
   4   6 -14   43.22    4.63
   4   6 -13  867.74   21.74
   4   6 -13  902.38   21.31
   4   6 -13  922.94   21.99
   4   6 -12   28.33    4.03
   4   6 -12   24.38    3.61
   4   6 -12   28.46    3.96
   4   6 -11  241.49   11.09
   4   6 -11  240.01   11.56
   4   6 -11  235.79   10.95
   4   6 -11  232.87   11.34
   4   6 -11  236.44   10.77
  -4   6  11  195.03   24.30
  -4   6  10    4.57    5.12
   4   6 -10    2.97    0.73
   4   6 -10    1.89    1.50
   4   6 -10    2.46    1.07
   4   6 -10    4.26    1.42
   4   6  -9    5.04    1.75
  -4   6   9    4.79    3.89
   4   6  -9    5.45    1.44
   4   6  -9    4.77    1.56
   4   6  -9    6.15    1.53
   4   6  -8  106.20    7.20
   4   6  -8  106.05    6.73
   4   6  -8  101.44    7.14
   4   6  -7  442.15   13.27
   4   6  -7  426.02   14.31
  -4   6   6   10.92    4.90
  -4   6   5 1339.44   45.18
  -4   6   4    9.19    3.60
  -4   6   3  238.38   18.29
  -4   6   2   50.88    8.29
   4   6  -2   63.26    9.31
  -4   6   1  168.73   15.16
   4   6  -1  163.61   15.58
  -4   6   0    2.92    1.83
   4   6   0   10.17    4.32
   4   6   1  972.44   40.53
   4   6   2   38.09    8.37
   4   6   3  606.76   34.71
   4   6   4    4.82    4.18
  -4   6  -4    3.38    1.44
   4   6   4    4.25    1.56
   4   6   5   65.33   11.43
  -4   6  -5   79.52    6.89
  -4   6  -5   69.03    6.54
  -4   6  -5   71.49    5.69
   4   6   6    5.38    2.26
  -4   6  -6    3.77    2.35
  -4   6  -6    3.12    1.69
  -4   6  -6    3.37    1.26
  -4   6  -6    4.05    1.13
  -4   6  -7  297.68   15.02
  -4   6  -7  322.76   13.15
  -4   6  -7  331.43   12.64
  -4   6  -7  313.99   13.75
   4   6   7  316.46   29.33
  -4   6  -8    2.36    0.85
  -4   6  -8    3.47    2.02
  -4   6  -8    3.85    2.03
  -4   6  -9  605.81   17.83
  -4   6  -9  574.53   17.52
  -4   6 -10    2.32    0.98
  -4   6 -10    2.52    1.30
  -4   6 -10    2.62    1.10
  -4   6 -11  448.18   14.98
  -4   6 -11  451.52   13.42
  -4   6 -12   26.77    4.35
  -4   6 -12   23.68    3.39
  -4   6 -13   14.50    3.02
  -4   6 -13   14.61    2.59
  -4   6 -14   17.46    3.20
  -4   6 -14   16.33    2.47
  -4   6 -15  256.43   10.78
  -4   6 -16    3.75    1.24
   4   6  16    3.24    1.09
  -4   6 -17  216.23    7.13
   4   6  17  223.71    7.03
   4   7 -20  279.63    6.29
  -4   7  19   50.46    3.66
   4   7 -19   48.00    3.13
   4   7 -18  256.86    8.07
   4   7 -18  263.34    6.95
   4   7 -17   16.31    2.22
   4   7 -17   15.54    2.02
   4   7 -16   11.31    1.93
   4   7 -16   11.44    1.70
   4   7 -16    9.78    1.82
   4   7 -15    4.37    1.51
   4   7 -15    2.92    1.22
   4   7 -15    3.92    1.28
   4   7 -14  369.53   12.69
   4   7 -14  343.44   12.29
   4   7 -14  358.22   12.88
   4   7 -13   49.96    4.90
   4   7 -13   47.77    4.82
   4   7 -13   46.01    4.81
   4   7 -13   49.70    5.20
   4   7 -12  634.02   17.50
   4   7 -12  645.59   19.58
   4   7 -12  636.41   17.89
   4   7 -11   60.26    6.32
   4   7 -11   55.18    5.21
   4   7 -11   54.94    5.28
   4   7 -10   57.61    5.24
   4   7 -10   52.62    5.12
   4   7 -10   49.89    5.22
   4   7  -9   37.79    4.63
   4   7  -9   37.41    4.07
   4   7  -9   36.73    4.25
   4   7  -9   39.66    4.70
   4   7  -8  126.04    8.14
   4   7  -8  131.24    7.36
  -4   7   8  101.95   15.44
   4   7  -8  132.21    7.76
   4   7  -8  123.84    8.23
   4   7  -7   17.61    3.13
  -4   7   7   15.13    5.70
   4   7  -7   20.10    3.38
   4   7  -7   17.11    2.78
  -4   7   6  286.84   23.55
   4   7  -6  297.21   12.75
   4   7  -6  302.97   11.27
  -4   7   5    6.84    1.44
  -4   7   5   -1.69    4.42
   4   7  -5    1.97    1.61
   4   7  -4  425.00   16.40
  -4   7   4  414.77   13.01
  -4   7   4  422.57   27.03
   4   7  -4  396.14   14.91
   4   7  -3   76.95    6.77
  -4   7   3   78.62    5.93
  -4   7   3   60.88    9.93
   4   7  -3   73.28    6.28
  -4   7   2    8.73    2.21
   4   7  -2    7.05    1.44
  -4   7   2   10.26    4.21
  -4   7   1    3.24    0.82
   4   7  -1    6.03    1.94
  -4   7   1    5.10    3.81
  -4   7   0  203.55   10.85
   4   7   0  222.82   10.60
  -4   7  -1   24.68    3.98
  -4   7  -1   20.37    2.96
   4   7   1   20.77    3.28
  -4   7  -2  480.65   17.80
  -4   7  -2  486.29   14.12
   4   7   2  522.48   17.07
  -4   7  -3    2.93    1.28
  -4   7  -3    1.80    0.95
   4   7   3    4.72    1.83
  -4   7  -4  203.44   12.01
  -4   7  -4  225.47   10.29
   4   7   4  230.88   12.15
  -4   7  -5    3.06    1.71
   4   7   5    2.44    1.64
  -4   7  -5    3.27    1.92
  -4   7  -5    2.77    1.16
  -4   7  -6    7.07    2.51
   4   7   6    4.38    2.13
  -4   7  -6    4.04    1.48
  -4   7  -6    4.62    2.04
  -4   7  -7    2.95    1.46
  -4   7  -7    1.57    1.57
   4   7   8  287.67   15.18
  -4   7  -8  318.73   14.73
  -4   7  -8  378.57   14.67
  -4   7  -8  378.16   13.79
  -4   7  -9    9.73    2.51
  -4   7  -9   13.15    2.35
  -4   7  -9   12.34    2.31
   4   7   9    7.08    2.58
   4   7  10  277.76   14.61
  -4   7 -10  277.81   13.63
  -4   7 -10  359.54   12.40
  -4   7 -10  362.82   12.94
  -4   7 -11   13.80    3.17
  -4   7 -11   18.58    2.94
  -4   7 -11   15.93    2.34
   4   7  11   12.23    3.04
   4   7  12   37.05    4.84
  -4   7 -12   46.06    3.55
  -4   7 -12   45.20    4.15
  -4   7 -12   49.18    5.24
   4   7  13   34.42    4.30
  -4   7 -13   33.21    3.31
  -4   7 -13   34.66    4.09
   4   7  14  106.06    6.66
  -4   7 -14  108.29    6.22
   4   7  15   81.61    5.02
  -4   7 -15   71.38    4.23
   4   7  16  234.13    6.87
   4   8 -18   47.69    2.63
  -4   8  17   88.33    4.73
   4   8 -17   79.27    3.60
   4   8 -17   79.72    3.98
   4   8 -16   10.91    1.67
  -4   8  16   12.16    2.17
   4   8 -16    9.60    1.53
   4   8 -15    0.95    0.71
  -4   8  15    2.23    1.25
   4   8 -15    1.50    0.92
   4   8 -14   13.70    2.25
  -4   8  14   12.28    2.57
   4   8 -14   12.87    2.31
   4   8 -13  124.24    6.88
  -4   8  13  120.82    8.07
   4   8 -13  134.43    7.81
   4   8 -12   27.21    3.44
   4   8 -12   31.48    3.76
  -4   8  12   25.55    3.84
   4   8 -12   35.94    4.38
   4   8 -11  255.51   10.83
   4   8 -11  285.02   11.28
  -4   8  11  281.56   12.65
   4   8 -11  282.53   12.96
   4   8 -10   22.96    3.23
  -4   8  10   22.89    3.56
   4   8 -10   23.14    3.23
   4   8 -10   26.36    4.22
   4   8  -9    7.51    1.93
   4   8  -9    7.52    2.11
   4   8  -9    8.73    2.12
  -4   8   9    9.12    2.04
   4   8  -9    8.25    2.51
   4   8  -8   -0.25    0.73
   4   8  -8    0.61    1.08
   4   8  -8    0.10    0.85
   4   8  -8   -0.96    1.82
   4   8  -7   67.21    5.43
   4   8  -7   63.32    6.00
   4   8  -7   59.08    4.92
   4   8  -7   59.34    6.56
   4   8  -6    9.66    2.42
   4   8  -6   11.33    2.29
   4   8  -6   10.72    2.89
   4   8  -5  169.99   10.07
   4   8  -5  173.17    8.62
  -4   8   5  186.90    8.31
   4   8  -5  167.72   10.59
   4   8  -4    2.96    0.94
  -4   8   4    2.75    1.19
   4   8  -4    1.20    1.54
   4   8  -3  280.55   13.27
  -4   8   3  301.63   11.58
   4   8  -3  305.38   13.15
   4   8  -2   23.00    4.03
   4   8  -2   28.92    4.00
  -4   8   2   25.94    3.47
   4   8  -1    0.84    1.93
  -4   8   1    2.73    1.17
   4   8   0    9.35    2.25
  -4   8   0    8.41    2.13
  -4   8  -1  323.80   11.84
   4   8   1  318.76   13.36
  -4   8  -1  282.60   13.35
   4   8   2   22.63    3.51
  -4   8  -2   37.60    4.18
   4   8   2   29.48    4.03
  -4   8  -2   28.95    4.46
  -4   8  -3  462.20   14.64
   4   8   3  424.46   16.20
  -4   8  -3  403.31   16.54
  -4   8  -4   11.66    2.54
   4   8   4    8.15    2.19
  -4   8  -4    4.21    1.73
  -4   8  -5   20.88    3.04
   4   8   5   14.86    3.34
  -4   8  -5   16.25    3.48
   4   8   6    7.39    2.54
  -4   8  -6    3.34    0.99
   4   8   7   76.46    7.42
  -4   8  -7   94.28    7.29
   4   8   8   63.48    6.76
  -4   8  -8   80.93    6.30
   4   8   9  281.77   13.80
  -4   8  -9  392.07   12.86
   4   8  10   38.20    4.84
  -4   8 -10   46.47    4.01
   4   8  11   64.76    5.96
  -4   8 -11   64.88    4.12
   4   8  12    1.64    1.29
  -4   8 -12    0.73    0.88
   4   8  13   15.20    2.45
   4   8  14   55.99    3.78
   4   9 -15    2.56    0.71
   4   9 -15    2.96    0.77
   4   9 -14    1.48    0.65
   4   9 -14    3.38    0.91
   4   9 -14    3.23    1.07
   4   9 -13    3.13    0.87
   4   9 -13    4.41    0.98
   4   9 -13    3.52    1.15
   4   9 -12  199.45    7.69
   4   9 -12  219.79    9.34
   4   9 -11   13.86    2.27
   4   9 -11   11.77    2.10
   4   9 -11   16.08    2.81
   4   9 -10  137.73    7.28
   4   9 -10  143.53    8.73
   4   9 -10  131.07    7.03
   4   9  -9   11.46    2.02
   4   9  -9   14.86    2.48
   4   9  -9   12.17    2.67
   4   9  -9   13.87    2.31
   4   9  -8    5.79    1.49
   4   9  -8    3.55    1.28
   4   9  -8    4.95    1.52
   4   9  -8    4.16    1.40
   4   9  -7   18.85    3.01
   4   9  -7   14.67    2.40
   4   9  -7   12.21    2.70
   4   9  -6  302.88   11.17
   4   9  -6  316.68   13.50
   4   9  -6  299.70   10.72
   4   9  -6  296.99   13.48
   4   9  -5    7.94    2.29
   4   9  -5    6.29    1.64
   4   9  -5    7.77    2.02
   4   9  -4  123.78    8.19
  -4   9   4  120.79    6.50
   4   9  -4  114.65    8.50
   4   9  -4  121.43    7.17
  -4   9   3    0.16    1.14
   4   9  -3    3.47    0.89
   4   9  -3    2.47    1.11
   4   9  -3    1.71    1.00
  -4   9   2    4.07    1.56
   4   9  -2    4.11    1.64
   4   9  -2    2.14    1.22
  -4   9   1   15.38    2.55
   4   9  -1   15.44    3.14
  -4   9   0   36.84    4.44
   4   9   0   35.94    4.83
  -4   9  -1   43.89    4.94
   4   9   1   39.46    5.23
  -4  -9  -1   46.27    4.14
  -4   9  -2  184.59    9.21
  -4   9  -2  140.37    9.02
  -4   9  -3   11.21    2.02
  -4   9  -3    9.38    2.34
   4   9   4  103.35    7.84
  -4   9  -4   92.20    7.28
   4   9   5   19.80    3.47
  -4   9  -5   21.27    3.37
   4   9   6   11.57    2.74
  -4   9  -6   10.40    2.40
   4   9   7   43.19    5.02
  -4   9  -7   41.35    4.21
   4   9   8  138.06    8.66
  -4   9  -8  170.19    7.90
   4   9   9   38.49    4.47
  -4   9  -9   42.08    3.57
   4   9  10   83.76    5.95
  -4   9 -10   81.08    4.30
   4   9  11    2.70    1.07
  -4   9 -11    0.49    0.92
   4   9  12    1.67    0.78
   4  10 -13    6.16    0.94
   4  10 -12   22.42    2.28
   4  10 -11   43.00    2.90
   4  10 -11   45.08    3.58
   4  10 -10   14.20    1.89
   4  10 -10   15.54    2.37
   4  10  -9   31.03    2.88
   4  10  -9   24.24    2.70
   4  10  -9   28.97    3.44
   4  10  -8   23.89    2.73
   4  10  -8   16.77    2.74
   4  10  -8   16.29    2.25
   4  10  -7   22.38    2.76
   4  10  -7   29.33    3.29
   4  10  -7   22.40    3.22
   4  10  -7   20.29    2.55
   4  10  -6    2.11    0.87
   4  10  -6    0.32    0.92
   4  10  -6    1.18    0.97
   4  10  -6    0.86    0.86
   4  10  -5   38.05    3.75
   4  10  -5   44.15    4.14
   4  10  -5   33.60    3.39
   4  10  -5   35.62    3.75
   4  10  -4    1.53    0.64
   4  10  -4   -0.26    1.03
   4  10  -4    1.47    0.76
   4  10  -3    5.15    1.44
   4  10  -3    7.22    1.58
  -4  10   3    7.75    1.34
  -4  10   2   38.07    3.44
   4  10  -2   40.96    4.00
  -4  10   1    0.17    0.78
   4  10  -1    0.60    0.71
  -4  10   0   33.84    3.60
   4  10   0   36.31    3.79
  -4  10  -1   15.72    2.45
   4  10   1   17.73    2.61
  -4  10  -2    4.99    1.50
   4  10   2    7.34    1.61
  -4  10  -3   27.74    3.33
   4  10   3   31.00    3.31
  -4  10  -4    1.73    0.70
  -4 -10  -4    2.00    0.77
  -4  10  -5    2.74    1.02
   4  10   5    5.55    1.57
  -4 -10  -5    3.61    1.20
  -4  10  -6   17.71    2.34
  -4 -10  -6   14.81    1.92
  -4  10  -7   31.72    3.00
  -4 -10  -7   23.66    2.44
  -4  10  -8   44.34    3.07
  -4 -10  -8   37.26    2.81
  -4  10  -9   58.30    2.93
   4  11  -7   11.04    1.67
   4  11  -6    1.33    0.64
   4  11  -5    0.04    0.79
   4  11  -4    0.67    0.78
   4  11  -3   27.53    2.88
   4  11  -2   -1.03    1.20
   4  11  -1   17.03    2.27
   4  11   0    1.16    0.71
   4  11   1    0.14    0.87
  -4  11  -1    2.30    0.90
   4  11   2    1.84    0.78
  -4  11  -2   -0.45    1.19
   4  11   3   18.02    2.10
  -4  11  -3   15.41    1.86
  -4  11  -4   -0.89    0.91
   5   0 -25   53.22    3.10
   5   0 -24   -2.33    1.62
   5   0 -23    3.94    1.19
   5   0 -22   -2.09    1.83
   5   0 -21   16.24    2.76
   5   0 -20   -0.66    1.11
   5   0 -20    0.88    0.80
   5   0 -19  178.81    9.38
   5   0 -19  182.09    8.71
   5   0 -18    2.12    0.89
   5   0 -18   -0.39    1.31
  -5   0  17  160.43   20.69
   5   0 -17  160.18    8.92
   5   0 -17  151.13    8.15
  -5   0  16   -0.17    1.42
   5   0 -16   -0.61    1.81
  -5   0  15   23.78    7.55
  -5   0  14    7.21    5.80
  -5   0  13  416.96   29.12
  -5   0  12    1.26    1.80
  -5   0  11   84.76   11.49
  -5   0  10    1.95    2.15
  -5   0   9  127.65   12.37
  -5   0   8    0.36    1.46
  -5   0   7  214.11   13.44
  -5   0   7  213.93   13.23
  -5   0   6    1.24    1.29
  -5   0   5   62.19    6.14
  -5   0   4    0.12    0.85
  -5   0   4    2.22    1.08
  -5   0   3   51.02    5.13
  -5   0   3   52.31    3.58
  -5   0   2    2.34    1.27
  -5   0   2    0.61    0.35
  -5   0   1  137.21    8.30
  -5   0   0   -0.04    1.00
  -5   0  -1    2.59    1.42
  -5   0  -2    2.55    1.69
   5   0   2    0.46    1.11
   5   0   3  205.58   11.54
   5   0   4    2.44    1.24
   5   0   5  143.61   11.69
  -5   0  -5  150.41   13.18
  -5   0  -6    1.55    3.06
   5   0   6    0.10    1.14
   5   0   7  157.40   14.58
  -5   0  -7  178.52   16.44
  -5   0  -8   -3.26    2.41
  -5   0  -9  157.44   16.45
  -5   0 -10    1.49    2.37
  -5   0 -11   82.44    7.33
  -5   0 -11   81.99   12.73
  -5   0 -12    0.32    1.44
  -5   0 -12   -2.14    2.39
  -5   0 -13   82.16    7.42
  -5   0 -13   97.97   14.91
  -5   0 -14    1.37    1.57
  -5   0 -15  184.11   10.92
  -5   0 -16    1.82    1.02
  -5   0 -17  158.85    9.24
  -5   0 -18    0.94    1.12
  -5   0 -18   -1.87    1.61
  -5   0 -19    1.06    0.66
  -5   0 -19   -0.68    1.70
  -5   0 -20    1.62    0.86
   5  -1 -25   25.04    2.10
   5  -1 -24    5.73    1.38
   5   1 -24    5.99    1.25
   5   1 -23    5.61    0.77
   5  -1 -23    9.33    1.50
   5  -1 -22   49.20    4.38
   5   1 -22   46.40    4.05
   5   1 -21   41.21    4.11
   5  -1 -21   42.66    4.37
   5   1 -21   45.44    4.17
   5   1 -20  140.67    7.87
   5  -1 -20  136.02    8.01
   5   1 -20  136.73    7.66
   5   1 -19   29.75    3.72
   5  -1 -19   28.59    3.77
   5   1 -19   25.87    3.41
   5   1 -18  149.35    8.37
   5  -1 -18  154.04    8.79
   5   1 -18  149.38    8.40
  -5  -1  17   -0.92    6.10
  -5  -1  17    3.87    5.71
  -5   1  17    9.65    5.22
   5   1 -17   -0.31    1.56
   5   1 -17    0.41    1.20
   5  -1 -17    0.51    1.32
  -5   1  16   29.43    9.21
  -5  -1  16   29.86    8.77
  -5   1  16   32.02    3.79
   5   1 -16   34.91    4.18
  -5   1  15   25.87    7.75
  -5  -1  15   25.37    8.71
  -5   1  14  125.70   16.92
  -5  -1  14  123.56   16.89
  -5   1  13   93.51   13.65
  -5  -1  13   85.28   13.38
  -5   1  12   57.16   10.35
  -5  -1  12   66.71   11.05
  -5   1  11   -0.71    1.25
  -5  -1  11    5.24    3.66
  -5   1  10    1.91    2.35
  -5  -1  10   -1.05    2.32
  -5  -1   9    0.95    1.13
  -5   1   9    0.13    1.13
  -5  -1   9    2.16    1.59
  -5   1   8  138.83   11.88
  -5  -1   8  148.49   12.34
  -5   1   7   79.67    8.21
  -5   1   7   76.65    7.82
  -5  -1   7   88.09    8.69
  -5  -1   6   68.04    7.12
  -5   1   6   69.20    7.07
  -5   1   6   69.05    6.75
  -5   1   5   26.97    4.01
  -5  -1   5   30.65    4.54
  -5  -1   4   81.15    7.06
  -5   1   4   81.88    6.26
  -5   1   4   79.29    6.59
  -5   1   4   78.18    6.07
  -5  -1   3   20.92    3.56
  -5   1   3   18.45    2.75
  -5   1   3   20.61    2.91
  -5  -1   2    5.83    1.92
  -5   1   2    5.13    1.53
  -5   1   2    5.02    1.47
  -5   1   1  150.88    7.69
  -5  -1   1  159.37    9.56
  -5   1   1  164.30    7.81
  -5  -1   0   48.93    5.41
  -5   1   0   45.50    4.60
  -5  -1  -1   13.21    2.93
   5  -1   2   35.47    3.88
  -5  -1  -2   39.58    5.29
  -5   1  -3   31.96    5.52
   5  -1   3   22.39    3.65
   5   1   3   24.04    4.37
  -5  -1  -3   25.57    4.63
  -5   1  -4  232.92   16.47
   5  -1   4  238.15   13.25
   5   1   4  257.48   15.22
   5   1   5   82.49    9.34
   5  -1   5   75.64    8.33
  -5   1  -5   72.95    9.71
   5   1   6  151.09   13.93
  -5   1  -6  155.34   14.71
  -5  -1  -7   21.41    5.77
  -5   1  -7   25.74    6.52
   5   1   7   24.43    6.09
   5   1   8   79.65   11.93
  -5  -1  -8   78.88   11.75
  -5   1  -8   91.45   12.03
  -5  -1  -9   89.25   13.15
  -5   1  -9  117.98   14.38
  -5  -1 -10  420.75   28.80
  -5   1 -10  487.74   30.47
  -5   1 -11   41.79    5.41
  -5   1 -11   47.83    4.95
  -5  -1 -11   40.06    5.00
  -5  -1 -11   43.22    9.57
  -5   1 -11   36.23    8.63
  -5   1 -12    1.61    1.17
  -5   1 -12    1.79    1.61
  -5  -1 -12    1.27    1.10
  -5  -1 -12    4.66    4.25
  -5  -1 -13    2.17    1.29
  -5   1 -13    2.96    1.45
  -5  -1 -14   98.55    8.04
  -5   1 -14   95.76    7.99
  -5   1 -15    0.49    1.38
  -5  -1 -15    2.36    1.48
  -5   1 -16   99.02    7.62
  -5  -1 -16   92.89    7.54
  -5  -1 -17   76.03    6.41
  -5   1 -17   76.84    6.34
  -5   1 -18   92.99    6.08
  -5  -1 -18   90.76    6.38
  -5   1 -18   90.66    6.20
  -5   1 -19   17.77    2.26
  -5   1 -19   15.01    2.26
  -5  -1 -19   18.05    2.67
  -5  -1 -20    9.23    1.54
  -5   1 -20    5.85    0.80
   5  -2 -24   10.75    1.43
   5   2 -23   25.23    2.49
   5  -2 -23   22.39    2.66
   5   2 -22  117.94    6.00
   5  -2 -22  112.60    6.38
   5   2 -21  161.66    7.63
   5  -2 -21  163.77    8.24
   5   2 -21  161.32    8.01
   5  -2 -20   47.39    4.62
   5   2 -20   53.14    4.68
   5   2 -20   51.12    4.80
   5   2 -20   50.04    4.10
   5  -2 -19  138.72    8.18
   5   2 -19  133.62    7.51
   5   2 -19  137.86    8.18
   5   2 -18    0.16    1.60
   5   2 -18   -0.15    1.46
   5  -2 -18    1.36    1.11
   5   2 -17   36.17    4.08
   5  -2 -17   39.79    4.45
   5   2 -17   34.79    4.33
  -5  -2  16    6.15    4.44
  -5   2  16    7.57    1.79
   5   2 -16   13.95    2.50
   5   2 -16    8.59    1.68
   5  -2 -16    9.14    0.99
   5   2 -16   12.83    2.39
  -5  -2  15  319.41   28.81
  -5   2  15  330.78   12.02
   5   2 -15  350.54   13.06
  -5   2  14  127.71   17.28
  -5  -2  14  118.58   16.81
  -5  -2  13    3.81    3.87
  -5   2  13   11.94    5.28
  -5   2  12   61.32   11.01
  -5  -2  12   57.81   10.57
  -5  -2  11   38.38    8.09
  -5   2  11   36.40    7.68
  -5   2  10  121.32   13.31
  -5  -2  10  121.39   13.44
  -5  -2   9   33.90    6.60
  -5   2   9   30.36    6.24
  -5  -2   8  531.78   24.02
  -5   2   8  511.78   23.06
  -5   2   7   35.88    5.47
  -5  -2   7   39.22    6.05
  -5   2   7   43.05    5.80
  -5   2   6  204.31   11.90
  -5  -2   6  194.63   12.55
  -5   2   6  197.23   11.32
  -5   2   6  211.21   12.71
  -5   2   5  115.72    7.80
  -5   2   5  118.70    9.00
  -5   2   4    7.29    1.66
  -5  -2   4    5.16    2.24
  -5   2   4    7.61    2.23
  -5  -2   3   64.82    6.57
  -5   2   3   60.79    4.47
  -5   2   3   58.67    3.81
  -5   2   3   64.03    6.13
  -5  -2   2   85.82    7.49
  -5   2   2   78.01    4.84
  -5   2   2   82.74    6.83
  -5   2   1    6.48    1.46
  -5  -2   1    5.69    2.05
  -5   2   1    5.54    1.69
  -5  -2   0   18.40    3.68
  -5   2   0   14.90    2.78
  -5   2   0   18.67    3.36
   5   2   0   15.76    1.10
  -5  -2  -1   18.90    3.78
  -5   2  -1   13.40    3.50
   5  -2   1   15.02    1.75
  -5  -2  -2  280.99   14.64
  -5   2  -2  261.69   15.97
  -5   2  -3  133.94   12.27
   5   2   3  131.47   11.14
  -5  -2  -3  126.00   10.36
   5   2   4  217.52   15.41
  -5   2  -4  244.20   17.37
  -5   2  -5   28.61    6.11
   5   2   5   34.33    6.45
   5   2   6   45.41    8.30
  -5   2  -6   41.15    7.79
  -5   2  -7    1.44    2.68
   5   2   7    6.04    3.74
   5   2   8  128.63   15.75
  -5  -2  -8  128.17   15.35
  -5   2  -8  126.66   15.28
  -5  -2  -9   46.17   10.25
   5   2   9   41.99    9.55
  -5  -2 -10  288.36   13.42
  -5   2 -10  324.39   12.71
  -5  -2 -10  327.63   27.19
  -5   2 -11   68.29    6.58
  -5  -2 -11   69.83    6.89
  -5   2 -11   71.17    6.00
  -5  -2 -11   80.21   13.45
  -5   2 -12    2.18    0.90
  -5   2 -12    2.33    1.13
  -5  -2 -12    5.11    2.36
  -5  -2 -12    1.69    3.63
  -5   2 -13   23.57    3.50
  -5  -2 -13   21.88    3.58
  -5   2 -13   23.79    4.00
  -5  -2 -14    1.25    0.96
  -5   2 -14    1.47    1.09
  -5  -2 -15   60.20    6.18
  -5   2 -15   57.55    5.95
  -5  -2 -16   77.22    6.68
  -5   2 -16   70.26    6.16
  -5   2 -17   89.18    6.63
  -5  -2 -17   81.53    6.43
  -5   2 -17   89.62    6.41
  -5   2 -18   49.94    4.42
  -5  -2 -18   49.46    4.66
  -5   2 -18   40.85    3.89
  -5   2 -19   41.17    3.50
  -5   2 -19   36.29    2.91
  -5  -2 -19   39.20    3.64
  -5   2 -20   10.38    1.44
  -5  -2 -20   12.78    1.69
   5  -3 -24   34.79    2.48
   5  -3 -23   33.33    2.79
   5   3 -22   80.30    4.28
   5  -3 -22   73.69    4.84
   5   3 -21   84.23    5.01
   5  -3 -21   76.23    5.37
   5   3 -21   78.36    5.52
   5  -3 -20   37.07    3.87
   5   3 -20   38.08    3.41
   5   3 -20   38.45    3.63
   5   3 -20   42.21    4.29
   5  -3 -19   22.20    3.11
   5   3 -19   25.40    3.01
   5   3 -19   24.21    3.43
   5   3 -18   17.06    2.96
   5   3 -18   16.48    2.44
   5  -3 -18   17.25    2.94
   5   3 -17   58.44    4.84
   5  -3 -17   59.19    5.31
   5   3 -17   58.22    4.83
   5   3 -17   54.98    5.29
  -5   3  16   97.76   16.21
  -5  -3  16   90.13   15.85
   5  -3 -16  112.68    7.28
   5   3 -16  108.09    7.56
   5   3 -16  100.04    6.59
  -5   3  15  196.17   23.15
  -5  -3  15  150.80   20.16
   5   3 -15  171.15    9.24
   5   3 -15  164.02    8.61
  -5  -3  14  142.40   18.89
  -5   3  14  168.47   20.07
  -5   3  14  180.38    9.07
   5   3 -14  169.86    9.17
   5   3 -14  162.74    8.63
  -5   3  13  360.58   28.68
  -5  -3  13  325.32   27.33
  -5  -3  12   -1.00    3.46
  -5   3  12    6.88    4.73
  -5  -3  11   79.59   11.82
  -5   3  11   83.08   12.53
  -5  -3  10   81.86   11.47
  -5   3  10   68.08   10.14
  -5  -3   9    4.17    2.55
  -5   3   9    3.19    1.12
  -5  -3   8   76.21    9.37
  -5   3   8   82.70    8.56
  -5   3   8   89.40    9.56
  -5   3   8   84.64   10.19
  -5  -3   7  679.13   26.58
  -5   3   7  685.27   21.96
  -5   3   7  707.12   24.60
  -5   3   7  671.29   26.86
  -5   3   6   68.67    5.23
  -5   3   6   72.54    6.17
  -5   3   6   58.47    7.38
  -5  -3   5  421.41   19.03
  -5   3   5  421.10   18.94
  -5  -3   4  220.48   13.19
  -5   3   4  211.67   12.98
  -5  -3   3    8.25    2.51
  -5   3   3    7.37    2.51
  -5  -3   2   68.56    6.93
  -5   3   2   61.29    6.80
  -5  -3   1   37.54    5.13
  -5   3   1   36.84    5.23
  -5  -3   0  216.65   12.88
  -5   3   0  220.99   12.93
  -5  -3  -1  781.66   24.97
  -5   3  -1  755.46   24.82
  -5  -3  -2    8.71    2.77
   5   3   2    8.17    3.05
   5   3   2    6.10    1.62
   5   3   3  674.60   27.63
  -5  -3  -3  691.12   25.46
   5   3   4   24.22    5.61
   5   3   5   84.11   11.06
   5   3   6  171.52   16.88
   5   3   7  292.07   23.59
  -5  -3  -8    7.31    4.43
   5   3   8   10.74    4.24
  -5   3  -9  328.88   12.86
   5   3   9  317.67   27.98
  -5  -3  -9  300.23   26.16
  -5  -3 -10   55.04    6.08
  -5   3 -10   56.31    5.46
  -5  -3 -10   66.96   12.40
  -5  -3 -11   91.96    8.03
  -5   3 -11   91.57    7.05
  -5   3 -11   96.24    8.07
  -5  -3 -11  103.04   15.44
  -5  -3 -12  162.97   10.56
  -5   3 -12  166.29    9.36
  -5   3 -12  159.03   10.40
  -5   3 -13    0.53    1.14
  -5  -3 -13    0.48    1.23
  -5   3 -13    1.89    2.08
  -5   3 -14   10.06    2.34
  -5  -3 -14    9.71    2.55
  -5   3 -14   11.98    2.56
  -5   3 -15   59.13    6.24
  -5   3 -15   61.35    5.70
  -5  -3 -15   59.87    5.99
  -5   3 -16   69.31    6.24
  -5   3 -16   66.98    5.48
  -5  -3 -16   69.05    6.12
  -5   3 -17   91.05    6.55
  -5  -3 -17   88.28    6.38
  -5   3 -18   45.34    4.10
  -5  -3 -18   47.15    4.07
  -5   3 -19   28.98    2.76
  -5  -3 -19   26.53    2.64
   5  -4 -23  100.27    4.08
   5   4 -22   28.68    2.49
   5  -4 -22   25.86    2.44
   5   4 -21  219.30    7.99
   5  -4 -21  201.25    7.74
   5   4 -21  219.57    8.73
   5  -4 -20   59.55    4.62
   5   4 -20   60.69    4.94
   5   4 -20   67.33    4.87
   5  -4 -19    4.71    1.26
   5   4 -19    2.67    0.88
   5  -4 -18   57.35    5.03
   5   4 -18   59.83    5.36
   5   4 -18   60.31    4.94
   5  -4 -17  161.21    8.54
   5   4 -17  158.17    8.92
   5   4 -17  154.38    8.22
   5   4 -16    9.98    2.18
   5   4 -16   10.19    2.23
   5  -4 -16    9.14    2.04
   5   4 -15  150.29    8.71
   5   4 -15  153.32    8.75
  -5  -4  15  127.37   18.74
  -5   4  15  172.08   21.20
  -5   4  15  152.31   21.99
   5  -4 -15  154.59    8.49
   5   4 -14  249.41   11.26
   5   4 -14  241.87   11.01
  -5  -4  14  224.24   24.09
  -5   4  14  240.22   24.31
  -5   4  14  180.76   23.70
   5  -4 -14  251.23   10.67
   5   4 -13  229.90   10.67
   5   4 -13  232.15   11.43
   5   4 -13  218.79    9.65
  -5   4  13  195.87   23.73
  -5  -4  13  239.07   23.84
  -5   4  13  214.45   22.34
   5   4 -12  218.52   10.73
  -5  -4  12  187.49   19.96
  -5   4  12  168.68   18.84
  -5   4  12  175.30   21.29
  -5  -4  11   21.27    5.90
  -5   4  11   25.41    6.33
  -5   4  11   31.22    8.74
  -5  -4  10   11.86    5.35
  -5   4  10    9.72    3.81
  -5   4  10   15.89    5.56
  -5   4   9  534.49   26.09
  -5   4   9  527.37   29.96
  -5   4   8  198.75   14.17
  -5   4   8  199.56   17.09
  -5  -4   7  610.49   26.97
  -5   4   7  553.73   26.78
  -5  -4   6  696.57   27.25
  -5   4   6  668.47   27.87
  -5  -4   5   73.23    8.47
  -5   4   5   79.50    9.21
  -5  -4   4   12.96    3.62
  -5   4   4   11.51    3.47
  -5  -4   3 1507.51   34.88
  -5   4   3 1566.83   38.71
  -5  -4   2    3.37    1.84
  -5   4   2    5.29    2.40
  -5   4   1  892.22   29.16
  -5  -4   0   65.21    7.60
  -5   4   0   80.48    8.78
  -5  -4  -1   11.54    3.47
  -5   4  -1    4.72    2.21
   5   4   2  340.32   20.49
  -5  -4  -2  322.68   17.60
   5   4   3  286.08   19.55
  -5  -4  -3  276.00   16.87
   5   4   4   91.00   11.59
   5   4   5  280.16   21.67
   5   4   6   -0.67    2.59
   5   4   7   85.02   13.76
  -5   4  -8  315.46   12.76
   5   4   8  330.69   29.12
  -5  -4  -8  328.37   26.69
  -5   4  -9    9.82    2.49
  -5  -4  -9    5.15    2.26
  -5  -4  -9   15.31    6.33
   5   4   9    9.13    5.72
  -5   4 -10  173.63    9.65
  -5  -4 -10  159.25   10.52
  -5  -4 -10  164.22   20.50
  -5   4 -11  257.15   14.84
  -5   4 -11  249.55   11.64
  -5  -4 -11  263.25   13.46
  -5   4 -12   16.75    3.70
  -5   4 -12   18.62    3.20
  -5  -4 -12   13.71    3.01
  -5   4 -13  135.43   10.27
  -5   4 -13  137.81    8.29
  -5  -4 -13  147.33    9.83
  -5   4 -14   26.43    4.44
  -5   4 -14   20.04    3.05
  -5  -4 -14   21.48    3.32
  -5   4 -15   18.49    3.41
  -5  -4 -15   16.78    3.13
  -5   4 -16   61.88    5.60
  -5  -4 -16   61.57    5.18
  -5   4 -17   92.37    6.18
  -5  -4 -17   96.39    5.91
  -5   4 -18   85.49    5.09
  -5  -4 -18   80.37    4.53
  -5   4 -19   70.06    3.70
   5   5 -22  219.80    6.20
   5   5 -21   70.68    4.20
   5   5 -20   57.54    4.40
   5   5 -20   62.64    4.42
   5  -5 -19   30.48    3.21
   5   5 -19   27.61    3.36
   5   5 -18  154.15    7.12
   5  -5 -18  142.99    7.19
   5   5 -18  142.68    7.50
   5   5 -18  138.34    7.72
   5   5 -17   33.27    3.78
   5   5 -17   32.28    3.92
   5   5 -16  234.37   10.64
   5   5 -16  214.89   10.20
   5   5 -15   93.27    7.01
   5   5 -15   90.74    6.66
   5   5 -14  112.34    7.85
   5   5 -14  118.70    7.71
   5   5 -13  120.39    7.76
   5   5 -13  127.00    8.79
   5   5 -13  128.54    7.83
   5   5 -12   21.27    3.25
   5   5 -12   27.66    3.56
   5   5 -12   23.29    3.41
  -5   5  12   18.35    5.91
   5   5 -12   27.48    3.74
   5   5 -12   26.66    3.66
   5   5 -11   11.58    2.58
   5   5 -11   15.40    2.46
  -5   5  11   15.69    7.10
   5   5 -11    9.07    1.93
   5   5 -11   12.91    2.55
   5   5 -11   15.45    2.93
  -5  -5  10  203.76   19.93
  -5   5  10  183.82   20.37
   5   5 -10  217.51    9.67
  -5  -5   9   82.82   12.04
  -5   5   9   57.21   11.12
  -5  -5   8  605.55   30.15
  -5   5   8  578.14   31.81
  -5  -5   7  108.68   12.02
  -5   5   7   95.30   12.20
  -5  -5   6  576.05   25.75
  -5   5   6  595.19   28.94
  -5  -5   5  118.03   11.01
  -5   5   5  122.55   12.61
  -5  -5   4  326.98   17.41
  -5   5   4  333.68   20.25
  -5  -5   3   48.03    6.37
  -5   5   3   38.57    6.81
  -5   5   2 1323.49   39.64
  -5  -5   1  212.22   14.23
  -5   5   1  216.35   16.09
   5   5   0  265.19   18.69
  -5  -5   0  290.92   16.74
  -5   5   0  295.29   18.92
   5   5   1   92.90   11.23
  -5  -5  -1  105.55   10.16
  -5  -5  -2    4.52    2.38
   5   5   2    4.65    2.70
   5   5   3   77.65   11.29
   5   5   4  688.65   35.11
   5   5   5   17.16    5.37
  -5   5  -6  686.29   22.09
  -5   5  -6  656.04   18.78
   5   5   6  685.95   39.88
  -5   5  -7   29.64    5.00
  -5   5  -7   24.68    3.45
  -5   5  -7   28.65    4.06
   5   5   7   34.41    9.68
  -5  -5  -8   36.07    8.21
   5   5   8   28.27    6.90
  -5   5  -8   33.44    3.98
  -5   5  -8   29.54    4.11
  -5   5  -8   30.91    5.14
  -5   5  -9  195.98   13.03
  -5   5  -9  245.01   11.60
  -5  -5  -9  234.86   24.18
  -5   5 -10  204.53   13.32
  -5   5 -10  249.67   11.64
  -5   5 -11   14.39    3.39
  -5   5 -11   15.16    2.83
  -5   5 -12  526.28   20.58
  -5   5 -12  534.53   16.30
  -5   5 -13    0.18    1.23
  -5   5 -13    1.85    1.17
  -5   5 -14  121.27    7.06
  -5   5 -14  141.98    9.45
  -5   5 -15   23.32    3.54
  -5   5 -16   31.72    3.59
   5   5  16   27.91    3.07
  -5   5 -17   38.01    3.39
   5   5  17   43.02    3.08
  -5   5 -18  182.48    6.02
   5   6 -21   91.47    4.02
   5   6 -20   11.74    1.77
   5   6 -19   13.66    1.96
   5   6 -19   15.65    2.17
   5   6 -18    5.00    1.27
   5   6 -18    4.53    1.09
   5   6 -18    5.16    1.41
   5   6 -17  419.64   12.94
   5   6 -17  441.26   13.14
   5   6 -17  426.03   12.20
   5   6 -16   41.36    4.25
   5   6 -16   39.16    4.13
   5   6 -16   42.63    4.27
   5   6 -15  524.04   15.56
   5   6 -15  533.97   16.20
   5   6 -14   23.13    3.64
   5   6 -14   19.12    3.02
   5   6 -13   11.27    2.53
   5   6 -13    6.97    1.85
   5   6 -13    6.27    1.86
   5   6 -12  105.91    7.40
   5   6 -12  108.78    7.84
   5   6 -12  101.83    7.21
   5   6 -12  106.26    7.80
   5   6 -12  107.99    7.26
   5   6 -11  405.10   14.89
   5   6 -11  422.14   14.60
   5   6 -11  397.87   14.24
   5   6 -11  422.37   14.03
  -5   6  11  374.96   32.42
   5   6 -11  377.14   14.38
   5   6 -10   25.27    3.77
   5   6 -10   27.29    3.68
   5   6 -10   24.94    3.79
   5   6 -10   25.52    3.18
   5   6 -10   23.95    3.35
   5   6  -9  839.83   20.98
   5   6  -9  882.79   19.84
   5   6  -9  800.00   20.47
  -5   6   9  787.57   42.15
   5   6  -9  835.31   18.22
   5   6  -9  781.72   20.00
   5   6  -8   35.02    4.01
   5   6  -8   31.30    4.09
  -5   6   8   28.00    7.94
   5   6  -8   28.94    3.63
   5   6  -7  656.15   17.83
  -5   6   7  612.68   33.74
   5   6  -6   29.73    3.67
  -5   6   6   19.08    5.51
  -5   6   5   33.97    7.26
  -5   6   4   64.90    9.84
  -5   6   3 1357.81   44.70
  -5   6   2    5.07    1.74
   5   6  -2   -2.20    2.02
  -5   6   1 1142.83   40.96
   5   6  -1 1040.83   41.18
  -5   6   0    9.06    3.35
   5   6   0    8.57    3.97
   5   6   1   54.95   10.42
   5   6   2   53.75   10.15
  -5   6  -2   47.94    5.41
   5   6   2   59.56    5.52
  -5   6  -3  726.00   19.51
   5   6   3  688.61   37.61
   5   6   3  723.90   20.04
  -5   6  -4   16.86    3.47
   5   6   4   13.51    4.98
  -5   6  -4   13.21    2.87
   5   6   4   18.32    3.23
  -5   6  -4   15.53    2.94
  -5   6  -5 1238.72   28.42
   5   6   5 1179.37   54.15
  -5   6  -5 1136.89   26.64
  -5   6  -5 1168.53   23.87
   5   6   5 1170.51   27.91
  -5   6  -6    4.37    1.78
  -5   6  -6    5.07    2.47
   5   6   7  204.19   24.36
  -5   6  -7  215.34   12.84
  -5   6  -7  223.53   11.23
  -5   6  -7  230.20   11.16
  -5   6  -8    5.95    1.92
  -5   6  -8    4.08    1.23
  -5   6  -8    6.39    2.03
  -5   6  -9   52.59    4.90
  -5   6  -9   53.23    5.33
  -5   6  -9   46.75    6.24
  -5   6 -10   59.36    4.84
  -5   6 -10   55.71    5.40
  -5   6 -11  437.50   14.50
  -5   6 -11  355.64   16.53
  -5   6 -12   99.94    6.60
  -5   6 -12   98.23    8.20
  -5   6 -13  519.86   17.55
  -5   6 -13  516.36   14.19
   5   6  13  523.20   17.11
  -5   6 -14    3.17    1.35
   5   6  14    5.65    1.64
  -5   6 -15    3.90    1.08
   5   6  15    6.57    1.67
  -5   6 -16    9.98    1.62
   5   6  16   10.82    1.68
  -5   6 -17  126.60    4.64
   5   7 -20    2.68    0.45
  -5   7  19    9.21    1.60
   5   7 -19    7.76    1.33
   5   7 -18  205.90    7.35
   5   7 -18  212.65    6.66
   5   7 -17    9.66    1.77
   5   7 -17    8.83    1.53
   5   7 -17   12.87    2.80
   5   7 -16  608.74   14.67
   5   7 -16  617.89   14.74
   5   7 -16  605.84   14.59
   5   7 -15   17.36    2.66
   5   7 -15   20.66    2.79
   5   7 -15   17.71    2.76
   5   7 -14  182.71    9.10
   5   7 -14  195.31    9.13
   5   7 -14  204.16    9.95
   5   7 -13   27.45    3.64
   5   7 -13   28.54    3.80
   5   7 -13   29.60    4.10
   5   7 -13   28.77    3.71
   5   7 -12   71.77    6.07
   5   7 -12   75.52    5.89
   5   7 -12   72.27    5.97
   5   7 -11   76.19    6.01
   5   7 -11   72.65    6.00
   5   7 -11   75.81    6.55
   5   7 -10  893.07   20.96
   5   7 -10  847.81   21.67
   5   7 -10  891.45   20.06
   5   7 -10  834.29   21.17
   5   7  -9    1.35    1.18
   5   7  -9    0.23    1.03
   5   7  -9    1.35    0.74
   5   7  -9    2.03    1.16
   5   7  -8  820.26   21.24
   5   7  -8  859.21   19.74
   5   7  -8  811.36   20.87
   5   7  -7  172.08    9.65
   5   7  -7  181.47    8.91
  -5   7   7  163.25   18.12
   5   7  -7  172.26    9.43
   5   7  -6    5.01    1.89
  -5   7   6    6.40    4.19
  -5   7   6    6.95    1.62
   5   7  -6    9.93    1.87
   5   7  -5    3.45    1.48
  -5   7   5    1.66    4.20
  -5   7   5    3.81    1.14
   5   7  -4  178.66    9.79
  -5   7   4  196.15    9.26
  -5   7   4  173.60   17.67
   5   7  -3   23.93    3.65
  -5   7   3   21.70    3.20
  -5   7   3   23.09    6.88
  -5  -7   3   21.02    2.72
  -5   7   2 1035.54   42.54
  -5   7   2 1043.53   22.97
   5   7  -1   83.09    6.41
  -5   7   1   76.18    6.45
   5   7   0  698.81   19.04
  -5   7   0  657.92   19.73
   5   7   1    3.16    1.69
  -5   7  -1    3.14    0.97
   5   7   2   67.44   13.39
  -5   7  -2   47.44    5.52
   5   7   2   57.63    5.80
  -5   7  -3    8.31    2.03
  -5   7  -3    9.38    2.56
   5   7   3   10.71    2.38
  -5   7  -3   12.51    3.11
  -5   7  -4  751.17   20.69
  -5   7  -4  797.48   19.90
   5   7   4  753.23   22.30
  -5   7  -5   12.19    2.84
   5   7   5    8.40    2.32
  -5   7  -5   13.88    3.37
  -5   7  -6  628.48   20.17
  -5   7  -6  651.93   20.01
  -5   7  -7   38.71    5.11
   5   7   7   30.75    4.91
  -5   7  -7   43.27    4.86
  -5   7  -8  122.59    9.19
   5   7   8  109.72    9.14
  -5   7  -9    2.12    1.21
  -5   7  -9    3.56    1.30
  -5   7  -9    4.02    1.24
   5   7   9    4.81    1.90
   5   7  10   73.08    7.10
  -5   7 -10   96.85    5.87
  -5   7 -10   96.12    6.47
  -5   7 -10   67.23    6.56
   5   7  11   43.62    5.10
  -5   7 -11   56.46    3.97
  -5   7 -11   60.00    4.83
  -5   7 -11   52.48    5.47
  -5   7 -12  517.17   15.77
   5   7  12  529.97   16.71
  -5   7 -13   40.55    4.04
   5   7  13   40.17    4.14
  -5   7 -14  323.90    9.67
   5   7  14  334.96   10.35
  -5   7 -15    2.62    0.79
   5   7  15    2.97    1.02
   5   8 -18   31.81    2.24
   5   8 -17  337.16    8.30
   5   8 -17  340.79    8.00
   5   8 -16    1.83    0.87
  -5   8  16    2.38    1.13
   5   8 -16    2.93    1.09
   5   8 -15  377.74   10.54
  -5   8  15  392.57   12.22
   5   8 -15  392.73   11.37
   5   8 -14   11.06    2.00
  -5   8  14   11.29    2.02
   5   8 -14   11.86    2.29
   5   8 -13   21.85    2.97
  -5   8  13   22.11    3.17
   5   8 -13   20.25    3.08
   5   8 -12   73.00    5.64
   5   8 -12   86.58    6.87
   5   8 -12   83.30    5.93
   5   8 -11  296.19   11.45
   5   8 -11  267.97   11.15
   5   8 -11  287.14   11.20
   5   8 -11  305.64   13.55
   5   8 -10   -0.32    1.11
   5   8 -10   -0.26    1.57
   5   8 -10    1.18    1.00
   5   8 -10    3.00    1.87
   5   8  -9  732.07   19.89
   5   8  -9  754.01   18.44
   5   8  -9  746.56   17.68
   5   8  -9  729.88   22.52
   5   8  -8    2.77    1.09
   5   8  -8    7.30    2.13
   5   8  -8    3.45    1.15
   5   8  -8    3.48    2.04
   5   8  -7  302.88   14.72
   5   8  -7  330.28   12.10
   5   8  -7  337.62   13.88
   5   8  -6   10.48    2.81
  -5   8   6   11.86    2.15
   5   8  -6   14.85    2.89
   5   8  -6   10.60    2.17
   5   8  -5   49.09    5.72
  -5   8   5   46.85    4.30
   5   8  -5   43.93    4.38
   5   8  -5   41.60    4.91
   5   8  -4   20.83    3.66
  -5   8   4   21.87    3.13
   5   8  -4   19.03    3.57
   5   8  -3  636.34   18.33
  -5   8   3  641.35   17.26
   5   8  -3  596.81   19.27
  -5   8   2    5.48    1.86
   5   8  -2    3.53    1.83
  -5  -8   2    4.27    1.55
  -5   8   1  971.31   23.07
  -5  -8   1  936.40   19.21
   5   8   0    3.13    1.76
  -5   8   0    2.93    1.45
   5   8   1   30.69    4.64
   5   8   1   36.27    4.67
  -5   8  -1   27.40    4.24
   5   8   2   41.82    4.96
  -5   8  -2   36.64    4.92
   5   8   3  278.16   13.15
  -5   8  -3  248.26   12.77
   5   8   4   25.75    4.13
  -5   8  -4   28.27    4.34
   5   8   5  846.02   23.90
  -5   8  -5  881.44   23.29
   5   8   6    4.89    1.91
  -5   8  -6    5.05    1.86
  -5   8  -7  260.73   11.51
   5   8   7  242.82   12.83
  -5   8  -8   30.16    3.83
   5   8   8   26.46    4.32
  -5   8  -8   34.05    3.85
  -5   8  -9   14.74    2.45
   5   8   9   18.35    3.45
  -5   8  -9   19.48    2.63
  -5   8 -10   24.81    3.12
   5   8  10   23.40    3.64
  -5   8 -10   23.25    2.55
  -5   8 -11  300.37    9.73
   5   8  11  307.53   11.87
  -5   8 -11  310.29    8.01
  -5   8 -12   -0.16    0.32
   5   8  12    0.40    0.84
   5   8  13  363.93    9.73
   5   9 -15   13.56    1.44
   5   9 -15   14.30    1.83
   5   9 -14  185.54    6.19
   5   9 -14  179.29    6.31
   5   9 -14  190.80    7.25
   5   9 -13  106.36    5.27
   5   9 -13  110.14    6.14
   5   9 -12   19.33    2.48
   5   9 -12   22.66    3.09
   5   9 -11  116.55    6.41
   5   9 -11  125.83    7.77
   5   9 -11  113.16    6.29
   5   9 -10  643.83   15.49
   5   9 -10  640.00   15.88
   5   9 -10  665.92   18.87
   5   9 -10  646.29   15.34
   5   9  -9    4.78    1.51
   5   9  -9    5.84    1.73
   5   9  -9    3.52    1.20
   5   9  -9    4.93    2.10
   5   9  -8  644.98   16.02
   5   9  -8  642.78   15.50
   5   9  -7   50.22    5.26
   5   9  -7   54.27    4.79
   5   9  -7   49.34    4.28
   5   9  -7   49.70    5.57
   5   9  -6   21.44    3.03
   5   9  -6   23.26    3.73
   5   9  -6   22.01    2.93
   5   9  -6   19.38    3.41
   5   9  -5  138.16    8.70
  -5   9   5  130.91    6.61
   5   9  -5  131.07    8.79
   5   9  -5  127.03    7.26
  -5   9   4  446.30   12.94
   5   9  -4  460.59   15.14
   5   9  -4  420.62   13.36
   5   9  -4  419.49   16.12
  -5   9   3   26.73    3.37
   5   9  -3   26.64    3.37
   5   9  -3   24.52    3.95
   5   9  -3   27.76    3.53
  -5   9   2  924.46   20.44
   5   9  -2  879.68   23.95
  -5   9   1   15.62    2.68
   5   9  -1   15.59    3.13
  -5   9   0  255.84   11.64
   5   9   0  222.88   12.08
  -5  -9   0  254.01    9.60
  -5   9  -1  127.07    8.43
   5   9   1  110.14    8.27
  -5  -9  -1  136.37    7.23
  -5  -9  -2   27.89    3.44
  -5   9  -2   37.20    4.61
  -5   9  -3  142.26    8.95
  -5   9  -4  585.32   17.70
   5   9   5    1.45    1.36
  -5   9  -5    2.16    0.78
   5   9   6  506.14   16.93
  -5   9  -6  577.87   15.96
   5   9   7   94.45    7.14
  -5   9  -7  110.24    6.50
   5   9   8   17.29    3.01
  -5   9  -8   22.75    2.63
   5   9   9  145.40    7.92
  -5   9  -9  145.49    5.89
   5   9  10  169.37    7.74
  -5   9 -10  151.18    5.04
  -5  -9 -11    3.89    0.98
   5  10 -13   13.04    1.51
   5  10 -12  247.14    6.29
   5  10 -12  262.81    7.77
   5  10 -11  215.62    6.56
   5  10 -11  210.13    7.82
   5  10 -10   27.85    2.61
   5  10 -10   25.11    2.59
   5  10 -10   22.44    2.78
   5  10  -9  466.06   11.60
   5  10  -9  441.15   12.94
   5  10  -8   44.40    3.77
   5  10  -8   35.83    3.80
   5  10  -8   38.50    3.44
   5  10  -7   95.22    5.61
   5  10  -7  107.88    6.22
   5  10  -7   87.82    5.97
   5  10  -7   88.42    5.28
   5  10  -6  280.65    9.84
   5  10  -6  267.08   10.25
   5  10  -6  264.38    9.26
   5  10  -5    7.72    1.60
   5  10  -5   11.56    2.42
   5  10  -5    8.78    1.70
   5  10  -5    6.90    1.43
   5  10  -4  175.23    7.63
   5  10  -4  190.27    8.35
  -5  10   3  326.79    9.88
   5  10  -3  334.43   11.18
  -5  10   2    9.59    1.82
   5  10  -2    9.58    1.68
   5  10  -2   10.49    2.03
  -5  10   1  343.11   11.19
   5  10  -1  355.91   13.51
   5  10  -1  344.07   11.50
  -5  10   0  145.96    7.55
   5  10   0  134.23    7.20
  -5  10  -1  134.64    7.39
   5  10   1  126.23    6.92
  -5  10  -2  377.09   12.41
   5  10   2  364.65   11.63
  -5 -10  -2  369.87    9.75
  -5  10  -3   96.46    6.17
  -5 -10  -3   95.89    5.13
  -5  10  -4   90.50    5.78
  -5 -10  -4   81.40    4.74
  -5  10  -5  515.04   12.99
  -5 -10  -5  426.88   10.72
  -5  10  -6   14.97    2.05
  -5 -10  -6   12.73    1.84
  -5 -10  -7  220.65    6.96
  -5  10  -7  259.76    7.58
  -5 -10  -8  237.13    6.43
  -5  10  -8  262.50    6.43
   5  11  -7  277.30    7.73
   5  11  -6   26.62    2.51
   5  11  -5  449.99   10.67
   5  11  -4   95.99    5.07
   5  11  -3  114.04    5.25
   5  11  -3  102.32    5.28
   5  11  -2  203.69    7.51
   5  11  -1   36.89    3.19
   5  11   0  154.97    6.48
   5  11   1  345.99    9.52
   5  11   2    2.43    0.61
   6   0 -25    0.30    0.50
   6   0 -24  664.76   13.24
   6   0 -23    1.17    0.95
   6   0 -22  634.46   15.79
   6   0 -21    0.72    0.92
   6   0 -20    5.00    1.61
   6   0 -20    2.04    0.77
   6   0 -19    4.37    1.74
   6   0 -19    5.03    1.55
   6   0 -18  937.50   21.93
   6   0 -18  928.84   19.97
  -6   0  17    2.67    4.00
  -6   0  17    5.11    3.25
   6   0 -17    0.94    0.91
  -6   0  17   -0.49    0.76
  -6   0  16 3028.01   89.87
  -6   0  16 2946.28   34.62
   6   0 -16 3004.80   36.16
  -6   0  15    1.01    3.69
  -6   0  15    4.68    2.44
  -6   0  14  165.67   19.49
  -6   0  14  169.72   19.67
  -6   0  13   -0.92    2.16
  -6   0  12  575.32   32.23
  -6   0  12  628.93   34.01
  -6   0  11   -6.13    3.26
  -6   0  11    0.34    2.58
  -6   0  10 4119.96   75.93
  -6   0  10 3888.43   72.88
  -6   0   9   -3.63    2.25
  -6   0   8 1779.27   42.48
  -6   0   7    0.42    1.31
  -6   0   6  275.15   14.39
  -6   0   5    1.10    1.01
  -6   0   5    0.20    0.76
  -6   0   4 2728.22   41.84
  -6   0   4 2802.33   29.44
  -6   0   3    2.71    1.56
  -6   0   3    0.74    0.59
  -6   0   2 3829.89   47.80
  -6   0   1    0.48    0.87
  -6   0   1   -0.11    1.12
  -6   0   0 3108.57   43.91
  -6   0  -1    0.42    0.87
   6   0   2 1219.22   29.15
  -6   0  -2 1287.42   31.49
   6   0   3    7.78    2.58
   6   0   4 4430.19   62.02
  -6   0  -5    1.08    2.02
   6   0   5    0.22    0.90
   6   0   6 1416.91   42.20
  -6   0  -6 1288.79   43.75
  -6   0  -7    0.65    2.25
   6   0   7    0.62    1.69
  -6   0  -8  301.89   23.08
  -6   0  -9    1.18    1.31
  -6   0 -10 1195.88   29.06
  -6   0 -10 1451.31   53.33
  -6   0 -11    0.42    1.85
  -6   0 -11    2.13    2.32
  -6   0 -12 2479.02   42.52
  -6   0 -12 2640.85   76.75
  -6   0 -13    1.43    1.77
  -6   0 -14  485.14   18.37
  -6   0 -15    1.09    1.05
  -6   0 -16   57.40    5.18
  -6   0 -16   51.12    5.44
  -6   0 -17   -0.13    0.99
  -6   0 -17   -0.86    1.13
  -6   0 -18  803.45   17.81
  -6   0 -19    0.30    0.72
   6  -1 -25  312.42    7.70
   6   1 -24   19.04    2.14
   6  -1 -24   16.84    2.19
   6   1 -23  708.84   14.62
   6  -1 -23  725.80   15.58
   6   1 -22   61.62    4.73
   6  -1 -22   61.14    4.89
   6   1 -21  145.07    7.69
   6  -1 -21  128.72    7.58
   6   1 -21  131.64    7.11
   6   1 -20  160.42    8.42
   6  -1 -20  171.41    8.97
   6   1 -20  170.75    8.56
   6   1 -19  133.52    7.91
   6  -1 -19  130.46    8.15
   6   1 -19  130.05    7.75
   6  -1 -18   55.27    5.38
   6   1 -18   56.32    5.22
   6   1 -18   55.16    5.12
  -6   1  17 1689.94   68.28
  -6   1  17 1616.56   66.80
  -6  -1  17 1658.78   68.57
  -6   1  17 1515.84   25.46
   6   1 -17 1652.61   27.94
  -6   1  16   41.03    9.77
  -6  -1  16   51.23   11.61
  -6   1  16   44.19   10.77
  -6   1  16   50.84    4.71
   6   1 -16   48.82    4.88
  -6   1  15 1665.32   64.70
  -6   1  15 1684.50   26.66
   6   1 -15 1755.68   28.58
  -6  -1  14   44.44   10.73
  -6   1  14   33.16    9.21
  -6  -1  13    4.68    3.90
  -6   1  13    6.07    3.74
  -6   1  12   72.68   11.69
  -6  -1  12   70.01   11.48
  -6   1  11 1307.36   45.81
  -6  -1  11 1324.59   46.41
  -6   1  10   55.32    8.59
  -6   1  10   58.15    8.97
  -6  -1  10   59.38    9.14
  -6   1   9 3136.05   61.21
  -6   1   9 3149.36   59.75
  -6  -1   9 3279.51   63.24
  -6  -1   8  121.41   11.41
  -6   1   8  121.35   10.73
  -6   1   7 1743.75   37.72
  -6  -1   7 1766.73   40.09
  -6  -1   6   92.24    8.67
  -6   1   6   88.61    7.88
  -6   1   6   93.05    7.61
  -6   1   5  992.67   24.62
  -6  -1   5  997.97   27.77
  -6   1   5 1020.02   23.39
  -6  -1   4   17.78    3.62
  -6   1   4   16.07    3.01
  -6   1   4   19.54    3.17
  -6  -1   3 5474.36   61.67
  -6   1   3 5420.12   48.75
  -6  -1   2   35.78    4.95
  -6   1   2   31.19    3.80
  -6   1   2   33.76    4.24
  -6   1   2   31.06    3.57
  -6  -1   1 3855.71   51.39
  -6   1   1 3626.81   38.98
  -6  -1   0  353.62   15.66
  -6   1   0  333.87   13.65
  -6  -1  -1  216.32   12.88
  -6  -1  -2   20.18    3.99
   6  -1   2   15.85    2.99
   6   1   3 1725.77   39.94
  -6   1  -3 1595.24   41.77
  -6   1  -4   28.23    6.08
   6   1   4   29.55    5.65
   6  -1   4   25.93    4.86
   6   1   5 4033.04   69.38
  -6   1  -5 4261.73   78.14
   6   1   6  153.58   14.69
  -6   1  -6  150.71   15.02
   6   1   7 1266.93   45.97
  -6  -1  -7 1236.20   46.04
  -6   1  -7 1339.30   45.74
  -6  -1  -8   43.47    9.37
  -6   1  -8   49.16    8.86
   6   1   8   41.53    9.02
  -6  -1  -9  243.04   22.67
  -6   1  -9  260.21   21.89
  -6  -1 -10    9.45    2.58
  -6   1 -10    5.83    2.17
  -6  -1 -10   15.75    5.83
  -6   1 -10   14.95    5.33
  -6   1 -11 2174.12   40.22
  -6  -1 -11 2207.40   39.86
  -6  -1 -11 2378.37   72.58
  -6   1 -11 2380.76   70.99
  -6  -1 -12   70.56    7.31
  -6   1 -12   80.24    7.69
  -6  -1 -12   86.37   14.22
  -6  -1 -13 1138.32   28.75
  -6   1 -13 1200.99   29.33
  -6   1 -14   23.61    4.06
  -6  -1 -14   20.17    3.67
  -6   1 -15   32.47    4.54
  -6  -1 -15   32.13    4.55
  -6   1 -16   48.83    5.02
  -6   1 -16   55.24    5.57
  -6  -1 -16   52.82    5.55
  -6   1 -17  448.68   13.59
  -6   1 -17  441.90   14.27
  -6  -1 -17  450.64   14.88
  -6   1 -18   30.37    3.09
  -6   1 -18   31.79    3.44
  -6  -1 -18   33.64    3.71
  -6   1 -19  653.26   10.82
  -6   1 -19  666.13   13.04
  -6  -1 -19  688.74   14.29
   6  -2 -25    0.92    0.38
   6   2 -24  190.75    5.58
   6  -2 -24  468.50   10.58
   6   2 -23   62.35    3.91
   6  -2 -23   62.08    4.41
   6   2 -22  541.07   12.87
   6  -2 -22  525.58   13.91
   6   2 -22  545.44   13.65
   6  -2 -21  245.05   10.11
   6   2 -21  235.19    9.18
   6   2 -21  238.48    9.84
   6   2 -20   18.25    2.93
   6   2 -20   19.85    2.77
   6  -2 -20   17.60    2.88
   6   2 -20   16.08    2.25
   6   2 -19  136.82    7.56
   6  -2 -19  145.44    8.41
   6   2 -19  142.92    8.35
   6  -2 -18  870.35   20.74
   6   2 -18  861.08   19.34
   6   2 -18  875.10   20.90
  -6   2  17   63.20   13.29
   6   2 -17   57.08    5.15
   6   2 -17   56.60    5.42
  -6   2  16 1421.18   61.53
  -6  -2  16 1480.18   64.24
  -6   2  16 1478.52   25.64
   6   2 -16 1541.71   28.10
  -6  -2  15   79.52   13.95
  -6   2  15  104.69   16.52
  -6   2  15  101.09    6.62
   6   2 -15  107.82    7.38
  -6   2  14  464.02   33.02
  -6  -2  14  406.67   31.74
  -6  -2  13  142.03   17.65
  -6   2  13  137.88   17.09
  -6  -2  12  347.76   26.18
  -6   2  12  311.40   24.29
  -6   2  11  183.67   16.94
  -6   2  11  178.89   17.18
  -6  -2  11  196.77   18.27
  -6  -2  10 1878.79   53.25
  -6   2  10 1751.30   48.27
  -6   2  10 1758.79   50.39
  -6  -2   9   15.35    4.51
  -6   2   9   16.93    4.28
  -6   2   9   18.03    4.56
  -6  -2   8 3015.95   58.14
  -6   2   8 2991.77   55.24
  -6   2   8 2951.22   52.55
  -6   2   7  267.30   14.37
  -6  -2   7  246.49   15.80
  -6   2   7  290.04   16.07
  -6   2   6  145.24    9.19
  -6   2   6  145.10    9.84
  -6   2   6  141.94   10.48
  -6  -2   5  979.47   29.11
  -6   2   5  969.54   22.21
  -6   2   5  975.60   26.26
  -6  -2   4 2519.67   45.30
  -6   2   4 2483.88   33.02
  -6   2   4 2468.68   40.38
  -6  -2   3  388.38   17.31
  -6   2   3  340.01   11.00
  -6   2   3  351.39   12.20
  -6   2   3  387.16   15.44
  -6  -2   2 6006.33   67.19
  -6   2   2 5742.05   59.13
  -6  -2   1  845.10   25.42
  -6   2   1  873.77   22.97
  -6   2   0  713.63   24.37
  -6   2   0  733.53   21.68
  -6  -2  -1  763.51   25.65
  -6   2  -1  755.56   26.99
  -6  -2  -2  509.93   21.66
  -6   2  -2  550.88   24.61
   6   2   3   68.44    8.74
  -6   2  -3   72.55    9.61
  -6  -2  -3   71.22    8.60
   6   2   4 2090.28   50.79
  -6   2  -4 2343.32   55.61
  -6   2  -5   16.03    5.30
   6   2   5   18.09    5.02
   6   2   6 2378.40   62.08
  -6   2  -6 2621.54   64.31
   6   2   7  193.00   18.95
  -6   2  -7  210.03   19.15
  -6  -2  -8   33.60    8.23
  -6   2  -8   24.95    6.48
   6   2   8   23.25    6.92
  -6  -2  -9  155.11   10.12
  -6   2  -9  178.88    9.61
  -6  -2  -9  166.88   19.51
  -6  -2 -10  898.96   25.31
  -6   2 -10  996.15   23.23
  -6   2 -10  840.47   24.83
  -6  -2 -10 1035.55   50.17
  -6  -2 -11  112.62    9.15
  -6   2 -11  106.67    7.61
  -6   2 -11  106.04    8.83
  -6  -2 -11  128.04   17.86
  -6  -2 -12 1083.73   28.03
  -6   2 -12 1078.63   28.16
  -6   2 -13    6.78    2.30
  -6  -2 -13    8.49    2.43
   6   2  14  336.35   12.14
  -6   2 -14  340.96   15.11
  -6  -2 -14  322.55   14.78
  -6   2 -15  232.26   11.79
  -6   2 -15  216.18   11.33
  -6  -2 -15  230.31   11.96
  -6   2 -16  102.69    7.31
  -6  -2 -16   94.32    7.22
  -6   2 -16  106.06    7.28
  -6   2 -17  132.77    7.41
  -6   2 -17  140.88    7.57
  -6  -2 -17  138.24    7.94
  -6   2 -18  413.51   11.33
  -6  -2 -18  406.66    9.45
  -6  -2 -18  425.47   12.49
  -6   2 -18  431.00   11.19
  -6   2 -19   22.88    2.14
  -6  -2 -19   24.07    2.52
   6  -3 -24    1.08    0.56
   6  -3 -23  257.18    8.06
   6   3 -22  185.35    7.82
   6  -3 -22  170.44    7.34
   6   3 -22  187.11    6.51
   6   3 -21  192.09    8.74
   6   3 -21  193.53    7.64
   6  -3 -21  185.15    8.27
   6   3 -20  491.47   14.84
   6  -3 -20  483.20   14.07
   6   3 -20  480.73   12.64
   6   3 -19   79.48    6.24
   6   3 -19   78.98    5.37
   6  -3 -19   75.60    5.81
   6   3 -18  222.59   10.64
   6   3 -18  227.07    9.13
   6   3 -18  229.29    9.44
   6  -3 -18  223.14   10.14
   6   3 -17  612.87   15.53
   6   3 -17  647.81   18.30
   6  -3 -17  619.00   17.07
   6   3 -17  668.56   16.25
   6   3 -16  191.79   10.04
   6   3 -16  181.06    8.77
  -6  -3  16  170.76   22.46
  -6   3  16  202.74   23.19
  -6   3  16  159.54   21.17
   6   3 -15  539.99   16.59
   6   3 -15  499.63   15.09
  -6  -3  15  463.30   35.73
  -6   3  15  461.42   34.20
  -6   3  15  556.19   38.45
  -6   3  15  562.75   16.26
   6   3 -14  623.82   17.98
   6   3 -14  590.00   16.35
   6   3 -14  662.09   18.98
  -6   3  14  632.61   17.14
  -6  -3  14  534.53   37.46
  -6   3  14  494.13   33.48
  -6   3  14  527.27   36.18
  -6   3  13   15.22    7.03
  -6  -3  13   25.88    8.00
  -6   3  13   26.25    7.88
  -6  -3  12  746.88   39.24
  -6   3  12  645.84   34.17
  -6   3  12  665.87   36.29
  -6  -3  11  822.30   38.58
  -6   3  11  770.27   36.26
  -6   3  11  792.33   34.84
  -6   3  10   17.81    4.27
  -6   3  10   17.06    5.05
  -6  -3  10   22.62    5.96
  -6   3  10   17.84    5.24
  -6   3   9 1745.13   46.18
  -6  -3   9 1770.87   50.34
  -6   3   9 1791.74   43.43
  -6   3   9 1805.77   50.74
  -6   3   8  444.40   19.58
  -6   3   8  445.62   23.46
  -6   3   7   91.31    8.06
  -6   3   7   93.06    9.98
  -6  -3   6 1853.39   44.00
  -6   3   6 1709.20   41.01
  -6  -3   5  261.77   15.84
  -6   3   5  263.73   15.32
  -6  -3   4  680.45   24.55
  -6   3   4  678.89   23.86
  -6  -3   3 1143.49   31.08
  -6   3   3 1127.66   30.35
  -6  -3   2   21.62    4.01
  -6   3   2   26.85    4.63
  -6   3   1 1208.21   31.26
  -6  -3   0 1101.06   31.65
  -6   3   0 1154.60   31.14
  -6  -3  -1    9.66    3.21
   6   3   2 1148.65   36.88
  -6  -3  -2 1175.95   34.66
   6   3   3  619.35   28.26
  -6  -3  -3  638.82   26.81
   6   3   4  218.53   17.70
   6   3   5 1870.43   54.73
   6   3   6  172.56   17.83
   6   3   7  675.83   38.27
  -6   3  -8  585.07   17.40
  -6  -3  -8  619.50   37.53
   6   3   8  603.52   38.84
   6   3   9  369.19   15.02
  -6   3  -9  410.98   14.97
  -6  -3  -9  357.76   15.81
   6   3   9  425.94   34.05
  -6  -3  -9  424.42   32.78
   6   3  10  565.91   18.61
  -6   3 -10  626.99   18.52
  -6   3 -10  498.31   19.20
  -6  -3 -10  570.82   20.36
  -6  -3 -10  657.37   42.02
   6   3  11  644.10   19.26
  -6   3 -11  622.67   18.49
  -6   3 -11  604.58   21.12
  -6  -3 -11  638.01   21.50
  -6   3 -12   40.59    5.65
   6   3  12   41.42    4.55
  -6   3 -12   38.76    5.51
  -6   3 -12   43.79    4.85
  -6  -3 -12   34.43    4.99
  -6   3 -13  556.85   20.45
  -6   3 -13  551.68   19.11
  -6  -3 -13  539.55   19.35
  -6   3 -14  287.66   14.00
  -6   3 -14  308.24   13.51
  -6  -3 -14  295.58   13.86
  -6   3 -15    8.75    2.65
  -6  -3 -15    7.17    2.16
  -6   3 -15    8.54    2.40
  -6   3 -16  345.05   13.05
  -6  -3 -16  336.70   12.83
  -6   3 -16  366.06   11.79
  -6   3 -17  296.81   10.68
  -6  -3 -17  302.58   10.97
  -6   3 -18  153.26    6.57
  -6  -3 -18  158.85    6.86
  -6   3 -19  306.47    7.26
  -6   3 -19  322.30    7.30
   6  -4 -23   30.16    2.27
   6  -4 -22   61.80    3.84
   6   4 -22   66.54    3.85
   6  -4 -21  297.80    9.44
   6   4 -21  328.01   10.78
   6   4 -21  322.11    9.71
   6  -4 -20    7.05    1.67
   6   4 -20    8.14    1.86
   6  -4 -19  282.06   10.50
   6   4 -19  291.82   11.46
   6  -4 -18   90.24    6.23
   6   4 -18   99.69    6.34
   6   4 -18   88.60    6.54
   6   4 -17   17.85    2.96
   6  -4 -17   20.68    3.03
   6   4 -17   15.82    2.78
   6   4 -16  167.27    9.20
   6   4 -16  178.13    9.24
   6  -4 -16  163.96    8.62
   6   4 -15  363.33   13.59
   6   4 -15  366.89   13.70
  -6  -4  15  359.46   32.53
  -6   4  15  337.48   33.69
   6  -4 -15  386.55   13.30
  -6   4  14  143.22   18.46
  -6  -4  14  186.36   22.96
   6   4 -14  171.83    9.34
   6   4 -14  186.38   10.49
  -6   4  14  145.04   21.18
   6   4 -13  830.14   18.31
  -6   4  13  847.05   48.90
  -6   4  13  741.18   41.14
  -6  -4  13  907.52   47.99
   6   4 -13  907.30   20.40
   6   4 -13  963.52   21.77
   6   4 -13  912.88   21.57
   6   4 -13  978.00   23.36
  -6   4  13 1009.97   22.69
  -6   4  12    9.07    3.94
   6   4 -12    6.10    1.76
   6   4 -12    8.46    2.38
  -6   4  12    9.85    2.36
  -6  -4  12    7.27    6.37
  -6   4  12    6.57    3.56
  -6   4  11  220.82   22.15
  -6   4  11  206.79   18.37
  -6   4  10  600.91   33.81
  -6   4   9   93.96   12.55
  -6   4   8  418.93   24.88
  -6  -4   8  394.37   23.82
  -6   4   7  694.77   30.24
  -6  -4   7  690.23   29.82
  -6   4   6   10.94    3.67
  -6  -4   6   15.41    3.97
  -6   4   5 1384.89   39.28
  -6  -4   5 1443.94   38.75
  -6   4   4  211.23   14.98
  -6  -4   4  208.97   14.28
  -6   4   3   71.75    8.52
  -6  -4   3   79.75    8.67
  -6   4   2  688.92   26.58
  -6  -4   2  691.37   24.95
  -6   4   1  618.71   25.26
  -6  -4   1  585.64   23.89
  -6   4   0  401.44   20.79
  -6  -4   0  373.57   19.31
   6   4   1 1389.66   42.25
  -6  -4  -1 1365.01   38.06
   6   4   2  358.95   22.16
  -6  -4  -2  349.16   19.75
   6   4   3 1105.81   40.76
  -6  -4  -3 1119.35   37.11
   6   4   4  716.74   34.53
   6   4   5   38.24    8.41
   6   4   6  262.48   23.83
  -6   4  -7  741.91   24.38
  -6   4  -7  779.61   20.34
  -6   4  -8   77.37    8.12
   6   4   8   67.10    6.45
  -6  -4  -8  110.89   16.64
   6   4   8   93.95   15.66
  -6   4  -8   99.01    7.35
  -6  -4  -8   86.28    7.53
  -6   4  -9  815.77   26.60
   6   4   9  843.56   22.97
  -6   4  -9 1000.43   23.43
  -6  -4  -9  885.90   25.16
   6   4   9 1047.99   55.76
  -6  -4  -9  962.36   50.34
  -6   4 -10   43.79    6.18
  -6   4 -10   57.06    5.65
  -6  -4 -10   51.22    6.00
  -6   4 -11  259.81   11.88
  -6  -4 -11  273.60   13.99
  -6   4 -12  287.23   15.23
  -6  -4 -12  301.56   14.54
  -6   4 -12  273.50   11.89
  -6   4 -13  202.08   12.23
  -6  -4 -13  222.47   12.00
  -6   4 -14   53.15    5.82
  -6  -4 -14   51.84    5.47
  -6   4 -15  527.42   16.87
  -6  -4 -15  556.71   16.55
  -6   4 -16   36.45    4.06
  -6  -4 -16   38.44    3.83
  -6   4 -17  300.20    9.80
  -6  -4 -17  310.14    9.37
  -6   4 -18  167.46    5.33
  -6   4 -18  180.59    6.23
   6   5 -22  212.13    6.13
   6   5 -21   64.19    4.26
   6   5 -21   65.32    4.07
   6  -5 -20  412.11   10.23
   6   5 -20  416.64   11.95
   6   5 -20  433.24   11.74
   6   5 -19    2.43    1.15
   6  -5 -19    2.08    0.55
   6  -5 -18   33.83    3.43
   6   5 -18   34.18    3.75
   6   5 -18   37.73    3.89
   6   5 -17  156.38    8.29
   6   5 -17  150.30    8.32
   6   5 -16   22.97    3.44
   6   5 -16   25.11    3.65
   6   5 -15  122.40    8.07
   6   5 -15  121.18    7.69
   6   5 -14  449.55   16.36
   6   5 -14  399.67   14.18
  -6  -5  13   67.71   13.68
   6   5 -13   63.26    5.88
   6   5 -13   63.20    5.63
   6   5 -13   64.71    5.71
   6   5 -13   65.32    6.12
   6   5 -13   59.19    5.20
  -6   5  13   55.52   12.68
  -6  -5  12  627.35   39.66
   6   5 -12  692.05   18.99
   6   5 -12  682.33   18.18
   6   5 -12  627.27   17.89
   6   5 -12  615.08   18.54
  -6   5  12  671.13   43.20
   6   5 -12  614.66   16.48
  -6  -5  11   70.05   12.66
   6   5 -11   70.66    5.65
   6   5 -11   70.86    5.90
   6   5 -11   61.71    5.62
   6   5 -11   64.92    5.94
   6   5 -11   63.53    5.04
  -6   5  11   55.24   11.45
  -6   5  10  216.34   21.67
  -6  -5  10  239.76   21.81
   6   5 -10  250.39   10.34
   6   5 -10  254.02   11.06
   6   5 -10  206.69   10.09
   6   5 -10  229.85   10.68
  -6   5  10  265.41   12.39
  -6  -5   9  414.75   27.39
  -6   5   9  383.51   27.58
  -6  -5   8  319.84   22.45
  -6   5   8  294.12   22.89
  -6  -5   7  124.92   13.04
  -6   5   7  120.18   13.86
  -6  -5   6 1482.01   43.22
  -6   5   6 1404.70   45.02
  -6  -5   5    1.10    1.46
  -6   5   5   -1.31    2.72
  -6  -5   4 1255.41   36.86
  -6   5   4 1248.44   40.12
  -6   5   3  257.34   18.01
  -6   5   2   74.18    9.86
  -6  -5   1  308.37   18.40
  -6   5   1  298.00   19.64
   6   5   0 1035.82   39.15
  -6  -5   0 1079.26   35.08
  -6   5   0 1109.70   38.90
   6   5   1   42.35    8.12
  -6  -5  -1   47.24    7.26
   6   5   2 1754.21   53.88
  -6  -5  -2 1851.94   47.73
   6   5   3  130.84   15.28
   6   5   4   90.86   13.31
  -6   5  -5  312.72   14.78
  -6   5  -5  288.26   12.28
   6   5   5  281.77   24.88
   6   5   6  338.46   28.89
  -6   5  -6  317.73   15.58
  -6   5  -6  311.96   12.78
  -6   5  -6  286.81   12.36
  -6   5  -7   16.80    3.24
   6   5   7   14.98    3.20
  -6   5  -7   22.62    3.58
  -6   5  -7   24.72    3.19
   6   5   7   20.85    6.52
   6   5   8  874.24   50.28
  -6  -5  -8  834.79   45.62
  -6   5  -8  825.84   19.26
  -6   5  -8  802.76   21.02
  -6   5  -9   15.31    3.52
  -6   5  -9   14.74    2.76
  -6   5 -10  386.42   18.25
  -6   5 -10  464.70   15.74
  -6   5 -11  114.46    9.72
  -6   5 -11  123.84    8.00
  -6   5 -12    6.58    2.26
  -6   5 -12    6.67    1.92
  -6   5 -13   84.53    7.46
  -6   5 -14  156.72    9.25
   6   5  14  166.65    8.33
  -6   5 -15    1.56    1.01
   6   5  15    0.41    0.84
  -6   5 -16  302.52    8.12
  -6   5 -16  326.43   10.35
  -6   5 -17   73.28    4.07
   6   6 -21  316.02    7.59
   6   6 -20   18.36    2.13
   6   6 -19  280.23    9.30
   6   6 -19  291.78    8.15
   6   6 -18    6.64    1.57
   6   6 -18    4.42    1.27
   6   6 -18    4.92    1.24
   6   6 -17   15.21    2.33
   6   6 -17   13.94    2.35
   6   6 -17   13.83    2.27
   6   6 -16   66.43    5.46
   6   6 -16   66.23    5.40
   6   6 -15  256.95   10.81
   6   6 -15  253.19   11.20
   6   6 -14   48.57    4.79
   6   6 -14   56.23    5.45
   6   6 -13  990.68   22.72
   6   6 -13  919.98   21.31
   6   6 -13  956.52   21.26
   6   6 -13  918.57   22.72
   6   6 -12    3.46    1.28
   6   6 -12    4.58    1.79
   6   6 -12    4.57    1.24
   6   6 -12    0.55    1.32
   6   6 -12    3.01    1.24
   6   6 -11  182.37    9.95
   6   6 -11  187.27    9.61
   6   6 -11  178.35    9.53
   6   6 -11  178.98    8.99
  -6   6  11  168.75   21.12
   6   6 -11  168.82    9.60
   6   6 -10   32.83    3.89
   6   6 -10   33.53    4.31
  -6   6  10   27.62    8.67
   6   6 -10   27.05    3.32
   6   6 -10   28.96    3.80
   6   6 -10   28.59    4.01
   6   6  -9    5.34    1.71
   6   6  -9    4.78    1.35
  -6   6   9    6.21    3.84
   6   6  -9    2.96    1.19
   6   6  -9    3.49    1.05
   6   6  -8   17.58    3.16
   6   6  -8   17.49    2.81
  -6   6   8   23.56    7.25
  -6   6   8   18.82    2.83
   6   6  -8   21.28    3.16
   6   6  -7  779.76   19.39
  -6   6   7  728.94   36.74
  -6   6   7  761.65   16.53
   6   6  -7  738.70   18.49
  -6   6   6   11.24    2.80
  -6   6   6   15.58    2.35
   6   6  -6   11.16    2.55
  -6   6   5 1199.57   44.45
  -6   6   4   42.42    8.08
  -6   6   3   46.20    8.09
   6   6  -2  120.83   14.49
  -6   6   2  127.04   14.21
   6   6  -2  142.46    7.96
  -6   6   2  131.17    7.84
   6   6  -1  256.69   21.20
  -6   6   1  277.73   20.86
   6   6  -1  297.92   11.70
  -6   6   1  264.73   11.43
   6   6   0    4.93    2.45
  -6   6   0    6.61    1.99
   6   6   0    6.39    1.56
  -6   6  -1  989.49   21.80
   6   6   1  844.98   40.29
  -6   6  -1  875.70   22.50
   6   6   1  991.16   22.38
  -6   6  -2    6.62    2.05
   6   6   2    2.53    2.45
  -6   6  -2    7.15    1.93
   6   6   2    7.24    1.80
  -6   6  -3  574.71   18.22
   6   6   3  533.57   34.13
  -6   6  -3  512.07   17.67
   6   6   3  552.50   17.91
  -6   6  -4  117.16    8.61
   6   6   4  121.45   17.05
  -6   6  -4  108.42    8.16
   6   6   4  120.67    8.66
  -6   6  -5    2.20    1.31
   6   6   5    2.44    6.40
  -6   6  -5    2.96    1.35
   6   6   5    5.37    2.34
  -6   6  -6   13.20    2.49
   6   6   6   10.19    2.70
  -6   6  -6   11.92    3.01
   6   6   7  293.51   14.67
  -6   6  -7  315.89   15.89
  -6   6  -7  366.84   13.76
  -6   6  -7  350.23   13.75
  -6   6  -8    8.53    2.91
  -6   6  -8   10.28    2.33
  -6   6  -8   11.42    2.45
   6   6   8    8.34    2.69
   6   6   9  561.74   20.29
  -6   6  -9  765.19   17.57
  -6   6  -9  771.68   19.91
  -6   6  -9  618.25   22.41
  -6   6 -10  140.91   10.49
  -6   6 -10  160.63    8.90
   6   6  10  131.37    9.56
  -6   6 -11  158.87   10.55
   6   6  11  148.39    9.71
  -6   6 -12   32.61    4.35
   6   6  12   32.16    4.12
  -6   6 -13   71.39    6.01
   6   6  13   72.80    5.69
  -6   6 -14    0.32    1.13
   6   6  14    1.05    0.82
  -6   6 -15  299.05    9.42
   6   6  15  304.71    8.19
  -6   6 -16   78.35    3.93
   6   7 -20  187.39    5.41
   6   7 -19   12.92    1.69
  -6   7  19   15.23    1.96
   6   7 -19   13.01    1.42
   6   7 -18  117.23    5.40
   6   7 -18  117.21    5.39
   6   7 -18  119.07    5.20
   6   7 -17    7.59    1.54
   6   7 -17    7.98    1.46
   6   7 -17    7.26    1.52
   6   7 -16   19.62    2.69
   6   7 -16   13.78    1.95
   6   7 -16   17.51    2.57
   6   7 -15   25.80    3.20
   6   7 -15   27.37    3.48
   6   7 -15   25.17    3.33
   6   7 -14  433.19   13.56
   6   7 -14  398.16   13.60
   6   7 -14  422.60   14.53
   6   7 -13   65.61    5.49
   6   7 -13   59.22    5.39
   6   7 -13   62.64    5.36
   6   7 -12  424.28   14.47
   6   7 -12  410.71   14.79
   6   7 -12  438.40   14.54
   6   7 -12  425.51   13.99
   6   7 -11   30.17    4.11
   6   7 -11   32.03    3.97
   6   7 -11   32.09    3.88
   6   7 -11   38.74    4.60
   6   7 -10    3.12    1.58
   6   7 -10    2.46    0.93
   6   7 -10    0.40    0.77
   6   7 -10    2.02    1.42
   6   7  -9   -0.19    1.63
   6   7  -9    0.07    0.82
   6   7  -9    3.52    1.43
   6   7  -9    1.28    0.91
   6   7  -8  310.78   13.06
   6   7  -8  327.54   12.18
   6   7  -8  306.83   12.66
   6   7  -7  148.87    8.04
   6   7  -7  154.53    9.18
  -6   7   7  133.12   16.94
  -6   7   7  158.22    7.70
   6   7  -7  142.38    8.61
   6   7  -6  593.68   17.94
  -6   7   6  593.22   34.37
  -6   7   6  608.00   15.40
   6   7  -6  565.26   16.93
   6   7  -5    6.93    1.87
  -6   7   5    7.63    4.33
  -6   7   5    4.97    1.52
   6   7  -5    6.06    2.09
  -6  -7   4   79.40    5.47
  -6   7   4   70.94   11.40
   6   7  -4   69.06    5.87
  -6   7   4   80.09    6.01
  -6  -7   3   65.12    5.08
  -6   7   3   65.59   10.65
  -6   7   3   70.34    5.78
  -6  -7   2   21.39    3.05
  -6   7   2   20.78    3.34
  -6   7   2   18.62    7.44
  -6   7   1    9.09    2.44
   6   7  -1   11.73    2.42
  -6   7   1   11.25    2.18
  -6   7   0  373.54   14.93
   6   7   0  403.50   14.89
  -6   7   0  387.93   13.22
   6   7   1    5.28    3.60
  -6   7  -1   14.06    3.23
   6   7   1   14.67    2.89
  -6   7  -1   12.55    2.65
   6   7   2  590.52   38.83
  -6   7  -2  624.99   17.93
   6   7   2  591.82   18.92
  -6   7  -2  559.71   19.10
  -6   7  -3   67.86    6.09
   6   7   3   69.22    6.59
  -6   7  -3   66.86    6.73
  -6   7  -4   39.41    4.88
   6   7   4   41.03    5.31
  -6   7  -4   43.01    5.29
  -6   7  -5    1.17    1.06
   6   7   5    0.16    1.00
  -6   7  -5   -0.13    1.22
  -6   7  -6  140.42    9.65
   6   7   6  131.92    9.68
  -6   7  -6  163.13    9.56
  -6   7  -7   43.87    5.45
   6   7   7   42.91    5.48
  -6   7  -7   52.90    5.04
  -6   7  -8  383.03   15.97
   6   7   8  344.02   15.50
  -6   7  -9   19.71    3.46
   6   7   9   17.44    3.49
  -6   7  -9   23.31    2.95
  -6   7 -10  232.34   11.62
   6   7  10  218.82   11.37
  -6   7 -10  255.56    8.72
  -6   7 -11   24.04    3.60
   6   7  11   24.06    3.54
  -6   7 -12    6.73    1.95
   6   7  12    5.79    1.55
  -6   7 -13    1.60    0.74
   6   7  13    3.49    1.29
  -6   7 -14  192.62    6.52
   6   7  14  204.47    6.51
   6   8 -18   38.74    2.49
   6   8 -17   58.42    3.48
   6   8 -17   61.51    3.50
   6   8 -16    7.58    1.37
   6   8 -16    8.50    1.59
   6   8 -15  103.28    5.52
   6   8 -15  106.12    6.00
   6   8 -14   23.19    2.88
   6   8 -14   24.71    3.25
   6   8 -13  252.22    9.98
   6   8 -13  243.28    9.63
   6   8 -13  274.96   11.50
   6   8 -12   33.67    3.81
   6   8 -12   33.36    3.70
   6   8 -12   38.09    4.69
   6   8 -11  166.16    8.50
   6   8 -11  168.53    8.37
   6   8 -11  171.71   10.24
   6   8 -10   16.93    2.77
   6   8 -10   20.64    3.31
   6   8 -10   15.12    2.59
   6   8 -10   22.40    4.03
   6   8  -9   32.00    3.77
   6   8  -9   25.55    3.69
   6   8  -9   28.08    3.42
   6   8  -9   29.75    4.39
   6   8  -9   34.04    4.20
   6   8  -8    6.66    1.92
   6   8  -8    7.57    2.02
   6   8  -8    7.70    1.69
   6   8  -8    4.70    2.21
   6   8  -8    5.45    1.09
   6   8  -7  237.02   12.83
   6   8  -7  266.50   12.20
   6   8  -7  271.02   10.92
  -6   8   6   44.45    4.16
   6   8  -6   33.69    4.68
   6   8  -6   35.17    4.50
   6   8  -6   37.01    4.04
  -6   8   5  225.90    9.64
   6   8  -5  218.90   11.54
   6   8  -5  210.94   11.15
   6   8  -4    7.33    2.25
  -6   8   4   10.72    2.20
   6   8  -4   14.50    3.21
   6   8  -3   33.04    3.80
  -6   8   3   34.15    4.08
   6   8  -3   28.66    4.21
  -6  -8   3   31.67    3.51
  -6   8   2    4.39    1.61
   6   8  -2    2.63    0.92
  -6   8   1   98.43    7.49
   6   8  -1   84.90    7.37
  -6  -8   1   98.89    6.51
  -6  -8   0   11.87    2.39
  -6   8   0   11.47    2.63
   6   8   1  341.89   14.22
  -6   8  -1  321.29   14.15
   6   8   2   12.72    2.88
  -6   8  -2   12.29    2.90
   6   8   3  134.07    9.17
  -6   8  -3  120.39    8.67
  -6   8  -4   15.45    3.14
   6   8   4   16.91    3.52
  -6   8  -4   19.28    3.41
  -6   8  -5    6.31    2.15
   6   8   5    3.70    1.92
  -6   8  -5    3.22    1.25
  -6   8  -6   59.80    5.39
   6   8   6   63.33    6.42
  -6   8  -6   70.65    5.87
  -6   8  -7  123.69    7.79
   6   8   7  108.71    8.24
  -6   8  -8    3.37    0.62
   6   8   8    3.47    1.61
  -6   8  -8    4.50    1.24
  -6   8  -9  200.11    9.00
   6   8   9  197.54   10.16
  -6   8  -9  227.91    8.09
  -6   8 -10    3.93    1.30
   6   8  10    3.73    1.50
  -6   8 -10    1.64    0.78
  -6   8 -11   32.99    2.91
   6   8  11   35.36    3.60
   6   8  12    3.19    0.75
  -6  -8 -13   47.35    2.59
   6   9 -16    0.45    0.40
   6   9 -15    3.86    0.91
   6   9 -15    2.38    0.63
   6   9 -15    2.42    0.70
   6   9 -14   76.98    4.13
   6   9 -14   85.13    4.90
   6   9 -13    6.83    1.37
   6   9 -13    6.55    1.47
   6   9 -12  109.21    5.85
   6   9 -12  118.90    7.04
   6   9 -11   69.11    4.98
   6   9 -11   74.35    5.92
   6   9 -11   69.04    4.81
   6   9 -10   10.02    1.96
   6   9 -10   10.13    2.03
   6   9 -10   12.99    2.22
   6   9 -10   10.68    2.46
   6   9  -9   42.70    4.06
   6   9  -9   42.44    3.89
   6   9  -9   36.39    4.48
   6   9  -8   29.44    3.88
   6   9  -8   30.35    3.42
   6   9  -8   27.30    3.15
   6   9  -8   23.27    3.62
   6   9  -7   -0.70    1.00
   6   9  -7   -0.23    1.19
   6   9  -7    1.52    0.91
   6   9  -7    2.03    1.30
   6   9  -6  110.12    7.70
   6   9  -6  106.71    7.70
   6   9  -6  102.87    6.44
   6   9  -5   24.67    3.46
  -6   9   5   20.66    2.72
   6   9  -5   20.48    2.91
   6   9  -5   19.13    3.47
  -6   9   4   63.65    4.98
   6   9  -4   65.13    5.45
   6   9  -4   61.94    6.07
   6   9  -4   59.45    5.01
  -6   9   3   33.45    3.85
   6   9  -3   27.09    4.01
  -6   9   2    1.23    0.90
   6   9  -2    3.29    1.79
  -6  -9   2    1.19    0.78
  -6   9   1   24.30    3.53
   6   9  -1   21.28    4.50
  -6  -9   1   28.03    3.14
  -6   9   0   62.36    5.70
   6   9   0   54.48    6.02
  -6  -9   0   61.73    4.83
  -6   9  -1    2.32    1.29
   6   9   1    2.23    1.72
  -6  -9  -1    1.50    0.83
  -6   9  -2   58.34    5.63
   6   9   2   58.42    5.84
  -6  -9  -2   53.06    4.65
  -6  -9  -3    2.62    1.34
  -6   9  -3    0.29    1.36
  -6  -9  -4   58.09    4.94
  -6   9  -4   66.66    5.70
  -6   9  -5   31.26    3.59
  -6   9  -6   75.36    5.36
  -6   9  -7   44.31    3.70
  -6  -9  -8  133.00    6.52
  -6   9  -8  142.27    5.89
  -6  -9  -9    4.96    1.26
  -6   9  -9    5.44    1.03
  -6  -9 -10    6.20    1.11
   6  10 -12    7.41    1.07
   6  10 -12   10.43    1.51
   6  10 -11   41.11    2.86
   6  10 -11   42.85    3.51
   6  10 -10   23.59    2.46
   6  10 -10   18.57    2.23
   6  10 -10   20.62    2.70
   6  10  -9    1.19    0.65
   6  10  -9    3.09    0.93
   6  10  -9    2.78    1.12
   6  10  -8    9.05    1.78
   6  10  -8    6.71    1.31
   6  10  -8    8.20    1.78
   6  10  -8    5.49    1.29
   6  10  -7    6.99    1.61
   6  10  -7    5.49    1.38
   6  10  -7    9.60    1.98
   6  10  -7    6.05    1.41
   6  10  -6    0.73    0.71
   6  10  -6    1.31    1.01
   6  10  -6    0.96    0.81
   6  10  -6    1.27    0.63
   6  10  -5   16.20    2.28
   6  10  -5   15.83    2.34
   6  10  -4   13.85    2.12
   6  10  -4   17.51    2.50
   6  10  -4   14.89    2.51
   6  10  -3   33.69    4.21
   6  10  -3   32.28    3.43
  -6  10   2   44.09    3.84
   6  10  -2   45.49    4.10
   6  10  -2   45.14    4.82
  -6  10   1   18.87    2.63
   6  10  -1   18.36    2.75
   6  10  -1   17.45    3.16
  -6  10   0   24.69    3.08
   6  10   0   22.57    2.89
  -6  10  -1   41.06    3.93
   6  10   1   38.07    3.83
  -6 -10  -1   42.12    3.25
  -6  10  -2   16.79    2.57
  -6 -10  -2   11.46    1.70
  -6  10  -3    6.97    1.71
  -6 -10  -3    5.57    1.14
  -6  10  -4   12.01    2.00
  -6 -10  -4    6.74    1.30
  -6  10  -5    1.66    0.66
  -6 -10  -5    1.16    0.85
  -6  10  -6    9.44    1.36
  -6 -10  -6    7.50    1.97
  -6  10  -7   77.27    3.50
   6  11  -6    1.80    0.78
   6  11  -5   24.61    2.50
   6  11  -4    0.00    0.65
   6  11  -3   20.12    2.28
   6  11  -2    5.94    1.39
   6  11  -1    4.64    1.11
   6  11   0    9.66    1.67
   6  11   1   -1.37    1.04
   7   0 -25    3.24    0.84
   7   0 -24   -0.97    1.34
   7   0 -23   44.41    3.91
   7   0 -22    0.37    0.89
   7   0 -21  204.37    9.47
   7   0 -20    0.21    1.03
   7   0 -20   -0.98    1.32
   7   0 -19  138.09    8.30
   7   0 -19  130.05    7.29
  -7   0  18   -0.05    0.98
   7   0 -18   -0.34    1.67
  -7   0  17   14.24    6.56
  -7   0  17   18.46    3.03
   7   0 -17   20.42    3.05
  -7   0  16   -0.74    2.26
  -7   0  16    1.42    1.01
  -7   0  15  190.99   22.15
  -7   0  14    4.86    4.35
  -7   0  13   99.02   14.25
  -7   0  12    0.01    2.14
  -7   0  11   18.94    5.67
  -7   0  10    0.24    1.72
  -7   0   9  391.61   21.59
  -7   0   8    0.26    1.33
  -7   0   7    5.92    2.49
  -7   0   6    1.44    0.94
  -7   0   6    1.55    1.07
  -7   0   5   17.87    3.68
  -7   0   5   22.46    2.95
  -7   0   4    0.21    1.31
  -7   0   4    0.07    0.70
  -7   0   3    2.40    1.45
  -7   0   3    5.06    1.18
  -7   0   2    1.22    1.69
  -7   0   1    2.81    1.69
  -7   0   0    3.97    2.05
  -7   0  -1    6.04    2.33
   7   0   2    1.79    1.50
   7   0   3  219.29   14.00
   7   0   4    2.34    1.97
  -7   0  -5    5.53    2.38
   7   0   5    5.76    2.75
  -7   0  -6    1.83    2.47
   7   0   6    2.68    2.19
   7   0   7  309.19   22.18
  -7   0  -7  326.99   24.57
  -7   0  -8   -0.79    1.47
  -7   0  -9   88.79    8.15
  -7   0  -9   91.78   13.52
  -7   0 -10    1.34    1.77
  -7   0 -10    0.40    3.95
  -7   0 -11    3.23    1.61
  -7   0 -11   14.52    4.21
  -7   0 -12   -0.11    1.27
  -7   0 -13   75.24    6.53
  -7   0 -13   84.78    7.96
  -7   0 -14   -1.01    1.73
  -7   0 -14    1.02    1.52
  -7   0 -15  325.37   12.46
  -7   0 -15  334.52   14.30
  -7   0 -16   -1.18    1.33
  -7   0 -17   37.93    3.96
   7   0  17   38.17    3.02
  -7   0 -18   -1.49    1.03
  -7   0 -19    7.11    0.77
   7  -1 -25   -1.48    1.19
   7  -1 -24    5.49    1.35
   7   1 -24    6.48    1.29
   7   1 -23    1.88    0.93
   7  -1 -23    2.05    0.88
   7  -1 -22   78.86    5.60
   7   1 -22   77.04    5.25
   7   1 -22   75.18    4.89
   7   1 -21   10.07    2.18
   7   1 -21    7.32    1.70
   7  -1 -21    7.96    1.89
   7   1 -20  180.37    8.94
   7  -1 -20  174.54    9.12
   7   1 -20  174.86    8.64
   7  -1 -19   25.47    3.66
   7   1 -19   24.71    3.43
   7   1 -19   25.34    3.36
  -7   1  18   31.80    3.95
   7   1 -18   33.68    4.06
  -7   1  17    0.26    4.51
   7   1 -17    0.03    1.87
  -7   1  17    1.48    0.82
  -7   1  16   33.04    9.54
  -7  -1  16   26.63    8.29
  -7   1  16   33.03    9.14
  -7   1  16   37.35    4.26
   7   1 -16   35.39    4.14
  -7   1  15   62.75   12.92
  -7  -1  15   76.80   14.40
  -7   1  15   83.83   14.52
  -7   1  15   84.03    6.14
   7   1 -15   86.21    6.55
  -7   1  14  152.06   19.07
  -7   1  14  130.61   17.47
  -7  -1  14  151.87   19.36
  -7   1  13   15.41    5.69
  -7  -1  13   18.45    5.94
  -7   1  13   18.10    6.32
  -7  -1  12  138.12   16.12
  -7   1  12  126.00   15.24
  -7   1  12  120.05   14.61
  -7   1  11    2.58    2.19
  -7  -1  11   -0.12    1.48
  -7  -1  10   95.71   11.58
  -7   1  10   79.86   10.41
  -7   1   9   48.82    7.54
  -7  -1   9   49.92    7.96
  -7   1   8   54.87    7.37
  -7  -1   8   47.81    7.44
  -7   1   7  137.17   11.07
  -7  -1   7  126.92   11.36
  -7   1   7  126.10    9.66
  -7  -1   6  128.98   10.91
  -7   1   6  127.41    9.81
  -7   1   6  132.08    9.04
  -7  -1   6  144.46    6.10
  -7  -1   5    1.27    1.14
  -7   1   5    2.08    1.64
  -7   1   5    1.88    1.37
  -7  -1   4    6.62    2.65
  -7   1   4    4.89    1.39
  -7   1   4    4.02    1.63
  -7  -1   3   17.75    3.83
  -7   1   3   17.29    3.18
  -7   1   3   14.26    2.51
  -7   1   2   14.25    3.00
  -7  -1   2   12.28    3.02
  -7   1   2   10.61    2.20
  -7  -1   1   18.60    4.03
  -7   1   1   11.66    2.83
  -7  -1   0   63.36    7.31
  -7   1   0   61.63    6.53
  -7  -1  -1    4.77    2.31
   7  -1   1    7.05    2.10
   7  -1   2   27.02    4.23
   7   1   2   22.12    4.72
  -7  -1  -2   32.31    5.68
   7   1   3  395.15   20.93
   7  -1   3  408.38   17.45
  -7   1  -3  396.08   21.96
  -7   1  -4   39.00    7.49
   7   1   4   42.85    7.18
   7  -1   4   42.55    6.44
   7   1   5   72.57   10.02
   7  -1   5   60.86    7.89
  -7   1  -5   68.98   10.51
   7   1   6   97.91   12.61
  -7  -1  -6   97.83   12.78
  -7   1  -6   96.95   12.68
  -7  -1  -7   23.96    6.60
  -7   1  -7   17.85    5.51
   7   1   7   23.12    7.04
  -7   1  -8   42.47    8.47
   7   1   8   59.53   11.49
  -7  -1  -8   49.09   10.43
  -7   1  -9  212.73   12.77
  -7  -1  -9  231.59   13.25
  -7  -1  -9  259.09   24.13
  -7   1  -9  267.04   22.94
  -7   1 -10   80.50    7.84
  -7  -1 -10   88.17    8.10
  -7  -1 -10  102.37   15.13
  -7   1 -10   92.93   13.71
  -7   1 -11   70.56    7.54
  -7  -1 -11   77.23    7.71
  -7   1 -11   75.12   12.49
  -7  -1 -11   83.52   13.59
  -7   1 -12   -0.09    2.29
  -7  -1 -12   -0.63    1.92
  -7   1 -13   16.57    3.38
  -7  -1 -13   17.52    3.63
  -7   1 -13   16.92    3.59
  -7   1 -14   32.98    4.31
  -7   1 -14   29.30    4.44
  -7  -1 -14   30.85    4.64
  -7   1 -15   71.93    6.12
   7   1  15   62.82    4.84
  -7   1 -15   65.01    6.16
  -7  -1 -15   67.47    6.48
  -7   1 -16  109.59    6.72
   7   1  16  103.24    5.48
  -7   1 -16  108.88    7.27
  -7  -1 -16  110.76    7.57
  -7   1 -17   21.52    2.89
  -7  -1 -17   20.70    2.99
  -7   1 -17   22.54    2.74
  -7  -1 -18    8.91    1.17
  -7  -1 -18   10.33    1.53
  -7   1 -18   11.16    1.48
  -7   1 -19    6.31    1.17
   7  -2 -25    5.11    0.92
   7   2 -24   10.71    1.07
   7  -2 -24   12.34    1.70
   7   2 -23   28.72    2.67
   7  -2 -23   27.06    2.86
   7   2 -22   53.29    4.06
   7  -2 -22   53.96    4.36
   7   2 -22   52.82    4.27
   7   2 -21  125.94    6.69
   7  -2 -21  126.58    7.22
   7   2 -21  126.51    7.15
   7   2 -20   54.31    4.62
   7  -2 -20   56.80    5.11
   7   2 -20   55.69    5.05
   7   2 -19   19.53    2.96
   7  -2 -19   18.30    3.01
   7   2 -19   19.77    2.99
   7   2 -18   19.15    3.08
   7   2 -18   14.41    2.46
   7  -2 -18   18.20    2.88
   7   2 -17   23.57    3.58
  -7   2  17   18.87    3.14
   7   2 -16  111.30    7.63
  -7  -2  16  114.13   18.39
  -7   2  16  103.26   15.92
  -7   2  16  105.36   17.12
  -7   2  16  108.43    7.02
   7   2 -15   56.71    5.52
  -7   2  15   40.76   10.71
  -7   2  15   31.39    8.24
  -7  -2  15   47.59   11.16
   7   2 -15   54.05    5.37
  -7   2  15   57.81    5.21
  -7  -2  14  118.55   17.44
  -7   2  14   88.65   14.90
  -7   2  14   73.78   13.04
  -7   2  14  119.82    7.41
   7   2 -14  126.88    8.04
  -7  -2  13   56.09   11.72
  -7   2  13   47.16    9.87
  -7   2  13   48.89   10.31
  -7  -2  12  188.80   19.49
  -7   2  12  184.93   18.77
  -7   2  12  185.81   18.16
  -7  -2  11   71.35   11.18
  -7   2  11   56.94    9.47
  -7  -2  10   33.66    7.31
  -7   2  10   31.98    6.53
  -7   2   9    3.95    2.67
  -7  -2   9   11.07    4.10
  -7   2   9   11.19    3.63
  -7   2   8  764.53   26.83
  -7   2   8  786.76   28.57
  -7   2   7   19.00    4.17
  -7  -2   7   20.00    4.98
  -7   2   7   17.45    3.42
  -7   2   7   18.83    4.09
  -7  -2   6  119.58   11.13
  -7   2   6  121.85    8.93
  -7   2   6  122.64   10.02
  -7  -2   5    7.51    2.81
  -7   2   5    4.56    1.71
  -7   2   5    4.56    2.04
  -7  -2   4   22.55    4.58
  -7   2   4   24.17    3.19
  -7   2   4   21.85    3.45
  -7   2   4   24.69    4.15
  -7   2   3   12.11    2.33
  -7  -2   3    8.43    2.84
  -7   2   3   10.88    2.78
  -7  -2   2   64.56    7.58
  -7   2   2   66.59    6.07
  -7   2   2   64.58    6.51
  -7  -2   1   52.79    6.88
  -7   2   1   57.86    6.95
  -7   2   1   53.34    6.03
  -7  -2   0  284.82   16.44
  -7   2   0  277.91   16.74
  -7  -2  -1   40.43    6.41
  -7   2  -1   42.11    7.00
   7   2   2  342.02   20.00
  -7  -2  -2  377.34   20.32
  -7   2  -3    6.22    2.00
  -7  -2  -3   10.10    3.74
   7   2   3   10.00    3.73
  -7   2  -4   32.86    6.72
   7   2   4   42.72    7.57
   7   2   5   34.97    7.67
  -7   2  -5   45.24    8.68
   7   2   6  124.87   15.24
  -7   2  -6  134.81   14.84
  -7  -2  -7    2.20    1.77
  -7   2  -7    2.54    2.44
   7   2   7    1.75    3.91
  -7   2  -8   90.83    6.89
  -7  -2  -8   72.80    7.16
   7   2   8   90.83   14.54
  -7  -2  -8   80.95   13.56
  -7   2  -8   96.40   13.92
  -7   2  -9   41.63    5.90
  -7  -2  -9   46.93    5.89
  -7  -2  -9   51.71   11.28
  -7  -2 -10    5.00    2.10
  -7   2 -10    6.45    2.43
  -7  -2 -10    6.98    3.98
  -7   2 -11   16.13    3.19
  -7  -2 -11   18.20    3.92
  -7   2 -11   14.52    3.08
  -7   2 -12    5.67    1.80
  -7  -2 -12    5.45    2.48
  -7   2 -12    1.35    1.37
  -7   2 -13    7.60    2.03
   7   2  13   11.69    2.49
  -7  -2 -13    7.79    2.03
  -7   2 -13    7.91    2.64
  -7   2 -14   57.11    6.07
   7   2  14   53.40    4.69
  -7   2 -14   51.80    5.73
  -7  -2 -14   55.34    6.06
  -7   2 -15   33.91    4.22
  -7  -2 -15   32.86    4.35
  -7   2 -15   36.22    4.52
  -7   2 -16   48.84    4.51
  -7   2 -16   48.89    4.49
  -7  -2 -16   47.54    4.80
  -7   2 -17   68.85    4.68
  -7  -2 -17   66.22    3.89
  -7  -2 -17   75.82    5.39
  -7   2 -17   71.45    4.71
  -7   2 -18   19.78    1.97
  -7  -2 -18   20.04    2.39
   7  -3 -24   35.23    2.55
   7  -3 -23  110.79    5.26
   7  -3 -22   65.58    4.52
   7   3 -22   67.15    4.70
   7  -3 -21   65.69    4.89
   7   3 -21   69.80    5.25
   7   3 -21   66.53    4.37
   7   3 -20    5.92    1.18
   7  -3 -20    7.06    1.78
   7   3 -20    4.77    1.40
   7   3 -19   28.48    3.19
   7  -3 -19   23.77    3.22
   7   3 -19   26.14    3.59
   7   3 -18   51.05    4.56
   7  -3 -18   52.36    4.92
   7   3 -18   45.09    4.04
   7   3 -18   46.49    4.85
   7   3 -17   19.09    2.78
   7   3 -17   17.40    3.01
   7   3 -17   18.07    2.63
   7   3 -16   81.35    6.54
   7   3 -16   81.76    5.96
  -7  -3  16   61.59   13.17
  -7   3  16   80.29    6.22
   7   3 -15   53.23    5.38
   7   3 -15   46.45    4.76
  -7   3  15   52.10   11.18
  -7  -3  15   38.04    9.50
  -7   3  15   68.53   13.16
   7   3 -15   54.36    5.70
  -7   3  15   48.73    4.85
   7   3 -14   79.14    6.42
  -7   3  14   73.54   13.34
  -7   3  14   51.41   11.16
  -7  -3  14   49.73   10.89
   7   3 -14   87.34    7.04
  -7   3  14   82.59    6.31
  -7   3  13  337.88   28.82
   7   3 -13  395.20   14.27
   7   3 -13  431.15   14.96
  -7   3  13  407.52   13.96
  -7  -3  13  360.81   29.52
  -7   3  13  319.77   26.56
  -7   3  13  315.43   25.05
  -7   3  12   17.60    6.74
  -7  -3  12   18.97    7.15
  -7   3  12   16.48    6.22
  -7   3  11    6.25    4.05
  -7  -3  11   13.29    5.77
  -7   3  11    2.77    1.80
  -7   3  10   33.70    7.63
  -7   3  10   34.00    6.68
  -7   3   9   62.72    9.33
  -7   3   9   67.32    8.41
  -7   3   8  237.84   17.20
  -7  -3   8  219.96   17.37
  -7   3   7   50.14    7.29
  -7  -3   7   57.80    8.40
  -7   3   6    6.74    2.87
  -7  -3   6    4.46    2.48
  -7   3   5  614.14   23.94
  -7  -3   5  613.31   25.52
  -7   3   4  184.18   12.80
  -7  -3   4  175.93   13.32
  -7   3   3  123.22   10.41
  -7  -3   3  127.88   11.18
  -7   3   2  323.05   16.84
  -7  -3   2  309.14   17.25
  -7   3   1  316.08   16.82
  -7  -3   1  305.12   17.69
  -7  -3   0    1.11    1.16
  -7  -3  -1  541.94   24.78
   7   3   2  198.05   16.48
  -7  -3  -2  208.40   15.84
   7   3   3   89.89   11.57
  -7  -3  -3   89.83   10.82
   7   3   4  218.68   18.97
   7   3   5   15.27    4.98
   7   3   6    0.52    3.48
  -7   3  -7  196.61   12.26
   7   3   7  223.41   23.01
  -7   3  -7  196.43   10.12
  -7   3  -8  191.28   12.48
   7   3   8  185.73   11.08
   7   3   8  233.42   25.30
  -7  -3  -8  242.59   24.86
  -7   3  -8  218.03   10.91
  -7   3  -8  171.15   11.34
  -7  -3  -8  203.50   12.10
  -7   3  -9   16.88    3.20
  -7   3  -9   24.21    3.65
   7   3   9   24.06    3.94
   7   3   9   21.13    7.65
  -7  -3  -9   17.08    3.62
  -7   3  -9   19.88    3.87
  -7   3 -10   61.69    7.07
   7   3  10   64.93    6.51
  -7   3 -10   69.23    7.37
  -7  -3 -10   66.19    6.92
  -7   3 -11   90.08    8.59
   7   3  11  106.53    7.77
  -7   3 -11   93.30    8.42
  -7  -3 -11   93.08    8.40
  -7   3 -12   26.78    4.87
   7   3  12   26.79    3.87
  -7  -3 -12   22.19    3.85
  -7   3 -12   23.97    4.18
  -7   3 -13    0.05    1.67
   7   3  13    3.00    1.37
  -7  -3 -13    0.43    1.34
  -7   3 -13    3.23    2.24
  -7   3 -14   12.23    2.54
  -7  -3 -14    8.01    2.31
  -7   3 -14    8.24    2.10
  -7   3 -15  118.07    7.75
  -7   3 -15  133.26    7.33
  -7  -3 -15  120.82    7.77
  -7   3 -16   62.13    4.99
  -7  -3 -16   62.87    5.05
  -7   3 -17   73.29    4.63
  -7  -3 -17   77.59    4.93
  -7   3 -18   59.89    3.25
  -7   3 -18   58.01    3.26
   7  -4 -23  161.51    5.23
   7   4 -22   35.39    2.77
   7  -4 -22   34.83    2.86
   7   4 -22   40.55    3.42
   7  -4 -21   80.21    4.86
   7   4 -21   84.94    5.48
   7   4 -21   82.51    4.90
   7  -4 -20   29.98    3.23
   7   4 -20   35.64    3.85
   7  -4 -19   37.98    3.80
   7   4 -19   44.40    3.91
   7   4 -19   42.07    4.43
   7   4 -18   -1.04    1.38
   7  -4 -18    0.65    1.01
   7   4 -18    0.26    0.94
   7  -4 -17  420.93   13.57
   7   4 -17  428.72   14.63
   7   4 -17  411.73   13.46
   7  -4 -16   69.53    5.62
   7   4 -16   66.83    5.84
   7   4 -16   69.98    5.85
   7   4 -15  182.42   10.58
   7   4 -15  171.23    9.50
   7   4 -15  176.20    9.53
  -7   4  14  126.49   18.99
   7   4 -14  142.47    8.69
   7   4 -14  157.73    9.63
  -7   4  14  148.11    8.75
  -7   4  13   22.51    7.94
   7   4 -13   36.60    3.82
   7   4 -13   33.18    3.84
   7   4 -13   29.33    3.96
   7   4 -13   32.84    4.29
  -7   4  13   33.19    4.16
  -7   4  12   74.93   14.08
   7   4 -12   76.00    5.75
   7   4 -12   81.94    6.68
  -7   4  12   80.83    6.61
   7   4 -12   71.74    6.11
  -7   4  11   86.19   13.83
  -7   4  10   30.00    7.51
  -7  -4  10   29.53    7.92
  -7   4   9  559.81   30.59
  -7  -4   9  587.10   31.52
  -7   4   8  106.31   12.55
  -7  -4   8  106.88   12.79
  -7   4   7    3.28    1.88
  -7  -4   7    3.15    1.95
  -7   4   6  204.70   15.86
  -7  -4   6  227.61   16.80
  -7   4   5   67.57    8.87
  -7  -4   5   69.54    9.01
  -7   4   4   72.29    8.98
  -7  -4   4   63.97    8.54
  -7   4   3  559.55   24.70
  -7  -4   3  561.32   24.34
  -7   4   2    4.63    2.38
  -7   4   1  202.99   15.12
  -7  -4   1  183.51   14.47
  -7  -4   0  254.86   17.35
  -7  -4  -1   34.24    6.53
   7   4   1   36.79    7.37
   7   4   2  268.26   20.58
  -7  -4  -2  275.65   19.03
   7   4   3  312.12   23.12
   7   4   4  142.82   16.43
   7   4   5  101.52   14.87
  -7   4  -6   47.17    6.02
   7   4   6   37.61    4.95
   7   4   6   58.44   11.29
  -7   4  -6   46.33    4.87
  -7   4  -7   51.43    6.58
   7   4   7   43.23    5.33
  -7   4  -7   57.10    5.56
  -7  -4  -7   65.72    6.75
  -7   4  -8  185.28   12.69
   7   4   8  190.61   11.34
   7   4   8  225.25   25.46
  -7  -4  -8  243.19   25.29
  -7   4  -8  223.74   11.23
  -7  -4  -8  206.90   12.35
  -7   4  -9   99.24    9.36
   7   4   9  110.38    8.54
  -7  -4  -9  112.32    9.21
  -7   4  -9  118.38    8.24
  -7   4 -10  156.95   11.64
   7   4  10  181.13   10.35
  -7  -4 -10  172.35   11.24
  -7   4 -11  338.92   16.66
   7   4  11  368.19   13.83
  -7  -4 -11  353.12   16.03
  -7   4 -12   18.72    4.04
  -7  -4 -12   19.31    3.52
  -7   4 -13   35.52    4.99
  -7  -4 -13   35.39    4.71
  -7   4 -14   43.74    4.96
  -7  -4 -14   45.68    4.78
  -7   4 -15   37.05    4.08
  -7  -4 -15   35.48    3.89
  -7   4 -16   78.26    5.10
  -7   4 -17  105.96    4.44
  -7   4 -17  108.42    4.95
   7   5 -22  146.44    5.07
   7   5 -21   30.28    2.98
   7   5 -21   28.09    2.60
   7   5 -20   -0.44    1.12
   7   5 -19    1.45    0.90
   7   5 -19    1.71    0.88
   7  -5 -19    2.43    1.11
   7   5 -19    1.65    0.57
   7  -5 -18  188.92    8.06
   7   5 -18  196.39    8.67
   7   5 -18  189.06    9.02
   7   5 -17   24.52    3.30
   7   5 -17   23.10    3.28
   7   5 -16  492.57   15.38
   7   5 -16  541.89   16.35
   7   5 -15  144.37    8.44
   7   5 -15  157.08    9.12
   7   5 -14   16.79    3.16
   7   5 -14   21.22    3.33
   7   5 -13    6.18    1.71
   7   5 -13    3.29    1.44
   7   5 -13    4.91    2.09
   7   5 -13    2.83    1.42
   7   5 -13    2.91    1.13
  -7  -5  12  126.71   18.13
   7   5 -12  128.34    7.86
   7   5 -12  127.81    8.20
   7   5 -12  113.81    7.73
   7   5 -12  126.57    8.42
   7   5 -12  107.41    6.53
  -7   5  12  115.33   18.02
   7   5 -11   24.35    3.11
  -7   5  11   18.85    6.30
   7   5 -11   17.82    2.90
  -7  -5  11   28.10    7.83
   7   5 -11   19.60    2.97
   7   5 -11   24.76    3.58
   7   5 -11   19.68    3.02
  -7   5  11   24.54    3.69
   7   5 -10  493.59   13.26
  -7   5  10  506.57   33.32
  -7  -5  10  511.67   32.50
   7   5 -10  566.63   16.43
   7   5 -10  547.54   15.21
   7   5 -10  477.47   15.65
   7   5 -10  524.10   16.20
  -7   5  10  610.51   18.90
  -7  -5   9   19.11    5.19
   7   5  -9   28.37    3.59
  -7   5   9   27.93    7.23
   7   5  -9   30.61    3.70
   7   5  -9   31.01    3.47
  -7  -5   8  593.81   31.26
  -7   5   8  559.86   31.49
  -7  -5   7  100.75   12.05
  -7   5   7  102.08   12.93
  -7  -5   6   17.86    4.47
  -7   5   6   21.72    5.42
  -7  -5   5   47.60    8.09
  -7   5   5   38.48    7.57
  -7  -5   4  729.99   29.61
  -7   5   4  762.95   32.22
  -7   5   3   34.64    6.98
  -7  -5   2 1009.24   35.70
  -7   5   2 1057.67   37.96
  -7  -5   1  104.38   11.50
  -7   5   1   93.25   11.28
   7   5   0   28.16    6.84
  -7  -5   0   40.13    7.54
   7   5   1   60.18   10.10
  -7  -5  -1   61.14    8.85
   7   5   2  325.71   24.50
  -7  -5  -2  333.74   21.76
   7   5   3   48.67   10.31
  -7   5  -3   52.97    5.34
   7   5   3   57.73    5.50
  -7   5  -3   66.28    6.43
   7   5   4  651.01   37.64
  -7   5  -4  670.64   21.37
  -7   5  -4  598.07   17.80
   7   5   4  626.09   18.94
   7   5   5   29.73    7.38
  -7   5  -5   36.21    5.21
  -7   5  -5   29.60    3.82
   7   5   5   20.51    3.57
  -7   5  -5   32.75    4.15
   7   5   5   30.30    4.30
   7   5   6  279.77   13.66
  -7   5  -6  305.82   15.79
  -7   5  -6  314.60   12.38
  -7   5  -6  297.62   12.58
  -7   5  -7   30.20    5.52
   7   5   7   21.09    3.49
  -7   5  -7   30.62    4.28
  -7   5  -8    2.64    1.99
  -7   5  -8    2.38    1.74
  -7   5  -9  190.33   10.19
  -7   5  -9  141.52   11.14
  -7   5 -10  477.30   19.82
  -7   5 -11   22.38    4.05
   7   5  11   20.36    3.35
  -7   5 -12  343.02   15.15
   7   5  12  341.36   12.90
  -7   5 -13    7.79    2.19
   7   5  13    7.75    1.80
  -7   5 -14    2.07    1.09
  -7   5 -15   43.90    3.92
  -7   5 -15   43.01    3.12
  -7   5 -16   59.07    3.74
   7   6 -21   27.18    2.16
   7   6 -20   24.62    2.51
   7   6 -20   21.88    2.40
   7   6 -19   96.53    5.40
   7   6 -19   92.20    4.71
   7   6 -18    8.55    1.74
   7   6 -18    9.40    1.87
   7   6 -18    5.63    1.53
   7   6 -17  377.12   12.12
   7   6 -17  383.13   12.18
   7   6 -16   63.00    5.20
   7   6 -16   67.18    5.56
   7   6 -15  358.10   12.70
   7   6 -15  366.89   13.50
   7   6 -14   44.97    4.65
   7   6 -14   45.31    4.50
   7   6 -14   42.05    4.96
   7   6 -13    3.97    1.08
   7   6 -13    5.73    1.95
   7   6 -13    5.83    1.68
   7   6 -13    3.80    1.31
   7   6 -13    4.88    1.45
   7   6 -12    1.62    1.37
   7   6 -12   -0.31    1.27
   7   6 -12    1.63    1.44
   7   6 -12    0.42    1.01
   7   6 -12    0.54    1.26
   7   6 -11  642.20   17.51
   7   6 -11  618.66   18.13
   7   6 -11  601.00   15.84
   7   6 -11  589.72   17.87
   7   6 -10    2.17    1.16
   7   6 -10    1.07    0.74
   7   6 -10   -1.16    1.79
   7   6 -10    1.70    0.91
   7   6 -10   -0.38    1.32
   7   6  -9  502.14   16.02
   7   6  -9  516.42   15.16
   7   6  -9  442.19   15.43
  -7   6   9  493.75   33.15
   7   6  -9  457.82   15.34
   7   6  -8  146.11    8.65
  -7   6   8  128.28   16.00
   7   6  -8  135.33    8.15
  -7  -6   7  355.24   11.42
   7   6  -7  339.33   12.59
  -7   6   7  325.58   11.28
  -7   6   7  315.04   24.47
  -7   6   6    2.39    1.07
  -7  -6   6    3.25    0.76
  -7   6   6    2.56    1.00
   7   6  -6    2.82    1.13
  -7   6   6   -0.34    2.41
  -7   6   5  232.03    9.57
  -7  -6   5  215.90    9.09
   7   6  -5  203.98    9.51
  -7   6   5  221.07    9.50
  -7   6   5  214.96   19.20
  -7   6   4   26.65    3.10
  -7  -6   4   31.86    3.60
   7   6  -4   28.66    3.56
  -7   6   4   32.11    3.83
  -7   6   4   26.19    6.39
  -7  -6   3 1079.22   38.60
  -7   6   3 1155.45   21.91
  -7  -6   3 1077.45   20.87
   7   6  -3 1009.78   21.00
  -7   6   3 1075.60   22.33
  -7   6   3 1080.44   42.01
  -7  -6   2   12.22    4.33
   7   6  -2   12.82    3.97
  -7   6   2   19.86    2.90
   7   6  -2   15.67    2.61
  -7   6   2   21.91    5.61
   7   6  -2   18.98    2.89
  -7   6   2   21.56    2.84
   7   6  -1  574.02   33.31
  -7   6   1  556.15   17.15
   7   6  -1  536.00   15.49
   7   6  -1  618.70   17.31
  -7   6   1  620.69   16.75
   7   6   0    2.84    2.52
  -7   6   0    6.95    2.21
   7   6   0    7.46    1.70
   7   6   0    9.34    2.15
  -7   6   0    8.16    2.18
   7   6   1   12.68    4.85
   7   6   1   18.35    2.67
  -7   6  -1   18.26    3.34
   7   6   1   22.09    3.50
  -7   6  -1   24.79    3.46
   7   6   2   16.80    5.30
  -7   6  -2   12.74    2.58
   7   6   2   16.54    3.10
  -7   6  -2   16.29    3.24
   7   6   3  511.69   34.31
  -7   6  -3  479.59   16.99
   7   6   3  513.66   17.52
  -7   6  -3  560.52   18.60
   7   6   4  111.63   16.52
  -7   6  -4  120.45    8.92
   7   6   4  102.69    8.08
  -7   6  -4  107.58    7.96
  -7   6  -5  685.49   22.10
  -7   6  -5  701.72   19.73
  -7   6  -6    3.71    1.99
   7   6   6    1.06    1.08
  -7   6  -6    3.78    1.56
  -7   6  -7   63.03    7.18
   7   6   7   50.10    5.86
  -7   6  -7   68.24    5.65
  -7   6  -8   23.84    4.46
   7   6   8   23.11    4.00
  -7   6  -8   34.35    3.73
  -7   6  -9   52.18    6.28
   7   6   9   51.99    5.78
  -7   6 -10   65.80    6.74
   7   6  10   70.39    6.39
  -7   6 -11  364.29   14.94
   7   6  11  373.27   13.69
  -7   6 -12    5.63    1.93
   7   6  12    2.10    0.92
  -7   6 -13  218.95    9.52
   7   6  13  228.14    8.37
  -7   6 -14   -0.10    0.99
  -7  -6 -14    0.11    0.56
   7   6  14    1.85    0.94
  -7   6 -15    0.87    0.58
   7   7 -20   14.53    1.41
   7   7 -19    9.47    1.45
   7   7 -19   10.31    1.35
   7   7 -18  316.71    8.88
   7   7 -18  325.42    8.96
   7   7 -18  325.22    8.80
   7   7 -17   23.54    2.74
   7   7 -17   21.72    2.60
   7   7 -17   22.38    2.66
   7   7 -16  344.32   10.85
   7   7 -16  329.85   10.81
   7   7 -16  335.27   11.18
   7   7 -15    4.64    1.50
   7   7 -15    3.21    0.81
   7   7 -15    3.65    1.31
   7   7 -14  137.00    7.56
   7   7 -14  125.45    7.60
   7   7 -13    2.27    0.90
   7   7 -13    0.24    0.82
   7   7 -13    0.59    0.92
   7   7 -12  135.69    8.07
   7   7 -12  136.76    8.46
   7   7 -12  147.26    8.28
   7   7 -12  135.47    7.67
   7   7 -12  123.34    8.00
   7   7 -11   14.14    2.53
   7   7 -11   16.54    3.27
   7   7 -11   15.76    2.59
   7   7 -11   14.42    2.67
   7   7 -10  962.54   21.18
   7   7 -10  955.71   22.58
   7   7 -10  931.30   19.50
   7   7 -10  902.97   21.87
   7   7  -9    2.55    1.20
   7   7  -9    2.00    0.85
   7   7  -9    3.73    1.24
   7   7  -9    2.82    1.25
   7   7  -8  479.99   15.75
   7   7  -8  483.21   16.23
   7   7  -8  497.82   14.99
  -7   7   7    6.88    1.73
   7   7  -7    5.71    1.75
   7   7  -7    5.68    1.55
  -7   7   6    4.38    1.29
   7   7  -6    2.50    1.11
   7   7  -6    3.52    1.34
  -7  -7   6    4.64    1.28
   7   7  -5    8.85    2.13
  -7   7   5    9.54    2.06
  -7   7   5   10.24    1.92
  -7  -7   5    9.36    1.78
  -7   7   4  684.15   16.62
  -7  -7   4  645.67   16.16
   7   7  -4  588.77   16.91
  -7   7   4  624.26   17.20
  -7   7   4  618.09   34.32
  -7   7   3    7.05    1.85
  -7  -7   3    8.52    2.03
  -7   7   3    7.86    2.24
   7   7  -3    4.83    1.29
  -7   7   3    9.98    5.56
  -7   7   2  684.64   19.32
  -7   7   2  720.00   17.81
  -7  -7   2  674.41   17.34
  -7   7   1   56.39    5.13
  -7   7   1   59.43    5.98
  -7   7   0  425.62   14.41
   7   7   0  431.38   15.66
  -7   7   0  398.66   15.65
  -7   7  -1    2.74    1.48
   7   7   1    2.85    1.43
  -7   7  -1    4.38    1.96
  -7   7  -2  165.25    9.50
   7   7   2  159.05    9.84
  -7   7  -2  137.80    9.49
  -7   7  -3    9.53    2.66
   7   7   3   10.04    2.70
  -7   7  -3   11.42    2.74
  -7   7  -4 1063.08   25.90
   7   7   4 1017.23   25.82
  -7   7  -4 1073.22   25.29
  -7   7  -5    1.15    1.15
   7   7   5    1.17    1.39
  -7   7  -5    2.89    1.49
  -7   7  -6  514.00   18.46
  -7   7  -6  575.68   17.02
  -7   7  -7    1.07    0.98
   7   7   7    1.31    1.52
  -7   7  -7    2.82    1.44
  -7   7  -8    1.87    1.01
   7   7   8    4.10    1.92
  -7   7  -8    1.96    0.99
  -7   7  -9   -0.22    1.65
   7   7   9    4.10    1.77
  -7   7  -9    1.26    0.94
  -7   7 -10  317.97   12.70
   7   7  10  333.87   12.71
  -7   7 -11    1.80    0.97
   7   7  11    1.48    0.96
  -7   7 -12  521.28   13.16
   7   7  12  521.59   12.43
  -7   7 -13    8.62    1.48
   7   7  13    7.71    1.25
  -7  -7 -13    7.06    1.17
   7   8 -18   33.64    2.34
   7   8 -18   30.61    2.00
   7   8 -17  319.64    7.95
   7   8 -17  324.18    8.19
   7   8 -16    1.37    0.68
   7   8 -16    0.70    0.61
   7   8 -15  259.95    8.75
   7   8 -15  276.64    9.73
   7   8 -14   26.60    3.06
   7   8 -14   31.48    3.64
   7   8 -13    7.38    1.67
   7   8 -13    9.33    2.05
   7   8 -13   10.91    2.42
   7   8 -12   28.64    3.44
   7   8 -12   33.45    3.64
   7   8 -12   35.78    4.47
   7   8 -11  510.46   14.66
   7   8 -11  505.67   15.60
   7   8 -11  498.75   13.97
   7   8 -11  506.62   17.57
   7   8 -10   37.25    4.00
   7   8 -10   35.02    4.26
   7   8 -10   35.52    3.70
   7   8 -10   34.07    4.24
   7   8 -10   39.07    5.21
   7   8  -9  824.45   18.83
   7   8  -9  816.57   20.62
   7   8  -9  787.91   17.43
   7   8  -9  801.12   20.08
   7   8  -8   21.76    3.06
   7   8  -8   23.30    3.58
   7   8  -8   22.63    2.88
   7   8  -8   21.79    4.07
   7   8  -8   26.16    3.77
   7   8  -7  120.45    8.99
   7   8  -7  136.14    8.45
   7   8  -7  131.13    7.54
   7   8  -7  133.27    8.65
   7   8  -6   26.15    4.19
   7   8  -6   25.21    3.77
  -7   8   6   24.24    3.16
   7   8  -6   22.47    3.62
   7   8  -6   25.79    3.35
   7   8  -5  441.67   15.78
  -7   8   5  446.32   13.92
   7   8  -5  421.54   15.76
  -7  -8   5  451.71   12.53
  -7   8   4   18.91    3.02
   7   8  -4   16.91    3.20
   7   8  -4   12.34    2.79
  -7  -8   4   15.82    2.38
  -7   8   3 1025.83   22.67
  -7  -8   3 1028.72   20.18
  -7   8   2   10.56    2.44
   7   8  -2    6.58    2.02
  -7  -8   2    8.97    1.95
  -7   8   1  380.15   14.75
  -7  -8   1  369.57   12.82
  -7   8   0   21.91    3.70
  -7  -8   0   16.98    2.71
  -7   8  -1    0.92    1.16
  -7   8  -1    3.30    1.07
  -7  -8  -1    2.08    1.15
  -7   8  -2   53.40    4.93
   7   8   2   52.67    5.62
  -7   8  -2   54.47    5.78
  -7   8  -3  729.49   18.86
   7   8   3  715.19   20.97
  -7   8  -3  698.63   20.27
  -7   8  -4   25.84    3.70
   7   8   4   23.83    3.93
  -7   8  -4   30.63    4.20
  -7   8  -5  721.70   19.01
   7   8   5  674.88   20.30
  -7   8  -6   23.69    3.59
   7   8   6   18.96    3.52
  -7   8  -6   27.12    3.38
  -7   8  -7   69.07    5.65
   7   8   7   70.34    6.24
  -7   8  -7   87.47    5.64
  -7   8  -8   38.78    4.07
   7   8   8   37.63    4.36
  -7   8  -8   46.25    3.56
  -7   8  -9  115.00    6.31
   7   8   9  110.67    6.83
  -7   8  -9  121.32    5.18
  -7   8 -10   38.24    3.30
   7   8  10   39.12    3.74
  -7   8 -11  427.69    9.07
  -7  -8 -11  446.94    9.87
  -7  -8 -12   10.22    1.31
   7   9 -15   51.45    3.05
   7   9 -15   53.57    2.92
   7   9 -15   56.04    3.46
   7   9 -14   24.94    2.37
   7   9 -14   25.62    2.72
   7   9 -13  110.02    5.39
   7   9 -13  123.12    6.53
   7   9 -12  155.67    6.93
   7   9 -12  159.94    8.04
   7   9 -11   71.82    5.03
   7   9 -11   69.87    4.69
   7   9 -11   80.02    6.12
   7   9 -10  527.99   13.66
   7   9 -10  517.61   13.03
   7   9 -10  501.01   15.86
   7   9  -9   56.49    5.01
   7   9  -9   52.32    4.35
   7   9  -9   51.11    4.11
   7   9  -9   46.93    5.10
   7   9  -8  259.29    9.91
   7   9  -8  262.23   11.21
   7   9  -8  256.76    9.34
   7   9  -8  235.06   11.23
   7   9  -7  162.26    9.06
   7   9  -7  164.07    8.01
   7   9  -7  155.00    7.28
   7   9  -7  156.27    9.02
   7   9  -6   23.17    3.36
   7   9  -6   22.75    3.03
   7   9  -6   22.98    3.64
   7   9  -5   94.80    6.50
   7   9  -5   87.78    7.06
   7   9  -5   89.10    6.05
  -7   9   4  419.51   12.96
   7   9  -4  377.00   14.89
   7   9  -4  390.06   12.71
  -7   9   3    2.52    1.38
   7   9  -3    0.46    1.13
  -7  -9   3    1.87    0.64
  -7   9   2  520.85   15.63
  -7  -9   2  521.45   13.24
  -7   9   1  148.96    8.60
  -7  -9   1  158.73    7.54
  -7   9   0   83.61    6.58
  -7  -9   0   83.79    5.75
  -7   9  -1  124.89    8.00
   7   9   1  102.26    7.80
  -7  -9  -1  125.83    7.08
  -7   9  -2   91.81    6.79
   7   9   2   90.10    7.02
  -7  -9  -2   94.13    6.21
  -7  -9  -3   26.09    3.33
  -7   9  -3   26.23    3.59
  -7  -9  -4  531.93   14.73
  -7   9  -4  594.63   15.92
  -7  -9  -5    7.01    1.78
  -7   9  -5    5.52    1.30
  -7  -9  -6  255.41    9.62
  -7   9  -6  305.62    9.72
  -7  -9  -7  158.08    7.15
  -7   9  -7  170.46    6.45
  -7  -9  -8    0.36    0.58
  -7   9  -8    0.41    0.52
  -7  -9  -9   67.02    3.76
   7  10 -12  149.78    4.84
   7  10 -12  157.22    5.62
   7  10 -11  385.99    8.71
   7  10 -11  383.39    9.83
   7  10 -10    1.16    0.78
   7  10 -10    1.51    0.74
   7  10 -10    2.44    1.04
   7  10  -9  409.71   10.69
   7  10  -9  374.30    9.75
   7  10  -8  118.85    5.95
   7  10  -8  122.25    6.22
   7  10  -8  109.32    5.90
   7  10  -8  117.07    5.70
   7  10  -7   10.57    1.72
   7  10  -7   13.83    2.35
   7  10  -7    9.16    1.65
   7  10  -7    9.99    1.78
   7  10  -6  307.84    9.48
   7  10  -6  321.39   10.23
   7  10  -5   87.11    5.11
   7  10  -5   95.59    5.67
   7  10  -5  101.70    6.88
   7  10  -4   81.17    4.95
   7  10  -4   94.39    5.70
   7  10  -4   95.11    6.77
   7  10  -3  406.59   11.99
   7  10  -3  383.50   13.74
   7  10  -2   32.85    4.10
   7  10  -2   27.67    3.12
  -7  10   1  232.63    9.07
   7  10  -1  221.54    8.98
   7  10  -1  211.65    9.78
  -7  10   0  354.44   11.36
   7  10   0  347.16   11.18
  -7 -10   0  334.10    8.67
  -7  10  -1    5.00    1.42
   7  10   1    8.51    1.84
  -7 -10  -1    6.94    1.37
  -7  10  -2  147.93    7.14
   7  10   2  139.66    6.82
  -7 -10  -2  144.22    5.97
  -7  10  -3  199.69    7.87
  -7 -10  -3  171.14    6.43
  -7  10  -4    0.92    0.62
  -7 -10  -4    3.08    0.97
   7  10   5  309.52    8.03
  -7 -10  -5  263.60    7.30
   7  11  -4  166.20    6.08
   7  11  -3    0.28    0.69
   7  11  -2  280.91    8.00
   8   0 -25    1.15    0.59
   8   0 -24  519.37   11.73
   8   0 -23    1.13    0.68
   8   0 -22  184.62    8.48
   8   0 -21    1.01    0.79
   8   0 -20  142.91    8.28
   8   0 -20  133.35    6.97
  -8   0  19    1.82    1.18
   8   0 -19   -0.09    1.30
   8   0 -18 1296.74   23.59
  -8   0  18 1278.46   23.61
  -8   0  17    3.50    3.78
   8   0 -17   -0.37    1.15
  -8   0  17    0.15    1.07
   8   0 -16  956.70   21.22
  -8   0  16  965.89   21.47
  -8   0  15    3.02    3.12
  -8   0  15    0.45    0.75
   8   0 -15    2.34    0.85
  -8   0  14   33.60    9.23
  -8   0  13   -1.62    2.07
  -8   0  12  826.18   39.22
  -8   0  11    1.28    2.67
  -8   0  10 2347.91   58.10
  -8   0   9    1.19    1.65
  -8   0   8 1665.92   43.36
  -8   0   8 1766.61   34.86
  -8   0   7    3.24    1.85
  -8   0   7    0.82    1.80
  -8   0   6  308.97   17.01
  -8   0   6  323.59   11.73
  -8   0   5    1.47    1.14
  -8   0   5    1.05    0.52
  -8   0   4 3981.62   57.84
  -8   0   4 3890.05   33.68
  -8   0   3    0.93    0.86
  -8   0   2 4600.33   60.30
  -8   0   1    0.87    1.28
  -8   0   0   35.65    5.71
  -8   0  -1    0.14    1.12
   8   0   2 2060.05   44.60
   8   0   3    3.55    1.87
   8   0   4 2829.91   57.33
  -8   0  -5    1.51    2.14
   8   0   5   -0.31    2.65
   8   0   6  685.41   32.71
  -8   0  -6  650.61   34.76
  -8   0  -7   -2.90    2.42
  -8   0  -8  205.56   20.64
  -8   0  -8  150.35   10.87
  -8   0  -9    1.30    1.82
  -8   0  -9    1.76    1.30
  -8   0 -10  870.34   43.93
  -8   0 -10  775.47   25.21
  -8   0 -11    0.75    1.39
  -8   0 -12 1392.60   32.84
  -8   0 -13    1.29    1.16
  -8   0 -14  131.73    9.16
  -8   0 -15    2.95    1.76
  -8   0 -16  263.70   10.79
   8   0  16  244.96    8.12
   8   0  17    0.83    0.40
  -8   0 -17    1.20    0.99
  -8   0 -17    1.71    0.97
  -8   0 -18  558.13   10.02
   8  -1 -25  501.37    9.73
   8   1 -24   16.81    2.06
   8  -1 -24   17.89    2.21
   8   1 -23  554.24   12.83
   8  -1 -23  546.89   13.43
   8   1 -22   22.70    2.82
   8  -1 -22   23.37    3.08
   8   1 -22   24.33    2.71
   8   1 -21   29.09    3.45
   8  -1 -21   30.84    3.67
   8   1 -21   31.37    3.51
   8   1 -20   10.10    1.99
   8  -1 -20   13.99    2.69
   8   1 -20    8.74    2.01
   8   1 -19  708.37   18.34
   8   1 -19  681.20   17.69
   8   1 -18    7.72    2.02
  -8   1  18    6.18    1.98
   8   1 -17 1626.58   28.53
  -8   1  17 1566.22   27.24
  -8  -1  17 1597.08   26.34
  -8  -1  17 1545.13   67.84
  -8  -1  16   24.57    8.90
  -8   1  16   24.33    7.60
   8   1 -16   19.91    3.39
  -8   1  16   19.21    2.93
  -8  -1  16   17.32    2.49
   8   1 -15  805.33   20.57
   8   1 -15  742.13   18.74
  -8  -1  15  750.16   18.65
  -8   1  15  764.79   19.20
  -8  -1  14    5.88    3.54
  -8   1  14    6.73    2.68
  -8   1  13  272.56   23.95
  -8  -1  13  283.40   24.75
  -8   1  12   51.41    9.41
  -8  -1  12   52.90    9.96
  -8   1  11 1986.91   56.19
  -8  -1  11 2061.80   59.42
  -8  -1  10   10.81    4.46
  -8   1  10   10.80    3.70
  -8   1   9 2149.10   51.65
  -8  -1   9 2133.73   54.14
  -8  -1   8  179.87   14.83
  -8   1   8  187.51   13.94
  -8   1   8  201.68   13.07
  -8  -1   7  220.48   15.83
  -8   1   7  229.71   14.43
  -8   1   7  247.90   13.49
  -8  -1   6  218.91   15.14
  -8   1   6  223.89   13.63
  -8   1   6  238.65   12.49
  -8  -1   5 1789.78   42.10
  -8   1   5 1805.77   37.56
  -8   1   5 1824.44   32.45
  -8  -1   4   15.90    3.87
  -8   1   4   22.53    4.30
  -8   1   4   22.41    3.47
  -8  -1   3 4614.11   65.33
  -8   1   3 4474.81   57.06
  -8   1   3 4535.37   48.32
  -8   1   2   53.54    6.22
  -8  -1   2   48.08    6.74
  -8  -1   1 1421.53   36.57
  -8   1   1 1363.04   32.27
  -8  -1   0  127.83   11.35
  -8   1   0  113.74    9.92
   8  -1   1  250.00   13.22
  -8  -1  -1  262.92   16.83
   8   1   2  434.35   22.43
   8  -1   2  410.40   17.57
  -8   1  -2  437.23   22.98
  -8  -1  -2  444.51   23.00
   8  -1   3 2017.92   42.20
  -8   1  -3 2106.25   54.18
  -8   1  -4   17.84    4.95
   8   1   4   17.40    5.20
   8   1   5 2806.18   67.00
  -8   1  -5 2778.58   67.99
   8   1   6   89.88   12.91
  -8  -1  -6   92.13   13.28
  -8   1  -6  106.86   13.76
  -8  -1  -7   54.64    6.23
   8   1   7   65.87   11.11
  -8  -1  -7   81.86   13.02
  -8   1  -7   66.83   11.07
  -8   1  -8  117.23    8.99
  -8   1  -8  101.49    9.08
  -8  -1  -8  111.27    9.35
  -8  -1  -8  142.65   18.26
  -8   1  -8  163.40   18.14
  -8   1  -9  667.00   21.92
  -8   1  -9  602.07   22.24
  -8  -1  -9  646.79   22.81
  -8  -1  -9  784.91   42.77
  -8   1  -9  739.12   39.12
  -8   1 -10   25.11    4.24
  -8   1 -10   18.37    4.01
  -8  -1 -10   23.63    4.45
  -8   1 -10   22.59    6.75
  -8   1 -11 1491.25   32.64
  -8   1 -11 1446.51   34.27
  -8  -1 -11 1479.17   34.45
  -8   1 -12   17.47    3.40
  -8  -1 -12   13.98    3.24
  -8   1 -12   11.79    3.10
  -8   1 -13  585.33   18.59
  -8   1 -13  580.77   20.19
  -8  -1 -13  587.15   20.42
  -8   1 -14   56.11    5.32
  -8   1 -14   55.04    5.89
  -8  -1 -14   48.77    5.55
  -8   1 -15   22.74    3.12
   8   1  15   19.09    2.52
  -8   1 -15   18.29    2.95
  -8  -1 -15   20.90    3.30
  -8   1 -16   31.47    3.07
   8   1  16   34.56    2.84
  -8   1 -16   29.82    3.52
  -8  -1 -16   32.84    3.83
  -8  -1 -17  423.75   10.15
   8  -1  17  447.54    9.32
  -8   1 -18    0.79    0.66
   8  -2 -25    1.19    0.55
   8   2 -24  438.79    8.33
   8  -2 -24  490.32   10.74
   8   2 -23   61.18    3.83
   8  -2 -23   61.18    4.32
   8   2 -23   59.55    3.97
   8   2 -22  235.82    8.41
   8  -2 -22  229.73    9.07
   8   2 -22  235.56    8.95
   8   2 -21  152.05    7.30
   8  -2 -21  152.54    7.90
   8   2 -21  152.81    7.83
   8   2 -20   75.49    5.46
   8  -2 -20   72.73    5.70
   8   2 -20   81.52    6.11
   8  -2 -19  166.31    8.99
   8   2 -19  176.83    8.64
   8   2 -19  171.44    9.15
  -8   2  18 1015.90   21.47
   8   2 -18 1103.77   23.81
   8   2 -17    6.18    1.93
  -8   2  17    5.79    1.75
   8   2 -16 1030.39   24.15
  -8   2  16  996.98   22.01
   8   2 -15  418.16   15.25
   8   2 -15  399.13   14.79
  -8   2  15  400.69   13.89
   8   2 -14   27.40    3.89
   8   2 -14   29.85    4.09
  -8   2  14   22.36    3.16
  -8  -2  14   24.68    8.40
  -8   2  14   16.32    4.69
  -8   2  13  333.17   26.08
  -8  -2  13  332.63   27.75
  -8   2  12  702.16   35.76
  -8  -2  12  707.58   38.33
  -8   2  11   59.43    9.42
  -8   2  11   56.10    9.21
  -8  -2  11   42.82    8.82
  -8   2  10 2394.97   57.61
  -8   2  10 2290.50   55.99
  -8   2   9  613.38   27.01
  -8  -2   9  563.08   29.09
  -8   2   9  587.47   24.82
  -8   2   9  544.45   25.52
  -8   2   8  558.80   24.27
  -8  -2   8  534.03   26.83
  -8   2   8  592.72   23.15
  -8   2   7  283.90   16.27
  -8  -2   7  316.01   19.63
  -8   2   7  300.63   15.61
  -8   2   6  110.08    9.72
  -8  -2   6  118.12   11.57
  -8   2   6  118.03    9.32
  -8   2   5  509.56   19.94
  -8  -2   5  487.21   23.00
  -8   2   5  462.62   16.17
  -8   2   5  483.08   18.21
  -8   2   4 2392.26   42.14
  -8  -2   4 2466.91   50.49
  -8   2   3   -0.57    1.14
  -8   2   3    2.17    0.95
  -8  -2   3   -1.03    1.72
  -8   2   2 1577.30   34.01
  -8  -2   2 1638.36   40.90
  -8   2   2 1541.21   32.51
  -8  -2   1  400.50   20.60
  -8  -2   0   58.32    8.21
  -8   2  -1  984.26   35.26
  -8  -2  -1  967.95   34.06
   8   2   2 1012.82   37.28
  -8   2  -2 1130.63   39.42
  -8  -2  -2 1097.75   37.70
   8   2   3   85.48   11.30
  -8   2  -3   98.31   11.99
   8   2   4 1446.89   48.40
  -8   2  -4 1710.80   51.30
   8   2   5   93.85   12.77
  -8   2  -5  101.11   12.83
   8   2   6  671.11   37.49
  -8   2  -6  707.05   35.72
  -8   2  -7  424.98   17.80
  -8   2  -7  407.83   17.51
  -8  -2  -7  428.42   17.77
   8   2   7  489.16   34.39
  -8  -2  -7  500.43   34.20
  -8   2  -7  536.39   32.06
  -8   2  -8    3.83    2.24
  -8  -2  -8    8.44    3.13
  -8   2  -8    2.09    1.73
  -8  -2  -8    5.51    2.66
  -8   2  -9  251.36   14.18
  -8   2  -9  215.43   13.41
  -8  -2  -9  225.03   13.61
  -8   2 -10  994.16   28.03
  -8   2 -10  906.31   27.31
  -8  -2 -10  975.14   28.00
  -8   2 -11    8.06    2.82
  -8   2 -11    5.78    2.13
  -8  -2 -11    6.64    2.45
  -8   2 -12 1043.10   26.95
   8   2  12 1036.18   23.46
  -8   2 -12 1014.77   27.37
  -8  -2 -12 1052.89   27.99
  -8   2 -13   46.00    5.33
   8   2  13   48.45    4.60
  -8   2 -13   44.76    5.51
  -8  -2 -13   50.62    5.86
  -8   2 -14   47.99    5.09
   8   2  14   55.23    4.49
  -8   2 -14   48.01    5.14
  -8  -2 -14   52.56    5.61
  -8  -2 -15  195.22    8.42
  -8   2 -15  197.03    9.08
   8   2  15  194.59    7.31
  -8   2 -15  201.54    9.57
  -8  -2 -15  202.29   10.08
  -8   2 -16  233.21    8.50
  -8  -2 -16  230.22    7.75
  -8  -2 -16  254.87   10.15
  -8   2 -17   68.71    4.27
  -8   2 -17   66.10    3.64
  -8   2 -18  422.77    8.29
   8  -3 -24   56.55    3.18
   8  -3 -23  299.14    8.57
   8   3 -23  308.00    8.89
   8  -3 -22  247.15    8.64
   8   3 -22  268.25    9.43
   8   3 -21    4.56    1.31
   8  -3 -21    3.95    1.24
   8   3 -20  206.37    8.13
   8  -3 -20  188.71    8.70
   8   3 -20  209.75    9.65
   8   3 -19  314.08   10.52
   8  -3 -19  284.17   11.12
   8   3 -19  304.95   12.11
   8   3 -18   17.41    3.09
   8  -3 -18   15.20    2.60
   8   3 -18   20.45    2.78
  -8   3  17  638.20   17.28
   8   3 -17  664.17   18.78
   8   3 -16  191.98   10.28
   8   3 -16  169.02    8.59
   8   3 -16  193.34   10.72
  -8   3  16  176.71    9.27
  -8   3  15  115.56   18.78
   8   3 -15  125.53    8.46
   8   3 -15  118.06    7.28
  -8  -3  15  121.05   18.94
   8   3 -15  137.62    8.95
  -8   3  15  127.59    7.93
  -8   3  14  725.28   44.35
   8   3 -14  888.33   22.19
   8   3 -14  935.10   23.04
  -8   3  14  888.20   21.04
  -8  -3  14  777.57   46.54
  -8   3  13    8.60    5.56
   8   3 -13   12.37    2.57
   8   3 -13   14.76    3.12
  -8   3  13   10.26    2.68
  -8   3  13   13.80    4.69
  -8   3  12  184.62   19.95
  -8   3  12  212.73   19.07
  -8   3  11 1162.10   46.45
  -8   3  11 1272.91   43.88
  -8   3  10  137.64   14.80
  -8  -3  10  130.61   15.78
  -8   3   9 1115.07   39.86
  -8  -3   9 1129.50   43.25
  -8   3   8  807.37   31.84
  -8  -3   8  765.95   33.58
  -8   3   7   34.14    6.33
  -8  -3   7   26.42    6.11
  -8   3   6  357.60   19.30
  -8  -3   6  373.86   21.76
  -8   3   5  318.84   17.75
  -8  -3   5  348.10   20.26
  -8   3   4   63.12    7.72
  -8  -3   4   62.64    8.38
  -8   3   3 1787.08   41.07
  -8  -3   3 1742.93   44.02
  -8   3   2  105.02   10.01
  -8  -3   1  883.46   32.33
  -8  -3   0  913.80   33.81
  -8  -3  -1    9.02    3.55
   8   3   2  626.64   31.07
  -8  -3  -2  627.13   30.01
   8   3   3 1592.43   52.08
   8   3   4    4.14    2.04
   8   3   5 1455.91   55.26
  -8   3  -6  498.14   19.52
   8   3   6  554.01   36.56
  -8  -3  -6  516.18   19.00
  -8   3  -7  134.03   10.66
   8   3   7  114.57    8.78
   8   3   7  172.08   21.65
  -8  -3  -7  151.37   20.11
  -8   3  -7  118.75    9.52
  -8  -3  -7  142.99   10.45
  -8   3  -8  296.66   15.76
   8   3   8  324.37   14.97
   8   3   8  387.85   33.55
  -8  -3  -8  402.54   33.50
  -8   3  -8  259.10   14.31
  -8  -3  -8  280.08   14.84
  -8   3  -9  473.32   19.98
   8   3   9  512.68   18.52
  -8  -3  -9  490.22   19.59
  -8   3 -10  154.73   11.32
   8   3  10  153.77    9.80
  -8   3 -10  136.12   10.42
  -8  -3 -10  150.30   10.85
  -8   3 -11  811.38   25.27
   8   3  11  847.98   21.85
  -8   3 -11  804.24   24.42
  -8  -3 -11  849.16   25.25
  -8   3 -12   36.97    5.18
   8   3  12   35.80    4.17
  -8   3 -12   33.57    4.79
  -8  -3 -12   32.73    4.77
  -8   3 -13  236.25   12.13
   8   3  13  248.68    9.99
  -8   3 -13  251.68   11.93
  -8  -3 -13  232.61   12.10
  -8   3 -14  209.87   10.30
  -8  -3 -14  209.70   10.59
  -8   3 -15   43.52    4.25
  -8  -3 -15   47.35    4.53
  -8   3 -16  231.71    8.18
  -8   3 -17  341.58    7.79
  -8   3 -17  333.15    8.16
   8  -4 -23  194.70    5.62
   8  -4 -22  148.10    5.81
   8   4 -22  164.81    6.89
   8   4 -22  164.11    5.83
   8  -4 -21  456.92   11.41
   8   4 -21  500.84   13.25
   8   4 -20    0.54    0.81
   8  -4 -20   -0.26    1.16
   8  -4 -19   78.33    5.37
   8   4 -19   78.88    4.99
   8   4 -19   80.29    5.97
   8  -4 -18  267.49   10.37
   8   4 -18  285.22   10.25
   8   4 -18  268.22   11.35
   8  -4 -17   39.62    4.11
   8   4 -17   43.09    4.64
   8   4 -17   43.82    4.34
   8   4 -16  498.46   15.43
   8   4 -16  467.90   15.66
   8   4 -15  696.92   19.42
   8   4 -15  767.00   21.70
  -8   4  15  752.51   19.48
  -8   4  14  128.18   18.91
  -8  -4  14  113.01   18.48
   8   4 -14  121.18    8.23
   8   4 -14  134.51    8.93
  -8   4  14  132.99    8.32
  -8   4  13  737.97   44.48
  -8  -4  13  795.16   46.78
   8   4 -13  923.85   20.98
   8   4 -13  822.95   18.94
   8   4 -13  809.83   21.07
   8   4 -13  911.56   22.98
  -8   4  13  905.25   21.99
  -8   4  12  334.98   28.58
  -8  -4  12  362.87   30.43
   8   4 -12  355.37   12.10
   8   4 -12  402.31   13.71
   8   4 -12  349.02   13.56
   8   4 -12  401.86   14.73
  -8   4  12  414.36   14.89
  -8   4  11   15.06    4.09
   8   4 -11   13.10    2.68
   8   4 -11   12.59    2.38
  -8   4  11   14.14    2.93
  -8  -4  11    9.07    3.91
  -8   4  10  889.91   41.01
  -8  -4  10  993.67   44.69
  -8   4   9  398.78   25.97
  -8  -4   9  385.17   26.29
  -8   4   8  460.05   26.36
  -8  -4   8  486.54   28.03
  -8   4   7 1294.08   42.29
  -8  -4   7 1368.88   45.08
  -8   4   6   56.23    8.41
  -8  -4   6   63.17    9.37
  -8   4   5  538.34   25.53
  -8  -4   5  499.74   25.20
  -8   4   4  710.28   29.13
  -8  -4   4  744.30   30.17
  -8   4   3   -1.05    2.85
  -8   4   2 1197.54   37.83
  -8  -4   2 1161.65   38.72
  -8  -4   1 1031.44   36.70
  -8  -4   0    8.76    3.76
   8   4   1 1275.96   46.06
  -8  -4  -1 1361.97   44.17
   8   4   2  299.46   22.97
  -8  -4  -2  309.35   21.82
   8   4   3  305.80   24.38
  -8   4  -4 1434.94   31.49
   8   4   4 1361.74   53.55
  -8   4  -5  136.12   10.23
   8   4   5  154.21   19.81
   8   4   6  156.46   20.23
  -8   4  -6  133.55   10.50
   8   4   6  127.29    8.74
  -8  -4  -6  152.06   10.50
  -8   4  -7  653.57   23.68
   8   4   7  580.68   20.44
  -8   4  -8   77.51    8.37
   8   4   8   83.30    7.64
  -8  -4  -8   94.52    8.43
   8   4   9  499.17   18.07
  -8  -4  -9  496.36   19.30
  -8   4 -10  269.24   14.99
   8   4  10  288.64   13.00
  -8  -4 -10  290.30   14.51
  -8   4 -11   31.65    4.89
   8   4  11   35.32    4.19
  -8  -4 -11   35.52    5.16
  -8   4 -12  254.42   12.98
   8   4  12  268.94   10.43
  -8  -4 -12  262.23   12.74
  -8   4 -13  179.25    9.98
  -8  -4 -13  185.46    9.93
  -8   4 -14   14.90    2.65
  -8  -4 -14   15.53    2.48
  -8   4 -15  360.12   10.29
  -8   4 -15  374.76   11.24
  -8   4 -16  110.77    4.61
  -8   4 -16  116.27    5.21
   8   5 -22  278.89    6.81
   8   5 -22  271.90    7.68
   8   5 -21   56.43    4.00
   8   5 -21   57.69    3.76
   8   5 -20  340.12    9.06
   8   5 -20  335.32   10.57
   8   5 -19    3.51    1.36
   8  -5 -19    3.86    0.98
   8   5 -19    2.34    0.97
   8  -5 -18   48.13    3.90
   8   5 -18   53.78    4.43
   8   5 -18   46.00    4.39
   8   5 -17  146.48    7.95
   8   5 -17  134.36    7.79
   8   5 -16  187.71    9.47
   8   5 -16  204.12   10.02
   8   5 -15  153.39    9.60
   8   5 -15  141.62    8.42
   8   5 -14  641.45   19.54
   8   5 -14  625.54   17.40
   8   5 -14  604.34   17.60
   8   5 -13    6.93    1.93
   8   5 -13    9.42    2.01
   8   5 -13    8.86    2.32
   8   5 -13    8.27    2.21
  -8   5  12  644.23   41.52
  -8  -5  12  639.87   41.01
   8   5 -12  694.41   18.02
   8   5 -12  746.61   19.63
   8   5 -12  625.83   18.37
   8   5 -12  722.85   20.24
  -8   5  12  805.23   21.64
  -8   5  11  108.98   16.35
   8   5 -11  104.54    7.28
   8   5 -11  110.52    7.05
   8   5 -11   98.60    7.27
   8   5 -11  103.13    7.47
  -8   5  11  125.02    8.66
  -8   5  10   23.14    6.88
   8   5 -10   10.69    2.45
  -8  -5  10    4.74    2.45
   8   5 -10   13.84    2.68
   8   5 -10   13.99    2.46
   8   5 -10   15.68    2.79
  -8   5  10   15.03    3.06
  -8   5   9  291.72   23.83
  -8  -5   9  318.72   24.79
   8   5  -9  322.27   11.40
   8   5  -9  329.63   12.34
   8   5  -9  302.69   12.24
  -8  -5   9  332.95   11.43
   8   5  -9  331.20   12.54
  -8  -5   8 1052.70   43.04
  -8   5   8 1021.10   42.70
   8   5  -8 1132.61   22.54
  -8   5   7   12.16    4.95
  -8  -5   7   23.52    5.83
  -8   5   6 1586.25   49.72
  -8  -5   6 1604.88   48.77
  -8   5   5   65.90    9.97
  -8  -5   5   65.27    9.68
  -8   5   4  100.31   12.24
  -8   5   3  307.09   21.07
  -8  -5   3  304.46   20.80
  -8   5   2  224.63   18.05
  -8  -5   2  216.63   17.49
  -8  -5   1   67.83   10.09
  -8   5   0 1057.79   23.06
   8   5   0 1164.00   46.70
  -8  -5   0 1206.60   42.21
  -8  -5  -1   26.64    6.12
   8   5   1   16.34    5.84
  -8   5  -1   19.45    2.99
   8   5   1   23.04    3.06
  -8   5  -1   25.98    3.89
   8   5   2  777.38   39.95
   8   5   2  776.87   20.06
  -8   5  -2  860.56   22.56
   8   5   3  212.78   21.39
  -8   5  -3  187.05    9.99
   8   5   3  197.64   10.39
  -8   5  -3  221.72   12.04
  -8   5  -4    1.63    1.21
  -8   5  -4    0.19    1.64
   8   5   4    2.59    0.93
   8   5   5  243.30   25.10
  -8   5  -5  243.51   13.77
  -8   5  -5  246.61   11.20
   8   5   5  199.05   10.94
  -8   5  -6  201.55   12.91
   8   5   6  187.01   10.76
   8   5   7   16.53    3.33
  -8   5  -7   13.15    3.38
   8   5   8  835.59   22.53
  -8   5  -8  850.77   26.80
   8   5   9  195.15   10.57
  -8   5  -9  184.44   12.24
   8   5  10  205.68   10.22
  -8   5 -10  194.14   12.09
   8   5  11  118.81    7.19
  -8   5 -11  114.19    8.71
  -8   5 -12   26.45    3.92
  -8   5 -12   32.35    3.76
  -8   5 -13   -0.20    0.91
  -8   5 -13    0.38    0.79
  -8   5 -14  314.55    8.48
  -8   5 -14  337.73   10.85
  -8   5 -15   54.53    3.65
   8   6 -21  242.56    6.46
   8   6 -20    0.93    0.54
   8   6 -20    2.79    0.83
   8   6 -19  138.27    6.38
   8   6 -19  129.68    5.75
   8   6 -19  134.89    5.85
   8   6 -18   15.44    2.23
   8   6 -18   13.16    2.15
   8   6 -18   11.07    1.89
   8   6 -17    5.51    1.18
   8   6 -17    6.88    1.69
   8   6 -16   64.77    5.24
   8   6 -16   62.14    5.26
   8   6 -15  353.96   13.12
   8   6 -15  359.84   12.67
   8   6 -14    7.15    2.11
   8   6 -14    7.16    1.95
   8   6 -14    5.65    1.67
   8   6 -13  331.96   13.19
   8   6 -13  325.25   12.54
   8   6 -13  297.16   12.12
   8   6 -13  317.27   11.38
   8   6 -13  302.13   12.96
   8   6 -12   13.28    2.64
   8   6 -12   10.75    2.68
   8   6 -12   10.38    2.42
   8   6 -12   12.49    2.18
   8   6 -12   18.84    3.17
   8   6 -11   48.49    4.80
   8   6 -11   44.79    4.92
   8   6 -11   40.91    4.64
   8   6 -11   40.38    4.68
   8   6 -11   42.52    4.06
   8   6 -10   99.47    6.64
   8   6 -10   86.81    6.73
   8   6 -10   83.15    6.69
   8   6 -10   83.98    5.64
   8   6 -10   85.88    6.77
   8   6  -9    7.73    2.02
   8   6  -9    8.14    2.08
   8   6  -9    7.72    1.92
  -8   6   9    2.86    2.64
   8   6  -9   10.38    3.11
   8   6  -8    5.52    2.13
  -8  -6   8    7.96    2.03
   8   6  -8    1.93    1.51
  -8   6   8    5.40    4.71
   8   6  -8    2.69    1.33
  -8  -6   7  829.14   18.21
   8   6  -7  787.64   19.40
  -8   6   7  784.80   18.30
  -8   6   7  824.05   39.92
  -8   6   6   45.37    4.37
  -8  -6   6   39.77    4.01
   8   6  -6   44.67    4.49
  -8   6   6   40.38    4.20
  -8   6   6   36.53    7.31
  -8   6   5  769.53   18.10
  -8  -6   5  727.39   17.35
   8   6  -5  707.87   18.08
  -8   6   5  697.35   17.76
  -8   6   5  732.38   35.93
  -8  -6   4   69.41   10.26
  -8   6   4   92.41    6.29
  -8  -6   4   86.06    6.04
   8   6  -4   79.64    6.14
  -8   6   4   79.62    6.15
  -8   6   4   93.95   12.65
  -8  -6   3    4.49    2.34
  -8   6   3    7.80    1.75
  -8  -6   3    5.30    1.77
  -8   6   3    3.66    1.13
   8   6  -3    3.22    0.74
  -8   6   3    3.38    1.45
  -8   6   2    3.70    1.32
  -8  -6   2    7.74    1.69
  -8   6   2    6.24    1.73
   8   6  -2    1.02    0.88
  -8  -6   2    4.01    3.53
   8   6  -2    0.61    4.21
   8   6  -1  383.91   28.32
  -8  -6   1  347.80   23.01
   8   6  -1  346.93   13.10
  -8   6   1  352.18   14.01
   8   6  -1  399.07   14.35
  -8   6   1  406.98   14.11
   8   6   0   20.97    6.75
  -8   6   0   18.51    3.32
   8   6   0   16.00    2.44
   8   6   0   21.21    3.26
  -8   6   0   17.04    2.92
   8   6   1  776.88   41.83
  -8   6  -1  721.65   20.60
   8   6   1  724.09   19.38
   8   6   1  763.28   20.51
  -8   6  -1  804.27   21.41
   8   6   2   63.18   11.63
  -8   6  -2   80.91    7.00
   8   6   2   77.16    6.66
  -8   6  -2   65.77    6.22
  -8   6  -3  193.91   11.19
   8   6   3  165.59   10.04
  -8   6  -3  181.59   10.25
  -8   6  -4    3.13    1.58
   8   6   4    3.27    1.93
  -8   6  -4    2.12    0.90
  -8   6  -5   32.35    4.96
   8   6   5   27.26    4.17
  -8   6  -5   34.59    4.30
  -8   6  -6   -1.22    1.76
   8   6   6   -0.25    1.61
  -8   6  -6   -0.82    1.10
  -8   6  -7  524.36   19.90
   8   6   7  478.03   17.34
  -8   6  -8   28.74    4.67
   8   6   8   34.30    4.57
  -8   6  -9  477.07   18.03
   8   6   9  505.55   16.45
  -8   6 -10   62.62    6.14
   8   6  10   67.93    5.57
  -8   6 -11   -0.08    1.12
   8   6  11    1.35    0.91
  -8   6 -12    0.79    0.78
   8   6  12    1.01    0.68
  -8   6 -13  273.21    9.38
  -8  -6 -13  264.22    6.65
  -8   6 -14   42.70    3.14
   8   7 -20  170.12    5.00
   8   7 -19   14.67    1.62
   8   7 -19   13.69    1.57
   8   7 -18   12.43    1.73
   8   7 -18   10.17    1.27
   8   7 -18   11.95    1.71
   8   7 -17    3.77    1.05
   8   7 -17    2.32    0.73
   8   7 -17    2.61    1.08
   8   7 -16  112.68    6.57
   8   7 -16  110.84    6.25
   8   7 -16  115.96    6.18
   8   7 -15   68.72    5.29
   8   7 -15   67.09    5.01
   8   7 -14  393.02   12.62
   8   7 -14  362.09   12.67
   8   7 -13    4.58    1.56
   8   7 -13    7.56    1.91
   8   7 -13    6.39    1.99
   8   7 -13    7.43    1.75
   8   7 -13    6.08    1.79
   8   7 -12  146.18    8.16
   8   7 -12  146.58    8.55
   8   7 -12  149.94    8.29
   8   7 -12  141.13    7.50
   8   7 -12  138.03    8.39
   8   7 -11    2.78    1.45
   8   7 -11    0.88    0.91
   8   7 -11    2.91    1.38
   8   7 -11    2.37    1.41
   8   7 -11    2.29    1.30
   8   7 -10   12.04    2.67
   8   7 -10   13.96    2.71
   8   7 -10   12.47    2.22
   8   7 -10   12.84    2.49
   8   7  -9   13.74    2.77
   8   7  -9   13.47    2.49
   8   7  -9   11.38    2.46
   8   7  -9    9.69    1.90
   8   7  -8  330.96   13.17
   8   7  -8  338.83   13.53
   8   7  -8  339.12   12.24
  -8  -7   8  362.89   11.63
   8   7  -7    5.02    1.50
   8   7  -7    4.03    1.65
  -8  -7   7    4.03    1.35
   8   7  -6  511.51   16.05
  -8   7   6  548.66   15.58
   8   7  -6  521.56   16.98
  -8  -7   6  560.11   14.94
   8   7  -5   29.99    3.92
  -8   7   5   32.73    3.98
  -8   7   5   36.69    4.01
  -8  -7   5   31.35    3.56
  -8   7   4   18.79    3.16
   8   7  -4   24.45    3.45
  -8   7   4   20.12    2.81
  -8  -7   4   22.33    3.17
  -8   7   3   22.32    3.50
   8   7  -3   18.03    2.99
  -8   7   3   18.12    2.95
  -8  -7   3   18.53    2.93
   8   7  -2  127.81    8.08
  -8   7   2  135.26    8.79
  -8   7   2  138.91    8.05
  -8  -7   2  130.06    7.82
   8   7  -1    4.18    1.19
  -8   7   1    5.51    1.31
  -8  -7   1    3.98    1.11
  -8   7   0  419.87   14.65
   8   7   0  379.15   14.34
  -8   7   0  391.86   15.51
  -8   7  -1    1.30    1.33
   8   7   1    2.01    1.41
  -8   7  -1    2.95    1.77
  -8   7  -2  245.56   11.88
   8   7   2  237.15   11.99
  -8   7  -2  225.07   11.76
  -8   7  -3   12.77    2.68
   8   7   3   12.31    2.71
  -8   7  -3   17.36    3.18
  -8   7  -4    3.40    1.73
   8   7   4   -0.55    1.63
  -8   7  -4    3.27    1.22
  -8   7  -5   11.90    2.85
   8   7   5    7.06    2.22
  -8   7  -5   13.28    2.57
  -8   7  -6  180.34   10.74
   8   7   6  167.42   10.13
  -8   7  -7    9.91    2.50
   8   7   7   10.40    2.61
  -8   7  -7   15.91    2.33
  -8   7  -8  253.65   11.98
   8   7   8  265.60   11.73
  -8   7  -9    4.78    1.19
   8   7   9    5.90    1.58
  -8   7 -10   83.97    5.96
   8   7  10   86.38    5.52
  -8   7 -11    5.26    1.33
  -8  -7 -11    3.41    0.70
   8   7  11    5.72    1.19
  -8   7 -12   31.85    2.83
  -8  -7 -12   30.45    2.31
   8   8 -18   26.10    2.00
   8   8 -18   24.95    1.88
   8   8 -17    0.19    0.50
   8   8 -17    0.78    0.58
   8   8 -16    7.05    1.33
   8   8 -16    8.29    1.56
   8   8 -15  116.26    5.81
   8   8 -15  119.45    6.43
   8   8 -14   23.59    2.87
   8   8 -14   29.64    3.57
   8   8 -13  163.97    7.95
   8   8 -13  163.85    7.31
   8   8 -12   16.75    2.61
   8   8 -12   17.58    2.49
   8   8 -12   18.18    3.19
   8   8 -11   63.55    5.12
   8   8 -11   60.68    5.28
   8   8 -11   54.78    4.43
   8   8 -11   59.19    5.18
   8   8 -11   57.44    5.96
   8   8 -10   79.14    5.70
   8   8 -10   79.39    6.23
   8   8 -10   78.95    5.37
   8   8 -10   72.31    6.87
   8   8 -10   79.26    6.16
   8   8  -9   76.81    6.27
   8   8  -9   80.03    5.81
   8   8  -9   69.34    5.03
   8   8  -9   64.74    6.64
   8   8  -9   74.44    6.09
   8   8  -8    4.38    1.62
   8   8  -8    2.72    0.69
   8   8  -8    3.12    1.21
   8   8  -8    2.52    1.43
   8   8  -8    5.57    2.25
   8   8  -7  191.27   11.04
   8   8  -7  207.88   10.36
   8   8  -7  202.25    9.31
   8   8  -7  200.18   10.49
   8   8  -6   44.17    5.11
   8   8  -6   41.44    4.51
   8   8  -6   39.42    4.78
  -8  -8   6   45.74    3.94
   8   8  -5  165.93    9.33
  -8   8   5  173.08    8.82
   8   8  -5  161.12    9.18
   8   8  -5  147.75    9.30
  -8  -8   5  170.48    7.83
  -8   8   4   43.24    4.56
   8   8  -4   41.59    5.07
  -8  -8   4   50.44    4.40
  -8   8   3   13.66    2.81
  -8   8   3   16.07    2.60
   8   8  -3   11.75    2.82
  -8  -8   3    9.05    1.84
  -8   8   2    5.16    1.77
  -8   8   2    3.85    0.97
  -8  -8   2    5.26    1.81
  -8   8   1  230.70   11.47
  -8   8   1  248.95   10.33
  -8  -8   1  228.67   10.18
  -8   8   0   10.17    2.58
  -8   8   0    9.99    1.97
  -8  -8   0   10.48    2.35
  -8   8  -1  251.54   12.09
  -8   8  -1  273.02   11.39
  -8  -8  -1  266.47   11.40
  -8   8  -2    0.87    0.94
  -8   8  -2    0.30    1.49
  -8  -8  -2   -0.25    1.53
  -8   8  -3   29.02    3.88
  -8   8  -3   27.64    3.73
  -8  -8  -3   27.84    3.76
  -8   8  -4    7.14    1.92
  -8   8  -4   11.98    2.43
  -8  -8  -4   10.11    2.10
  -8   8  -5   39.02    4.35
   8   8   5   40.30    4.82
  -8   8  -5   47.98    4.54
  -8   8  -6   13.91    2.56
  -8   8  -6   14.12    2.23
   8   8   6   10.84    2.37
  -8   8  -7  141.06    7.57
  -8  -8  -7  152.39    7.75
   8   8   7  146.22    8.21
  -8   8  -8   16.52    1.85
  -8   8  -8   14.46    2.14
  -8  -8  -8   17.67    2.48
  -8   8  -9   74.24    4.57
  -8  -8  -9   82.98    4.84
  -8   8 -10    4.05    1.02
  -8  -8 -10    2.69    0.54
  -8  -8 -11    1.84    0.62
   8   9 -15    2.01    0.77
   8   9 -15    2.45    0.73
   8   9 -14   76.52    4.54
   8   9 -14   71.06    3.87
   8   9 -13   42.65    3.81
   8   9 -13   33.62    2.97
   8   9 -12   96.09    6.11
   8   9 -12   98.68    5.47
   8   9 -11   76.09    4.93
   8   9 -11   78.10    5.14
   8   9 -11   70.50    4.51
   8   9 -11   73.07    5.68
   8   9 -10    1.65    0.99
   8   9 -10    3.52    1.31
   8   9 -10    1.28    1.25
   8   9  -9    0.77    0.64
   8   9  -9   -0.30    0.80
   8   9  -9   -0.82    0.89
   8   9  -8  108.80    6.29
   8   9  -8  115.99    7.33
   8   9  -8  107.81    5.87
   8   9  -8   91.45    6.74
   8   9  -7   13.99    2.30
   8   9  -7   16.54    2.90
   8   9  -7   14.97    2.30
   8   9  -7   13.68    2.44
   8   9  -6   84.28    5.94
   8   9  -6   77.91    5.50
   8   9  -6   74.93    6.23
   8   9  -5   22.06    3.40
   8   9  -5   22.04    2.98
   8   9  -4   28.53    3.42
   8   9  -4   26.50    4.07
  -8  -9   4   27.64    2.87
  -8   9   3   11.63    2.34
   8   9  -3    8.66    2.33
  -8  -9   3    9.52    1.66
  -8   9   2   74.02    5.83
   8   9  -2   65.90    6.33
  -8  -9   2   68.50    4.84
  -8   9   1    2.04    1.30
   8   9  -1    4.38    2.35
  -8  -9   1    2.01    0.78
  -8   9   0  102.45    7.12
  -8  -9   0   90.81    5.86
  -8   9  -1    1.91    1.10
   8   9   1    6.35    2.30
  -8  -9  -1    3.93    1.44
  -8   9  -2   15.78    2.65
   8   9   2   17.40    2.85
  -8  -9  -2   16.58    2.57
  -8   9  -3    9.44    1.91
   8   9   3   14.43    2.56
  -8  -9  -3    9.66    1.87
  -8  -9  -4    7.29    1.71
  -8   9  -4    7.39    1.67
  -8  -9  -5   14.92    2.16
  -8   9  -5   20.55    2.45
  -8  -9  -6   71.35    4.69
  -8   9  -6   74.27    4.20
  -8  -9  -7    6.94    1.33
  -8  -9  -8   29.31    2.45
   8  10 -11   26.44    2.27
   8  10 -11   25.09    2.30
   8  10 -10    5.56    1.08
   8  10 -10    6.66    1.41
   8  10  -9    6.90    1.43
   8  10  -9    6.64    1.50
   8  10  -9    6.96    1.31
   8  10  -8    2.87    0.94
   8  10  -8    2.44    0.82
   8  10  -8    4.22    1.23
   8  10  -8    3.09    0.89
   8  10  -7   17.95    2.18
   8  10  -7   21.52    2.54
   8  10  -6    4.83    1.29
   8  10  -6    6.07    1.46
   8  10  -5   53.41    3.88
   8  10  -5   55.70    4.29
   8  10  -5   56.43    4.94
   8  10  -4   10.47    1.75
   8  10  -4   14.82    2.28
   8  10  -4   14.60    2.81
   8  10  -3    0.58    0.86
   8  10  -3    1.36    1.23
   8  10  -2    7.07    1.58
   8  10  -2    5.29    1.65
   8  10  -1   46.15    4.37
   8  10  -1   47.72    4.05
   8  10   0    3.74    0.92
   8  10   0    4.38    1.29
  -8 -10   0    3.86    1.16
   8  10   1   48.12    3.96
  -8 -10  -1   45.23    3.21
   8  10   2   12.57    2.17
  -8 -10  -2    9.54    1.41
   8  10   3    0.23    0.54
  -8 -10  -3   -1.04    0.85
   8  10   4   14.29    1.74
   9   0 -25    1.02    0.66
   9   0 -24   -1.25    1.27
   9   0 -23  167.40    7.36
   9   0 -22    1.73    1.06
   9   0 -21    4.73    1.56
   9   0 -20   -0.61    0.80
  -9   0  19    1.87    0.92
   9   0 -19    3.43    1.40
  -9   0  18    0.71    1.01
   9   0 -17  108.41    7.12
  -9   0  17  119.66    7.76
  -9   0  16    2.78    1.93
   9   0 -16    0.69    1.04
  -9   0  16    0.88    1.18
   9   0 -15   78.86    6.36
  -9   0  15   85.62    6.57
  -9   0  14    9.87    3.96
  -9   0  13    9.72    3.64
  -9   0  12   -3.64    2.87
  -9   0  11  107.57   13.84
  -9   0  10    3.21    1.97
  -9   0   9    1.45    2.36
  -9   0   8    0.81    1.52
  -9   0   7  180.97   14.28
  -9   0   6    3.12    0.87
  -9   0   5   10.76    3.65
  -9   0   4    0.72    0.95
  -9   0   3    4.89    1.73
  -9   0   3    8.61    3.06
  -9   0   2    0.33    0.91
  -9   0   1  349.89   18.62
  -9   0   0    2.49    1.38
  -9   0  -1    3.21    1.92
   9   0   1    2.35    1.24
   9   0   2    5.47    2.67
   9   0   3    2.56    1.44
  -9   0  -4   -0.41    2.22
   9   0   4    0.19    1.27
   9   0   5  115.71   13.36
  -9   0  -5  104.86   14.43
  -9   0  -6    0.46    3.69
  -9   0  -6   -0.86    1.59
  -9   0  -7  247.33   23.11
  -9   0  -7  213.58   13.26
  -9   0  -8  -16.46    5.88
  -9   0  -8    0.71    1.42
  -9   0  -9  122.67   10.41
  -9   0 -10   -0.47    1.91
  -9   0 -11    2.92    1.64
  -9   0 -12    0.92    1.10
  -9   0 -13   11.72    2.73
  -9   0 -14    1.28    1.06
  -9   0 -15   65.06    5.40
   9   0  15   65.45    4.41
  -9   0 -16    0.72    0.63
   9   0  16    0.22    0.46
  -9   0 -17    1.12    0.88
   9  -1 -25    0.37    1.24
   9   1 -24   21.62    2.21
   9  -1 -24   24.31    2.55
   9   1 -23   14.75    1.98
   9  -1 -23   15.93    2.19
   9   1 -23   13.61    1.69
   9   1 -22  106.99    6.13
   9  -1 -22  107.76    6.39
   9   1 -22  105.09    5.62
   9   1 -21   66.75    5.19
   9  -1 -21   63.58    5.23
   9   1 -21   55.63    4.51
   9   1 -20    7.65    1.97
   9  -1 -20    7.01    2.00
   9   1 -20    7.06    1.82
  -9   1  19   39.41    4.09
   9   1 -19   44.57    4.40
  -9   1  18   10.22    2.18
  -9  -1  18   10.28    2.10
   9   1 -18   13.54    2.46
  -9   1  17    2.64    0.93
   9   1 -17    3.30    1.16
  -9  -1  16   16.64    6.82
  -9   1  16   21.35    7.64
   9   1 -16   21.80    3.46
  -9   1  16   23.69    3.49
  -9  -1  16   22.43    3.29
   9   1 -15   55.48    5.64
  -9  -1  15   36.63    9.92
  -9   1  15   41.18    9.78
   9   1 -15   46.95    4.70
  -9   1  15   50.20    5.19
  -9   1  14   90.62   14.70
  -9  -1  14   94.80   15.46
  -9   1  14  112.80    7.50
   9   1 -14  135.71    8.42
  -9  -1  13   41.83   10.20
  -9   1  13   32.18    8.01
  -9   1  12   -0.01    3.79
  -9  -1  12    4.59    3.40
  -9   1  12   -3.11    2.34
  -9   1  11   53.38   10.03
  -9   1  11   54.85    8.65
  -9  -1  10    7.25    3.64
  -9   1  10    6.37    2.87
  -9   1  10    5.13    2.41
  -9  -1   9   47.41    8.39
  -9   1   9   49.94    7.96
  -9   1   9   51.63    7.14
  -9  -1   8   84.61   10.64
  -9   1   8   75.68    9.20
  -9   1   8   91.20    8.62
  -9  -1   7  106.34   11.38
  -9   1   7   96.91    9.92
  -9   1   7  113.86    9.06
  -9  -1   6   13.32    4.09
  -9   1   6   11.90    3.53
  -9   1   6   11.74    2.43
  -9  -1   5  450.38   22.27
  -9   1   5  438.20   19.61
  -9   1   5  455.60   16.41
  -9   1   4  129.44   10.14
  -9  -1   4  152.24   12.76
  -9   1   4  138.45   10.82
  -9   1   4  142.02    8.94
  -9   1   3   48.44    6.30
  -9  -1   3   60.66    8.08
  -9  -1   2    0.74    0.89
  -9   1   2    3.33    1.36
  -9  -1   1  371.10   20.18
  -9   1   1  310.36   17.02
  -9  -1   0   71.16    9.19
  -9  -1  -1   10.09    3.87
   9  -1   1    5.91    2.56
  -9   1  -2   28.23    6.28
   9   1   2   29.88    6.33
  -9   1  -3   24.67    6.50
   9   1   3   15.93    4.68
  -9   1  -4   21.35    5.97
   9   1   4    7.77    2.71
  -9   1  -5   42.27    8.54
   9   1   5   39.85    8.42
  -9   1  -6   52.58    6.55
  -9  -1  -6   50.92    6.17
  -9  -1  -6   55.14   10.88
  -9   1  -6   50.06    9.31
   9   1   6   70.32   12.02
  -9   1  -7    9.01    2.71
  -9  -1  -7    9.16    3.25
  -9   1  -7    8.22    2.79
  -9  -1  -7   13.91    5.62
  -9   1  -7   11.35    1.97
   9   1   7    9.23    6.71
  -9   1  -8   41.26    5.25
  -9   1  -8   34.76    5.46
  -9  -1  -8   40.39    5.94
  -9  -1  -8   56.59   12.71
  -9   1  -8   49.54   10.13
  -9   1  -9    2.39    1.27
  -9   1  -9    1.37    1.43
  -9  -1  -9    5.15    2.39
  -9   1 -10    4.75    2.40
  -9  -1 -10   -0.30    1.90
  -9   1 -10   -1.14    2.48
  -9   1 -11   24.28    3.94
  -9  -1 -11   25.44    4.47
  -9   1 -11   17.91    3.89
  -9   1 -12    5.46    1.91
  -9  -1 -12    1.77    1.21
  -9   1 -12    2.30    1.84
  -9   1 -13   25.89    3.74
   9   1  13   22.81    3.22
  -9   1 -13   25.34    3.92
  -9  -1 -13   26.02    4.25
  -9   1 -14  109.68    6.50
  -9   1 -14  109.37    7.65
  -9  -1 -14  106.53    7.71
   9   1  14  105.62    6.11
   9   1  15    1.50    0.54
  -9  -1 -15    2.91    1.19
  -9  -1 -15    1.60    1.19
  -9   1 -16   28.62    2.91
  -9  -1 -16   22.17    2.24
   9  -1  16   30.26    2.64
  -9   1 -17    9.84    1.43
   9  -2 -25   14.33    1.47
   9  -2 -24   10.00    1.32
   9   2 -24    4.82    0.54
   9   2 -23   63.23    3.82
   9  -2 -23   58.97    4.14
   9   2 -23   64.61    4.07
   9   2 -22   72.10    4.57
   9  -2 -22   71.12    4.96
   9   2 -22   70.78    4.81
   9   2 -21  180.15    7.89
   9  -2 -21  177.61    8.40
   9   2 -21  181.86    8.48
   9   2 -20    3.92    1.05
   9  -2 -20    5.39    1.72
   9   2 -20    4.14    1.29
  -9   2  19    5.48    1.51
   9   2 -19    6.02    1.44
   9   2 -19    5.18    1.38
  -9   2  18   21.52    3.16
   9   2 -18   23.69    3.46
   9   2 -17  204.45   10.58
  -9   2  17  192.39    9.58
   9   2 -16    4.92    1.64
  -9   2  16   -7.78    4.77
  -9  -2  16   -0.12    3.36
  -9   2  16   -7.33    5.01
   9   2 -16    5.96    2.30
  -9   2  16    4.24    1.62
  -9   2  15   54.93   11.95
   9   2 -15   73.79    6.61
  -9  -2  15   63.38   13.22
  -9   2  15   62.13   12.93
   9   2 -15   69.23    6.07
  -9   2  15   68.76    5.93
  -9   2  14   63.94   11.62
   9   2 -14   85.36    6.82
   9   2 -14   75.14    6.33
  -9   2  14   68.56    5.98
  -9  -2  14   55.83   12.99
  -9   2  14   54.78   11.24
  -9   2  13    0.72    0.80
  -9   2  13    1.76    1.99
   9   2 -13   -0.59    1.14
  -9   2  12   26.51    7.69
  -9   2  12   20.72    6.17
  -9   2  12   18.85    5.30
  -9  -2  11   60.34   10.99
  -9   2  11   50.34    8.73
  -9   2  11   56.32    9.64
  -9   2  11   67.10   10.21
  -9  -2  10   58.04    9.98
  -9   2  10   61.58    8.42
  -9   2  10   65.09    9.35
  -9  -2   9   74.53   10.82
  -9   2   9   83.93    9.78
  -9   2   9   80.24    9.56
  -9  -2   8   50.64    8.61
  -9   2   8   42.46    6.69
  -9   2   8   56.44    7.80
  -9  -2   7   11.09    3.89
  -9   2   7   15.96    3.61
  -9   2   7   13.18    3.26
  -9  -2   6   67.78    9.25
  -9   2   6   60.04    6.48
  -9   2   6   59.57    6.98
  -9   2   6   72.43    7.82
  -9  -2   5    3.25    2.51
  -9   2   5    3.80    0.75
  -9   2   5    5.66    2.20
  -9   2   4    2.31    1.47
  -9  -2   4    4.51    2.46
  -9   2   4    3.79    1.79
  -9  -2   3  185.73   14.80
  -9   2   3  185.19   11.86
  -9   2   3  181.63   11.86
  -9  -2   2   16.61    4.41
  -9  -2   1   81.46   10.06
  -9  -2   0   21.06    5.38
  -9  -2  -1   46.13    8.06
   9   2   2   77.74   10.94
  -9  -2  -2   71.28   10.61
   9   2   3  129.53   14.76
   9   2   4    7.08    3.38
  -9  -2  -5    0.40    2.19
   9   2   5   -3.27    2.87
  -9   2  -6   32.36    5.09
  -9   2  -6   25.13    4.53
  -9  -2  -6   34.28    5.08
  -9  -2  -6   35.16    8.31
   9   2   6   41.38   10.28
  -9   2  -7    3.51    2.65
  -9  -2  -7    2.11    1.40
  -9   2  -7    2.86    2.16
  -9  -2  -7    7.32    4.57
   9   2   7    1.39    4.53
  -9   2  -8    7.34    3.33
  -9  -2  -8    2.01    1.73
  -9   2  -8    4.14    2.35
  -9  -2  -8    6.98    4.29
   9   2   8   -2.64    3.13
  -9   2  -9   82.14    8.07
  -9   2  -9   65.90    7.49
  -9  -2  -9   67.25    7.38
  -9   2 -10  100.17    8.71
   9   2  10  104.21    7.99
  -9   2 -10   91.08    8.64
  -9  -2 -10  100.47    9.07
  -9   2 -11   58.93    6.44
   9   2  11   60.33    5.90
  -9   2 -11   52.50    6.32
  -9  -2 -11   58.92    6.62
  -9   2 -12    1.69    1.44
   9   2  12    2.39    1.24
  -9   2 -12    4.27    2.51
  -9  -2 -12    2.42    1.63
  -9   2 -13   26.73    3.62
   9   2  13   29.39    3.44
  -9  -2 -13   23.70    3.15
  -9   2 -13   28.81    4.29
  -9  -2 -13   23.18    3.63
  -9  -2 -14   28.84    3.27
  -9   2 -14   31.17    3.63
   9   2  14   31.19    3.15
  -9  -2 -14   30.96    4.00
  -9   2 -15   75.14    4.72
  -9  -2 -15   77.14    4.55
   9   2  15   76.09    3.99
  -9  -2 -15   77.19    5.66
  -9   2 -16   47.58    2.94
  -9   2 -16   46.94    3.58
  -9   2 -17   57.61    3.06
   9  -3 -24   52.44    2.97
   9  -3 -23   50.70    3.44
   9   3 -23   50.19    3.49
   9  -3 -22  107.36    5.56
   9   3 -22  118.87    6.18
   9  -3 -21   31.51    3.34
   9   3 -21   35.44    3.74
   9   3 -20   98.51    5.48
   9  -3 -20   92.08    5.97
   9   3 -20   99.09    6.61
   9   3 -19    6.49    1.51
   9   3 -19    7.68    1.63
   9  -3 -19    8.26    1.84
   9   3 -18   76.14    5.37
   9   3 -18   75.42    6.33
   9   3 -17   27.23    3.77
  -9   3  17   23.41    3.36
   9   3 -16  322.94   13.73
  -9   3  16  305.38   12.22
   9   3 -16  300.17   13.09
  -9   3  15   24.94    8.24
   9   3 -15   35.26    4.46
   9   3 -15   40.76    4.92
  -9   3  15   34.78    4.16
  -9   3  14   79.20   14.53
   9   3 -14   87.49    7.02
  -9  -3  14   75.22   15.29
   9   3 -14   95.78    7.42
  -9   3  14   84.25    6.65
  -9   3  13  134.24   17.99
   9   3 -13  143.91    8.80
   9   3 -13  162.31    9.32
  -9   3  13  142.27    8.66
  -9   3  12   34.15    8.18
   9   3 -12   36.75    4.44
   9   3 -12   37.76    4.26
  -9   3  12   29.37    3.88
  -9  -3  12   27.44    8.42
  -9   3  11    7.81    1.48
  -9  -3  11    8.94    4.86
  -9   3  10  314.66   22.62
  -9  -3  10  324.81   25.00
  -9   3   9  126.29   13.61
  -9  -3   9  122.99   14.71
  -9   3   8   59.93    8.73
  -9  -3   8   51.36    9.28
  -9   3   7  132.97   12.45
  -9  -3   7  130.68   13.97
  -9   3   6   74.68    9.03
  -9  -3   6   71.56    9.99
  -9   3   5   16.88    4.37
  -9  -3   5   14.53    4.61
  -9   3   4  111.69   10.69
  -9  -3   4  107.14   11.72
  -9   3   3    3.56    1.66
  -9  -3   2   57.64    8.84
  -9  -3   1  129.27   13.33
  -9  -3   0    4.74    3.59
   9   3   1  187.37   17.77
  -9  -3  -1  184.68   16.83
   9   3   2   62.70   10.70
  -9  -3  -2   61.90   10.03
   9   3   3   46.78    9.19
   9   3   4  137.41   17.04
  -9   3  -4  130.49    9.27
   9   3   4  116.46    8.71
  -9   3  -5  133.69    9.99
   9   3   5  103.63    8.48
   9   3   5  134.85   17.99
  -9  -3  -5  139.92    9.92
  -9   3  -6   16.01    3.45
   9   3   6   14.21    3.30
   9   3   6   16.33    7.01
  -9  -3  -6   18.47    4.31
  -9   3  -7    6.20    2.05
   9   3   7    8.55    2.60
   9   3   7   15.76    8.70
  -9  -3  -7    8.98    2.79
  -9   3  -8   89.03    8.62
   9   3   8  106.33    8.71
  -9   3  -8   79.53    8.40
  -9  -3  -8  102.32    8.93
  -9  -3  -9   96.31    7.62
  -9   3  -9   95.43    8.82
   9   3   9  103.47    8.31
  -9   3  -9   82.67    8.54
  -9  -3  -9   94.97    8.60
  -9   3 -10  244.47   13.71
   9   3  10  257.70   12.50
  -9  -3 -10  239.39   13.53
  -9   3 -11   28.53    4.47
   9   3  11   36.60    4.49
  -9  -3 -11   38.06    5.32
  -9   3 -12    6.40    1.92
   9   3  12    5.41    1.53
  -9  -3 -12    5.31    1.39
  -9   3 -13    9.75    2.27
   9   3  13   12.26    2.07
  -9  -3 -13   11.04    2.46
  -9   3 -14   21.95    2.99
  -9  -3 -14   17.42    2.76
  -9   3 -15   96.06    5.38
  -9   3 -15  100.05    5.28
  -9   3 -16  147.69    5.06
  -9   3 -16  143.86    5.42
   9  -4 -23  111.18    4.10
   9   4 -23  130.26    5.21
   9  -4 -22  118.07    5.09
   9   4 -22  126.74    5.96
   9   4 -22  127.86    4.90
   9   4 -21    4.97    1.05
   9  -4 -21    3.42    0.65
   9  -4 -20   27.11    2.92
   9   4 -20   34.49    3.73
   9  -4 -19   29.79    3.26
   9   4 -19   31.35    3.74
   9  -4 -18   74.14    5.39
   9   4 -18   72.12    5.84
   9   4 -18   84.56    5.45
   9   4 -17  230.00   10.75
   9   4 -17  245.22   10.02
   9   4 -16  209.12   10.59
   9   4 -16  220.66   10.04
  -9   4  16  213.09   10.25
   9   4 -16  230.52   11.75
   9   4 -15   38.72    4.63
   9   4 -15   44.58    5.30
  -9   4  15   39.93    4.66
  -9   4  14   82.82   15.06
  -9  -4  14   89.40   15.72
   9   4 -14  105.88    7.69
   9   4 -14  116.19    8.31
  -9   4  14  108.49    7.63
   9   4 -13   10.98    2.45
   9   4 -13   14.12    2.55
  -9  -4  13    5.86    5.12
   9   4 -13   13.17    2.87
  -9   4  13   10.91    2.51
  -9   4  12   14.16    5.62
   9   4 -12    6.34    1.48
  -9  -4  12   11.99    5.65
   9   4 -12    9.12    2.01
   9   4 -12    9.13    1.90
   9   4 -12   12.03    2.90
  -9   4  12   11.65    2.79
  -9   4  11  261.87   23.56
  -9  -4  11  260.19   24.49
   9   4 -11  304.60   11.76
   9   4 -11  278.48   10.32
   9   4 -11  262.17   11.59
   9   4 -11  317.06   12.75
  -9   4  11  307.66   13.30
  -9   4  10   43.18    8.89
   9   4 -10   47.93    4.77
   9   4 -10   56.18    5.32
  -9   4  10   47.52    5.29
  -9  -4  10   40.51    9.11
  -9  -4   9  279.37   22.87
  -9   4   9  267.51   21.35
  -9  -4   8  210.59   19.16
  -9   4   8  192.28   17.12
  -9  -4   7   27.59    6.74
  -9   4   7   32.63    6.54
  -9  -4   6  220.17   18.19
  -9   4   6  241.48   17.86
  -9  -4   5  257.56   19.14
  -9   4   5  278.46   18.88
  -9  -4   4   30.58    6.62
  -9   4   4   28.08    5.55
  -9  -4   3  569.12   28.67
  -9   4   3  606.00   27.76
  -9  -4   2   44.76    8.09
  -9  -4   1  215.95   18.12
  -9  -4   0  296.59   21.62
   9   4   1  219.77   20.65
  -9  -4  -1  222.09   19.26
  -9   4  -2  357.29   14.82
   9   4   2  319.27   13.86
   9   4   2  356.63   26.93
  -9  -4  -2  355.32   25.13
  -9   4  -3  364.63   15.69
   9   4   3  316.42   14.35
  -9   4  -3  316.99   12.28
   9   4   3  376.86   28.40
  -9   4  -4   -0.27    1.69
   9   4   4    1.72    1.68
  -9   4  -4   -0.34    0.93
   9   4   4    0.85    3.52
  -9   4  -5  160.69   11.23
   9   4   5  167.17   21.04
  -9  -4  -5  163.39   10.51
  -9   4  -6   47.05    6.13
   9   4   6   43.34    5.81
  -9  -4  -6   59.71    6.84
  -9   4  -7   20.04    4.06
   9   4   7   14.63    3.26
  -9  -4  -7   19.57    4.10
  -9   4  -8  130.17   10.53
   9   4   8  157.28   10.39
  -9  -4  -8  156.29   10.86
  -9   4  -9  341.70   16.58
   9   4   9  386.70   15.65
  -9  -4  -9  372.71   16.59
  -9   4 -10  123.49    9.54
   9   4  10  136.77    8.61
  -9  -4 -10  141.88    9.84
  -9   4 -11   46.84    5.49
   9   4  11   51.31    4.86
  -9  -4 -11   48.86    5.51
  -9   4 -12    0.78    0.96
  -9   4 -13    9.49    1.81
  -9   4 -13   11.00    2.30
  -9   4 -14   64.25    4.29
  -9   4 -14   69.61    4.82
  -9   4 -15   58.50    3.38
  -9   4 -15   59.94    3.69
   9   5 -22   36.47    2.72
   9   5 -22   39.27    2.42
   9   5 -21   39.54    3.30
   9   5 -20   52.46    4.11
   9   5 -19    3.16    0.89
   9  -5 -19    3.39    1.06
   9   5 -19    3.31    1.01
   9  -5 -18  355.70   10.64
   9   5 -18  361.72   11.20
   9   5 -18  342.88   11.89
   9   5 -17   76.05    5.81
   9   5 -17   80.74    5.82
   9   5 -16  304.95   13.20
   9   5 -16  285.25   11.61
   9   5 -16  298.43   11.83
   9   5 -15  130.50    8.73
   9   5 -15  119.82    7.79
   9   5 -14    9.93    2.18
   9   5 -14    7.72    2.18
   9   5 -14    7.68    1.95
   9   5 -13   51.90    4.80
   9   5 -13   58.72    5.54
   9   5 -13   51.80    5.25
   9   5 -13   53.92    5.63
  -9   5  13   57.07    5.68
  -9   5  12  246.24   25.54
  -9  -5  12  257.81   26.10
   9   5 -12  261.44   10.77
   9   5 -12  279.77   11.96
   9   5 -12  247.98   11.70
   9   5 -12  271.49   12.37
  -9   5  12  310.56   13.57
   9   5 -11    2.28    1.51
   9   5 -11    1.89    0.80
   9   5 -11    1.95    1.32
   9   5 -11    0.81    0.99
  -9   5  11   -0.05    2.00
  -9   5  10  516.28   33.48
  -9  -5  10  591.24   36.43
   9   5 -10  584.78   15.67
   9   5 -10  626.90   17.42
   9   5 -10  562.32   17.13
   9   5 -10  624.22   17.86
  -9   5  10  697.16   20.86
  -9   5   9   94.86   13.16
  -9  -5   9  109.32    6.78
   9   5  -9   94.91    6.93
  -9  -5   9  103.73   14.50
   9   5  -9  105.39    7.22
  -9  -5   8  175.33   17.93
   9   5  -8  177.29    9.21
  -9  -5   8  193.05    8.82
   9   5  -8  188.76    9.34
  -9   5   8  190.03   18.80
  -9  -5   7  137.02   15.59
  -9   5   7  142.48    7.95
  -9  -5   7  138.11    7.42
   9   5  -7  130.17    7.67
  -9   5   7  120.71   14.43
   9   5  -7  120.48    7.54
  -9  -5   6  157.08   16.13
  -9   5   6  172.96    8.62
  -9  -5   6  150.70    7.78
   9   5  -6  152.91    8.39
  -9   5   6  140.12    7.72
  -9   5   6  150.41   15.44
  -9   5   5  176.43    8.70
  -9  -5   5  176.52    8.44
   9   5  -5  161.71    8.57
  -9   5   5  157.18    8.34
  -9   5   5  169.46   16.30
  -9  -5   4  642.24   32.07
  -9   5   4  689.90   17.53
  -9  -5   4  663.64   16.60
   9   5  -4  633.91   16.67
  -9   5   4  592.81   16.57
  -9   5   4  645.32   31.56
  -9  -5   3   71.05   10.67
  -9   5   3   86.46    6.26
  -9  -5   3   83.30    5.96
  -9   5   3   78.96    6.22
   9   5  -3   74.56    5.69
  -9   5   3   83.90   11.14
  -9   5   2  660.04   17.73
  -9  -5   2  609.06   16.49
  -9   5   2  549.78   16.64
   9   5  -2  585.32   16.33
  -9  -5   2  620.69   31.45
   9   5  -1  156.07   17.45
  -9  -5   1  184.89   17.56
  -9   5   1  159.19    9.04
   9   5  -1  168.72    8.92
  -9   5   1  185.23    9.70
  -9  -5   0   18.26    5.91
   9   5   0   10.69    5.52
  -9   5   0    8.40    2.14
   9   5   0    7.45    2.06
  -9   5   0   10.03    2.46
  -9  -5  -1   48.63    8.97
   9   5   1   58.88   11.51
  -9   5  -1   40.24    4.69
   9   5   1   47.01    4.79
  -9   5  -1   53.61    5.78
   9   5   2  338.99   27.74
  -9   5  -2  296.74   12.70
   9   5   2  305.78   12.85
  -9   5  -2  329.77   14.57
   9   5   3   -0.16    1.66
  -9   5  -3    2.75    1.65
   9   5   3    2.14    1.13
  -9   5  -3    3.21    1.37
  -9   5  -4  601.58   21.11
  -9   5  -4  629.20   17.52
  -9   5  -5   40.74    5.82
   9   5   5   35.16    4.28
  -9   5  -5   44.57    4.57
  -9   5  -6  157.41   11.25
   9   5   6  152.08    9.27
  -9   5  -7  151.11   11.07
   9   5   7  148.50    9.13
  -9   5  -8   92.84    8.56
  -9   5  -8   95.82    7.59
   9   5   8  105.30    7.34
  -9   5  -9  115.97    8.08
  -9   5  -9  104.41    8.75
  -9   5 -10  308.43   12.32
  -9   5 -10  284.93   13.56
  -9   5 -11   24.53    2.98
  -9   5 -11   19.54    3.30
  -9  -5 -11   23.19    2.58
  -9   5 -12  137.39    6.65
  -9   5 -12  139.89    7.89
  -9   5 -13   33.48    3.39
  -9   5 -14    1.91    0.87
   9   6 -21    2.17    0.56
   9   6 -21    1.66    0.45
   9   6 -20    2.82    0.85
   9   6 -20    2.49    0.56
   9   6 -19  213.06    7.40
   9   6 -19  211.39    7.76
   9   6 -19  217.71    7.12
   9   6 -18   21.53    2.75
   9   6 -18   17.37    2.29
   9   6 -17  515.75   13.69
   9   6 -17  512.28   13.76
   9   6 -16   30.11    3.67
   9   6 -16   32.37    3.65
   9   6 -15  144.10    8.67
   9   6 -15  133.89    7.65
   9   6 -14    5.06    1.86
   9   6 -14    2.39    1.01
   9   6 -14    5.74    1.70
   9   6 -14    2.85    1.63
   9   6 -13  335.22   13.55
   9   6 -13  342.10   13.12
   9   6 -13  342.24   12.54
   9   6 -13  330.58   12.77
   9   6 -12   -1.30    1.28
   9   6 -12    0.76    0.93
   9   6 -12    1.59    1.61
   9   6 -12   -0.51    1.37
   9   6 -11  777.63   20.18
   9   6 -11  781.94   18.67
   9   6 -11  749.77   16.74
   9   6 -11  768.89   20.48
   9   6 -10    5.02    1.90
   9   6 -10    4.20    1.39
   9   6 -10    6.25    1.62
   9   6 -10    4.91    1.30
   9   6 -10    8.90    2.47
   9   6  -9  369.79   13.77
   9   6  -9  384.13   14.05
   9   6  -9  384.74   12.90
   9   6  -9  363.27   14.13
  -9  -6   8   51.38    4.67
   9   6  -8   42.61    4.80
   9   6  -8   40.16    4.50
  -9   6   8   35.09    8.44
  -9   6   7  122.27    7.46
  -9  -6   7  107.39    6.76
   9   6  -7  112.21    7.33
  -9   6   7  101.40   14.04
  -9   6   6   83.27    6.15
  -9  -6   6   76.88    5.72
  -9   6   6   75.55    6.04
   9   6  -6   80.00    6.25
  -9   6   6   67.15   10.71
  -9  -6   5  383.56   26.33
  -9   6   5  426.74   13.83
  -9  -6   5  399.12   13.23
   9   6  -5  388.56   13.68
  -9   6   5  380.58   13.58
  -9   6   5  395.18   26.84
  -9  -6   4   -0.91    5.51
  -9   6   4    0.58    0.80
  -9  -6   4    2.67    1.16
  -9   6   4    0.35    1.09
   9   6  -4    0.38    0.88
  -9   6   4   -2.99    2.36
  -9   6   3  482.93   15.17
  -9  -6   3  461.21   14.72
   9   6  -3  432.44   14.59
  -9   6   3  438.04   15.26
   9   6  -3  460.63   31.77
  -9  -6   3  455.18   28.00
  -9   6   2   39.52    4.42
  -9  -6   2   37.35    4.24
  -9   6   2   37.40    4.64
   9   6  -2   37.08    4.27
  -9  -6   2   39.43    7.59
   9   6  -2   48.40   10.51
  -9   6   1   95.89    7.11
  -9  -6   1   80.24    6.22
   9   6  -1   88.63    6.83
  -9   6   1   80.36    6.86
  -9  -6   1   75.50   11.29
   9   6  -1   78.94   13.26
   9   6   0   69.00   12.52
  -9   6   0   73.71    6.40
   9   6   0   70.42    6.16
  -9   6   0   64.26    6.15
   9   6   0   62.54    5.64
  -9   6  -1  105.21    7.98
   9   6   1   98.70    7.46
  -9   6  -1   91.42    7.37
   9   6   1   98.46    7.54
  -9   6  -2   15.89    3.17
   9   6   2   14.39    2.98
  -9   6  -2   15.79    3.18
  -9   6  -3  540.47   19.10
   9   6   3  498.17   17.04
  -9   6  -3  531.68   17.11
  -9   6  -4    1.04    1.45
   9   6   4    1.40    1.06
  -9   6  -4    1.81    1.43
  -9   6  -5  347.31   15.91
   9   6   5  336.90   14.14
  -9   6  -6   45.62    5.81
   9   6   6   43.93    4.93
  -9   6  -6   52.83    4.66
  -9   6  -7    1.86    1.46
   9   6   7    3.15    1.46
  -9   6  -7    3.58    1.03
  -9   6  -8   32.98    4.72
   9   6   8   36.95    4.19
  -9   6  -9  232.65   11.75
   9   6   9  257.04   10.17
  -9   6 -10    5.94    1.84
  -9  -6 -10    5.22    1.00
  -9   6 -11  394.98   12.82
  -9  -6 -11  398.28    9.88
  -9   6 -12   -0.16    0.87
  -9  -6 -12   -0.61    1.03
  -9   6 -13   35.42    2.84
   9   7 -20   60.29    2.86
   9   7 -19    1.64    0.81
   9   7 -19    2.56    0.79
   9   7 -18  495.48   10.63
   9   7 -18  474.74   10.14
   9   7 -18  489.85   10.88
   9   7 -17   11.23    1.77
   9   7 -17   13.53    1.97
   9   7 -17   11.94    2.03
   9   7 -16  267.12    9.21
   9   7 -16  249.36    9.13
   9   7 -15    7.42    1.74
   9   7 -15   10.02    1.87
   9   7 -14    0.72    1.38
   9   7 -13   14.08    2.68
   9   7 -13   10.97    2.18
   9   7 -13   10.88    2.40
   9   7 -13    8.70    1.95
   9   7 -13   13.65    2.55
   9   7 -12  415.34   13.39
   9   7 -12  420.09   14.16
   9   7 -12  434.57   14.01
   9   7 -12  406.63   12.24
   9   7 -12  394.96   14.05
   9   7 -11    0.63    0.84
   9   7 -11    1.22    0.77
   9   7 -11    2.66    1.23
   9   7 -11    1.06    0.91
   9   7 -11    1.20    1.09
   9   7 -10  740.32   17.89
   9   7 -10  753.49   19.69
   9   7 -10  728.67   16.18
   9   7 -10  721.97   19.38
   9   7  -9    2.11    1.02
   9   7  -9   -0.36    1.32
   9   7  -9    3.04    1.60
   9   7  -9    0.54    1.27
   9   7  -8  103.66    7.32
   9   7  -8   97.10    6.49
   9   7  -8  112.83    7.83
  -9  -7   8  114.27    6.66
   9   7  -7    2.88    1.44
   9   7  -7    2.18    1.30
  -9  -7   7    3.69    1.43
   9   7  -6  120.95    7.86
  -9  -7   6  126.26    7.22
  -9   7   5   -0.94    1.08
   9   7  -5    0.60    0.87
  -9   7   5   -0.02    1.21
  -9  -7   5    1.68    1.03
  -9   7   4  579.96   17.59
   9   7  -4  559.33   16.89
  -9   7   4  626.67   16.72
  -9  -7   4  595.62   16.30
  -9   7   3   14.20    2.99
   9   7  -3   15.83    2.71
  -9   7   3   13.93    2.53
  -9  -7   3   14.62    2.68
   9   7  -2  535.66   16.72
  -9   7   2  557.93   17.93
  -9   7   2  582.30   16.75
  -9  -7   2  561.62   16.52
   9   7  -1    3.95    1.36
  -9   7   1    6.28    2.03
  -9   7   1    4.04    1.52
  -9  -7   1    5.69    1.84
   9   7   0   39.11    4.63
  -9   7   0   37.88    4.84
  -9   7   0   36.57    4.45
  -9  -7   0   32.51    4.10
  -9   7  -1    5.51    2.04
   9   7   1    4.14    1.42
  -9   7  -1    3.23    1.40
  -9  -7  -1    2.85    1.05
   9   7   2  458.23   15.87
  -9   7  -2  494.17   16.92
  -9   7  -2  514.16   17.24
  -9  -7  -2  480.88   16.13
  -9   7  -3    5.33    2.07
   9   7   3    7.15    2.14
  -9   7  -3    9.99    2.67
  -9   7  -4  828.59   22.53
   9   7   4  757.09   20.95
  -9   7  -5    7.71    2.30
   9   7   5    8.11    1.86
  -9   7  -5    8.73    2.05
  -9   7  -6  164.47    9.89
   9   7   6  157.49    8.99
  -9   7  -7   -0.98    1.18
  -9   7  -7    0.90    0.68
   9   7   7    0.78    0.72
  -9   7  -8   77.14    6.13
  -9  -7  -8   89.49    5.79
   9   7   8   90.17    5.98
  -9   7  -9   13.95    2.44
  -9  -7  -9   13.38    2.08
  -9   7 -10  520.47   13.18
  -9  -7 -10  541.49   11.47
  -9   7 -11    1.81    0.82
  -9  -7 -11    2.41    0.61
   9   8 -18    3.38    0.74
   9   8 -17  407.52    9.06
   9   8 -17  369.73    7.96
   9   8 -16    2.81    1.02
   9   8 -16    2.31    0.91
   9   8 -15  161.41    7.34
   9   8 -15  140.03    6.26
   9   8 -14   47.83    4.40
   9   8 -14   41.38    3.67
   9   8 -13  165.63    8.79
   9   8 -13  145.84    7.27
   9   8 -12   21.86    2.89
   9   8 -12   19.64    2.85
   9   8 -12   20.67    2.55
   9   8 -12   24.53    3.60
   9   8 -11  629.90   16.59
   9   8 -11  641.74   15.59
   9   8 -11  645.91   14.61
   9   8 -11  637.86   19.23
   9   8 -11  613.01   16.51
   9   8 -10   16.30    2.55
   9   8 -10   21.41    3.22
   9   8 -10   20.17    2.61
   9   8 -10   17.18    3.40
   9   8 -10   14.65    2.51
   9   8  -9  376.89   12.23
   9   8  -9  378.53   13.60
   9   8  -9  371.30   11.21
   9   8  -9  384.49   13.57
   9   8  -8   15.46    2.93
   9   8  -8   12.89    2.37
   9   8  -8   11.18    1.89
   9   8  -8   15.92    2.90
   9   8  -8   18.70    3.70
   9   8  -7   15.44    2.81
   9   8  -7   20.50    3.65
   9   8  -7   19.11    3.41
   9   8  -7   18.46    2.78
   9   8  -6  151.47    8.78
   9   8  -6  150.62    8.78
   9   8  -6  159.01    9.40
  -9  -8   6  161.31    7.54
   9   8  -5  482.25   15.84
   9   8  -5  477.91   16.67
  -9  -8   5  500.53   13.67
   9   8  -4   27.73    3.69
  -9   8   4   31.33    4.03
   9   8  -4   29.96    4.30
  -9  -8   4   27.75    3.39
   9   8  -3  828.26   20.81
  -9   8   3  898.14   21.68
  -9   8   3  946.47   19.82
   9   8  -3  800.89   22.04
  -9  -8   3  850.82   18.87
  -9   8   2   54.45    5.55
  -9   8   2   55.80    4.93
  -9  -8   2   50.23    4.71
  -9   8   1  127.87    8.52
  -9   8   1  127.92    7.49
  -9  -8   1  118.62    7.38
  -9   8   0  107.52    7.76
  -9   8   0  105.26    6.90
  -9  -8   0  102.48    6.98
  -9   8  -1   67.76    6.13
  -9   8  -1   72.28    5.77
  -9  -8  -1   65.62    5.66
  -9   8  -2   36.57    4.54
  -9   8  -2   34.28    4.01
  -9  -8  -2   32.64    4.05
  -9   8  -3  526.32   15.68
  -9  -8  -3  515.95   15.64
  -9   8  -4    3.13    1.39
  -9   8  -4    3.95    1.48
  -9  -8  -4    3.48    1.40
  -9   8  -5  423.86   13.48
  -9  -8  -5  451.40   13.87
  -9   8  -6   59.78    4.13
  -9   8  -6   47.17    4.35
  -9  -8  -6   47.46    4.27
  -9   8  -7   14.31    2.29
  -9  -8  -7   12.60    2.08
  -9   8  -8   28.11    2.85
  -9  -8  -8   23.66    2.57
  -9   8  -9  170.39    5.85
  -9  -8  -9  183.26    6.13
   9   9 -15   76.51    3.79
   9   9 -15   68.36    3.19
   9   9 -14    2.78    0.99
   9   9 -14    1.25    0.57
   9   9 -13  121.46    6.09
   9   9 -13  110.15    5.21
   9   9 -12  252.49    9.45
   9   9 -12  233.05    8.20
   9   9 -11   43.14    3.66
   9   9 -11   44.03    3.80
   9   9 -11   39.35    3.14
   9   9 -11   44.37    4.22
   9   9 -10  432.35   11.74
   9   9 -10  443.64   13.00
   9   9 -10  432.88   10.90
   9   9  -9   51.39    4.16
   9   9  -9   55.10    4.81
   9   9  -9   49.23    3.80
   9   9  -9   46.01    4.56
   9   9  -8  156.82    7.35
   9   9  -8  158.46    8.38
   9   9  -8  149.07    6.64
   9   9  -8  144.11    7.81
   9   9  -7  233.22    9.13
   9   9  -7  239.02   10.61
   9   9  -7  214.87    8.07
   9   9  -7  221.72    9.20
   9   9  -6   99.50    6.05
   9   9  -6   99.36    7.04
   9   9  -6   92.59    5.32
   9   9  -5   92.09    5.88
   9   9  -5   94.57    7.03
   9   9  -4  661.26   19.00
   9   9  -4  659.95   15.92
  -9  -9   4  672.31   14.10
   9   9  -3    4.50    1.87
  -9  -9   3    5.98    1.52
   9   9  -2  308.91   13.28
  -9  -9   2  336.44   10.61
  -9   9   1  240.78   10.53
  -9  -9   1  230.15    8.96
  -9   9   0    4.97    1.71
   9   9   0    1.86    1.07
  -9  -9   0    4.76    1.36
  -9   9  -1  134.15    7.61
   9   9   1  116.46    7.64
  -9  -9  -1  123.94    6.72
  -9   9  -2  343.38   11.67
   9   9   2  352.95   12.38
   9   9   3    3.18    0.64
  -9  -9  -3    0.65    0.71
  -9  -9  -4  392.15   11.25
  -9  -9  -5   24.14    2.70
  -9  -9  -6   48.51    3.44
  -9  -9  -7  119.93    4.71
   9  10 -10    4.29    1.03
   9  10  -9  229.74    6.62
   9  10  -9  251.14    7.83
   9  10  -8  253.19    7.39
   9  10  -8  261.06    8.21
   9  10  -8  270.74    8.64
   9  10  -7    5.21    0.98
   9  10  -7    7.30    1.41
   9  10  -6  236.73    7.63
   9  10  -6  256.50    8.62
   9  10  -5  200.66    7.10
   9  10  -5  212.97    8.01
   9  10  -5  225.68    9.47
   9  10  -4   13.12    1.72
   9  10  -4   13.09    1.99
   9  10  -4   16.49    2.78
   9  10  -3  290.02    8.68
   9  10  -3  309.58    9.88
   9  10  -3  310.48   11.19
   9  10  -2  145.58    7.40
   9  10  -2  153.71    6.97
   9  10  -1  127.53    6.53
   9  10  -1  110.25    5.85
   9  10   0  326.55    9.97
  -9 -10   0  295.92    7.56
   9  10   1   61.96    4.19
  -9 -10  -1   61.96    3.45
   9  10   2   49.24    3.52
  10   0 -25    2.25    0.78
  10   0 -24  489.93   10.92
  10   0 -23   -0.47    0.96
  10   0 -22   18.80    2.59
  10   0 -21    0.64    0.80
 -10   0  20  669.03   16.13
 -10   0  19    1.98    1.05
  10   0 -19    0.77    0.95
 -10   0  18 1163.84   23.80
  10   0 -18 1202.30   22.96
  10   0 -17   -0.28    0.83
 -10   0  17    0.38    1.22
  10   0 -16  553.12   16.75
 -10   0  16  527.93   16.85
  10   0 -15    7.24    1.93
 -10   0  15   -1.80    4.31
 -10   0  14   46.39   10.95
  10   0 -14   58.29    5.30
 -10   0  13    0.98    3.73
 -10   0  12 1519.20   55.59
 -10   0  11    2.92    1.62
 -10   0  10 2405.55   62.00
 -10   0   9    4.31    3.06
 -10   0   8  199.41   16.27
 -10   0   7   -0.36    0.93
 -10   0   6 1199.24   37.34
 -10   0   5    2.24    2.62
 -10   0   4 3252.18   58.08
 -10   0   4 3264.33   60.35
 -10   0   3   -0.87    2.18
 -10   0   2 1585.65   42.28
 -10   0   1    0.30    1.06
 -10   0   0   53.08    8.14
  10   0   1    0.40    2.37
  10   0   2 2155.25   52.24
  10   0   3    0.36    3.36
 -10   0  -4 1708.01   57.29
 -10   0  -4 1786.21   36.27
 -10   0  -5   -4.28    2.99
 -10   0  -5   -0.34    2.16
 -10   0  -6   89.72   14.48
 -10   0  -6   70.55    7.75
 -10   0  -7    4.31    1.78
 -10   0  -7    2.23    1.88
 -10   0  -8  271.03   15.53
 -10   0  -9    0.72    1.54
 -10   0 -10 1061.15   29.68
 -10   0 -11    1.05    1.08
 -10   0 -12  473.70   17.79
 -10   0 -13    4.16    1.84
 -10   0 -14    0.04    1.01
  10   0  14    1.57    0.58
 -10   0 -15   -0.56    0.80
  10   0  15    1.56    0.76
 -10   0 -16  320.48    7.72
  10  -1 -25  563.65    9.77
  10   1 -24   13.00    1.61
  10  -1 -24   11.98    1.71
  10   1 -23  302.01    9.12
  10  -1 -23  305.48    9.68
  10   1 -23  303.89    8.03
  10   1 -22   33.46    3.38
  10  -1 -22   33.34    3.50
  10   1 -22   32.91    3.12
  10  -1 -21  120.41    7.13
  10   1 -21  114.53    6.69
  10   1 -21  116.08    6.48
 -10   1  20   31.26    3.57
  10   1 -20   29.76    3.72
  10   1 -20   27.31    3.45
 -10   1  19  751.20   18.29
 -10  -1  19  802.21   17.89
  10   1 -19  786.03   18.95
  10   1 -18   12.35    2.53
 -10   1  18   17.45    3.08
 -10  -1  18   13.03    2.49
 -10   1  17  829.55   20.63
 -10  -1  17  859.68   20.78
  10   1 -17  898.97   21.99
  10   1 -16   69.51    6.36
 -10  -1  16   60.72    5.71
 -10   1  16   59.13    5.63
 -10   1  16   67.80   15.78
 -10  -1  16   56.31   12.50
  10   1 -15  204.10   10.65
 -10   1  15  184.70    9.93
  10   1 -14  179.52    9.88
 -10   1  14  163.82   19.73
 -10   1  14  143.10   18.88
 -10  -1  13  477.86   33.59
 -10   1  13  443.87   30.88
 -10  -1  12   69.20   11.82
 -10   1  12   67.93   11.54
 -10  -1  11 1808.97   59.13
 -10   1  11 1832.62   55.38
 -10  -1  10   53.74    9.46
 -10   1  10   52.61    8.51
 -10  -1   9 1647.23   50.77
 -10   1   9 1603.57   46.32
 -10  -1   8  217.04   17.75
 -10   1   8  251.43   17.43
 -10  -1   7   14.43    4.40
 -10   1   7    7.52    3.07
 -10  -1   6  216.35   16.60
 -10   1   6  219.00   15.14
 -10   1   5 2432.48   47.90
 -10   1   5 2426.55   49.99
 -10   1   4    7.95    1.98
 -10  -1   4    5.24    2.41
 -10  -1   3 3439.22   64.10
 -10   1   3 3253.27   55.90
 -10  -1   2   23.47    5.48
 -10   1   2   18.91    4.31
 -10  -1   1  132.88   13.12
 -10   1   1  128.20   11.95
 -10  -1   0  319.72   21.01
  10   1   1  725.02   32.22
 -10   1  -1  711.75   32.37
 -10  -1  -1  719.02   32.98
  10   1   2  203.03   17.43
 -10   1  -2  195.34   17.69
  10   1   3 2442.58   63.35
 -10   1  -3 2535.79   67.67
 -10   1  -4   44.00    5.72
 -10  -1  -4   45.10    5.78
 -10   1  -4   48.36    9.58
  10   1   4   55.64   10.19
 -10   1  -5  923.85   24.20
 -10  -1  -5  938.53   27.14
 -10   1  -5  914.98   27.17
  10   1   5 1042.24   45.73
 -10  -1  -5  960.43   46.03
 -10   1  -5 1043.41   44.23
 -10   1  -6  195.49   11.61
 -10   1  -6  191.99   12.76
 -10  -1  -6  198.94   12.87
  10   1   6  230.76   22.87
 -10  -1  -6  216.77   22.94
 -10   1  -6  236.41   21.65
 -10   1  -7    7.15    2.50
 -10   1  -7    7.14    2.66
 -10   1  -8   22.18    3.59
 -10   1  -8   23.06    4.62
 -10  -1  -8   20.41    4.52
 -10   1  -9  821.39   26.58
 -10  -1  -9  848.21   27.01
 -10   1 -10    1.96    0.96
 -10   1 -10    2.04    1.63
 -10  -1 -10    4.38    2.62
 -10   1 -11 1157.49   25.22
 -10   1 -11 1100.36   28.55
 -10  -1 -11 1094.55   28.64
 -10  -1 -12   26.97    3.89
 -10   1 -12   28.07    3.62
  10   1  12   26.59    3.57
 -10   1 -12   24.70    4.07
 -10  -1 -12   31.35    4.72
 -10  -1 -13  117.67    7.26
 -10  -1 -13  129.01    8.54
  10   1  13  125.14    6.93
 -10  -1 -14   12.29    2.00
 -10   1 -14   15.19    2.50
  10   1  14   14.37    2.04
 -10   1 -15  127.00    6.12
 -10  -1 -15  118.92    5.40
  10  -1  15  127.71    5.48
  10   1  15  122.90    4.94
 -10   1 -16    3.29    0.87
  10  -2 -24  542.01   10.81
  10   2 -23   66.25    3.82
  10  -2 -23   65.20    4.27
  10   2 -23   66.79    4.01
  10   2 -22   50.95    3.73
  10  -2 -22   47.62    4.02
  10   2 -22   50.81    4.00
  10   2 -21   73.67    4.96
  10  -2 -21   70.39    5.24
  10   2 -21   71.64    5.23
  10   2 -20  319.58   11.03
  10  -2 -20  299.87   11.41
  10   2 -20  318.10   11.78
 -10   2  19  118.86    7.20
  10   2 -19  126.17    7.76
 -10   2  18 1172.70   23.42
  10   2 -18 1268.16   25.72
  10   2 -17   15.42    3.16
 -10   2  17   13.07    2.73
  10   2 -16  399.00   15.31
  10   2 -16  394.62   14.56
 -10  -2  16  412.90   14.19
 -10   2  16  366.67   13.83
  10   2 -15  252.11   12.21
 -10  -2  15  199.96   24.34
  10   2 -15  248.33   11.44
 -10   2  15  215.31   10.71
 -10   2  14  136.20   16.96
  10   2 -14  128.52    8.46
 -10  -2  14   89.63   15.57
  10   2 -14  123.38    7.96
 -10   2  14  101.17    7.37
 -10  -2  13  549.14   37.42
  10   2 -13  611.78   17.38
  10   2 -13  620.00   18.09
 -10   2  13  515.01   31.95
  10   2 -12 1362.40   25.67
 -10  -2  12 1223.76   53.07
 -10   2  12 1240.42   46.74
 -10  -2  11    2.44    2.68
 -10   2  11    8.05    4.37
 -10   2  11    4.62    2.58
 -10  -2  10 1312.11   49.65
 -10   2  10 1384.12   42.82
 -10   2  10 1398.31   43.20
 -10  -2   9  375.27   25.26
 -10   2   9  395.91   21.67
 -10   2   9  416.70   21.85
 -10  -2   8  170.45   16.36
 -10   2   8  160.86   13.20
 -10   2   8  164.61   13.04
 -10  -2   7  590.55   29.43
 -10   2   7  533.83   23.14
 -10   2   7  575.07   23.51
 -10  -2   6  867.22   34.97
 -10   2   6  874.26   28.67
 -10   2   6  896.43   28.22
 -10  -2   5  231.66   17.84
 -10   2   5  243.31   14.46
 -10  -2   4 2554.17   58.52
 -10   2   4 2626.55   47.26
 -10  -2   3   -0.19    1.76
 -10   2   3    4.63    2.11
 -10  -2   2  541.50   27.10
 -10  -2   1  684.96   31.54
 -10  -2   0   57.14    9.40
  10   2   1  683.57   33.68
 -10  -2  -1  711.07   33.99
  10   2   2 1159.13   45.21
  10   2   3   16.37    6.27
  10   2   3    9.80    2.58
 -10  -2  -4 1292.01   27.87
 -10   2  -4 1255.83   28.76
 -10  -2  -4 1359.11   31.05
  10   2   4 1336.89   52.64
 -10  -2  -5   89.86    7.73
 -10   2  -5   82.83    7.66
 -10  -2  -5   96.72    8.51
  10   2   5  108.31   15.62
 -10  -2  -6  228.91   12.46
 -10   2  -6  210.68   12.58
 -10  -2  -6  246.21   24.96
 -10   2  -6  201.13   13.20
 -10  -2  -6  227.21   13.62
 -10  -2  -7  557.52   19.79
 -10   2  -7  515.83   19.75
  10   2   7  555.72   19.91
 -10  -2  -7  539.41   21.30
 -10  -2  -8  160.93   10.52
 -10   2  -8  156.82   10.84
  10   2   8  186.06   11.36
 -10   2  -8  141.12   10.97
 -10  -2  -8  163.55   11.78
 -10  -2  -9  115.66    8.79
 -10   2  -9  107.39    8.79
  10   2   9  123.19    8.96
 -10   2  -9  100.32    9.19
 -10  -2  -9  104.16    9.15
 -10  -2 -10 1120.98   26.31
 -10   2 -10 1106.65   26.96
  10   2  10 1137.21   25.96
 -10  -2 -10 1080.49   29.01
 -10   2 -11   10.82    2.66
  10   2  11    8.39    2.38
 -10  -2 -11    9.14    2.46
 -10  -2 -11   12.31    3.21
 -10  -2 -12  642.63   17.40
 -10   2 -12  645.53   17.71
  10   2  12  649.24   16.78
 -10  -2 -12  648.85   20.00
 -10  -2 -13  156.07    7.60
 -10   2 -13  147.80    8.25
 -10   2 -13  155.87    7.71
  10   2  13  152.19    7.22
 -10  -2 -14    8.25    1.51
 -10   2 -14    5.91    1.39
 -10   2 -14    8.77    1.77
  10   2  14    9.99    1.56
 -10   2 -15  127.84    5.84
 -10   2 -16  359.83    7.69
  10  -3 -24   74.43    3.40
  10  -3 -23  137.62    5.51
  10   3 -23  151.38    5.94
  10  -3 -22  148.15    6.40
  10   3 -22  167.12    7.15
  10   3 -21   13.93    2.32
  10  -3 -21   11.19    1.90
  10   3 -20  194.38    7.65
  10  -3 -20  179.43    8.18
  10   3 -20  192.44    9.05
  10   3 -19  530.74   13.44
  10   3 -19  530.86   15.81
  10   3 -18    2.06    1.48
 -10   3  18    1.40    1.16
 -10   3  17  561.67   16.31
  10   3 -17  594.52   18.11
  10   3 -16  349.79   14.24
 -10   3  16  319.28   12.63
  10   3 -16  339.28   14.02
  10   3 -15   27.52    4.01
  10   3 -15   31.55    4.40
 -10   3  15   26.75    3.83
 -10   3  14  674.36   40.94
  10   3 -14  827.79   21.81
 -10  -3  14  738.70   46.40
  10   3 -14  863.85   22.24
 -10   3  14  763.18   20.34
 -10   3  13  271.79   25.03
  10   3 -13  297.08   12.75
 -10  -3  13  277.71   27.45
  10   3 -13  310.25   12.97
 -10   3  13  274.19   12.25
 -10   3  12   38.93    8.60
  10   3 -12   40.61    4.66
 -10  -3  12   39.28    9.59
  10   3 -12   48.03    5.06
 -10   3  12   37.86    4.72
 -10   3  11 1303.79   48.45
  10   3 -11 1386.18   25.99
 -10   3  11 1337.45   27.01
 -10  -3  11 1342.94   54.87
 -10  -3  10  305.67   24.82
 -10   3  10  341.09   23.62
 -10  -3   9  532.88   31.55
 -10   3   9  518.68   27.19
 -10  -3   8 1075.43   42.84
 -10   3   8 1069.76   37.50
 -10  -3   7   24.11    6.38
 -10   3   7   28.52    6.17
 -10  -3   6  132.94   14.30
 -10   3   6  125.45   12.03
 -10  -3   5 1204.37   42.13
 -10   3   5 1177.32   36.10
 -10  -3   4   -0.68    3.12
 -10   3   4    4.22    2.62
 -10  -3   3 1048.26   39.52
 -10  -3   2  186.16   16.93
 -10  -3   1  220.01   18.77
 -10  -3   0  835.94   37.41
  10   3   1  571.29   32.65
 -10  -3  -1  562.44   31.75
 -10   3  -2  476.03   16.80
  10   3   2  410.15   15.79
  10   3   2  467.27   30.66
 -10   3  -3 1151.55   26.53
 -10   3  -3 1184.36   27.93
  10   3   3 1203.68   51.06
 -10   3  -4   26.40    4.33
  10   3   4   30.17    4.63
 -10  -3  -4   25.40    3.39
 -10  -3  -5  447.27   16.30
 -10   3  -5  420.82   17.90
 -10  -3  -5  445.89   18.47
 -10  -3  -6  565.11   18.76
 -10   3  -6  500.25   19.86
  10   3   6  468.88   18.68
 -10  -3  -6  553.61   20.86
 -10  -3  -7   42.19    5.15
 -10   3  -7   38.35    5.66
  10   3   7   36.09    5.14
 -10  -3  -7   38.78    5.89
 -10  -3  -8  482.81   17.25
 -10   3  -8  424.63   18.08
  10   3   8  513.00   18.82
 -10  -3  -8  457.93   19.11
 -10  -3  -9  531.70   17.70
 -10   3  -9  493.93   18.97
  10   3   9  551.22   18.78
 -10  -3  -9  501.07   19.59
 -10   3 -10   21.58    3.85
  10   3  10   24.39    3.61
 -10  -3 -10   23.55    3.25
 -10  -3 -10   27.52    4.68
 -10   3 -11  339.94   14.00
  10   3  11  356.60   12.99
 -10  -3 -11  357.42   15.11
 -10   3 -12   81.49    6.37
 -10   3 -12   84.46    6.29
  10   3  12   90.30    5.77
 -10   3 -13   22.24    2.96
 -10   3 -13   21.67    2.93
  10   3  13   22.46    2.42
 -10   3 -14  287.80    9.28
 -10   3 -14  285.48    8.66
 -10   3 -15   89.17    3.77
 -10   3 -15   85.53    4.09
  10   4 -23  236.84    6.79
  10  -4 -22   57.95    3.42
  10   4 -22   64.99    4.15
  10   4 -22   61.88    3.22
  10  -4 -21  252.75    8.00
  10   4 -21  273.40    9.41
  10  -4 -20   44.80    3.66
  10   4 -20   49.48    4.31
  10   4 -19    3.72    1.37
  10  -4 -19    2.48    0.97
  10  -4 -18  224.95    9.27
  10   4 -18  243.17   10.63
  10   4 -17  219.59   10.54
  10   4 -17  225.93    9.40
  10   4 -16  429.11   15.90
 -10   4  16  411.46   14.11
  10   4 -16  402.04   14.68
  10   4 -16  409.82   13.34
  10   4 -15  708.39   20.53
 -10   4  15  656.06   18.41
  10   4 -15  648.07   19.10
  10   4 -14    6.48    2.20
  10   4 -14    5.49    1.93
 -10   4  14    4.51    1.83
 -10   4  13  247.16   25.15
 -10  -4  13  246.58   26.06
  10   4 -13  251.17   11.80
  10   4 -13  273.70   12.57
 -10   4  13  278.34   12.49
 -10   4  12  493.97   33.80
 -10  -4  12  564.86   38.26
  10   4 -12  506.93   13.95
  10   4 -12  587.05   16.61
  10   4 -12  534.71   16.98
  10   4 -12  592.04   17.94
 -10   4  12  553.23   17.95
 -10   4  11   25.34    6.46
  10   4 -11   17.54    2.92
 -10  -4  11   12.40    5.60
  10   4 -11   19.54    3.07
  10   4 -11   19.23    2.96
  10   4 -11   21.01    3.24
 -10   4  11   22.24    3.69
 -10   4  10  540.63   31.64
 -10  -4  10  557.06   35.01
  10   4 -10  526.71   13.88
  10   4 -10  544.13   16.35
  10   4 -10  585.74   16.94
 -10   4  10  563.51   18.76
 -10   4   9  498.17   28.93
  10   4  -9  527.15   15.57
 -10  -4   9  542.49   33.01
  10   4  -9  567.25   16.43
 -10   4   9  510.05   17.78
 -10  -4   8   64.21   10.61
 -10   4   8   82.37    6.16
 -10  -4   8   72.02    5.39
  10   4  -8   66.29    5.38
  10   4  -8   72.20    5.57
 -10   4   8   71.73   10.60
 -10  -4   7  601.64   32.03
 -10   4   7  662.05   16.99
  10   4  -7  651.90   16.89
 -10   4   7  582.67   29.43
 -10  -4   7  615.75   15.74
 -10  -4   6  192.58   17.80
 -10   4   6  202.37   16.79
 -10  -4   5  143.88   14.93
 -10   4   5  161.82   14.79
 -10  -4   4  506.12   28.83
 -10   4   4  496.26   26.04
 -10  -4   3   27.07    6.90
 -10   4   2  503.43   15.64
 -10  -4   2  470.70   14.51
 -10  -4   2  494.28   28.75
 -10   4   1  701.24   19.10
 -10  -4   1  629.53   17.07
  10   4  -1  639.98   18.55
 -10  -4   1  705.19   34.79
 -10   4   0   10.41    1.88
 -10  -4   0   14.31    2.69
  10   4   0   12.01    2.35
 -10   4   0   14.51    2.89
 -10  -4   0    9.35    3.54
  10   4   0    6.14    4.45
 -10   4  -1  730.65   21.31
  10   4   1  650.16   20.22
 -10   4  -1  597.95   17.53
  10   4   1  757.75   39.88
 -10  -4  -1  771.55   38.32
 -10   4  -2  652.23   20.50
 -10   4  -2  608.21   18.11
  10   4   2  552.42   19.26
 -10   4  -2  560.88   16.88
  10   4   2  666.53   38.49
 -10   4  -3   86.53    6.91
 -10   4  -3   77.87    7.33
  10   4   3   65.24    6.84
 -10   4  -3   79.23    6.18
  10   4   3   93.48   15.07
 -10   4  -4  427.02   16.57
 -10   4  -4  416.30   17.62
  10   4   4  461.99   34.58
 -10   4  -5  288.93   14.04
 -10   4  -5  287.95   14.99
 -10   4  -6    5.90    2.46
 -10   4  -6    5.09    2.54
  10   4   6    4.05    2.13
 -10   4  -7  492.42   18.63
 -10   4  -7  462.34   19.16
 -10   4  -8   73.98    7.08
 -10   4  -8   84.40    7.98
  10   4   8   93.27    7.88
 -10   4  -9  121.66    8.73
 -10   4  -9  122.32    9.30
  10   4   9  140.98    9.12
 -10   4 -10  291.93   12.85
 -10   4 -10  291.27   13.44
  10   4  10  316.04   12.36
 -10   4 -11    9.52    2.28
 -10   4 -11    8.58    2.23
 -10   4 -12   88.55    5.85
 -10   4 -12   87.19    6.10
 -10   4 -13  152.90    6.59
 -10   4 -13  152.66    6.98
 -10   4 -14   10.21    1.41
 -10   4 -14    9.54    1.44
  10   5 -22  314.07    7.85
  10   5 -21   55.02    3.09
  10   5 -21   50.56    3.61
  10   5 -20  192.12    7.73
  10   5 -19   25.43    3.03
  10   5 -19   26.50    2.58
  10   5 -18   29.20    3.07
  10   5 -18   26.45    3.23
  10   5 -17  243.11   10.32
  10   5 -17  255.65   10.00
  10   5 -16  666.99   19.19
  10   5 -16  624.72   17.18
  10   5 -16  646.33   16.88
  10   5 -15  152.39    9.29
  10   5 -15  136.81    8.34
  10   5 -14  361.13   12.38
  10   5 -14  411.08   13.90
  10   5 -14  349.42   13.60
  10   5 -14  384.89   14.87
 -10   5  14  419.74   14.89
  10   5 -13   67.76    5.36
  10   5 -13   74.48    6.02
  10   5 -13   66.04    6.14
  10   5 -13   73.13    6.49
 -10   5  13   73.72    6.49
  10   5 -12  128.04    7.99
  10   5 -12  117.83    7.04
  10   5 -12  118.74    8.04
  10   5 -12  129.00    8.55
 -10   5  12  141.75    9.19
 -10   5  11  228.19   22.36
  10   5 -11  243.56   11.09
  10   5 -11  235.07    9.92
  10   5 -11  228.10   11.16
  10   5 -11  251.18   11.60
 -10   5  11  274.19   13.02
 -10   5  10  304.54   25.19
 -10  -5  10  291.74   25.92
  10   5 -10  323.51   11.54
  10   5 -10  335.76   12.69
  10   5 -10  320.50   13.08
  10   5 -10  322.06   13.05
 -10   5  10  367.96   15.33
  10   5  -9  133.18    8.34
 -10  -5   9  146.06    8.03
  10   5  -9  156.38    8.81
 -10   5   9  162.29   17.90
 -10  -5   8  776.82   39.14
 -10  -5   8  808.11   18.80
  10   5  -8  759.88   19.48
  10   5  -8  817.99   19.94
 -10   5   8  767.95   37.60
 -10  -5   7    2.32    2.38
 -10   5   7    0.54    0.91
 -10  -5   7    5.29    1.40
  10   5  -7    0.11    1.57
 -10   5   7    0.68    1.10
  10   5  -7    4.80    1.35
 -10   5   6  461.34   14.57
 -10  -5   6  436.70   13.87
  10   5  -6  435.30   14.39
 -10   5   6  409.30   26.16
  10   5  -6  397.01   13.68
 -10  -5   5  177.75   17.96
 -10   5   5  198.27    9.54
 -10  -5   5  184.57    9.08
  10   5  -5  184.34    9.38
 -10   5   5  174.20    9.26
 -10   5   5  185.68   17.26
  10   5  -5  170.89    8.84
 -10  -5   4   10.30    3.45
 -10   5   4    4.42    1.33
 -10  -5   4    5.03    1.79
 -10   5   4    5.95    2.21
  10   5  -4    6.27    1.36
 -10   5   4    4.58    1.09
  10   5  -4    4.78    1.91
 -10   5   3  295.43   12.07
 -10  -5   3  272.61   11.40
  10   5  -3  275.00   11.51
 -10   5   3  240.01   11.28
 -10  -5   3  251.22   21.09
 -10   5   2  487.38   15.91
 -10  -5   2  451.12   14.89
 -10   5   2  412.78   15.02
  10   5  -2  433.36   14.64
 -10  -5   2  476.11   29.09
 -10   5   1   78.25    6.46
 -10  -5   1   67.71    5.86
 -10   5   1   66.66    6.13
  10   5  -1   65.45   12.09
 -10  -5   1   73.48   11.31
 -10   5   0  684.28   20.09
 -10  -5   0  622.25   18.03
 -10   5   0  575.95   18.04
  10   5   0  683.85   39.30
 -10  -5   0  669.66   35.37
  10   5   1  224.79   22.84
 -10   5  -1  208.83   11.50
  10   5   1  199.88   10.19
 -10   5  -1  200.23   10.60
 -10   5  -2  176.83   10.98
  10   5   2  166.88    9.38
 -10   5  -2  176.46    9.77
 -10   5  -3  353.46   15.82
  10   5   3  340.06   13.43
 -10   5  -4   20.27    3.24
 -10   5  -4   13.20    3.29
 -10   5  -5   74.70    5.61
 -10   5  -5   57.41    6.53
 -10   5  -6  449.93   18.56
 -10   5  -7   32.84    5.09
 -10   5  -8  345.95   13.49
 -10   5  -8  325.51   15.01
 -10   5  -9  233.38   10.37
 -10   5  -9  212.80   11.47
 -10  -5  -9  238.95    9.17
 -10   5 -10   27.63    3.85
 -10   5 -10   33.33    3.64
 -10  -5 -10   32.81    2.97
 -10   5 -11   95.51    5.27
 -10   5 -11   93.22    6.38
 -10   5 -12  127.52    6.52
 -10   5 -13    6.33    1.32
  10   6 -21  233.21    6.19
  10   6 -21  232.84    5.76
  10   6 -20   23.72    2.13
  10   6 -20   21.73    2.24
  10   6 -19   48.11    3.53
  10   6 -19   51.37    3.71
  10   6 -19   51.15    3.25
  10   6 -18   56.07    3.88
  10   6 -18   51.37    4.02
  10   6 -17  112.18    6.16
  10   6 -17  107.23    6.14
  10   6 -16   56.91    4.71
  10   6 -16   53.38    4.64
  10   6 -15  496.45   15.83
  10   6 -15  497.23   14.57
  10   6 -14   22.96    3.10
  10   6 -14   25.86    3.56
  10   6 -14   21.75    3.52
  10   6 -14   19.75    3.00
  10   6 -13  232.95   11.23
  10   6 -13  240.33   10.18
  10   6 -13  252.61   11.00
  10   6 -13  245.29   10.99
  10   6 -12   12.68    2.64
  10   6 -12    8.59    2.00
  10   6 -12    8.02    2.28
  10   6 -12    8.63    2.35
  10   6 -11    1.78    0.84
  10   6 -11    1.96    1.19
  10   6 -11    0.72    0.91
  10   6 -11    0.90    1.08
  10   6 -10   20.08    3.16
  10   6 -10   15.40    2.52
  10   6 -10   18.76    3.10
  10   6 -10   21.61    3.36
  10   6  -9  367.01   13.81
  10   6  -9  349.88   12.09
  10   6  -9  365.26   13.58
  10   6  -9  360.64   14.15
 -10  -6   8    7.31    1.71
  10   6  -8    5.11    1.57
  10   6  -8    6.99    2.12
  10   6  -7  686.80   18.56
 -10  -6   7  698.43   17.38
  10   6  -7  662.50   19.27
  10   6  -6   22.37    3.23
 -10   6   6   20.64    3.10
 -10  -6   6   23.12    3.12
  10   6  -5  435.91   14.84
 -10   6   5  424.92   15.04
 -10   6   5  475.70   14.95
 -10  -6   5  453.50   14.36
 -10   6   4    8.75    2.29
  10   6  -4    5.98    1.63
 -10   6   4   12.62    2.42
 -10  -6   4   10.60    2.36
  10   6  -3  296.02   12.40
 -10   6   3  285.07   12.77
 -10   6   3  300.86   12.28
 -10  -6   3  312.86   12.31
  10   6  -2   66.22    5.87
 -10   6   2   65.49    6.23
 -10   6   2   74.02    6.18
 -10  -6   2   73.00    6.17
 -10   6   1 1094.86   25.67
  10   6  -1 1120.00   24.86
 -10  -6   1 1140.33   24.52
 -10   6   0   12.93    2.95
  10   6   0   10.94    2.36
 -10   6   0   14.21    2.74
 -10  -6   0   14.37    2.77
 -10   6  -1  266.18   12.43
  10   6   1  258.54   12.25
 -10   6  -1  276.56   13.06
 -10  -6  -1  261.65   12.04
 -10   6  -2   17.13    3.51
 -10  -6  -2   18.34    3.30
 -10   6  -2   18.85    3.33
  10   6   2   16.95    3.14
  10   6   2   15.32    2.84
 -10   6  -3    0.70    1.18
 -10  -6  -3    1.48    1.29
  10   6   3   -0.17    1.43
 -10   6  -3    0.73    1.37
 -10   6  -4   46.51    5.64
  10   6   4   42.05    4.77
 -10   6  -4   46.49    4.69
 -10   6  -5  266.93   13.66
  10   6   5  264.16   11.62
 -10   6  -6    4.12    1.92
 -10  -6  -6    3.01    1.04
  10   6   6    4.46    1.26
 -10  -6  -7  413.38   13.36
  10   6   7  403.30   12.96
 -10   6  -8   78.86    6.74
 -10  -6  -8   84.86    5.60
 -10   6  -9  136.91    8.21
 -10  -6  -9  145.73    6.69
 -10   6 -10   29.55    3.48
 -10  -6 -10   29.38    2.53
 -10   6 -11   36.14    3.37
 -10  -6 -11    2.29    0.56
 -10   6 -12    1.32    0.48
  10   7 -19    2.71    0.80
  10   7 -19    2.49    0.76
  10   7 -18    0.26    0.56
  10   7 -18   -0.78    0.97
  10   7 -18    0.90    0.69
  10   7 -17   27.72    2.91
  10   7 -17   30.20    2.79
  10   7 -17   28.56    2.69
  10   7 -16  142.66    6.51
  10   7 -16  132.36    6.40
  10   7 -15   13.79    2.33
  10   7 -15   16.68    2.45
  10   7 -14  315.06   11.79
  10   7 -14  338.43   11.22
  10   7 -13   17.97    2.87
  10   7 -13   21.47    3.09
  10   7 -13   16.66    2.50
  10   7 -13   23.88    3.19
  10   7 -12  133.37    8.07
  10   7 -12  128.29    7.20
  10   7 -12  130.77    7.75
  10   7 -12  145.56    8.01
  10   7 -11    4.62    1.29
  10   7 -11    5.55    1.43
  10   7 -11    9.71    1.69
  10   7 -11    5.25    1.65
  10   7 -11    4.96    1.70
  10   7 -10   42.50    4.21
  10   7 -10   42.56    4.62
  10   7 -10   37.93    3.53
  10   7 -10   37.29    4.42
  10   7  -9    7.28    1.72
  10   7  -9    4.39    1.40
  10   7  -9   10.00    2.00
  10   7  -9    5.63    1.68
  10   7  -8  441.77   15.09
  10   7  -8  443.40   15.25
  10   7  -8  430.74   13.44
  10   7  -7    5.55    1.70
  10   7  -7    6.37    2.14
 -10  -7   7    5.06    1.33
  10   7  -6  314.11   12.65
 -10  -7   6  316.22   11.54
  10   7  -5    3.61    1.40
 -10   7   5    0.85    1.33
 -10  -7   5    4.78    1.37
 -10   7   4   29.33    4.11
  10   7  -4   32.58    4.18
 -10   7   4   29.95    3.74
 -10  -7   4   25.41    3.40
 -10   7   3    7.07    2.17
  10   7  -3    8.31    1.99
 -10   7   3    7.48    2.01
 -10  -7   3    8.00    1.97
  10   7  -2  276.35   12.20
 -10   7   2  279.77   12.88
 -10   7   2  285.32   11.91
 -10  -7   2  281.04   11.77
  10   7  -1   16.58    2.91
 -10   7   1   20.18    3.58
 -10   7   1   12.38    2.49
 -10  -7   1   15.95    2.92
  10   7   0  352.88   14.09
 -10   7   0  371.32   14.82
 -10   7   0  373.73   14.13
 -10  -7   0  375.63   14.05
  10   7   1   43.79    4.92
 -10   7  -1   50.69    5.41
 -10   7  -1   49.10    5.31
 -10  -7  -1   49.16    5.17
  10   7   2  125.71    8.25
 -10   7  -2  150.46    9.00
 -10   7  -2  126.10    8.48
 -10  -7  -2  129.64    8.30
 -10   7  -3   -0.60    1.22
  10   7   3    1.64    1.24
 -10   7  -3    0.40    0.93
 -10  -7  -3    1.09    0.82
 -10   7  -4   19.79    2.95
 -10   7  -4   15.82    3.21
 -10  -7  -4   14.61    2.80
 -10   7  -5    0.19    0.86
 -10   7  -5    1.15    1.09
 -10  -7  -5   -0.49    1.13
 -10   7  -6  200.65   10.19
 -10  -7  -6  234.20    9.89
 -10   7  -7   24.69    3.38
 -10  -7  -7   30.25    3.33
 -10   7  -8  225.01    9.40
 -10  -7  -8  247.89    8.58
 -10   7  -9    2.58    0.96
 -10  -7  -9    2.97    0.63
 -10   7 -10    5.15    1.20
 -10  -7 -10    5.40    0.97
  10   8 -17   25.98    2.23
  10   8 -17   25.44    1.95
  10   8 -16    0.36    0.50
  10   8 -16    0.57    0.42
  10   8 -15  142.19    6.74
  10   8 -15  127.85    5.70
  10   8 -14   32.09    3.54
  10   8 -14   27.19    2.89
  10   8 -13  172.01    8.80
  10   8 -12   12.81    2.18
  10   8 -12   12.29    1.99
  10   8 -12   10.31    1.62
  10   8 -12   13.70    2.59
  10   8 -12   11.54    2.09
  10   8 -11   15.10    2.36
  10   8 -11   15.09    2.55
  10   8 -11   16.33    2.33
  10   8 -11   20.24    3.04
  10   8 -11   18.48    3.32
  10   8 -10    0.32    0.88
  10   8 -10   -0.66    1.22
  10   8 -10    0.37    0.60
  10   8 -10    0.16    0.79
  10   8 -10    0.50    0.92
  10   8  -9  128.88    7.74
  10   8  -9  118.00    6.64
  10   8  -9  122.63    6.15
  10   8  -9  109.71    7.98
  10   8  -9  125.44    7.71
  10   8  -8   12.05    2.58
  10   8  -8   12.55    2.15
  10   8  -8   11.16    1.84
  10   8  -8   10.97    2.45
  10   8  -8    8.95    1.94
  10   8  -7  419.35   14.50
  10   8  -7  442.31   14.85
  10   8  -7  445.93   15.20
  10   8  -7  426.83   13.02
  10   8  -6    3.24    0.95
  10   8  -6    5.58    1.87
 -10  -8   6    5.39    1.37
  10   8  -5   45.95    4.86
  10   8  -5   50.21    5.35
 -10  -8   5   46.51    4.21
  10   8  -4    2.85    1.23
  10   8  -4    5.14    1.96
 -10  -8   4    2.71    1.04
  10   8  -3   49.66    4.98
 -10   8   3   48.41    4.61
 -10  -8   3   45.10    4.35
 -10   8   2   23.72    3.64
  10   8  -2   21.25    3.42
 -10   8   2   20.70    2.92
 -10  -8   2   19.60    2.97
 -10   8   1  260.08   11.88
 -10   8   1  270.66   10.82
 -10  -8   1  270.25   10.94
 -10   8   0   43.05    4.82
 -10   8   0   39.72    4.23
 -10  -8   0   36.82    4.13
 -10   8  -1  137.07    8.24
 -10   8  -1  133.44    7.71
 -10  -8  -1  137.12    7.86
 -10   8  -2   10.44    2.15
 -10   8  -2    9.63    2.10
 -10  -8  -2    8.54    2.03
 -10   8  -3    8.75    2.15
 -10  -8  -3    5.80    1.64
 -10   8  -4   24.14    3.18
 -10  -8  -4   19.80    2.80
 -10   8  -5   44.28    4.04
 -10  -8  -5   50.68    4.30
 -10   8  -6   30.79    3.18
 -10  -8  -6   34.03    3.31
 -10   8  -7  131.42    5.82
 -10  -8  -7  142.71    6.03
 -10   8  -8   24.02    2.11
 -10  -8  -8   22.68    2.07
  10   9 -14   44.05    3.08
  10   9 -14   34.55    2.44
  10   9 -13   38.17    3.20
  10   9 -13   33.95    2.74
  10   9 -12    5.65    1.51
  10   9 -12    6.75    1.36
  10   9 -11   19.60    2.63
  10   9 -10    3.70    1.20
  10   9 -10    1.19    0.78
  10   9 -10    4.37    1.31
  10   9 -10    2.58    1.21
  10   9  -9    0.41    0.68
  10   9  -9    1.00    0.93
  10   9  -9   -0.76    0.92
  10   9  -9    0.47    0.90
  10   9  -8   55.30    4.25
  10   9  -8   65.40    5.20
  10   9  -8   60.92    4.02
  10   9  -8   61.61    4.47
  10   9  -7    1.95    0.51
  10   9  -7    2.68    1.03
  10   9  -7    2.49    1.41
  10   9  -6   89.76    5.01
  10   9  -6   94.15    6.66
  10   9  -6   90.67    5.61
  10   9  -5   26.26    3.64
  10   9  -5   22.42    2.77
  10   9  -4    2.65    1.72
  10   9  -4    0.60    0.73
 -10  -9   4    1.86    0.83
  10   9  -3   10.23    2.38
 -10  -9   3    9.30    1.69
  10   9  -2   27.97    3.93
 -10  -9   2   30.04    3.14
  10   9  -1    3.57    1.95
 -10  -9   1    0.79    0.62
  10   9   0   85.06    6.47
 -10  -9   0   87.96    5.46
  10   9   1    0.50    1.12
 -10  -9  -1    1.01    0.68
  10   9   2   22.78    3.00
 -10  -9  -2   15.36    2.31
 -10  -9  -3   12.45    1.92
 -10  -9  -4   19.98    2.30
 -10  -9  -5   20.61    2.10
  10  10  -8   16.63    1.97
  10  10  -8   15.07    2.02
  10  10  -7   29.67    2.75
  10  10  -6    0.75    0.67
  10  10  -6   -0.07    0.74
  10  10  -5   28.33    2.78
  10  10  -5   29.27    3.17
  10  10  -5   26.89    2.42
  10  10  -4    3.49    0.87
  10  10  -4    5.42    1.24
  10  10  -4    3.34    0.94
  10  10  -3    2.64    1.01
  10  10  -3    1.92    0.55
  10  10  -2   10.06    1.71
  10  10  -2    8.17    1.31
  10  10  -1   32.25    2.98
  10  10  -1   26.54    2.36
  10  10   0    5.58    1.19
  11   0 -25    3.83    0.84
  11   0 -24   -1.92    1.19
  11   0 -23   62.85    4.28
  11   0 -22   -0.93    1.02
  11   0 -21   52.93    4.68
 -11   0  20   -1.19    1.26
  11   0 -19    4.30    1.35
 -11   0  19    4.58    1.47
  11   0 -18   -1.70    1.50
 -11   0  18   -0.29    1.23
  11   0 -17    2.47    0.91
 -11   0  17    1.70    1.19
  11   0 -16   -0.10    1.36
 -11   0  16    0.90    1.42
  11   0 -15   13.60    2.87
 -11   0  15    5.27    5.09
  11   0 -14   -0.24    0.96
 -11   0  14    6.37    4.17
  11   0 -13   18.71    3.04
 -11   0  13   15.51    5.94
 -11   0  12  -13.28    5.34
 -11   0  11   31.46    7.62
 -11   0  10    1.94    2.46
 -11   0   9   15.36    5.06
 -11   0   8    0.09    1.80
 -11   0   7   11.16    3.71
 -11   0   6    0.71    1.51
 -11   0   5   12.72    4.19
 -11   0   5   12.83    4.25
 -11   0   4    2.38    2.54
 -11   0   3   70.02    9.42
 -11   0   2    5.79    2.62
 -11   0   1   21.05    5.37
  11   0   0    5.54    2.89
  11   0   1   65.87    9.43
 -11   0  -2    0.94    0.87
 -11   0  -3   24.52    3.64
 -11   0  -3   26.77    7.04
 -11   0  -4    2.27    1.45
 -11   0  -4    0.41    0.97
 -11   0  -5  145.14   17.73
 -11   0  -5  149.27   11.41
 -11   0  -5  152.58   10.45
 -11   0  -6    0.11    1.41
 -11   0  -6    4.49    3.26
 -11   0  -7    1.91    1.48
 -11   0  -8   -1.40    1.95
 -11   0  -9    0.26    2.32
 -11   0 -10   -0.92    1.20
 -11   0 -10   -0.49    1.43
 -11   0 -11   12.54    2.56
 -11   0 -12    0.67    0.94
  11   0  12    1.03    0.66
 -11   0 -13   26.85    3.22
  11   0  13   31.55    3.20
 -11   0 -14    0.58    0.60
  11   0  14    1.72    0.80
 -11   0 -15   50.87    2.98
  11  -1 -25    0.60    0.92
  11   1 -24   79.84    3.98
  11  -1 -24   81.12    4.31
  11   1 -23   30.88    2.84
  11  -1 -23   28.45    2.87
  11   1 -22   48.57    3.94
  11  -1 -22   51.06    4.22
  11   1 -22   47.30    3.55
  11   1 -21   25.83    3.11
  11  -1 -21   27.87    3.36
  11   1 -21   28.17    3.12
  11   1 -20   11.44    2.22
 -11   1  20    8.16    1.98
 -11  -1  20    9.62    1.85
  11   1 -19   -0.94    1.73
 -11   1  19   -1.07    1.33
 -11  -1  19    2.73    1.27
  11   1 -18   17.56    3.17
 -11   1  18   17.86    3.11
 -11  -1  18   16.73    2.61
  11   1 -17   11.36    2.53
 -11   1  17   11.05    2.34
 -11  -1  17    7.96    2.03
 -11   1  16   62.44    5.77
  11   1 -16   68.62    6.23
 -11  -1  15   40.10   10.52
 -11   1  15   30.49    9.43
 -11   1  15   40.66    4.84
  11   1 -15   45.76    5.15
  11   1 -14   24.99    3.79
 -11   1  14   13.08    5.30
 -11  -1  14   24.30    8.55
  11   1 -13   91.40    6.82
 -11   1  13   67.33   11.55
 -11  -1  13   94.95   15.62
 -11  -1  12   29.35    8.36
 -11   1  12   15.72    4.68
  11   1 -12   23.90    3.30
 -11  -1  11   19.66    6.69
 -11   1  11   17.20    5.09
 -11  -1  10    5.65    3.11
 -11   1  10    7.65    3.52
 -11  -1   9   40.29    8.20
 -11   1   9   38.47    7.36
 -11  -1   8   39.12    7.68
 -11   1   8   43.36    7.74
 -11  -1   7   90.42   11.56
 -11   1   7   74.98    9.56
 -11   1   6   -2.59    1.73
 -11  -1   6   -0.93    1.30
 -11   1   6    0.42    1.54
 -11   1   5    3.66    1.67
 -11  -1   5    8.25    3.74
 -11  -1   4    4.37    2.58
 -11   1   4    9.55    3.58
 -11  -1   3    7.34    3.69
 -11   1   3    7.16    3.19
 -11  -1   2   12.38    4.55
 -11   1   2    5.74    2.69
 -11  -1   1   35.04    7.64
 -11  -1   0   17.78    5.47
  11   1   1   92.19   12.22
  11   1   2   44.80    8.56
 -11   1  -2   44.09    5.06
 -11  -1  -2   45.84    5.21
 -11  -1  -3   11.01    2.55
 -11   1  -3    7.93    2.35
  11   1   3    6.97    2.93
 -11   1  -3    3.38    2.06
 -11  -1  -4    9.76    2.52
 -11   1  -4   10.71    2.26
 -11  -1  -4   15.06    5.64
  11   1   4    9.66    2.92
 -11   1  -4   13.77    3.22
 -11   1  -5    4.82    2.80
 -11  -1  -5    3.12    2.11
 -11  -1  -5    1.79    1.17
 -11   1  -6   11.08    3.21
 -11  -1  -6   11.84    3.79
 -11  -1  -6    6.01    1.94
 -11  -1  -7  101.41    8.52
 -11   1  -7  106.50    8.22
 -11  -1  -7   99.45    9.31
 -11  -1  -8   47.80    5.91
 -11   1  -8   51.45    5.63
 -11  -1  -8   49.07    6.70
 -11  -1  -9   71.15    6.97
 -11   1  -9   87.09    7.04
 -11  -1  -9   75.89    8.00
 -11   1 -10    5.13    1.35
  11   1  10    6.43    2.23
 -11  -1 -10    3.62    1.63
 -11  -1 -10    2.97    1.17
 -11  -1 -11   14.05    2.85
 -11   1 -11   16.88    3.17
  11   1  11   16.07    2.86
 -11   1 -12   43.94    4.62
 -11  -1 -12   38.13    4.06
  11   1  12   42.64    4.04
 -11   1 -13   40.90    3.97
 -11  -1 -13   44.13    3.89
  11   1  13   42.95    3.66
 -11  -1 -14   55.52    3.64
 -11   1 -14   59.00    4.07
  11   1  14   60.69    3.66
  11  -1  14   58.20    3.74
 -11   1 -15   20.01    1.99
  11  -1  15   19.08    1.72
  11  -2 -24   38.91    2.76
  11   2 -23   76.57    3.88
  11  -2 -23   77.46    4.48
  11   2 -23   79.41    4.20
  11   2 -22   40.08    3.29
  11  -2 -22   37.66    3.44
  11   2 -22   37.58    3.34
  11   2 -21    8.23    1.86
  11   2 -21   12.42    2.05
  11  -2 -21    8.21    1.77
  11   2 -20   -0.98    1.43
 -11   2  20   -1.48    1.21
  11   2 -20    0.65    0.82
  11   2 -19    3.16    0.96
 -11   2  19    3.64    1.00
 -11   2  18   34.23    4.02
  11   2 -18   32.30    4.15
 -11   2  17  146.75    8.55
 -11  -2  17  160.88    8.65
  11   2 -17  154.03    9.34
  11   2 -16   18.05    3.30
 -11   2  16   14.39    2.74
  11   2 -16   18.17    3.08
  11   2 -15  129.60    8.75
  11   2 -15  117.52    7.73
 -11   2  15  105.78    7.59
  11   2 -14   39.36    4.70
  11   2 -14   39.27    4.57
 -11   2  14   29.26    4.01
 -11  -2  14   24.48    8.69
  11   2 -13    1.38    1.15
  11   2 -13    2.95    1.33
 -11  -2  12   12.20    5.30
  11   2 -12   16.64    2.86
  11   2 -12   14.21    2.81
 -11  -2  11   58.89   11.54
  11   2 -11   71.01    5.82
  11   2 -11   67.93    5.41
 -11  -2  10   80.54   12.67
 -11  -2   9  102.86   13.83
 -11  -2   8  166.72   16.90
 -11  -2   7    3.75    1.51
 -11  -2   6   79.90   11.13
 -11  -2   5   64.03    9.76
 -11  -2   4   46.97    8.37
 -11  -2   3   90.22   11.68
 -11  -2   2   14.17    4.22
 -11  -2   1    5.77    3.05
 -11  -2   0  288.99   22.60
 -11   2  -1   51.14    5.43
  11   2   1   44.31    5.11
 -11  -2  -1   44.36    9.10
  11   2   1   43.34    9.21
 -11   2  -2    8.89    2.17
  11   2   2    9.45    2.56
 -11  -2  -2    9.70    2.03
 -11   2  -2   13.64    2.61
  11   2   2   11.23    4.69
 -11  -2  -3   43.90    4.99
 -11   2  -3   46.07    5.43
 -11   2  -3   46.25    5.17
  11   2   3   41.17    5.24
  11   2   3   37.38    8.58
 -11   2  -4   21.59    4.09
  11   2   4   17.02    3.04
 -11   2  -4   19.06    3.74
 -11  -2  -4   18.34    3.50
  11   2   4   21.91    7.14
 -11  -2  -5   51.01   11.51
  11   2   5   64.10   13.05
 -11   2  -5   38.65    5.37
 -11   2  -5   42.08    5.55
 -11  -2  -5   39.44    5.25
  11   2   5   36.00    5.18
 -11  -2  -6   58.56    6.31
 -11   2  -6   52.01    6.33
  11   2   6   51.86    6.21
 -11  -2  -6   47.03    6.24
 -11  -2  -7   28.14    4.51
 -11   2  -7   27.71    4.60
  11   2   7   29.98    4.77
 -11  -2  -7   32.04    5.18
 -11  -2  -8   77.44    7.14
 -11   2  -8   78.14    7.33
  11   2   8   84.56    7.52
 -11  -2  -8   74.31    7.68
 -11  -2  -9   14.15    2.91
 -11   2  -9   17.25    3.35
  11   2   9   14.11    2.96
 -11   2 -10    5.80    1.75
 -11  -2 -10    6.82    1.85
 -11   2 -10    7.38    1.87
  11   2  10    8.23    2.28
 -11  -2 -11    0.59    1.08
 -11   2 -11    0.03    1.82
 -11   2 -11    2.62    1.07
  11   2  11    1.02    0.87
 -11  -2 -12    8.02    1.76
 -11   2 -12    9.08    2.12
 -11   2 -12    8.09    1.41
  11   2  12   10.21    2.03
 -11  -2 -13   21.00    2.34
 -11   2 -13   23.99    2.89
 -11   2 -13   26.90    2.62
  11   2  13   25.86    2.61
 -11   2 -14   72.82    4.31
  11  -2  14   71.36    4.01
 -11   2 -15   65.84    3.20
  11  -3 -24  125.25    4.12
  11  -3 -23  184.88    6.15
  11   3 -23  196.24    6.49
  11  -3 -22   46.76    3.45
  11   3 -22   50.20    3.81
  11   3 -21   13.16    2.18
  11  -3 -21   11.92    1.92
  11   3 -20   10.27    2.16
  11   3 -20   11.56    1.86
  11  -3 -20    5.68    1.56
  11   3 -19   65.96    4.65
  11   3 -19   58.64    5.17
 -11   3  18   58.19    5.07
  11   3 -18   65.75    5.78
  11   3 -17   32.46    4.38
 -11   3  17   32.67    3.95
  11   3 -17   29.76    4.08
  11   3 -16  160.27    9.44
 -11   3  16  143.81    8.52
  11   3 -16  154.32    9.52
  11   3 -15  204.27   10.70
 -11   3  15  188.07    9.94
  11   3 -15  193.03   10.67
  11   3 -14    2.48    1.48
  11   3 -14    0.55    1.26
 -11   3  14    0.60    1.34
  11   3 -13    1.88    1.55
  11   3 -13    4.84    1.78
 -11   3  13    1.84    0.84
  11   3 -12   33.38    4.26
  11   3 -12   37.02    4.47
 -11   3  12   31.60    4.43
 -11  -3  12   36.29    9.59
 -11  -3  11   11.26    4.00
 -11   3  11   24.78    6.41
  11   3 -11   16.83    3.04
  11   3 -11   21.88    3.36
 -11  -3  10  283.64   24.78
  11   3 -10  317.97   12.21
 -11   3  10  321.53   22.52
  11   3 -10  339.02   12.55
 -11  -3   9  149.67   17.21
  11   3  -9  161.01    8.52
 -11   3   9  162.07   15.35
  11   3  -9  154.17    8.26
 -11  -3   8   10.06    4.29
 -11   3   8   19.04    2.92
  11   3  -8   16.88    2.72
  11   3  -8   11.49    2.19
 -11   3   8   12.56    4.22
 -11  -3   8   14.07    2.51
 -11  -3   7  300.71   22.90
 -11   3   7  290.02   19.07
 -11  -3   6  116.71   14.17
 -11   3   6  125.78   12.32
 -11  -3   5   83.71   11.65
 -11   3   5   91.48   10.38
 -11  -3   4  278.98   21.56
 -11  -3   3  267.17   21.09
 -11  -3   2   39.72    8.27
 -11   3   1  249.39   11.38
 -11  -3   1  205.41    9.98
  11   3  -1  229.20   10.92
 -11  -3   1  239.36   20.83
 -11   3   0   23.35    3.37
 -11  -3   0   18.75    2.97
  11   3   0   22.38    3.72
 -11   3   0   25.21    3.64
 -11  -3   0   30.27    7.31
  11   3   0   27.42    7.55
 -11   3  -1  206.74   10.60
 -11  -3  -1  197.52    9.83
 -11   3  -1  206.44   11.14
 -11  -3  -1  175.33    9.45
  11   3   1  198.25   11.10
  11   3   1  215.39   21.29
 -11  -3  -1  221.71   21.26
 -11   3  -2  171.52   10.48
 -11   3  -2  174.39   10.30
 -11  -3  -2  172.52    9.54
 -11  -3  -2  156.22    9.06
  11   3   2  164.03   10.55
  11   3   2  180.77   20.23
 -11   3  -3    2.24    0.88
 -11  -3  -3    3.18    2.12
  11   3   3    2.78    1.73
 -11   3  -3    1.87    1.45
 -11  -3  -3    4.07    1.81
  11   3   3    2.96    3.80
 -11  -3  -4  142.61    9.29
 -11   3  -4  135.92    9.73
 -11   3  -4  126.21    9.36
 -11  -3  -4  128.32    8.11
  11   3   4  109.01    9.01
  11   3   4  161.49   20.63
 -11  -3  -5  119.50    8.59
 -11   3  -5  119.00    9.25
 -11   3  -5  102.78    8.60
 -11  -3  -5  116.07    7.51
  11   3   5   90.84    8.41
 -11  -3  -6   45.64    5.44
 -11   3  -6   39.80    5.56
 -11   3  -6   32.10    4.97
  11   3   6   40.39    5.48
 -11   3  -7   59.60    6.65
 -11  -3  -7   74.76    6.83
 -11   3  -7   61.85    6.85
  11   3   7   80.94    7.68
 -11  -3  -8  133.00    8.67
 -11   3  -8  114.04    8.82
 -11   3  -8  109.92    8.86
  11   3   8  134.23    9.40
 -11  -3  -9   45.63    4.78
 -11   3  -9   32.35    4.59
 -11   3  -9   37.15    4.80
  11   3   9   43.45    5.07
 -11   3 -10   75.21    6.55
 -11   3 -10   78.90    6.46
  11   3  10   89.92    6.63
 -11   3 -11   -0.11    0.75
 -11   3 -11    0.91    0.71
  11   3  11    1.70    1.07
 -11   3 -12    1.11    0.76
 -11   3 -12    0.54    0.76
  11   3  12    2.53    0.82
 -11   3 -13   29.49    2.64
 -11   3 -13   27.28    2.76
 -11   3 -14   47.86    3.00
  11   4 -23   66.21    3.40
  11  -4 -22   44.21    2.87
  11   4 -22   48.42    3.44
  11   4 -21   11.48    1.93
  11  -4 -21   10.24    1.53
  11   4 -20   16.02    2.44
  11  -4 -20   14.82    2.09
  11  -4 -19  280.51    9.57
  11   4 -19  299.09   11.04
  11   4 -18   15.93    2.75
  11   4 -17  171.78    9.70
 -11   4  17  161.34    8.47
  11   4 -17  164.23    9.05
  11   4 -16  116.12    8.14
 -11   4  16  106.75    7.10
  11   4 -16  107.41    7.62
  11   4 -16  106.37    6.54
  11   4 -15   12.05    2.63
 -11   4  15   14.92    2.93
  11   4 -15   15.92    3.16
  11   4 -14   51.08    5.29
 -11   4  14   47.80    5.07
  11   4 -14   57.29    5.81
  11   4 -13   32.66    4.38
  11   4 -13   32.19    4.32
 -11   4  13   35.72    4.67
  11   4 -12    0.67    1.20
 -11  -4  12    1.75    3.61
  11   4 -12    1.13    1.19
 -11   4  12   -0.76    1.67
 -11   4  11  423.60   28.74
 -11  -4  11  477.69   34.02
  11   4 -11  500.22   15.04
  11   4 -11  457.83   15.53
  11   4 -11  492.46   16.05
 -11   4  11  487.36   17.49
  11   4 -10   17.80    2.92
 -11   4  10   21.56    6.10
  11   4 -10   16.20    2.94
 -11   4  10   15.05    2.98
 -11  -4  10   20.29    6.76
 -11   4   9  207.08   19.01
  11   4  -9  202.25    9.87
 -11  -4   9  211.95   21.06
  11   4  -9  229.18   10.62
 -11   4   9  200.36   11.56
 -11   4   8  254.47   19.90
  11   4  -8  249.87   10.76
 -11  -4   8  270.81   23.19
 -11   4   8  277.64   11.58
 -11  -4   8  265.25   10.82
  11   4  -8  275.84   11.42
 -11   4   8  258.66   13.41
 -11  -4   7   98.59   13.64
 -11   4   7  109.38    7.21
 -11  -4   7  105.00    6.83
  11   4  -7  102.82    6.99
 -11   4   7  101.64   12.40
  11   4  -7  102.08    6.78
 -11  -4   6  121.94   15.06
 -11   4   6  136.08    7.94
 -11  -4   6  127.21    7.50
  11   4  -6  132.07    7.86
 -11   4   6  138.41   14.33
  11   4  -6  116.81    7.23
 -11  -4   5  323.16   24.28
 -11   4   5  334.84   12.64
 -11  -4   5  318.89   12.03
  11   4  -5  320.36   12.17
 -11   4   5  332.57   21.97
 -11   4   4   27.83    3.63
 -11  -4   4   26.84    3.57
  11   4  -4   28.41    3.60
 -11  -4   4   28.87    7.37
 -11   4   3  292.15   12.23
 -11  -4   3  284.86   11.68
 -11  -4   3  286.11   22.86
 -11   4   2  176.46    9.59
 -11  -4   2  164.75    9.05
 -11  -4   2  197.26   19.38
 -11   4   1   26.89    3.89
 -11  -4   1   24.53    3.67
 -11  -4   1   26.68    7.71
  11   4  -1   22.68    7.10
 -11   4   0   80.15    6.89
 -11  -4   0   65.96    5.93
  11   4   0   67.65    6.48
  11   4   0   71.94   12.66
 -11  -4   0   75.99   12.23
 -11   4  -1  216.09   10.62
 -11   4  -1  218.42   11.72
 -11  -4  -1  209.39   10.64
  11   4   1  204.79   11.70
  11   4   1  246.47   23.81
 -11   4  -2   24.61    5.37
  11   4   2   21.72    4.05
 -11  -4  -2   24.02    3.64
 -11   4  -2   29.63    4.07
  11   4   2   30.81    8.72
 -11   4  -3  136.25    9.03
 -11   4  -3  127.13    9.51
 -11  -4  -3  113.40    7.83
  11   4   3  121.03    9.59
 -11   4  -4   24.31    4.21
 -11   4  -4   19.05    3.94
 -11  -4  -4   17.80    3.10
  11   4   4   21.04    4.18
 -11   4  -5  175.98   11.46
 -11   4  -5  187.87   11.27
 -11  -4  -5  184.42    9.55
  11   4   5  168.85   11.32
 -11   4  -6   17.64    3.74
 -11   4  -6   14.03    2.99
 -11  -4  -6   19.85    3.19
  11   4   6   12.61    3.24
 -11   4  -7   38.84    5.12
 -11   4  -7   39.24    5.34
 -11  -4  -7   51.18    4.66
  11   4   7   49.18    5.80
 -11   4  -8   38.71    4.87
 -11   4  -8   40.41    5.25
  11   4   8   47.13    5.37
 -11   4  -9  249.45   12.00
 -11   4  -9  255.90   11.74
  11   4   9  288.73   12.16
 -11   4 -10   25.34    3.45
 -11   4 -10   24.13    3.40
 -11   4 -11  109.86    6.31
 -11   4 -11  108.99    6.55
 -11   4 -12    7.25    1.53
 -11   4 -12    3.03    0.93
 -11   4 -13   11.96    1.58
 -11   4 -13   13.09    1.48
  11   5 -22   25.47    2.04
  11   5 -21   13.53    1.85
  11   5 -21   10.40    1.32
  11   5 -20   51.60    3.85
  11   5 -19   10.07    1.94
  11   5 -18  357.18   11.64
  11   5 -18  366.86   10.07
  11   5 -17  183.89    8.76
  11   5 -17  192.33    8.16
  11   5 -16   90.46    6.45
  11   5 -16   95.67    6.20
  11   5 -16   99.06    7.22
  11   5 -15   24.69    3.58
  11   5 -15   20.77    3.26
  11   5 -14   17.16    3.08
  11   5 -14   22.65    3.66
 -11   5  14   20.89    3.49
  11   5 -14   15.25    2.45
  11   5 -14   20.10    3.03
  11   5 -13    1.87    1.19
  11   5 -13    0.73    1.30
  11   5 -13   -0.87    1.25
  11   5 -13    0.13    1.16
 -11   5  13   -0.15    1.24
  11   5 -12  284.36   10.56
  11   5 -12  307.51   12.15
  11   5 -12  270.86   12.21
  11   5 -12  293.66   12.70
 -11   5  12  324.62   13.83
  11   5 -11   44.26    4.25
  11   5 -11   40.38    4.44
  11   5 -11   40.38    4.75
  11   5 -11   37.61    4.54
 -11   5  11   50.00    5.73
  11   5 -10  336.49   11.55
  11   5 -10  345.51   13.43
  11   5 -10  333.12   13.32
  11   5  -9   56.28    5.53
  11   5  -9   53.14    5.15
 -11   5   9   53.73    9.95
 -11  -5   8   28.40    8.04
 -11   5   8   24.39    3.48
 -11  -5   8   20.00    3.04
  11   5  -8   18.33    3.13
  11   5  -8   16.49    3.05
 -11   5   7   27.40    3.70
 -11  -5   7   32.52    3.84
  11   5  -7   28.85    3.85
 -11   5   7   40.59    7.99
  11   5  -7   24.63    3.47
 -11  -5   6  189.56   19.39
 -11   5   6  203.54    9.90
 -11  -5   6  200.56    9.63
  11   5  -6  190.84    9.84
 -11   5   6  218.61   19.80
  11   5  -6  181.64    9.59
 -11  -5   5   13.89    6.06
 -11   5   5    8.33    1.74
 -11  -5   5   10.38    2.23
  11   5  -5    6.62    1.95
 -11   5   5    9.61    4.13
  11   5  -5    7.17    1.11
 -11  -5   4  354.57   26.31
 -11   5   4  366.14   13.63
 -11  -5   4  349.72   13.04
  11   5  -4  351.30   13.42
  11   5  -4  338.95   12.93
 -11  -5   3   -0.36    2.86
 -11   5   3    0.02    1.31
 -11  -5   3    2.13    1.45
  11   5  -3    1.59    0.90
  11   5  -3    2.38    0.91
 -11   5   2  152.72    9.19
 -11  -5   2  151.75    8.92
 -11   5   2  139.29    9.01
  11   5  -2  148.48    8.89
  11   5  -2  154.11   18.69
 -11  -5   2  153.90   17.52
 -11   5   1  144.10    9.14
 -11  -5   1  142.51    8.74
 -11   5   1  126.76    8.59
 -11  -5   1  159.56   17.83
 -11   5   0   23.80    3.61
 -11   5   0   27.10    4.12
 -11  -5   0   21.48    3.33
 -11   5  -1    5.85    1.77
 -11   5  -1    3.49    1.70
 -11  -5  -1    3.84    1.54
 -11   5  -2  204.20   10.41
 -11   5  -2  187.77   11.23
 -11  -5  -2  174.67    9.95
 -11   5  -3    4.58    1.70
 -11  -5  -3    1.56    1.46
 -11   5  -4  273.22   14.01
 -11  -5  -4  260.35   11.75
 -11   5  -5   11.29    3.03
 -11  -5  -5    9.91    2.34
 -11   5  -6   22.99    4.24
 -11  -5  -6   29.41    3.70
 -11   5  -7   66.56    6.63
 -11  -5  -7   87.92    5.95
 -11   5  -8  194.55    9.17
 -11   5  -8  177.82   10.23
 -11   5  -9   87.28    5.59
 -11   5  -9   79.48    6.34
 -11  -5  -9   93.86    4.93
 -11   5 -10  241.11    9.88
 -11   5 -11   -0.18    0.84
 -11   5 -12   19.86    2.10
  11   6 -21   41.82    2.47
  11   6 -20    1.43    0.72
  11   6 -20    1.49    0.65
  11   6 -19  251.32    6.45
  11   6 -19  260.19    8.08
  11   6 -18   32.44    2.74
  11   6 -18   35.34    3.24
  11   6 -17  251.09    8.69
  11   6 -17  264.40    9.43
  11   6 -16   36.14    3.66
  11   6 -16   36.68    3.70
  11   6 -15   -0.49    0.92
  11   6 -15    1.08    1.11
  11   6 -14    4.74    1.35
  11   6 -14    3.74    1.52
  11   6 -14    4.03    1.68
  11   6 -13  409.89   14.55
  11   6 -13  435.39   13.98
  11   6 -13  398.51   12.50
  11   6 -13  388.58   13.84
  11   6 -12    1.27    0.77
  11   6 -12    0.50    1.17
  11   6 -12   -0.86    1.58
  11   6 -12    1.07    0.87
  11   6 -11  418.39   14.83
  11   6 -11  406.70   12.87
  11   6 -11  434.55   14.58
  11   6 -11  407.33   14.88
  11   6 -10   19.94    2.86
  11   6 -10   24.33    3.58
  11   6 -10   22.82    3.57
  11   6 -10   21.74    3.19
  11   6  -9   24.53    3.45
  11   6  -9   22.59    3.06
  11   6  -9   24.65    3.62
  11   6  -9   27.19    4.05
  11   6  -8   95.99    6.98
  11   6  -8  104.29    7.75
 -11  -6   8   98.02    6.61
  11   6  -7   38.51    4.38
 -11   6   7   47.90    4.87
 -11  -6   7   40.94    4.40
  11   6  -7   41.86    4.99
  11   6  -6    2.24    1.09
 -11   6   6    3.77    1.33
 -11  -6   6    4.45    1.49
  11   6  -5  321.95   12.99
 -11   6   5  339.45   12.91
 -11  -6   5  321.33   12.40
  11   6  -4    0.84    1.05
 -11   6   4    0.48    1.14
 -11  -6   4    2.73    1.23
  11   6  -3  325.87   13.30
 -11   6   3  336.62   13.35
 -11  -6   3  322.62   12.85
 -11   6   2    3.13    1.58
  11   6  -2    1.83    1.40
 -11   6   2    0.69    1.24
 -11  -6   2    4.12    1.80
 -11   6   1    2.53    1.37
  11   6  -1    2.08    1.33
 -11   6   1    2.69    1.31
 -11  -6   1    4.86    2.03
 -11   6   0   40.93    4.91
  11   6   0   36.10    4.69
 -11   6   0   42.64    5.01
 -11  -6   0   38.61    4.67
 -11   6  -1  103.07    7.57
  11   6   1   83.86    7.04
 -11   6  -1   98.29    7.82
 -11  -6  -1   93.38    7.13
  11   6   2   25.09    4.03
 -11   6  -2   30.49    3.92
 -11   6  -2   26.38    4.17
 -11  -6  -2   22.19    3.59
  11   6   3  476.53   16.99
 -11   6  -3  525.37   18.50
 -11  -6  -3  505.68   16.39
  11   6   4    1.37    0.97
 -11   6  -4    0.35    1.14
 -11  -6  -4    1.09    0.84
  11   6   5  127.69    8.43
 -11   6  -5  142.26    9.44
  11   6   6   31.51    3.91
 -11   6  -6   22.82    3.72
 -11  -6  -6   30.09    3.58
  11   6   7   19.84    2.77
 -11   6  -7   14.55    2.90
 -11  -6  -7   22.17    2.85
  11   6   8   58.44    4.41
 -11   6  -8   45.41    4.58
 -11  -6  -8   55.21    3.98
 -11   6  -9  238.28    9.41
 -11  -6  -9  255.62    7.32
 -11   6 -10   16.59    2.21
 -11   6 -11  202.10    6.31
  11   7 -19    1.10    0.38
  11   7 -18  397.58    8.55
  11   7 -18  374.87    7.66
  11   7 -18  405.22    9.46
  11   7 -17    1.64    0.72
  11   7 -17    1.07    0.63
  11   7 -17    1.59    0.94
  11   7 -16  135.42    6.08
  11   7 -16  119.49    5.79
  11   7 -15    3.51    1.22
  11   7 -15    2.77    1.10
  11   7 -14   44.59    4.33
  11   7 -14   47.01    4.16
  11   7 -13    2.36    0.94
  11   7 -13    2.04    0.62
  11   7 -13    1.64    1.01
  11   7 -13    2.86    1.27
  11   7 -12  733.69   18.49
  11   7 -12  717.95   16.27
  11   7 -12  746.56   17.82
  11   7 -11   -1.22    1.48
  11   7 -11    0.02    1.12
  11   7 -11   -0.22    1.13
  11   7 -11    0.65    0.86
  11   7 -10  527.41   16.20
  11   7 -10  523.80   14.24
  11   7 -10  538.15   16.03
  11   7  -9    1.53    1.15
  11   7  -9    3.81    1.51
  11   7  -9    1.12    1.01
  11   7  -8    0.65    1.08
  11   7  -8   -0.66    0.72
  11   7  -7   -0.93    1.24
  11   7  -7    0.38    0.86
 -11  -7   7    0.14    0.86
  11   7  -6  393.77   14.22
 -11  -7   6  384.37   12.84
  11   7  -5   23.14    3.34
 -11   7   5   26.47    3.43
 -11  -7   5   25.61    3.40
  11   7  -4  819.16   20.73
 -11   7   4  865.79   20.13
 -11  -7   4  855.53   19.88
  11   7  -3    0.03    1.62
 -11   7   3    0.48    1.01
 -11  -7   3    1.55    1.12
  11   7  -2  189.55   10.19
 -11   7   2  197.88    9.96
 -11  -7   2  189.26    9.65
  11   7  -1   -0.59    1.66
 -11   7   1    1.62    0.81
 -11  -7   1    1.27    1.04
  11   7   0   53.26    5.43
 -11   7   0   50.60    5.21
 -11  -7   0   54.19    5.24
  11   7   1   10.26    2.35
 -11   7  -1    9.50    2.34
 -11  -7  -1   11.88    2.56
  11   7   2  702.45   19.30
 -11   7  -2  763.73   20.38
 -11  -7  -2  720.02   18.88
  11   7   3    4.08    1.62
 -11   7  -3    5.35    2.15
 -11  -7  -3    5.89    1.74
  11   7   4  489.13   14.58
 -11   7  -4  471.88   15.64
 -11  -7  -4  492.41   14.64
 -11   7  -5    1.83    1.14
 -11  -7  -5    0.55    0.68
 -11   7  -6    2.90    1.12
 -11  -7  -6    2.06    1.06
 -11   7  -7    1.77    0.84
 -11  -7  -7    2.08    0.72
 -11   7  -8  208.58    7.81
 -11  -7  -8  221.41    6.71
 -11   7  -9    1.02    0.49
  11   8 -17  371.68    7.77
  11   8 -16   24.99    2.46
  11   8 -16   22.12    1.96
  11   8 -15    7.82    1.54
  11   8 -15    8.03    1.40
  11   8 -14   52.32    4.31
  11   8 -14   40.74    3.37
  11   8 -13  416.13   12.99
  11   8 -12    6.42    1.61
  11   8 -12    6.12    1.44
  11   8 -12    7.92    2.02
  11   8 -12    5.94    1.54
  11   8 -11  661.78   14.59
  11   8 -11  682.79   16.14
  11   8 -11  653.36   17.85
  11   8 -11  676.48   16.45
  11   8 -10    1.93    0.69
  11   8 -10    2.78    1.29
  11   8 -10    1.31    0.98
  11   8 -10    2.18    1.40
  11   8  -9  122.48    6.53
  11   8  -9  118.95    7.23
  11   8  -9  121.80    5.83
  11   8  -9  112.11    7.47
  11   8  -9  122.47    7.36
  11   8  -8   88.21    6.42
  11   8  -8   88.51    5.63
  11   8  -8   87.73    4.95
  11   8  -8   85.10    6.24
  11   8  -8   93.34    6.53
  11   8  -7   55.49    4.54
  11   8  -7   57.61    5.33
  11   8  -7   60.97    5.42
  11   8  -7   51.36    3.82
  11   8  -6   27.58    3.67
  11   8  -6   22.28    3.39
  11   8  -6   21.26    2.91
 -11  -8   6   18.36    2.57
  11   8  -5  592.20   16.96
  11   8  -5  604.78   18.04
 -11  -8   5  573.33   14.59
  11   8  -4    3.03    1.08
  11   8  -4    8.29    2.26
 -11  -8   4    6.60    1.78
  11   8  -3  583.91   16.89
 -11   8   3  597.27   15.67
  11   8  -3  565.50   17.86
 -11  -8   3  573.08   15.20
  11   8  -2   56.48    5.20
 -11   8   2   52.34    4.67
 -11  -8   2   52.82    4.67
  11   8  -1    6.93    1.49
 -11   8   1   11.63    2.25
 -11  -8   1   10.51    2.28
 -11   8   0   52.90    4.74
 -11  -8   0   51.01    4.68
 -11   8  -1  366.92   12.25
 -11  -8  -1  367.33   12.34
 -11   8  -2    0.09    0.72
 -11  -8  -2    0.41    0.73
 -11   8  -3  546.34   14.22
 -11  -8  -3  574.25   14.54
 -11   8  -4   26.31    3.01
 -11  -8  -4   31.27    3.20
 -11   8  -5   93.88    5.26
  11   8   5   88.90    4.56
 -11   8  -6   27.40    2.53
 -11  -8  -6   28.22    2.54
 -11  -8  -7   49.00    2.80
  11   9 -13   75.94    3.95
  11   9 -13   74.62    3.79
  11   9 -12  402.03    9.82
  11   9 -12  414.25    9.85
  11   9 -11    1.50    1.12
  11   9 -10  285.69    8.59
  11   9 -10  294.70    9.68
  11   9  -9   86.64    4.90
  11   9  -9   87.49    5.52
  11   9  -8   13.43    1.73
  11   9  -8   14.08    2.07
  11   9  -8   14.07    2.32
  11   9  -7  125.32    5.41
  11   9  -7  123.98    6.15
  11   9  -7  133.11    7.40
  11   9  -6  244.61    7.66
  11   9  -6  251.81    8.90
  11   9  -6  263.28   10.68
  11   9  -5   11.92    1.58
  11   9  -5   16.16    2.64
  11   9  -5   11.34    1.83
  11   9  -4  582.48   16.53
  11   9  -4  558.32   13.64
  11   9  -3   31.32    4.06
  11   9  -3   25.22    2.86
 -11  -9   3   26.53    2.86
  11   9  -2  181.65    9.30
 -11  -9   2  184.68    7.38
  11   9  -1  149.16    8.24
 -11  -9   1  145.91    6.64
  11   9   0   63.55    5.13
 -11  -9   0   54.59    4.02
  11   9   1   50.83    4.19
 -11  -9  -1   39.48    3.36
 -11  -9  -2  402.29   10.20
 -11  -9  -3    7.14    1.43
 -11  -9  -4  280.43    7.16
  11  10  -6  236.99    7.11
  11  10  -5  318.08    8.42
  11  10  -4    0.72    0.65
  12   0 -24  274.65    7.41
  12   0 -23   -0.08    0.52
  12   0 -22    0.36    0.65
 -12   0  21    1.18    0.66
 -12   0  20  838.65   18.00
 -12   0  19    0.82    1.06
  12   0 -19   -0.67    0.73
 -12   0  18 1023.15   22.56
  12   0 -18 1037.36   21.29
 -12   0  17    0.60    1.38
  12   0 -17    0.45    0.95
  12   0 -16   95.26    6.99
  12   0 -15    1.19    1.25
 -12   0  14   43.04   10.52
  12   0 -14   70.83    6.06
  12   0 -13    0.07    0.92
 -12   0  13  -13.60    5.76
  12   0 -12 1927.00   30.20
 -12   0  12 1778.08   62.08
  12   0 -11    1.71    1.06
 -12   0  11   -5.04    3.29
 -12   0  10 1748.63   56.49
 -12   0   9    1.16    1.34
 -12   0   8   21.66    5.76
 -12   0   7    3.68    2.30
 -12   0   6 2086.44   53.32
 -12   0   5   -3.84    2.48
 -12   0   4 2540.53   59.60
 -12   0   3   -8.09    3.53
 -12   0   2  577.80   29.48
 -12   0   1   -5.97    1.83
 -12   0   0  352.92   13.87
 -12   0  -1    4.40    1.57
 -12   0  -2 1964.95   35.10
 -12   0  -3    0.06    1.05
 -12   0  -4 1256.65   29.88
 -12   0  -5   -0.08    1.20
 -12   0  -6    1.25    1.25
 -12   0  -7    0.24    1.77
 -12   0  -8 1020.93   26.40
 -12   0  -9    1.01    1.08
 -12   0 -10  767.09   20.34
 -12   0 -11    0.07    0.76
  12   0  11    1.48    1.05
 -12   0 -12  266.95    9.74
  12   0  12  278.54    9.40
 -12   0 -13    0.23    0.60
  12   0  13    1.50    0.65
 -12   0 -14  135.98    4.71
  12   0  14  142.28    4.61
  12   1 -24   34.93    2.48
  12  -1 -24   35.69    2.74
  12   1 -23   89.59    4.63
  12  -1 -23   89.75    4.92
  12  -1 -22   53.75    4.21
  12   1 -22   53.73    4.03
  12   1 -22   49.47    3.52
 -12  -1  21  281.59    8.72
  12   1 -21  284.38   10.13
  12   1 -21  281.51    9.34
 -12   1  20    3.04    1.48
 -12  -1  20    2.46    1.07
  12   1 -20    4.18    1.40
 -12  -1  19 1140.98   21.92
  12   1 -19 1131.77   22.18
 -12  -1  18    0.79    1.05
 -12   1  18    1.41    0.93
  12   1 -18    1.68    0.98
 -12  -1  17  552.24   17.11
 -12   1  17  547.58   16.88
  12   1 -17  594.10   17.90
 -12   1  16   21.92    3.49
  12   1 -16   24.51    3.78
  12   1 -15    9.13    2.27
 -12  -1  14   10.58    6.44
 -12   1  14   18.27    6.45
  12   1 -14   18.21    3.15
 -12  -1  13 1179.57   54.12
 -12   1  13 1124.38   49.60
  12   1 -12   32.50    3.87
  12  -1 -12   28.03    3.30
 -12  -1  12   31.97    8.13
 -12   1  12   19.73    6.80
  12   1 -11 2238.37   32.03
 -12  -1  11 2072.24   66.14
 -12   1  11 2036.11   61.02
  12   1 -10    5.50    1.47
 -12  -1  10    6.05    2.34
 -12   1  10    3.34    2.72
 -12  -1   9  284.86   22.67
 -12   1   9  260.30   20.03
 -12   1   9  313.94   11.82
 -12   1   8  307.47   20.31
 -12  -1   8  334.74   23.88
 -12   1   8  324.79   21.76
 -12   1   7  671.06   29.44
 -12  -1   7  722.81   34.39
 -12   1   7  686.74   30.98
 -12  -1   6   45.83    7.77
 -12   1   6   63.96    8.89
 -12  -1   6   64.62   10.12
 -12  -1   5 2855.08   65.71
 -12   1   5 2801.25   59.70
 -12  -1   4   17.95    4.64
 -12   1   4   12.01    3.71
 -12  -1   3 1332.98   45.85
 -12   1   3 1226.49   40.70
 -12  -1   2   92.82   12.41
 -12   1   1   33.50    4.29
 -12  -1   1   39.53    4.44
 -12  -1   1   35.03    7.64
 -12  -1   0   43.58    4.71
 -12   1   0   48.47    5.13
  12   1   0   43.03    4.78
  12   1   0   49.29    8.91
 -12   1  -1 1172.16   24.33
 -12  -1  -1 1272.23   26.92
 -12   1  -1 1282.03   27.67
  12   1   1 1201.40   26.54
  12   1   1 1257.45   47.47
 -12   1  -2   18.25    2.30
  12   1   2   19.72    7.26
 -12  -1  -2   18.42    3.32
 -12   1  -2   19.18    3.52
 -12  -1  -3 1615.43   60.82
 -12   1  -3 1544.09   32.86
 -12  -1  -3 1562.65   31.94
 -12   1  -3 1503.41   29.10
 -12  -1  -4   76.17   13.37
 -12  -1  -4   77.61    7.37
 -12   1  -4   76.02    7.58
 -12   1  -4   74.28    6.62
 -12   1  -5  328.67   15.73
 -12   1  -5  342.92   14.34
 -12  -1  -5  364.91   16.26
 -12  -1  -6   22.93    4.21
 -12   1  -6   26.57    4.49
 -12   1  -7  261.10   13.86
 -12  -1  -7  277.76   13.87
 -12  -1  -8   17.69    3.35
 -12   1  -8   17.38    3.56
  12   1   8   19.87    3.64
 -12   1  -9 1068.71   25.95
 -12  -1  -9 1098.87   25.29
 -12  -1 -10    0.10    0.91
 -12   1 -10    1.06    0.92
  12   1  10   -0.08    1.03
 -12  -1 -11  498.70   14.39
 -12   1 -11  505.26   15.19
  12   1  11  547.18   14.62
 -12  -1 -12   18.80    2.46
 -12   1 -12   20.16    2.65
  12   1  12   21.34    2.60
  12  -1  12   21.18    2.61
 -12  -1 -13    0.33    0.45
 -12   1 -13    2.10    0.90
  12   1  13    2.37    0.85
  12  -1  13    1.33    0.65
 -12   1 -14   14.10    1.63
  12  -1  14   14.55    1.52
  12  -2 -24  243.55    6.47
  12   2 -23  155.93    5.21
  12  -2 -23  151.06    5.99
  12   2 -23  147.46    5.34
  12   2 -22   37.84    3.04
  12  -2 -22   33.41    3.14
  12   2 -22   35.87    3.11
  12   2 -21   66.38    4.48
  12  -2 -21   62.47    4.66
  12   2 -21   60.97    4.56
 -12   2  20  487.25   13.40
  12   2 -20  526.92   14.42
  12   2 -19    5.77    1.92
 -12   2  19    2.75    1.21
 -12  -2  18  772.98   18.08
  12   2 -18  745.19   19.56
  12   2 -17  246.34   11.69
 -12  -2  17  245.67   10.79
 -12   2  17  212.93   10.27
  12   2 -17  241.82   10.69
  12   2 -16   67.99    6.27
 -12   2  16   64.15    5.82
  12   2 -16   69.21    5.92
  12   2 -15  347.11   14.18
  12   2 -15  326.18   12.86
  12   2 -14  601.89   18.45
  12   2 -14  560.89   16.79
 -12  -2  13    8.89    7.90
  12   2 -13    9.73    2.23
  12   2 -13   12.23    2.43
 -12  -2  12  958.43   48.43
  12   2 -12 1004.03   22.92
  12   2 -12 1016.72   22.16
 -12  -2  11  153.58   18.62
  12   2 -11  131.75    8.04
  12   2 -11  134.41    7.79
 -12  -2  10  603.42   35.59
  12   2 -10  626.24   16.98
  12   2 -10  636.89   16.86
 -12  -2   9  458.93   29.95
 -12  -2   9  485.16   14.52
  12   2  -9  458.83   14.28
  12   2  -9  454.00   14.26
  12   2  -8    3.86    1.49
 -12   2   8    3.87    1.10
 -12   2   8    1.02    0.82
 -12  -2   7  195.64   18.59
 -12  -2   6  957.15   40.62
 -12  -2   5   -2.09    2.20
 -12  -2   4 1633.79   52.41
 -12   2   3  176.51    8.99
 -12  -2   3  176.63   17.61
 -12   2   3  166.28    8.69
 -12   2   2  293.23   11.81
 -12   2   2  316.51   12.40
 -12  -2   2  269.11   11.42
  12   2  -2  300.49   12.22
 -12  -2   2  316.57   24.02
 -12  -2   1  546.11   16.31
 -12   2   1  509.35   15.85
 -12   2   1  570.69   17.19
 -12  -2   1  491.66   15.55
  12   2  -1  537.10   16.98
 -12  -2   1  616.97   34.14
 -12   2   0  462.34   16.05
 -12   2   0  440.18   15.34
 -12  -2   0  434.23   15.06
 -12  -2   0  399.08   14.10
  12   2   0  447.58   16.07
  12   2   0  440.26   29.44
 -12  -2   0  494.09   31.36
 -12   2  -1   95.79    7.56
 -12   2  -1   96.49    7.22
 -12  -2  -1   91.00    7.13
  12   2   1   94.31    7.74
  12   2   1   94.74   13.62
 -12   2  -2 1084.03   26.34
 -12  -2  -2 1053.77   24.93
 -12   2  -2 1034.76   24.94
  12   2   2 1006.54   25.95
  12   2   2 1122.23   49.15
 -12  -2  -3   41.75    5.17
 -12   2  -3   35.80    4.82
 -12   2  -3   40.48    5.43
  12   2   3   32.57    4.90
  12   2   3   43.41    9.89
 -12   2  -4  617.85   21.30
 -12  -2  -4  626.80   20.24
 -12   2  -4  601.87   19.73
 -12   2  -5  153.52   10.76
 -12  -2  -5  145.35    9.79
 -12   2  -5  148.71    9.87
  12   2   5  144.67   10.34
 -12  -2  -6    6.52    2.35
 -12   2  -6    5.56    2.04
 -12   2  -6    4.86    1.96
  12   2   6    7.28    2.60
 -12   2  -7  147.83   10.44
 -12  -2  -7  178.07   10.60
 -12   2  -7  163.89   10.03
  12   2   7  176.39   10.87
 -12   2  -8  322.05   14.74
 -12  -2  -8  347.69   14.23
 -12   2  -8  348.65   13.92
  12   2   8  372.54   15.11
 -12   2  -9   49.15    5.46
 -12  -2  -9   42.89    4.63
 -12   2  -9   48.95    4.76
  12   2   9   53.39    5.45
 -12  -2 -10  825.09   18.86
 -12   2 -10  868.41   18.51
 -12   2 -10  814.74   20.60
  12   2  10  853.09   19.62
 -12   2 -11   83.98    5.03
 -12   2 -11   77.28    5.79
 -12  -2 -11   72.12    4.92
  12   2  11   84.32    5.54
 -12   2 -12  102.29    5.83
 -12  -2 -12  101.20    4.89
  12   2  12  101.63    5.27
 -12   2 -13   76.90    4.28
  12  -2  13   78.69    4.13
  12  -3 -23   28.92    2.28
  12   3 -23   32.66    2.47
  12  -3 -22  158.95    6.12
  12   3 -22  177.01    6.75
  12  -3 -21   47.29    3.67
  12   3 -21   48.07    3.93
  12   3 -20   17.26    2.62
  12  -3 -20   16.57    2.31
  12   3 -19  319.57   10.04
  12   3 -19  312.32   11.65
 -12   3  18   51.90    4.76
  12   3 -18   50.44    5.01
  12   3 -17  445.84   15.11
 -12   3  17  407.69   13.70
  12   3 -17  429.64   15.25
  12   3 -16  565.24   17.35
 -12   3  16  508.85   15.97
  12   3 -16  536.04   17.52
  12   3 -15    0.05    1.12
 -12   3  15   -0.18    1.28
  12   3 -14  237.72   11.71
 -12   3  14  215.42   11.00
  12   3 -14  242.76   11.48
  12   3 -13  411.11   15.10
  12   3 -13  413.05   14.74
  12   3 -12   13.20    2.54
  12   3 -12   14.84    2.79
 -12   3  12   13.37    2.99
 -12  -3  12   16.38    7.63
 -12  -3  11  814.89   44.29
  12   3 -11  805.62   20.37
  12   3 -11  867.84   20.74
 -12  -3  10  399.72   29.63
  12   3 -10  388.46   13.74
  12   3 -10  409.24   14.06
 -12  -3   9  250.53   23.03
  12   3  -9  260.57   11.07
  12   3  -9  248.98   10.80
 -12  -3   8  326.83   25.40
 -12   3   8  374.03   13.23
  12   3  -8  365.57   12.99
 -12  -3   8  345.19   11.88
  12   3  -8  344.39   12.54
 -12   3   7  315.11   12.01
 -12  -3   7  305.19   11.92
  12   3  -7  315.97   12.02
 -12   3   7  295.37   11.51
 -12  -3   7  295.67   10.97
 -12  -3   7  297.16   23.83
 -12  -3   6  165.80   17.38
 -12   3   6  163.82    8.65
 -12  -3   6  154.31    8.54
 -12   3   6  157.19    8.17
  12   3  -6  176.03    8.90
 -12  -3   6  156.61    7.99
 -12  -3   5  654.59   34.79
 -12   3   5  673.53   17.75
 -12  -3   5  647.61   17.41
  12   3  -5  683.73   17.62
 -12  -3   5  645.74   16.31
 -12   3   5  646.11   16.68
 -12   3   4   23.41    3.22
 -12  -3   4   24.44    3.54
 -12  -3   4   17.99    5.53
 -12  -3   4   24.45    3.35
 -12   3   4   23.81    3.18
 -12   3   3  488.93   15.62
 -12  -3   3  465.80   15.14
  12   3  -3  495.74   15.79
 -12  -3   3  518.41   31.40
 -12  -3   3  463.85   14.45
 -12   3   3  454.67   14.52
 -12   3   2  269.97   11.30
 -12   3   2  267.43   11.80
 -12  -3   2  256.41   11.38
  12   3  -2  269.53   12.05
 -12  -3   2  256.60   22.38
 -12   3   2  250.42   10.93
 -12   3   1    1.16    1.07
 -12   3   1    6.95    1.84
 -12  -3   1    1.71    0.80
  12   3  -1    5.99    1.40
 -12  -3   1   -0.54    2.20
 -12   3   1    0.34    1.83
 -12   3   0  609.98   18.31
 -12   3   0  572.04   18.36
 -12  -3   0  543.25   16.92
  12   3   0  570.35   18.89
  12   3   0  618.37   36.88
 -12   3  -1  584.72   18.65
 -12  -3  -1  583.05   17.80
 -12   3  -1  592.59   19.11
 -12  -3  -1  518.90   16.70
  12   3   1  586.01   19.97
 -12   3  -2  106.33    8.29
 -12  -3  -2  117.26    8.00
 -12   3  -2  103.20    8.11
 -12  -3  -2  109.93    7.52
  12   3   2  115.50    9.18
 -12   3  -3  456.75   17.55
 -12  -3  -3  487.56   16.86
 -12   3  -3  456.04   17.49
 -12  -3  -3  413.00   14.56
  12   3   3  406.38   17.35
 -12   3  -4  143.40    9.98
 -12   3  -4  147.02   10.12
 -12  -3  -4  173.27   10.19
 -12  -3  -4  157.57    8.73
  12   3   4  134.94   10.12
 -12   3  -5   48.17    5.89
 -12   3  -5   48.59    5.90
 -12  -3  -5   58.18    6.08
  12   3   5   54.71    6.46
 -12   3  -6  260.78   13.27
 -12   3  -6  283.82   14.16
 -12  -3  -6  319.17   13.68
  12   3   6  319.25   15.09
 -12   3  -7   52.45    5.85
 -12  -3  -7   56.62    5.44
 -12   3  -7   53.18    5.98
  12   3   7   62.50    6.41
 -12  -3  -8  255.88   10.97
 -12   3  -8  238.01   11.61
 -12   3  -8  226.01   11.82
  12   3   8  256.04   12.23
 -12   3  -9  354.83   13.85
 -12  -3  -9  402.32   12.54
 -12   3  -9  356.56   13.20
  12   3   9  398.64   14.01
 -12   3 -10    1.23    0.93
 -12   3 -10    0.97    1.12
  12   3  10    1.74    1.15
 -12   3 -11  133.96    6.91
 -12   3 -11  139.42    6.48
  12   3  11  144.21    6.60
 -12   3 -12  126.31    5.78
 -12   3 -12  126.80    5.06
 -12   3 -13    2.32    0.86
  12  -3  13    1.04    0.50
  12   4 -23  159.87    4.84
  12   4 -22    1.87    0.81
  12  -4 -22    1.28    0.39
  12  -4 -21  179.37    6.15
  12   4 -21  201.23    7.51
  12  -4 -20   72.42    4.30
  12   4 -20   76.89    5.05
  12   4 -19    1.18    0.92
  12  -4 -19    1.12    0.69
  12   4 -18  325.98   11.88
  12   4 -17  157.83    8.76
 -12   4  17  167.33    8.45
  12   4 -17  168.69    9.23
  12   4 -16  124.12    8.10
 -12   4  16  126.76    7.68
  12   4 -16  129.26    8.39
  12   4 -15  558.12   17.55
 -12   4  15  574.56   17.05
  12   4 -15  576.30   17.80
  12   4 -14  173.36    9.80
 -12   4  14  176.93    9.74
  12   4 -14  176.59    9.95
  12   4 -13  264.66   12.10
 -12   4  13  289.61   12.89
  12   4 -13  293.02   12.72
  12   4 -12  363.06   14.15
  12   4 -12  378.20   14.28
 -12   4  12  384.58   15.28
  12   4 -11  145.89    8.00
  12   4 -11  136.33    8.54
  12   4 -11  144.03    8.69
 -12   4  11  143.28    9.73
  12   4 -10  278.27   11.92
  12   4 -10  301.91   12.35
 -12   4  10  277.85   13.49
 -12  -4  10  316.38   27.35
  12   4  -9  540.74   16.45
 -12  -4   9  565.00   35.51
  12   4  -9  563.83   16.83
 -12   4   9  559.44   19.59
 -12  -4   8   21.97    6.55
 -12   4   8   24.71    3.32
 -12  -4   8   19.44    3.28
  12   4  -8   22.91    3.27
  12   4  -8   21.57    3.28
 -12   4   7  566.32   16.62
 -12  -4   7  527.06   15.84
  12   4  -7  544.56   16.35
  12   4  -7  521.32   15.82
 -12  -4   6  224.21   21.56
 -12   4   6  214.69   10.15
 -12  -4   6  201.06    9.80
  12   4  -6  226.21   10.48
  12   4  -6  198.08    9.76
 -12   4   5   30.75    3.94
 -12  -4   5   28.06    3.66
  12   4  -5   24.53    3.38
 -12  -4   5   34.14    8.60
 -12   4   4  311.69   12.58
 -12  -4   4  309.96   12.47
  12   4  -4  306.60   12.41
 -12  -4   4  343.76   26.23
 -12   4   3  399.62   14.61
 -12  -4   3  381.46   14.08
 -12  -4   3  420.29   29.39
 -12   4   2   69.78    6.23
 -12  -4   2   66.16    5.87
 -12  -4   2   71.72   12.31
 -12   4   1  509.20   17.21
 -12  -4   1  467.39   15.99
  12   4  -1  520.40   34.75
 -12   4   0   49.11    5.03
 -12   4   0   47.60    5.42
 -12  -4   0   43.56    4.89
  12   4   0   44.45    5.53
 -12   4  -1  203.05   11.55
 -12   4  -1  205.94   10.66
 -12  -4  -1  178.42    9.97
  12   4   1  200.06   11.83
 -12   4  -2  715.98   21.96
 -12   4  -2  766.02   21.12
 -12  -4  -2  633.34   18.75
  12   4   2  673.56   22.27
 -12   4  -3    9.71    2.20
 -12   4  -3    9.99    2.76
 -12  -4  -3    9.02    2.61
  12   4   3    9.67    2.79
 -12   4  -4   98.29    7.83
 -12   4  -4   93.77    8.17
 -12  -4  -4  107.27    7.27
  12   4   4   87.94    8.18
 -12   4  -5  232.18   12.04
 -12   4  -5  215.68   12.26
  12   4   5  225.87   12.75
 -12   4  -6   15.26    3.27
 -12   4  -6   14.40    3.17
 -12  -4  -6   18.47    2.66
  12   4   6   17.81    3.66
 -12   4  -7  275.22   12.43
 -12   4  -7  280.10   13.10
 -12   4  -8  157.23    8.91
 -12   4  -8  162.65    9.35
 -12   4  -9   51.61    4.74
 -12   4  -9   53.77    4.92
 -12   4 -10  125.79    6.45
 -12   4 -10  122.04    6.64
 -12   4 -11   33.00    3.02
 -12   4 -11   34.11    2.90
 -12   4 -12   10.25    1.38
  12   5 -22  282.79    6.50
  12   5 -21    0.94    0.59
  12   5 -21    0.99    0.65
  12   5 -20  124.82    5.73
  12   5 -19   75.53    4.86
  12   5 -18  208.63    8.63
  12   5 -17  157.17    7.95
  12   5 -17  146.83    6.67
  12   5 -16  332.88   12.78
  12   5 -16  313.34   11.87
  12   5 -16  321.80   10.78
  12   5 -15   13.29    2.62
 -12   5  15   15.07    2.74
  12   5 -15   11.75    2.59
  12   5 -14  431.02   15.02
  12   5 -14  464.39   15.74
  12   5 -13  141.32    7.90
  12   5 -13  135.50    8.48
  12   5 -13  146.95    8.93
 -12   5  13  157.97    9.24
  12   5 -12    6.27    2.01
  12   5 -12    5.16    1.31
  12   5 -12    4.35    1.12
  12   5 -12    5.50    1.86
 -12   5  12    8.64    2.42
  12   5 -11  180.22    8.24
  12   5 -11  205.41    9.76
  12   5 -11  183.22   10.05
  12   5 -11  196.20   10.22
  12   5 -10  312.53   12.79
  12   5 -10  303.66   10.71
  12   5 -10  313.83   12.96
  12   5  -9   25.38    2.97
  12   5  -9   20.88    3.42
[truncated: 112,413 more chars]
