# Supplementary material for: Crystalline nitrogen chain radical anions
Source: Nat Chem. 2026 Feb 10;18(4):686–94. doi: 10.1038/s41557-025-02040-2 (PMC13061614; doi:10.1038/s41557-025-02040-2)
Supplement: Supplementary file 9 — Raw data associated with all other crystals. [file 41557_2025_2040_MOESM9_ESM.zip › Supplementary_Data_8/[K(crypt)][10]_[8]/NoSphereA2/012rlr24.cif]

data_012rlr24
_audit_creation_date               2025-08-15
_audit_creation_method
;
Olex2 1.5
(compiled 2025.03.04 svn.red2d20d0 for OlexSys, GUI svn.r7188)
;
_audit_contact_author_address      ?
_audit_contact_author_email        ?
_audit_contact_author_name         ''
_audit_contact_author_phone        ?
_publ_contact_author_id_orcid      ?
_publ_section_references
;
Bourhis, L.J., Dolomanov, O.V., Gildea, R.J., Howard, J.A.K., Puschmann, H.
 (2015). Acta Cryst. A71, 59-75.

Dolomanov, O.V., Bourhis, L.J., Gildea, R.J, Howard, J.A.K. & Puschmann, H.
 (2009), J. Appl. Cryst. 42, 339-341.

Kleemiss, F., Dolomanov, O.V., Bodensteiner, M., Peyerimhoff, N., Midgley, L.,
Bourhis, L.J., Genoni, A., Malaspina, L.A., Jayatilaka, D., Spencer, J.L.,
White, F., Grundkoetter-Stock, B., Steinhauer, S., Lentz, D., Puschmann, H.,
Grabowsky, S. (2021), Chem. Sci., 12, 1675-1692.
;
_chemical_name_systematic          nospherea2_solve
_chemical_formula_moiety           'C6 H6 Br N, C18 H36 K N2 O6, C7 H7 S'
_chemical_formula_sum              'C31 H49 Br K N3 O6 S'
_chemical_formula_weight           710.819
loop_
  _atom_type_symbol
  _atom_type_scat_dispersion_real
  _atom_type_scat_dispersion_imag
  _atom_type_scat_Cromer_Mann_a1
  _atom_type_scat_Cromer_Mann_a2
  _atom_type_scat_Cromer_Mann_a3
  _atom_type_scat_Cromer_Mann_a4
  _atom_type_scat_Cromer_Mann_b1
  _atom_type_scat_Cromer_Mann_b2
  _atom_type_scat_Cromer_Mann_b3
  _atom_type_scat_Cromer_Mann_b4
  _atom_type_scat_Cromer_Mann_c
  _atom_type_scat_source
  _atom_type_scat_dispersion_source
 Br -0.66955 1.28295 17.17890 5.23580 5.63770 3.98510 2.17230 16.57960 0.26090
 41.43280 2.95570 'International Tables Volume C Table 6.1.1.4 (pp. 500-502)'
 'Brennan, Cowan, Rev. Sci. Instrum., 1992, 63, 850'
 C 0.01788 0.00908 2.31000 1.02000 1.58860 0.86500 20.84390 10.20750 0.56870
 51.65120 0.21560 'International Tables Volume C Table 6.1.1.4 (pp. 500-502)'
 'Brennan, Cowan, Rev. Sci. Instrum., 1992, 63, 850'
 H 0.00000 0.00000 0.49300 0.32291 0.14019 0.04081 10.51090 26.12570 3.14236
 57.79970 0.00304 'International Tables Volume C Table 6.1.1.4 (pp. 500-502)'
 'Brennan, Cowan, Rev. Sci. Instrum., 1992, 63, 850'
 K 0.38695 1.06752 8.21860 7.43980 1.05190 0.86590 12.79490 0.77480 213.18700
 41.68410 1.42280 'International Tables Volume C Table 6.1.1.4 (pp. 500-502)'
 'Brennan, Cowan, Rev. Sci. Instrum., 1992, 63, 850'
 N 0.03110 0.01806 12.21260 3.13220 2.01250 1.16630 0.00570 9.89330 28.99750
 0.58260 -11.52900 'International Tables Volume C Table 6.1.1.4 (pp. 500-502)'
 'Brennan, Cowan, Rev. Sci. Instrum., 1992, 63, 850'
 O 0.04960 0.03234 3.04850 2.28680 1.54630 0.86700 13.27710 5.70110 0.32390
 32.90890 0.25080 'International Tables Volume C Table 6.1.1.4 (pp. 500-502)'
 'Brennan, Cowan, Rev. Sci. Instrum., 1992, 63, 850'
 S 0.33376 0.55840 6.90530 5.20340 1.43790 1.58630 1.46790 22.21510 0.25360
 56.17200 0.86690 'International Tables Volume C Table 6.1.1.4 (pp. 500-502)'
 'Brennan, Cowan, Rev. Sci. Instrum., 1992, 63, 850'

_space_group_crystal_system        'orthorhombic'
_space_group_IT_number             61
_space_group_name_H-M_alt          'P b c a'
_space_group_name_Hall             '-P 2ac 2ab'
loop_
  _space_group_symop_id
  _space_group_symop_operation_xyz
 1 x,y,z
 2 x+1/2,-y+1/2,-z
 3 -x,y+1/2,-z+1/2
 4 -x+1/2,-y,z+1/2
 5 -x,-y,-z
 6 -x-1/2,y-1/2,z
 7 x,-y-1/2,z-1/2
 8 x-1/2,y,-z-1/2

_symmetry_Int_Tables_number        61
_cell_length_a                     23.3381(2)
_cell_length_b                     27.1976(3)
_cell_length_c                     11.3504(1)
_cell_angle_alpha                  90
_cell_angle_beta                   90
_cell_angle_gamma                  90
_cell_volume                       7204.56(12)
_cell_formula_units_Z              8
_cell_measurement_reflns_used      67868
_cell_measurement_temperature      150.00(10)
_cell_measurement_theta_max        76.3960
_cell_measurement_theta_min        3.7160
_exptl_absorpt_coefficient_mu      3.483
_exptl_absorpt_correction_T_max    1.00000
_exptl_absorpt_correction_T_min    0.55405
_exptl_absorpt_correction_type     multi-scan
_exptl_absorpt_process_details
;
CrysAlisPro 1.171.43.95a (Rigaku Oxford Diffraction, 2023)
Empirical absorption correction using spherical harmonics,
implemented in SCALE3 ABSPACK scaling algorithm.
;
_exptl_crystal_colour              'clear light yellow'
_exptl_crystal_colour_lustre       clear
_exptl_crystal_colour_modifier     light
_exptl_crystal_colour_primary      yellow
_exptl_crystal_density_diffrn      1.311
_exptl_crystal_description         block
_exptl_crystal_F_000               3001.208
_exptl_crystal_preparation         .
_exptl_crystal_recrystallization_method  .
_exptl_crystal_size_max            0.328
_exptl_crystal_size_mid            0.277
_exptl_crystal_size_min            0.105
_diffrn_reflns_av_R_equivalents    0.0604
_diffrn_reflns_av_unetI/netI       0.0150
_diffrn_reflns_Laue_measured_fraction_full  0.9998
_diffrn_reflns_Laue_measured_fraction_max  0.9998
_diffrn_reflns_limit_h_max         29
_diffrn_reflns_limit_h_min         -29
_diffrn_reflns_limit_k_max         31
_diffrn_reflns_limit_k_min         -34
_diffrn_reflns_limit_l_max         14
_diffrn_reflns_limit_l_min         -14
_diffrn_reflns_number              154596
_diffrn_reflns_point_group_measured_fraction_full  0.9998
_diffrn_reflns_point_group_measured_fraction_max  0.9998
_diffrn_reflns_theta_full          67.0736
_diffrn_reflns_theta_max           67.07
_diffrn_reflns_theta_min           3.79
_diffrn_ambient_environment        N~2~
_diffrn_ambient_temperature        150.00(10)
_diffrn_detector                   'CCD plate'
_diffrn_detector_area_resol_mean   10.5035
_diffrn_detector_type              Atlas
_diffrn_measured_fraction_theta_full  0.9998
_diffrn_measured_fraction_theta_max  0.9998
_diffrn_measurement_details
;
List of Runs (angles in degrees, time in seconds):

  # Type    Start    End  Width  t~exp~   \w     \q     \k     \f   Frames
--------------------------------------------------------------------------
  1  \w   -122.00  44.00   1.00    1.50    --  -41.65   0.00-120.00  166
  2  \w    -44.00   5.00   1.00    1.50    --  -41.65  57.00  30.00   49
  3  \w     -4.00  25.00   1.00    1.50    --  -41.65  19.00 -90.00   29
  4  \w     32.00  95.00   1.00    1.50    --   41.65-125.00 150.00   63
  5  \w     32.00  60.00   1.00    1.50    --   41.65-125.00-120.00   28
  6  \w     31.00  80.00   1.00    1.50    --   41.65-125.00 -30.00   49
  7  \w     79.00 107.00   1.00    6.00    --  111.00 -94.00-150.00   28
  8  \w     41.00  66.00   1.00    6.00    --  111.00 -45.00  60.00   25
  9  \w     57.00  83.00   1.00    6.00    --  111.00 -61.00 150.00   26
 10  \w    126.00 171.00   1.00    6.00    --  111.00  77.00  90.00   45
 11  \w     88.00 175.00   1.00    6.00    --  111.00  45.00 -60.00   87
 12  \w     40.00  66.00   1.00    6.00    --  111.00 -45.00-180.00   26
 13  \w    119.00 155.00   1.00    6.00    --  111.00  30.00  60.00   36
 14  \w     36.00  84.00   1.00    6.00    --  111.00 -94.00   0.00   48
 15  \w     40.00  70.00   1.00    6.00    --  111.00 -45.00 -30.00   30
 16  \w     82.00 140.00   1.00    6.00    --  111.00  15.00  30.00   58
 17  \w     40.00  65.00   1.00    6.00    --  111.00 -45.00-150.00   25
 18  \w     87.00 112.00   1.00    6.00    --  111.00-125.00-180.00   25
 19  \w     58.00 107.00   1.00    6.00    --  111.00 -94.00 -30.00   49
 20  \w     97.00 156.00   1.00    6.00    --  111.00  30.00-150.00   59
 21  \w     83.00 112.00   1.00    6.00    --  111.00-125.00-150.00   29
 22  \w     45.00  70.00   1.00    6.00    --  111.00 -61.00 -30.00   25
 23  \w     42.00  67.00   1.00    6.00    --  111.00-125.00-180.00   25
 24  \w     41.00 112.00   1.00    6.00    --  111.00-125.00 150.00   71
 25  \w     86.00 112.00   1.00    6.00    --  111.00-125.00 -30.00   26
 26  \w     90.00 116.00   1.00    6.00    --  111.00  30.00  60.00   26
 27  \w     54.00 107.00   1.00    6.00    --  111.00 -94.00 -60.00   53
 28  \w     40.00  72.00   1.00    6.00    --  111.00 -45.00 120.00   32
 29  \w     41.00  67.00   1.00    6.00    --  111.00-125.00-150.00   26
 30  \w     41.00  66.00   1.00    6.00    --  111.00 -61.00  30.00   25
 31  \w    106.00 132.00   1.00    6.00    --  111.00  77.00  60.00   26
 32  \w     46.00  71.00   1.00    6.00    --  111.00 -45.00   0.00   25
 33  \w     58.00 112.00   1.00    6.00    --  111.00-125.00-120.00   54
 34  \w     96.00 163.00   1.00    6.00    --  111.00  30.00 -90.00   67
 35  \w     31.00  56.00   1.00    6.00    --  111.00 -94.00 150.00   25
 36  \w     78.00 107.00   1.00    6.00    --  111.00 -94.00 150.00   29
 37  \w     41.00  67.00   1.00    6.00    --  111.00 -45.00 -90.00   26
 38  \w     58.00 107.00   1.00    6.00    --  111.00 -94.00-120.00   49
 39  \w     62.00 107.00   1.00    6.00    --  111.00 -94.00  30.00   45
 40  \w     68.00  93.00   1.00    6.00    --  111.00 -61.00-150.00   25
 41  \w     63.00  90.00   1.00    6.00    --  111.00 -61.00  90.00   27
 42  \w     41.00 106.00   1.00    6.00    --  111.00-125.00 120.00   65
 43  \w     55.00  80.00   1.00    6.00    --  111.00-125.00  90.00   25
 44  \w      6.00  31.00   1.00    1.50    --   38.00  79.00   1.96   25
 45  \w   -115.00 -19.00   1.00    1.50    --  -41.65 -37.00-150.00   96
 46  \w   -114.00 -19.00   1.00    1.50    --  -41.65 -37.00  90.00   95
 47  \w     14.00  40.00   1.00    1.50    --   46.00  82.00 -90.17   26
 48  \w     14.00  41.00   1.00    1.50    --   46.00  80.00-145.14   27
 49  \w     13.00  41.00   1.00    1.50    --   46.00  82.00  -2.12   28
 50  \w     14.00  39.00   1.00    1.50    --   46.00  81.00  75.09   25
 51  \w     14.00  39.00   1.00    1.50    --   46.00  80.00 140.27   25
 52  \w     37.00  63.00   1.00    1.50    --   66.00  69.00-106.97   26
 53  \w     36.00  61.00   1.00    1.50    --   66.00  70.00  34.62   25
 54  \w     94.00 120.00   1.00    1.50    --   66.00  70.00  34.62   26
 55  \w     83.00 133.00   1.00    1.50    --   66.00  70.00  66.89   50
 56  \w     36.00  61.00   1.00    1.50    --   66.00  70.00 170.49   25
 57  \w     37.00  64.00   1.00    1.50    --   66.00  69.00 101.16   27
 58  \w     37.00  65.00   1.00    1.50    --   66.00  70.00  66.89   28
 59  \w    110.00 136.00   1.00    1.50    --   66.00  69.00 101.16   26
 60  \w     42.00  73.00   1.00    1.50    --   70.00  65.00 151.06   31
 61  \w     40.00  69.00   1.00    1.50    --   70.00  70.00 -76.91   29
 62  \w     40.00  87.00   1.00    1.50    --   70.00  70.00  43.51   47
 63  \w     41.00  76.00   1.00    1.50    --   70.00  69.00 -16.54   35
 64  \w     42.00  67.00   1.00    1.50    --   70.00  69.00 110.73   25
 65  \w     41.00  73.00   1.00    1.50    --   70.00  71.00-165.34   32
 66  \w     40.00  66.00   1.00    1.50    --   70.00  70.00 -41.77   26
 67  \w     77.00 138.00   1.00    1.50    --   70.00  71.00-165.34   61
 68  \w     83.00 113.00   1.00    6.00    --  111.00  61.00-120.00   30
 69  \w    140.00 170.00   1.00    6.00    --  111.00  61.00-180.00   30
 70  \w     83.00 112.00   1.00    6.00    --  111.00  61.00-180.00   29
 71  \w    117.00 159.00   1.00    6.00    --  111.00  61.00  90.00   42
 72  \w     83.00 111.00   1.00    6.00    --  111.00  61.00  90.00   28
 73  \w     83.00 108.00   1.00    6.00    --  111.00  61.00 -90.00   25
 74  \w    143.00 177.00   1.00    6.00    --  111.00  61.00 -30.00   34
 75  \w    148.00 174.00   1.00    6.00    --  111.00  45.00-120.00   26
 76  \w     88.00 113.00   1.00    6.00    --  111.00  45.00-120.00   25
 77  \w     83.00 121.00   1.00    6.00    --  111.00  61.00 -30.00   38
 78  \w    126.00 177.00   1.00    6.00    --  111.00  61.00 150.00   51
 79  \w     83.00 109.00   1.00    6.00    --  111.00  61.00 150.00   26
 80  \w     88.00 115.00   1.00    6.00    --  111.00  45.00  30.00   27
 81  \w    138.00 163.00   1.00    6.00    --  111.00  61.00-150.00   25
 82  \w     83.00 108.00   1.00    6.00    --  111.00  61.00-150.00   25
 83  \w     40.00  65.00   1.00    6.00    --  111.00 -45.00-120.00   25
 84  \w    138.00 177.00   1.00    6.00    --  111.00  61.00  60.00   39
 85  \w    153.00 178.00   1.00    6.00    --  111.00  45.00  30.00   25
 86  \w     83.00 128.00   1.00    6.00    --  111.00  61.00 -60.00   45
 87  \w     83.00 109.00   1.00    6.00    --  111.00  61.00  60.00   26
 88  \w     89.00 116.00   1.00    6.00    --  111.00  45.00-180.00   27
 89  \w    127.00 153.00   1.00    6.00    --  111.00  45.00-180.00   26
 90  \w    148.00 174.00   1.00    6.00    --  111.00  61.00  30.00   26
 91  \w     83.00 112.00   1.00    6.00    --  111.00  61.00  30.00   29
 92  \w     87.00 114.00   1.00    6.00    --  111.00  45.00  90.00   27
 93  \w    138.00 175.00   1.00    6.00    --  111.00  61.00   0.00   37
 94  \w     83.00 172.00   1.00    6.00    --  111.00  61.00 120.00   89
 95  \w    133.00 159.00   1.00    6.00    --  111.00  61.00 -90.00   26
 96  \w     83.00 108.00   1.00    6.00    --  111.00  61.00   0.00   25
;
_diffrn_measurement_device         'four-circle diffractometer'
_diffrn_measurement_device_type    'SuperNova, Dual, Cu at home/near, Atlas'
_diffrn_measurement_method         '\w scans'
_diffrn_orient_matrix_type        
 'CrysAlisPro convention (1999,Acta A55,543-557)'
_diffrn_orient_matrix_UB_11        -0.0566027000
_diffrn_orient_matrix_UB_12        -0.0001052000
_diffrn_orient_matrix_UB_13        -0.0698753000
_diffrn_orient_matrix_UB_21        0.0317028000
_diffrn_orient_matrix_UB_22        0.0202297000
_diffrn_orient_matrix_UB_23        -0.1088786000
_diffrn_orient_matrix_UB_31        0.0122661000
_diffrn_orient_matrix_UB_32        -0.0529458000
_diffrn_orient_matrix_UB_33        -0.0413451000
_diffrn_radiation_monochromator    mirror
_diffrn_radiation_probe            x-ray
_diffrn_radiation_type             'Cu K\a'
_diffrn_radiation_wavelength       1.54184
_diffrn_source                     'micro-focus sealed X-ray tube'
_diffrn_source_type                'SuperNova (Cu) X-ray Source'
_reflns_Friedel_coverage           0.0
_reflns_limit_h_max                27
_reflns_limit_h_min                0
_reflns_limit_k_max                32
_reflns_limit_k_min                0
_reflns_limit_l_max                13
_reflns_limit_l_min                0
_reflns_number_gt                  6269
_reflns_number_total               6420
_reflns_threshold_expression       I>=2u(I)
_computing_cell_refinement         'CrysAlisPro 1.171.43.95a (Rigaku OD, 2023)'
_computing_data_collection         'CrysAlisPro 1.171.43.95a (Rigaku OD, 2023)'
_computing_data_reduction          'CrysAlisPro 1.171.43.95a (Rigaku OD, 2023)'
_computing_molecular_graphics      'Olex2 1.5 (Dolomanov et al., 2009)'
_computing_publication_material    'Olex2 1.5 (Dolomanov et al., 2009)'
_computing_structure_refinement    'olex2.refine 1.5 (Bourhis et al., 2015)'
_refine_diff_density_max           1.4254
_refine_diff_density_min           -1.4790
_refine_diff_density_rms           0.1268
_refine_ls_d_res_high              0.8370
_refine_ls_d_res_low               11.6690
_refine_ls_goodness_of_fit_ref     1.0288
_refine_ls_hydrogen_treatment      mixed
_refine_ls_matrix_type             full
_refine_ls_number_constraints      74
_refine_ls_number_parameters       397
_refine_ls_number_reflns           6420
_refine_ls_number_restraints       89
_refine_ls_R_factor_all            0.0902
_refine_ls_R_factor_gt             0.0893
_refine_ls_restrained_S_all        1.0213
_refine_ls_shift/su_max            0.0008
_refine_ls_shift/su_mean           0.0000
_refine_ls_structure_factor_coef   Fsqd
_refine_ls_weighting_details      
 'w=1/[\s^2^(Fo^2^)+(0.0625P)^2^+63.3427P] where P=(Fo^2^+2Fc^2^)/3'
_refine_ls_weighting_scheme        calc
_refine_ls_wR_factor_gt            0.2217
_refine_ls_wR_factor_ref           0.2221
_olex2_refinement_description
;
1. Restrained distances
 N1-H1
 1 with sigma of 0.02
 N1-H2
 1 with sigma of 0.02
2. Uiso/Uaniso restraints and constraints
C21 \\sim C22 \\sim C23 \\sim C24 \\sim C25 \\sim C26 \\sim C27: within 2A with
sigma of 0.02 and sigma for terminal atoms of 0.04 within 2A
3. Rigid body (RIGU) restrains
 C21, C22, C23, C24, C25, C26, C27
 with sigma for 1-2 distances of 0.002 and sigma for 1-3 distances of 0.002
4.a Secondary CH2 refined with riding coordinates:
 C56(H56A,H56B), C55(H55A,H55B), C42(H42A,H42B), C53(H53A,H53B), C43(H43A,
 H43B), C46(H46A,H46B), C54(H54A,H54B), C41(H41A,H41B), C44(H44A,H44B),
 C52(H52A,H52B), C45(H45A,H45B), C36(H36A,H36B), C51(H51A,H51B), C32(H32A,H32B),
  C33(H33A,H33B), C31(H31A,H31B), C35(H35A,H35B), C34(H34A,H34B)
4.b Aromatic/amide H refined with riding coordinates:
 C16(H16), C12(H12), C15(H15), C26(H26), C13(H13), C25(H25), C22(H22), C23(H23)
4.c Idealised Me refined as rotating group:
 C27(H27A,H27B,H27C)
;
loop_
  _atom_site_label
  _atom_site_type_symbol
  _atom_site_fract_x
  _atom_site_fract_y
  _atom_site_fract_z
  _atom_site_U_iso_or_equiv
  _atom_site_adp_type
  _atom_site_occupancy
  _atom_site_refinement_flags_posn
  _atom_site_refinement_flags_adp
 Br1 Br 0.08944(5) 0.94851(3) 0.49393(8) 0.0777(3) Uani 1.000000 . .
 K1 K 0.42214(5) 0.87070(4) 0.50494(9) 0.0283(3) Uani 1.000000 . .
 S1 S 0.22013(7) 0.69156(5) 0.53194(13) 0.0387(4) Uani 1.000000 . .
 O3 O 0.33661(16) 0.81804(15) 0.6182(3) 0.0371(9) Uani 1.000000 . .
 O6 O 0.50949(16) 0.82580(16) 0.3722(3) 0.0362(9) Uani 1.000000 . .
 O5 O 0.51262(18) 0.82338(17) 0.6213(3) 0.0436(10) Uani 1.000000 . .
 N1 N 0.16995(17) 0.76473(16) 0.7577(4) 0.0258(9) Uani 1.000000 D .
 O4 O 0.33281(18) 0.83513(17) 0.3712(4) 0.0432(10) Uani 1.000000 . .
 O2 O 0.4258(2) 0.96602(16) 0.4025(4) 0.0477(11) Uani 1.000000 . .
 O1 O 0.4130(2) 0.95449(17) 0.6487(4) 0.0529(12) Uani 1.000000 . .
 N3 N 0.4252(2) 0.88108(19) 0.2376(4) 0.0391(11) Uani 1.000000 . .
 C11 C 0.1529(2) 0.8084(2) 0.6931(5) 0.0305(11) Uani 1.000000 . .
 N2 N 0.4218(2) 0.8607(2) 0.7761(4) 0.0465(13) Uani 1.000000 . .
 C21 C 0.2241(2) 0.6297(2) 0.5710(5) 0.0347(11) Uani 1.000000 . U
 C16 C 0.1402(2) 0.8064(2) 0.5722(5) 0.0329(12) Uani 1.000000 . .
 H16 H 0.1444(2) 0.7713(2) 0.5243(5) 0.0395(14) Uiso 1.000000 R .
 C12 C 0.1472(3) 0.8531(2) 0.7514(5) 0.0381(13) Uani 1.000000 . .
 H12 H 0.1571(3) 0.8555(2) 0.8462(5) 0.0457(16) Uiso 1.000000 R .
 C15 C 0.1226(3) 0.8480(2) 0.5131(5) 0.0400(14) Uani 1.000000 . .
 H15 H 0.1133(3) 0.8463(2) 0.4179(5) 0.0480(16) Uiso 1.000000 R .
 C56 C 0.4692(3) 0.8491(3) 0.1881(5) 0.0451(15) Uani 1.000000 . .
 H56A H 0.4806(3) 0.8626(3) 0.0987(5) 0.0541(18) Uiso 1.000000 R .
 H56B H 0.4514(3) 0.8115(3) 0.1785(5) 0.0541(18) Uiso 1.000000 R .
 C14 C 0.1167(3) 0.8918(2) 0.5727(6) 0.0428(14) Uani 1.000000 . .
 C55 C 0.5229(3) 0.8465(3) 0.2615(5) 0.0439(15) Uani 1.000000 . .
 H55A H 0.5409(3) 0.8840(3) 0.2736(5) 0.0526(18) Uiso 1.000000 R .
 H55B H 0.5555(3) 0.8236(3) 0.2161(5) 0.0526(18) Uiso 1.000000 R .
 C42 C 0.3230(3) 0.8319(2) 0.7369(5) 0.0439(15) Uani 1.000000 . .
 H42A H 0.3075(3) 0.8705(2) 0.7393(5) 0.0527(18) Uiso 1.000000 R .
 H42B H 0.2886(3) 0.8078(2) 0.7721(5) 0.0527(18) Uiso 1.000000 R .
 C26 C 0.2474(3) 0.5946(2) 0.4958(5) 0.0412(12) Uani 1.000000 . U
 H26 H 0.2611(3) 0.6055(2) 0.4066(5) 0.0494(15) Uiso 1.000000 R .
 C53 C 0.5444(3) 0.7901(3) 0.5485(6) 0.0465(16) Uani 1.000000 . .
 H53A H 0.5178(3) 0.7574(3) 0.5273(6) 0.0559(19) Uiso 1.000000 R .
 H53B H 0.5834(3) 0.7775(3) 0.5958(6) 0.0559(19) Uiso 1.000000 R .
 C43 C 0.2850(2) 0.8147(3) 0.5503(6) 0.0447(15) Uani 1.000000 . .
 H43A H 0.2547(2) 0.7885(3) 0.5924(6) 0.0536(18) Uiso 1.000000 R .
 H43B H 0.2639(2) 0.8513(3) 0.5452(6) 0.0536(18) Uiso 1.000000 R .
 C46 C 0.3682(3) 0.8674(3) 0.1912(6) 0.0505(17) Uani 1.000000 . .
 H46A H 0.3718(3) 0.8601(3) 0.0951(6) 0.061(2) Uiso 1.000000 R .
 H46B H 0.3384(3) 0.8988(3) 0.2032(6) 0.061(2) Uiso 1.000000 R .
 C54 C 0.5609(2) 0.8160(3) 0.4382(6) 0.0437(15) Uani 1.000000 . .
 H54A H 0.5831(2) 0.8511(3) 0.4595(6) 0.0524(18) Uiso 1.000000 R .
 H54B H 0.5905(2) 0.7928(3) 0.3855(6) 0.0524(18) Uiso 1.000000 R .
 C13 C 0.1293(3) 0.8945(2) 0.6915(6) 0.0489(16) Uani 1.000000 . .
 H13 H 0.1250(3) 0.9298(2) 0.7385(6) 0.0586(19) Uiso 1.000000 R .
 C41 C 0.3759(3) 0.8268(3) 0.8101(6) 0.0490(16) Uani 1.000000 . .
 H41A H 0.3920(3) 0.7885(3) 0.8026(6) 0.0588(19) Uiso 1.000000 R .
 H41B H 0.3647(3) 0.8334(3) 0.9040(6) 0.0588(19) Uiso 1.000000 R .
 C44 C 0.3006(3) 0.7970(3) 0.4281(6) 0.0494(16) Uani 1.000000 . .
 H44A H 0.3265(3) 0.7629(3) 0.4337(6) 0.059(2) Uiso 1.000000 R .
 H44B H 0.2611(3) 0.7889(3) 0.3769(6) 0.059(2) Uiso 1.000000 R .
 C25 C 0.2537(3) 0.5457(2) 0.5312(6) 0.0481(14) Uani 1.000000 . U
 H25 H 0.2730(3) 0.5192(2) 0.4693(6) 0.0578(16) Uiso 1.000000 R .
 C52 C 0.5003(3) 0.8021(3) 0.7331(6) 0.0533(18) Uani 1.000000 . .
 H52A H 0.5398(3) 0.7859(3) 0.7715(6) 0.064(2) Uiso 1.000000 R .
 H52B H 0.4678(3) 0.7725(3) 0.7234(6) 0.064(2) Uiso 1.000000 R .
 C22 C 0.2073(3) 0.6134(3) 0.6822(6) 0.0484(14) Uani 1.000000 . U
 H22 H 0.1887(3) 0.6397(3) 0.7455(6) 0.0580(17) Uiso 1.000000 R .
 C24 C 0.2372(3) 0.5299(2) 0.6385(7) 0.0504(14) Uani 1.000000 . U
 C45 C 0.3435(3) 0.8226(3) 0.2507(6) 0.0508(17) Uani 1.000000 . .
 H45A H 0.3742(3) 0.7914(3) 0.2455(6) 0.061(2) Uiso 1.000000 R .
 H45B H 0.3030(3) 0.8115(3) 0.2069(6) 0.061(2) Uiso 1.000000 R .
 C36 C 0.4385(4) 0.9324(3) 0.2100(6) 0.0558(18) Uani 1.000000 . .
 H36A H 0.4282(4) 0.9393(3) 0.1159(6) 0.067(2) Uiso 1.000000 R .
 H36B H 0.4852(4) 0.9384(3) 0.2218(6) 0.067(2) Uiso 1.000000 R .
 C51 C 0.4777(3) 0.8420(3) 0.8122(6) 0.060(2) Uani 1.000000 . .
 H51A H 0.4744(3) 0.8274(3) 0.9034(6) 0.072(2) Uiso 1.000000 R .
 H51B H 0.5088(3) 0.8729(3) 0.8134(6) 0.072(2) Uiso 1.000000 R .
 C23 C 0.2137(3) 0.5639(3) 0.7145(7) 0.0585(17) Uani 1.000000 . U
 H23 H 0.1997(3) 0.5519(3) 0.8028(7) 0.070(2) Uiso 1.000000 R .
 C32 C 0.4396(4) 0.9503(3) 0.7626(6) 0.065(2) Uani 1.000000 . .
 H32A H 0.4860(4) 0.9425(3) 0.7524(6) 0.077(3) Uiso 1.000000 R .
 H32B H 0.4348(4) 0.9854(3) 0.8119(6) 0.077(3) Uiso 1.000000 R .
 C33 C 0.4252(4) 1.0009(3) 0.5951(7) 0.069(2) Uani 1.000000 . .
 H33A H 0.4078(4) 1.0313(3) 0.6500(7) 0.083(3) Uiso 1.000000 R .
 H33B H 0.4722(4) 1.0061(3) 0.5864(7) 0.083(3) Uiso 1.000000 R .
 C31 C 0.4113(4) 0.9098(3) 0.8279(6) 0.066(2) Uani 1.000000 . .
 H31A H 0.3644(4) 0.9166(3) 0.8300(6) 0.080(3) Uiso 1.000000 R .
 H31B H 0.4271(4) 0.9099(3) 0.9203(6) 0.080(3) Uiso 1.000000 R .
 C35 C 0.4063(4) 0.9693(3) 0.2852(7) 0.064(2) Uani 1.000000 . .
 H35A H 0.4135(4) 1.0071(3) 0.2510(7) 0.077(3) Uiso 1.000000 R .
 H35B H 0.3596(4) 0.9615(3) 0.2816(7) 0.077(3) Uiso 1.000000 R .
 C34 C 0.3979(5) 1.0013(3) 0.4774(8) 0.077(3) Uani 1.000000 . .
 H34A H 0.4013(5) 1.0385(3) 0.4380(8) 0.092(3) Uiso 1.000000 R .
 H34B H 0.3517(5) 0.9919(3) 0.4859(8) 0.092(3) Uiso 1.000000 R .
 C27 C 0.2510(3) 0.4744(2) 0.6684(6) 0.0474(15) Uani 1.000000 . U
 H27A H 0.2116(5) 0.4525(4) 0.662(4) 0.071(2) Uiso 1.000000 GR .
 H27B H 0.2826(15) 0.4602(6) 0.606(3) 0.071(2) Uiso 1.000000 GR .
 H27C H 0.2683(19) 0.4719(3) 0.7581(16) 0.071(2) Uiso 1.000000 GR .
 H1 H 0.188(3) 0.7346(19) 0.729(7) 0.09(3) Uiso 1.000000 D .
 H2 H 0.191(3) 0.770(3) 0.830(4) 0.07(2) Uiso 1.000000 D .

loop_
  _atom_site_aniso_label
  _atom_site_aniso_U_11
  _atom_site_aniso_U_22
  _atom_site_aniso_U_33
  _atom_site_aniso_U_12
  _atom_site_aniso_U_13
  _atom_site_aniso_U_23
 Br1 0.1135(8) 0.0591(5) 0.0604(5) 0.0182(5) -0.0200(5) 0.0161(4)
 K1 0.0246(5) 0.0367(6) 0.0237(5) -0.0022(4) 0.0022(4) -0.0038(4)
 S1 0.0452(8) 0.0366(7) 0.0343(7) 0.0033(6) -0.0082(6) -0.0027(6)
 O3 0.0272(19) 0.048(2) 0.037(2) -0.0070(17) 0.0100(17) -0.0078(18)
 O6 0.0281(19) 0.055(2) 0.0256(19) 0.0091(17) 0.0031(15) 0.0018(18)
 O5 0.038(2) 0.065(3) 0.028(2) 0.010(2) -0.0045(17) 0.004(2)
 N1 0.020(2) 0.033(2) 0.025(2) 0.0013(17) 0.0022(17) -0.0017(19)
 O4 0.038(2) 0.057(3) 0.035(2) -0.009(2) -0.0079(18) -0.005(2)
 O2 0.060(3) 0.036(2) 0.047(3) 0.007(2) 0.012(2) -0.003(2)
 O1 0.063(3) 0.043(2) 0.052(3) -0.014(2) 0.020(2) -0.015(2)
 N3 0.047(3) 0.045(3) 0.025(2) 0.006(2) -0.004(2) 0.004(2)
 C11 0.023(3) 0.037(3) 0.031(3) -0.003(2) 0.002(2) -0.002(2)
 N2 0.050(3) 0.063(3) 0.026(2) -0.015(3) 0.012(2) -0.009(2)
 C21 0.028(2) 0.043(2) 0.033(2) -0.0029(16) -0.0066(16) 0.0027(14)
 C16 0.027(3) 0.039(3) 0.033(3) -0.002(2) -0.003(2) -0.005(2)
 C12 0.045(3) 0.039(3) 0.030(3) -0.003(3) -0.002(3) -0.004(3)
 C15 0.034(3) 0.055(4) 0.031(3) -0.004(3) -0.010(2) -0.002(3)
 C56 0.055(4) 0.061(4) 0.019(3) 0.002(3) 0.001(3) -0.002(3)
 C14 0.046(3) 0.037(3) 0.045(4) 0.002(3) -0.005(3) 0.007(3)
 C55 0.041(3) 0.061(4) 0.030(3) 0.007(3) 0.012(3) 0.003(3)
 C42 0.042(3) 0.052(4) 0.038(3) -0.007(3) 0.017(3) -0.004(3)
 C26 0.043(3) 0.040(2) 0.040(3) -0.0026(16) 0.0012(18) 0.0027(14)
 C53 0.038(3) 0.063(4) 0.038(3) 0.016(3) -0.009(3) 0.002(3)
 C43 0.027(3) 0.054(4) 0.053(4) -0.012(3) 0.001(3) -0.008(3)
 C46 0.049(4) 0.071(5) 0.031(3) 0.009(3) -0.013(3) 0.007(3)
 C54 0.026(3) 0.065(4) 0.040(3) 0.011(3) -0.000(2) 0.000(3)
 C13 0.066(4) 0.036(3) 0.045(4) 0.006(3) -0.004(3) -0.008(3)
 C41 0.047(4) 0.066(4) 0.034(3) -0.008(3) 0.015(3) 0.001(3)
 C44 0.036(3) 0.059(4) 0.054(4) -0.018(3) -0.004(3) -0.009(3)
 C25 0.048(3) 0.039(2) 0.057(3) -0.0029(16) -0.0041(19) 0.0077(14)
 C52 0.036(3) 0.089(5) 0.036(3) 0.007(3) -0.005(3) 0.021(4)
 C22 0.052(3) 0.053(3) 0.041(3) 0.0054(18) 0.0037(18) 0.0099(15)
 C24 0.048(3) 0.042(2) 0.061(3) -0.0019(16) -0.0037(19) 0.0135(14)
 C45 0.047(4) 0.072(5) 0.033(3) -0.004(3) -0.016(3) -0.010(3)
 C36 0.079(5) 0.051(4) 0.037(3) 0.007(4) 0.002(3) 0.012(3)
 C51 0.047(4) 0.104(6) 0.028(3) -0.018(4) -0.008(3) -0.003(4)
 C23 0.067(4) 0.051(3) 0.057(3) 0.0042(18) 0.000(2) 0.0151(15)
 C32 0.094(6) 0.061(4) 0.039(4) -0.031(4) 0.006(4) -0.022(3)
 C33 0.101(7) 0.043(4) 0.062(5) -0.007(4) 0.038(5) -0.016(4)
 C31 0.090(6) 0.079(5) 0.030(3) -0.030(5) 0.020(4) -0.028(4)
 C35 0.087(6) 0.044(4) 0.062(5) 0.027(4) 0.000(4) 0.012(3)
 C34 0.116(8) 0.039(4) 0.076(6) 0.022(4) 0.031(5) -0.005(4)
 C27 0.058(4) 0.025(2) 0.059(4) -0.0091(17) -0.021(3) 0.0147(17)

loop_
  _geom_bond_atom_site_label_1
  _geom_bond_atom_site_label_2
  _geom_bond_distance
  _geom_bond_site_symmetry_2
  _geom_bond_publ_flag
 Br1 C14 1.893(6) . ?
 K1 O3 2.773(4) . ?
 K1 O6 2.814(4) . ?
 K1 O5 2.803(4) . ?
 K1 O4 2.754(4) . ?
 K1 O2 2.843(5) . ?
 K1 O1 2.811(4) . ?
 K1 N3 3.048(5) . ?
 K1 N2 3.089(5) . ?
 S1 C21 1.741(6) . ?
 O3 C42 1.435(7) . ?
 O3 C43 1.433(7) . ?
 O6 C55 1.412(7) . ?
 O6 C54 1.439(7) . ?
 O5 C53 1.431(8) . ?
 O5 C52 1.424(7) . ?
 N1 C11 1.451(7) . ?
 N1 H1 0.98(2) . ?
 N1 H2 0.976(19) . ?
 O4 C44 1.434(8) . ?
 O4 C45 1.431(8) . ?
 O2 C35 1.410(9) . ?
 O2 C34 1.437(8) . ?
 O1 C32 1.437(9) . ?
 O1 C33 1.431(9) . ?
 N3 C56 1.459(8) . ?
 N3 C46 1.479(8) . ?
 N3 C36 1.464(8) . ?
 C11 C16 1.404(8) . ?
 C11 C12 1.391(8) . ?
 N2 C41 1.466(8) . ?
 N2 C51 1.459(9) . ?
 N2 C31 1.477(9) . ?
 C21 C26 1.391(9) . ?
 C21 C22 1.395(9) . ?
 C16 H16 1.1030 . ?
 C16 C15 1.379(8) . ?
 C12 H12 1.1030 . ?
 C12 C13 1.381(9) . ?
 C15 H15 1.1030 . ?
 C15 C14 1.376(9) . ?
 C56 H56A 1.1110 . ?
 C56 H56B 1.1110 . ?
 C56 C55 1.505(9) . ?
 C14 C13 1.382(9) . ?
 C55 H55A 1.1110 . ?
 C55 H55B 1.1110 . ?
 C42 H42A 1.1110 . ?
 C42 H42B 1.1110 . ?
 C42 C41 1.495(9) . ?
 C26 H26 1.1030 . ?
 C26 C25 1.396(9) . ?
 C53 H53A 1.1110 . ?
 C53 H53B 1.1110 . ?
 C53 C54 1.488(9) . ?
 C43 H43A 1.1110 . ?
 C43 H43B 1.1110 . ?
 C43 C44 1.513(9) . ?
 C46 H46A 1.1110 . ?
 C46 H46B 1.1110 . ?
 C46 C45 1.507(10) . ?
 C54 H54A 1.1110 . ?
 C54 H54B 1.1110 . ?
 C13 H13 1.1030 . ?
 C41 H41A 1.1110 . ?
 C41 H41B 1.1110 . ?
 C44 H44A 1.1110 . ?
 C44 H44B 1.1110 . ?
 C25 H25 1.1030 . ?
 C25 C24 1.348(10) . ?
 C52 H52A 1.1110 . ?
 C52 H52B 1.1110 . ?
 C52 C51 1.503(11) . ?
 C22 H22 1.1030 . ?
 C22 C23 1.403(10) . ?
 C24 C23 1.377(11) . ?
 C24 C27 1.581(8) . ?
 C45 H45A 1.1110 . ?
 C45 H45B 1.1110 . ?
 C36 H36A 1.1110 . ?
 C36 H36B 1.1110 . ?
 C36 C35 1.516(10) . ?
 C51 H51A 1.1110 . ?
 C51 H51B 1.1110 . ?
 C23 H23 1.1030 . ?
 C32 H32A 1.1110 . ?
 C32 H32B 1.1110 . ?
 C32 C31 1.483(10) . ?
 C33 H33A 1.1110 . ?
 C33 H33B 1.1110 . ?
 C33 C34 1.480(13) . ?
 C31 H31A 1.1110 . ?
 C31 H31B 1.1110 . ?
 C35 H35A 1.1110 . ?
 C35 H35B 1.1110 . ?
 C34 H34A 1.1110 . ?
 C34 H34B 1.1110 . ?
 C27 H27A 1.0970 . ?
 C27 H27B 1.0970 . ?
 C27 H27C 1.0970 . ?

loop_
  _geom_angle_atom_site_label_1
  _geom_angle_atom_site_label_2
  _geom_angle_atom_site_label_3
  _geom_angle
  _geom_angle_site_symmetry_1
  _geom_angle_site_symmetry_3
  _geom_angle_publ_flag
 O6 K1 O3 123.08(13) . . ?
 O5 K1 O3 94.98(13) . . ?
 O5 K1 O6 60.48(11) . . ?
 O4 K1 O3 61.91(12) . . ?
 O4 K1 O6 95.79(13) . . ?
 O4 K1 O5 131.95(14) . . ?
 O2 K1 O3 133.02(13) . . ?
 O2 K1 O6 98.91(12) . . ?
 O2 K1 O5 126.07(14) . . ?
 O2 K1 O4 96.75(14) . . ?
 O1 K1 O3 95.46(12) . . ?
 O1 K1 O6 135.84(13) . . ?
 O1 K1 O5 98.95(15) . . ?
 O1 K1 O4 123.20(15) . . ?
 O1 K1 O2 60.03(14) . . ?
 N3 K1 O3 121.76(13) . . ?
 N3 K1 O6 59.34(12) . . ?
 N3 K1 O5 119.58(13) . . ?
 N3 K1 O4 60.12(13) . . ?
 N3 K1 O2 60.50(13) . . ?
 N3 K1 O1 120.31(15) . . ?
 N2 K1 O3 59.40(13) . . ?
 N2 K1 O6 119.82(14) . . ?
 N2 K1 O5 59.50(14) . . ?
 N2 K1 O4 121.08(14) . . ?
 N2 K1 O2 119.18(15) . . ?
 N2 K1 O1 59.50(15) . . ?
 N2 K1 N3 178.76(14) . . ?
 C42 O3 K1 117.3(3) . . ?
 C43 O3 K1 112.8(3) . . ?
 C43 O3 C42 109.6(4) . . ?
 C55 O6 K1 117.6(3) . . ?
 C54 O6 K1 113.9(3) . . ?
 C54 O6 C55 110.6(4) . . ?
 C53 O5 K1 114.1(3) . . ?
 C52 O5 K1 117.0(3) . . ?
 C52 O5 C53 111.3(5) . . ?
 H1 N1 C11 129(5) . . ?
 H2 N1 C11 116(4) . . ?
 H2 N1 H1 101(7) . . ?
 C44 O4 K1 113.8(3) . . ?
 C45 O4 K1 118.6(4) . . ?
 C45 O4 C44 110.4(5) . . ?
 C35 O2 K1 115.8(4) . . ?
 C34 O2 K1 110.6(4) . . ?
 C34 O2 C35 111.7(6) . . ?
 C32 O1 K1 115.2(4) . . ?
 C33 O1 K1 117.0(4) . . ?
 C33 O1 C32 111.5(6) . . ?
 C56 N3 K1 110.2(3) . . ?
 C46 N3 K1 108.1(4) . . ?
 C46 N3 C56 110.2(5) . . ?
 C36 N3 K1 107.8(4) . . ?
 C36 N3 C56 109.7(5) . . ?
 C36 N3 C46 110.8(5) . . ?
 C16 C11 N1 121.4(5) . . ?
 C12 C11 N1 120.1(5) . . ?
 C12 C11 C16 118.5(5) . . ?
 C41 N2 K1 108.7(4) . . ?
 C51 N2 K1 108.0(4) . . ?
 C51 N2 C41 111.0(6) . . ?
 C31 N2 K1 108.5(4) . . ?
 C31 N2 C41 110.0(5) . . ?
 C31 N2 C51 110.5(6) . . ?
 C26 C21 S1 121.9(5) . . ?
 C22 C21 S1 121.6(5) . . ?
 C22 C21 C26 116.4(6) . . ?
 H16 C16 C11 119.8(3) . . ?
 C15 C16 C11 120.5(5) . . ?
 C15 C16 H16 119.8(3) . . ?
 H12 C12 C11 119.7(3) . . ?
 C13 C12 C11 120.6(5) . . ?
 C13 C12 H12 119.7(4) . . ?
 H15 C15 C16 120.0(3) . . ?
 C14 C15 C16 120.0(5) . . ?
 C14 C15 H15 120.0(4) . . ?
 H56A C56 N3 108.8(3) . . ?
 H56B C56 N3 108.8(4) . . ?
 H56B C56 H56A 107.7 . . ?
 C55 C56 N3 113.6(5) . . ?
 C55 C56 H56A 108.8(3) . . ?
 C55 C56 H56B 108.8(4) . . ?
 C15 C14 Br1 120.4(5) . . ?
 C13 C14 Br1 119.2(5) . . ?
 C13 C14 C15 120.4(6) . . ?
 C56 C55 O6 109.1(5) . . ?
 H55A C55 O6 109.9(3) . . ?
 H55A C55 C56 109.9(4) . . ?
 H55B C55 O6 109.9(3) . . ?
 H55B C55 C56 109.9(3) . . ?
 H55B C55 H55A 108.3 . . ?
 H42A C42 O3 110.0(3) . . ?
 H42B C42 O3 110.0(3) . . ?
 H42B C42 H42A 108.4 . . ?
 C41 C42 O3 108.3(5) . . ?
 C41 C42 H42A 110.0(4) . . ?
 C41 C42 H42B 110.0(3) . . ?
 H26 C26 C21 119.4(3) . . ?
 C25 C26 C21 121.3(6) . . ?
 C25 C26 H26 119.4(4) . . ?
 H53A C53 O5 110.0(3) . . ?
 H53B C53 O5 110.0(3) . . ?
 H53B C53 H53A 108.3 . . ?
 C54 C53 O5 108.7(5) . . ?
 C54 C53 H53A 110.0(4) . . ?
 C54 C53 H53B 110.0(3) . . ?
 H43A C43 O3 110.1(3) . . ?
 H43B C43 O3 110.1(3) . . ?
 H43B C43 H43A 108.4 . . ?
 C44 C43 O3 108.1(5) . . ?
 C44 C43 H43A 110.1(3) . . ?
 C44 C43 H43B 110.1(4) . . ?
 H46A C46 N3 109.0(3) . . ?
 H46B C46 N3 109.0(4) . . ?
 H46B C46 H46A 107.8 . . ?
 C45 C46 N3 112.8(5) . . ?
 C45 C46 H46A 109.0(4) . . ?
 C45 C46 H46B 109.0(4) . . ?
 C53 C54 O6 108.0(5) . . ?
 H54A C54 O6 110.1(3) . . ?
 H54A C54 C53 110.1(4) . . ?
 H54B C54 O6 110.1(3) . . ?
 H54B C54 C53 110.1(4) . . ?
 H54B C54 H54A 108.4 . . ?
 C14 C13 C12 120.0(6) . . ?
 H13 C13 C12 120.0(4) . . ?
 H13 C13 C14 120.0(4) . . ?
 C42 C41 N2 113.5(6) . . ?
 H41A C41 N2 108.9(4) . . ?
 H41A C41 C42 108.9(4) . . ?
 H41B C41 N2 108.9(3) . . ?
 H41B C41 C42 108.9(3) . . ?
 H41B C41 H41A 107.7 . . ?
 C43 C44 O4 108.0(5) . . ?
 H44A C44 O4 110.1(3) . . ?
 H44A C44 C43 110.1(4) . . ?
 H44B C44 O4 110.1(3) . . ?
 H44B C44 C43 110.1(3) . . ?
 H44B C44 H44A 108.4 . . ?
 H25 C25 C26 118.9(4) . . ?
 C24 C25 C26 122.2(7) . . ?
 C24 C25 H25 118.9(4) . . ?
 H52A C52 O5 110.1(3) . . ?
 H52B C52 O5 110.1(4) . . ?
 H52B C52 H52A 108.4 . . ?
 C51 C52 O5 108.1(6) . . ?
 C51 C52 H52A 110.1(4) . . ?
 C51 C52 H52B 110.1(4) . . ?
 H22 C22 C21 119.6(4) . . ?
 C23 C22 C21 120.9(7) . . ?
 C23 C22 H22 119.6(4) . . ?
 C23 C24 C25 117.8(6) . . ?
 C27 C24 C25 116.1(7) . . ?
 C27 C24 C23 125.9(7) . . ?
 C46 C45 O4 107.6(6) . . ?
 H45A C45 O4 110.2(3) . . ?
 H45A C45 C46 110.2(4) . . ?
 H45B C45 O4 110.2(3) . . ?
 H45B C45 C46 110.2(3) . . ?
 H45B C45 H45A 108.5 . . ?
 H36A C36 N3 108.8(3) . . ?
 H36B C36 N3 108.8(4) . . ?
 H36B C36 H36A 107.7 . . ?
 C35 C36 N3 113.9(6) . . ?
 C35 C36 H36A 108.8(4) . . ?
 C35 C36 H36B 108.8(5) . . ?
 C52 C51 N2 113.4(5) . . ?
 H51A C51 N2 108.9(3) . . ?
 H51A C51 C52 108.9(4) . . ?
 H51B C51 N2 108.9(4) . . ?
 H51B C51 C52 108.9(4) . . ?
 H51B C51 H51A 107.7 . . ?
 C24 C23 C22 121.4(7) . . ?
 H23 C23 C22 119.3(4) . . ?
 H23 C23 C24 119.3(4) . . ?
 H32A C32 O1 110.0(4) . . ?
 H32B C32 O1 110.0(4) . . ?
 H32B C32 H32A 108.4 . . ?
 C31 C32 O1 108.5(6) . . ?
 C31 C32 H32A 110.0(5) . . ?
 C31 C32 H32B 110.0(4) . . ?
 H33A C33 O1 110.2(3) . . ?
 H33B C33 O1 110.2(4) . . ?
 H33B C33 H33A 108.5 . . ?
 C34 C33 O1 107.7(7) . . ?
 C34 C33 H33A 110.2(4) . . ?
 C34 C33 H33B 110.2(5) . . ?
 C32 C31 N2 113.5(6) . . ?
 H31A C31 N2 108.9(4) . . ?
 H31A C31 C32 108.9(6) . . ?
 H31B C31 N2 108.9(4) . . ?
 H31B C31 C32 108.9(4) . . ?
 H31B C31 H31A 107.7 . . ?
 C36 C35 O2 109.2(6) . . ?
 H35A C35 O2 109.8(4) . . ?
 H35A C35 C36 109.8(4) . . ?
 H35B C35 O2 109.8(4) . . ?
 H35B C35 C36 109.8(5) . . ?
 H35B C35 H35A 108.3 . . ?
 C33 C34 O2 109.6(7) . . ?
 H34A C34 O2 109.8(4) . . ?
 H34A C34 C33 109.8(4) . . ?
 H34B C34 O2 109.8(5) . . ?
 H34B C34 C33 109.8(5) . . ?
 H34B C34 H34A 108.2 . . ?
 H27A C27 C24 109.5 . . ?
 H27B C27 C24 109.5 . . ?
 H27B C27 H27A 109.5 . . ?
 H27C C27 C24 109.5 . . ?
 H27C C27 H27A 109.5 . . ?
 H27C C27 H27B 109.5 . . ?

loop_
  _geom_torsion_atom_site_label_1
  _geom_torsion_atom_site_label_2
  _geom_torsion_atom_site_label_3
  _geom_torsion_atom_site_label_4
  _geom_torsion
  _geom_torsion_site_symmetry_1
  _geom_torsion_site_symmetry_2
  _geom_torsion_site_symmetry_3
  _geom_torsion_site_symmetry_4
  _geom_torsion_publ_flag
 Br1 C14 C15 C16 -177.3(5) . . . . ?
 Br1 C14 C13 C12 177.6(5) . . . . ?
 K1 O3 C42 C41 -59.0(4) . . . . ?
 K1 O3 C43 C44 50.7(4) . . . . ?
 K1 O6 C55 C56 -55.2(4) . . . . ?
 K1 O6 C54 C53 50.0(4) . . . . ?
 K1 O5 C53 C54 50.5(4) . . . . ?
 K1 O5 C52 C51 -57.5(4) . . . . ?
 K1 O4 C44 C43 50.0(4) . . . . ?
 K1 O4 C45 C46 -55.7(4) . . . . ?
 K1 O2 C35 C36 -53.9(4) . . . . ?
 K1 O2 C34 C33 57.0(4) . . . . ?
 K1 O1 C32 C31 -61.1(5) . . . . ?
 K1 O1 C33 C34 42.6(5) . . . . ?
 K1 N3 C56 C55 -38.4(4) . . . . ?
 K1 N3 C46 C45 -42.0(4) . . . . ?
 K1 N3 C36 C35 -43.1(4) . . . . ?
 K1 N2 C41 C42 -37.7(4) . . . . ?
 K1 N2 C51 C52 -41.3(4) . . . . ?
 K1 N2 C31 C32 -37.4(5) . . . . ?
 S1 C21 C26 C25 175.7(5) . . . . ?
 S1 C21 C22 C23 -176.4(6) . . . . ?
 O3 C42 C41 N2 64.8(5) . . . . ?
 O3 C43 C44 O4 -67.8(5) . . . . ?
 O6 C55 C56 N3 63.1(6) . . . . ?
 O6 C54 C53 O5 -67.3(5) . . . . ?
 O5 C52 C51 N2 67.4(6) . . . . ?
 N1 C11 C16 C15 178.3(5) . . . . ?
 N1 C11 C12 C13 -178.0(6) . . . . ?
 O4 C45 C46 N3 65.7(6) . . . . ?
 O2 C35 C36 N3 67.7(7) . . . . ?
 O2 C34 C33 O1 -67.1(7) . . . . ?
 O1 C32 C31 N2 66.9(7) . . . . ?
 C11 C16 C15 C14 -0.7(6) . . . . ?
 C11 C12 C13 C14 0.1(7) . . . . ?
 C21 C26 C25 C24 0.8(8) . . . . ?
 C21 C22 C23 C24 0.6(8) . . . . ?
 C16 C11 C12 C13 0.3(6) . . . . ?
 C16 C15 C14 C13 1.1(7) . . . . ?
 C12 C11 C16 C15 0.0(6) . . . . ?
 C12 C13 C14 C15 -0.8(8) . . . . ?
 C56 N3 C46 C45 78.4(5) . . . . ?
 C56 N3 C36 C35 -163.2(6) . . . . ?
 C56 C55 O6 C54 171.5(5) . . . . ?
 C55 O6 C54 C53 -174.8(5) . . . . ?
 C55 C56 N3 C46 -157.6(5) . . . . ?
 C55 C56 N3 C36 80.2(6) . . . . ?
 C42 O3 C43 C44 -176.5(5) . . . . ?
 C42 C41 N2 C51 -156.3(6) . . . . ?
 C42 C41 N2 C31 81.0(6) . . . . ?
 C26 C21 C22 C23 -0.2(7) . . . . ?
 C26 C25 C24 C23 -0.5(8) . . . . ?
 C26 C25 C24 C27 -176.1(6) . . . . ?
 C53 O5 C52 C51 168.9(5) . . . . ?
 C43 O3 C42 C41 170.6(5) . . . . ?
 C43 C44 O4 C45 -173.8(5) . . . . ?
 C46 N3 C36 C35 74.9(6) . . . . ?
 C46 C45 O4 C44 170.4(5) . . . . ?
 C54 C53 O5 C52 -174.4(5) . . . . ?
 C41 N2 C51 C52 77.7(6) . . . . ?
 C41 N2 C31 C32 -156.1(6) . . . . ?
 C25 C26 C21 C22 -0.4(8) . . . . ?
 C25 C24 C23 C22 -0.2(8) . . . . ?
 C52 C51 N2 C31 -159.9(6) . . . . ?
 C22 C23 C24 C27 174.9(6) . . . . ?
 C45 C46 N3 C36 -160.0(6) . . . . ?
 C36 C35 O2 C34 178.3(7) . . . . ?
 C51 N2 C31 C32 80.9(6) . . . . ?
 C32 O1 C33 C34 178.2(7) . . . . ?
 C33 O1 C32 C31 162.4(7) . . . . ?
 C33 C34 O2 C35 -172.5(7) . . . . ?

loop_
  _diffrn_refln_index_h
  _diffrn_refln_index_k
  _diffrn_refln_index_l
  _diffrn_refln_intensity_net
  _diffrn_refln_intensity_u
 0 0 1 0.12 0.16
 0 0 1 0.21 0.13
 0 0 -1 0.12 0.08
 0 0 -1 0.06 0.13
 0 0 2 40.43 2.01
 0 0 -2 50.91 2.09
 0 0 2 44.15 2.03
 0 0 -2 51.38 2.15
 0 0 3 -0.19 0.42
 0 0 3 -0.33 0.5
 0 0 -3 0.1 0.3
 0 0 -3 -0.02 0.27
 0 0 -4 4176.26 27.38
 0 0 4 4050.98 28.49
 0 0 4 4116.92 28.33
 0 0 -4 4050.95 26.75
 0 0 4 4222.37 30.1
 0 0 -4 4197.33 31.27
 0 0 4 4150.54 31.25
 0 0 -5 -0.35 0.61
 0 0 5 1.07 0.78
 0 0 5 0.35 0.65
 0 0 5 0.35 0.73
 0 0 -5 -0.07 0.36
 0 0 -5 0.06 0.63
 0 0 -6 181.39 7.37
 0 0 6 163.56 6.73
 0 0 6 160.55 7.5
 0 0 -6 154.87 6.72
 0 0 -6 158.54 7.81
 0 0 6 156.97 7.65
 0 0 7 -0.09 0.65
 0 0 -7 -1.17 0.75
 0 0 7 0.16 0.66
 0 0 7 -0.07 0.69
 0 0 -7 -0.19 1.01
 0 0 8 646.11 16.25
 0 0 -8 644.35 19.34
 0 0 8 638.12 18.66
 0 0 8 651.87 16.49
 0 0 -8 636.17 16.41
 0 0 -9 -0.58 0.62
 0 0 9 0.09 0.52
 0 0 -9 0.01 0.48
 0 0 9 -0.02 0.67
 0 0 9 -0.56 1.04
 0 0 -9 0.27 0.85
 0 0 -9 0.02 0.49
 0 0 9 -1.29 1.61
 0 0 9 0.02 1.22
 0 0 10 142.63 4.83
 0 0 -10 137.24 4.84
 0 0 10 131.1 4.73
 0 0 10 146.04 5.32
 0 0 -10 124.11 5.01
 0 0 -10 131.85 10.11
 0 0 10 118.15 8.65
 0 0 -11 0.62 0.6
 0 0 11 -0.35 0.57
 0 0 11 -0.33 0.67
 0 0 -11 0.55 0.55
 0 0 -11 -0.99 0.88
 0 0 11 1.03 1.07
 0 0 -12 56.14 3.1
 0 0 -12 54.74 2.85
 0 0 12 59.86 3
 0 0 -12 55.41 2.64
 0 0 -13 0.37 0.52
 0 0 13 0.11 0.38
 0 0 13 0.36 0.39
 0 0 -13 -0.02 0.32
 0 0 -13 -0.4 0.33
 0 0 -13 -0.06 0.4
 0 0 13 -0.07 0.34
 0 0 13 0.66 0.45
 0 0 -14 5.56 0.69
 0 0 14 5.03 0.6
 0 0 14 3.96 0.46
 0 1 1 -0.02 0.16
 0 1 1 0 0.12
 0 1 -1 -0.01 0.13
 0 -1 -1 0.14 0.1
 0 -1 1 0.14 0.18
 0 1 -1 0.37 0.14
 0 1 -1 0.12 0.12
 0 -1 -1 0.09 0.11
 0 -1 2 0.27 0.28
 0 -1 -2 0.04 0.21
 0 1 2 -0.05 0.21
 0 1 2 0.07 0.22
 0 1 -2 0.33 0.33
 0 -1 -2 0.08 0.27
 0 1 -2 0.15 0.3
 0 1 3 0.18 0.33
 0 1 -3 -0.06 0.35
 0 1 3 -0.42 0.42
 0 -1 3 0.15 0.38
 0 -1 -3 -0.26 0.37
 0 -1 -3 0.14 0.32
 0 1 -3 -0.23 0.38
 0 1 -4 0.07 0.58
 0 -1 -4 -0.2 0.55
 0 -1 4 -0.27 0.6
 0 1 4 0.08 0.45
 0 1 -4 -0.06 0.47
 0 1 4 0.86 0.58
 0 -1 -4 0.1 0.28
 0 1 4 -0.44 0.65
 0 1 4 -0.26 0.58
 0 -1 4 -0.15 0.54
 0 -1 4 0.04 0.52
 0 -1 -4 -0.1 0.48
 0 1 -4 0.66 0.56
 0 1 -5 0.42 0.49
 0 -1 -5 0.11 0.57
 0 -1 5 0.81 0.7
 0 1 5 1.18 0.96
 0 1 5 0.68 0.49
 0 1 5 0.04 0.63
 0 1 -5 -0.55 0.45
 0 1 5 -0.03 0.62
 0 -1 5 0.68 0.51
 0 -1 5 0.61 0.77
 0 -1 -5 0.32 0.56
 0 -1 -5 0.36 0.54
 0 1 -5 0 0.76
 0 -1 -6 -0.23 0.72
 0 1 -6 0.7 0.8
 0 1 6 -0.3 0.72
 0 -1 6 0.3 0.54
 0 1 6 -0.11 0.77
 0 -1 -6 -0.23 0.4
 0 1 -6 -0.46 0.56
 0 -1 6 0.07 0.54
 0 -1 6 -0.56 1.05
 0 1 6 -0.42 0.93
 0 1 -6 0.62 0.91
 0 -1 -6 -0.11 0.63
 0 1 7 0.3 0.54
 0 -1 7 -1.36 1.2
 0 1 -7 -1.11 0.89
 0 1 7 0.33 0.79
 0 -1 7 -0.48 0.78
 0 1 -7 -0.75 0.95
 0 -1 7 -0.38 0.73
 0 -1 7 1.36 1.1
 0 1 7 0.61 0.97
 0 -1 -7 0.54 0.49
 0 1 -7 0.31 0.88
 0 -1 -7 -0.28 0.78
 0 -1 8 0.02 0.9
 0 1 8 -0.79 0.84
 0 1 -8 -0.38 1.02
 0 -1 -8 0.06 1.18
 0 -1 -8 -0.52 0.87
 0 1 8 0.52 1.13
 0 1 8 -0.89 1.45
 0 -1 8 1 1.08
 0 -1 8 -0.96 1.43
 0 1 -8 0.62 1.05
 0 -1 -9 0.27 0.6
 0 1 -9 0.2 0.53
 0 1 9 0.06 0.59
 0 1 -9 0.03 0.45
 0 -1 -9 0.04 0.49
 0 -1 9 -0.23 0.54
 0 1 9 -0.34 0.83
 0 -1 9 0.21 0.63
 0 1 9 0.13 1.21
 0 -1 9 -0.28 1.43
 0 -1 -9 0.11 0.52
 0 1 -9 0.15 0.63
 0 1 -9 0.38 0.62
 0 1 -9 0.88 1.24
 0 -1 -9 -1.21 1.6
 0 1 -9 0.13 0.43
 0 -1 9 -0.01 0.95
 0 -1 9 -0.73 1.3
 0 1 9 -0.92 1.43
 0 1 9 -0.35 1.13
 0 1 10 -0.28 0.6
 0 1 -10 0.63 0.66
 0 -1 10 -0.26 0.64
 0 -1 -10 -0.62 0.52
 0 1 10 -0.91 0.99
 0 -1 10 -0.72 1.05
 0 -1 10 -1.31 1
 0 -1 -10 -0.48 1.8
 0 1 -10 0.98 0.82
 0 1 -10 0.35 1.2
 0 -1 -10 0.05 0.69
 0 1 10 -1.83 1.87
 0 -1 10 -0.9 1.43
 0 1 -11 -0.25 0.68
 0 1 11 -0.83 0.64
 0 -1 -11 -0.81 0.69
 0 -1 11 -0.68 0.67
 0 1 11 0.43 0.52
 0 -1 11 -0.31 0.64
 0 1 11 -0.19 0.61
 0 -1 -11 -0.4 0.56
 0 1 -11 -0.78 0.66
 0 1 -11 -0.61 0.71
 0 -1 -11 0.79 0.68
 0 -1 11 0.37 1.28
 0 1 11 0.66 1.1
 0 -1 -12 -0.33 0.58
 0 1 -12 -0.02 0.54
 0 1 12 -0.21 0.58
 0 -1 12 -0.33 0.62
 0 -1 -12 -0.82 0.57
 0 1 -12 -0.18 0.48
 0 -1 -12 0.13 0.43
 0 1 -12 -0.26 0.46
 0 1 -13 -0.11 0.53
 0 -1 13 -0.88 0.54
 0 1 13 0.15 0.36
 0 -1 -13 -0.47 0.59
 0 -1 13 -0.63 0.47
 0 1 13 -0.19 0.47
 0 -1 -13 -0.18 0.37
 0 -1 -13 -0.37 0.42
 0 -1 -13 0.28 0.36
 0 1 -13 -0.19 0.33
 0 1 -13 -0.25 0.4
 0 -1 13 0.1 0.37
 0 1 13 0.05 0.37
 0 1 13 -0.45 0.43
 0 -1 14 -0.13 0.24
 0 -1 14 -0.29 0.26
 0 1 -14 0.01 0.4
 0 1 14 -0.3 0.29
 0 -2 -1 27.21 1.12
 0 -2 -1 33.74 1.01
 0 2 -1 28.33 1.29
 0 -2 -1 28.61 1.25
 0 2 1 30.1 1.33
 0 2 -1 31.44 1.43
 0 2 1 29.99 0.97
 0 -2 1 32.6 1.46
 0 -2 -1 28.92 0.99
 0 2 -1 33.91 1.55
 0 2 1 28.54 1.27
 0 -2 2 287.57 5.62
 0 2 -2 277.4 4.81
 0 -2 -2 269.56 4.37
 0 2 -2 289.33 5.65
 0 2 2 279.19 4.63
 0 2 -2 262.27 5.24
 0 -2 -2 279.36 4.48
 0 -2 3 52.94 2.91
 0 2 3 48.91 2.79
 0 -2 -3 51.34 2.39
 0 2 3 46.2 2.46
 0 2 -3 52.71 2.87
 0 -2 -3 44.96 2.26
 0 2 -3 39.66 2.49
 0 -2 -4 90.65 3.83
 0 2 -4 87 4.19
 0 2 4 82.03 4.23
 0 2 4 78.89 3.82
 0 2 4 86.13 4.67
 0 2 -4 83.93 4.2
 0 -2 -4 81.95 3.61
 0 2 4 86.08 4.71
 0 -2 4 96 4.56
 0 -2 4 87.67 4.4
 0 -2 -4 85.97 4.5
 0 2 -4 87.63 4.63
 0 -2 4 87.31 4.57
 0 -2 -5 25.06 2.37
 0 2 -5 23.34 2.48
 0 -2 5 24.4 2.64
 0 2 5 25.25 2.51
 0 2 5 24.19 2.63
 0 2 5 26.47 2.82
 0 -2 -5 25.44 2.29
 0 -2 5 27.7 2.8
 0 2 -5 27.65 2.73
 0 2 -5 26.26 2.91
 0 -2 -5 26.58 2.8
 0 2 5 27.71 2.99
 0 -2 5 26.9 2.79
 0 -2 -6 697.84 13.72
 0 2 -6 690.46 15.01
 0 2 6 697.66 13.08
 0 2 -6 673.35 14.8
 0 -2 6 686.73 15.28
 0 2 6 644.63 15.53
 0 -2 -6 655.94 13.14
 0 -2 -6 650.75 15.6
 0 -2 6 672.6 15.66
 0 2 6 665.03 16.13
 0 2 -6 671.97 16.35
 0 -2 7 2.05 0.93
 0 2 -7 1.31 0.71
 0 2 7 3.95 1.28
 0 2 -7 4.87 1.32
 0 -2 7 5.34 1.5
 0 2 7 5.62 1.73
 0 -2 -7 7.36 1.69
 0 2 7 4.69 1.55
 0 -2 7 5.57 1.32
 0 -2 -7 6.02 1.78
 0 2 -7 5.35 1.6
 0 -2 8 52.61 4.91
 0 2 8 57.25 4.61
 0 2 8 49.89 5.33
 0 2 -8 48.39 5.45
 0 -2 -8 49.08 5.29
 0 -2 8 48.58 5.08
 0 -2 8 53.15 4.46
 0 2 8 48.21 5.17
 0 2 -8 49.46 4.87
 0 -2 9 6.78 0.92
 0 -2 -9 6.94 1.01
 0 2 -9 5.79 0.89
 0 2 9 7.15 1.06
 0 -2 -9 5.74 0.91
 0 2 9 8.75 1.24
 0 2 9 9.28 1.36
 0 -2 9 9.6 1.35
 0 -2 9 3.94 1.5
 0 2 -9 7.15 1.03
 0 -2 -9 9.07 2.55
 0 -2 -9 7.11 1.16
 0 2 -9 8.04 1.19
 0 2 -9 7.44 1.22
 0 2 -9 5.37 2.08
 0 2 9 10.61 2.37
 0 2 -9 9.11 2.14
 0 2 9 7.07 2.25
 0 2 -10 143 5.1
 0 -2 -10 145.8 4.81
 0 2 10 144.41 4.83
 0 -2 10 153.32 5
 0 -2 10 152.79 5.4
 0 2 10 145.02 5.3
 0 -2 10 138.5 4.77
 0 2 10 143.02 10.19
 0 -2 -10 138.61 5.16
 0 2 -10 130.44 10.29
 0 -2 -10 141.56 10.25
 0 2 -10 132.43 5.12
 0 2 10 157.13 9.44
 0 -2 10 126.61 8.8
 0 2 -11 4.89 1.04
 0 2 11 4.4 0.84
 0 -2 11 4.09 0.88
 0 -2 -11 4.38 0.91
 0 -2 11 3.77 0.8
 0 -2 -11 2.3 0.65
 0 2 11 4.03 0.96
 0 2 11 5.2 1.11
 0 -2 -11 3.34 0.87
 0 2 -11 2.96 0.67
 0 -2 -11 4.26 1.04
 0 2 -11 0.53 1.73
 0 2 -11 3.09 0.92
 0 -2 11 -0.28 0.83
 0 -2 11 3.71 1.51
 0 2 11 3.78 1.86
 0 2 12 41.6 2.55
 0 -2 -12 40.67 2.37
 0 2 -12 38.69 2.46
 0 -2 12 42.9 2.48
 0 2 -12 43.76 2.21
 0 -2 -12 44.8 2.45
 0 2 -12 38.39 2.52
 0 -2 -12 44.52 2.76
 0 -2 12 45.29 2.34
 0 2 13 1.85 0.4
 0 -2 13 2.02 0.44
 0 -2 13 2.25 0.57
 0 -2 13 3.31 0.71
 0 -2 -13 2.64 0.67
 0 2 -13 2.37 0.68
 0 2 13 3.44 0.77
 0 -2 -13 2.19 0.5
 0 2 -13 2.86 0.53
 0 -2 -13 3.13 0.58
 0 -2 -13 3.01 0.6
 0 -2 14 33.14 1.28
 0 2 14 31.66 1.39
 0 -2 14 31.3 1.24
 0 2 -14 32.8 1.56
 0 -3 0 0.32 0.21
 0 3 0 0.44 0.13
 0 3 -1 0.22 0.22
 0 -3 -1 0.04 0.14
 0 -3 -1 -0.02 0.21
 0 -3 1 0.08 0.2
 0 3 -1 0.06 0.29
 0 3 1 0.05 0.11
 0 3 1 0.11 0.17
 0 3 2 -0.02 0.23
 0 3 -2 0.21 0.3
 0 -3 2 0.05 0.33
 0 3 -2 -0.45 0.43
 0 3 2 0.62 0.36
 0 -3 -2 0.06 0.16
 0 -3 -2 0.19 0.2
 0 3 -2 0.03 0.27
 0 3 -3 0.24 0.32
 0 3 -3 -0.33 0.4
 0 3 3 0.26 0.32
 0 3 3 0.37 0.58
 0 -3 -3 0.12 0.2
 0 -3 3 -0.07 0.39
 0 -3 -3 0.71 0.38
 0 3 -3 0.09 0.32
 0 -3 -4 0.27 0.38
 0 3 -4 0.17 0.46
 0 -3 -4 0.1 0.32
 0 -3 4 -0.07 0.58
 0 3 4 0.25 0.58
 0 -3 4 0.3 0.65
 0 3 4 -0.05 0.57
 0 -3 4 0.28 0.53
 0 3 4 0.39 0.5
 0 3 4 0.95 0.78
 0 3 -4 0.2 0.38
 0 3 -4 0.03 0.5
 0 -3 -4 0.51 0.36
 0 3 -4 0.46 0.78
 0 3 -5 0.27 0.54
 0 3 5 0.54 0.46
 0 -3 -5 0.12 0.43
 0 3 5 -0.04 0.57
 0 -3 -5 -0.18 0.23
 0 3 5 0.43 0.71
 0 3 5 0.49 0.46
 0 -3 5 0.36 0.56
 0 3 5 -0.6 0.97
 0 3 -5 -0.28 0.46
 0 3 5 -0.17 0.61
 0 -3 5 -1.02 0.52
 0 -3 5 0.42 0.62
 0 3 -5 -0.76 0.99
 0 -3 -5 0.65 0.71
 0 3 6 -0.4 0.41
 0 3 -6 0.5 0.8
 0 3 6 -0.22 1.12
 0 3 6 0.2 0.77
 0 -3 -6 0.86 0.53
 0 -3 6 -0.08 0.6
 0 3 6 -0.5 0.98
 0 -3 6 -0.88 0.98
 0 3 -6 -0.99 1.1
 0 3 -6 -0.69 0.94
 0 -3 -6 -0.2 0.75
 0 3 -7 -0.88 1.14
 0 -3 7 -0.19 0.73
 0 3 7 -0.37 0.93
 0 -3 -7 0.42 0.54
 0 -3 7 -0.31 0.78
 0 3 7 0.25 1.01
 0 -3 -7 0.57 0.48
 0 3 7 -0.07 0.84
 0 -3 7 0.33 0.65
 0 3 -7 -1.25 1.31
 0 3 -7 -0.48 1.5
 0 -3 -7 -0.92 1.2
 0 -3 8 0.72 0.9
 0 3 8 0.45 0.72
 0 -3 -8 1.6 1.17
 0 3 -8 0.36 1.13
 0 3 -8 -1.27 0.94
 0 -3 8 -1.41 0.78
 0 3 8 -0.32 1.22
 0 3 8 -3.36 1.5
 0 -3 9 -0.08 0.75
 0 3 9 -0.25 0.63
 0 -3 -9 -0.21 0.69
 0 -3 -9 -0.33 0.58
 0 3 -9 -0.42 0.78
 0 -3 9 -0.36 0.61
 0 3 9 0.56 0.5
 0 -3 9 0.21 0.52
 0 3 9 -0.55 0.69
 0 -3 9 0.13 1.08
 0 3 9 -0.48 1.11
 0 3 -9 -0.47 0.96
 0 3 -9 -0.5 0.85
 0 -3 -9 -0.4 0.76
 0 3 -9 -0.06 0.62
 0 3 -9 -0.53 1.43
 0 -3 -9 -3.65 1.6
 0 3 -9 -3.9 1.57
 0 -3 9 1.62 0.93
 0 3 9 -0.04 0.4
 0 3 9 0.02 0.35
 0 3 9 -0.23 1.06
 0 -3 -10 -0.44 0.6
 0 3 10 -0.2 0.55
 0 3 -10 0.66 0.68
 0 -3 -10 0.43 0.63
 0 -3 10 0.47 0.61
 0 3 10 -0.82 0.93
 0 -3 10 -0.25 0.57
 0 3 -10 0.04 0.42
 0 3 -10 -0.19 0.69
 0 3 -10 -0.89 1.85
 0 -3 -10 0.05 0.61
 0 3 10 -0.54 1.73
 0 -3 10 -1.15 1.33
 0 3 -11 -0.14 0.48
 0 3 11 -0.29 0.45
 0 -3 11 -0.31 0.59
 0 3 11 -0.24 0.61
 0 -3 11 -0.29 0.47
 0 -3 -11 -0.51 0.65
 0 3 11 0.1 0.66
 0 3 -11 -0.54 0.48
 0 3 -11 -0.22 0.44
 0 -3 -11 0.25 0.49
 0 3 -11 0.13 1.84
 0 -3 -11 -0.98 0.82
 0 3 -11 0.09 0.62
 0 -3 11 -1.05 1.49
 0 3 11 -1.25 1.52
 0 3 12 -1.08 0.74
 0 3 -12 -0.63 0.71
 0 -3 12 -0.93 0.65
 0 -3 -12 -0.06 0.42
 0 3 -12 0.53 0.49
 0 -3 -12 0.61 0.45
 0 -3 -12 -0.18 0.41
 0 3 -12 0.29 0.61
 0 -3 -12 -0.25 0.62
 0 -3 12 0.03 0.44
 0 3 13 -0.03 0.31
 0 -3 13 -0.38 0.37
 0 3 13 0.06 0.39
 0 -3 -13 -0.46 0.52
 0 -3 13 -0.31 0.41
 0 3 -13 -0.46 0.59
 0 -3 -13 -0.38 0.45
 0 -3 -13 0.13 0.35
 0 3 -13 0.49 0.31
 0 -3 -13 -0.59 0.47
 0 3 -14 -0.51 0.37
 0 3 14 -0.57 0.34
 0 -3 14 0.56 0.28
 0 -4 0 1424.23 11.27
 0 4 0 1335.77 6.18
 0 4 -1 368.34 5.8
 0 4 1 372.37 3.17
 0 4 -1 407.88 6.72
 0 4 1 364.39 2.68
 0 -4 -1 401.75 5.69
 0 -4 -1 365.59 5.8
 0 -4 -1 370.15 4.88
 0 -4 1 373.74 5.26
 0 4 -1 344.54 5.03
 0 4 2 304.93 6.13
 0 4 2 304.28 6.22
 0 4 -2 325.55 6.97
 0 -4 2 336.86 6.53
 0 4 -2 323.67 6.6
 0 4 2 300.72 4.36
 0 4 -2 295.46 5.95
 0 -4 -2 296.88 5.19
 0 4 3 139.26 5.25
 0 4 3 126.74 3.78
 0 -4 3 147.74 5.09
 0 4 -3 138.93 5.27
 0 4 -3 131.51 4.56
 0 -4 -3 125.47 3.66
 0 4 -3 135.73 5.15
 0 -4 -3 139.78 3.72
 0 4 -3 124.6 4.63
 0 -4 -3 120.74 3.73
 0 -4 -4 268.75 6.16
 0 4 4 296.46 8.92
 0 4 -4 277.92 8.26
 0 -4 4 282.32 8.09
 0 -4 -4 289.19 6.44
 0 4 4 271.95 6.71
 0 4 4 278.06 8.26
 0 4 4 289.82 8.85
 0 4 -4 283.76 8.35
 0 -4 4 298.69 8.48
 0 4 -4 302.04 8.9
 0 -4 -4 298.3 8.36
 0 4 5 115.87 4.44
 0 4 -5 108.54 5.55
 0 -4 5 117.75 4.73
 0 4 5 119.25 6.49
 0 4 5 116.87 6.37
 0 4 -5 116.08 6
 0 -4 -5 118.44 4.77
 0 4 -5 128.24 5.58
 0 4 5 112.41 5.96
 0 4 5 118.36 5.19
 0 4 -5 115.83 6.35
 0 -4 5 120.83 6.03
 0 -4 -5 122.57 6.03
 0 -4 -6 64.28 3.77
 0 4 -6 67.9 4.9
 0 4 6 73.4 4.01
 0 -4 6 76.16 4.27
 0 4 6 72.01 5.38
 0 -4 -6 79.14 4.36
 0 4 6 72.54 5.49
 0 4 -6 72.04 5.21
 0 4 -6 76.65 5.75
 0 4 6 73.41 5.55
 0 -4 6 75.07 5.29
 0 -4 -6 75.13 5.31
 0 4 -7 19.01 2.95
 0 -4 7 15.61 2.55
 0 -4 -7 20.26 2.37
 0 4 7 21.24 2.41
 0 4 -7 18.45 2.95
 0 -4 7 16.27 2.14
 0 4 7 15.25 2.86
 0 4 7 13.4 2.72
 0 -4 -7 14.77 2.55
 0 4 -7 13.75 2.82
 0 -4 8 6.16 1.84
 0 4 -8 7.7 2.42
 0 -4 -8 4.8 1.8
 0 4 8 8.75 2.42
 0 4 -8 7.24 2.19
 0 -4 8 5.9 1.84
 0 4 8 5.26 1.86
 0 4 9 27.82 2.08
 0 -4 9 31.43 2.16
 0 4 -9 28.02 2.26
 0 -4 -9 30.81 2.04
 0 -4 -9 29.98 2.21
 0 -4 9 33.47 4.36
 0 4 9 33.41 3.88
 0 4 9 26.41 2.23
 0 -4 9 27.51 2.07
 0 -4 9 29.82 2.39
 0 4 -9 27.47 4.52
 0 -4 -9 22.32 3.82
 0 4 -9 27.36 2.25
 0 4 -9 25.98 2.21
 0 -4 -9 28.72 2.26
 0 4 9 25.7 4.3
 0 4 -9 27.76 2.29
 0 4 -9 30.77 4.49
 0 4 9 28.12 4.39
 0 -4 9 27.25 3.9
 0 4 10 44.18 2.68
 0 -4 -10 48.67 2.65
 0 -4 -10 44.8 2.74
 0 4 -10 43.52 2.89
 0 -4 10 49.28 2.8
 0 4 10 51.31 3.22
 0 -4 10 49.52 2.82
 0 4 -10 44.73 2.44
 0 4 10 46.2 5.89
 0 -4 -10 48.58 3.05
 0 4 -10 41.17 5.95
 0 4 -10 46.54 2.94
 0 4 -10 44.38 2.96
 0 4 10 49.24 5.49
 0 -4 10 45.6 5.2
 0 -4 10 39.8 4.43
 0 4 11 27.36 2.05
 0 4 -11 27.37 2.25
 0 -4 11 32.96 2.31
 0 4 11 33 2.51
 0 -4 -11 31.57 2.18
 0 -4 -11 26.13 2.08
 0 4 -11 31.06 2.1
 0 4 -11 33.14 1.98
 0 -4 -11 33.09 2.5
 0 4 -11 32.1 5.15
 0 4 -11 32.25 2.45
 0 -4 11 28.12 4.05
 0 -4 11 32.8 4.02
 0 4 11 37.63 4.85
 0 -4 12 27.41 1.97
 0 4 12 23.78 2
 0 -4 12 23.99 1.67
 0 -4 -12 25.27 1.82
 0 4 -12 23.39 1.53
 0 -4 -12 21.08 1.72
 0 -4 -12 20.58 1.5
 0 -4 -12 24.32 2.04
 0 4 -12 26.07 2.06
 0 -4 12 22.64 1.68
 0 4 13 0.01 0.32
 0 -4 13 -0.1 0.4
 0 4 13 -0.23 0.44
 0 4 -13 -0.73 0.61
 0 -4 -13 0.19 0.41
 0 -4 13 -0.2 0.36
 0 -4 13 0.3 0.31
 0 -4 -13 0.34 0.37
 0 -4 -13 0.23 0.37
 0 -4 -13 0.16 0.38
 0 4 -14 3.47 0.6
 0 4 14 3.49 0.54
 0 -4 14 3.15 0.44
 0 5 0 0.32 0.12
 0 -5 0 -0.14 0.44
 0 5 -1 0 0.21
 0 -5 1 -0.1 0.3
 0 -5 -1 -0.24 0.21
 0 5 -1 0.05 0.35
 0 5 -1 0.25 0.42
 0 5 -1 0.18 0.12
 0 5 1 -0.08 0.14
 0 -5 -2 0.07 0.35
 0 5 2 0.27 0.12
 0 -5 -2 0.31 0.3
 0 -5 -2 0.64 0.31
 0 5 -2 0.4 0.37
 0 5 2 0.07 0.2
 0 -5 2 0.02 0.29
 0 5 -2 -0.21 0.41
 0 5 -2 0.17 0.41
 0 5 2 0.22 0.36
 0 5 2 0.21 0.29
 0 5 3 0.14 0.28
 0 -5 3 0.7 0.5
 0 5 -3 0.1 0.46
 0 5 -3 0.78 0.57
 0 5 -3 -0.23 0.55
 0 -5 3 0.16 0.41
 0 5 3 0.42 0.39
 0 5 3 -0.06 0.24
 0 -5 -3 0.17 0.27
 0 5 -3 -0.18 0.47
 0 -5 -4 -0.01 0.33
 0 5 -4 -0.12 0.5
 0 5 4 0.3 0.3
 0 5 -4 0.19 0.64
 0 5 4 -0.56 0.52
 0 5 4 0.1 0.77
 0 5 -4 -0.27 0.73
 0 -5 4 -0.48 0.74
 0 -5 -4 0.23 0.32
 0 5 4 0.19 0.32
 0 5 -4 0.46 0.76
 0 -5 -4 0.23 0.39
 0 5 5 -0.12 0.35
 0 5 -5 0.4 0.55
 0 -5 -5 0.38 0.33
 0 5 5 0.11 0.59
 0 -5 5 -0.48 0.38
 0 5 5 -0.09 0.5
 0 5 5 0.1 0.67
 0 5 5 -0.45 0.84
 0 5 -5 0.17 0.74
 0 -5 -5 -0.47 0.45
 0 5 -5 0.36 0.68
 0 -5 -5 0.08 0.52
 0 5 6 0.66 0.53
 0 5 -6 0.45 0.62
 0 -5 -6 0.39 0.48
 0 -5 6 0.81 0.75
 0 5 6 -0.34 0.49
 0 5 6 0.53 0.98
 0 5 -6 0.29 1.02
 0 -5 -6 2.05 0.73
 0 5 6 0.5 0.64
 0 -5 6 0.12 0.35
 0 5 -6 -0.44 0.92
 0 5 6 0.85 1.13
 0 -5 -6 0.76 0.75
 0 5 -6 0.93 1.33
 0 -5 7 -0.8 0.8
 0 5 -7 -0.87 1.22
 0 -5 -7 -0.45 0.73
 0 5 7 0.53 0.64
 0 5 -7 0.45 0.81
 0 5 7 -0.52 0.96
 0 5 7 0.13 0.62
 0 -5 7 -0.22 0.78
 0 -5 -7 -0.14 0.6
 0 5 -7 -0.47 0.79
 0 5 8 -0.99 1.37
 0 -5 8 -0.32 0.81
 0 5 -8 -0.99 1.4
 0 -5 -8 0.05 0.98
 0 5 8 0.85 1.14
 0 5 8 -2.36 1.27
 0 5 -8 -0.5 1.47
 0 -5 8 0.37 0.78
 0 -5 9 0.41 0.53
 0 5 -9 0.17 0.58
 0 5 9 0.27 0.55
 0 -5 -9 0.05 0.58
 0 -5 -9 0.9 0.62
 0 -5 9 -0.51 0.91
 0 5 9 -0.25 0.64
 0 -5 9 -0.04 0.53
 0 5 -9 -0.45 0.55
 0 5 -9 -0.34 0.51
 0 5 -9 0.3 0.56
 0 5 -9 0.98 1.24
 0 -5 -9 0.23 0.49
 0 5 9 -2.33 1.33
 0 -5 9 -1.14 0.72
 0 5 9 0.51 1.49
 0 -5 9 -0.25 0.85
 0 5 -9 -0.13 1.39
 0 -5 10 -0.72 0.53
 0 -5 -10 -0.08 0.56
 0 -5 -10 -0.47 0.55
 0 5 -10 -0.25 0.49
 0 5 10 0.36 0.66
 0 -5 -10 -0.31 0.57
 0 5 10 0.17 0.64
 0 -5 10 -0.22 0.5
 0 5 -10 1.2 0.48
 0 5 -10 0.32 0.55
 0 5 -10 0.54 0.82
 0 5 -10 0.65 0.78
 0 -5 -10 -0.4 0.59
 0 -5 10 0.27 0.88
 0 5 10 -1.86 1.49
 0 -5 10 0.62 0.61
 0 5 10 -0.22 1.29
 0 5 -11 -0.64 0.74
 0 5 11 -0.25 0.49
 0 -5 11 -0.1 0.59
 0 5 11 0.02 0.62
 0 -5 -11 -0.51 0.56
 0 5 -11 -0.87 0.64
 0 5 -11 -0.55 0.68
 0 -5 -11 -0.07 0.52
 0 -5 -11 -0.04 0.6
 0 5 -11 -0.44 0.82
 0 5 -11 0.33 1.19
 0 -5 11 -0.46 1.52
 0 5 11 -3.95 2.34
 0 -5 11 -0.05 1.56
 0 5 12 0.02 0.5
 0 -5 12 -0.21 0.42
 0 -5 12 0.41 0.5
 0 -5 -12 1.06 0.59
 0 -5 -12 -0.14 0.46
 0 5 -12 0.21 0.41
 0 -5 -12 0.16 0.4
 0 5 -12 0.83 0.69
 0 -5 -12 0.23 0.55
 0 -5 12 0.01 0.41
 0 -5 13 -0.06 0.34
 0 5 13 -0.27 0.3
 0 -5 -13 -0.38 0.42
 0 5 13 -0.44 0.47
 0 -5 13 -0.49 0.4
 0 5 -13 0.23 0.45
 0 -5 -13 -0.14 0.36
 0 -5 13 -0.29 0.31
 0 -5 -13 0.37 0.42
 0 -5 -13 -0.18 0.4
 0 -5 -13 0.57 0.33
 0 5 -14 0.02 0.36
 0 5 14 0.47 0.29
 0 -5 14 -0.19 0.24
 0 6 0 4861.39 13.92
 0 -6 -1 217.21 4.57
 0 -6 1 216.16 5.13
 0 6 -1 208.49 4.25
 0 6 1 199.12 2.66
 0 6 -1 210.67 2.92
 0 6 -1 217 5.7
 0 6 -1 206.22 5.05
 0 6 2 12.47 1.52
 0 6 -2 12.89 1.59
 0 6 2 12.3 0.79
 0 6 -2 13.97 1.66
 0 -6 -2 13.06 1.18
 0 -6 -2 12.45 1.33
 0 6 -2 11.54 1.29
 0 6 2 11.51 0.76
 0 -6 -2 11.63 1.4
 0 6 3 254.93 4.86
 0 6 -3 257.96 8.1
 0 6 3 248.15 7.17
 0 6 -3 252.27 7.76
 0 -6 3 254.07 6.68
 0 -6 3 243.02 5.86
 0 6 -3 251.2 7.32
 0 6 -3 252.82 6.79
 0 -6 -3 259.14 6.06
 0 6 3 270.34 3.85
 0 -6 -4 281.98 8.37
 0 6 -4 267.49 8.86
 0 6 4 270.73 9.05
 0 -6 4 255.23 7.62
 0 6 -4 268.02 8.99
 0 6 -4 260.48 8.78
 0 6 4 282.42 6.4
 0 6 -4 252.61 7.84
 0 6 4 264.65 5.08
 0 -6 -4 238.43 6.29
 0 6 -4 238.95 7.57
 0 -6 -5 156.64 6.97
 0 6 -5 148.66 7.41
 0 6 -5 143.91 7.24
 0 6 5 147.55 7.27
 0 6 5 151.32 5.57
 0 6 5 151.33 7.56
 0 6 5 147 7.55
 0 -6 5 160.69 5.31
 0 6 -5 146.59 7.3
 0 -6 5 141.95 6.35
 0 6 5 158.53 4.72
 0 6 -5 144.99 6.63
 0 -6 -5 136.66 5.27
 0 6 -6 88.58 6.33
 0 -6 -6 97.1 6.08
 0 6 6 93.28 6.63
 0 6 6 96.03 6.61
 0 6 6 95.85 6.7
 0 -6 6 86.52 5.49
 0 6 -6 98.56 6.59
 0 6 6 91.9 6.46
 0 6 -6 105.57 6.2
 0 6 -6 84.55 5.63
 0 -6 -6 78.36 4.36
 0 -6 6 80.55 5.36
 0 6 7 73.93 6.49
 0 -6 -7 79.37 6.08
 0 6 -7 73.73 6.42
 0 -6 7 72.41 5.5
 0 6 -7 75.69 6.31
 0 6 7 69.56 6.22
 0 6 7 79.47 6.62
 0 6 -7 74.31 5.86
 0 -6 -7 79.4 4.74
 0 -6 7 74.31 5.62
 0 -6 -8 27.82 2.01
 0 6 -8 30.38 2.25
 0 -6 8 30.52 2.01
 0 -6 8 27.58 3.76
 0 -6 -8 28.78 4.11
 0 6 -8 30.49 2.37
 0 6 8 28.49 4.42
 0 6 -8 28.1 4.36
 0 -6 -8 30.12 2.36
 0 -6 -8 30.98 2.13
 0 6 8 26.24 4.17
 0 -6 8 29 3.52
 0 6 -8 30.06 4.31
 0 -6 8 27.26 3.7
 0 -6 9 44.29 2.57
 0 -6 -9 38.13 2.5
 0 6 9 37.06 2.36
 0 6 -9 41.71 2.73
 0 -6 -9 40.82 2.28
 0 -6 -9 39.04 2.31
 0 -6 9 42.36 2.58
 0 6 9 42.5 2.91
 0 -6 9 44.82 5.36
 0 6 -9 41.9 2.91
 0 6 9 41.61 5.59
 0 6 -9 32.26 4.99
 0 6 -9 42.7 2.73
 0 -6 -9 42.41 2.7
 0 6 -9 40.13 2.87
 0 6 -9 38.59 5.1
 0 6 9 43.96 5.79
 0 -6 9 42.18 4.47
 0 -6 9 41.31 4.81
 0 6 10 5.61 1.01
 0 6 -10 5.47 1.1
 0 -6 10 7.37 1.16
 0 -6 -10 5.15 0.92
 0 -6 -10 5.21 0.9
 0 -6 10 7.44 1.16
 0 6 10 6.39 1.07
 0 6 -10 5.01 1.1
 0 -6 -10 6.08 1.09
 0 6 -10 6.29 2.72
 0 6 -10 4.27 1.04
 0 6 -10 6.98 1.15
 0 -6 10 3.01 1.52
 0 6 10 5.6 2.31
 0 -6 10 12.94 2.53
 0 6 10 6.04 2.21
 0 6 10 5.79 2.07
 0 6 -11 88.74 3.94
 0 6 11 82.57 3.37
 0 6 11 88.21 3.96
 0 -6 -11 83.16 3.32
 0 -6 11 87.24 3.6
 0 -6 -11 76.09 3.08
 0 -6 -11 85.4 3.64
 0 6 -11 81.69 3.57
 0 6 11 84.54 8.15
 0 6 -11 92.15 3.83
 0 6 -11 72.15 7.74
 0 -6 -11 85.71 3.84
 0 -6 11 85.39 7.19
 0 -6 11 94.83 6.56
 0 6 11 99.01 7.94
 0 -6 12 28.38 1.7
 0 -6 -12 29.78 1.85
 0 6 12 25.76 2.04
 0 -6 -12 27.62 1.9
 0 -6 -12 27.33 1.71
 0 6 -12 28.24 1.85
 0 6 -12 33.78 2.08
 0 -6 12 30.81 1.86
 0 -6 13 10.73 0.97
 0 6 13 8.45 1.01
 0 -6 13 9.7 0.83
 0 6 -13 7.15 0.98
 0 -6 13 10.96 0.82
 0 -6 -13 9.61 0.95
 0 -6 -13 11.52 1.09
 0 -6 -13 10.14 1.01
 0 -6 -13 10.7 0.95
 0 6 14 10.83 0.78
 0 6 -14 12.64 0.93
 0 -7 0 0.35 0.24
 0 7 0 0.38 0.17
 0 -7 1 -0.01 0.39
 0 -7 -1 -0.16 0.37
 0 7 -1 0.73 0.35
 0 7 1 0.12 0.15
 0 7 -1 0.19 0.38
 0 7 -1 0.23 0.47
 0 7 -2 -0.26 0.42
 0 7 2 0.44 0.18
 0 -7 -2 0.21 0.25
 0 -7 -2 0.13 0.44
 0 -7 -2 0.26 0.43
 0 -7 2 0.27 0.28
 0 7 -2 0.47 0.57
 0 7 -2 0.49 0.51
 0 7 2 -0.02 0.19
 0 -7 2 0.6 0.44
 0 7 2 0 0.45
 0 7 -3 0.02 0.36
 0 -7 -3 0.37 0.33
 0 -7 -3 0.3 0.32
 0 7 3 0.11 0.22
 0 -7 3 0.12 0.43
 0 7 -3 -0.23 0.74
 0 7 -3 -0.07 0.62
 0 7 -3 0.39 0.63
 0 7 3 0.37 0.66
 0 7 3 0.09 0.27
 0 -7 3 -0.1 0.56
 0 7 3 0.27 0.44
 0 -7 -4 0.06 0.37
 0 7 -4 0.48 0.59
 0 -7 -4 -0.26 0.42
 0 7 4 0.14 0.22
 0 -7 4 0.26 0.45
 0 7 4 0.47 0.42
 0 7 -4 0.82 0.74
 0 7 -4 0.27 0.67
 0 -7 4 0.76 0.6
 0 7 4 0.53 0.61
 0 7 -4 -0.26 0.57
 0 7 4 0.58 0.65
 0 7 -4 -0.24 0.59
 0 -7 -4 0.02 0.52
 0 7 -5 0.56 0.84
 0 -7 -5 -0.14 0.56
 0 -7 5 -0.23 0.49
 0 7 -5 -0.03 0.86
 0 -7 5 0.13 0.59
 0 7 -5 0.81 0.86
 0 7 5 0.12 0.93
 0 7 5 1.57 1.08
 0 7 5 0.43 0.58
 0 -7 -5 0.35 0.75
 0 7 6 0.81 0.69
 0 -7 -6 -0.23 0.55
 0 7 -6 0.84 0.8
 0 -7 6 -0.14 0.77
 0 7 6 0.92 0.72
 0 -7 6 0.31 0.56
 0 -7 6 0.33 0.54
 0 7 -6 -0.32 0.97
 0 7 6 -0.16 0.83
 0 7 -6 -0.18 0.72
 0 7 6 0.17 1.01
 0 -7 -6 0.02 0.63
 0 7 -6 0.39 0.94
 0 -7 -7 -0.34 0.73
 0 7 -7 -0.69 0.93
 0 -7 7 0.01 1.02
 0 7 7 -0.64 0.84
 0 7 -7 0.32 1.1
 0 -7 -7 -1.09 1.43
 0 7 7 -0.06 0.75
 0 7 -7 -0.39 1.08
 0 -7 7 -0.65 0.74
 0 7 7 -0.98 1.26
 0 -7 7 0.16 0.82
 0 7 7 -1.39 0.96
 0 -7 -8 0.05 0.52
 0 7 -8 0.79 0.55
 0 -7 -8 0.42 0.41
 0 -7 8 -0.51 0.62
 0 -7 8 0.06 0.39
 0 -7 8 1.57 1.17
 0 -7 -8 -0.03 0.4
 0 7 -8 -0.18 0.63
 0 7 -8 -1.43 1.67
 0 -7 -8 0.6 0.64
 0 7 -8 -0.5 0.74
 0 7 -8 0.1 1.42
 0 -7 8 -2.1 0.94
 0 -7 8 0.91 1.12
 0 7 8 0.07 0.98
 0 7 8 0.11 1.43
 0 -7 9 -0.62 0.69
 0 -7 -9 -0.35 0.67
 0 7 9 -0.31 0.55
 0 -7 -9 -0.33 0.71
 0 7 -9 -0.08 0.68
 0 -7 -9 0.95 0.8
 0 -7 9 -0.41 0.63
 0 -7 -9 -0.06 0.56
 0 -7 9 -0.19 1.05
 0 7 9 0.27 0.63
 0 7 -9 -0.23 1.93
 0 -7 -9 0.17 0.77
 0 7 -9 -0.69 0.73
 0 7 -9 -0.26 0.71
 0 7 -9 -0.3 0.66
 0 -7 9 -1.51 1.22
 0 7 9 1 1.45
 0 -7 9 2.48 1.1
 0 7 -9 -3.05 1.61
 0 7 9 -0.91 1.43
 0 7 10 0.25 0.6
 0 7 -10 0 0.56
 0 -7 -10 0.4 0.47
 0 -7 10 -1.2 0.68
 0 -7 -10 -0.06 0.39
 0 7 10 -0.37 0.66
 0 -7 -10 0.08 0.49
 0 7 -10 -0.06 0.69
 0 7 -10 0.04 0.65
 0 7 -10 -0.4 0.7
 0 -7 -10 -0.19 0.58
 0 7 -10 1.36 0.95
 0 7 10 -2.03 1.39
 0 -7 10 -1.07 1.11
 0 7 10 0.34 1.94
 0 7 10 0.27 1.22
 0 -7 10 1.21 1.03
 0 7 11 0.66 0.48
 0 7 -11 -0.56 0.75
 0 -7 11 -0.25 0.39
 0 7 11 0.06 0.6
 0 -7 11 0.22 0.49
 0 -7 -11 -0.46 0.52
 0 -7 11 0.11 0.42
 0 -7 -11 -0.66 0.55
 0 7 -11 -0.57 0.68
 0 -7 -11 0.08 0.5
 0 -7 -11 -0.84 0.72
 0 7 -11 -0.12 0.65
 0 7 -11 -0.27 0.83
 0 7 -11 1.68 1.41
 0 7 11 -0.97 1.8
 0 7 11 1.35 2.35
 0 -7 11 3.29 2.43
 0 -7 11 -0.7 1.6
 0 -7 12 -0.35 0.43
 0 7 12 -0.15 0.44
 0 -7 -12 -0.08 0.43
 0 -7 12 -0.53 0.38
 0 7 -12 -0.63 0.52
 0 -7 12 -0.06 0.41
 0 -7 -12 -0.12 0.43
 0 -7 -12 0.32 0.51
 0 -7 13 -0.42 0.38
 0 7 13 -0.33 0.37
 0 7 -13 -0.81 0.62
 0 -7 13 -0.59 0.36
 0 -7 13 0.29 0.27
 0 -7 -13 0.35 0.35
 0 -7 -13 -0.45 0.36
 0 -7 -13 -0.39 0.46
 0 -7 -13 0.39 0.31
 0 7 -13 -1.36 0.45
 0 -8 0 2321.15 12.01
 0 8 0 2158.67 10.11
 0 8 -1 97.04 3.04
 0 -8 -1 102.95 3.68
 0 -8 -1 106.63 4.16
 0 -8 1 94.57 3.93
 0 8 -1 97.81 4.33
 0 8 -1 94.23 3.92
 0 -8 2 257.3 6.35
 0 -8 -2 235.15 6.85
 0 -8 -2 264.6 5.86
 0 8 -2 253.02 6.08
 0 -8 -2 272.5 6.71
 0 -8 2 278.15 6
 0 8 2 260.32 2.68
 0 8 -2 250.32 7.7
 0 8 -2 276.36 8.18
 0 8 2 259.27 7.54
 0 -8 -3 169.36 5.1
 0 8 3 169.7 3.41
 0 -8 3 161.7 5.03
 0 -8 -3 173.22 5.57
 0 8 -3 164.27 5.67
 0 8 3 152.18 6.26
 0 8 -3 158.87 7.02
 0 -8 3 163.42 5.86
 0 8 3 160.56 3.25
 0 -8 3 158.39 5.03
 0 8 -3 144.53 6.32
 0 8 -3 157.93 6.79
 0 8 3 151.67 6.27
 0 8 -3 159.78 6.36
 0 8 4 32.39 2
 0 -8 -4 33.64 2.6
 0 8 -4 28.39 2.78
 0 -8 -4 30.05 2.5
 0 -8 4 34.69 2.99
 0 8 4 38.25 3.56
 0 -8 4 35.54 2.72
 0 8 -4 28.79 3.1
 0 8 -4 32.21 3.54
 0 8 -4 31.8 3.46
 0 8 4 31.29 1.99
 0 8 -4 31.7 3.32
 0 8 -5 19.21 2.56
 0 -8 -5 21.47 2.46
 0 8 5 21.89 1.97
 0 -8 -5 18.86 2.25
 0 8 -5 20.92 3.15
 0 8 -5 17.49 2.9
 0 8 5 23.15 3.3
 0 -8 5 20.01 2.39
 0 8 5 19.2 2.91
 0 -8 5 19.76 2.64
 0 8 -5 20.34 2.85
 0 -8 -6 16.56 2.14
 0 -8 6 17.05 2.52
 0 -8 -6 14.59 2.1
 0 8 -6 16.27 2.6
 0 -8 6 15.08 2.15
 0 8 6 15.5 2.88
 0 -8 6 15.7 2.46
 0 8 6 13.53 2.73
 0 8 6 14.4 2.82
 0 8 -6 15.27 2.81
 0 8 -6 12.67 2.41
 0 8 -6 13.8 2.58
 0 8 -7 10.3 2.31
 0 -8 7 9.02 1.98
 0 -8 -7 8.76 1.82
 0 -8 -7 11.68 1.91
 0 8 -7 7.62 2.47
 0 8 7 7.17 2.35
 0 -8 7 6.62 1.51
 0 8 7 8.45 2.52
 0 8 7 8.35 2.02
 0 8 -7 5.9 1.77
 0 -8 7 6.53 1.78
 0 -8 -8 25.28 2.07
 0 8 -8 27.37 2.16
 0 -8 -8 25.32 2.07
 0 -8 8 25.05 1.81
 0 -8 -8 25.05 1.96
 0 -8 -8 25.61 3.41
 0 -8 8 27.98 3.94
 0 -8 -8 20.22 1.55
 0 -8 8 22.52 2.01
 0 -8 8 22.01 1.76
 0 8 -8 19.84 3.73
 0 8 -8 24.02 2.28
 0 8 -8 22.28 2.13
 0 -8 -8 22.58 1.83
 0 -8 -8 22.47 2.09
 0 8 8 16.92 3.52
 0 8 8 23.48 4.22
 0 8 -8 21.84 4.02
 0 -8 8 24.51 3.55
 0 -8 8 26.54 3.25
 0 8 8 23.75 4.1
 0 -8 -9 6.76 1.07
 0 8 -9 9.56 1.31
 0 -8 9 9.13 1.12
 0 -8 -9 8.16 1.23
 0 -8 9 6.56 1.7
 0 -8 9 9.31 1.51
 0 -8 9 9.4 1.25
 0 8 9 9.18 1.5
 0 -8 -9 8.82 1.13
 0 -8 -9 7.12 1.04
 0 8 -9 7.63 2.37
 0 8 -9 9.45 1.55
 0 8 -9 6 1.18
 0 -8 -9 8.9 1.27
 0 8 9 8.92 2.73
 0 -8 9 7.33 2.21
 0 8 -9 5.55 2.26
 0 -8 9 11.69 2.29
 0 8 9 5.73 2.14
 0 8 -10 9.39 1.33
 0 8 10 11 1.31
 0 -8 -10 8.08 1.2
 0 -8 -10 10.35 1.21
 0 8 10 11.26 1.57
 0 -8 10 8.99 1.09
 0 -8 10 11.41 1.39
 0 -8 -10 9.69 1.16
 0 8 -10 7.64 2.85
 0 -8 -10 9.64 1.3
 0 8 -10 7.82 1.36
 0 8 -10 9.35 1.48
 0 8 10 7.73 2.59
 0 -8 10 11.36 2.66
 0 8 10 14.56 3.29
 0 8 10 9.62 2.84
 0 -8 10 8.49 2.12
 0 8 -11 3.09 0.86
 0 -8 11 4.14 0.79
 0 -8 11 4.62 0.98
 0 -8 -11 3.14 0.69
 0 -8 11 4.08 0.76
 0 8 11 2.22 0.79
 0 -8 -11 4.04 0.81
 0 -8 -11 2.91 0.81
 0 8 -11 2.17 0.71
 0 8 -11 0.25 2.08
 0 8 -11 2.45 0.71
 0 -8 -11 5.02 1.09
 0 -8 11 3.08 2.1
 0 8 11 6.29 2.71
 0 -8 12 67.06 2.62
 0 -8 -12 73.63 2.65
 0 -8 12 71.48 2.46
 0 8 12 61.28 3.02
 0 -8 -12 67.69 2.85
 0 -8 -12 66.33 2.56
 0 -8 -12 64.98 2.72
 0 8 -12 59.57 2.74
 0 -8 12 70.91 2.34
 0 -8 13 2.82 0.52
 0 8 -13 1.4 0.51
 0 -8 13 2.25 0.55
 0 8 13 2.2 0.58
 0 -8 -13 2.64 0.46
 0 -8 -13 1.88 0.45
 0 8 -13 1.53 0.39
 0 -8 -13 1.99 0.48
 0 -8 -13 1.75 0.45
 0 9 0 0.39 0.22
 0 -9 0 0.15 0.42
 0 -9 0 0.16 0.22
 0 -9 0 0.16 0.5
 0 9 0 0.02 0.27
 0 -9 1 -0.17 0.42
 0 -9 -1 -0.28 0.53
 0 -9 1 0.04 0.44
 0 -9 -1 0.37 0.46
 0 9 -1 0.07 0.22
 0 -9 -1 0.44 0.41
 0 9 -1 0.58 0.62
 0 9 -1 0.18 0.42
 0 -9 1 0.66 0.73
 0 9 -2 -0.2 0.45
 0 -9 -2 1.3 0.62
 0 -9 -2 0.29 0.41
 0 -9 -2 0.67 0.67
 0 -9 2 -0.02 0.35
 0 -9 2 0.34 0.28
 0 9 -2 -0.02 0.5
 0 9 -2 0.27 0.54
 0 9 2 0.97 0.74
 0 -9 -3 -0.03 0.52
 0 9 -3 0.14 0.4
 0 -9 -3 -0.03 0.4
 0 9 3 0.89 0.24
 0 -9 3 0.38 0.47
 0 9 -3 0.02 0.62
 0 9 3 0.52 0.83
 0 -9 3 0.46 0.64
 0 -9 3 -0.06 0.71
 0 9 -3 0.22 0.66
 0 9 -3 -0.26 0.83
 0 9 3 -0.38 0.74
 0 -9 -4 0.45 0.69
 0 -9 4 0.71 0.41
 0 -9 -4 -0.23 0.45
 0 9 -4 -0.42 0.57
 0 9 4 -0.09 0.7
 0 9 -4 0.84 0.91
 0 9 -4 0.89 0.82
 0 -9 4 0.24 0.66
 0 -9 4 -0.72 0.71
 0 9 -4 1.36 0.96
 0 9 -4 0.51 0.63
 0 -9 -5 0.52 0.67
 0 9 -5 -0.22 0.89
 0 -9 5 -0.34 1.02
 0 -9 5 0.05 0.6
 0 -9 -5 0.16 0.53
 0 -9 5 -0.2 0.48
 0 -9 5 -0.62 0.79
 0 9 5 -0.17 0.79
 0 9 -5 -0.64 1.2
 0 9 5 -0.52 1.23
 0 9 -5 -0.83 0.83
 0 9 -5 -0.89 1.2
 0 -9 -6 0 0.57
 0 -9 -6 0.33 0.72
 0 -9 6 -0.43 0.98
 0 9 -6 0.43 0.63
 0 9 6 0.45 0.99
 0 9 -6 -0.36 0.74
 0 -9 6 0.36 0.4
 0 9 6 -0.34 0.97
 0 9 -6 0.91 1.32
 0 9 6 -2.19 1.15
 0 -9 6 -0.01 0.89
 0 9 -6 1.08 0.76
 0 9 -7 -0.69 1.08
 0 -9 7 -0.64 0.91
 0 -9 -7 -0.15 0.89
 0 -9 -7 -0.23 1.09
 0 9 -7 -0.94 1.42
 0 9 7 -0.24 0.39
 0 9 -7 1.24 1.03
 0 9 7 0.86 1.12
 0 -9 7 -0.22 0.97
 0 9 7 0.72 0.97
 0 -9 7 -0.22 0.6
 0 9 -7 -1.5 1.08
 0 9 7 -1.01 0.92
 0 9 -8 0.26 0.58
 0 -9 -8 0.48 0.57
 0 -9 -8 0.15 0.45
 0 -9 8 0.27 0.56
 0 -9 -8 0.7 0.64
 0 -9 -8 0.12 0.57
 0 -9 8 0.55 1.14
 0 -9 -8 -3.54 1.31
 0 -9 8 0.33 0.58
 0 -9 -8 0.97 0.44
 0 -9 8 0.17 0.5
 0 -9 8 0.25 0.72
 0 -9 -8 -0.81 0.89
 0 9 -8 -0.26 0.72
 0 9 -8 -0.39 0.9
 0 9 -8 -0.17 0.93
 0 -9 -8 0.01 0.63
 0 -9 -8 0.63 0.61
 0 -9 8 1.88 0.87
 0 9 8 -1.52 2
 0 -9 8 -0.71 1.08
 0 9 -8 0.37 1.01
 0 9 8 1.58 1.22
 0 9 8 1.15 1.04
 0 -9 -9 0.17 0.52
 0 9 -9 -0.27 0.73
 0 -9 -9 -0.3 0.59
 0 -9 9 -0.73 1.37
 0 -9 9 -0.47 0.8
 0 -9 9 -0.58 0.68
 0 9 9 -0.45 0.91
 0 -9 -9 0.49 0.54
 0 -9 9 -0.06 0.52
 0 -9 -9 -0.27 0.6
 0 9 -9 0.44 0.67
 0 -9 -9 -0.77 0.64
 0 9 -9 -0.11 0.65
 0 9 -9 -1.74 1.02
 0 9 -9 1.03 1.19
 0 -9 9 -1.19 0.97
 0 9 9 -0.72 1.53
 0 -9 9 -3.22 1.47
 0 9 9 3.88 2.16
 0 9 -10 -0.22 0.6
 0 -9 -10 -0.81 0.72
 0 -9 10 -0.22 0.46
 0 -9 -10 -0.66 0.63
 0 9 10 0.3 0.62
 0 -9 10 -0.26 0.49
 0 -9 10 0.27 0.57
 0 -9 10 -0.19 0.69
 0 -9 -10 0.21 0.46
 0 9 -10 1.77 1.54
 0 -9 -10 -0.22 0.58
 0 9 -10 -0.44 0.6
 0 9 -10 0.02 0.66
 0 -9 10 0.09 1.18
 0 -9 10 2.5 1.87
 0 9 10 -0.98 1.23
 0 9 10 -3.35 1.73
 0 9 10 -2.85 1.42
 0 9 -11 -1.28 0.79
 0 -9 11 -0.41 0.49
 0 -9 -11 -0.32 0.43
 0 -9 11 -0.51 0.53
 0 -9 -11 0.77 0.53
 0 -9 11 0.39 0.41
 0 9 -11 -0.62 0.73
 0 -9 -11 -1.8 0.89
 0 -9 -11 0.1 0.64
 0 -9 -11 -0.68 0.72
 0 9 -11 -1.06 1.7
 0 9 -11 -0.28 0.66
 0 9 11 -0.34 1.46
 0 9 11 1.94 1.61
 0 -9 12 0.1 0.39
 0 -9 12 -0.34 0.3
 0 9 12 0.05 0.42
 0 -9 -12 0.09 0.42
 0 9 -12 -0.07 0.49
 0 -9 12 0.01 0.35
 0 -9 -12 0.07 0.51
 0 -9 -12 0.22 0.41
 0 -9 -12 -0.63 0.47
 0 -9 13 0.07 0.33
 0 9 13 -0.15 0.33
 0 -9 13 0.11 0.36
 0 9 -13 0.02 0.36
 0 9 -13 -0.4 0.35
 0 -9 -13 0.21 0.28
 0 -9 -13 -0.14 0.29
 0 -9 -13 -0.22 0.29
 0 -9 -13 -0.13 0.41
 0 10 0 621.39 5.52
 0 -10 0 665.18 11.92
 0 -10 0 643.36 6.93
 0 -10 0 659.94 11.73
 0 10 0 637.32 10.55
 0 -10 1 23.51 2.3
 0 -10 -1 22.23 2.07
 0 -10 1 28.61 2.46
 0 -10 -1 20.29 2.33
 0 -10 -1 23.54 2.32
 0 10 -1 20.02 1.51
 0 -10 1 20.81 1.63
 0 10 -1 20.7 2.27
 0 10 -1 20.06 2.13
 0 -10 2 79.49 4.02
 0 -10 -2 82.13 3.69
 0 10 -2 76.44 3.5
 0 -10 -2 70.77 4.32
 0 -10 -2 79.8 4.07
 0 -10 2 93.93 3.98
 0 10 -2 84.12 4.89
 0 10 -2 84.9 5.1
 0 -10 -3 29.07 2.64
 0 10 -3 29.26 2.51
 0 -10 3 25.82 2.33
 0 -10 -3 31.86 2.42
 0 -10 3 24.5 2.16
 0 10 3 21.08 2.7
 0 10 -3 25.55 3.08
 0 10 -3 22.3 2.86
 0 10 -3 22.73 3.05
 0 10 3 21.83 2.76
 0 10 -4 554.77 12.24
 0 -10 4 520.08 10.4
 0 -10 -4 547.02 11.44
 0 -10 -4 546.21 10.72
 0 10 -4 493.82 14.12
 0 10 -4 461.17 13.38
 0 10 -4 477.99 14.3
 0 -10 4 547.95 12.36
 0 10 4 482.61 13.6
 0 -10 4 523.72 10.51
 0 10 -4 488.67 13.07
 0 -10 5 90.75 4.49
 0 -10 -5 93.49 5.04
 0 -10 5 93.7 5.49
 0 10 -5 89.74 5.53
 0 -10 -5 90.64 4.86
 0 10 -5 77.32 6.3
 0 -10 5 90.79 4.92
 0 10 5 84.48 6.45
 0 -10 5 91.09 5.54
 0 10 -5 78.55 6.24
 0 10 -5 82.47 6.03
 0 -10 6 229.67 9.46
 0 10 -6 235.81 9.9
 0 -10 -6 233.33 8.51
 0 -10 -6 233.84 8.49
 0 -10 6 213.56 9.25
 0 10 6 199.44 10.76
 0 10 6 202.18 10.89
 0 10 -6 194.85 10.73
 0 10 -6 194.15 10.24
 0 10 6 205.71 11.02
 0 -10 6 220.14 8.27
 0 10 -6 193.79 9.99
 0 -10 -7 34.56 3.54
 0 10 -7 28.97 3.84
 0 -10 -7 31.95 3.44
 0 -10 7 28.54 3.61
 0 10 -7 24.53 3.79
 0 10 -7 30.63 4.29
 0 10 7 30.34 4.61
 0 -10 7 29.67 3.75
 0 10 7 33.82 4.99
 0 10 7 27.87 4.32
 0 10 7 33.39 4.79
 0 -10 7 33.33 3.52
 0 10 -7 32.27 4.75
 0 -10 -8 370.82 8
 0 -10 -8 410.53 7.85
 0 10 -8 429.32 8.11
 0 -10 -8 388.82 8.42
 0 -10 8 419.41 7.67
 0 -10 8 451.2 15.66
 0 -10 8 448.6 7.92
 0 -10 8 429.67 8.66
 0 -10 -8 405.01 7.23
 0 10 -8 387 9.5
 0 10 8 390.82 17.39
 0 10 -8 380.94 16.44
 0 -10 -8 404.02 7.7
 0 10 -8 396.37 9.12
 0 10 8 403.24 18.15
 0 10 8 394.36 17.6
 0 -10 8 443.44 13.5
 0 10 -8 394.48 17.74
 0 -10 8 398.79 14.71
 0 -10 -9 108 3.96
 0 -10 -9 125.05 4.49
 0 10 -9 136.14 4.73
 0 -10 -9 130.33 4.86
 0 -10 9 128.41 4.23
 0 -10 -9 134.84 4.14
 0 -10 9 138.06 5.04
 0 -10 9 141.92 4.61
 0 -10 -9 135.36 4.25
 0 10 -9 125.38 5.49
 0 -10 -9 134.31 4.6
 0 10 -9 119.92 5.14
 0 10 9 115.61 9.81
 0 10 -9 116.2 9.5
 0 10 9 123 10.25
 0 -10 9 139 7.87
 0 -10 9 129.8 8.73
 0 10 -10 58.53 3.09
 0 -10 -10 55.78 2.97
 0 -10 10 59.04 2.68
 0 -10 10 55.1 2.44
 0 -10 -10 57.57 2.66
 0 -10 10 56.83 3.23
 0 -10 -10 53.23 2.66
 0 10 10 52.75 6.48
 0 10 -10 50 3.43
 0 -10 -10 54.8 2.97
 0 10 -10 56.58 6.75
 0 10 -10 47.84 3.24
 0 10 10 54.74 6.39
 0 10 10 55.44 6.99
 0 -10 10 57.83 5.97
 0 10 -11 6.12 1.05
 0 -10 11 5.2 0.81
 0 -10 -11 3.67 0.68
 0 10 -11 4.66 0.96
 0 -10 11 4.68 0.68
 0 -10 -11 5.29 0.91
 0 -10 -11 5.81 0.91
 0 -10 -11 7.06 1.07
 0 10 -11 3.8 0.99
 0 10 -11 4.84 2.3
 0 10 11 1.75 1.02
 0 10 11 4.56 2.55
 0 -10 12 46.78 2.07
 0 -10 -12 45.06 2.19
 0 -10 -12 42.17 2.04
 0 10 -12 42.92 2.31
 0 -10 -12 46.57 2.05
 0 -10 -12 45.08 2.15
 0 -10 13 0.68 0.33
 0 10 13 0.38 0.38
 0 10 -13 0.64 0.43
 0 -10 13 0.77 0.38
 0 -10 -13 0.85 0.39
 0 -10 -13 1.03 0.39
 0 10 -13 0.75 0.28
 0 -10 -13 0.42 0.3
 0 -10 -13 1.12 0.33
 0 -11 0 0.38 0.44
 0 -11 0 -0.09 0.58
 0 -11 0 0.31 0.22
 0 11 0 0.57 0.67
 0 11 0 -0.32 0.46
 0 11 -1 -0.01 0.33
 0 -11 1 0.41 0.59
 0 -11 1 0.01 0.31
 0 -11 -1 0.33 0.51
 0 -11 -1 0.13 0.48
 0 11 -1 0.19 0.48
 0 11 -1 0.28 0.53
 0 11 1 -0.08 0.2
 0 11 -1 -0.07 0.43
 0 -11 -2 0.3 0.55
 0 -11 2 -0.35 0.6
 0 -11 -2 0.07 0.38
 0 -11 2 0.73 0.46
 0 -11 2 -0.03 0.64
 0 -11 -2 0.71 0.73
 0 11 -2 0.46 0.34
 0 -11 2 0.07 0.39
 0 11 -2 -0.6 0.8
 0 11 -2 -0.12 0.59
 0 11 3 0.13 0.86
 0 11 -3 0.52 0.82
 0 -11 3 0.1 0.5
 0 11 -3 -0.15 0.86
 0 11 -3 0.17 0.72
 0 11 3 0.04 0.77
 0 11 -3 0.41 0.46
 0 -11 3 0.46 0.47
 0 -11 -3 0.26 0.57
 0 -11 3 -0.2 0.57
 0 -11 -3 0.24 0.41
 0 11 -4 -0.23 0.68
 0 11 -4 3.23 1.49
 0 -11 4 0.41 0.53
 0 11 4 -0.84 1.27
 0 11 -4 0.95 1.07
 0 11 -4 0.26 1.01
 0 -11 4 0.49 0.6
 0 -11 -4 0.64 0.59
 0 -11 -4 -0.06 0.4
 0 11 -4 -0.66 0.73
 0 -11 4 0.17 0.54
 0 11 -5 0.93 1.21
 0 -11 5 -0.04 0.75
 0 11 -5 0.7 1.22
 0 11 -5 1.39 1.25
 0 -11 5 -0.13 0.64
 0 11 5 0.52 0.85
 0 -11 -5 0.1 0.62
 0 -11 -5 0.23 0.6
 0 -11 5 -0.47 0.65
 0 11 -5 0.22 0.49
 0 11 -6 0.42 1.07
 0 -11 6 0.33 0.7
 0 11 6 -1.63 1.05
 0 11 -6 0.78 0.98
 0 11 -6 0.26 1.16
 0 -11 6 0.11 0.62
 0 11 6 0.79 1.1
 0 11 6 0.21 0.79
 0 -11 -6 0.25 0.45
 0 -11 6 0.85 0.78
 0 -11 -6 0.22 0.79
 0 11 -6 -0.72 1.09
 0 -11 -7 -0.08 0.63
 0 -11 -7 -0.45 0.67
 0 -11 -7 0.19 0.69
 0 -11 -7 -0.35 0.7
 0 -11 7 -0.41 1.21
 0 11 -7 -0.58 1.54
 0 11 -7 -0.73 0.88
 0 11 7 -1.07 1.16
 0 11 -7 1.85 1.54
 0 11 -7 -0.72 0.84
 0 -11 7 1.38 0.51
 0 -11 7 -0.46 0.65
 0 11 7 0.5 1.07
 0 11 7 -1.95 1.34
 0 11 7 0.62 0.83
 0 -11 -8 -0.44 0.54
 0 11 -8 -0.34 0.5
 0 -11 -8 0.64 0.55
 0 -11 -8 0.86 0.72
 0 -11 -8 1.3 0.91
 0 -11 8 0.18 0.93
 0 -11 8 1.84 0.9
 0 -11 8 0.23 0.58
 0 -11 8 -0.92 0.87
 0 -11 -8 -0.46 0.75
 0 -11 -8 0.46 0.74
 0 11 -8 1.56 2.33
 0 11 -8 -0.26 0.66
 0 11 -8 0.39 0.82
 0 -11 8 1.36 1.23
 0 11 8 0.56 1.65
 0 11 8 -0.32 0.82
 0 11 8 -0.84 1.24
 0 11 -8 -1.31 1.85
 0 -11 8 3.63 1.27
 0 -11 -9 0.61 0.6
 0 -11 -9 -0.23 0.85
 0 11 -9 -0.13 0.61
 0 -11 -9 -0.33 0.64
 0 -11 9 -0.69 0.62
 0 -11 9 -0.11 0.6
 0 -11 9 -1.05 0.85
 0 -11 9 0.77 0.59
 0 -11 -9 -0.15 0.51
 0 -11 -9 -0.45 0.72
 0 11 -9 0.19 0.79
 0 11 -9 -1.15 1.2
 0 11 -9 0.48 0.73
 0 11 9 1.51 1.81
 0 -11 9 -1.62 1.05
 0 -11 9 0.97 1.55
 0 11 9 0.19 1.46
 0 -11 -10 0.2 0.5
 0 11 -10 -0.65 0.65
 0 -11 10 0.17 0.46
 0 -11 10 0.88 0.67
 0 11 -10 -0.68 0.74
 0 -11 -10 -0.11 0.42
 0 11 -10 1.77 2.25
 0 11 -10 -0.29 0.54
 0 11 10 2.06 1.59
 0 11 10 0.54 1.16
 0 11 10 -0.82 1.38
 0 -11 -10 -0.31 0.43
 0 -11 -10 -0.14 0.37
 0 -11 10 0.33 0.49
 0 -11 11 -0.06 0.35
 0 -11 -11 0.08 0.47
 0 11 -11 0.26 0.61
 0 -11 -11 -0.19 0.49
 0 -11 -11 -0.04 0.38
 0 -11 -11 -0.21 0.34
 0 -11 11 -0.2 0.44
 0 11 -11 -0.41 0.68
 0 11 11 1.42 1.64
 0 -11 12 -0.02 0.35
 0 11 12 -0.08 0.48
 0 11 -12 -0.36 0.52
 0 -11 -12 -0.34 0.39
 0 -11 -12 -0.22 0.42
 0 -11 -12 -0.13 0.42
 0 -11 -12 0.02 0.35
 0 -11 13 0.02 0.26
 0 11 13 0.11 0.29
 0 -11 13 -0.19 0.36
 0 11 -13 -0.31 0.43
 0 -11 -13 -0.41 0.32
 0 -11 -13 -0.47 0.3
 0 -11 -13 -0.14 0.22
 0 11 -13 -0.27 0.35
 0 -11 -13 -0.06 0.29
 0 12 0 1150.54 15.62
 0 12 0 1141.76 16.37
 0 -12 0 1200.34 17.47
 0 -12 0 1175.45 17.14
 0 12 -1 46.12 3.58
 0 12 -1 46.9 4.04
 0 12 -1 42.77 2.32
 0 12 -1 44.46 3.38
 0 -12 1 52.11 3.64
 0 -12 1 49.5 2.58
 0 -12 -1 54.72 3.77
 0 -12 -1 49.22 3.86
 0 12 -1 43.45 2.33
 0 -12 2 726.69 13.33
 0 -12 2 760.7 11.58
 0 -12 -2 713.82 11.94
 0 -12 -2 767.09 14
 0 -12 2 743.06 13.36
 0 12 -2 786.23 11.42
 0 12 -2 654.02 12.32
 0 12 -2 730.62 16.29
 0 12 -2 786.5 16.94
 0 -12 2 681.14 11.66
 0 12 -2 690.34 14.94
 0 -12 -3 40.65 3.74
 0 -12 -3 51.71 3.35
 0 -12 -3 50.84 3.77
 0 12 -3 53.12 3.49
 0 -12 3 52.08 3.59
 0 -12 3 52.08 3.37
 0 -12 3 52.83 3.36
 0 12 3 47.61 4.49
 0 12 -3 48.89 4.37
 0 12 -3 50.09 4.53
 0 12 -3 54.65 4.86
 0 12 3 46.08 4.28
 0 -12 -4 723.65 13.17
 0 12 -4 752.9 14.73
 0 -12 -4 737.99 14.57
 0 -12 4 709.93 13.36
 0 -12 4 742.81 14.28
 0 -12 4 692.09 12.9
 0 12 -4 668.7 17.7
 0 12 -4 695.86 18.61
 0 12 4 647.76 17.26
 0 12 4 649.79 17.32
 0 12 -4 669.54 17.64
 0 12 -4 705.81 16.33
 0 -12 -5 93.77 5.5
 0 -12 -5 99.93 5.31
 0 -12 5 96.03 5.65
 0 12 -5 89.5 5.64
 0 12 -5 76.11 6.71
 0 12 -5 83.85 6.9
 0 12 -5 74.6 6.33
 0 12 5 81.12 6.72
 0 -12 5 93.83 5.13
 0 12 5 86.83 6.86
 0 12 -5 81 5.98
 0 -12 6 200.41 8.98
 0 12 -6 200.15 9.27
 0 -12 -6 211.34 8.3
 0 -12 -6 192.92 8.32
 0 12 -6 170.05 9.69
 0 12 -6 163.09 10.33
 0 12 -6 183.38 10.78
 0 12 6 167.61 10.55
 0 -12 6 206.49 8.27
 0 12 6 169.1 10.54
 0 12 6 173.16 10.61
 0 -12 -7 26.94 2.44
 0 -12 -7 32.87 2.89
 0 -12 -7 24.42 2
 0 -12 -7 29.67 2.05
 0 -12 -7 29.3 2.26
 0 -12 7 32.53 2.18
 0 -12 -7 30.86 3.55
 0 -12 7 30.88 3.93
 0 -12 7 31.16 1.91
 0 -12 7 32.38 2.48
 0 12 -7 29.64 2.57
 0 -12 -7 35.25 2.26
 0 12 -7 30.71 2.5
 0 -12 -7 29.11 2.14
 0 -12 -7 29.91 2.09
 0 12 -7 32.14 4.54
 0 12 7 25.48 4.58
 0 12 7 24.9 4.78
 0 12 -7 26.67 4.43
 0 -12 7 34.32 3.71
 0 12 -7 26.26 4.66
 0 12 7 30.43 4.77
 0 12 7 23.89 4.23
 0 -12 -8 35.98 2.45
 0 -12 -8 42.32 2.52
 0 12 -8 44.32 2.55
 0 -12 -8 39.73 2.69
 0 -12 -8 37.65 2.85
 0 -12 8 46.26 2.68
 0 -12 8 45.9 4.95
 0 -12 8 42.45 2.21
 0 -12 8 49.19 3.07
 0 -12 -8 45.19 2.53
 0 -12 8 49.39 2.34
 0 12 -8 39.04 3.13
 0 -12 -8 44.21 2.58
 0 12 -8 41.4 5.38
 0 12 8 42.32 6.01
 0 12 -8 45.06 3.12
 0 12 -8 38.35 5.76
 0 -12 8 55.82 4.75
 0 12 8 47.07 6.39
 0 12 8 39.3 5.89
 0 -12 -9 87.73 4.16
 0 12 -9 96.56 3.83
 0 -12 -9 77.24 3.45
 0 -12 -9 96.91 3.81
 0 -12 9 95.76 3.71
 0 -12 9 97.05 3.37
 0 -12 9 90.09 4.13
 0 -12 -9 99.25 3.7
 0 -12 9 97.68 3.24
 0 12 -9 87.18 7.97
 0 12 -9 91.23 4.48
 0 -12 -9 91.73 3.73
 0 12 9 78.95 8.23
 0 12 -9 81.4 4.51
 0 12 9 83.65 8.63
 0 12 -10 42.34 2.52
 0 -12 10 39.62 2.13
 0 -12 10 37.59 2.19
 0 -12 10 38.41 2.65
 0 -12 -10 40.92 2.3
 0 -12 -10 40.25 2.29
 0 -12 10 40.2 2
 0 12 10 42.12 5.98
 0 12 -10 31.55 2.77
 0 12 -10 43.46 5.55
 0 12 -10 37.25 2.84
 0 12 10 32.07 4.93
 0 12 10 36.29 5.65
 0 -12 11 3.05 0.77
 0 -12 -11 2.47 0.57
 0 -12 -11 3.31 0.69
 0 12 -11 2.93 0.74
 0 -12 -11 3.49 0.68
 0 -12 -11 3.34 0.72
 0 -12 -11 3.34 0.75
 0 12 -11 2.93 0.82
 0 -12 11 2.51 0.6
 0 -12 12 64.77 2.25
 0 -12 12 63.08 2.63
 0 -12 -12 62.86 2.34
 0 -12 -12 62.45 2.23
 0 12 -12 61.96 2.66
 0 -12 -12 64.9 2.35
 0 -12 -12 58.42 2.3
 0 -12 13 9.18 0.71
 0 -12 13 8.69 0.82
 0 12 -13 7.14 0.73
 0 12 13 5.51 0.62
 0 12 13 6.52 0.71
 0 -12 13 6.72 0.72
 0 -12 -13 8.19 0.69
 0 12 -13 6.83 0.68
 0 -12 -13 8.42 0.71
 0 -12 -13 7.96 0.68
 0 -13 0 0.98 0.79
 0 -13 0 0.44 0.56
 0 13 0 0.39 0.49
 0 13 0 0 0.48
 0 -13 -1 0.37 0.77
 0 -13 -1 0.04 0.44
 0 -13 1 -0.13 0.33
 0 -13 1 -0.02 0.54
 0 13 -1 0.16 0.55
 0 13 -1 0.1 0.43
 0 13 -1 0.26 0.79
 0 13 -2 0.16 0.36
 0 -13 2 2.34 0.98
 0 -13 -2 0.51 0.47
 0 -13 2 0.22 0.35
 0 -13 -2 1.2 1.01
 0 -13 -2 -0.09 0.69
 0 13 -2 0.2 0.66
 0 13 -2 -0.36 1.13
 0 13 -2 0.01 0.69
 0 -13 -3 0.42 0.58
 0 -13 3 -0.21 0.52
 0 -13 3 0.08 0.7
 0 -13 3 0.73 0.6
 0 -13 -3 -0.43 0.7
 0 13 -3 -1.05 0.61
 0 -13 -3 -0.23 0.53
 0 13 -3 0.93 0.72
 0 13 -3 0.3 0.74
 0 13 3 -0.55 0.61
 0 13 -3 -0.5 1.02
 0 -13 3 0.46 0.6
 0 13 3 0.43 0.94
 0 -13 4 1 0.56
 0 -13 4 0.31 0.69
 0 -13 -4 0.1 0.41
 0 13 -4 -0.05 0.64
 0 -13 -4 0.14 0.73
 0 13 -4 1.04 0.72
 0 -13 4 -0.29 0.47
 0 13 -4 1.97 1.02
 0 13 -4 1.02 1.1
 0 13 4 0.78 1.14
 0 13 -4 1.17 1.11
 0 13 4 -0.56 0.89
 0 -13 5 0.32 0.55
 0 -13 -5 -0.74 0.85
 0 -13 -5 0.59 0.65
 0 13 -5 -0.57 0.75
 0 13 -5 0.14 0.84
 0 -13 5 0.19 0.39
 0 13 -5 -1.11 1.2
 0 13 5 -0.08 0.73
 0 13 5 0.61 1.25
 0 13 -5 -0.08 0.44
 0 13 -5 0.85 1.1
 0 13 -6 -0.77 0.88
 0 -13 -6 -0.37 0.52
 0 -13 6 0.55 0.65
 0 -13 -6 0.68 0.48
 0 13 -6 0.49 0.81
 0 13 6 -0.32 0.8
 0 13 6 -0.45 1.35
 0 13 -6 -0.04 0.8
 0 -13 6 0.6 0.52
 0 13 6 -0.11 0.72
 0 -13 -7 -0.14 0.76
 0 13 -7 -0.31 0.41
 0 -13 -7 0.32 0.56
 0 -13 -7 0.01 0.56
 0 -13 -7 -0.27 0.52
 0 -13 -7 0.04 0.64
 0 -13 7 -0.96 1.18
 0 -13 7 -0.26 0.48
 0 -13 7 -0.1 0.65
 0 13 -7 0.07 0.66
 0 -13 7 -0.51 0.76
 0 -13 -7 -0.38 0.5
 0 13 -7 0.55 1.04
 0 -13 -7 -0.39 0.37
 0 13 -7 -0.46 0.61
 0 13 7 -0.65 1.49
 0 13 -7 0.47 1.58
 0 13 7 -0.55 0.71
 0 13 7 3.02 1.88
 0 -13 7 -0.09 0.82
 0 13 7 -0.32 1.67
 0 13 -7 1.15 1.05
 0 13 -8 -0.07 0.61
 0 -13 -8 -0.11 0.49
 0 -13 -8 -0.11 0.51
 0 -13 -8 -0.19 0.46
 0 -13 -8 -0.87 0.71
 0 -13 -8 0.57 0.85
 0 -13 8 0.29 0.83
 0 -13 8 -0.16 0.71
 0 -13 8 -0.26 0.42
 0 -13 8 0.01 0.62
 0 -13 8 -0.42 0.53
 0 -13 -8 0.32 0.47
 0 -13 -8 0.32 0.49
 0 13 -8 -0.47 0.65
 0 13 -8 1.52 1.07
 0 13 -8 -0.82 0.87
 0 13 8 -1.39 1.71
 0 13 8 -0.75 1.61
 0 13 8 -0.18 1.41
 0 -13 -9 0.01 0.64
 0 13 -9 -0.33 0.69
 0 -13 -9 -0.43 0.59
 0 -13 -9 -0.66 0.58
 0 -13 9 0.16 0.41
 0 -13 9 -0.02 0.45
 0 -13 9 0.13 0.67
 0 -13 9 0.47 0.35
 0 -13 -9 -0.32 0.48
 0 13 -9 -0.54 0.71
 0 13 -9 0.23 0.67
 0 13 9 -0.65 1.84
 0 13 9 -0.13 1.69
 0 13 -10 0.41 0.38
 0 -13 10 -0.06 0.37
 0 -13 10 -0.09 0.42
 0 -13 10 0.73 0.75
 0 -13 -10 0.5 0.42
 0 -13 -10 -0.14 0.5
 0 -13 -10 -0.06 0.52
 0 -13 -10 -0.47 0.52
 0 13 -10 0.11 0.64
 0 13 -10 -0.23 0.57
 0 13 10 -0.06 1.48
 0 13 10 2.38 2.06
 0 13 10 -1.25 1.44
 0 -13 11 0.29 0.5
 0 -13 -11 -0.47 0.45
 0 -13 -11 0.14 0.39
 0 -13 -11 -0.32 0.51
 0 -13 -11 0 0.43
 0 -13 -11 0.19 0.4
 0 13 -11 -0.4 0.64
 0 13 -11 -0.01 0.61
 0 -13 11 0.14 0.42
 0 -13 12 0.05 0.3
 0 13 12 0.08 0.36
 0 13 -12 0.16 0.38
 0 -13 12 0.05 0.44
 0 -13 -12 -0.08 0.34
 0 -13 -12 -0.39 0.38
 0 -13 -12 -0.29 0.37
 0 -13 -12 0.59 0.31
 0 13 -12 0.53 0.49
 0 -13 -12 0.26 0.3
 0 -13 13 -0.22 0.26
 0 -13 13 -0.31 0.33
 0 -13 13 -0.02 0.34
 0 13 -13 -0.06 0.28
 0 -13 -13 -0.01 0.25
 0 -13 -13 0.13 0.24
 0 -14 0 753.68 15.21
 0 14 0 753.8 13.82
 0 14 0 763.44 14.61
 0 14 0 791.23 16.94
 0 -14 1 65.38 3.02
 0 -14 -1 64.49 4.54
 0 -14 1 66.24 4.48
 0 -14 -1 58.98 4.51
 0 14 1 56 3.67
 0 14 -1 54.28 4.66
 0 14 -1 52.72 4.17
 0 14 -1 56.06 4.03
 0 14 1 55.24 3.74
 0 -14 2 7.53 1.61
 0 -14 -2 6.69 1.57
 0 -14 2 5.71 1.15
 0 -14 -2 3.61 1.32
 0 14 -2 6.09 1.14
 0 14 -2 4.51 1.63
 0 14 -2 5.07 1.67
 0 14 -2 4.24 1.47
 0 14 -3 4.43 1.19
 0 -14 -3 3.38 1.23
 0 -14 -3 3.72 1.08
 0 -14 -3 3.85 1.23
 0 -14 3 3.08 0.79
 0 -14 3 5.08 1.49
 0 14 3 2.45 1.04
 0 -14 3 5.16 1.25
 0 14 -3 3.69 1.42
 0 14 -3 3.11 1.49
 0 14 -3 2.17 0.8
 0 14 3 3.52 1.5
 0 -14 4 228.32 8.33
 0 -14 -4 216.72 8.64
 0 -14 4 246.88 8.5
 0 14 -4 249.99 8.64
 0 -14 4 225.12 8.42
 0 -14 -4 232.54 8
 0 14 -4 216.54 10.84
 0 14 -4 231.81 11.03
 0 14 4 205.11 10.61
 0 14 4 200.99 10.54
 0 -14 4 223.77 7.77
 0 14 -4 223.14 11.19
 0 -14 -5 149.97 6.76
 0 -14 5 146.65 7.2
 0 -14 -5 144.86 7.32
 0 14 -5 165.12 7.79
 0 14 -5 137.06 9.26
 0 14 5 130.48 9.03
 0 14 -5 139.95 9.58
 0 14 5 144.73 9.63
 0 -14 5 148.4 6.8
 0 -14 -6 4.3 1.33
 0 -14 6 4.07 1.58
 0 -14 -6 3.29 0.71
 0 -14 -6 3.89 0.78
 0 -14 -6 3.54 0.88
 0 -14 -6 2.37 0.8
 0 14 6 1.09 0.95
 0 -14 6 4.07 1.2
 0 14 -6 3.13 1.62
 0 14 6 2.14 1.45
 0 14 -6 3.27 1.68
 0 14 6 2.23 1.55
 0 -14 -7 100.01 3.95
 0 -14 -7 105.84 3.7
 0 -14 -7 107.04 4.94
 0 -14 -7 94.56 4.41
 0 -14 -7 111.82 4.26
 0 -14 7 107.96 7.23
 0 -14 7 107.29 3.36
 0 -14 7 112.15 4.02
 0 14 -7 112.2 4.72
 0 -14 7 111 4.52
 0 -14 -7 110.82 3.91
 0 -14 -7 119.2 4.08
 0 14 -7 110.72 4.72
 0 -14 -7 112.22 3.89
 0 14 7 84.13 8.18
 0 14 7 98.71 9.28
 0 14 -7 102.53 9.3
 0 14 7 89.68 8.58
 0 14 -7 102.22 8.86
 0 14 7 97.25 8.87
 0 -14 -8 24.05 2.52
 0 -14 -8 21.3 1.93
 0 -14 -8 22.86 2.06
 0 -14 -8 20.53 2.14
 0 -14 -8 26.53 1.97
 0 14 -8 26.04 1.93
 0 -14 8 27.55 1.8
 0 -14 8 27.04 2.06
 0 -14 8 27.01 2.34
 0 -14 -8 25.84 2.04
 0 -14 -8 23.87 1.94
 0 14 -8 25.18 2.37
 0 14 8 25.38 4.89
 0 14 -8 23.85 2.56
 0 14 8 24.58 4.86
 0 14 -8 29.18 4.83
 0 14 8 21.51 4.38
 0 -14 -9 8.18 1.1
 0 14 -9 12.19 1.35
 0 -14 -9 11.62 1.35
 0 -14 -9 9.45 1.46
 0 -14 9 12.56 1.23
 0 -14 9 11.47 1.34
 0 -14 9 13.7 1.71
 0 -14 -9 14.88 1.48
 0 -14 -9 11.92 1.35
 0 -14 -9 10.56 1.21
 0 14 -9 10.3 1.72
 0 14 -9 13.05 1.81
 0 14 9 12.19 3.42
 0 14 9 10.8 2.76
 0 14 -10 11.21 1.25
 0 -14 10 9.57 1.16
 0 -14 10 10.05 1.1
 0 -14 10 10.36 1.49
 0 -14 -10 11.1 1.26
 0 -14 -10 11.8 1.29
 0 -14 -10 9.08 1.08
 0 -14 -10 9.43 1.12
 0 -14 -10 11.32 1.44
 0 14 -10 9.77 1.61
 0 14 -10 10.94 1.57
 0 14 10 8.93 2.97
 0 14 10 11.64 3.05
 0 14 10 7.72 2.56
 0 -14 11 7.52 1.04
 0 -14 -11 7.19 0.91
 0 14 -11 6.78 1.02
 0 -14 -11 7.54 0.97
 0 -14 -11 8.33 0.95
 0 -14 -11 7 0.86
 0 -14 -11 7.69 1.06
 0 14 -11 5.87 1.25
 0 -14 11 6.1 0.79
 0 14 12 1.89 0.53
 0 14 -12 2.09 0.59
 0 -14 12 2.09 0.56
 0 -14 -12 2.23 0.42
 0 -14 -12 1.85 0.45
 0 -14 -12 1.79 0.48
 0 -14 -12 0.94 0.39
 0 -14 -12 1.77 0.47
 0 14 -12 1.17 0.46
 0 -14 12 1.99 0.47
 0 -14 12 2.19 0.48
 0 -14 13 17.06 0.98
 0 15 0 1.07 0.76
 0 15 0 1.27 1.15
 0 15 0 0.58 0.55
 0 -15 0 -1.17 0.81
 0 15 1 -0.19 0.44
 0 15 -1 0.52 0.72
 0 15 1 -0.34 0.64
 0 15 -1 0.06 0.68
 0 15 -1 -0.24 0.49
 0 15 1 -0.14 0.67
 0 -15 -1 0.26 0.55
 0 -15 1 -0.05 0.5
 0 -15 -1 0.53 0.78
 0 15 2 -0.21 0.63
 0 15 -2 1.58 1.32
 0 15 -2 0.57 0.68
 0 15 2 0.32 0.69
 0 15 -2 -1.05 0.87
 0 -15 -2 0.77 0.77
 0 -15 -2 -0.4 0.77
 0 -15 2 -0.07 0.47
 0 -15 2 -0.66 0.66
 0 15 3 0.64 0.69
 0 15 3 2.01 1.23
 0 15 -3 -0.22 1.23
 0 15 3 1.03 0.56
 0 15 -3 1.06 0.72
 0 15 -3 -0.26 1.52
 0 -15 -3 -1.02 1.19
 0 -15 -3 -0.35 0.56
 0 -15 3 -1.19 0.82
 0 -15 3 0 0.39
 0 15 4 1.35 1.49
 0 -15 -4 -0.02 0.66
 0 -15 -4 -0.06 1.12
 0 15 -4 0.19 0.69
 0 -15 4 -0.09 0.51
 0 -15 4 0.27 0.78
 0 -15 4 -0.36 0.98
 0 15 -4 0.5 1
 0 15 -4 -0.53 1.43
 0 15 -4 0.17 0.54
 0 15 4 0.75 1.1
 0 -15 -5 -0.22 0.7
 0 -15 -5 0.16 0.7
 0 -15 5 -0.15 0.69
 0 -15 5 0.35 0.76
 0 15 -5 -0.45 1.72
 0 -15 5 -0.1 0.48
 0 15 -5 -1.33 1.41
 0 15 5 0.6 1.06
 0 15 5 2.23 1.37
 0 -15 -6 0.73 0.64
 0 -15 -6 -0.08 0.62
 0 -15 -6 -0.36 0.6
 0 -15 -6 0.2 0.4
 0 -15 -6 -0.51 0.62
 0 -15 6 0.11 0.68
 0 -15 -6 -0.38 0.92
 0 -15 6 0.74 0.45
 0 -15 6 0.25 0.96
 0 -15 6 -0.08 1.03
 0 -15 6 1.23 0.84
 0 -15 -6 0.14 0.38
 0 -15 -6 -0.46 0.85
 0 -15 -6 0.02 0.36
 0 15 -6 -0.03 0.56
 0 15 6 0.72 1.14
 0 15 6 -0.42 1.54
 0 15 -6 -0.14 0.76
 0 15 6 -1.54 1.3
 0 15 -6 1.08 1.23
 0 -15 -7 -0.48 0.64
 0 -15 -7 0.24 0.49
 0 -15 -7 -0.39 0.31
 0 -15 -7 0.4 0.57
 0 -15 -7 -0.29 0.44
 0 -15 7 0.26 0.69
 0 -15 7 1.14 0.84
 0 -15 7 -0.04 0.36
 0 -15 7 -0.04 0.57
 0 -15 -7 0.06 0.41
 0 -15 -7 0.18 0.49
 0 15 -7 0.25 0.6
 0 15 -7 -0.11 1.51
 0 15 -7 0.06 1.93
 0 15 7 0.18 1.46
 0 15 7 0.02 1.1
 0 15 7 0.77 1.47
 0 15 7 0.11 0.85
 0 -15 -8 0.9 0.78
 0 -15 -8 0.16 0.6
 0 -15 -8 0.68 0.68
 0 -15 -8 -0.3 0.62
 0 -15 -8 -0.21 0.42
 0 -15 8 0.9 0.37
 0 -15 8 0 0.5
 0 -15 8 0.29 0.66
 0 -15 -8 0.2 0.43
 0 -15 -8 0.47 0.4
 0 15 -8 0.11 0.68
 0 15 -8 0.39 0.74
 0 15 -8 0.24 2.18
 0 15 8 -0.18 1.95
 0 15 8 -1.72 1.88
 0 15 8 -2.81 2.43
 0 -15 -9 0.11 0.43
 0 -15 -9 -0.01 0.53
 0 15 -9 0.64 0.37
 0 -15 -9 -0.77 0.55
 0 -15 9 -0.21 0.39
 0 -15 9 0.15 0.48
 0 -15 9 -0.34 0.62
 0 -15 -9 0.03 0.39
 0 -15 -9 -0.28 0.47
 0 -15 -9 0.06 0.42
 0 15 -9 0.18 0.64
 0 15 -9 0.19 0.72
 0 15 9 0.79 1.69
 0 15 9 -1.05 2.02
 0 -15 10 -0.27 0.5
 0 -15 10 0.26 0.32
 0 -15 10 -0.07 0.58
 0 -15 -10 -0.44 0.63
 0 -15 -10 -0.61 0.46
 0 -15 -10 -0.22 0.41
 0 -15 -10 0.2 0.43
 0 -15 -10 -0.27 0.4
 0 15 -10 -0.06 0.54
 0 15 -10 0.15 0.56
 0 15 10 1.37 2.5
 0 15 10 -0.92 2.36
 0 15 10 -0.39 0.92
 0 -15 11 -0.19 0.55
 0 15 -11 -1.03 0.66
 0 -15 -11 0.57 0.41
 0 -15 -11 -1.2 0.71
 0 -15 -11 -0.66 0.42
 0 -15 -11 -0.15 0.37
 0 -15 -11 -0.95 0.5
 0 15 -11 0.54 0.69
 0 -15 11 -0.31 0.36
 0 -15 12 0.17 0.39
 0 15 -12 0.04 0.35
 0 15 12 -0.19 0.31
 0 -15 12 0.01 0.36
 0 -15 12 -0.64 0.38
 0 -15 -12 0.11 0.29
 0 15 -12 0.26 0.37
 0 -15 -12 -0.14 0.3
 0 -15 -12 -0.29 0.27
 0 -15 -12 -0.15 0.27
 0 -15 -12 -0.23 0.28
 0 -15 12 0.12 0.27
 0 16 0 586.29 15.83
 0 16 0 568.95 12.88
 0 16 0 561.88 13.48
 0 -16 0 542.02 14.03
 0 16 1 11.26 1.91
 0 16 1 10.11 2.19
 0 16 -1 11.37 2.24
 0 16 -1 11.08 2.42
 0 16 -1 9.6 2.14
 0 -16 -1 12.02 2.14
 0 -16 1 12.31 2.25
 0 -16 -1 10.75 2.24
 0 16 2 434.85 14.96
 0 16 -2 474.01 15.41
 0 16 -2 435.21 13.73
 0 16 2 495.7 13.86
 0 16 -2 472.88 14.95
 0 -16 -2 461.35 12.82
 0 -16 -2 394.87 13.17
 0 -16 2 457.46 12.55
 0 16 3 12.31 2.84
 0 -16 -3 10.02 2.23
 0 -16 3 9.89 1.99
 0 -16 3 8.81 1.62
 0 16 3 9.95 1.94
 0 16 3 8.76 2.31
 0 16 -3 9.06 2.39
 0 16 -3 8.31 2.23
 0 16 -3 7.28 2.25
 0 -16 -4 382.35 12.3
 0 -16 -4 394.63 11.02
 0 -16 4 411.45 12.42
 0 -16 4 401.23 11.15
 0 16 -4 396.13 15.81
 0 16 -4 397.96 15.77
 0 16 -4 387.96 15.04
 0 16 4 328.41 14.67
 0 16 4 337.38 14.73
 0 -16 -5 6.85 1.91
 0 -16 5 11.27 2.27
 0 -16 5 7.65 1.79
 0 16 5 11.49 3.05
 0 16 5 5.11 1.92
 0 16 -5 7.37 2.68
 0 16 -5 9.94 2.87
 0 -16 -6 15.28 1.52
 0 -16 -6 14.71 1.87
 0 -16 -6 17.5 1.52
 0 -16 -6 15.44 1.88
 0 -16 -6 15.65 1.82
 0 -16 -6 16.56 1.55
 0 -16 -6 15.39 1.57
 0 -16 -6 16.3 2.81
 0 -16 6 11.34 2.15
 0 -16 6 19.38 2.87
 0 -16 6 17.63 1.61
 0 -16 6 13.9 1.18
 0 -16 6 20.58 1.96
 0 -16 -6 16.25 1.51
 0 -16 -6 15.53 1.89
 0 -16 -6 18.65 1.64
 0 16 -6 18.19 1.78
 0 16 6 13.05 3.38
 0 16 -6 16.37 3.59
 0 16 6 13.8 3.51
 0 16 6 14.68 3.68
 0 16 -6 18.07 3.73
 0 -16 -7 2.07 1.02
 0 -16 -7 3.21 0.89
 0 -16 -7 2.76 0.73
 0 -16 -7 2.09 0.87
 0 -16 -7 2.62 0.8
 0 -16 7 2.57 0.65
 0 -16 7 3.47 0.86
 0 -16 7 2.27 0.76
 0 -16 7 2.76 0.94
 0 -16 -7 3.45 0.87
 0 -16 -7 3.83 0.84
 0 16 -7 3.27 0.98
 0 16 7 0.67 1.28
 0 16 7 1.86 1.31
 0 16 -7 5.56 2.18
 0 16 -7 1.71 1.15
 0 16 7 0.29 1.7
 0 16 7 1.98 1.43
 0 -16 -8 21.87 2.19
 0 -16 -8 24.05 1.98
 0 -16 -8 27.15 1.83
 0 -16 -8 23.69 2.42
 0 -16 8 23.38 1.62
 0 -16 8 26.13 1.95
 0 -16 8 23.5 2.24
 0 -16 -8 27.62 2
 0 -16 -8 27.08 2
 0 -16 -8 23.74 1.62
 0 16 -8 27.46 2.4
 0 16 -8 27.81 2.7
 0 16 -8 30.05 5.11
 0 16 8 19.56 4.18
 0 16 8 19.93 4.17
 0 -16 -9 7.37 1.31
 0 -16 -9 8.64 1.19
 0 -16 9 8.85 1.15
 0 -16 9 9.77 1.05
 0 -16 9 9.28 1.43
 0 -16 -9 11.62 1.29
 0 -16 -9 10 1.09
 0 -16 -9 10.91 1.12
 0 -16 -9 13.82 1.54
 0 -16 -9 8.49 1.12
 0 16 -9 10.69 1.71
 0 16 -9 10.64 1.54
 0 16 9 13.34 3.56
 0 16 9 8.39 2.49
 0 -16 10 19.04 1.77
 0 -16 10 20.9 1.77
 0 -16 -10 18.98 1.47
 0 -16 -10 21.23 1.73
 0 -16 -10 19.39 1.56
 0 -16 -10 19.12 1.34
 0 -16 -10 18.8 1.37
 0 16 -10 20.5 1.81
 0 16 -10 19.72 2.08
 0 -16 10 19.2 1.48
 0 -16 10 20.78 1.42
 0 -16 11 4.16 0.8
 0 -16 11 1.9 0.62
 0 -16 -11 2.78 0.58
 0 -16 -11 2.76 0.51
 0 -16 -11 3.11 0.57
 0 -16 -11 2.87 0.62
 0 -16 -11 2.81 0.7
 0 16 -11 2.99 0.73
 0 16 -11 1.68 0.6
 0 16 -11 2.49 0.84
 0 -16 11 2.6 0.52
 0 16 -12 0.47 0.28
 0 16 12 0.06 0.3
 0 -16 12 0.39 0.35
 0 -16 12 0.85 0.42
 0 -16 12 0.66 0.3
 0 -16 -12 -0.03 0.3
 0 -16 -12 0.75 0.24
 0 -16 -12 0.49 0.3
 0 16 -12 0.28 0.31
 0 -16 -12 0.03 0.26
 0 -16 12 0.28 0.26
 0 17 0 -0.18 0.35
 0 17 0 1.08 1.05
 0 17 0 -0.77 0.93
 0 -17 0 -0.96 1.18
 0 17 -1 1.21 1.19
 0 17 1 -1.43 0.71
 0 17 -1 1.14 1.05
 0 17 1 1.03 0.77
 0 17 -1 -0.71 1.04
 0 -17 -1 0.04 0.73
 0 -17 1 -0.31 0.64
 0 17 2 0.26 0.71
 0 17 2 -0.77 0.97
 0 17 -2 -0.07 0.96
 0 17 -2 -1.29 0.78
 0 17 2 1.34 0.79
 0 17 -2 0.03 1.28
 0 -17 -2 1.58 1.2
 0 -17 2 0 0.82
 0 -17 -2 -0.33 0.82
 0 17 3 0.28 0.85
 0 17 -3 -1.53 1.32
 0 17 -3 0.68 0.68
 0 17 3 1.42 1.28
 0 17 -3 0.82 1.26
 0 17 3 -0.11 0.82
 0 -17 -3 -0.25 0.76
 0 -17 3 -0.17 0.76
 0 17 4 -1.15 1.22
 0 -17 4 2.06 1.06
 0 -17 4 0.62 1.04
 0 -17 -4 0.83 1.12
 0 17 -4 -0.67 1.71
 0 17 -4 2.6 1.55
 0 17 -4 0.12 0.88
 0 17 4 1.55 1.69
 0 -17 -5 1.24 0.54
 0 -17 -5 0.31 0.39
 0 -17 -5 0.19 0.44
 0 -17 -5 -0.33 0.52
 0 -17 -5 0.48 0.71
 0 -17 -5 -0.21 0.57
 0 -17 -5 0.89 0.42
 0 -17 -5 0.15 0.66
 0 -17 5 -0.63 0.55
 0 -17 5 0.02 0.47
 0 -17 5 -0.33 0.78
 0 -17 -5 0.05 0.96
 0 -17 5 -0.91 1.1
 0 -17 5 -0.02 0.72
 0 -17 -5 -0.13 0.41
 0 -17 -5 -0.29 0.61
 0 -17 -5 0.53 0.41
 0 -17 -5 -0.78 0.72
 0 17 -5 0.96 0.74
 0 17 -5 -0.36 1.8
 0 17 5 -2.4 1.46
 0 17 5 0.92 0.9
 0 17 -5 0.28 1.28
 0 -17 -6 0.55 0.35
 0 -17 -6 -0.76 0.67
 0 -17 -6 -0.18 0.81
 0 -17 -6 0.37 0.39
 0 -17 -6 -0.24 0.47
 0 -17 -6 0.07 0.36
 0 -17 -6 -0.06 0.55
 0 -17 -6 0.02 0.58
 0 -17 6 -0.15 0.65
 0 -17 -6 2.27 1.33
 0 -17 6 -5.46 1.6
 0 -17 6 0.7 0.61
 0 -17 -6 -0.45 0.59
 0 -17 -6 -0.36 0.38
 0 -17 -6 0.15 0.58
 0 17 -6 0.38 0.49
 0 17 6 -0.25 1.32
 0 17 -6 -4.62 2.06
 0 17 -6 -2.92 1.53
 0 17 6 0.17 1.4
 0 17 6 0.62 1.36
 0 -17 -7 0.06 0.43
 0 -17 -7 0.48 0.52
 0 -17 -7 -0.04 0.52
 0 -17 -7 0.58 0.41
 0 -17 -7 0.17 0.48
 0 -17 -7 -0.12 0.49
 0 -17 7 0.29 0.32
 0 -17 7 -0.12 0.5
 0 -17 7 -0.38 0.59
 0 -17 -7 0.51 0.37
 0 -17 -7 -0.17 0.4
 0 -17 -7 -0.34 0.58
 0 17 -7 -0.29 0.61
 0 17 -7 0.36 0.56
 0 17 7 2.23 1.9
 0 17 7 -3.44 1.77
 0 17 7 -0.12 1.84
 0 17 -7 -0.35 1.79
 0 17 7 0.09 0.85
 0 -17 -8 -0.2 0.57
 0 -17 -8 0.41 0.65
 0 -17 -8 -0.24 0.67
 0 -17 -8 -0.22 0.34
 0 -17 8 -0.84 0.62
 0 -17 8 0.07 0.35
 0 -17 8 -0.2 0.7
 0 -17 -8 -0.01 0.32
 0 -17 -8 0.45 0.49
 0 -17 -8 0.22 0.42
 0 -17 -8 -0.55 0.55
 0 17 -8 -0.36 0.57
 0 17 -8 1.08 0.75
 0 17 8 0.55 1.41
 0 17 -8 1.12 2.4
 0 17 8 -0.22 1.02
 0 -17 -9 -1.62 0.7
 0 -17 -9 -0.71 0.62
 0 -17 9 0.07 0.3
 0 -17 9 0.09 0.44
 0 -17 9 0.06 0.56
 0 -17 9 0.32 0.54
 0 -17 -9 -0.36 0.47
 0 -17 -9 -0.02 0.41
 0 -17 -9 -0.08 0.38
 0 -17 -9 0.05 0.39
 0 -17 -9 0.09 0.48
 0 17 -9 0.12 0.55
 0 17 -9 0.14 0.69
 0 17 9 0.2 1.72
 0 17 9 -0.5 1.46
 0 -17 10 0.04 0.49
 0 -17 10 -0.28 0.58
 0 -17 -10 -0.16 0.39
 0 -17 -10 -0.55 0.44
 0 -17 -10 -0.47 0.47
 0 -17 -10 -0.47 0.55
 0 17 -10 -0.24 0.53
 0 -17 -10 0.57 0.4
 0 17 -10 -0.64 0.84
 0 17 -10 0.8 0.84
 0 -17 10 -0.41 0.45
 0 -17 10 0.09 0.36
 0 -17 11 0.32 0.5
 0 -17 11 0.26 0.42
 0 -17 -11 -0.06 0.36
 0 17 -11 -0.71 0.47
 0 -17 -11 0.32 0.31
 0 -17 -11 0.28 0.25
 0 -17 -11 0.12 0.27
 0 -17 -11 0.04 0.31
 0 17 -11 0 0.59
 0 17 -11 0.12 0.53
 0 -17 11 0.31 0.33
 0 -17 12 -0.11 0.26
 0 -17 12 0.16 0.36
 0 -17 12 0.29 0.31
 0 -17 -12 0.21 0.25
 0 17 -12 -0.34 0.32
 0 -17 -12 -0.16 0.28
 0 18 0 21.26 2.83
 0 18 0 21.41 3.46
 0 18 0 22.83 3.43
 0 -18 0 21.32 3.26
 0 18 1 13.37 2.64
 0 18 -1 14.56 2.73
 0 18 -1 13.72 2.58
 0 18 1 12.43 1.9
 0 18 -1 13.33 2.7
 0 -18 1 14.91 2.6
 0 -18 -1 15.03 2.77
 0 18 2 12.79 3.13
 0 18 -2 11.57 2.75
 0 18 -2 14.37 3.01
 0 18 2 11.93 2.6
 0 18 -2 12.18 2.77
 0 -18 -2 16.64 2.8
 0 -18 -2 10.25 2.61
 0 -18 2 15.26 2.84
 0 18 3 9.49 2.8
 0 -18 3 13.43 2.62
 0 -18 -3 9.78 2.26
 0 18 -3 9.84 2.85
 0 18 3 8.64 2.81
 0 18 -3 7.27 2.19
 0 18 -3 11.33 2.89
 0 -18 4 11.74 2.42
 0 -18 -4 9.47 2.3
 0 -18 4 8.69 1.05
 0 -18 4 10.31 1.15
 0 -18 4 10.75 1.39
 0 -18 4 13.47 1.42
 0 -18 -4 10.4 1.2
 0 -18 4 9.37 1.32
 0 -18 -4 10.54 1.58
 0 18 4 7.65 2.68
 0 -18 -4 11.15 1.29
 0 -18 -4 8.38 1.37
 0 -18 -4 7.65 1.34
 0 -18 -4 10.88 1.63
 0 -18 -4 10.19 1.24
 0 -18 -4 11.62 1.29
 0 -18 -4 9 1.11
 0 -18 -4 9.07 1.14
 0 -18 -4 9.62 1.45
 0 18 -4 10.59 2.69
 0 18 -4 7.32 2.24
 0 18 -4 11.57 2.82
 0 18 4 11.58 3.24
 0 -18 -5 5.9 1.06
 0 -18 -5 6.39 0.9
 0 -18 -5 7.63 1
 0 -18 -5 8.08 1
 0 -18 -5 6.7 1.22
 0 -18 -5 6.45 1.3
 0 -18 -5 8.05 1.1
 0 -18 -5 6.42 1.24
 0 -18 5 6.88 0.98
 0 -18 5 7.96 2.1
 0 -18 5 4.45 1.14
 0 -18 -5 8.9 2.25
 0 -18 5 7.3 1.21
 0 -18 5 8.81 1.17
 0 -18 -5 5.57 1.13
 0 -18 -5 7.38 1.38
 0 -18 -5 7.87 1.02
 0 -18 -5 7.46 1.05
 0 18 -5 7.06 0.94
 0 18 5 6.16 2.35
 0 18 -5 5.09 2.11
 0 18 5 7.58 2.71
 0 18 5 7.44 2.62
 0 18 -5 5.84 2.17
 0 -18 -6 14.42 1.41
 0 -18 -6 14.44 1.77
 0 -18 -6 11.55 1.51
 0 -18 -6 13.86 1.4
 0 -18 -6 13.28 1.46
 0 -18 -6 13.97 1.38
 0 -18 -6 11.91 1.73
 0 -18 -6 9.73 1.56
 0 -18 6 15.1 1.52
 0 -18 6 11.94 2.35
 0 -18 -6 12.47 2.69
 0 -18 6 15.01 1.79
 0 -18 6 16.74 1.69
 0 -18 -6 15.12 1.53
 0 -18 -6 14.27 1.49
 0 -18 -6 9.49 1.52
 0 18 -6 15.49 1.73
 0 18 6 8.74 2.54
 0 18 -6 13.75 3.35
 0 18 -6 10.02 2.52
 0 18 6 13.9 3.45
 0 18 6 14 3.52
 0 -18 -7 11.23 1.38
 0 -18 -7 12.06 1.74
 0 -18 -7 15.31 1.41
 0 -18 -7 13.67 1.45
 0 -18 -7 11.85 1.77
 0 -18 7 13.94 1.47
 0 -18 7 13.46 1.21
 0 -18 7 15.89 1.64
 0 -18 7 14.91 1.79
 0 -18 -7 15.72 1.56
 0 -18 -7 12.91 1.2
 0 -18 -7 15.22 1.58
 0 18 -7 15.67 1.96
 0 18 -7 15.16 1.73
 0 18 7 12.42 3.32
 0 18 7 8.87 2.48
 0 18 7 9.14 2.7
 0 18 -7 19.67 4.07
 0 -18 -8 46.44 3.1
 0 -18 -8 44.99 2.65
 0 -18 -8 43.86 3.25
 0 -18 8 51.58 2.27
 0 -18 8 49.79 2.62
 0 -18 8 48.73 3.03
 0 -18 8 49.94 2.83
 0 -18 -8 47.16 2.15
 0 -18 -8 59.18 3.11
 0 -18 -8 52.15 2.69
 0 -18 -8 49.46 2.69
 0 18 -8 47.16 2.94
 0 18 -8 50.79 3.44
 0 18 8 36.76 5.55
 0 18 8 43.31 6.16
 0 18 -8 47.04 6.27
 0 -18 -9 0.68 0.6
 0 -18 -9 1.18 0.62
 0 -18 9 0.58 0.34
 0 -18 9 1 0.47
 0 -18 9 1.31 0.6
 0 -18 9 1.39 0.68
 0 -18 -9 1.49 0.51
 0 -18 -9 1.7 0.6
 0 -18 -9 1.31 0.61
 0 -18 -9 0.76 0.38
 0 18 -9 1.95 0.87
 0 18 -9 1.36 0.65
 0 18 9 -0.06 1.48
 0 18 9 3.26 1.15
 0 -18 10 8.64 1.13
 0 -18 10 9.3 1.22
 0 -18 -10 7.35 0.84
 0 -18 -10 7.72 1.05
 0 -18 -10 8.33 0.79
 0 18 -10 8.18 1.12
 0 -18 -10 9.2 0.99
 0 -18 -10 8.18 0.98
 0 18 -10 7.23 1.28
 0 18 -10 8.14 1.28
 0 -18 10 9.58 0.91
 0 -18 11 4.73 0.56
 0 -18 11 4.39 0.74
 0 -18 11 4.72 0.76
 0 18 11 4.07 0.7
 0 18 -11 4.44 0.72
 0 -18 -11 4.67 0.58
 0 -18 -11 4.88 0.6
 0 -18 -11 3.84 0.69
 0 -18 -11 4.35 0.67
 0 18 -11 4.42 0.89
 0 18 -11 4.84 0.89
 0 -18 11 5.07 0.72
 0 -18 12 5.31 0.61
 0 -18 12 4.55 0.55
 0 18 -12 5.44 0.6
 0 19 0 -0.15 0.71
 0 19 0 0.01 0.65
 0 -19 0 -0.21 0.71
 0 19 1 -0.4 1.45
 0 19 -1 -0.5 1.47
 0 19 -1 -0.15 0.88
 0 19 -1 2.61 1.42
 0 -19 -1 0.05 0.89
 0 -19 1 -0.21 1.19
 0 19 2 1.49 1.04
 0 -19 2 -0.4 0.86
 0 -19 -2 1.1 1.22
 0 19 -2 -0.37 0.94
 0 19 2 -0.2 0.88
 0 19 -2 -0.52 0.86
 0 19 -2 1.03 1
 0 -19 3 -0.52 0.69
 0 -19 3 -0.48 0.68
 0 -19 -3 0.42 1.21
 0 -19 3 0.22 0.9
 0 -19 3 0.53 0.64
 0 -19 -3 0.96 0.75
 0 -19 -3 0 0.76
 0 19 3 1.38 0.83
 0 -19 3 -0.07 0.47
 0 -19 -3 0.99 0.7
 0 -19 -3 -0.28 0.6
 0 -19 -3 0.33 0.56
 0 -19 -3 0.01 0.68
 0 -19 -3 0.85 0.75
 0 -19 -3 -0.27 0.88
 0 19 -3 -1.47 2
 0 19 3 0.71 1.29
 0 19 -3 0.02 1.1
 0 19 -3 -2.44 1.32
 0 -19 4 -0.23 0.46
 0 -19 -4 -0.89 0.5
 0 -19 4 -0.53 0.78
 0 -19 4 0.07 0.41
 0 -19 -4 -0.49 0.84
 0 -19 4 0.08 0.52
 0 -19 4 0.36 0.51
 0 -19 4 -0.61 0.51
 0 -19 -4 0.37 0.51
 0 -19 4 -0.43 0.62
 0 -19 -4 0.1 0.37
 0 -19 -4 -0.08 0.39
 0 19 4 0.62 1.91
 0 -19 -4 -0.43 0.51
 0 -19 -4 -0.36 0.46
 0 -19 -4 0.02 0.42
 0 -19 -4 0.47 0.63
 0 -19 -4 -0.07 0.65
 0 -19 -4 -0.26 0.64
 0 -19 -4 0.79 0.49
 0 -19 -4 0.22 0.37
 0 19 4 0.03 1.25
 0 19 -4 -1.85 1.48
 0 19 -4 0.37 0.62
 0 19 -4 -4.04 1.79
 0 -19 5 -0.32 0.64
 0 -19 -5 1.01 0.94
 0 -19 5 0.15 0.85
 0 -19 5 -0.01 0.69
 0 -19 5 0.03 0.71
 0 -19 5 -0.35 0.55
 0 -19 -5 0.61 0.63
 0 -19 -5 0.32 0.44
 0 -19 -5 -0.36 0.77
 0 -19 -5 -0.13 0.74
 0 -19 -5 -0.26 0.5
 0 -19 -5 -0.15 0.46
 0 -19 -5 0.65 0.82
 0 -19 -5 -0.35 0.64
 0 -19 -5 0.01 0.57
 0 -19 -5 -0.38 0.6
 0 -19 -5 -0.48 0.66
 0 -19 -5 -0.08 0.7
 0 19 5 0.57 1.84
 0 19 -5 -3.52 1.78
 0 19 -5 -0.97 1.19
 0 19 5 -4.86 0.78
 0 19 -5 0.04 1.08
 0 19 5 -0.57 0.9
 0 -19 -6 -0.24 0.41
 0 -19 -6 -0.81 0.79
 0 -19 -6 -0.45 0.44
 0 -19 -6 0.47 0.5
 0 -19 -6 0.09 0.31
 0 -19 -6 -0.13 0.4
 0 -19 -6 0.47 0.5
 0 -19 6 0.29 0.45
 0 -19 6 0.38 0.53
 0 -19 6 -0.3 0.74
 0 -19 6 0.33 0.6
 0 -19 -6 -0.07 0.75
 0 -19 -6 0.11 0.39
 0 -19 -6 0.6 0.54
 0 19 -6 0.23 0.5
 0 19 6 0.8 0.83
 0 19 6 -0.51 1.29
 0 19 6 -3.37 1.78
 0 19 -6 0.75 0.88
 0 -19 -7 0.07 0.51
 0 -19 -7 -0.83 0.65
 0 -19 -7 0.33 0.33
 0 -19 -7 1.07 0.79
 0 -19 7 -0.26 0.63
 0 -19 7 1.02 0.76
 0 -19 7 -0.24 0.6
 0 -19 7 -0.59 0.84
 0 -19 -7 -0.06 0.41
 0 -19 -7 0.13 0.48
 0 19 -7 0.56 0.52
 0 19 -7 -0.29 0.81
 0 19 7 3.16 1.2
 0 19 7 0.39 1.45
 0 19 7 0.03 1.47
 0 19 -7 1.76 1.42
 0 -19 -8 0.92 0.73
 0 -19 -8 0.2 0.65
 0 -19 -8 -0.37 0.44
 0 -19 8 0.17 0.48
 0 -19 8 -0.08 0.36
 0 -19 8 -0.41 0.74
 0 -19 8 0.48 0.56
 0 -19 8 1.01 0.78
 0 -19 -8 0.02 0.6
 0 -19 -8 0.67 0.43
 0 -19 -8 0.07 0.37
 0 -19 -8 0.26 0.32
 0 19 -8 -0.65 0.78
 0 19 -8 0.34 0.5
 0 19 8 1.03 1.46
 0 19 -8 0.59 3.03
 0 -19 9 0.28 0.44
 0 -19 9 -0.9 0.6
 0 -19 9 0.7 0.71
 0 -19 9 0.26 0.54
 0 -19 9 0.18 0.56
 0 -19 -9 0.59 0.53
 0 -19 -9 -1.16 0.6
 0 -19 -9 -0.93 0.73
 0 -19 -9 0.34 0.46
 0 19 -9 -1.09 0.81
 0 19 -9 -0.74 0.65
 0 -19 -9 0.53 0.58
 0 -19 10 0.1 0.44
 0 -19 10 -0.04 0.44
 0 -19 -10 0.43 0.38
 0 -19 -10 0.13 0.32
 0 19 -10 0.03 0.45
 0 -19 -10 0.07 0.46
 0 -19 -10 -0.14 0.35
 0 19 -10 -0.3 0.72
 0 19 -10 -0.71 0.69
 0 -19 10 -0.43 0.39
 0 19 11 -0.29 0.26
 0 -19 11 -0.21 0.36
 0 -19 11 -0.16 0.36
 0 -19 -11 0.07 0.22
 0 -19 -11 -0.7 0.43
 0 19 -11 -0.19 0.38
 0 19 -11 -0.96 0.55
 0 -19 11 -0.07 0.29
 0 -20 0 98.87 7.02
 0 20 0 92.77 6.69
 0 20 0 81.18 6.99
 0 -20 1 51.28 5.04
 0 -20 -1 51.66 5.25
 0 -20 -1 56.1 2.88
 0 -20 -1 55.08 2.64
 0 -20 -1 53 2.65
 0 20 1 50.58 5.38
 0 20 -1 52.88 5.84
 0 20 -1 53.06 5.43
 0 -20 -1 64.38 3.44
 0 -20 1 57.59 2.93
 0 -20 2 173.76 4.37
 0 -20 -2 173.02 9.78
 0 -20 2 169.31 4.42
 0 -20 2 198.16 9.62
 0 -20 -2 195.29 5.55
 0 -20 -2 172.59 4.59
 0 -20 -2 166.64 5.3
 0 20 2 151.67 10.29
 0 -20 -2 173.73 5.66
 0 -20 2 164.14 4.96
 0 -20 -2 183.78 4.88
 0 -20 -2 192.73 5.93
 0 -20 -2 209.92 5.77
 0 -20 -2 182.89 4.75
 0 -20 -2 178.27 5.12
 0 20 -2 158.85 9.73
 0 20 2 173.8 9.64
 0 20 -2 167.28 9.58
 0 20 -2 163.99 10.42
 0 -20 3 27.69 1.82
 0 -20 -3 29.55 2.15
 0 -20 3 25.48 1.77
 0 -20 3 34.4 4.03
 0 -20 3 26.76 2.01
 0 -20 3 26.89 1.89
 0 -20 -3 28.33 1.92
 0 -20 -3 26.88 2.22
 0 20 3 24.69 4.48
 0 -20 -3 27.19 2.31
 0 -20 3 27.55 2.11
 0 -20 -3 29.83 2.02
 0 -20 -3 33.96 2.46
 0 -20 -3 30.45 2.05
 0 -20 -3 31.9 2.03
 0 -20 -3 28.05 2.12
 0 -20 -3 26.86 1.85
 0 -20 -3 30.15 2.46
 0 20 -3 27.8 4.15
 0 20 -3 28.05 4.29
 0 20 -3 22.22 4.18
 0 20 3 25.1 4.34
 0 -20 4 196.9 9.75
 0 -20 -4 190.65 9.76
 0 -20 4 183.07 4.8
 0 -20 -4 180.75 5.37
 0 -20 4 173.23 4.83
 0 -20 4 159.05 5.36
 0 -20 4 176.76 5.16
 0 -20 -4 163.85 5.79
 0 -20 -4 191.68 5.29
 0 -20 4 154.18 5
 0 -20 -4 157.78 5.49
 0 -20 -4 190.45 5.03
 0 -20 -4 190.68 5.89
 0 -20 -4 181.23 4.93
 0 -20 -4 173.33 6.09
 0 -20 -4 166.89 5.16
 0 -20 -4 181.03 6.33
 0 -20 -4 183.24 4.85
 0 -20 -4 178.62 4.92
 0 20 -4 160.38 11.27
 0 20 4 148.5 11.19
 0 20 -4 166.19 11.08
 0 20 -4 163.09 10.76
 0 -20 5 6.4 2.08
 0 -20 5 5.78 0.93
 0 -20 -5 5.44 1.55
 0 -20 -5 5.42 1.07
 0 -20 5 4.83 1.05
 0 -20 5 5.42 0.94
 0 -20 5 5.27 1.02
 0 -20 -5 5.16 0.95
 0 -20 -5 6.07 1
 0 -20 -5 5.32 1.06
 0 -20 -5 5.53 0.99
 0 -20 -5 4.82 1.06
 0 -20 -5 5.35 1.12
 0 -20 -5 4.26 0.83
 0 -20 -5 4.35 0.86
 0 -20 -5 6.54 1
 0 -20 -5 4.84 1.12
 0 -20 -5 5.58 0.87
 0 -20 -5 6.33 1.02
 0 -20 -5 5.97 1.38
 0 20 -5 6.05 2.71
 0 20 5 3.65 1.72
 0 20 -5 6.84 2.45
 0 20 5 5.07 2.19
 0 20 -5 8.26 3.17
 0 -20 -6 42.26 2.31
 0 -20 -6 44.39 2.37
 0 -20 -6 40.71 3.1
 0 -20 -6 44.05 2.4
 0 -20 -6 39.64 2.44
 0 -20 -6 45.08 3.05
 0 -20 -6 38.59 3.01
 0 -20 6 42.07 2.44
 0 -20 6 42.46 2.69
 0 -20 6 38.3 2.79
 0 -20 6 42.87 2.58
 0 -20 -6 43.11 2.48
 0 -20 -6 47.25 2.84
 0 -20 -6 46 2.54
 0 -20 -6 33.88 2.72
 0 20 -6 44.37 2.68
 0 20 6 42.23 5.88
 0 20 6 32.67 5.26
 0 20 -6 41.52 5.94
 0 -20 -7 14.92 1.81
 0 -20 -7 15.57 1.93
 0 -20 -7 15.12 1.56
 0 -20 -7 16.35 1.4
 0 -20 7 16 1.54
 0 -20 7 13.72 1.74
 0 -20 7 15.62 1.64
 0 -20 7 17.37 1.77
 0 -20 -7 17.09 1.7
 0 -20 -7 17.42 1.61
 0 -20 -7 18.21 1.61
 0 20 -7 15.67 1.95
 0 20 -7 15.2 1.63
 0 20 7 17.65 3.92
 0 20 -7 16.86 3.79
 0 20 7 14.19 3.42
 0 -20 -8 0.2 0.58
 0 -20 -8 0.67 0.58
 0 -20 -8 0.11 0.49
 0 -20 8 0.55 0.41
 0 -20 8 1.27 0.81
 0 -20 8 0.63 0.59
 0 -20 8 1.33 0.67
 0 -20 -8 0.82 0.56
 0 -20 -8 0.54 0.55
 0 -20 -8 0.49 0.45
 0 20 -8 0.26 0.46
 0 20 -8 -1.12 0.74
 0 20 8 -2.22 1.49
 0 20 8 -0.73 1.65
 0 20 -8 -1.37 2.44
 0 -20 9 11.74 1.17
 0 -20 9 10.43 1.22
 0 -20 9 11 1.31
 0 -20 -9 11.75 1.13
 0 -20 -9 11.24 1.3
 0 -20 -9 11.55 0.94
 0 20 -9 10.54 1.18
 0 -20 -9 11.64 1.2
 0 20 -9 11.03 1.48
 0 -20 -9 10.5 1.36
 0 -20 10 1.74 0.57
 0 -20 10 2.65 0.66
 0 -20 -10 1.98 0.56
 0 20 -10 2.27 0.66
 0 -20 -10 1.77 0.39
 0 -20 -10 2.07 0.5
 0 20 -10 0.84 0.66
 0 20 -10 1.94 0.74
 0 -20 10 2.98 0.65
 0 -20 11 0.56 0.35
 0 -20 11 0.8 0.4
 0 -20 -11 -0.03 0.31
 0 20 -11 0.46 0.32
 0 20 -11 -0.39 0.44
 0 -20 11 -0.04 0.28
 0 -21 0 1.54 1.48
 0 -21 0 1.84 0.65
 0 -21 0 0.47 0.48
 0 -21 0 0.45 0.55
 0 21 0 1.99 1.71
 0 21 0 -0.1 0.92
 0 -21 0 0.76 0.76
 0 -21 0 0.14 0.7
 0 -21 0 0.76 0.75
 0 -21 1 0.24 1.26
 0 -21 -1 0.2 1.03
 0 -21 1 0.27 0.33
 0 -21 1 -0.91 0.68
 0 -21 -1 0.03 0.53
 0 -21 1 -0.07 0.55
 0 -21 -1 -0.15 0.59
 0 -21 -1 0.37 0.52
 0 -21 -1 -0.01 0.56
 0 -21 -1 0.11 0.33
 0 -21 -1 -0.11 0.74
 0 -21 -1 0.2 0.53
 0 -21 1 0.54 0.56
 0 -21 -1 -0.06 0.55
 0 -21 1 -0.46 0.53
 0 -21 -1 0.54 0.6
 0 21 -1 -0.34 2.05
 0 21 1 4 2.01
 0 21 -1 1.97 1.42
 0 -21 2 -0.04 0.34
 0 -21 -2 0.73 1.28
 0 -21 2 1.57 1.5
 0 -21 -2 0.24 0.59
 0 -21 2 0.58 0.41
 0 -21 2 0.22 0.49
 0 21 2 -0.5 1.1
 0 -21 -2 1.35 0.91
 0 -21 -2 0.72 0.62
 0 -21 -2 0.25 0.45
 0 -21 2 1.92 0.84
 0 -21 2 0.53 0.52
 0 -21 -2 0.83 0.75
 0 -21 -2 0.08 0.38
 0 -21 2 1.45 0.62
 0 -21 -2 0.1 0.47
 0 -21 2 0.36 0.54
 0 -21 -2 0.28 0.5
 0 -21 -2 0.89 0.46
 0 -21 -2 2.02 0.82
 0 -21 -2 0.58 0.69
 0 21 2 -2.37 1.27
 0 21 -2 -0.34 0.84
 0 21 -2 -0.66 1.11
 0 -21 -3 -0.8 0.63
 0 -21 3 0.3 0.54
 0 -21 3 -0.43 1.12
 0 -21 3 -0.05 0.58
 0 -21 3 0.12 0.57
 0 -21 -3 -0.18 0.4
 0 -21 -3 -0.74 0.63
 0 21 3 2.13 1.62
 0 -21 3 0.07 0.65
 0 -21 -3 -0.06 0.53
 0 -21 -3 -0.22 0.6
 0 -21 -3 0.07 0.38
 0 -21 -3 0 0.39
 0 -21 -3 0.17 0.49
 0 -21 -3 0.33 0.39
 0 -21 -3 -0.48 0.51
 0 -21 -3 -0.34 0.45
 0 -21 -3 0.57 0.58
 0 21 -3 2.72 2.04
 0 21 -3 -1.04 0.89
 0 21 -3 2.44 1.96
 0 -21 4 -0.11 0.43
 0 -21 -4 -0.24 0.48
 0 -21 4 0.61 1.23
 0 -21 4 0.76 0.6
 0 -21 4 -0.7 0.5
 0 -21 -4 0.83 0.72
 0 -21 -4 0 0.43
 0 -21 -4 -0.18 0.51
 0 -21 -4 -0.04 0.71
 0 -21 -4 0.09 0.65
 0 -21 -4 0.28 0.35
 0 -21 -4 0.17 0.61
 0 -21 -4 -0.26 0.5
 0 -21 -4 0.23 0.6
 0 -21 -4 0.06 0.36
 0 -21 -4 0.24 0.73
 0 21 -4 1.62 1.7
 0 21 -4 -0.03 1.38
 0 -21 -5 -0.51 0.56
 0 -21 5 -0.37 0.47
 0 -21 5 -0.46 0.54
 0 -21 5 1.07 0.7
 0 -21 5 0.23 0.57
 0 -21 -5 -0.49 0.79
 0 -21 -5 0.01 0.59
 0 -21 -5 0.04 0.54
 0 -21 -5 -0.31 0.58
 0 -21 -5 -0.01 0.59
 0 -21 -5 -0.36 0.51
 0 -21 -5 -0.28 0.63
 0 -21 -5 -0.3 0.64
 0 -21 -5 -0.5 0.49
 0 -21 -5 -0.54 0.71
 0 -21 -5 -0.23 0.6
 0 21 5 0.68 0.88
 0 21 5 -0.5 1.54
 0 -21 -6 0.18 0.7
 0 -21 -6 -0.25 0.37
 0 -21 -6 0.66 0.42
 0 -21 -6 0.1 0.44
 0 -21 -6 0.6 0.57
 0 -21 -6 1 0.79
 0 -21 6 -0.01 0.42
 0 -21 6 -0.61 0.7
 0 -21 6 0.78 0.72
 0 -21 6 0.17 0.57
 0 -21 -6 -0.09 0.37
 0 -21 -6 0.16 0.5
 0 -21 -6 -0.4 0.46
 0 21 -6 0.8 0.59
 0 21 -6 -0.79 0.75
 0 -21 -7 0.67 0.49
 0 -21 -7 0.41 0.73
 0 -21 -7 -0.06 0.37
 0 -21 -7 -0.03 0.5
 0 -21 7 0.17 0.51
 0 -21 7 0.19 0.55
 0 -21 7 0.09 0.5
 0 -21 -7 0.15 0.48
 0 -21 -7 0.26 0.47
 0 -21 -7 0.34 0.43
 0 21 -7 0.05 0.51
 0 21 -7 -0.26 0.66
 0 21 7 -0.59 1.62
 0 21 7 1.02 1.76
 0 -21 -8 0.17 0.38
 0 -21 -8 -1.01 0.69
 0 -21 8 -0.13 0.42
 0 -21 8 -0.19 0.54
 0 -21 8 0.7 0.57
 0 21 -8 -0.16 0.48
 0 -21 -8 -0.59 0.39
 0 -21 -8 0.14 0.47
 0 -21 -8 0.03 0.38
 0 21 -8 0.12 0.49
 0 21 -8 -0.61 0.59
 0 -21 9 -0.6 0.54
 0 -21 9 -0.68 0.52
 0 -21 -9 0.02 0.33
 0 21 -9 -0.51 0.54
 0 -21 -9 -0.32 0.47
 0 21 -9 0.28 0.6
 0 -21 -9 0.18 0.46
 0 -21 10 0.07 0.36
 0 -21 10 0.46 0.47
 0 21 -10 -0.51 0.43
 0 -21 -10 0.11 0.28
 0 -21 -10 -0.24 0.43
 0 21 -10 -0.43 0.49
 0 21 -10 0.12 0.41
 0 -21 10 0.25 0.34
 0 -21 11 -0.16 0.24
 0 -21 11 0.13 0.25
 0 -21 11 -0.46 0.33
 0 21 -11 0 0.24
 0 -21 -11 -0.24 0.27
 0 -22 0 248.73 11.78
 0 -22 0 235.02 5.92
 0 -22 0 227.41 5.51
 0 -22 0 217.42 5.28
 0 22 0 236.97 12.69
 0 -22 0 241.82 5.96
 0 -22 0 257.71 6.98
 0 -22 0 229.85 6.09
 0 -22 -1 49.72 5.41
 0 -22 1 50.55 5.3
 0 -22 -1 52.39 3.1
 0 -22 -1 46.85 2.69
 0 -22 -1 45.37 2.42
 0 -22 -1 54.02 2.9
 0 -22 1 43.56 2.43
 0 -22 -1 47.8 2.58
 0 -22 1 47.56 2.61
 0 22 -1 42.89 5.01
 0 22 -1 44.13 5.62
 0 22 1 41.31 5.21
 0 -22 1 49.06 2.82
 0 -22 -1 46.89 3.01
 0 -22 -1 47.09 2.61
 0 22 1 43.38 5.74
 0 -22 -1 45.82 2.82
 0 -22 1 54.9 3.28
 0 -22 1 45.99 2.68
 0 -22 2 234.36 5.17
 0 -22 2 268.65 11.88
 0 -22 -2 272.24 6.66
 0 -22 -2 241.95 5.79
 0 -22 -2 233.44 6.42
 0 -22 -2 222.29 5.38
 0 -22 -2 249.41 6.97
 0 -22 2 231.41 5.94
 0 22 2 230.34 13.51
 0 -22 2 227.99 6.02
 0 -22 2 262.05 5.55
 0 -22 -2 246.03 5.38
 0 -22 2 222.93 5.48
 0 -22 -2 243.05 6.15
 0 -22 -2 247.28 5.85
 0 -22 -2 242.23 5.63
 0 -22 -2 274.94 7.17
 0 -22 -2 283.04 6.8
 0 22 -2 236.69 13.44
 0 22 2 234.97 13.89
 0 22 -2 227.03 12.2
 0 -22 3 23.83 3.7
 0 -22 3 16.69 1.43
 0 -22 -3 19.69 1.87
 0 -22 3 17.17 1.6
 0 -22 3 17.59 1.76
 0 -22 -3 18.71 1.61
 0 -22 -3 18.58 1.9
 0 -22 -3 17.73 1.54
 0 -22 -3 18.04 1.98
 0 -22 -3 18.08 1.59
 0 -22 -3 20.96 1.98
 0 -22 -3 17.73 1.54
 0 -22 -3 15.87 1.66
 0 -22 -3 16.67 1.54
 0 -22 -3 17.65 1.96
 0 -22 3 20.25 1.67
 0 -22 -3 17.31 1.54
 0 22 3 16.59 3.95
 0 22 -3 14.22 3.33
 0 22 -3 13.65 3.68
 0 -22 4 61.39 2.79
 0 -22 -4 61.23 3.13
 0 -22 4 56.06 2.71
 0 -22 4 56.94 2.95
 0 -22 -4 57.85 3.49
 0 -22 -4 56.87 3.32
 0 -22 -4 64.48 3.02
 0 -22 -4 61.33 2.88
 0 -22 -4 63.81 3.65
 0 -22 -4 64.9 3.78
 0 -22 -4 57.54 2.79
 0 -22 -4 65.15 3.45
 0 -22 -4 55.86 2.98
 0 -22 -4 57.88 2.77
 0 -22 -4 62.26 2.83
 0 22 -4 48.79 6.09
 0 22 -4 59.33 7.08
 0 22 4 53.46 6.8
 0 -22 5 8.68 1.11
 0 -22 -5 7.88 1.24
 0 -22 5 9.22 1.3
 0 -22 5 9.16 1.17
 0 -22 -5 8.09 1.1
 0 -22 -5 8.86 1.22
 0 -22 -5 6.92 1.3
 0 -22 -5 9.13 1.41
 0 -22 -5 7.68 1.15
 0 -22 -5 7.57 1.39
 0 -22 -5 8.45 1.06
 0 -22 -5 8.04 1.07
 0 -22 -5 6.92 1.32
 0 -22 -5 7.05 1.15
 0 22 -5 11.08 2.99
 0 -22 -6 64.15 3.48
 0 -22 -6 56.6 2.6
 0 -22 -6 59.95 2.64
 0 -22 -6 59.85 2.9
 0 -22 -6 57.42 3.54
 0 -22 -6 58.33 3.58
 0 -22 6 60.43 2.83
 0 -22 6 56.99 3.02
 0 -22 6 57.13 2.84
 0 -22 -6 62.85 2.89
 0 -22 -6 64.48 3.09
 0 22 -6 61.97 3.46
 0 22 -6 60.2 7.13
 0 22 6 46 5.47
 0 -22 -7 88.15 2.92
 0 -22 -7 79.07 3.27
 0 -22 -7 87.28 3.94
 0 -22 -7 82.21 4.13
 0 -22 7 80.37 3.16
 0 -22 7 86.98 3.63
 0 -22 7 83.18 3.31
 0 -22 -7 88.31 3.29
 0 -22 -7 93.17 3.61
 0 22 -7 87.69 3.51
 0 22 -7 87.41 4.02
 0 22 7 77.57 7.51
 0 22 -7 95.65 8.85
 0 -22 8 88.86 3.12
 0 -22 8 83.93 3.21
 0 -22 8 91.14 3.49
 0 22 -8 93.17 3.41
 0 -22 -8 90.54 3.37
 0 -22 -8 95.42 3.14
 0 22 -8 87.64 3.82
 0 -22 -8 81.7 3.11
 0 -22 -8 91.74 3.82
 0 -22 9 21.95 1.59
 0 -22 9 21.42 1.48
 0 -22 -9 22.67 1.32
 0 22 -9 20.69 1.46
 0 -22 -9 22.46 1.55
 0 22 -9 21.62 1.75
 0 -22 -9 21.61 1.67
 0 -22 9 24.68 1.56
 0 -22 10 8.41 0.88
 0 -22 10 8.98 0.85
 0 -22 -10 10.05 0.7
 0 -22 -10 9.36 0.87
 0 22 -10 10.42 0.9
 0 22 -10 10.42 1.07
 0 22 -10 10.01 1.15
 0 -22 10 11.15 0.91
 0 -23 0 -0.09 1.12
 0 -23 0 0.39 0.59
 0 -23 0 0.24 0.57
 0 -23 0 0.68 0.67
 0 23 0 -1.98 1.39
 0 -23 0 0.09 0.56
 0 -23 0 0.29 0.72
 0 -23 0 0.1 0.55
 0 -23 -1 0.27 0.54
 0 -23 -1 0.6 1.25
 0 -23 1 2.07 1.24
 0 -23 -1 -0.14 0.67
 0 -23 -1 -0.11 0.53
 0 -23 -1 -0.03 0.36
 0 -23 -1 0.2 0.52
 0 -23 1 0 0.53
 0 -23 -1 -0.61 0.77
 0 23 1 0.35 1.43
 0 23 -1 -0.47 1.08
 0 23 -1 -1.25 1.53
 0 -23 1 -0.04 0.54
 0 -23 1 0.23 0.47
 0 -23 -1 0.44 0.79
 0 -23 -1 0.01 0.65
 0 -23 -1 0.22 0.72
 0 -23 1 -0.07 0.58
 0 -23 -1 -0.56 0.62
 0 -23 2 0.07 0.48
 0 -23 -2 -0.14 0.48
 0 -23 2 -0.24 1.69
 0 -23 2 0.55 0.55
 0 -23 2 -0.25 0.56
 0 -23 -2 0.41 0.78
 0 -23 -2 -0.72 0.59
 0 -23 -2 0.28 0.44
 0 -23 -2 -0.22 0.54
 0 -23 2 -0.18 0.47
 0 -23 -2 0.18 0.54
 0 -23 2 -0.01 0.46
 0 -23 -2 0.21 0.46
 0 -23 -2 -0.04 0.43
 0 -23 -2 -0.19 0.37
 0 -23 -2 -0.09 0.45
 0 -23 -2 -0.08 0.45
 0 -23 2 0.13 0.35
 0 23 -2 -0.13 0.73
 0 23 -2 1 1.23
 0 23 2 -0.24 0.68
 0 -23 -3 0.02 0.58
 0 -23 3 -0.09 0.49
 0 -23 3 0.23 0.51
 0 -23 -3 -0.75 0.77
 0 -23 3 0.19 0.53
 0 -23 -3 0.27 0.64
 0 -23 -3 -0.25 0.39
 0 -23 -3 -0.42 0.38
 0 -23 -3 0.8 0.54
 0 -23 -3 -0.34 0.42
 0 -23 -3 -0.15 0.66
 0 -23 -3 0.55 0.39
 0 -23 3 0.06 0.43
 0 -23 -3 -0.39 0.33
 0 -23 -3 -0.19 0.47
 0 -23 -3 -0.19 0.53
 0 -23 -3 0.14 0.5
 0 23 -3 0.44 1.37
 0 23 -3 2.17 1.88
 0 23 3 1.55 0.53
 0 -23 4 0.12 0.44
 0 -23 -4 0.44 0.48
 0 -23 4 -0.52 0.52
 0 -23 4 0.47 0.47
 0 -23 -4 -0.02 0.78
 0 -23 -4 -0.15 0.44
 0 -23 -4 0.23 0.38
 0 -23 -4 -0.34 0.68
 0 -23 -4 0.02 0.37
 0 -23 -4 0.09 0.42
 0 -23 4 0.02 0.52
 0 -23 -4 0.25 0.52
 0 -23 -4 -0.2 0.38
 0 -23 -4 1.12 0.85
 0 -23 -4 -0.47 0.63
 0 -23 -4 0.59 0.67
 0 23 -4 -0.35 1.03
 0 -23 -5 -0.03 0.44
 0 -23 -5 0.81 0.72
 0 -23 -5 0.72 0.62
 0 -23 -5 0.17 0.51
 0 -23 -5 -0.05 0.38
 0 -23 -5 -0.37 0.47
 0 -23 5 0.09 0.38
 0 -23 -5 -0.34 0.64
 0 -23 5 -0.52 0.49
 0 -23 5 -0.8 0.55
 0 -23 -5 -0.06 0.4
 0 -23 -5 0 0.45
 0 -23 -5 -0.75 0.54
 0 23 -5 0.17 0.63
 0 23 -5 1.7 1.26
 0 -23 -6 -0.62 0.53
 0 -23 -6 0.26 0.39
 0 -23 -6 0.08 0.37
 0 -23 -6 0.38 0.57
 0 -23 -6 0.37 0.65
 0 -23 6 0.1 0.39
 0 -23 6 0.44 0.53
 0 -23 6 -0.3 0.48
 0 -23 -6 0.59 0.44
 0 -23 -6 -0.12 0.48
 0 23 -6 -0.42 0.47
 0 23 -6 0.68 0.51
 0 23 6 -2.36 1.48
 0 23 -6 -0.56 0.96
 0 -23 -7 0.36 0.52
 0 -23 -7 -0.22 0.46
 0 -23 -7 -0.1 0.45
 0 -23 -7 -0.28 0.56
 0 -23 7 -0.04 0.37
 0 -23 7 0.18 0.56
 0 -23 7 0.57 0.6
 0 -23 -7 0.58 0.41
 0 23 -7 -0.36 0.41
 0 -23 -7 -0.33 0.55
 0 23 -7 -0.78 0.72
 0 23 -7 0.13 1.4
 0 -23 8 0.43 0.54
 0 -23 8 -0.31 0.42
 0 23 -8 0.13 0.4
 0 -23 -8 -0.22 0.31
 0 -23 -8 0.03 0.42
 0 23 -8 -0.09 0.47
 0 -23 -8 -0.11 0.49
 0 -23 8 0.12 0.45
 0 -23 9 0.25 0.35
 0 -23 9 0.16 0.39
 0 23 -9 -0.17 0.37
 0 -23 -9 0.14 0.25
 0 -23 -9 0.18 0.36
 0 23 -9 -0.25 0.41
 0 -23 -9 0.08 0.44
 0 -23 9 0.1 0.35
 0 -23 10 -0.34 0.3
 0 -23 -10 0.56 0.32
 0 23 -10 -0.49 0.27
 0 23 -10 -0.71 0.48
 0 -23 10 -0.38 0.3
 0 -24 0 0.66 0.55
 0 -24 0 0.34 0.49
 0 -24 0 0.21 0.47
 0 -24 0 -0.48 0.75
 0 24 0 1.36 1.79
 0 24 0 0.3 1.14
 0 -24 0 0.73 0.6
 0 -24 0 0.36 0.51
 0 -24 0 1.23 0.68
 0 -24 -1 35.21 2.54
 0 -24 -1 30.65 2.23
 0 -24 -1 35.46 2.41
 0 -24 -1 28 2
 0 -24 -1 35.46 2.63
 0 -24 1 28.44 2.07
 0 -24 -1 28.07 2.09
 0 24 -1 29.23 5.03
 0 24 1 33.96 4.99
 0 24 -1 28.26 4.9
 0 -24 1 30.16 2.29
 0 -24 1 35.16 2.77
 0 -24 -1 28.33 2.32
 0 -24 -1 29.51 2.57
 0 -24 -1 30.91 2.18
 0 -24 -1 32.78 2.48
 0 -24 1 30.19 2.27
 0 -24 -2 36.67 2.44
 0 -24 -2 30.56 2
 0 -24 -2 33.63 1.94
 0 -24 -2 30.36 2.06
 0 -24 2 28.36 1.95
 0 -24 -2 37.83 2.48
 0 -24 -2 35.19 2.59
 0 -24 2 35.56 2
 0 -24 -2 29.2 2.18
 0 24 -2 34.03 5.37
 0 24 -2 32.58 4.51
 0 -24 -2 31.19 2.48
 0 -24 -2 30.68 2.39
 0 -24 2 35.96 2.67
 0 -24 2 29.21 2.19
 0 -24 -2 29.69 2
 0 -24 2 33.03 2.23
 0 -24 3 0.38 0.39
 0 -24 -3 1.31 0.69
 0 -24 -3 1.69 0.89
 0 -24 -3 0.35 0.55
 0 -24 -3 0.92 0.39
 0 -24 -3 0.17 0.44
 0 -24 -3 0.94 0.66
 0 -24 -3 0.97 0.83
 0 -24 -3 0.69 0.49
 0 -24 -3 0.72 0.65
 0 -24 -3 0.14 0.63
 0 -24 -3 0.64 0.5
 0 -24 -3 0.55 0.35
 0 -24 3 0.59 0.44
 0 -24 -3 1.07 0.66
 0 24 -3 0.91 1.56
 0 24 -3 -0.17 1.26
 0 -24 -4 0.86 0.46
 0 -24 4 0.59 0.44
 0 -24 4 1.06 0.68
 0 -24 -4 0.46 0.35
 0 -24 -4 0.02 0.61
 0 -24 -4 0.65 0.81
 0 -24 -4 0.59 0.41
 0 -24 -4 0.9 0.7
 0 -24 -4 0.32 0.53
 0 -24 4 0.26 0.45
 0 -24 -4 1.05 0.47
 0 -24 -4 0.43 0.37
 0 -24 -4 0.1 0.61
 0 -24 -4 1.33 0.69
 0 -24 -4 0.73 0.49
 0 24 -4 1.1 1.42
 0 -24 -5 1 0.7
 0 -24 -5 0.97 0.5
 0 -24 -5 1.07 0.7
 0 -24 5 1.44 0.65
 0 -24 -5 0.61 0.41
 0 -24 -5 1.36 0.72
 0 -24 -5 0.39 0.35
 0 -24 -5 1.85 0.84
 0 -24 5 0.63 0.44
 0 -24 5 0.71 0.59
 0 -24 -5 0.94 0.48
 0 -24 -5 1.69 0.88
 0 -24 -5 1.2 0.61
 0 24 -5 1.91 0.81
 0 -24 -6 9.97 1.43
 0 -24 -6 9.11 1.09
 0 -24 -6 9.92 1.05
 0 -24 -6 10.64 1.41
 0 -24 -6 10.92 1.5
 0 -24 6 11.08 1.22
 0 -24 6 10.4 1.16
 0 -24 6 9.41 1.11
 0 -24 6 11.51 1.31
 0 -24 -6 10.84 1.24
 0 -24 -6 9.66 1.07
 0 24 -6 11.39 1.42
 0 24 -6 15.57 3.57
 0 -24 7 5.03 1.02
 0 -24 7 6.97 1.19
 0 -24 -7 5.79 0.92
 0 24 -7 5.33 0.88
 0 -24 -7 5.73 1.01
 0 24 -7 3.84 1.05
 0 -24 -7 5.35 1.17
 0 -24 -7 4.5 0.93
 0 -24 -7 5.52 0.81
 0 -24 7 7.39 1.1
 0 -24 -7 5.81 1.21
 0 -24 8 37.41 2.04
 0 -24 8 36.06 1.86
 0 -24 -8 38.62 1.76
 0 24 -8 40.39 2
 0 -24 -8 40.59 2.05
 0 -24 8 45.18 2.19
 0 24 -8 39.33 2.26
 0 -24 -8 42.27 2.32
 0 -24 8 43.68 2.06
 0 -24 9 4.12 0.67
 0 24 -9 5.08 0.66
 0 -24 -9 3.89 0.48
 0 -24 -9 3.69 0.61
 0 -24 9 5.35 0.71
 0 24 -9 3.7 0.7
 0 24 -9 4.27 0.84
 0 -24 -10 7.94 0.65
 0 24 -10 8.96 0.84
 0 -24 10 8.44 0.66
 0 -25 0 -1.04 0.71
 0 -25 0 -0.25 0.6
 0 -25 0 0.06 0.43
 0 25 0 0.71 1.31
 0 -25 0 -0.24 0.5
 0 -25 0 -0.61 0.58
 0 -25 0 0.35 0.51
 0 -25 1 -0.05 0.54
 0 -25 -1 -0.68 0.7
 0 -25 -1 -0.42 0.5
 0 -25 1 -0.29 0.62
 0 -25 1 -0.51 0.54
 0 -25 -1 0.31 0.45
 0 -25 -1 -0.24 0.55
 0 25 -1 0.73 1.46
 0 -25 -1 0.19 0.53
 0 -25 -1 0.19 0.6
 0 -25 1 -0.39 0.6
 0 -25 1 0.83 0.74
 0 -25 1 0.46 0.47
 0 -25 -1 0.37 0.49
 0 -25 -2 0.07 0.44
 0 -25 2 0.36 0.42
 0 -25 -2 0.03 0.52
 0 -25 -2 -0.21 0.39
 0 -25 -2 -0.21 0.44
 0 -25 -2 0.7 0.46
 0 -25 -2 0.72 0.54
 0 -25 2 0.08 0.53
 0 25 -2 1.66 1.21
 0 25 -2 1.13 1.05
 0 -25 2 0.74 0.64
 0 -25 2 0.22 0.46
 0 -25 -2 -0.02 0.53
 0 -25 2 0.69 0.55
 0 -25 -2 0.55 0.55
 0 -25 -2 -0.06 0.56
 0 -25 -3 0.08 0.47
 0 -25 -3 0.56 0.45
 0 -25 -3 -0.12 0.5
 0 -25 -3 0.6 0.61
 0 -25 3 -0.08 0.45
 0 -25 -3 -0.01 0.42
 0 -25 -3 0.01 0.35
 0 -25 -3 0.81 0.7
 0 -25 -3 0.62 0.55
 0 25 -3 1.63 1.83
 0 -25 -3 0.42 0.51
 0 -25 -3 -0.32 0.62
 0 -25 3 0.08 0.55
 0 -25 -3 0.32 0.35
 0 -25 -3 0.16 0.57
 0 -25 -4 0.1 0.46
 0 -25 4 0.06 0.43
 0 -25 -4 0.01 0.68
 0 -25 4 -0.94 0.7
 0 -25 -4 -0.82 0.6
 0 -25 -4 0.42 0.41
 0 -25 -4 0.79 0.71
 0 -25 -4 0.23 0.49
 0 -25 -4 0.02 0.32
 0 -25 4 -0.1 0.4
 0 -25 -4 -0.53 0.66
 0 -25 -4 -0.06 0.35
 0 -25 -4 1.25 0.65
 0 -25 -4 -0.23 0.57
 0 25 -4 -2.04 2.06
 0 -25 -5 0.19 0.55
 0 -25 -5 -0.1 0.34
 0 -25 -5 -0.3 0.61
 0 -25 5 0.41 0.38
 0 -25 -5 -0.15 0.42
 0 -25 -5 0.22 0.52
 0 -25 5 -0.63 0.58
 0 -25 5 0.1 0.45
 0 -25 -5 0.54 0.53
 0 -25 5 0.09 0.5
 0 -25 -5 0.01 0.66
 0 -25 -5 -0.07 0.34
 0 25 -5 0.7 0.65
 0 25 -5 0.42 1.03
 0 -25 -6 -0.58 0.49
 0 -25 -6 -0.51 0.66
 0 -25 -6 -0.15 0.45
 0 -25 -6 -0.06 0.36
 0 -25 -6 -0.03 0.34
 0 -25 6 -0.24 0.53
 0 -25 6 -0.18 0.47
 0 -25 6 0.48 0.57
 0 -25 -6 -0.18 0.46
 0 -25 -6 -0.39 0.45
 0 25 -6 -0.43 0.6
 0 -25 7 0.47 0.43
 0 -25 -7 -0.4 0.39
 0 -25 7 -0.02 0.5
 0 -25 -7 -0.02 0.31
 0 25 -7 -0.39 0.51
 0 -25 -7 -0.04 0.51
 0 -25 -7 -0.8 0.61
 0 -25 7 -0.43 0.48
 0 -25 8 0.18 0.36
 0 -25 -8 -0.15 0.25
 0 -25 -8 -0.11 0.35
 0 25 -8 -0.58 0.38
 0 -25 8 0.32 0.38
 0 -25 -8 -0.27 0.39
 0 -25 8 0.59 0.44
 0 25 -8 -0.17 0.47
 0 -25 -9 -0.12 0.32
 0 25 -9 -0.19 0.36
 0 25 -9 -0.16 0.46
 0 -25 9 -0.31 0.3
 0 -26 0 0.2 0.57
 0 -26 0 0.69 0.55
 0 -26 0 1.86 0.74
 0 -26 0 1.99 0.76
 0 -26 0 1.47 0.59
 0 -26 0 1.7 0.66
 0 -26 0 1.61 0.66
 0 26 0 1.77 2.13
 0 -26 -1 3.62 1.13
 0 -26 -1 3.09 0.9
 0 -26 1 1.57 0.64
 0 -26 1 2.78 1.02
 0 -26 1 1.64 0.71
 0 -26 -1 1.74 0.71
 0 -26 1 4 1.05
 0 -26 -1 4.02 0.91
 0 -26 1 2.62 0.76
 0 -26 1 2.34 0.87
 0 -26 -1 3.21 0.96
 0 -26 -1 1.94 0.88
 0 -26 -1 2.96 0.84
 0 26 -1 4.92 2.43
 0 -26 2 7.06 1.23
 0 -26 -2 4.7 0.83
 0 -26 -2 5.91 1.11
 0 -26 2 4.89 0.89
 0 -26 -2 5.05 1.02
 0 -26 -2 5.63 1.02
 0 -26 2 6.24 1.09
 0 -26 -2 6.62 1.22
 0 -26 -2 5.29 1.03
 0 -26 2 6.82 1.11
 0 -26 -2 5.03 0.84
 0 -26 -2 4.76 1.03
 0 26 -2 5.71 2.12
 0 -26 -3 10.02 1.41
 0 -26 -3 12.17 1.62
 0 -26 -3 10.78 1.16
 0 -26 3 14.98 1.77
 0 -26 3 14.56 1.53
 0 -26 -3 15.12 1.56
 0 -26 -3 15.04 1.55
 0 -26 3 15 1.32
 0 -26 -3 15.34 1.82
 0 -26 -3 14.52 1.68
 0 -26 -3 13.76 1.27
 0 26 -3 8.68 3.04
 0 -26 -4 1.4 0.49
 0 -26 -4 1.96 0.79
 0 -26 4 3.14 0.85
 0 -26 -4 2.79 0.75
 0 -26 4 2.57 0.77
 0 -26 -4 1.63 0.53
 0 -26 -4 1.82 0.53
 0 -26 -4 2.01 0.75
 0 -26 -4 2 0.71
 0 -26 -4 2.72 0.82
 0 -26 4 2.17 0.66
 0 26 -4 -0.57 1.74
 0 -26 -5 3.12 0.75
 0 -26 5 4.33 1.13
 0 -26 -5 2.22 0.73
 0 -26 -5 3.72 1
 0 -26 5 3.98 0.88
 0 -26 5 2.57 0.77
 0 -26 -5 3.26 0.93
 0 -26 -5 2.37 0.71
 0 -26 -5 4.87 1.12
 0 -26 -5 4.17 1.03
 0 -26 -5 2.93 0.74
 0 26 -5 1.18 1.14
 0 -26 -6 29.29 1.77
 0 -26 -6 26.18 1.58
 0 -26 6 29.15 2.01
 0 -26 6 29.35 1.79
 0 -26 -6 28.31 1.99
 0 -26 -6 29.22 2.16
 0 26 -6 31.56 2.03
 0 -26 -7 2.71 0.54
 0 -26 -7 2.63 0.63
 0 -26 7 2.06 0.74
 0 -26 -7 1.97 0.71
 0 -26 -7 3.02 0.79
 0 -26 7 2.79 0.68
 0 26 -7 2.99 0.78
 0 -26 8 13.76 0.99
 0 -26 -8 13.81 1.03
 0 -26 8 14.36 1.05
 0 -26 -8 13.62 1.17
 0 26 -8 14.44 1.15
 0 -26 9 1.66 0.44
 0 -26 -9 1.22 0.35
 0 26 -9 0.59 0.42
 0 -26 9 1.03 0.38
 0 -27 0 0.34 0.48
 0 -27 0 -0.34 0.45
 0 -27 0 -0.18 0.51
 0 -27 0 -0.39 0.6
 0 -27 0 0.31 0.43
 0 -27 0 0.03 0.46
 0 -27 -1 0.16 0.44
 0 -27 1 -0.3 0.43
 0 -27 -1 0.16 0.4
 0 -27 -1 -0.07 0.46
 0 -27 1 0.16 0.46
 0 -27 -1 -0.08 0.42
 0 -27 -1 -0.42 0.59
 0 -27 1 0.45 0.54
 0 -27 -1 -0.36 0.63
 0 -27 1 1.5 0.76
 0 -27 -1 0.29 0.42
 0 -27 1 0.37 0.57
 0 -27 2 -0.09 0.51
 0 -27 -2 0.32 0.5
 0 -27 -2 1.46 0.76
 0 -27 -2 0.09 0.42
 0 -27 2 0.29 0.59
 0 -27 -2 0 0.47
 0 -27 2 0.11 0.46
 0 -27 -2 0.68 0.61
 0 -27 2 0.92 0.66
 0 -27 -2 0.61 0.54
 0 -27 -2 0.98 0.7
 0 27 -2 -1.72 1.13
 0 -27 -3 -0.07 0.63
 0 -27 3 0.37 0.6
 0 -27 -3 0.02 0.5
 0 -27 -3 -0.64 0.59
 0 -27 3 -0.21 0.48
 0 -27 -3 0.53 0.5
 0 -27 3 -0.24 0.32
 0 -27 -3 -0.05 0.31
 0 -27 -3 -0.04 0.48
 0 -27 -3 -0.26 0.54
 0 -27 3 -0.47 0.52
 0 27 -3 -0.27 2.26
 0 -27 -4 -0.02 0.6
 0 -27 4 -0.3 0.55
 0 -27 -4 -0.22 0.46
 0 -27 4 -0.09 0.4
 0 -27 4 0.59 0.61
 0 -27 -4 1.12 0.67
 0 -27 4 0.58 0.4
 0 -27 -4 0.75 0.53
 0 -27 -4 0.09 0.47
 0 27 -4 1.76 1.21
 0 -27 5 -0.49 0.51
 0 -27 -5 -0.19 0.45
 0 -27 5 -0.63 0.47
 0 -27 -5 -0.38 0.53
 0 -27 5 0.54 0.42
 0 -27 -5 -0.08 0.48
 0 -27 -5 0.2 0.5
 0 -27 -6 0.26 0.46
 0 -27 -6 0.86 0.59
 0 -27 6 -0.25 0.43
 0 -27 -6 -0.27 0.41
 0 -27 6 -0.33 0.46
 0 -27 -7 -0.66 0.39
 0 -27 7 0.24 0.31
 0 -27 7 0.05 0.33
 0 -27 -7 -0.34 0.42
 0 -27 -8 -0.18 0.28
 0 27 -8 -0.23 0.37
 0 -27 8 0.14 0.29
 0 -28 0 44.84 2.56
 0 -28 0 38.87 2.37
 0 -28 0 42.43 2.41
 0 -28 0 40.9 2.64
 0 -28 0 40.85 2.44
 0 -28 1 1.81 0.74
 0 -28 1 3.62 1
 0 -28 -1 2.59 0.87
 0 -28 1 3.13 0.9
 0 -28 -1 1.69 0.73
 0 -28 1 2.92 0.86
 0 -28 -1 3.2 0.89
 0 -28 -1 2.87 0.9
 0 -28 -1 2.82 0.84
 0 -28 1 2.81 0.78
 0 -28 2 72.62 2.92
 0 -28 -2 77.44 3.54
 0 -28 2 82.19 3.65
 0 -28 -2 69.22 3.21
 0 -28 2 84.37 3.39
 0 -28 -2 82.66 3.34
 0 -28 -2 84.71 3.16
 0 -28 -2 84.12 3.76
 0 -28 -2 77.9 3.42
 0 -28 2 92.95 3.47
 0 28 -2 91.54 8.53
 0 -28 3 3.76 0.92
 0 -28 -3 3.59 0.92
 0 -28 3 4.14 0.81
 0 -28 -3 3.57 0.84
 0 -28 -3 4.15 0.97
 0 -28 3 4.18 0.93
 0 -28 -3 3.69 0.88
 0 -28 -3 4.41 0.83
 0 28 -3 7.11 2.5
 0 -28 -4 106.86 3.95
 0 -28 4 122.14 4.18
 0 -28 4 114.02 3.54
 0 -28 4 113.32 3.13
 0 -28 -4 113.64 4.03
 0 -28 -4 114 4.19
 0 -28 -4 117.28 3.76
 0 -28 5 8.04 1.07
 0 -28 -5 8.35 0.9
 0 -28 5 7.54 0.86
 0 -28 -5 7.29 1.09
 0 -28 5 8.83 0.88
 0 -28 -5 6.98 1.02
 0 -28 -5 7.98 1.01
 0 -28 -6 56.19 2.54
 0 -28 6 58.59 2.09
 0 -28 -6 57.99 2.4
 0 -28 -6 55.41 2
 0 -28 6 56.96 2.39
 0 -28 -7 8.8 0.76
 0 -28 7 9.57 0.84
 0 -28 7 9.98 0.83
 0 -28 -7 10.26 0.96
 0 28 -7 10.08 1.15
 0 -28 8 14.05 0.94
 0 28 -8 13.48 1.07
 0 -28 8 12.84 0.74
 0 -29 0 0.11 0.43
 0 -29 0 0.05 0.49
 0 -29 0 -0.23 0.46
 0 -29 0 -0.1 0.42
 0 -29 0 -0.38 0.58
 0 -29 1 0.08 0.54
 0 -29 -1 -0.25 0.47
 0 -29 -1 -0.56 0.54
 0 -29 1 -0.05 0.55
 0 -29 1 0.18 0.46
 0 -29 -1 -1.06 0.66
 0 -29 1 -0.58 0.56
 0 -29 -1 -0.75 0.6
 0 -29 -1 0.29 0.48
 0 -29 1 0.08 0.55
 0 -29 -2 0.51 0.52
 0 -29 2 0.63 0.54
 0 -29 2 -0.42 0.51
 0 -29 -2 0 0.48
 0 -29 2 0.08 0.46
 0 -29 2 0.03 0.48
 0 -29 -2 0.14 0.44
 0 -29 -2 -0.58 0.58
 0 -29 -2 0.59 0.53
 0 -29 -3 -0.11 0.59
 0 -29 3 -0.87 0.57
 0 -29 3 -0.48 0.53
 0 -29 -3 -0.32 0.52
 0 -29 3 -0.46 0.41
 0 -29 -3 -0.07 0.48
 0 -29 -3 -0.33 0.56
 0 -29 -3 0.28 0.47
 0 -29 3 0.19 0.52
 0 -29 4 0.12 0.44
 0 -29 -4 -0.02 0.45
 0 -29 4 -0.02 0.36
 0 -29 -4 0.81 0.5
 0 -29 -4 0.38 0.42
 0 -29 -4 -0.01 0.41
 0 -29 5 -0.3 0.48
 0 -29 5 -0.12 0.34
 0 -29 -5 -0.25 0.47
 0 -29 5 0.05 0.37
 0 -29 -5 -0.21 0.39
 0 -29 -6 0.07 0.39
 0 -29 6 -0.28 0.32
 0 -29 -6 0.09 0.25
 0 -29 6 0.08 0.34
 0 -29 7 -0.3 0.32
 0 29 -7 -0.18 0.35
 0 -29 -7 0.06 0.31
 0 -30 0 1.64 0.75
 0 -30 0 1.1 0.59
 0 -30 0 1.71 0.65
 0 -30 0 1.94 0.61
 0 -30 0 2.02 0.73
 0 -30 1 6.53 0.94
 0 -30 1 5 0.81
 0 -30 1 5.6 0.99
 0 -30 -1 4.5 0.92
 0 -30 -1 4.98 0.9
 0 -30 1 5.58 0.88
 0 -30 -1 6 1.01
 0 -30 1 7.65 0.99
 0 -30 -1 6.11 0.92
 0 -30 1 6.72 1.07
 0 -30 2 2.5 0.74
 0 -30 2 3.32 0.77
 0 -30 -2 3.58 0.81
 0 -30 -2 3.95 0.82
 0 -30 2 3.58 0.73
 0 -30 -2 3 0.71
 0 -30 -2 4.06 0.86
 0 -30 2 3.26 0.67
 0 -30 3 2.22 0.67
 0 -30 3 2.8 0.74
 0 -30 -3 1.86 0.68
 0 -30 3 2.13 0.6
 0 -30 -3 2.29 0.69
 0 -30 -3 1.91 0.48
 0 -30 -3 3 0.66
 0 -30 4 7.47 0.98
 0 -30 4 7.36 0.97
 0 -30 4 5.38 0.7
 0 -30 -4 7.27 0.86
 0 -30 -4 5.88 0.86
 0 -30 -4 5.91 0.89
 0 -30 5 18.08 1.38
 0 -30 5 17.61 1.3
 0 -30 5 13.96 0.9
 0 -30 -5 17.19 1.18
 0 -30 -5 16.52 1.26
 0 -30 6 5.32 0.61
 0 -30 6 6.33 0.78
 0 30 -6 6 0.8
 0 -30 -6 5.5 0.64
 0 -31 0 -0.27 0.55
 0 -31 0 0.17 0.5
 0 -31 0 -0.49 0.51
 0 -31 0 -0.16 0.42
 0 -31 1 -0.33 0.48
 0 -31 -1 0.83 0.59
 0 -31 1 0.16 0.43
 0 -31 1 -0.46 0.5
 0 -31 -1 -0.06 0.53
 0 -31 -1 0.58 0.45
 0 -31 -1 -0.46 0.48
 0 -31 1 0.13 0.47
 0 -31 1 0.06 0.37
 0 -31 -2 -0.2 0.46
 0 -31 2 0.32 0.38
 0 -31 2 -0.11 0.45
 0 -31 2 -0.72 0.45
 0 -31 -2 0.14 0.49
 0 -31 -2 -0.05 0.42
 0 -31 2 0.14 0.43
 0 -31 -2 0.09 0.38
 0 -31 3 -0.31 0.48
 0 -31 3 0.36 0.51
 0 -31 -3 0.55 0.46
 0 -31 3 -0.09 0.41
 0 -31 3 0.11 0.4
 0 -31 -3 -0.28 0.38
 0 -31 -3 0.23 0.4
 0 -31 -3 0.59 0.46
 0 -31 4 -0.37 0.38
 0 -31 4 0.22 0.42
 0 -31 4 -0.89 0.44
 0 -31 -4 -0.22 0.31
 0 -31 4 0.1 0.4
 0 -31 -4 0.3 0.37
 0 31 -4 -0.01 0.42
 0 -31 5 -0.79 0.4
 0 -31 5 -0.06 0.28
 0 31 -5 -0.99 0.49
 0 -31 6 -0.29 0.27
 0 -32 0 7.62 0.8
 0 -32 0 8.38 1.03
 0 -32 0 7.86 1.03
 0 -32 0 7.36 0.94
 0 -32 1 0.34 0.47
 0 -32 -1 0.51 0.46
 0 -32 -1 0.36 0.43
 0 -32 -1 0.61 0.44
 0 -32 1 1.26 0.57
 0 -32 1 0.22 0.35
 0 -32 -1 0.73 0.54
 0 -32 -2 10.55 1.06
 0 -32 -2 10.45 0.91
 0 -32 2 10.91 1.03
 0 -32 -2 10.09 1.03
 0 -32 2 10.32 1.04
 0 -32 2 12.14 0.96
 0 -32 2 8.96 0.89
 0 -32 3 3.45 0.59
 0 -32 -3 3.18 0.63
 0 -32 -3 2.99 0.53
 0 -32 3 3.11 0.62
 0 -32 3 2.57 0.54
 0 -32 3 3.34 0.55
 0 -32 -4 -0.07 0.29
 0 -32 4 0.61 0.36
 0 -32 4 -0.05 0.31
 0 -33 0 -0.21 0.33
 0 -33 0 0.11 0.34
 0 -33 0 0.72 0.48
 0 -33 1 -0.64 0.43
 0 -33 -1 0.09 0.33
 0 -33 -1 0.07 0.33
 0 -33 1 -0.08 0.35
 0 -33 1 0.73 0.4
 0 -33 2 -0.04 0.3
 0 -33 -2 0.3 0.35
 0 -33 2 0.17 0.32
 0 -33 -2 0.05 0.38
 0 -33 2 0.84 0.39
 0 -33 3 -0.03 0.28
 0 -34 0 3.64 0.53
 0 -34 0 2.96 0.5
 0 -34 -1 6.09 0.63
 0 -34 1 6.76 0.66
 0 -34 -1 5.2 0.59
 1 0 -1 0.1 0.12
 -1 0 -1 -0.04 0.13
 -1 0 1 0.05 0.15
 1 0 -1 0.17 0.16
 -1 0 2 1544.2 12.62
 1 0 2 1550.83 11.28
 1 0 -2 1560.64 11.08
 -1 0 -2 1532.78 12.07
 -1 0 2 1572.18 12.29
 1 0 2 1484.18 12.09
 -1 0 -2 1590.46 11.89
 1 0 -2 1488.19 11.77
 1 0 -3 0.32 0.24
 -1 0 -3 0.46 0.3
 -1 0 3 0.57 0.34
 1 0 3 -0.35 0.45
 1 0 3 -0.09 0.39
 -1 0 3 0.57 0.53
 -1 0 -3 0.44 0.37
 1 0 -3 0.29 0.38
 -1 0 -4 29.65 2.38
 1 0 -4 29.57 2.4
 -1 0 -4 26.57 2.3
 1 0 4 25.44 2.42
 1 0 -4 25.39 2.1
 -1 0 4 25.04 2.46
 1 0 4 23.86 2.17
 1 0 4 24.28 2.29
 -1 0 4 27.86 2.37
 1 0 4 27.11 2.64
 -1 0 -4 26.5 2.53
 -1 0 4 26.02 2.6
 1 0 -4 27.85 2.69
 -1 0 -5 2.02 0.82
 1 0 5 0.39 0.61
 1 0 -5 -0.34 0.55
 -1 0 5 -0.21 0.59
 1 0 5 0.23 0.62
 1 0 5 0.66 0.63
 1 0 -5 0.1 0.4
 -1 0 5 -0.6 0.7
 -1 0 5 0.21 0.91
 -1 0 -5 -0.28 0.43
 -1 0 -5 -0.28 0.52
 1 0 -5 0.35 0.56
 1 0 -6 257.73 8.86
 1 0 6 236.23 8.08
 -1 0 -6 222.99 8.17
 1 0 -6 219.1 7.83
 -1 0 6 223.99 8.74
 1 0 6 233.81 9.01
 -1 0 6 226.09 9
 1 0 -6 233.45 9.42
 -1 0 -6 227.57 9.3
 -1 0 6 231.26 9.24
 1 0 6 220.51 9.09
 -1 0 7 0.75 0.6
 1 0 7 0.48 0.84
 1 0 -7 0.36 0.5
 1 0 -7 0.28 0.43
 1 0 7 -0.26 0.94
 -1 0 7 0.13 0.76
 -1 0 7 0.19 0.68
 1 0 7 0.04 0.71
 -1 0 7 -0.33 0.66
 -1 0 -7 -0.93 0.73
 -1 0 -7 -0.25 1.12
 1 0 -7 -0.4 0.76
 -1 0 8 41.46 4.15
 1 0 8 39.63 3.98
 1 0 -8 37.03 4.71
 -1 0 -8 33.37 4.42
 -1 0 8 30.98 4.19
 1 0 8 31.63 4.18
 1 0 8 31.92 3.56
 1 0 8 31.75 4.02
 -1 0 -8 36.51 3.98
 -1 0 8 35.15 3.85
 1 0 -8 32.4 3.44
 -1 0 -9 -0.34 0.53
 1 0 9 0.04 0.53
 -1 0 -9 -0.02 0.52
 -1 0 9 -0.2 0.51
 1 0 -9 -0.15 0.48
 1 0 9 -0.13 0.69
 1 0 9 -0.51 0.86
 -1 0 9 -0.36 0.84
 1 0 9 1.55 1.35
 -1 0 9 0.19 0.84
 1 0 -9 0.32 0.66
 -1 0 -9 0.24 1.17
 -1 0 -9 -0.23 0.61
 -1 0 -9 -0.15 0.7
 1 0 -9 -0.64 1.27
 -1 0 -9 0.28 0.54
 -1 0 9 0.31 1.03
 1 0 9 -0.86 1.27
 -1 0 9 0.41 1.07
 1 0 9 -0.3 0.73
 -1 0 10 8.84 1.31
 1 0 -10 7.59 1.12
 -1 0 -10 8.14 1.25
 1 0 10 7.22 1.15
 -1 0 10 5.69 1.06
 1 0 10 6.86 1.34
 -1 0 10 7.14 1.28
 -1 0 -10 6.59 2.78
 1 0 -10 5.91 2.57
 1 0 -10 5.52 1.12
 -1 0 -10 5.86 1.17
 -1 0 10 5.29 1.78
 1 0 11 -0.08 0.49
 -1 0 -11 0.07 0.43
 -1 0 11 0.94 0.65
 1 0 11 -0.54 0.69
 -1 0 11 -0.54 0.58
 1 0 11 0.36 0.48
 1 0 -11 -0.35 0.51
 -1 0 -11 0.13 0.61
 -1 0 -11 1 1.55
 1 0 -11 0.69 0.73
 -1 0 11 -0.08 1.02
 1 0 11 -0.21 1.38
 1 0 -12 3.9 0.85
 1 0 12 5.12 0.94
 -1 0 -12 4.21 0.88
 -1 0 12 5.41 0.97
 -1 0 -12 4.54 0.86
 1 0 -12 4.23 0.85
 1 0 -12 4.45 1.01
 -1 0 -12 4.22 0.96
 -1 0 12 5.05 0.8
 1 0 13 -0.56 0.41
 -1 0 13 -0.12 0.45
 1 0 -13 0.44 0.45
 -1 0 13 0.16 0.36
 -1 0 -13 -0.1 0.47
 1 0 13 -0.37 0.49
 -1 0 -13 -0.15 0.36
 -1 0 -13 0.14 0.36
 1 0 -13 -1.01 0.51
 -1 0 -13 -0.56 0.39
 1 0 -13 0.3 0.31
 1 0 -13 -0.32 0.32
 -1 0 13 -0.27 0.41
 1 0 13 -0.88 0.45
 -1 0 13 -0.85 0.46
 1 0 13 -0.23 0.42
 1 0 14 0.67 0.27
 -1 0 14 1.01 0.32
 1 0 14 0.62 0.3
 -1 0 -14 0.69 0.34
 1 0 -14 0.43 0.35
 1 0 -14 0.37 0.29
 -1 0 14 1.32 0.38
 -1 -1 1 31.04 1.32
 -1 1 1 29.56 1.03
 1 -1 -1 29.42 0.85
 1 -1 1 27.7 0.94
 -1 1 -1 29.09 1.33
 -1 1 1 31.41 1.24
 -1 -1 -1 28.27 1.2
 1 1 1 23.87 0.93
 1 -1 1 20.53 1.04
 -1 1 -1 24.19 1.14
 1 1 -1 21.12 1.12
 1 -1 -1 21.77 0.99
 1 1 2 130.84 3.39
 1 1 -2 142.28 3.66
 -1 1 -2 141.16 2.83
 -1 -1 -2 135.35 3.49
 -1 1 -2 130.37 3.69
 1 -1 -2 133.78 2.96
 1 -1 2 136.83 3.29
 -1 1 2 133.18 3.5
 1 -1 2 134.68 3.84
 -1 -1 2 136.43 3.73
 1 1 -2 132.95 3.7
 1 1 2 141.58 3.2
 -1 1 -2 139.94 3.67
 1 -1 -2 135.82 3.38
 -1 -1 -2 145.7 3.47
 1 1 3 34.74 2.21
 -1 -1 3 34.82 2.31
 -1 -1 -3 33.07 2.1
 1 -1 3 33.36 2.11
 1 1 3 32.25 2.15
 -1 1 3 34.73 2.21
 -1 1 -3 35.59 2.32
 1 -1 3 35.66 2.36
 1 1 -3 36.11 2.24
 1 -1 -3 33.32 1.91
 1 1 -3 35.35 2.28
 1 -1 -3 38.84 2.24
 -1 -1 -3 36.02 2.14
 -1 1 -3 37.72 2.33
 -1 -1 -4 1.32 0.51
 -1 1 -4 0.72 0.43
 1 -1 -4 1.16 0.58
 1 1 -4 1.43 0.65
 1 1 4 1.62 0.57
 -1 1 4 2.11 0.8
 -1 1 4 0.82 0.49
 1 -1 -4 1.3 0.45
 1 1 4 0.82 0.59
 1 -1 4 1.38 0.66
 -1 1 -4 1.66 0.81
 -1 1 4 1.04 0.66
 -1 -1 4 1.78 0.79
 -1 1 4 1.3 0.67
 -1 -1 -4 1.73 0.59
 1 1 -4 1.54 0.55
 1 -1 4 1.3 0.41
 1 1 4 1.11 0.59
 -1 -1 4 0.82 0.62
 1 1 4 1.02 0.48
 1 1 4 1.75 0.74
 1 1 4 1.36 0.65
 1 -1 4 0.92 0.53
 -1 -1 4 1.34 0.71
 -1 1 -4 0.76 0.56
 1 -1 -4 0.87 0.53
 -1 -1 -4 1.23 0.56
 1 1 -4 0.57 0.52
 -1 -1 -5 972.97 14.83
 1 1 -5 931.74 15.26
 1 -1 -5 961.29 14.76
 -1 1 -5 963.66 15.39
 1 1 5 933.79 13.79
 1 -1 5 892.05 14.27
 -1 1 5 900.06 15.21
 -1 -1 5 930.45 16.27
 1 1 5 942.69 16.35
 -1 -1 5 937.46 15.94
 -1 1 5 935.85 16.63
 1 1 -5 896.3 14.58
 1 -1 5 905.56 15.92
 -1 1 -5 916.05 15.23
 -1 -1 -5 907.63 14.41
 1 -1 -5 898.36 13.58
 1 1 5 909.28 15.27
 -1 1 5 924.74 16.7
 -1 -1 5 936.28 16.59
 -1 1 -5 936.95 17.12
 -1 -1 -5 922.52 16.68
 1 1 5 932.82 16.98
 1 -1 5 938.84 16.77
 1 -1 -5 953.65 16.89
 1 1 -5 955.85 17.12
 1 1 6 7.42 1.47
 1 -1 -6 5.47 1.32
 1 1 -6 7.08 1.48
 1 -1 6 6.51 1.39
 -1 1 -6 5.23 1.36
 -1 -1 6 4.75 1.37
 -1 -1 6 5.35 1.55
 1 1 6 5.31 1.39
 1 -1 6 5.2 1.31
 -1 1 -6 4.91 1.33
 1 1 6 5.87 1.57
 1 -1 -6 3.68 0.96
 1 1 -6 5.07 1.23
 -1 1 6 3.41 1.11
 1 -1 6 3.87 1.11
 -1 1 6 3.87 1.02
 -1 -1 -6 3.56 0.97
 -1 1 6 4.45 1.35
 -1 -1 6 5.01 1.34
 1 1 -6 5.19 1.39
 1 -1 -6 3.78 0.92
 -1 1 -6 3.86 1.4
 -1 -1 -6 5.77 1.57
 1 1 -7 15.68 2.54
 -1 -1 7 13.22 2.23
 1 -1 7 14.76 2.3
 1 1 7 15.36 2.29
 1 -1 -7 15.24 2.39
 -1 1 7 18.29 2.55
 -1 -1 -7 17.82 2.56
 1 -1 -7 18.67 2.51
 -1 1 -7 15.91 2.54
 -1 1 7 18.56 3.02
 1 -1 7 19.07 2.84
 -1 -1 7 18.3 2.56
 1 1 -7 17.63 2.69
 1 1 7 18.25 2.97
 1 -1 -7 21.04 3.32
 1 1 7 17.97 2.92
 -1 -1 7 18.34 2.95
 -1 1 -7 18.85 3.16
 1 1 -7 20.85 3.19
 1 -1 7 18.5 2.97
 -1 1 7 17.27 2.89
 -1 -1 -7 21.79 3.25
 -1 -1 8 2.9 1.12
 1 1 8 2.99 1.09
 1 -1 8 2.86 1.38
 -1 1 8 1.74 0.98
 1 -1 -8 2.13 1.15
 1 1 -8 1.98 1.1
 -1 -1 -8 4.54 1.61
 -1 1 -8 2.97 1.37
 -1 -1 -8 2.25 1.22
 -1 1 8 1.49 0.87
 -1 -1 8 1.48 0.59
 -1 1 8 2.83 1.36
 1 -1 8 3.4 1.33
 -1 1 8 2.26 1.18
 1 1 8 3.27 1.41
 1 1 8 1.55 0.77
 -1 1 -8 1.02 0.62
 -1 -1 8 2.9 1.47
 1 -1 8 2.15 1.16
 1 1 -8 3.21 1.34
 -1 1 -9 7.25 1.22
 -1 1 9 6.77 1.11
 1 -1 -9 5.97 1.13
 1 -1 -9 8.23 1.2
 -1 -1 -9 5.77 1.04
 1 1 9 6.25 1.09
 -1 1 -9 6.97 1.08
 -1 -1 9 6.16 1.15
 -1 -1 -9 6.21 1.07
 1 1 -9 6.61 1.12
 1 -1 9 7.37 1.14
 1 1 9 6.14 1.21
 1 -1 9 6.41 1.16
 1 1 9 5.52 1.12
 -1 1 9 5.86 1.13
 -1 -1 9 6.72 1.22
 1 -1 9 8.83 2.46
 1 1 9 6.55 1.79
 -1 -1 9 7.14 2.22
 -1 1 9 7.28 2
 -1 1 -9 7.33 1.26
 -1 1 -9 5.12 0.97
 -1 1 -9 5.36 1.13
 -1 1 -9 6.01 1.01
 1 1 -9 7.08 2.48
 -1 -1 -9 6.66 1.18
 1 1 -9 3.84 0.9
 -1 -1 -9 5.34 1.23
 1 1 -9 5.99 1.15
 -1 1 -9 5.97 2.04
 1 -1 -9 5.12 2.29
 1 -1 -9 5.8 1.19
 -1 -1 -9 4.99 1.78
 1 1 9 7.88 2.02
 -1 1 9 4.99 2.03
 -1 1 -9 3.45 1.91
 -1 1 9 5.81 1.74
 1 -1 9 5.44 1.96
 1 1 9 6.6 2.25
 -1 -1 9 5.84 1.7
 -1 -1 -10 20.27 1.83
 -1 -1 -10 19.5 1.81
 1 1 10 20.58 1.85
 -1 1 10 20.75 1.82
 -1 1 -10 19.15 1.85
 -1 -1 10 21.12 1.9
 1 -1 10 19.22 1.79
 1 -1 -10 18.55 1.81
 1 1 -10 19.47 1.85
 -1 1 10 18.35 1.79
 -1 -1 10 21.76 2
 -1 -1 10 18.74 1.75
 -1 1 10 21.49 1.97
 1 1 10 21.92 2.04
 1 -1 10 21.65 2.04
 1 -1 10 19.3 1.76
 1 -1 -10 18.86 1.98
 -1 -1 -10 18.65 3.66
 1 1 -10 19.39 2
 -1 1 -10 16.99 3.77
 1 1 -10 17.29 3.81
 -1 -1 -10 19.19 1.96
 -1 1 -10 19.16 1.95
 1 -1 10 15.65 3.08
 -1 1 10 23.46 3.6
 1 1 10 19.03 3.71
 -1 -1 10 19.04 3.55
 -1 -1 -11 25.62 2.04
 -1 1 11 26.87 2.12
 1 -1 11 27.36 2.11
 1 1 -11 27.27 2.2
 -1 1 -11 25.75 2.13
 1 1 11 27.25 2.11
 1 1 11 24.18 2.04
 -1 1 11 24.15 2.07
 1 -1 -11 20.89 1.85
 1 -1 11 22.86 1.97
 -1 -1 11 24.88 2.1
 1 1 11 26.35 2.3
 1 1 -11 25.76 1.95
 -1 1 -11 25.19 1.89
 1 -1 -11 23.89 1.93
 -1 1 -11 24.46 2.2
 1 1 -11 23.18 2.17
 1 -1 -11 25.89 2.28
 -1 -1 -11 25.67 2.28
 -1 1 -11 24.17 4.48
 -1 -1 11 21.72 3.49
 1 -1 11 24.55 3.88
 1 1 11 24.64 4.1
 -1 -1 11 26.52 3.81
 -1 1 11 20.94 3.46
 1 1 12 0.6 0.49
 -1 -1 12 0.88 0.45
 -1 -1 -12 0.43 0.43
 1 -1 12 1.05 0.42
 -1 1 12 1.08 0.48
 -1 1 -12 0.82 0.52
 1 1 -12 0.35 0.57
 1 -1 -12 1.62 0.66
 1 -1 -12 0.69 0.53
 -1 1 -12 0.57 0.41
 1 1 -12 0.72 0.41
 -1 -1 -12 0.68 0.45
 1 -1 -12 0.96 0.66
 -1 -1 -12 0.39 0.59
 -1 1 -12 2.09 0.72
 1 1 -12 0.41 0.52
 -1 1 12 0.84 0.49
 -1 -1 12 0.19 0.4
 1 1 -13 1.57 0.64
 -1 -1 13 0.87 0.49
 -1 1 -13 0.88 0.51
 -1 1 13 1.78 0.57
 1 -1 13 1.04 0.54
 -1 1 13 0.21 0.4
 -1 -1 -13 0.83 0.51
 1 1 13 1.71 0.58
 1 -1 13 0.94 0.4
 -1 -1 13 0.43 0.45
 1 -1 -13 1.25 0.6
 1 1 -13 0.83 0.41
 1 1 -13 2.05 0.52
 1 -1 -13 1.15 0.52
 -1 -1 -13 0.92 0.45
 -1 1 -13 0.8 0.35
 -1 -1 -13 1.41 0.52
 1 -1 -13 0.47 0.32
 1 -1 -13 0.21 0.36
 -1 1 -13 1.04 0.42
 -1 -1 -13 1.56 0.51
 -1 1 -13 0.56 0.33
 -1 1 13 0.66 0.43
 -1 -1 13 1.52 0.48
 -1 1 13 1.37 0.43
 1 1 13 1.49 0.51
 1 -1 13 1.41 0.5
 -1 -1 13 1.65 0.52
 1 -1 14 1.33 0.28
 -1 -1 14 1.32 0.27
 1 1 14 1.61 0.28
 -1 -1 14 1.78 0.36
 1 1 -14 1.97 0.44
 -1 -1 -14 1.8 0.4
 -1 1 14 1.68 0.39
 -1 1 -14 2.25 0.48
 1 -1 14 1.02 0.32
 1 1 14 2.56 0.44
 1 1 -14 2.16 0.41
 1 -1 -14 1.76 0.38
 1 -2 0 2.32 0.22
 1 -2 0 2.18 0.3
 -1 -2 0 2.52 0.37
 1 2 0 2.26 0.34
 -1 -2 0 2.44 0.23
 -1 2 0 2 0.24
 1 2 -1 132.02 2.98
 1 2 1 143.95 2.37
 1 2 1 146.77 2.04
 1 -2 1 128.44 2.81
 -1 -2 -1 149.69 2.48
 1 -2 -1 137.32 2.22
 -1 -2 -1 142.16 2.67
 -1 2 -1 143.9 2.91
 -1 2 1 139.77 2.61
 -1 -2 1 144.35 3.01
 -1 -2 -1 145.38 2.76
 1 2 -1 138.12 3.08
 -1 2 -1 144.84 3.21
 -1 2 1 139 2.44
 -1 2 -2 67.06 2.8
 -1 2 -2 67.87 2.38
 1 -2 -2 65.72 1.93
 -1 2 2 68.14 2.45
 1 2 2 60.01 2.19
 -1 -2 -2 66.36 2.39
 1 2 -2 71.78 2.85
 -1 -2 2 68.93 2.73
 1 -2 -2 65.02 2.22
 1 2 2 62.62 2.01
 1 2 -2 63.08 2.63
 -1 2 -2 65.23 2.59
 -1 -2 3 172.04 5.19
 -1 -2 -3 169.21 4.6
 1 -2 -3 161.62 4
 -1 2 -3 169.35 4.06
 1 -2 3 171.9 5.33
 1 2 3 153.73 4.46
 1 2 -3 169.23 5.11
 -1 2 -3 169.41 5.24
 -1 2 3 160.13 4.65
 1 2 -3 153.28 4.92
 1 -2 -3 165.63 4.39
 -1 -2 -3 169.62 4.45
 -1 2 -3 158.13 4.89
 1 2 3 162.44 4.08
 1 -2 -4 327.52 7.38
 -1 2 -4 316.4 8.03
 1 2 -4 313.76 8.1
 1 2 4 317.63 6.78
 -1 -2 -4 341.55 7.44
 1 2 4 335.66 9.28
 -1 -2 4 345.01 8.55
 1 2 4 310.52 8
 1 2 4 327.29 9.08
 -1 2 4 312.64 8.36
 -1 2 4 313.83 7.68
 -1 2 -4 321.64 8.32
 -1 2 -4 323.11 7.86
 1 2 4 309.71 7.55
 1 2 -4 329.68 8.12
 -1 2 4 330.58 8.99
 -1 2 4 326.7 8.74
 -1 -2 4 342.21 8.66
 1 -2 -4 313.05 6.75
 -1 -2 -4 329.06 7.47
 1 -2 4 330.98 8.28
 1 -2 4 328.18 8.78
 1 2 -4 343.43 9.05
 -1 -2 -4 330.9 8.67
 -1 -2 4 328.53 8.75
 1 -2 -4 345.34 9.01
 -1 2 -4 344.77 9.35
 1 2 -5 48.84 3.61
 1 2 5 52.73 3.18
 -1 2 -5 50.93 3.62
 1 -2 5 50.03 3.51
 1 -2 -5 55.73 3.43
 1 2 5 53.17 4.11
 -1 -2 -5 48.77 3.28
 -1 2 -5 52.47 3.79
 -1 2 5 47.32 3.47
 1 -2 5 51.52 3.83
 1 -2 -5 49.96 3.11
 1 2 5 47.81 3.61
 1 2 -5 51.03 3.6
 -1 2 5 48.69 3.77
 -1 -2 5 53.93 3.86
 1 2 5 50.43 3.85
 -1 2 5 48.25 3.86
 -1 -2 5 49.42 3.74
 -1 -2 5 52.46 3.4
 1 -2 -5 52.45 3.95
 1 2 -5 50.46 4.02
 -1 -2 -5 52.88 3.92
 -1 -2 5 52.81 3.95
 1 -2 5 51.41 3.9
 -1 2 -5 47.79 3.94
 -1 2 5 55.32 4.16
 1 -2 -6 119.04 5.64
 1 -2 6 110.23 5.79
 -1 2 -6 111.3 6.06
 1 2 -6 107.83 5.98
 1 2 6 114.73 5.31
 -1 2 6 107.4 6.38
 -1 2 -6 108.87 6.05
 -1 -2 -6 105.06 5.39
 -1 -2 6 116.48 6.47
 1 2 -6 106.81 5.86
 1 -2 6 107.29 5.98
 -1 -2 6 111.82 5.5
 1 2 6 106.61 6.09
 1 2 6 111.78 6.44
 1 -2 -6 104.43 5.1
 -1 2 6 106.02 5.91
 -1 -2 -6 110.65 6.4
 1 2 -6 109.63 6.61
 -1 2 6 110.2 6.54
 -1 2 -6 108.07 6.57
 1 -2 -6 117.02 6.62
 1 2 6 111.18 6.63
 -1 -2 6 111.62 6.4
 1 -2 6 116.08 6.55
 -1 -2 7 142.01 7.29
 1 -2 7 156.48 7.62
 1 2 7 162.37 7.05
 1 2 -7 163.57 8.13
 -1 -2 -7 137.45 5.55
 -1 2 7 158.47 7.09
 1 2 7 159.21 8.53
 -1 2 7 160.74 8.65
 1 -2 7 160.49 7.01
 -1 2 -7 159.57 8.07
 -1 -2 7 157.02 7.21
 1 -2 -7 162.41 6.99
 1 2 -7 158.02 7.85
 -1 -2 -7 155.57 7.24
 1 2 -7 157.52 8.9
 -1 2 -7 159.72 8.95
 1 2 7 156.88 8.7
 1 -2 -7 161.86 8.67
 -1 -2 -7 154.45 8.38
 -1 2 7 150.18 8.46
 1 -2 7 152.62 8.26
 -1 -2 7 155.62 8.29
 1 -2 8 11.92 2.22
 -1 -2 8 15.77 2.68
 1 2 8 17.25 2.6
 -1 2 8 12.34 2.08
 1 2 -8 13.99 3.03
 -1 -2 -8 14.79 2.97
 1 -2 -8 13.3 2.79
 -1 2 -8 12.76 2.91
 1 2 8 12.9 2.76
 1 2 8 14.19 2.93
 -1 2 8 12.7 2.81
 -1 2 8 13.41 2.71
 -1 -2 8 13.98 2.78
 -1 2 8 15.08 2.78
 -1 2 -8 13.63 2.6
 1 2 -8 13.04 2.43
 -1 -2 -8 15.3 2.53
 1 -2 8 13.15 2.26
 -1 -2 8 13.69 2.29
 1 -2 8 11.89 2.63
 1 -2 -9 58.2 2.96
 1 -2 -9 54.95 2.85
 -1 -2 -9 54.26 2.83
 -1 2 9 55.87 2.92
 1 2 -9 55.26 3.08
 -1 -2 9 57.6 2.94
 1 2 9 53.21 2.87
 -1 2 -9 53.62 3.03
 -1 -2 -9 57.65 2.92
 -1 2 -9 53.59 2.6
 1 -2 9 57.48 2.92
 1 2 9 52.28 4.95
 -1 -2 9 49.39 5.08
 1 -2 9 55.88 5.43
 1 2 9 58.37 3.3
 1 -2 9 60.24 3.26
 1 2 9 57.69 3.26
 -1 -2 9 58.87 3.22
 -1 -2 9 53.78 2.91
 -1 2 9 57.37 3.23
 -1 -2 -9 52.05 5.81
 -1 2 -9 55.75 2.97
 1 -2 -9 55.76 3.17
 -1 2 9 51.84 5.83
 1 2 -9 54.23 3.01
 1 2 -9 53.35 6.17
 -1 2 -9 52.62 3.09
 -1 2 -9 55.69 3.04
 1 -2 -9 55.88 6.18
 1 2 9 49.34 5.72
 -1 2 -9 51.93 6.14
 -1 -2 -9 56.74 3.19
 1 2 -9 52.41 3.12
 -1 -2 -9 53.3 3.19
 -1 -2 9 45.03 4.94
 1 2 9 54.31 5.29
 -1 2 9 56.25 5.43
 -1 -2 9 58.7 5.01
 1 2 9 55.74 5.95
 -1 2 -9 55.37 5.51
 -1 2 10 14.35 1.55
 1 2 -10 14.99 1.7
 -1 -2 -10 15.6 1.61
 -1 2 -10 13.81 1.58
 1 2 10 15.63 1.61
 -1 -2 10 15.54 1.6
 1 -2 -10 14.66 1.55
 1 -2 10 14.75 1.55
 -1 -2 -10 15.73 1.61
 -1 2 10 14.96 1.65
 -1 -2 10 13.8 1.52
 1 -2 10 14.34 1.7
 1 2 10 14.09 1.68
 1 -2 10 12.85 1.47
 1 2 -10 15.27 1.44
 1 2 -10 17.24 1.64
 -1 2 -10 13.85 1.61
 1 -2 -10 15.46 1.74
 1 2 -10 14.45 3.52
 -1 -2 -10 15.91 3.42
 -1 2 -10 14.53 3.59
 -1 -2 -10 15.64 1.74
 -1 2 -10 13.79 1.45
 1 2 -10 12.95 1.59
 -1 2 10 10.48 2.52
 1 2 10 12.34 3.1
 1 -2 10 10.84 2.48
 -1 -2 10 13.25 2.75
 1 2 10 24.31 3.69
 -1 2 -11 17.03 1.76
 -1 2 11 16.67 1.67
 1 2 -11 17.36 1.79
 -1 -2 -11 17.94 1.69
 1 -2 11 18.11 1.75
 1 2 11 18.18 1.71
 1 2 11 15.33 1.67
 1 -2 11 14.62 1.54
 1 2 11 15.83 1.75
 -1 -2 11 15.16 1.6
 -1 2 11 15.7 1.69
 1 -2 -11 14.07 1.53
 1 -2 -11 15.69 1.58
 -1 2 -11 15.5 1.48
 1 2 -11 15.49 1.53
 -1 2 -11 13.71 3.41
 1 -2 -11 15.56 1.78
 -1 2 -11 13.71 1.68
 1 2 -11 15.64 1.8
 -1 -2 -11 17.04 1.86
 -1 -2 11 12.55 2.76
 1 -2 11 14.82 3.07
 1 2 11 14.64 3.25
 -1 2 11 10.89 2.57
 -1 -2 11 14.64 2.83
 1 -2 11 18.18 3.12
 -1 2 12 15.37 1.59
 1 2 12 15.28 1.6
 -1 -2 -12 14.18 1.41
 1 2 -12 14.84 1.55
 1 -2 -12 14.7 1.47
 1 -2 12 16.07 1.56
 -1 -2 12 17.08 1.6
 1 2 -12 16.31 1.33
 1 -2 -12 15.46 1.47
 -1 -2 -12 14.65 1.45
 1 2 -12 16.41 1.36
 -1 2 -12 15.41 1.35
 -1 -2 -12 15.37 1.66
 -1 2 -12 13.64 1.61
 1 -2 -12 16.35 1.73
 1 2 -12 15.92 1.66
 -1 2 12 14.08 1.31
 -1 -2 12 17.82 1.51
 1 -2 13 16.84 1.27
 1 2 13 15.21 1.16
 -1 -2 13 15.42 1.2
 -1 2 13 15.39 1.14
 1 2 -13 15.1 1.41
 1 -2 13 17.82 1.4
 1 2 13 16.28 1.42
 -1 -2 13 18.75 1.5
 1 -2 -13 16.99 1.39
 -1 2 13 16.06 1.41
 -1 -2 13 15.71 1.23
 -1 -2 -13 16.1 1.33
 -1 2 -13 15.54 1.41
 1 -2 13 15.7 1.22
 -1 2 13 15.6 1.32
 -1 -2 -13 15.52 1.22
 -1 -2 -13 15.6 1.16
 1 -2 -13 14.59 1.2
 -1 -2 -13 15.75 1.26
 1 -2 -13 15.8 1.23
 1 -2 -13 14.97 1.2
 1 2 -13 16.88 1.1
 -1 2 -13 15.99 1.12
 -1 2 -13 16.56 1.11
 -1 -2 14 0.24 0.24
 1 -2 14 0.29 0.22
 -1 -2 14 0.12 0.25
 1 2 14 0.83 0.33
 1 2 -14 0.24 0.36
 -1 2 -14 0.39 0.38
 -1 2 14 0.61 0.33
 1 -2 -14 0.78 0.3
 1 2 -14 1.52 0.38
 1 -3 0 9.34 0.58
 1 -3 0 9.58 0.8
 1 -3 0 8.72 0.43
 1 3 0 8.9 0.59
 -1 -3 0 8.93 0.73
 -1 -3 0 9.07 0.81
 -1 3 0 9.47 0.66
 1 3 0 9.15 0.6
 -1 -3 0 10.15 0.53
 1 3 0 9.67 0.82
 -1 -3 1 469.53 4.95
 1 3 -1 440.78 5.83
 1 -3 -1 490.73 3.54
 -1 -3 -1 500.72 5.61
 -1 -3 -1 482.68 5.81
 1 3 1 468.91 4.15
 -1 3 1 455.34 4.8
 -1 3 -1 489.24 6.51
 -1 -3 1 507.58 5.97
 1 3 1 480.8 6.45
 -1 -3 -2 28.4 1.58
 -1 3 -2 29.45 1.95
 1 3 2 28.62 1.39
 -1 3 2 28.72 1.69
 1 -3 -2 27.44 1.17
 1 3 -2 31.06 2.05
 -1 3 2 29.4 1.58
 -1 -3 2 31.88 1.92
 1 3 2 31.65 2.02
 1 3 -2 28.94 1.81
 1 -3 -2 34.44 1.5
 1 3 2 33.01 1.32
 1 3 -2 29.08 1.86
 -1 -3 -2 30.44 1.47
 -1 3 -2 30.36 1.82
 1 3 -3 1177.08 14.29
 1 3 -3 1121.13 14.13
 -1 -3 -3 1117.63 11.66
 -1 3 -3 1100.05 14.06
 1 3 3 1054.99 11.15
 1 -3 -3 1083.7 10.08
 -1 -3 3 1157.2 13.83
 -1 3 -3 1124.46 11.89
 -1 3 -3 1077.68 13.09
 1 3 -3 1048.87 13.15
 1 3 3 1142.71 10.18
 1 -3 -3 1130.91 11.03
 1 3 -4 8.73 1.45
 1 -3 -4 9.39 1.25
 1 3 4 9.13 1.18
 -1 3 -4 9.05 1.45
 -1 -3 -4 11.79 1.4
 -1 3 4 10.97 1.42
 1 3 4 11.09 1.8
 1 3 4 11 1.63
 1 3 4 11.27 1.46
 1 3 -4 11.51 1.62
 -1 3 4 11.61 1.72
 -1 3 4 10.63 1.59
 1 -3 -4 12.48 1.31
 -1 3 -4 12.44 1.79
 -1 3 4 11.4 1.71
 -1 3 -4 11.54 1.54
 -1 3 4 11.75 1.77
 1 -3 4 11.27 1.44
 1 3 4 12.35 1.8
 -1 -3 4 11.01 1.56
 -1 -3 4 10.05 1.32
 1 3 -4 13.08 1.83
 -1 3 -4 12.08 1.81
 -1 -3 -4 12.17 1.81
 1 -3 4 12.27 1.8
 1 -3 -4 13.25 1.86
 -1 -3 4 11.56 1.66
 1 3 5 9.99 1.35
 -1 3 -5 6.15 1.37
 1 -3 -5 8.06 1.37
 1 3 -5 5.64 1.33
 1 -3 5 10.53 1.7
 -1 -3 5 9.02 1.69
 -1 -3 -5 6.85 1.25
 1 3 -5 8.5 1.59
 -1 3 5 8.85 1.74
 -1 3 5 8.31 1.83
 -1 3 5 10.1 1.83
 1 3 5 9.2 1.85
 1 3 -5 7.7 1.25
 -1 3 5 10.46 1.7
 -1 -3 5 9.85 1.69
 -1 -3 5 9.12 1.36
 1 -3 -5 7.75 1.24
 1 3 5 10.14 1.94
 -1 3 -5 8.33 1.68
 1 -3 5 10.68 1.79
 1 3 5 9.21 1.68
 1 3 -5 7.18 1.56
 -1 -3 -5 10.02 1.76
 1 -3 5 9.93 1.8
 1 -3 -5 8.39 1.63
 -1 3 -5 8.26 1.87
 1 3 -6 1.42 0.82
 1 -3 -6 1.09 0.55
 -1 -3 -6 0.84 0.47
 -1 3 -6 0.55 0.74
 1 3 6 0.62 0.5
 1 -3 6 0.39 0.52
 -1 3 6 1.72 1.01
 -1 -3 6 1.22 0.71
 -1 3 6 1.37 0.9
 -1 3 6 1.15 0.6
 -1 3 -6 1.49 0.96
 1 3 6 1.92 0.97
 1 3 6 1.99 0.99
 -1 -3 6 1.56 0.7
 1 -3 -6 2.86 0.84
 1 -3 6 0.9 0.65
 1 3 -6 0.83 0.82
 1 3 6 1.44 0.9
 -1 -3 6 1.57 0.83
 1 -3 6 2.19 1.02
 -1 3 6 0.84 0.97
 -1 -3 -6 1.07 0.53
 -1 3 -6 2.49 1.15
 1 3 -6 1.12 0.96
 -1 -3 -6 1.9 1.09
 1 -3 -6 0.54 0.73
 1 3 -7 498.22 14.58
 -1 3 7 520 12.34
 1 3 7 518.21 12.15
 1 -3 7 465.4 13.35
 -1 -3 -7 468.52 10.47
 -1 -3 7 451.79 13.29
 -1 -3 7 496.62 12.55
 -1 -3 -7 482.17 12.49
 1 -3 7 495.3 12.07
 -1 3 7 473.66 15.17
 1 -3 -7 488.75 11.79
 1 3 7 465.84 14.84
 -1 3 -7 462.53 14.26
 1 3 -7 473.46 14.08
 1 3 7 457.46 15.07
 1 -3 7 483.83 14.67
 -1 -3 7 465.73 14.43
 1 -3 -7 477.1 14.88
 -1 -3 -7 467.27 14.55
 -1 3 7 472.93 15.21
 1 3 -7 474.32 15.51
 -1 3 -7 476.96 15.62
 1 3 8 44.77 3.99
 -1 3 8 45.14 4.01
 1 3 -8 38.88 4.44
 1 -3 8 41.33 4.38
 -1 -3 8 41.17 4.35
 1 -3 -8 37.59 4.66
 1 3 8 43.07 5.1
 -1 3 -8 39.69 5
 1 3 -8 38.31 4.9
 1 -3 8 37.96 4.56
 -1 -3 -8 42.51 4.85
 -1 3 8 37.91 4.73
 -1 3 -8 41.76 4.63
 -1 -3 8 41.62 4.07
 -1 -3 8 32.83 3.98
 -1 3 8 39.68 4.8
 1 3 8 38.39 4.69
 1 3 -8 37.65 4.34
 -1 -3 -9 136.27 4.42
 1 -3 -9 127.44 4.42
 -1 3 -9 125.95 4.7
 1 3 -9 131.07 4.76
 1 -3 9 138.01 4.49
 1 3 9 130.24 4.46
 -1 -3 9 139.56 4.59
 -1 -3 -9 131.31 4.48
 1 -3 -9 136.96 4.43
 -1 3 9 130.33 4.48
 1 -3 9 138.26 8.69
 -1 -3 9 142.54 8.8
 1 3 9 138.57 8.01
 -1 -3 9 129.81 4.49
 -1 3 9 137.1 4.97
 1 3 9 143.04 5.1
 1 -3 9 131.81 4.43
 -1 -3 9 146.85 5.15
 1 -3 9 144.67 5.09
 1 3 9 133.35 4.98
 -1 3 -9 137.65 4.82
 -1 -3 -9 130.49 4.79
 -1 3 9 126.88 9.23
 1 -3 -9 134.62 4.89
 1 3 -9 135.69 4.91
 -1 3 -9 118.75 4.67
 1 3 -9 123.19 4.72
 -1 3 -9 120.79 9.46
 -1 -3 -9 121.82 4.84
 1 3 9 124.42 9.22
 1 3 -9 136.47 4.9
 -1 3 -9 133.23 4.8
 -1 -3 -9 131.45 9.28
 1 3 -9 125.99 9.62
 1 -3 -9 134.36 9.47
 -1 3 -9 135.77 9.02
 -1 -3 9 126.52 8.33
 1 3 9 128.33 9.16
 -1 3 9 131.42 8.69
 1 -3 9 113.78 7.94
 1 3 -9 140.13 8.87
 1 3 10 6.93 1.09
 -1 3 -10 7.28 1.17
 -1 -3 -10 6.24 1.06
 -1 3 10 8 1.1
 1 3 -10 7.13 1.15
 1 -3 10 7.21 1.09
 -1 -3 -10 7.6 1.12
 1 -3 -10 7.37 1.14
 -1 -3 10 7.92 1.17
 1 -3 10 8.77 1.26
 1 3 10 8.05 1.26
 1 -3 10 9.35 1.47
 -1 3 10 7.1 1.17
 -1 -3 10 8.11 1.19
 1 3 -10 7.42 1
 1 3 -10 8.16 1.21
 1 3 -10 7.26 1.17
 1 3 -10 7.4 2.75
 -1 -3 -10 7.37 1.26
 -1 3 -10 7.55 1.11
 1 3 -10 6.71 1.19
 -1 3 -10 6.35 2.23
 1 -3 -10 6.93 1.25
 -1 -3 -10 7.51 2.4
 -1 3 -10 5.72 1.14
 -1 3 -10 8.05 1.31
 1 3 10 4.38 1.8
 -1 3 10 11.8 3.2
 -1 -3 10 6.9 1.98
 -1 3 10 14.32 2.99
 -1 -3 10 4.66 1.57
 1 3 10 4.51 2.09
 1 -3 10 6.46 2.15
 1 3 11 10.09 1.33
 1 3 -11 9.47 1.37
 -1 3 -11 7.87 1.31
 1 -3 11 10.01 1.3
 -1 3 11 10 1.3
 -1 -3 -11 10.37 1.27
 -1 -3 -11 8.14 1.15
 1 -3 11 10.2 1.3
 -1 3 11 8.88 1.34
 1 3 11 9.77 1.47
 -1 -3 11 10.36 1.37
 1 -3 -11 8.42 1.21
 -1 3 11 10.1 1.48
 1 3 -11 9.31 1.16
 1 -3 -11 8.22 1.23
 -1 3 -11 9.94 1.17
 -1 3 -11 11.14 1.27
 1 3 -11 8.69 1.09
 1 3 -11 9.86 1.42
 -1 3 -11 5.12 2.23
 -1 -3 -11 8.83 1.34
 1 -3 -11 9.54 1.4
 -1 3 -11 8.77 1.35
 1 -3 11 16.08 2.92
 -1 3 11 13.75 3.08
 -1 -3 11 11.02 2.81
 -1 3 11 11.12 2.7
 -1 -3 11 11.29 2.48
 1 -3 11 8.56 2.31
 -1 3 12 6.11 0.85
 -1 -3 12 6.35 0.91
 1 -3 12 6.42 0.99
 -1 -3 12 5.6 0.89
 -1 3 12 6.18 1.05
 1 3 -12 5.66 1.01
 -1 -3 12 7.19 1.06
 1 3 12 5.48 1.01
 -1 -3 -12 6.07 0.98
 1 -3 -12 5.83 0.91
 1 -3 -12 6 0.97
 -1 -3 -12 5.72 0.77
 -1 -3 -12 6.35 1.03
 1 3 -12 6.75 0.88
 1 3 -12 6.61 0.91
 -1 3 -12 6.41 0.86
 1 -3 -12 5.31 0.82
 -1 3 -12 6.23 1.08
 -1 -3 -12 6.02 1.08
 1 -3 -12 7.29 1.16
 -1 -3 12 5.95 0.79
 1 3 -12 6.31 1.04
 1 3 12 6.05 0.91
 -1 3 13 20.16 1.25
 1 -3 13 21.29 1.4
 -1 -3 13 20.06 1.35
 1 3 13 18.76 1.23
 1 -3 13 20.21 1.33
 -1 3 13 22.07 1.64
 -1 3 -13 20.35 1.59
 -1 -3 13 21.39 1.4
 1 -3 13 23.5 1.59
 1 -3 -13 20.86 1.49
 1 3 -13 18.8 1.58
 -1 -3 -13 20.19 1.44
 1 3 13 19.64 1.56
 1 -3 -13 19.68 1.36
 1 -3 -13 21.18 1.45
 -1 -3 -13 21 1.44
 -1 -3 -13 19.52 1.38
 -1 3 -13 22.31 1.22
 1 -3 -13 20.12 1.34
 -1 -3 -13 21.93 1.35
 -1 -3 14 0.05 0.23
 1 -3 14 0.45 0.26
 -1 3 -14 -0.18 0.38
 -1 3 14 0.51 0.31
 1 3 -14 0.69 0.4
 1 3 14 -0.16 0.28
 1 3 -14 -0.45 0.35
 -1 -4 0 12.68 0.72
 -1 4 0 14.04 0.96
 1 4 0 11.15 0.83
 -1 -4 0 11.41 1
 1 -4 0 13.07 1.1
 -1 -4 0 12.65 1.08
 1 4 0 12.49 0.76
 1 -4 0 11.31 0.7
 -1 4 1 21.33 1.09
 -1 4 -1 26.08 1.65
 -1 4 -1 23.87 1.57
 -1 -4 1 21.68 1.32
 -1 -4 -1 27.54 1.55
 1 4 1 20.76 0.86
 1 4 -1 22.72 1.39
 1 -4 -1 26.15 1.23
 -1 4 -1 25.14 1.35
 -1 -4 -1 23.35 1.51
 1 -4 1 21.66 1.33
 -1 -4 1 21.54 1.27
 -1 -4 -1 25.65 1.45
 1 4 2 18.35 1.67
 -1 -4 2 18.41 1.53
 1 4 -2 18.3 1.73
 1 4 -2 17.73 1.58
 -1 4 2 17.14 1.21
 1 4 2 18.74 1.04
 1 4 2 18.07 1.63
 -1 4 2 18.19 1.42
 -1 4 -2 19.49 1.7
 -1 4 2 16.9 1.42
 -1 -4 -2 17.51 1.42
 1 -4 -2 19.9 1.07
 -1 -4 -2 18.52 1.35
 -1 4 -2 18.39 1.48
 1 4 2 16.85 1.08
 1 -4 -2 17.4 1.36
 1 4 2 18.95 0.92
 1 4 -2 18.3 1.54
 -1 4 -3 256.78 7.14
 -1 4 -3 243.33 6.15
 -1 4 -3 245.04 6.95
 -1 4 3 249.39 6.89
 -1 -4 -3 243.61 5.38
 1 -4 -3 240.51 4.49
 1 4 3 235.93 5.03
 -1 4 3 229.74 5.35
 -1 -4 3 246.98 6.53
 1 4 -3 237.31 6.89
 1 4 -3 240.13 6.88
 -1 -4 -3 218.72 4.8
 1 -4 -3 247.63 4.93
 1 4 3 243.07 4.43
 -1 4 -3 230.03 6.21
 1 4 -3 228.18 6.3
 -1 -4 -4 22.56 1.73
 1 -4 -4 26.51 1.95
 1 4 4 26.45 1.83
 -1 4 -4 25.12 2.39
 1 4 -4 25.33 2.41
 -1 4 4 22.66 2.47
 1 -4 -4 22.42 1.7
 -1 4 -4 21.2 1.95
 -1 -4 4 23.73 2.38
 1 4 -4 24.48 2.5
 -1 4 -4 23.64 2.45
 -1 4 4 19.87 1.89
 -1 4 4 22 2.43
 -1 4 -4 23.85 2.47
 -1 -4 4 22.11 1.86
 -1 4 4 21.5 2.35
 1 4 4 23.85 1.94
 1 4 4 23.23 2.58
 -1 -4 -4 23.4 1.95
 -1 4 -4 22.42 2.56
 1 4 -4 24.23 2.51
 -1 -4 -4 24.46 2.35
 1 -4 -4 23.63 2.43
 1 -4 4 23.28 2.36
 1 -4 5 202.16 7.32
 1 -4 -5 223.2 6.5
 -1 4 -5 205.84 7.65
 1 4 5 218.27 6.04
 1 4 -5 213.88 7.83
 -1 -4 -5 193.94 5.67
 1 -4 5 198.62 5.93
 1 4 5 199.57 8.45
 -1 -4 -5 204.95 6.55
 1 4 5 195.44 8.26
 -1 4 -5 195.19 7.56
 -1 4 5 206.12 8.35
 -1 4 -5 199.26 7.91
 -1 -4 5 203.35 6.51
 -1 4 5 201.18 8.17
 -1 4 5 195.86 7.97
 -1 4 5 208.56 8.41
 1 -4 -5 206.83 5.97
 1 4 5 196.16 7.71
 1 4 -5 199.99 7.8
 -1 -4 5 204.83 7.78
 1 4 -5 206.89 7.18
 -1 4 5 199.13 6.87
 -1 -4 -5 198.54 7.73
 1 -4 -5 212.68 8.04
 1 -4 5 210.25 7.91
 -1 -4 5 208.22 7.94
 -1 4 -5 205.72 8.44
 1 4 -5 198.5 8.18
 1 -4 -6 159.74 6.22
 -1 -4 -6 143.04 5.36
 1 4 6 156.87 5.86
 1 4 -6 136.73 7.03
 1 -4 6 140.22 6.71
 -1 4 -6 153.62 7.34
 -1 4 6 159.34 5.99
 1 4 6 150.75 8.04
 1 -4 -6 160.37 5.97
 1 -4 6 149.62 5.81
 1 4 6 151.12 7.63
 -1 4 6 145.23 7.74
 -1 4 -6 145.2 7.51
 -1 -4 6 154.31 6.26
 -1 4 6 152.58 6.79
 1 4 -6 152.29 7.54
 1 4 6 146.78 7.68
 -1 4 6 148.94 7.8
 -1 -4 6 149.77 7.53
 -1 -4 -6 158.23 6.43
 -1 -4 -6 153.91 7.51
 -1 4 -6 150.59 8.09
 1 -4 -6 152.44 7.6
 -1 4 6 143.61 7.73
 1 -4 6 156.75 7.59
 1 4 -6 147.4 7.87
 1 -4 7 46.65 4.35
 -1 -4 7 46.03 4.31
 -1 -4 -7 50.37 3.5
 1 -4 -7 44.42 3.58
 1 4 7 49.49 3.69
 -1 4 7 56.16 3.94
 1 4 -7 50.33 4.71
 1 4 7 42.84 4.61
 -1 -4 -7 47.75 3.85
 -1 -4 7 47.21 3.8
 1 4 -7 45.47 4.55
 -1 4 -7 47.46 4.72
 -1 -4 7 39.9 4
 1 4 7 46.18 4.63
 -1 4 7 45.74 4.86
 -1 4 7 42.18 4.65
 1 4 -7 42.78 4.71
 -1 4 -7 40.19 4.67
 1 4 7 42.2 4.71
 1 -4 7 43.62 4.45
 1 -4 -7 47.26 4.67
 -1 -4 -7 42.65 4.43
 1 4 -8 24.76 3.73
 -1 -4 8 20.17 3.11
 1 4 8 19.97 2.76
 1 -4 8 20.91 3.24
 -1 -4 -8 22.09 3.53
 -1 4 -8 19.33 3.6
 1 -4 -8 20.9 3.55
 1 4 8 18.56 3.45
 -1 4 8 19.5 3.49
 1 4 -8 19.82 3.74
 1 4 8 17.01 3.03
 1 4 -8 19.62 3.22
 -1 -4 8 15.37 2.71
 -1 4 -8 23.01 3.54
 -1 4 8 19.73 3.44
 1 -4 9 1.48 0.73
 1 4 -9 1.16 0.52
 1 -4 -9 1.43 0.61
 -1 4 -9 0.63 0.45
 1 4 9 1.77 0.73
 -1 -4 -9 0.99 0.47
 -1 -4 9 1.6 0.61
 1 -4 -9 0.66 0.47
 -1 -4 -9 1.12 0.43
 -1 4 9 1.86 0.75
 1 4 9 1.82 1.06
 -1 -4 9 3.41 1.7
 1 -4 9 1.41 0.93
 -1 -4 9 1.44 0.69
 -1 4 9 0.86 0.64
 1 4 9 1.13 0.54
 1 4 9 0.92 0.79
 1 -4 9 1.66 0.72
 1 -4 9 2.15 0.79
 1 4 -9 0.63 0.56
 -1 4 -9 1.77 0.82
 -1 4 -9 1.69 0.68
 -1 -4 -9 1.16 0.62
 -1 -4 -9 1 1.23
 1 4 -9 0.78 1.1
 1 4 -9 0.95 0.46
 1 -4 -9 1.19 0.72
 -1 -4 -9 2.06 0.95
 -1 4 -9 0.49 1.35
 -1 4 -9 0.56 0.54
 1 4 -9 1.41 0.66
 1 4 -9 1.72 0.52
 -1 4 9 -1.1 1.33
 -1 4 9 1.31 0.82
 1 -4 9 0.41 1.33
 1 4 9 1.46 1.14
 -1 -4 9 0.11 0.95
 1 4 9 1.92 1.87
 -1 4 9 6.36 1.97
 -1 4 10 2.29 0.62
 -1 -4 10 3.07 0.8
 -1 -4 -10 1.34 0.66
 1 4 10 2.98 0.68
 -1 4 -10 2.43 0.78
 1 4 -10 1.54 0.62
 1 -4 -10 1.61 0.66
 -1 -4 -10 2.44 0.71
 1 -4 10 2.44 0.71
 1 -4 -10 1.53 0.51
 -1 4 10 3.54 0.92
 -1 -4 10 2.68 0.72
 1 4 10 2.3 0.79
 1 -4 10 2.09 0.72
 1 4 -10 1.84 0.6
 1 4 -10 2.93 0.89
 -1 4 -10 2.15 0.83
 -1 4 -10 -0.56 1.27
 1 -4 -10 3.49 0.96
 1 4 -10 1.79 1.87
 -1 -4 -10 2.76 0.8
 -1 4 -10 2.13 0.91
 1 4 -10 2.62 0.84
 -1 4 -10 1.74 0.63
 1 4 10 0.83 1.65
 -1 4 10 0.22 1.46
 1 4 10 2.12 1.13
 1 -4 10 0.19 0.55
 -1 4 10 5.09 1.87
 -1 -4 10 2.7 1.43
 1 -4 10 2.39 1.52
 -1 -4 10 2.94 1.29
 -1 4 -11 4.8 1.06
 1 -4 11 6.23 1.08
 -1 4 11 3.28 0.76
 1 4 -11 3.44 0.95
 1 4 11 4.91 0.99
 1 4 11 4.73 1.19
 -1 -4 11 4.26 0.94
 -1 4 11 3.68 0.88
 1 -4 11 3.95 0.9
 -1 -4 -11 2.97 0.77
 1 -4 -11 3.17 0.78
 -1 4 11 2.84 0.87
 -1 4 -11 3.23 0.71
 -1 4 -11 4.92 0.8
 1 4 -11 4.21 0.74
 1 -4 -11 4.3 0.91
 1 4 -11 4.47 0.9
 1 -4 -11 4.02 0.96
 -1 4 -11 5.32 1.09
 1 4 -11 4.32 0.92
 -1 -4 -11 3.51 0.91
 -1 4 -11 3.3 2.36
 -1 4 11 1.76 1.59
 1 -4 11 3.48 1.64
 -1 4 11 2.33 1.74
 1 -4 11 3.21 1.01
 -1 4 11 4.76 2.87
 -1 -4 11 -1.22 1.04
 -1 -4 11 5.78 1.86
 -1 4 12 1.52 0.51
 1 -4 12 1.4 0.49
 -1 -4 12 2.5 0.65
 1 4 12 1.58 0.65
 -1 -4 -12 1.53 0.68
 1 -4 12 1.5 0.57
 -1 -4 12 1.7 0.64
 1 4 -12 0.6 0.54
 1 -4 12 1.98 0.66
 1 -4 -12 0.92 0.58
 -1 4 12 1.07 0.53
 -1 -4 12 1.39 0.54
 -1 -4 -12 1.31 0.52
 -1 4 -12 0.69 0.39
 1 -4 -12 0.95 0.46
 1 4 -12 1.82 0.55
 1 -4 -12 1.12 0.54
 1 4 -12 1.31 0.5
 -1 -4 -12 1.26 0.58
 -1 4 -12 0.4 0.66
 1 4 -12 1.03 0.59
 -1 -4 -12 2.08 0.79
 1 4 12 0.9 0.4
 -1 4 13 0.95 0.34
 1 4 13 1.14 0.39
 -1 -4 13 1.01 0.42
 1 -4 13 0.64 0.37
 1 -4 -13 1.66 0.54
 1 4 -13 2.08 0.7
 1 -4 13 1.48 0.43
 1 4 13 1.42 0.52
 -1 -4 13 1.46 0.47
 -1 4 -13 0.45 0.49
 -1 -4 -13 1.71 0.52
 -1 4 13 1.34 0.53
 1 -4 -13 1.52 0.48
 1 -4 13 1.69 0.5
 -1 -4 -13 1.09 0.47
 1 -4 -13 1.16 0.45
 1 -4 -13 0.38 0.3
 1 -4 -13 1.21 0.44
 -1 -4 -13 1.35 0.42
 -1 -4 -13 0.94 0.45
 -1 -4 14 0.54 0.27
 1 -4 14 0.39 0.24
 -1 4 -14 0.16 0.34
 1 4 -14 0.01 0.37
 1 4 14 0.53 0.28
 1 4 14 0.35 0.3
 -1 4 14 1.13 0.34
 1 4 -14 -0.34 0.32
 1 -5 0 1.35 0.27
 1 -5 0 1.46 0.42
 1 5 0 1.52 0.3
 -1 -5 0 1.65 0.51
 -1 5 0 1.48 0.42
 1 5 0 1.27 0.4
 1 5 1 1124.67 6.33
 -1 -5 1 1069.74 10.26
 -1 -5 -1 1075.45 11.27
 -1 -5 -1 1171.94 11.18
 1 -5 1 1069.52 9.64
 1 -5 -1 1153.79 8.85
 -1 -5 -1 1144.83 10.28
 -1 5 1 1105.66 8.13
 -1 -5 1 1189.83 10.36
 -1 5 -1 1151.16 7.51
 -1 5 -2 62.17 2.8
 1 5 2 65.59 2.02
 1 -5 -2 60.35 2.29
 -1 -5 -2 64.93 2.9
 1 5 -2 66.12 2.98
 -1 -5 2 69.28 2.44
 -1 -5 -2 73.82 2.77
 1 -5 -2 72.03 1.82
 1 -5 -2 64.33 2.71
 -1 -5 -2 62.17 2.63
 -1 5 -2 74.57 3.58
 -1 -5 2 73.89 3.12
 -1 5 2 67.64 2.31
 1 5 -2 77.44 3.68
 1 5 2 72.5 3.41
 -1 5 2 71.42 3.12
 1 5 2 71.62 3.35
 -1 5 2 70.05 2.98
 -1 -5 3 319.58 7.31
 -1 5 -3 329.92 8.71
 1 5 3 314.44 5.44
 -1 5 -3 314.66 8.23
 1 5 -3 317.58 8.51
 1 5 -3 297.94 7.49
 -1 5 3 316.96 7.37
 1 5 3 312.3 8.04
 -1 5 -3 303.94 7.51
 -1 5 3 300.58 5.99
 -1 -5 3 323.45 7.63
 1 5 -3 320.51 8.36
 1 -5 -3 311.26 5.23
 1 5 3 308 4.66
 1 -5 -3 274.59 6.09
 -1 5 -3 282.28 7.03
 -1 -5 -3 306.79 6.02
 1 5 -3 282.93 7.17
 1 5 4 4.91 0.82
 -1 5 -4 4.88 1.12
 -1 -5 -4 4.45 0.85
 1 -5 -4 4.64 0.77
 1 -5 -4 4.68 0.94
 1 5 -4 4.33 1.13
 -1 5 4 4 0.89
 -1 5 4 3.35 1.09
 -1 -5 4 4.07 0.82
 1 -5 -4 4.94 0.79
 1 5 4 3.96 1.18
 -1 5 -4 4.62 1.17
 -1 -5 4 4.76 1.15
 -1 -5 -4 4.09 0.9
 -1 5 -4 3.59 1.09
 -1 5 4 3.58 1.19
 1 5 -4 4.26 1.11
 -1 5 4 4.81 1.44
 -1 5 -4 4.04 1.15
 1 5 -4 3.54 1.09
 -1 -5 4 4.15 1.15
 1 5 -4 4.9 1.46
 1 -5 -4 4.87 1.22
 -1 -5 -4 4.38 1.12
 -1 5 -4 5.62 1.35
 -1 -5 -5 146.6 5.09
 -1 5 -5 149.98 6.6
 1 -5 5 141.47 6.26
 1 5 5 158.31 4.92
 1 -5 -5 157.81 5.27
 1 -5 -5 134.21 5.21
 1 5 -5 149.42 6.67
 -1 -5 -5 156.82 5.66
 1 5 5 144.91 6.9
 1 -5 5 148.56 5
 1 5 5 145.31 7.36
 -1 -5 5 148.5 5.45
 1 -5 -5 152.32 4.96
 1 5 -5 151.26 7.05
 -1 5 5 145.53 7.15
 1 5 5 138.01 7.13
 -1 5 5 147.59 7.14
 -1 -5 5 135.26 6.1
 -1 5 5 138.42 6.91
 1 5 -5 150.69 6.6
 -1 5 -5 147.46 7.07
 -1 -5 5 155.75 6.86
 -1 5 5 146.07 5.73
 -1 5 -5 139.53 6.7
 -1 5 5 150.06 7.29
 1 5 -5 135.2 6.92
 1 -5 5 155.91 6.91
 1 -5 -5 152.85 6.87
 -1 -5 -5 146.99 6.59
 -1 5 -5 146.01 7.26
 -1 5 6 33.96 2.71
 -1 5 -6 27.7 3.28
 1 -5 -6 26.11 2.58
 1 -5 6 24.33 2.95
 -1 -5 -6 30.31 2.57
 1 5 6 31.6 2.54
 1 5 -6 30.18 3.4
 1 5 -6 34.36 3.8
 -1 5 6 34.36 3.87
 -1 -5 6 33.48 2.95
 1 5 6 33.12 3.82
 -1 -5 -6 38.75 3.13
 1 5 6 31.79 3.87
 1 5 6 31.89 3.64
 -1 5 -6 31.6 3.69
 -1 5 6 30.03 2.95
 -1 -5 6 30.88 3.26
 -1 5 6 33.5 3.88
 1 5 -6 33.05 3.2
 1 5 6 35.41 4.04
 -1 -5 -6 31.95 3.51
 -1 5 6 30.11 3.75
 -1 5 -6 33.16 3.89
 1 -5 -6 35.99 3.75
 1 5 -6 35.37 3.93
 1 -5 -7 56.25 4.08
 1 5 -7 52.02 4.85
 1 5 7 64.93 4.49
 -1 -5 7 53.17 4.78
 1 -5 7 57.71 4.88
 1 5 -7 58 5.33
 -1 5 -7 59.29 5.46
 -1 -5 7 51.63 4.61
 1 5 7 59.87 5.62
 1 5 7 57.6 5.4
 -1 5 7 59.54 5.64
 -1 -5 7 61.32 4.34
 1 5 7 56.48 5.54
 -1 5 -7 54.46 5.55
 1 -5 -7 59.88 5.29
 1 5 -7 56.95 5.54
 -1 -5 -7 62.52 5.32
 -1 5 7 60.11 5.66
 1 5 8 26.39 3.1
 -1 -5 8 22.71 3.25
 1 5 -8 23.41 3.63
 1 -5 8 24.57 3.53
 1 5 8 25.16 4.12
 -1 5 8 25.8 4.13
 -1 5 -8 24.35 4.12
 1 -5 -8 27.16 3.98
 -1 -5 -8 25.56 3.71
 1 5 -8 26.58 4.2
 -1 5 -8 26.43 4.02
 1 5 -8 31.37 4.26
 -1 5 8 28.05 4.19
 -1 -5 8 25.33 3.52
 1 -5 8 28.63 3.73
 1 5 8 27.51 4.16
 -1 -5 -9 1.66 0.47
 -1 5 9 1.63 0.42
 -1 5 -9 1.83 0.69
 1 -5 -9 2.41 0.7
 -1 -5 -9 2.87 0.68
 1 -5 9 2.94 0.77
 1 5 -9 2.92 0.74
 -1 -5 9 2.33 0.79
 1 -5 -9 2.04 0.68
 1 5 9 1.88 0.68
 1 -5 9 2.42 1.35
 -1 -5 9 5.1 2.31
 -1 5 9 1.42 0.85
 1 -5 9 2.24 0.81
 1 5 9 2.72 0.83
 1 5 9 2.27 0.73
 1 -5 9 2 0.57
 -1 -5 9 1.5 0.47
 1 5 -9 1.21 0.53
 1 5 -9 2.91 0.84
 -1 5 -9 1.84 0.67
 -1 5 -9 1.34 0.59
 -1 -5 -9 1.98 0.66
 -1 -5 -9 2.86 0.92
 -1 5 -9 3.97 1.96
 -1 5 -9 0.92 0.68
 1 5 -9 1.89 0.89
 1 -5 -9 1.87 0.64
 -1 -5 -9 0.9 0.76
 1 5 -9 2.15 0.71
 1 5 9 1.44 1.42
 -1 5 -9 4.16 1.84
 1 5 9 2.82 1.71
 -1 -5 9 1.76 1.04
 -1 5 9 1.61 1.48
 1 5 -9 1.04 1.71
 1 -5 9 1.53 1.39
 -1 -5 9 2.52 0.97
 -1 5 9 0.7 0.79
 -1 5 9 1.32 1.14
 1 5 10 6.43 1.03
 -1 -5 -10 7.12 1.17
 1 5 -10 6.57 1.19
 1 -5 10 7.26 1.11
 -1 -5 -10 7.12 1.06
 -1 5 -10 7.79 1.23
 -1 5 10 6.79 1
 -1 -5 -10 7.92 1.19
 -1 5 10 9.36 1.42
 1 -5 10 6.61 1.11
 1 -5 -10 7.92 1.19
 1 5 10 7.97 1.29
 -1 -5 10 8.44 1.29
 1 5 -10 7.56 0.89
 1 -5 -10 7.8 1.35
 1 5 -10 8.37 2.87
 1 5 -10 7.58 1.31
 -1 5 -10 7.04 1.27
 -1 5 -10 5.24 2.38
 -1 5 -10 7.81 1.25
 1 5 -10 9.11 1.48
 -1 5 -10 9.15 1.37
 -1 -5 -10 6.94 1.23
 -1 5 10 4.07 1.7
 1 -5 10 12.12 2.46
 1 5 10 8.78 2.74
 1 5 10 11.22 2.94
 -1 5 10 5.01 2.08
 -1 -5 10 7.8 2.01
 -1 -5 10 8.07 2.41
 1 5 10 13.28 2.94
 1 -5 10 8.37 2.59
 -1 5 11 58.72 2.85
 -1 5 -11 60.27 3.28
 1 5 -11 58.14 3.23
 1 5 11 51.09 2.77
 -1 -5 11 63.43 2.9
 1 -5 11 62.17 3.04
 1 -5 -11 60.58 2.94
 -1 -5 -11 58.12 2.8
 -1 5 11 57.08 3.24
 -1 5 11 67.44 3.44
 1 5 11 62.24 3.44
 -1 -5 11 64.4 3.14
 -1 5 -11 64.29 2.71
 1 5 -11 55.6 2.91
 1 -5 -11 56.92 3.01
 1 5 -11 61.51 2.6
 -1 5 -11 58.55 2.98
 1 -5 -11 62.99 3.38
 1 5 -11 67.14 3.35
 -1 5 -11 59.47 7.08
 -1 5 11 71.38 6.53
 -1 5 -11 67.17 3.45
 -1 -5 -11 60.59 3.27
 1 5 11 57.55 6.75
 1 5 11 76.95 6.89
 -1 5 11 57.78 6.16
 1 -5 11 58.4 5.2
 -1 5 11 71.18 6.69
 -1 -5 11 61.26 6.16
 1 -5 11 59.85 6.06
 -1 -5 11 67.99 5.72
 1 -5 12 4.04 0.69
 1 5 12 3.73 0.89
 -1 -5 12 4.41 0.87
 1 -5 12 3.62 0.8
 1 5 -12 1.92 0.63
 1 -5 -12 3.51 0.78
 -1 -5 12 2.24 0.56
 -1 -5 -12 4.1 0.82
 -1 5 12 2.36 0.71
 -1 5 -12 2.44 0.55
 1 -5 -12 3.64 0.75
 1 -5 -12 3.13 0.74
 1 5 -12 5.25 0.79
 1 -5 -12 3.71 0.67
 -1 -5 -12 4.21 0.72
 -1 -5 -12 3.3 0.77
 -1 5 -12 3.92 0.8
 1 5 -12 3.83 0.78
 -1 -5 -12 2.98 0.8
 1 -5 12 3.46 0.72
 -1 -5 12 3.66 0.7
 -1 5 12 4.59 0.72
 1 5 13 3.98 0.58
 1 -5 13 3.67 0.66
 -1 -5 13 3.79 0.65
 1 -5 -13 4.13 0.73
 -1 5 13 3.12 0.69
 1 -5 13 4.75 0.63
 -1 -5 -13 3.2 0.57
 -1 5 -13 4.21 0.84
 1 5 -13 3.19 0.74
 -1 -5 13 5.26 0.66
 1 5 13 3.97 0.76
 1 -5 -13 3.39 0.65
 -1 -5 -13 4.7 0.72
 1 -5 -13 3.83 0.69
 -1 -5 -13 4.45 0.7
 -1 -5 13 4.96 0.64
 1 -5 -13 3.89 0.63
 1 -5 13 5.3 0.61
 1 -5 -13 3.43 0.61
 -1 -5 -13 4.84 0.69
 -1 5 -14 0.76 0.41
 1 5 14 0.34 0.27
 1 5 -14 0.71 0.34
 1 5 14 0.42 0.37
 -1 5 14 0.42 0.29
 -1 -5 14 1.43 0.32
 1 -5 14 0.68 0.29
 1 6 0 0.08 0.17
 1 -6 0 0.13 0.17
 1 6 0 0.78 0.42
 -1 6 0 0.52 0.4
 1 -6 1 130.54 3.98
 -1 -6 -1 142.28 3.9
 1 -6 1 144.8 4.2
 1 6 1 142.35 2.32
 1 -6 -1 143.87 3.52
 1 -6 1 142.07 3.67
 -1 -6 -1 141.72 4.23
 -1 6 -1 128.24 3.31
 1 6 -1 140.94 3.66
 -1 -6 1 142.39 4.12
 -1 -6 1 147.44 3.85
 1 6 -1 128.13 3.79
 -1 6 -1 134.29 4.29
 -1 6 -1 135.54 4.38
 -1 6 -1 136.97 2.86
 -1 -6 -2 82.81 3.2
 1 6 2 81.46 2.14
 -1 -6 -2 75.63 3.35
 1 -6 -2 80.3 3.18
 -1 6 -2 74.86 3.14
 -1 -6 2 80.58 2.95
 1 6 -2 75.53 3.25
 -1 -6 -2 79.97 3.07
 1 -6 -2 79.95 2.76
 1 6 2 81.19 3.86
 -1 6 2 80.14 2.52
 -1 6 -2 84.76 3.98
 1 6 -2 81.58 3.99
 -1 -6 2 88.48 3.54
 1 6 2 84.56 3.88
 -1 6 2 82.13 3.51
 -1 6 -3 344.63 9.41
 -1 -6 3 341.49 8.1
 1 6 -3 331.19 9
 -1 -6 3 329.86 7.74
 -1 6 3 305 5.92
 1 6 -3 320.68 8.36
 -1 6 -3 327.39 8.38
 1 -6 3 332.57 7.65
 -1 6 3 332.52 7.94
 1 -6 3 323.16 6.5
 -1 -6 3 325.48 7.05
 1 6 3 335.08 8.7
 1 6 -3 336.07 9.2
 -1 6 -3 333.42 8.97
 -1 -6 -3 292.37 6.54
 1 6 3 326.71 5.53
 1 6 -3 316.08 7.72
 1 -6 -3 299.96 6.7
 -1 6 -3 291.57 7.38
 -1 -6 -3 331.01 6.66
 -1 6 -4 134.02 5.67
 1 6 4 140.4 4.35
 1 6 4 143.35 3.76
 1 6 -4 130.72 5.68
 -1 -6 -4 136.89 4.66
 1 -6 -4 128.12 4.77
 1 6 -4 137.63 6.52
 -1 6 4 143.62 6.47
 -1 6 4 143.97 6.53
 -1 6 -4 139.5 5.8
 1 -6 4 139.58 5.64
 -1 -6 4 135.07 5.14
 1 6 4 139.61 6.56
 -1 -6 4 136.33 5.56
 -1 -6 4 146.99 6.01
 1 6 -4 141.96 6.5
 -1 6 -4 145 6.61
 -1 6 -4 146.91 6.61
 -1 6 4 141.11 4.76
 1 6 -4 136.13 6.17
 -1 -6 -4 146.26 5.96
 1 -6 -4 148.48 6.23
 -1 6 -4 143.8 6.62
 -1 6 -5 6.9 1.56
 -1 -6 -5 6.84 1.21
 1 -6 -5 5.95 1.19
 -1 6 5 7.44 1.03
 1 -6 5 6.31 1.43
 1 6 -5 6.65 1.54
 1 6 5 7.92 1.11
 1 6 -5 9.21 1.66
 -1 -6 5 11.99 1.59
 -1 6 5 10.55 2.05
 -1 6 -5 9.34 1.99
 -1 6 5 9.49 1.95
 -1 -6 5 8.03 1.53
 1 6 5 11.12 2.16
 -1 6 5 11.31 1.59
 1 6 5 11.41 2.21
 1 -6 5 10.05 1.79
 1 6 5 8.67 1.83
 -1 6 5 10.97 2.08
 -1 6 -5 8.22 1.81
 -1 -6 5 10.47 1.88
 1 6 -5 9.7 1.89
 -1 6 -5 8.82 2.03
 1 6 -5 9.33 1.77
 -1 -6 -5 10.47 1.85
 1 -6 -5 12.43 2.13
 1 6 6 39.07 3.07
 1 6 -6 33.22 3.6
 1 -6 6 36.25 3.57
 -1 -6 -6 35.8 2.85
 1 -6 -6 36.1 3.06
 -1 6 -6 32.95 3.57
 1 6 6 38.14 4.25
 1 6 -6 36.33 3.72
 -1 6 6 42.08 4.48
 -1 6 -6 38.86 4.21
 -1 6 6 42.53 4.56
 -1 6 6 40.78 4.37
 1 6 6 40.67 4.26
 -1 6 6 43.33 3.53
 1 6 6 39.45 4.38
 1 -6 6 38.47 3.68
 -1 6 -6 40.02 3.77
 1 6 -6 39.74 4.17
 -1 6 6 38.32 4.17
 -1 -6 6 33.15 3.42
 -1 -6 6 41.04 3.14
 1 6 -6 35.54 4.08
 -1 6 -6 39.33 4.27
 -1 -6 -6 42.78 4
 1 -6 -6 46.48 4.33
 1 6 7 12.86 1.93
 1 -6 7 10.25 2.23
 1 -6 -7 10.69 1.83
 1 6 -7 14.75 2.61
 -1 -6 7 12.36 2.35
 -1 6 -7 12.55 2.92
 1 -6 -7 14.4 2.69
 1 6 -7 12.64 2.84
 -1 -6 -7 13.06 2.62
 1 6 -7 10.43 2.44
 -1 6 -7 13.34 2.77
 -1 -6 7 12.22 2.42
 -1 6 7 11.97 2.58
 1 6 7 12.13 2.53
 1 -6 7 10.17 2.11
 -1 6 7 12.94 2.72
 1 6 7 15.26 3.09
 -1 6 7 12.14 2.7
 1 6 7 12.35 2.67
 1 -6 8 37.67 2.19
 -1 -6 -8 32.29 2.21
 -1 -6 8 36.02 2.16
 1 -6 -8 32.38 2.16
 1 6 -8 32.98 2.26
 -1 6 -8 35.82 2.39
 1 -6 8 43.94 2.7
 1 6 8 37.86 3.68
 1 -6 8 40.44 4.6
 -1 -6 8 32.66 4.11
 1 6 -8 38.41 4.68
 -1 6 8 33.14 4.72
 -1 6 -8 35.35 2.57
 -1 -6 -8 36.62 4.58
 -1 6 -8 31.11 4.69
 -1 -6 -8 34.81 2.5
 1 6 -8 33.46 4.62
 1 -6 -8 33.45 2.44
 1 -6 -8 36.41 2.35
 1 6 -8 34.03 2.53
 1 6 8 35.27 4.8
 -1 -6 -8 37.16 2.33
 1 -6 8 33.27 4.07
 1 6 -8 26.9 3.96
 -1 6 8 37.23 4.97
 1 6 8 32.54 4.62
 -1 6 -8 36.87 4.92
 -1 -6 8 33.57 3.71
 -1 -6 8 30.83 3.85
 1 6 -9 9.15 1.39
 -1 -6 9 10.73 1.37
 1 -6 -9 8.17 1.29
 1 6 9 7.54 1.17
 -1 6 -9 9.92 1.54
 -1 -6 -9 8.75 1.15
 1 -6 -9 9.25 1.14
 -1 6 9 6.5 1.06
 1 -6 9 11.03 1.36
 -1 -6 -9 7.39 1.26
 1 -6 9 7.63 1.24
 -1 6 9 6.55 1.25
 1 6 9 7.03 1.36
 -1 -6 9 8.2 1.33
 1 -6 -9 8.86 1.25
 1 -6 9 10.23 1.48
 -1 -6 9 9.85 2.67
 1 -6 9 10.02 2.82
 -1 6 -9 8.77 1.57
 -1 6 -9 8.96 1.62
 1 6 -9 5.66 2.46
 -1 -6 -9 10.18 1.37
 1 -6 -9 8.9 1.34
 -1 6 -9 9.59 1.59
 -1 -6 -9 7.96 1.4
 1 6 -9 9.86 1.55
 1 6 -9 9.03 1.31
 1 6 -9 9.26 1.53
 -1 6 -9 4.98 1.86
 1 6 9 7.19 2.55
 1 -6 9 10.46 2.16
 1 6 -9 6.49 2.59
 -1 6 9 7.81 2.4
 -1 6 -9 7.88 2.36
 -1 -6 9 6.93 2.25
 1 -6 9 8.06 2.07
 1 6 9 7.15 2.54
 -1 6 9 4.91 2.24
 -1 -6 9 9.86 2.15
 1 6 -10 7.11 1.22
 -1 -6 -10 9.67 1.16
 1 6 10 7.53 1.23
 -1 6 10 9.24 1.2
 1 -6 10 9.71 1.28
 -1 6 -10 9.36 1.38
 -1 -6 -10 9.11 1.35
 -1 -6 -10 7.27 1.03
 -1 6 10 9.91 1.45
 1 -6 10 9.39 1.24
 1 -6 -10 8.9 1.22
 1 6 10 12.08 1.63
 -1 -6 10 9.79 1.31
 -1 6 -10 11.16 1.55
 1 6 -10 9.73 1.35
 1 -6 -10 9.29 1.35
 -1 6 -10 10.01 3
 -1 6 -10 8.71 1.37
 1 6 -10 8.23 2.52
 1 6 -10 8.73 1.44
 -1 6 -10 9.34 1.45
 -1 -6 -10 10.31 1.43
 1 6 10 8.23 2.52
 -1 -6 10 10.48 2.4
 1 -6 10 8.54 2.48
 1 6 10 8.02 2.5
 -1 6 10 7.64 2.54
 1 6 10 12.14 2.92
 1 -6 10 8.53 2.08
 -1 6 10 9.75 2.61
 -1 -6 10 8.49 2.06
 1 6 11 19.99 1.75
 1 6 -11 22.41 2.03
 -1 6 -11 23.24 2.08
 -1 6 11 21.73 1.75
 -1 -6 11 23.44 1.78
 1 -6 11 18.97 1.69
 1 6 11 18.84 1.89
 -1 -6 -11 17.79 1.58
 1 -6 -11 20.29 1.73
 -1 6 11 21.31 1.99
 -1 -6 11 18.14 1.56
 -1 -6 11 18.73 1.72
 -1 -6 -11 18.43 1.51
 1 -6 -11 17.11 1.49
 -1 6 -11 17.53 1.65
 1 -6 -11 20.67 1.85
 1 6 -11 20.38 1.84
 1 -6 -11 20.16 1.94
 -1 6 -11 20.17 1.91
 -1 6 -11 18.14 4.09
 -1 6 11 29.3 4.36
 -1 6 -11 22.15 1.97
 1 6 -11 21.92 1.93
 -1 -6 -11 18.46 1.85
 1 6 -11 16.47 3.86
 -1 -6 11 29.21 3.77
 1 -6 11 20.88 3.71
 -1 -6 11 19.83 3.53
 1 6 11 19.04 4.03
 -1 6 11 18.65 3.59
 1 6 11 30.41 4.54
 1 6 -12 2.15 0.76
 1 -6 12 2.61 0.54
 1 6 12 2.28 0.72
 -1 6 12 1.82 0.64
 1 -6 -12 2.78 0.71
 -1 -6 -12 2.22 0.6
 1 -6 12 2.2 0.58
 -1 -6 12 2.42 0.53
 1 -6 -12 2.84 0.62
 -1 6 -12 2.17 0.62
 -1 -6 -12 3.05 0.66
 1 -6 -12 2.37 0.65
 1 6 -12 2.31 0.64
 1 -6 -12 2.51 0.69
 -1 -6 -12 2.72 0.73
 -1 6 -12 2.73 0.72
 -1 -6 -12 3.05 0.82
 -1 6 12 2.68 0.46
 1 -6 12 2.52 0.6
 -1 -6 12 2.52 0.62
 1 -6 13 8.95 0.89
 1 6 13 9.67 0.79
 -1 -6 13 9.33 0.92
 1 6 13 7.68 1.02
 -1 6 -13 7.51 1.05
 1 -6 13 8.53 0.77
 -1 -6 13 9.46 0.99
 1 6 -13 6.54 0.96
 -1 6 13 8.17 1
 -1 -6 13 7.87 0.8
 1 -6 -13 8.27 0.93
 -1 -6 -13 8.21 0.94
 -1 -6 -13 7.82 0.77
 1 -6 -13 8.25 0.86
 1 -6 -13 8.82 0.92
 -1 -6 13 8.92 0.79
 -1 -6 -13 8.89 0.95
 -1 -6 -13 7.3 0.81
 1 -6 -13 10.21 0.94
 -1 6 -14 4.41 0.6
 1 6 14 3.25 0.51
 1 6 -14 3.87 0.56
 -1 6 14 2.76 0.46
 1 6 14 2.85 0.46
 1 -6 14 3.73 0.45
 -1 -6 14 4.45 0.47
 1 -7 0 9.44 0.81
 1 7 0 9.08 0.82
 1 7 0 9.69 1.22
 -1 7 0 11.4 1.25
 -1 -7 -1 659.08 9.76
 -1 7 -1 571.54 7.11
 -1 -7 -1 626.91 8.75
 1 -7 1 637.18 9.33
 1 -7 1 562.43 8.91
 1 -7 1 587.8 9.19
 -1 -7 1 620.87 9.3
 1 -7 1 599.32 7.9
 1 -7 -1 611.96 7.93
 1 7 -1 607.95 7.84
 1 7 1 619.04 4.89
 1 7 -1 608.09 8.88
 -1 7 -1 621.67 10.04
 -1 7 -1 616.86 6.71
 -1 7 -1 633.03 9.92
 1 -7 2 16.93 1.59
 1 -7 -2 15.54 1.56
 1 7 2 16.46 0.94
 1 7 -2 17.27 1.59
 1 -7 -2 16.29 1.37
 -1 7 2 15.78 0.6
 -1 -7 -2 18.72 1.58
 1 -7 -2 15.24 1.7
 -1 7 -2 15.84 1.52
 -1 -7 2 16.47 1.5
 -1 -7 -2 14.97 1.66
 -1 -7 -2 16.86 1.59
 1 7 -2 15.99 1.9
 -1 7 2 15.51 1.13
 -1 -7 2 16.08 1.61
 1 -7 2 16.63 1.69
 -1 -7 2 17.08 1.52
 -1 7 -2 17.13 1.93
 1 7 -2 16.13 1.94
 1 7 2 17.21 1.9
 -1 7 2 13.51 1.58
 1 -7 3 536.52 9.96
 -1 7 3 513.97 7.36
 1 7 -3 525.88 12.13
 -1 -7 3 529.48 10.18
 -1 7 3 501.22 10.3
 1 7 -3 521.44 11.78
 -1 -7 3 535.56 10.34
 -1 -7 3 537.35 9.24
 -1 7 3 507.61 10.4
 1 7 3 521.12 11.36
 -1 7 -3 560.66 12.56
 -1 7 -3 524.03 11.27
 -1 7 -3 501.98 11.49
 1 7 3 513.98 11.24
 1 -7 3 534.99 8.54
 1 7 -3 508.27 11.23
 -1 -7 3 517.24 8.12
 -1 7 3 541.53 4.8
 1 -7 -3 482.15 7.93
 1 -7 -3 496.87 8.98
 -1 7 -3 498.35 9.7
 1 7 -3 519.89 10.01
 1 7 3 526.24 6.78
 -1 -7 -3 540.86 9.08
 -1 -7 -3 472.73 8.55
 -1 -7 4 16.23 1.5
 -1 7 -4 14.99 1.96
 1 7 4 18.58 1.55
 1 -7 -4 14.69 1.71
 1 7 -4 16.43 2.08
 -1 -7 -4 14.33 1.75
 1 -7 4 15.4 1.93
 -1 -7 -4 15.46 1.67
 -1 7 4 17.37 1.26
 -1 7 -4 12.78 1.95
 -1 7 -4 13.99 2.3
 -1 -7 4 14.62 1.97
 -1 -7 4 14.38 1.92
 1 7 -4 12.67 2.18
 1 7 -4 15.13 2.28
 -1 7 4 14.09 1.48
 -1 7 -4 13.25 2.14
 -1 7 4 13.22 2.2
 1 -7 4 13.15 1.63
 1 -7 4 13.9 1.9
 -1 -7 4 14.46 1.76
 -1 7 4 14.5 2.09
 1 7 4 15.02 2.21
 -1 7 -4 15.26 2.35
 1 7 -4 12.65 1.95
 -1 -7 -4 15.58 2.07
 1 7 -5 115.58 6.07
 1 7 5 125.8 4.74
 -1 7 -5 111.84 5.88
 1 -7 -5 111.69 5
 1 -7 5 109.02 5.69
 -1 -7 -5 122.34 4.98
 1 7 -5 110.38 6.57
 1 7 5 105.8 6.63
 -1 -7 5 107.16 5.18
 1 7 -5 119.3 6.58
 -1 7 5 114.76 6.67
 -1 7 -5 108.04 6.47
 -1 7 5 113.39 6.65
 1 -7 5 100.91 4.82
 -1 7 -5 101.17 6.36
 -1 -7 5 106.59 5.59
 1 7 5 111.32 6.5
 -1 7 5 108.95 6.57
 1 -7 5 105.37 5.53
 -1 7 5 112.89 4.76
 -1 -7 -5 113.72 5.95
 -1 7 -5 103.46 6.49
 1 7 -5 106.42 6.29
 -1 -7 -6 20.68 2.19
 -1 7 -6 22.71 3.02
 1 -7 6 20.33 2.73
 1 -7 -6 20.93 2.44
 1 7 6 22.36 2.34
 1 7 -6 20.11 2.85
 -1 7 6 17.93 3.13
 1 -7 6 18.39 2.36
 1 7 6 16.57 3.02
 1 7 6 17.14 2.91
 -1 7 6 14.5 2.84
 1 -7 6 14.71 2.36
 -1 -7 6 17.53 2.58
 -1 7 -6 17.12 2.96
 -1 7 6 15.11 2.64
 1 7 -6 14.69 2.71
 1 7 -6 17.23 2.66
 1 7 6 16.04 2.82
 -1 -7 6 16.84 2.35
 -1 7 6 19.33 3.13
 -1 -7 -6 17.97 2.68
 1 7 -6 16.69 2.78
 -1 7 -6 18.56 3.06
 1 -7 -7 224.2 8.4
 1 -7 7 224.03 9.93
 -1 -7 7 233.32 10.15
 1 7 -7 234.67 10.64
 1 7 7 257.89 8.77
 -1 7 -7 212.37 11.21
 1 7 -7 211.18 10.87
 -1 7 7 213.54 11.15
 -1 -7 -7 240.39 10.59
 1 -7 7 221.18 8.72
 -1 -7 7 209.76 8.75
 1 7 7 230.83 11.53
 -1 -7 7 222.49 9.71
 -1 7 7 228.26 11.57
 -1 7 7 230.79 11.69
 -1 7 -7 220.12 11.24
 1 -7 7 216.24 9.59
 1 7 -7 227.17 11.32
 1 7 7 225.79 11.59
 1 7 7 219.67 11.21
 1 -7 8 16.82 1.48
 -1 7 -8 15.99 1.65
 1 -7 -8 13.4 1.41
 1 7 -8 15.28 1.6
 -1 -7 8 15.51 1.44
 -1 -7 -8 14.64 1.56
 -1 -7 -8 13.95 1.47
 -1 -7 8 15.44 1.51
 1 -7 8 15.76 1.53
 -1 -7 -8 11.55 2.28
 1 -7 8 14.87 2.85
 1 7 -8 14.31 2.98
 -1 -7 8 16.19 2.95
 -1 -7 -8 16.23 1.75
 1 7 -8 14.33 3.36
 1 -7 -8 16.4 1.65
 1 7 -8 13.17 1.6
 -1 7 -8 16.24 1.79
 1 7 -8 17.13 1.96
 -1 -7 -8 15.59 1.51
 -1 7 -8 12.27 3.2
 -1 7 -8 17.07 1.84
 1 7 -8 13.57 2.99
 -1 7 -8 16.28 3.23
 -1 -7 8 13.9 2.7
 -1 -7 8 14.71 2.56
 -1 7 8 13.73 3.22
 1 7 8 15.05 3.25
 1 -7 8 14.68 2.7
 1 -7 8 12.61 2.25
 -1 7 8 16.28 3.52
 1 7 8 17.7 3.42
 1 7 8 11.47 2.68
 1 7 -9 133.7 4.84
 1 7 9 113.75 4.13
 1 -7 9 131.83 4.33
 -1 -7 -9 129.03 3.91
 -1 7 -9 127.78 4.77
 1 -7 -9 117.67 4.39
 -1 -7 9 133.99 4.47
 -1 -7 -9 122.51 4.48
 -1 -7 -9 127.28 7.93
 -1 -7 9 137.35 9.02
 1 -7 9 133.56 8.94
 -1 -7 -9 119.68 3.96
 1 -7 9 139.24 4.91
 1 -7 9 123.86 4.24
 -1 -7 9 133.24 4.51
 1 -7 -9 122.54 4.09
 -1 7 9 122.87 4.78
 1 7 9 124.99 5.03
 1 7 9 124.07 9.78
 -1 7 9 121.68 9.61
 1 7 -9 128.32 5.23
 1 -7 -9 132.33 4.73
 -1 7 -9 121.09 5.03
 -1 7 -9 107.87 9.28
 1 7 -9 122.87 5.09
 -1 -7 -9 130.54 5.05
 -1 -7 -9 127.1 4.53
 -1 7 -9 126.23 4.6
 -1 7 -9 131.15 5.25
 1 7 -9 112.1 9.34
 1 7 9 119.78 9.62
 -1 -7 9 126.44 8.52
 1 7 -9 126.43 9.59
 -1 -7 9 118.18 7.47
 1 -7 9 118.25 8.11
 -1 7 9 125.67 9.9
 -1 7 -9 122.18 9.61
 1 -7 9 128.61 7.59
 1 7 10 0.69 0.53
 -1 7 -10 0.27 0.59
 -1 -7 -10 0.99 0.61
 1 7 -10 1.78 0.63
 1 -7 10 1.6 0.73
 -1 7 10 0.78 0.57
 -1 -7 10 1.39 0.65
 -1 -7 -10 0.66 0.47
 1 -7 10 0.95 0.49
 1 -7 10 1.29 0.65
 1 7 10 0.99 0.59
 -1 7 10 1.97 0.87
 1 -7 -10 0.8 0.47
 -1 -7 -10 1.37 0.53
 1 -7 -10 0.7 0.37
 1 7 -10 1.98 0.84
 1 7 -10 1.1 1.72
 -1 7 -10 0.43 0.5
 -1 7 -10 0.32 0.59
 1 -7 -10 0.41 0.61
 -1 -7 -10 0.66 0.49
 -1 7 -10 1.13 0.63
 -1 7 -10 0.82 1.37
 1 7 10 0.02 1.67
 1 7 10 -0.27 0.86
 -1 7 10 2.55 1.5
 1 -7 10 -0.4 0.71
 1 7 10 0.65 0.9
 -1 7 10 -0.59 1.64
 -1 -7 10 0.56 1.13
 -1 -7 10 0.52 0.73
 -1 7 11 43.06 2.31
 -1 7 -11 41.01 2.67
 1 7 11 39.03 2.28
 1 7 -11 41.48 2.66
 -1 -7 11 42.83 2.33
 -1 -7 11 42.16 2.52
 -1 -7 11 39.27 2.16
 1 -7 11 42.82 2.47
 1 7 11 42.12 2.77
 1 -7 11 39.17 2.11
 1 -7 -11 40.6 2.32
 -1 -7 -11 40.94 2.24
 1 -7 -11 34.92 2.08
 1 -7 -11 39.06 2.45
 -1 -7 -11 38.53 2.13
 1 7 -11 38.42 2.51
 1 7 -11 39.72 5.82
 1 7 11 38.1 5.51
 -1 7 11 39.9 5.61
 -1 -7 -11 40.03 2.58
 -1 7 -11 39.38 2.7
 -1 7 -11 43.34 2.58
 -1 7 -11 35.41 5.46
 1 -7 -11 41.52 2.66
 1 -7 11 44.09 5.02
 -1 -7 11 38.29 4.84
 -1 7 11 49.16 5.77
 1 7 11 40.42 5.21
 -1 -7 11 45.74 4.6
 -1 -7 -12 0.68 0.43
 -1 7 12 0.03 0.44
 -1 -7 12 0.96 0.45
 1 -7 12 0.94 0.45
 1 7 -12 1.27 0.7
 1 -7 -12 1.13 0.56
 1 7 12 0.85 0.59
 1 7 -12 1.15 0.55
 1 -7 -12 0.84 0.49
 1 -7 -12 1.21 0.55
 1 -7 -12 0.89 0.5
 -1 -7 -12 1.09 0.45
 -1 -7 -12 0.91 0.51
 -1 -7 12 1.3 0.5
 1 -7 12 1.54 0.49
 -1 7 -12 -0.05 0.55
 -1 7 -12 1.53 0.62
 1 -7 12 0.65 0.48
 -1 -7 12 1.22 0.56
 -1 -7 13 25.16 1.42
 1 -7 13 24.61 1.39
 -1 7 -13 22.17 1.6
 1 7 13 21.67 1.57
 -1 7 13 20.3 1.51
 1 7 -13 21.71 1.58
 -1 -7 13 24.78 1.53
 -1 -7 13 23.58 1.22
 1 -7 -13 25.12 1.38
 -1 -7 -13 24.8 1.46
 1 -7 -13 24.44 1.39
 1 -7 -13 26.85 1.51
 -1 -7 -13 27.35 1.36
 -1 -7 -13 23.96 1.4
 1 7 -13 20.34 1.17
 -1 -7 -13 25.63 1.51
 -1 -7 13 24.27 1.18
 1 -7 -13 24.88 1.49
 1 -8 0 11.27 1.47
 1 8 0 9.38 0.82
 1 -8 0 9.75 0.87
 -1 8 0 12.6 1.39
 1 8 0 12.32 1.32
 1 8 1 322.43 3.57
 1 -8 1 314 7.18
 1 -8 1 358.75 7.54
 1 -8 1 332.22 7.38
 -1 -8 -1 342.61 6.92
 -1 8 -1 323.46 5.51
 -1 -8 -1 369.34 7.79
 1 8 -1 328.42 5.99
 1 -8 1 348.7 6.2
 1 -8 -1 338.59 6.37
 -1 -8 1 339.24 6.96
 1 8 -1 299.05 6.68
 -1 8 -1 314.46 7.43
 -1 8 -1 311.27 7.53
 -1 -8 -2 10.24 1.36
 1 -8 -2 10.61 1.33
 1 -8 2 11.03 1.36
 1 -8 -2 10.76 1.16
 1 -8 -2 10.69 1.53
 1 8 2 11.06 0.75
 1 8 -2 10.05 1.25
 1 -8 2 11.03 1.38
 -1 8 -2 9.64 1.19
 -1 -8 -2 8.31 1.33
 -1 -8 -2 11.53 1.33
 -1 -8 2 9.82 1.29
 -1 8 -2 12.18 1.7
 -1 -8 2 14.24 1.48
 1 8 -2 11.86 1.88
 1 8 -2 11.25 1.7
 -1 8 2 12.17 0.97
 1 -8 2 13.66 1.56
 1 8 -2 10.92 1.71
 -1 8 2 11.57 1.6
 1 8 2 12.49 1.79
 -1 -8 -3 39.78 2.6
 1 8 3 39.54 1.85
 1 8 -3 38.48 2.81
 -1 8 -3 36.01 2.73
 1 -8 -3 38.43 2.69
 -1 -8 -3 38.47 2.65
 1 -8 -3 38.88 2.39
 -1 8 3 39.45 1.55
 1 -8 3 40.13 2.85
 -1 -8 3 38.39 2.42
 -1 8 3 31.86 2.81
 1 8 3 30.64 3.02
 1 8 3 30.13 2.96
 -1 8 -3 34.31 3.39
 1 -8 3 32.47 2.27
 1 8 -3 29.79 3.06
 -1 8 -3 32.53 3.11
 1 8 -3 33.77 3.24
 1 8 -3 33.96 3.33
 -1 8 -3 32.58 3.13
 -1 8 3 30.57 1.8
 1 -8 3 31.51 2.68
 -1 -8 3 32.88 2.46
 -1 -8 3 33.54 2.81
 -1 8 3 29.11 2.73
 -1 8 -3 27.55 2.67
 1 -8 -4 60.79 3.34
 1 -8 4 64.04 4.02
 -1 -8 -4 67.29 3.63
 -1 8 4 74.57 2.88
 -1 -8 -4 61.68 3.57
 -1 -8 4 66.33 3.2
 1 8 4 72.73 3.04
 1 8 -4 64.87 4.1
 -1 8 -4 65.55 4.11
 1 -8 -4 60.77 3.57
 1 -8 4 62.19 3.97
 1 8 -4 53.67 4.2
 -1 8 4 67.01 3.06
 -1 8 4 61.58 4.31
 1 8 4 61.04 4.59
 -1 8 -4 54.5 4.53
 -1 -8 4 63.63 4.05
 1 8 -4 55.15 4.5
 -1 8 -4 57.01 4.5
 1 8 -4 57.87 4.56
 -1 8 -4 51.22 3.99
 1 -8 4 59.73 3.38
 -1 8 4 59.44 4.52
 -1 -8 4 62.69 3.69
 -1 8 -4 58.87 4.47
 1 8 4 58.71 4.07
 1 8 -4 55.45 4.27
 1 -8 -5 116.99 5.17
 -1 8 -5 125.76 6.37
 1 -8 5 118.99 6.03
 -1 -8 -5 128.7 5.35
 1 8 5 139.61 4.95
 1 -8 -5 121.13 5.4
 1 8 -5 121.18 6.28
 -1 -8 -5 118.46 5.49
 -1 8 5 110.28 6.76
 -1 8 -5 106.42 6.81
 1 8 -5 105.07 6.74
 -1 -8 5 106.05 5.7
 -1 8 5 113.76 6.85
 1 8 -5 112.64 6.92
 -1 8 5 104.61 6.68
 1 -8 5 111.33 5.12
 1 -8 5 107.35 5.72
 -1 8 -5 107.19 6.78
 -1 8 -5 101.78 5.92
 -1 -8 5 106.73 5.22
 1 8 5 109.31 6.9
 -1 -8 -5 118.29 6.18
 1 8 -5 101.92 6.25
 -1 8 -5 106.02 6.68
 -1 -8 -6 33.9 2.97
 -1 -8 -6 25.67 2.86
 1 -8 6 29.94 3.37
 1 -8 -6 30.07 2.96
 -1 8 -6 30.83 3.51
 1 8 -6 25.65 3.29
 1 8 6 33.44 2.77
 1 -8 -6 26.46 2.72
 -1 8 6 25.05 3.53
 -1 8 -6 24.2 3.56
 1 -8 6 24.51 2.65
 -1 -8 6 24.77 2.82
 -1 8 6 24.4 3.51
 -1 -8 6 28.88 3.31
 1 -8 6 24.12 2.99
 -1 8 6 23.33 3.46
 1 8 -6 24.39 3.34
 1 8 6 27.93 3.78
 -1 8 6 26.68 3.71
 1 8 6 26.57 3.71
 1 8 6 26.1 3.74
 -1 8 -6 21.47 3.38
 1 8 -6 26.1 3.72
 -1 8 -6 23.71 3.48
 1 8 -6 24.12 3.36
 -1 -8 -6 27.18 3.33
 1 -8 7 136.17 7.78
 -1 -8 7 134.38 7.76
 1 -8 -7 141.38 6.79
 -1 -8 -7 125.95 6.81
 1 8 -7 130.9 8.05
 1 -8 -7 125.91 6.55
 -1 8 7 128.52 8.9
 -1 8 -7 114.64 8.38
 1 8 -7 120.26 8.28
 1 8 7 119.04 8.51
 1 8 7 127.33 8.86
 1 8 -7 126.31 8.75
 -1 8 7 121.34 8.79
 -1 8 7 123.34 8.69
 -1 -8 7 130.58 7.57
 1 8 -7 126.05 7.98
 1 8 7 122.66 8.8
 -1 -8 7 128.47 6.88
 1 -8 7 124.31 7.39
 1 8 7 126.92 9.04
 -1 8 -7 119.71 8.55
 1 -8 7 123.4 6.53
 1 -8 -8 17.08 1.59
 -1 -8 -8 17.33 1.67
 -1 8 -8 21.03 1.85
 -1 -8 8 20.45 1.73
 1 8 -8 20.92 1.84
 1 -8 8 20.84 1.65
 -1 -8 -8 19.23 1.81
 -1 -8 -8 17.78 1.71
 1 -8 -8 18.48 1.81
 1 -8 8 20.72 3.53
 -1 -8 -8 19.57 2.96
 -1 -8 8 22.68 3.56
 1 8 -8 22.82 3.75
 1 -8 -8 18.63 2.81
 -1 -8 8 19.24 1.69
 1 -8 -8 17.9 1.54
 1 -8 8 17.97 1.58
 1 -8 8 18.75 1.76
 -1 8 -8 11.68 3.02
 -1 -8 -8 19.83 1.8
 -1 8 -8 15.01 1.81
 1 8 -8 16.34 1.89
 1 -8 -8 18.62 1.73
 -1 -8 -8 18.02 1.55
 1 8 -8 15.24 1.75
 1 8 -8 15.05 3.4
 -1 8 -8 16.99 1.88
 -1 8 8 18.86 3.84
 -1 8 -8 20.92 4.07
 1 8 8 24.63 4.16
 1 -8 8 16.09 2.5
 -1 8 8 13.86 3.27
 -1 -8 8 16.45 2.98
 1 -8 8 17.97 2.95
 1 8 8 14.33 3.51
 1 8 8 18.28 3.72
 1 8 -8 15.49 3.26
 -1 -8 8 17.42 2.7
 1 8 -9 51.21 2.99
 1 -8 9 50.39 2.69
 -1 -8 -9 43.46 2.67
 1 -8 -9 45.83 2.87
 -1 -8 -9 47.26 2.83
 1 8 9 41.47 2.45
 1 -8 -9 44.45 2.74
 -1 8 -9 50.16 3
 1 -8 9 56.24 5.98
 -1 -8 9 53.75 5.69
 -1 -8 -9 45 4.72
 1 8 9 47.59 3.15
 -1 -8 9 49.96 2.8
 1 -8 9 47.74 2.66
 -1 -8 -9 45.34 2.43
 1 -8 9 51.05 3.07
 1 -8 -9 44.65 2.48
 1 -8 -9 41.91 2.36
 -1 -8 -9 44.1 2.37
 -1 8 -9 41.08 3.01
 -1 8 -9 47.2 3.3
 -1 8 9 38.85 5.42
 1 8 -9 45.23 5.96
 -1 -8 -9 49.49 3.15
 1 8 -9 46.3 3.27
 1 8 -9 43.27 3.07
 -1 8 -9 39.62 5.69
 -1 -8 -9 49.72 2.84
 1 -8 -9 47.93 2.83
 1 8 9 43 5.9
 -1 8 9 41.93 5.82
 -1 -8 9 45.74 5.16
 1 -8 9 52.6 4.86
 1 8 -9 49.75 6.22
 1 -8 9 44.89 5.06
 -1 -8 9 53.25 5.03
 1 8 9 53.67 6.66
 -1 8 -9 49.79 6.37
 1 8 10 35.59 2.28
 -1 8 -10 42.01 2.78
 1 8 -10 40.69 2.69
 -1 -8 -10 34.07 2.42
 -1 -8 10 38.37 2.23
 1 -8 -10 35.34 2.22
 -1 -8 10 36.29 2.13
 1 8 10 34.41 2.63
 -1 -8 -10 35.41 2.16
 1 -8 10 37.34 2.38
 1 -8 10 36.62 2.57
 -1 -8 10 39.39 2.5
 1 -8 -10 34.68 2.17
 -1 -8 -10 35.44 2.14
 -1 8 -10 32.95 5.37
 -1 8 -10 40.33 2.55
 -1 -8 -10 36.96 2.52
 1 8 -10 31.81 2.68
 1 8 -10 34.98 2.78
 -1 8 -10 35.78 2.83
 1 8 10 29.49 4.92
 -1 8 10 34.69 5.42
 1 8 -10 31.07 5.11
 -1 8 -10 30.65 2.58
 1 -8 -10 35.79 2.48
 -1 8 10 41.17 5.46
 -1 8 10 35.83 5.56
 -1 -8 10 39.03 4.28
 -1 -8 10 34.82 4.73
 1 -8 10 35.46 4.57
 1 8 10 46.87 6.14
 1 -8 10 43.06 4.39
 1 8 11 5.27 0.96
 1 8 -11 2.1 0.7
 -1 8 -11 4.73 1.08
 -1 -8 11 3.99 0.77
 1 -8 11 3.47 0.75
 1 8 11 3.76 0.95
 -1 -8 -11 4.16 0.83
 1 -8 11 3.45 0.85
 1 -8 11 3.12 0.75
 -1 -8 11 3.18 0.66
 1 -8 -11 5 0.96
 1 8 -11 4.12 0.92
 -1 -8 -11 2.77 0.7
 1 -8 -11 2.67 0.8
 1 -8 -11 2.48 0.68
 1 8 -11 3.03 1.4
 -1 8 -11 3.58 0.99
 1 -8 -11 4.13 0.95
 -1 8 -11 3.57 2.24
 -1 -8 -11 3.39 0.92
 1 8 -11 3 0.83
 1 8 11 5.42 2.39
 1 8 11 3.95 1.85
 1 -8 11 1.18 0.93
 -1 8 11 2.02 2.43
 -1 8 11 4.43 2.65
 -1 -8 12 1.11 0.42
 1 -8 12 1.32 0.53
 1 8 12 1.15 0.58
 1 -8 -12 2.15 0.59
 -1 -8 -12 0.74 0.41
 -1 -8 12 1.19 0.38
 1 8 -12 1.09 0.6
 -1 8 12 0.86 0.52
 1 -8 12 1.95 0.53
 1 -8 -12 2.05 0.59
 -1 -8 12 1.57 0.51
 -1 8 -12 1.07 0.43
 -1 -8 -12 2.12 0.58
 -1 -8 -12 1.56 0.54
 1 -8 12 1.29 0.46
 1 8 -12 0.72 0.56
 1 -8 -12 1.47 0.55
 1 -8 -12 1.19 0.51
 1 -8 -12 0.87 0.45
 1 -8 13 5.83 0.72
 -1 -8 13 6.21 0.72
 -1 8 -13 4.34 0.78
 -1 8 13 4.6 0.76
 1 8 13 4.48 0.78
 -1 -8 13 6.15 0.79
 1 8 -13 5.06 0.84
 -1 -8 13 3.17 0.43
 -1 -8 -13 6.23 0.74
 -1 -8 -13 5.05 0.7
 -1 -8 13 6.77 0.63
 1 -8 -13 4.79 0.63
 1 -8 -13 4.7 0.71
 1 -8 -13 4.75 0.64
 1 8 -13 5.07 0.64
 -1 -8 -13 4.79 0.68
 -1 -8 -13 6.17 0.66
 1 -8 -13 6.1 0.75
 -1 8 -13 5.04 0.58
 -1 -9 0 0.71 0.5
 1 -9 0 0.17 0.38
 1 -9 0 0.82 0.54
 -1 -9 0 0.63 0.53
 1 -9 0 0.48 0.58
 1 -9 0 0.37 0.31
 1 9 0 0.33 0.19
 1 9 0 0.3 0.4
 -1 9 0 0.5 0.39
 1 -9 1 500.42 9.66
 -1 9 -1 472.02 6.91
 -1 -9 -1 509.84 8.95
 -1 -9 -1 555.12 10.18
 1 9 -1 497.93 7.55
 -1 -9 -1 500.27 10.13
 1 -9 1 522.4 7.89
 1 -9 1 557.64 9.98
 1 9 1 494.85 4.11
 1 -9 -1 458.64 9.76
 1 -9 -1 524.53 9.8
 1 9 -1 576.58 11.89
 1 9 -1 480.37 9.04
 -1 -9 1 530.21 9.25
 -1 9 -1 495.16 10.03
 -1 9 -1 541.47 10.29
 -1 9 -1 490 6.96
 1 -9 2 7.86 1.2
 1 -9 -2 6.83 1.16
 -1 -9 -2 7.01 1.09
 -1 -9 -2 6.61 1.32
 -1 -9 2 7.73 1.2
 1 9 2 7.48 0.55
 1 -9 2 7.96 1.18
 1 -9 -2 7.9 1.05
 1 9 -2 7.28 1.09
 1 -9 -2 5.73 1.24
 -1 -9 -2 7.3 1.22
 -1 9 -2 8.19 1.13
 1 9 -2 7.94 1.62
 1 9 -2 6.36 1.32
 1 9 -2 6.09 1.48
 -1 -9 2 8.15 1.24
 -1 9 -2 7.63 1.46
 -1 9 2 6.61 0.71
 1 -9 2 9.4 1.21
 -1 9 -2 6.87 1.38
 1 9 2 7.38 1.45
 1 -9 3 1191.25 15.47
 1 -9 3 1070.62 14.15
 -1 -9 3 1131.63 13.8
 1 -9 -3 1151.63 15.15
 -1 -9 -3 1144.81 14.21
 1 9 -3 1156.58 15.58
 -1 9 -3 1118.56 15.04
 1 -9 -3 1117.31 13
 -1 -9 -3 1188.44 15.29
 -1 9 -3 1045.39 16.34
 1 9 -3 1112.7 18.69
 1 -9 3 1157.17 13.37
 -1 9 3 1095.84 17.22
 -1 9 3 1205.96 10.2
 1 9 -3 1109.23 19.32
 -1 9 -3 1106.68 18.51
 1 -9 3 1207.41 16.22
 -1 9 -3 1207.9 20.25
 -1 -9 3 1187.29 14.53
 -1 9 -3 1195.46 19.07
 1 9 3 1099.23 18.29
 1 9 3 1128.84 18.51
 1 9 -3 1065.83 18.33
 -1 9 3 1105.2 17.08
 1 9 -4 0.48 0.6
 -1 -9 4 0.65 0.6
 -1 -9 -4 0.54 0.44
 1 -9 -4 0.77 0.58
 -1 -9 -4 0.26 0.46
 -1 9 -4 0.35 0.46
 1 9 4 0.63 0.26
 1 -9 -4 1.07 0.68
 1 -9 4 1.03 0.71
 -1 9 -4 0.65 0.81
 1 9 -4 1.21 0.85
 1 9 -4 0.12 0.67
 -1 9 -4 1.18 0.78
 -1 -9 4 1.33 0.89
 -1 -9 4 1.83 0.72
 -1 9 -4 1.07 1.02
 -1 9 4 0.59 0.58
 1 -9 4 0.79 0.68
 1 9 -4 0.73 0.96
 1 9 4 0.97 0.79
 1 -9 4 0.89 0.77
 1 9 -4 1.48 1.12
 -1 9 -4 0.6 0.6
 1 9 4 0.94 0.69
 -1 -9 -5 982.46 16.05
 1 -9 -5 961.75 14.9
 1 9 -5 963.29 17.95
 1 -9 -5 967.51 15.81
 -1 -9 -5 996.58 15.48
 -1 9 -5 985.84 18.05
 1 -9 5 981.95 17.45
 -1 -9 5 1002.33 17.92
 1 9 -5 941.32 20.69
 -1 9 -5 883.89 18.54
 -1 9 5 954.14 20.44
 1 -9 5 979.62 15.25
 1 9 5 947.18 21.03
 1 9 -5 893.11 20.53
 -1 9 5 959.26 20.62
 -1 9 -5 918.84 20.54
 -1 -9 5 1018.46 16.23
 -1 9 5 959.93 20.94
 -1 9 -5 907.25 20.45
 1 -9 5 963.97 17.51
 1 9 -5 901.31 18.89
 -1 9 -5 930.96 19.96
 -1 -9 -6 1.85 0.81
 1 9 -6 2.75 1.06
 1 -9 6 3.01 1.07
 1 -9 -6 3.63 1.01
 -1 -9 -6 4.28 1.13
 1 -9 -6 4.81 1.28
 -1 9 -6 1.13 0.91
 1 9 6 2.17 1.04
 1 -9 6 3.02 1.34
 -1 -9 6 2.25 1.13
 1 9 -6 3.94 1.4
 -1 9 6 3.15 1.07
 -1 9 -6 3.4 1.53
 1 9 6 2.89 1.49
 1 9 6 2.65 1.24
 -1 9 6 2.17 1.31
 1 -9 6 2.33 0.85
 -1 -9 6 3.88 1.18
 -1 9 -6 2 1.38
 -1 9 6 3.91 1.72
 1 9 -6 1.89 1.28
 -1 9 -6 2.12 1.04
 1 9 -6 2 1.13
 -1 -9 7 55.91 5.13
 1 9 -7 57.17 5.37
 1 -9 7 56.23 5.15
 1 -9 -7 57.05 4.39
 -1 -9 -7 53.45 4.5
 1 -9 -7 57 4.47
 1 9 -7 52.36 5.6
 -1 9 -7 50.65 5.69
 -1 9 -7 55.92 6.1
 -1 9 7 55.91 6.01
 1 9 7 48.61 5.79
 1 9 7 47.47 5.6
 1 9 7 50.31 5.69
 -1 9 7 52.51 5.87
 1 -9 7 56.11 4.44
 -1 -9 7 58.41 4.68
 1 9 -7 52.62 5.24
 -1 -9 7 55.29 5.1
 -1 9 7 52.73 5.96
 1 -9 7 50.47 4.87
 1 9 7 53.95 6.05
 -1 9 -7 59.27 5.48
 1 9 -7 51.85 5.91
 -1 -9 -8 41.24 2.52
 1 -9 8 44.71 2.4
 1 -9 -8 44.35 2.56
 1 9 -8 45.99 2.66
 -1 9 -8 43.45 2.64
 1 -9 -8 41.16 2.67
 -1 -9 -8 37.66 2.4
 1 -9 -8 39.8 2.39
 -1 -9 -8 39.58 2.61
 -1 -9 -8 43.26 2.78
 -1 -9 8 48.8 5.2
 1 -9 8 44.51 4.96
 -1 -9 -8 42.41 4.29
 1 -9 8 42.1 2.39
 1 -9 -8 39.82 2.21
 1 -9 8 45.44 2.84
 -1 -9 8 41.02 2.73
 -1 -9 8 43.14 2.5
 -1 -9 -8 39.75 2.21
 1 -9 -8 39.5 2.24
 -1 9 -8 37.86 2.85
 1 9 -8 35.44 4.89
 -1 9 8 40.62 5.53
 1 9 8 34.53 5.22
 -1 9 -8 41.92 3.03
 1 -9 -8 42.73 2.53
 -1 -9 -8 41.44 2.49
 -1 9 -8 34.98 5.1
 -1 -9 -8 42.63 2.75
 1 9 -8 37.71 2.79
 1 9 -8 39.76 2.99
 1 -9 8 41.16 4.59
 1 9 8 44.24 5.71
 1 9 8 37.92 5.38
 -1 9 -8 38.46 5.38
 -1 -9 8 43.83 4.33
 -1 9 8 44.3 5.84
 1 9 -8 38.18 5.42
 -1 9 8 40.02 5.59
 1 -9 8 40.67 3.96
 -1 -9 8 42.04 4.73
 1 9 -9 68.07 3.39
 1 -9 9 64.59 3.04
 -1 -9 -9 63.5 3.34
 1 -9 -9 60.23 3.14
 -1 9 -9 68.44 3.42
 1 -9 -9 58.97 3.29
 -1 -9 -9 60.94 3.21
 -1 -9 9 66.17 6.38
 1 -9 9 63.96 6.14
 1 9 9 60.87 3.61
 1 -9 9 67.65 3.5
 1 -9 9 66.85 3.13
 -1 -9 9 63.66 3.44
 -1 -9 9 66.89 3.21
 -1 -9 -9 62.34 2.8
 -1 -9 9 62.36 2.76
 1 -9 -9 61.59 2.9
 1 -9 -9 57.57 2.8
 -1 -9 -9 61.91 2.85
 -1 9 9 59.15 6.91
 -1 9 -9 56.75 3.55
 -1 9 -9 58.3 6.91
 -1 9 -9 62.35 3.8
 1 9 -9 58.49 6.61
 1 -9 -9 63.16 3.22
 1 9 9 61.36 7.26
 -1 -9 -9 63.02 3.15
 1 9 -9 58.69 3.61
 1 9 -9 59.74 3.75
 -1 9 9 60.48 7.17
 1 9 -9 65.44 7.34
 1 -9 9 69.82 5.44
 -1 -9 9 65.99 5.56
 -1 9 -9 57.58 6.98
 1 9 9 69.61 7.59
 -1 -9 9 61.98 6.02
 1 -9 9 64.69 6.09
 1 9 10 15.04 1.45
 1 9 -10 15.83 1.69
 -1 9 -10 16.34 1.73
 -1 -9 -10 15.24 1.61
 -1 -9 10 14.8 1.39
 1 -9 10 17.08 1.62
 1 -9 -10 15.91 1.46
 -1 -9 10 17.08 1.66
 1 9 10 14.81 1.71
 -1 -9 10 16.12 1.41
 1 -9 10 16.56 1.83
 1 -9 10 17.02 1.42
 -1 -9 -10 15.17 1.38
 1 -9 -10 15.19 1.57
 1 -9 -10 15.95 1.49
 -1 -9 -10 13.99 1.38
 1 9 -10 12.69 2.82
 -1 -9 -10 16.35 1.66
 -1 9 -10 13.61 1.76
 1 9 -10 14.5 1.89
 -1 9 -10 13.35 1.79
 1 9 -10 13.73 1.76
 -1 9 -10 14.59 3.77
 1 -9 -10 16.81 1.78
 -1 9 10 13.41 3.48
 -1 -9 10 14.94 2.7
 1 -9 10 13.6 2.8
 1 9 10 18.94 3.99
 -1 9 10 13.16 3.19
 -1 -9 10 16.93 3.37
 1 9 10 19.14 4.2
 -1 9 10 25.1 4.36
 -1 9 -11 118.23 4.31
 1 -9 11 110.21 3.54
 -1 -9 11 115.78 3.68
 -1 -9 11 111.22 3.39
 1 -9 -11 112.85 3.63
 1 -9 11 110.49 3.24
 1 9 11 104.43 4.16
 -1 -9 -11 113.79 3.49
 -1 -9 11 115.41 3.38
 -1 -9 -11 110.64 3.92
 1 -9 -11 114.01 3.95
 1 -9 11 114.85 3.19
 -1 -9 -11 111.1 3.55
 -1 -9 -11 123.4 4.31
 1 9 -11 102.7 4.11
 1 -9 -11 108.72 3.62
 1 9 -11 104.29 4.57
 -1 -9 -11 112.13 4.1
 -1 9 -11 103.16 8.85
 -1 9 11 102.17 8.72
 1 9 11 102.6 8.9
 -1 9 -11 104.46 4.52
 1 9 11 103.45 8.34
 -1 9 11 118.46 9
 -1 -9 12 5.42 0.78
 1 -9 12 5.33 0.79
 -1 -9 12 3.92 0.58
 -1 9 12 3.39 0.74
 1 9 12 3.26 0.81
 1 9 -12 3.36 0.78
 -1 -9 -12 4.82 0.72
 1 -9 -12 4.77 0.76
 -1 -9 -12 4.27 0.76
 1 -9 -12 5.72 0.87
 -1 -9 12 4.55 0.6
 -1 9 -12 4.61 0.78
 1 9 -12 3.96 0.79
 -1 -9 -12 3.81 0.69
 1 -9 -12 4.94 0.76
 1 -9 -12 5.15 0.83
 -1 -9 13 9.54 0.85
 1 -9 13 9.39 0.83
 -1 -9 13 7.59 0.84
 -1 9 -13 6.97 0.9
 1 9 -13 8.14 0.95
 1 -9 13 8.13 0.91
 -1 9 13 6.76 0.85
 1 9 13 6.35 0.85
 -1 9 -13 7.64 0.75
 -1 -9 -13 9.52 0.86
 1 -9 -13 7.81 0.77
 1 -9 -13 9.62 0.9
 1 -9 -13 9.59 0.84
 -1 -9 -13 8.78 0.83
 1 -9 -13 8.79 0.86
 -1 -9 -13 9.62 0.75
 1 9 -13 8.88 0.85
 -1 -9 -13 9.35 0.89
 1 -10 0 1.67 0.74
 -1 -10 0 1.33 0.33
 1 -10 0 1.34 0.54
 -1 -10 0 1.69 0.8
 1 -10 0 1.45 0.23
 -1 -10 0 2.11 0.77
 1 10 0 1.63 0.39
 1 10 0 1.33 0.61
 1 10 0 1.18 0.74
 -1 10 0 1.32 0.52
 -1 -10 -1 33.85 2.54
 1 -10 -1 30.51 2.64
 1 -10 -1 29.52 2.7
 -1 -10 -1 30.74 2.74
 1 -10 1 34.4 2.7
 -1 10 -1 30.78 1.84
 1 10 -1 30.84 1.96
 1 -10 1 35.74 2.76
 -1 -10 1 33.28 2.63
 1 -10 1 31.87 2.03
 -1 -10 -1 33.86 2.8
 -1 10 -1 29.62 1.86
 -1 10 -1 31.69 2.74
 1 10 -1 33.51 3.16
 1 10 -1 28.05 2.4
 -1 10 -1 32.98 2.73
 1 -10 -2 57.13 3.86
 -1 -10 -2 67.14 3.43
 -1 -10 -2 58.65 3.87
 1 -10 2 67.51 3.65
 -1 -10 2 69.03 3.67
 1 -10 2 66.92 3.71
 1 -10 2 70.74 3.41
 1 -10 -2 69.64 3.81
 -1 -10 -2 73.07 3.94
 1 -10 -2 68.98 3.26
 1 10 -2 71.62 3.4
 -1 10 -2 70.94 3.28
 -1 10 -2 68.32 3.99
 -1 -10 2 67.95 3.49
 1 10 -2 68.43 4.6
 1 -10 2 70.7 3.28
 1 10 -2 72.87 4.73
 1 10 -2 70.67 4.5
 -1 10 2 65.11 2.12
 -1 10 -2 61.44 3.95
 -1 10 -2 68.45 4.34
 1 10 2 65.58 4.4
 1 -10 3 77.48 4.01
 -1 -10 -3 80.98 3.96
 -1 10 -3 84.07 4.2
 -1 -10 3 83.37 4.02
 1 10 -3 86.72 4.31
 1 -10 3 86.57 4.26
 -1 -10 -3 84.12 4.31
 -1 -10 -3 68.19 4.34
 1 -10 -3 84.36 4.33
 1 -10 -3 79.98 3.65
 -1 10 -3 69.85 4.48
 1 10 -3 80.57 4.67
 1 10 -3 73.43 5.1
 1 10 -3 77.91 5.17
 1 -10 3 74.16 3.53
 1 10 3 73.35 5.02
 -1 -10 3 80.6 3.96
 -1 10 3 73.3 4.74
 -1 10 -3 86.56 5.69
 1 10 -3 74.18 5.35
 -1 10 -3 73.74 5
 -1 10 -3 83.69 5.36
 1 10 3 78.04 5.14
 -1 10 3 71.81 4.63
 1 -10 4 12.79 1.72
 -1 10 -4 11.95 1.83
 1 -10 4 13.77 1.88
 1 -10 -4 12 1.58
 -1 -10 4 13.29 1.62
 1 -10 -4 14.04 1.93
 -1 -10 -4 14.02 1.89
 1 10 -4 12.66 1.93
 -1 -10 -4 13.07 1.75
 1 -10 4 17.1 2.23
 1 -10 4 14.5 1.67
 -1 10 -4 11.18 2.22
 -1 10 -4 12.49 2.4
 1 10 -4 12.82 2.32
 1 10 4 15.19 2.62
 -1 10 -4 14.62 2.51
 -1 10 4 14.79 2.42
 -1 -10 4 14.61 1.88
 1 10 -4 11.53 2.38
 -1 -10 4 14.34 2.11
 1 10 -4 12.41 2.28
 -1 10 -4 13.13 2.22
 1 10 4 13.52 2.22
 1 10 -4 11.29 2.02
 -1 -10 -5 138.99 6.13
 1 -10 5 135.48 6.59
 1 -10 5 134.21 5.69
 1 10 -5 142.15 6.99
 -1 -10 -5 136.91 6.02
 1 -10 -5 141.63 5.82
 -1 10 -5 139.93 6.86
 1 -10 -5 133.1 6.09
 1 10 -5 115.32 7.71
 -1 10 -5 105.26 6.78
 1 10 5 121.16 7.76
 1 -10 5 133.75 5.72
 -1 10 -5 125.83 7.92
 -1 -10 5 130.34 6.7
 1 10 -5 125.28 7.87
 -1 10 -5 114.32 7.62
 -1 10 5 118.72 7.63
 -1 10 5 119.61 7.52
 -1 -10 5 135.55 6.07
 1 -10 5 126.31 6.52
 1 10 -5 118.02 6.92
 -1 10 -5 119.95 7.4
 1 10 -6 30.01 3.55
 -1 -10 -6 30.97 3.26
 1 -10 -6 35.4 3.35
 1 -10 -6 32.85 3.12
 -1 -10 -6 34.77 3.25
 1 -10 6 30.3 3.46
 -1 10 -6 30.92 3.61
 -1 -10 6 30.2 3.44
 -1 10 6 24.33 3.81
 1 10 6 30.54 4.38
 1 10 -6 25.12 3.91
 -1 -10 6 32.75 3.27
 -1 10 6 32.67 4.39
 1 10 -6 28.27 4.06
 1 10 6 28.03 4.22
 1 10 6 26.65 4.01
 -1 10 6 28.7 4.15
 -1 10 -6 25.96 3.99
 1 -10 6 31.38 3.09
 -1 10 -6 29.16 4.22
 -1 -10 6 28.27 3.45
 1 -10 6 29.32 3.44
 -1 10 -6 30.7 4.15
 1 10 -6 27.64 3.92
 -1 -10 -7 16.24 2.67
 -1 -10 7 14.86 2.53
 1 -10 -7 18.6 2.51
 1 10 -7 15.17 2.88
 1 -10 -7 17.1 2.58
 1 -10 7 16.24 2.84
 -1 10 -7 12.14 2.88
 1 10 -7 17.4 3.42
 -1 10 -7 14.52 3.29
 1 10 -7 14.41 3.31
 -1 -10 7 17.29 2.57
 -1 10 7 13.69 3.18
 -1 10 -7 14.4 2.92
 1 10 7 13.38 3.16
 1 -10 7 12.96 2.15
 -1 10 7 21.83 3.96
 1 -10 7 14.08 2.66
 1 10 7 18.61 3.5
 -1 -10 7 16.21 2.79
 -1 10 7 13.21 3.02
 1 10 7 12.7 3.16
 1 10 7 13.81 3.17
 1 10 -7 17.43 3.29
 -1 -10 -8 0.23 0.75
 1 10 -8 1.21 0.7
 -1 -10 -8 0.31 0.75
 1 -10 -8 0.66 0.51
 1 -10 -8 0.32 0.77
 1 -10 8 1.66 0.66
 -1 -10 -8 1.04 0.55
 -1 10 -8 0.85 0.7
 1 -10 -8 0.69 0.46
 -1 -10 -8 1.26 0.5
 1 -10 8 0.4 1.63
 -1 -10 8 0.87 0.85
 -1 -10 -8 0.1 1.23
 -1 -10 8 -0.57 1.39
 1 -10 8 1.85 1.04
 -1 -10 8 1.66 0.81
 -1 -10 8 1.37 0.86
 1 -10 8 0.86 0.64
 1 -10 -8 0.7 0.37
 -1 -10 8 1.02 0.44
 -1 -10 -8 0.94 0.44
 1 -10 -8 1.66 0.73
 -1 -10 -8 0.46 0.74
 -1 10 -8 0.94 0.66
 -1 10 -8 0.6 0.61
 1 10 -8 1.93 1.55
 1 -10 -8 0.29 0.64
 -1 -10 -8 0.42 0.51
 -1 10 -8 0.39 1.22
 1 10 -8 0.49 0.8
 1 10 -8 0.32 0.73
 -1 10 8 2.14 1.54
 -1 10 8 -0.21 1.15
 1 10 8 1.41 1.84
 1 10 8 0.34 1.38
 1 10 8 -0.42 1.11
 -1 -10 8 1.14 0.95
 -1 -10 8 2.93 1.11
 1 -10 8 1.01 1.05
 1 10 -8 0.02 1.1
 -1 10 8 0.77 1.1
 -1 10 -8 2.85 1.79
 1 -10 8 4.23 1.31
 -1 -10 -9 2.81 0.82
 1 -10 -9 2.56 0.84
 1 -10 -9 3.22 0.87
 1 10 -9 2.32 0.69
 -1 -10 -9 2.13 0.66
 -1 10 -9 2.22 0.7
 1 -10 -9 1.72 0.58
 -1 -10 -9 1.65 0.44
 -1 -10 9 1.77 0.75
 1 -10 9 4.33 1.02
 -1 -10 9 2.89 0.72
 1 10 9 3.45 1.04
 -1 -10 9 2.34 0.75
 1 -10 9 2.48 0.72
 1 -10 -9 2.28 0.61
 -1 -10 9 2.65 0.63
 -1 -10 9 2.36 0.83
 1 -10 9 2.68 0.76
 -1 -10 -9 2.17 0.69
 1 -10 -9 1.72 0.61
 1 10 -9 4.8 2.39
 -1 10 -9 2.29 1.04
 1 10 -9 1.17 0.63
 -1 10 -9 1.38 1.65
 1 10 -9 2.14 0.85
 -1 -10 -9 2.15 0.67
 -1 10 -9 1.35 0.65
 1 -10 -9 2.19 0.55
 -1 -10 9 2.24 1.35
 -1 -10 9 7.13 1.85
 1 10 9 3.86 2.16
 -1 10 9 4.17 2.2
 1 10 9 0.2 0.7
 -1 10 9 2.89 1.75
 1 -10 9 2.7 1.59
 1 10 -10 6.89 1.09
 -1 -10 -10 6.97 1.1
 -1 10 -10 7.48 1.14
 1 -10 10 7.06 0.97
 -1 -10 10 7.77 1.03
 -1 -10 10 6.87 0.9
 1 10 10 7.04 1.13
 1 -10 -10 7.83 1.06
 -1 -10 10 6.3 1.1
 1 -10 10 7.55 1.23
 1 -10 -10 7.81 1.09
 1 -10 -10 7.86 1.24
 1 -10 10 8.11 0.99
 -1 -10 -10 8.28 1.09
 1 -10 -10 6.48 1
 -1 10 -10 7.59 1.36
 -1 10 -10 6.68 1.21
 1 -10 -10 6.05 1.04
 -1 -10 -10 7.52 1.1
 -1 10 -10 3 1.75
 1 10 -10 6.95 1.3
 1 10 -10 7.48 1.39
 1 10 -10 6.38 2.12
 -1 10 10 9.43 2.73
 -1 10 10 4.67 1.8
 -1 10 10 4.97 1.9
 -1 -10 10 7.23 2.02
 1 10 10 7.16 2.53
 1 -10 10 13.46 2.8
 1 10 10 4.85 2.36
 -1 10 -11 15.59 1.56
 1 -10 11 13.81 1.27
 -1 -10 11 15.54 1.34
 1 10 11 12.15 1.46
 1 -10 11 13.14 1.49
 -1 -10 11 14.98 1.26
 1 -10 -11 15.21 1.39
 -1 -10 11 15.42 1.24
 -1 -10 -11 16.93 1.65
 1 -10 -11 14.71 1.46
 1 -10 -11 15.23 1.53
 -1 -10 -11 15.87 1.37
 1 -10 -11 15.96 1.45
 1 10 -11 14.62 1.57
 -1 -10 -11 14.68 1.43
 -1 10 -11 16.98 3.56
 -1 -10 -11 15.47 1.53
 1 10 -11 13.5 1.71
 -1 10 -11 13.06 1.68
 1 10 11 15.03 3.56
 1 10 11 16.64 3.59
 -1 10 11 10.96 2.79
 -1 10 11 24.74 4.29
 -1 -10 12 5.08 0.78
 1 -10 12 4.28 0.69
 1 10 12 2.8 0.72
 1 10 -12 4.15 0.91
 -1 10 12 3.57 0.77
 -1 -10 -12 5.23 0.73
 1 -10 -12 4.73 0.76
 -1 -10 12 4.83 0.69
 -1 -10 -12 4.59 0.71
 1 -10 -12 5.22 0.81
 -1 10 -12 3.18 0.72
 1 10 -12 4.08 0.81
 1 -10 -12 4.85 0.8
 -1 -10 -12 4.22 0.75
 1 -10 -12 4.64 0.76
 -1 -10 -12 3.93 0.71
 -1 -10 13 0.61 0.3
 1 -10 13 0.6 0.33
 1 -10 13 0.81 0.42
 -1 10 -13 0.39 0.33
 -1 -10 13 0.92 0.43
 -1 10 13 0.54 0.4
 1 10 -13 0.98 0.45
 1 10 13 0.51 0.4
 1 -10 -13 0.24 0.25
 1 10 -13 0.51 0.35
 1 -10 -13 -0.02 0.28
 -1 -10 -13 0.98 0.4
 1 -10 -13 0.26 0.33
 -1 -10 -13 0.2 0.31
 -1 10 -13 0.42 0.28
 -1 -10 -13 0.28 0.32
 1 -10 -13 0.32 0.25
 1 -11 0 0.88 0.64
 1 -11 0 0.79 0.71
 -1 -11 0 1.8 0.46
 -1 -11 0 0.78 0.62
 1 11 0 0.58 0.26
 1 11 0 0.78 0.67
 -1 11 0 0.43 0.59
 -1 11 0 1.18 0.68
 1 11 0 1.11 0.53
 -1 -11 -1 258.79 7.72
 1 -11 -1 251.4 7.55
 -1 -11 1 239.22 7.27
 1 -11 1 256.16 7.58
 -1 -11 -1 238.19 6.78
 1 11 -1 241.85 5.43
 -1 -11 -1 239.56 7.85
 1 -11 1 253.85 5.73
 1 -11 -1 214.05 7.43
 1 -11 1 235.23 7.37
 -1 11 -1 238.32 7.44
 -1 11 1 239.04 6.21
 1 11 -1 239.97 7.91
 1 11 -1 251.08 8.67
 -1 11 -1 217.3 7.3
 -1 11 -1 217.47 5.15
 1 11 -1 222.03 6.77
 1 11 2 53.28 4.22
 -1 11 -2 54.65 2.98
 1 -11 2 52.95 3.06
 -1 -11 -2 57.49 3.69
 -1 -11 -2 52.27 3.18
 1 -11 2 52.48 3.48
 1 -11 2 58.26 3.59
 1 -11 -2 55.18 3.09
 1 -11 -2 43.14 3.54
 -1 -11 -2 43.32 3.53
 1 11 -2 53.69 3.05
 1 -11 -2 54.7 3.6
 -1 11 -2 56.8 3.76
 -1 -11 2 55.65 3.34
 1 11 -2 58.57 4.46
 1 11 -2 53.58 4.1
 -1 11 -2 52.36 3.98
 1 11 -2 57.22 4.42
 1 -11 2 56.85 3.13
 -1 11 -2 51.55 3.74
 -1 11 3 75.31 5.03
 1 11 3 78.26 5.41
 1 11 -3 83 4.77
 -1 11 -3 74.69 4.71
 -1 11 -3 81.55 5.48
 1 -11 3 80.15 3.82
 -1 11 -3 92.37 6.08
 1 11 -3 85.15 5.63
 -1 11 -3 91.21 5.78
 -1 -11 3 84.9 4.2
 -1 11 3 71.79 5
 1 11 3 77.12 5.39
 1 11 -3 85.49 5.84
 1 11 3 94.98 4.52
 1 11 -3 82.29 5.64
 1 -11 3 84.42 4.4
 1 -11 3 91.85 4.51
 1 -11 -3 92.16 4.07
 -1 -11 3 89.95 4.42
 1 11 -3 91.02 4.53
 -1 11 -3 92.42 4.48
 -1 -11 -3 69.83 4.63
 1 -11 -3 89.99 4.69
 -1 -11 -3 89.2 4.64
 -1 -11 -3 90.67 4.35
 -1 11 -4 7.43 1.74
 1 11 -4 5.36 1.39
 1 11 4 6.12 1.45
 -1 11 -4 8.16 2.07
 1 11 -4 4.15 1.36
 -1 11 -4 7.02 1.84
 1 -11 4 7.41 1.28
 -1 11 -4 5.58 1.68
 1 11 4 6.72 1.92
 -1 -11 4 7.58 1.43
 1 11 -4 6.67 1.71
 -1 11 4 6.72 1.7
 1 11 -4 4.75 1.53
 1 -11 4 7.16 1.6
 1 -11 -4 8.48 1.54
 1 -11 -4 5.99 1.17
 -1 -11 4 5.45 1.1
 1 -11 4 6.44 1.39
 1 -11 4 4.82 1.16
 -1 11 -4 6.83 1.4
 -1 -11 -4 7.32 1.42
 1 11 -4 5.71 1.28
 -1 -11 -4 6.19 1.24
 1 11 -5 7.99 2.11
 -1 11 -5 5.32 1.93
 1 -11 5 9.28 1.89
 -1 11 -5 5.11 1.68
 1 11 5 6.21 2.02
 -1 11 5 6.4 1.98
 -1 -11 5 8.73 1.7
 1 11 -5 5.72 2.06
 -1 11 -5 6.51 2.12
 -1 11 -5 6.8 2.24
 -1 11 5 6.46 2.1
 -1 -11 5 8.24 1.84
 1 -11 5 8.29 1.56
 1 11 -5 5.91 1.97
 1 11 -5 7.23 1.79
 -1 -11 -5 7.49 1.7
 1 -11 5 5.76 1.27
 1 -11 -5 7.42 1.59
 -1 -11 -5 7.69 1.57
 1 -11 5 7.41 1.7
 -1 11 -5 6.13 1.59
 1 -11 -5 7.66 1.47
 1 11 -6 13 2.61
 -1 11 -6 11.65 2.37
 -1 11 6 9.39 2.76
 -1 11 6 10.3 2.46
 -1 11 -6 9.82 2.47
 1 -11 6 14.5 2.07
 1 11 6 9.68 2.61
 1 11 6 10.94 2.53
 -1 -11 6 13.59 2.28
 1 11 6 10.21 2.48
 -1 11 -6 10.06 2.74
 -1 11 6 12.95 2.89
 -1 -11 6 12.37 2.32
 1 11 -6 9.74 2.58
 1 -11 6 12.91 2.42
 1 11 -6 10.1 2.42
 -1 -11 6 11.25 2.2
 1 11 -6 10.82 2.23
 1 -11 6 11.08 2.08
 -1 -11 -6 8.71 1.66
 1 -11 -6 12.01 1.92
 -1 -11 -6 11.45 2.01
 1 -11 -6 9.36 1.8
 1 -11 -7 28.38 2.43
 -1 -11 -7 29.48 2.48
 1 -11 -7 25.46 2.03
 -1 -11 -7 27.81 2.14
 -1 -11 7 29.98 3.8
 1 -11 7 33.16 4.03
 1 -11 -7 33.16 3.53
 -1 -11 -7 31.62 3.56
 1 11 -7 33.54 4.26
 -1 11 -7 27.15 4.33
 1 11 -7 28.37 4.2
 1 11 -7 27.6 2.35
 -1 -11 -7 26.02 1.98
 1 11 -7 24.68 2.33
 -1 11 -7 29.48 2.46
 1 11 -7 18.76 3.69
 1 11 7 23.21 4.12
 1 -11 7 26.01 3.53
 1 -11 7 29.41 3.12
 -1 11 7 22.15 3.95
 -1 -11 7 28.19 3.4
 -1 11 -7 25.62 4.04
 1 11 -7 21 3.7
 -1 11 7 24.98 4.24
 -1 11 7 25.21 4.46
 1 11 7 29.18 4.51
 -1 11 7 27.06 4.55
 -1 11 -7 25.05 4.44
 -1 -11 7 27.79 3.75
 1 11 7 21.64 4.09
 1 -11 -8 2.2 0.82
 1 -11 -8 1.22 0.47
 -1 -11 -8 0.57 0.56
 -1 -11 -8 1.57 0.8
 -1 11 -8 0.57 0.62
 1 11 -8 0.65 0.77
 -1 -11 -8 0.71 0.69
 -1 -11 -8 0.99 0.59
 1 -11 -8 1.22 0.47
 -1 -11 8 1.57 0.5
 -1 -11 -8 3.52 1.59
 -1 -11 8 0.75 0.6
 1 -11 8 2.17 1.08
 -1 -11 8 1.8 1.16
 1 -11 8 1.55 0.64
 1 -11 8 1.3 0.85
 1 -11 8 2.21 0.75
 -1 -11 8 2.53 0.91
 -1 -11 -8 1.59 0.83
 1 -11 -8 1.03 0.53
 -1 -11 -8 1.03 0.66
 -1 -11 -8 0.73 0.54
 1 11 -8 0.09 0.63
 -1 11 -8 0.37 1.34
 -1 11 -8 1.9 0.78
 1 11 -8 1.13 0.89
 1 11 -8 1.41 1.75
 -1 11 -8 1.31 0.74
 1 -11 -8 0.79 0.53
 1 -11 8 6.07 1.65
 1 11 8 1 1.48
 -1 11 8 4.09 1.95
 -1 11 8 2.65 2.02
 -1 -11 8 2.11 0.94
 1 11 8 1.07 1.04
 1 11 8 3.46 1.78
 1 11 -8 0.63 1.83
 -1 11 -8 1.6 1.3
 1 -11 8 2.56 1.52
 -1 11 8 2.03 1.26
 -1 -11 8 1.25 1.24
 -1 -11 -9 67.35 3.3
 -1 -11 -9 67.49 3.59
 1 11 -9 73.66 3.42
 1 -11 -9 55.07 2.89
 -1 -11 -9 58.18 2.99
 -1 11 -9 71.88 3.41
 1 -11 -9 66.91 3.58
 1 -11 -9 67.12 3.27
 -1 -11 9 72.53 3.18
 -1 -11 9 73.33 2.98
 1 -11 9 69.15 3.13
 1 -11 9 73.63 2.93
 1 -11 -9 70.09 3.05
 -1 -11 9 65.53 3.57
 1 -11 9 65.21 3.52
 -1 -11 -9 65.59 2.99
 -1 -11 9 71.62 2.86
 1 -11 -9 67.3 3.08
 1 -11 9 73.5 2.8
 -1 11 9 52.6 6.85
 -1 -11 -9 65.94 3.2
 -1 11 -9 63.21 3.8
 -1 11 -9 65.21 7.24
 1 -11 -9 65.44 3.24
 1 11 9 62.88 7.49
 1 11 -9 63.17 3.97
 1 11 -9 61.66 3.71
 1 11 -9 69.8 7.23
 -1 11 -9 60.57 3.86
 -1 11 9 61.25 7.35
 1 11 9 62.31 7.51
 -1 -11 9 81.5 6.01
 1 -11 9 70.77 6.54
 -1 -11 -10 7.38 1.12
 -1 11 -10 8.99 1.26
 1 11 -10 9.52 1.24
 1 -11 10 7.86 1.06
 -1 -11 10 8.04 1
 1 -11 10 7.89 0.98
 1 11 10 5.87 0.99
 1 -11 -10 8.93 1.07
 -1 -11 10 8.09 1.24
 1 -11 10 8.03 1.28
 -1 -11 10 8.43 0.99
 -1 -11 -10 8.3 1.07
 1 -11 -10 8.04 1.18
 1 -11 -10 9.57 1.38
 1 -11 -10 8.46 1.15
 -1 11 -10 5.86 1.03
 1 11 -10 5.55 1.23
 -1 -11 -10 6.87 1.07
 1 11 -10 6.37 1.28
 -1 11 -10 6.3 1.27
 -1 11 -10 7.24 1.26
 1 11 -10 6.37 1.28
 1 11 -10 4.96 1.79
 -1 11 10 7.17 2.47
 -1 11 10 7.61 2.62
 1 11 10 6.71 2.64
 1 11 10 9.52 2.85
 -1 11 10 11.34 3.04
 -1 11 -11 10.94 1.32
 1 -11 11 9.01 1.01
 -1 -11 11 8.8 1.02
 1 -11 11 9.9 1.35
 1 -11 -11 10.2 1.14
 1 -11 -11 8.76 1.08
 -1 -11 -11 9.39 1.06
 -1 -11 -11 8.95 1.11
 1 11 -11 8.03 1.21
 1 -11 -11 8.24 1.06
 -1 -11 -11 8.79 1.18
 -1 -11 11 9.91 0.99
 1 -11 -11 9.99 1.22
 1 -11 -11 9.63 1.15
 1 11 -11 9.25 1.45
 -1 11 -11 9.67 1.48
 -1 11 11 7.54 2.4
 1 11 11 10.95 3.14
 1 -11 12 4.61 0.67
 -1 -11 12 4.31 0.68
 -1 11 12 4.71 0.86
 -1 -11 12 6.45 0.94
 1 11 12 4.09 0.81
 1 11 -12 4.63 0.83
 -1 -11 12 5.2 0.63
 1 -11 -12 4.85 0.74
 1 -11 -12 4.43 0.74
 -1 11 -12 4.37 0.8
 -1 -11 -12 6.39 0.77
 -1 -11 -12 4.28 0.71
 -1 -11 -12 5.03 0.76
 1 -11 -12 4.83 0.75
 1 -11 -12 6.37 0.82
 -1 -11 -12 4.93 0.78
 1 11 -12 4.18 0.8
 1 -11 13 1.89 0.41
 -1 -11 13 2.37 0.45
 -1 11 13 2.45 0.51
 -1 -11 13 2.06 0.47
 -1 11 -13 2.56 0.55
 1 11 -13 2.65 0.55
 -1 11 13 2.29 0.44
 1 11 13 2.49 0.53
 1 -11 13 2.8 0.53
 -1 -11 13 2.97 0.56
 1 -11 -13 3.11 0.53
 1 -11 -13 2.97 0.48
 -1 -11 -13 2.28 0.43
 1 11 -13 2.65 0.46
 1 -11 -13 2.67 0.45
 -1 -11 -13 2.76 0.49
 -1 11 -13 2.33 0.46
 1 -11 -13 2.98 0.48
 -1 -11 -13 2.74 0.46
 1 12 0 0.31 0.53
 -1 12 0 0.51 0.52
 1 12 0 0.36 0.5
 -1 12 0 0.19 0.47
 1 -12 0 0.38 0.51
 -1 -12 0 0.01 0.25
 1 -12 0 0.93 0.66
 -1 -12 0 0.25 0.5
 1 -12 1 111.02 5.39
 -1 -12 -1 117.26 5.44
 -1 -12 -1 116.69 5.73
 1 -12 -1 102.5 5.5
 -1 -12 1 115.91 5.31
 1 -12 1 120.58 4.06
 -1 -12 1 120.87 3.92
 1 -12 1 122.86 5.51
 1 12 -1 118.51 3.81
 1 -12 -1 117.79 5.45
 -1 12 -1 127.46 5.33
 1 12 -1 115.51 5.13
 -1 12 -1 118.43 5.64
 1 12 1 134.09 6.15
 1 12 -1 124.56 5.94
 -1 12 -1 116.24 3.96
 1 12 -1 127.2 6.48
 -1 12 -1 123.74 5.62
 -1 12 1 124.37 4.73
 1 -12 2 174.38 5.61
 1 12 -2 177.48 5.64
 -1 -12 2 162.03 6.28
 -1 12 -2 175.61 5.33
 -1 -12 -2 140.66 6.58
 1 -12 2 162.25 6.4
 1 -12 -2 131.16 6.46
 1 -12 -2 165.28 5.58
 1 -12 -2 154.03 6.28
 1 -12 2 175.53 6.5
 -1 -12 -2 158.7 5.83
 -1 -12 -2 177.43 6.76
 -1 12 -2 158.94 6.38
 1 12 -2 158.61 7.67
 -1 -12 2 163.68 5.97
 1 12 -2 166.72 7.8
 -1 12 2 179.02 4.97
 -1 12 -2 172.28 7.93
 1 12 2 175.78 6.77
 1 12 -2 166.09 7.38
 -1 12 -2 156.49 7.14
 1 12 2 143.89 7.27
 1 -12 3 619 12.42
 -1 -12 -3 610.2 11.76
 1 -12 -3 614.23 12.87
 1 -12 3 635.82 12.01
 1 -12 -3 623.8 11.1
 1 12 -3 652.07 12.31
 -1 -12 -3 634.62 13.04
 -1 12 -3 645.91 12
 1 -12 3 587.11 12.28
 -1 12 -3 575.66 13.12
 -1 12 -3 656.71 16.24
 -1 12 -3 694.05 17.1
 1 12 3 669.85 12.66
 1 12 -3 604.58 16.06
 1 -12 3 623 11.09
 1 12 -3 594.86 15.8
 -1 12 3 542.1 14.36
 -1 12 -3 566.77 14.85
 1 12 3 560.17 15.23
 -1 -12 3 618.84 11.84
 1 12 -3 629.58 15.73
 1 12 3 541.18 14.91
 -1 12 3 543.66 14.18
 1 -12 4 18.8 2.3
 -1 -12 4 21.56 2.35
 1 -12 -4 21.01 2.53
 1 -12 -4 18.75 2.13
 -1 -12 -4 21.26 2.38
 -1 12 -4 18.55 2.4
 1 -12 4 18.22 2.29
 -1 -12 -4 20.8 2.51
 1 12 -4 16.96 2.3
 1 12 -4 14.17 2.64
 -1 12 -4 19.22 2.87
 -1 12 -4 17.27 2.94
 1 12 -4 18.3 3.15
 -1 12 -4 18.18 3.04
 -1 -12 4 19.82 2.43
 -1 12 4 16.75 2.82
 1 12 4 17.41 3.01
 1 12 -4 19.25 3.02
 -1 12 4 17.31 2.96
 1 -12 4 20.68 2.2
 -1 12 -4 19.17 2.81
 1 12 -4 18.25 2.72
 1 12 4 19.53 2.91
 -1 12 -5 86.05 5.54
 1 12 -5 85.78 5.57
 -1 -12 5 83.2 5.27
 -1 -12 -5 85.09 5.17
 1 -12 -5 84.86 5.28
 -1 -12 -5 84.04 5.04
 1 -12 5 80.81 4.76
 1 -12 -5 87.9 4.75
 1 -12 5 87.85 5.46
 1 12 5 77.03 6.76
 1 -12 5 82.04 4.64
 -1 12 -5 69.59 6.42
 1 12 -5 74.98 6.48
 -1 12 5 81.12 6.58
 -1 12 -5 67.29 6.17
 1 12 5 70.45 6.42
 -1 -12 5 78.31 4.85
 -1 12 5 71.47 6.3
 -1 12 5 69.09 6.19
 -1 12 -5 74.46 6.19
 1 12 -5 70.26 6.44
 -1 12 -5 75.28 6.11
 1 12 -5 78.2 5.76
 -1 -12 6 1.85 0.79
 1 -12 -6 3.05 0.84
 1 -12 -6 4.27 1.42
 1 -12 6 4.5 1.55
 -1 -12 -6 3.67 1.18
 -1 -12 -6 3.58 1.37
 1 12 -6 5.58 1.79
 1 12 -6 5.19 1.94
 -1 12 -6 5.72 2.17
 1 12 6 4.26 2.02
 1 12 6 2.36 1.24
 -1 12 6 2.67 1.31
 -1 12 -6 1.83 1.19
 1 12 -6 3.31 1.78
 1 12 -6 3.72 1.21
 -1 12 6 1.13 0.85
 1 -12 6 2.91 1.35
 1 -12 6 2.46 1.15
 -1 12 6 3.83 1.53
 1 12 6 3.54 1.99
 -1 -12 6 3.74 1.4
 -1 12 -6 2.4 1.58
 1 -12 -7 218.74 5.35
 1 -12 -7 207.7 6.22
 -1 -12 -7 199.72 5.45
 1 -12 -7 212.88 5.81
 1 -12 -7 186.95 5.29
 -1 -12 -7 219.13 5.97
 1 -12 -7 219.81 6.77
 -1 -12 -7 218.64 6.8
 -1 -12 -7 211.53 6.26
 -1 -12 -7 225.81 5.5
 1 -12 -7 236.72 9.85
 -1 -12 7 229.74 5.67
 1 -12 7 243 10.76
 1 12 -7 250.45 11.36
 -1 -12 -7 247.32 10
 -1 -12 7 219.43 4.75
 -1 -12 7 236.17 10.65
 -1 12 -7 210.8 6.51
 1 -12 7 222.93 6.18
 -1 -12 7 217.78 6.11
 1 -12 -7 226.92 5.44
 -1 -12 -7 232.59 5.35
 -1 -12 -7 226.44 5.83
 -1 12 -7 199.34 11.39
 1 12 -7 222.62 6.53
 -1 12 -7 224.68 6.62
 1 -12 -7 215.81 5.32
 1 12 -7 210.74 6.91
 1 12 -7 213.09 11.38
 -1 -12 -7 213 5.2
 -1 12 7 196.79 12.45
 1 12 7 211.32 12.78
 -1 12 -7 194.27 11.42
 1 -12 7 225.98 10.81
 1 12 -7 197.94 12.43
 -1 12 7 204.72 12.27
 1 -12 7 231.32 9.09
 1 12 -7 196.52 11.73
 1 12 7 191.19 12.24
 -1 12 7 200.87 12.17
 -1 -12 7 226.52 9.46
 -1 12 -7 199.79 12.56
 -1 12 7 192.5 11.98
 1 12 7 194.85 12.14
 1 -12 -8 37.34 2.78
 1 12 -8 44.05 2.51
 1 -12 -8 33.3 2.3
 -1 -12 -8 39.71 2.64
 -1 12 -8 46.03 2.63
 -1 -12 -8 37.86 2.74
 1 -12 -8 43.27 2.46
 -1 -12 -8 35.06 2.39
 -1 -12 -8 44.05 2.57
 -1 -12 -8 39.29 3.06
 -1 -12 8 46.68 5.03
 1 -12 8 46.25 2.3
 1 -12 8 46.94 2.63
 -1 -12 8 43.25 2.55
 1 -12 8 44.52 4.92
 -1 -12 8 42.7 2.23
 1 -12 8 36.31 2.62
 -1 -12 8 39.68 2.72
 -1 -12 8 44.39 2.24
 1 -12 -8 40.4 2.43
 -1 -12 -8 39.61 2.36
 1 12 8 32.33 5.32
 1 12 -8 38.15 2.88
 1 12 -8 34.41 2.91
 -1 12 8 38.37 5.65
 -1 12 -8 38.56 3.14
 -1 -12 -8 38.71 2.42
 1 12 -8 36.77 5.17
 -1 12 -8 35.69 5.15
 1 -12 -8 40.05 2.48
 -1 12 -8 38.35 2.93
 1 12 8 47.63 6.39
 1 12 -8 35.66 5.64
 1 -12 8 39.97 4.83
 -1 12 8 43.23 6.13
 -1 -12 8 44.54 4.34
 -1 12 8 33.41 5.34
 1 12 8 33.28 5.47
 -1 12 -8 35.05 5.74
 1 -12 -9 3.84 1.11
 -1 12 -9 1.57 0.5
 1 12 -9 1.9 0.51
 1 -12 -9 2.13 0.59
 1 -12 -9 2.21 0.69
 -1 -12 -9 2.67 0.94
 -1 -12 -9 2.25 0.69
 -1 -12 -9 3.11 0.92
 -1 -12 9 3.33 0.65
 -1 -12 9 3.22 0.66
 1 -12 9 3 0.74
 1 -12 9 3.94 0.78
 -1 -12 9 1.98 0.89
 1 -12 9 2.47 1.02
 -1 -12 9 3.25 0.71
 -1 -12 -9 3.39 0.78
 1 -12 -9 2.67 0.76
 -1 12 -9 1 0.88
 -1 -12 -9 2.19 0.65
 1 12 -9 1.52 1.98
 -1 12 -9 3.01 2.06
 -1 12 -9 2.25 1.04
 1 12 -9 1.63 0.91
 1 12 -9 2.86 1.07
 -1 12 9 2.92 1.7
 -1 -12 9 3.51 1.51
 -1 12 9 2.71 1.43
 1 12 9 2.27 1.97
 1 12 9 2.46 2.22
 -1 12 -10 0.48 0.47
 -1 -12 -10 0.38 0.42
 1 12 -10 0.62 0.41
 -1 -12 10 0.08 0.57
 1 -12 10 1.12 0.54
 -1 -12 10 0.77 0.46
 1 -12 10 0.93 0.47
 -1 -12 10 0.85 0.56
 1 -12 10 -0.34 0.62
 1 -12 -10 0.78 0.47
 1 -12 -10 1.04 0.56
 -1 -12 -10 0.8 0.37
 1 -12 -10 1.11 0.53
 1 -12 -10 0.82 0.52
 -1 -12 10 1.56 0.53
 -1 12 -10 -0.12 0.64
 1 12 -10 0.19 0.62
 -1 12 -10 0.26 0.56
 -1 -12 -10 0.26 0.44
 -1 12 -10 3.35 1.7
 1 12 -10 1.82 0.88
 1 12 10 1.84 1.72
 -1 12 10 -2.25 1.63
 -1 12 10 -0.17 1.99
 1 12 10 -1.52 1.21
 -1 12 10 2.55 1.42
 1 -12 11 1.88 0.51
 -1 -12 11 1.57 0.47
 1 -12 11 1.91 0.61
 1 12 -11 1.33 0.64
 -1 -12 -11 2.16 0.64
 1 -12 -11 2.01 0.61
 -1 -12 11 2.55 0.58
 1 -12 -11 1.52 0.49
 1 -12 -11 1.26 0.45
 -1 12 -11 2.96 0.84
 1 -12 -11 1.6 0.66
 -1 -12 -11 2.02 0.6
 -1 -12 -11 1.46 0.5
 1 -12 -11 1.38 0.51
 -1 -12 -11 1.6 0.65
 1 12 -11 1.5 0.61
 -1 12 -11 1.41 0.7
 -1 12 -11 1.79 0.56
 1 -12 12 3.32 0.58
 -1 -12 12 3.47 0.63
 1 12 -12 3.1 0.71
 -1 12 12 2.39 0.63
 1 12 12 2.38 0.69
 -1 -12 12 3.6 0.75
 -1 -12 -12 4.55 0.65
 1 -12 -12 4.23 0.67
 -1 12 -12 3.98 0.78
 1 -12 -12 2.18 0.47
 1 12 -12 2.35 0.63
 -1 -12 -12 2.49 0.53
 1 -12 -12 3.81 0.68
 1 -12 -12 3.73 0.63
 -1 -12 -12 3.15 0.62
 -1 -12 -12 3.76 0.68
 -1 -12 -12 3.06 0.56
 1 -12 13 0.1 0.26
 -1 -12 13 0.54 0.31
 -1 12 13 0.51 0.29
 -1 -12 13 0.85 0.38
 1 12 -13 0.57 0.36
 1 12 13 0.31 0.3
 -1 12 13 -0.2 0.28
 -1 -12 13 0.05 0.31
 1 -12 13 0.17 0.31
 -1 12 -13 0.39 0.28
 1 -12 13 0.34 0.32
 -1 -12 -13 0.32 0.27
 -1 -12 -13 0.82 0.31
 -1 -12 -13 0.06 0.3
 1 -12 -13 0.41 0.29
 1 -12 -13 0.38 0.33
 1 12 -13 0.2 0.31
 -1 12 -13 0.3 0.27
 -1 13 0 2.41 0.89
 1 13 0 3.06 1.28
 -1 13 0 2.63 1.01
 1 13 0 2.56 0.85
 1 -13 0 2.89 1.02
 1 -13 0 3.1 0.96
 -1 -13 0 4.08 1.27
 -1 -13 -1 15 2.12
 1 -13 -1 13.61 2.17
 1 -13 -1 14.67 2.09
 -1 -13 1 14.87 1.44
 -1 -13 1 17.3 2.24
 1 13 -1 14.09 1.41
 1 -13 1 14.74 1.49
 1 -13 1 13.3 1.97
 -1 -13 -1 14.74 2.21
 -1 13 -1 20.17 2.22
 -1 13 -1 19.27 2.43
 1 13 -1 16.74 2.1
 -1 13 1 18.5 1.94
 1 13 1 20.29 2.06
 1 13 -1 20.95 2.56
 1 13 1 19.86 2.59
 1 13 -1 20.34 2.7
 1 13 -1 18.04 2.72
 -1 13 -1 20.29 2.46
 -1 -13 -2 204.08 6.87
 1 -13 2 227.41 6.53
 1 -13 2 218.35 7.6
 -1 -13 2 219.1 6.26
 1 -13 -2 215.06 7.79
 -1 -13 2 205.01 7.41
 1 13 -2 232.71 6.43
 -1 -13 -2 226.97 7.97
 -1 -13 -2 182.85 7.83
 1 -13 -2 170.27 7.7
 1 -13 2 193 7.29
 -1 13 -2 216.58 7.54
 1 13 -2 225.56 9.4
 1 13 2 221.77 7.97
 -1 13 -2 234.61 9.57
 -1 13 -2 211.94 8.56
 1 13 -2 210.52 9.21
 1 13 -2 207.74 8.64
 1 13 2 190.07 8.78
 1 -13 3 86.17 4.89
 -1 -13 -3 66.17 4.96
 1 -13 -3 89.26 5.13
 -1 -13 3 98.72 4.76
 1 -13 3 93.29 5.06
 -1 -13 -3 89.61 4.67
 1 13 -3 93.37 4.69
 1 -13 3 100.7 4.86
 -1 -13 -3 91.41 5.16
 -1 13 -3 98.87 4.73
 1 -13 -3 90.93 4.4
 -1 13 -3 72.45 4.78
 1 -13 3 73.04 3.92
 -1 13 3 69.64 5.43
 -1 13 -3 92.85 6.54
 1 13 -3 78.5 6.03
 1 13 -3 78.3 5.71
 1 13 3 68 5.52
 -1 13 -3 81.87 5.99
 1 13 3 91.23 4.88
 -1 -13 3 75.66 4.28
 1 13 -3 77.51 5.92
 -1 13 -3 74.65 5.61
 -1 13 3 66.6 5.26
 1 13 3 69.57 5.62
 -1 13 -4 3.34 1.25
 -1 -13 -4 2.06 1.04
 1 -13 4 3.26 1.11
 1 -13 -4 2.83 1.15
 1 -13 4 3.35 1.28
 -1 -13 -4 3.82 1.23
 1 13 -4 2.3 1.02
 1 -13 4 2.81 1.1
 1 -13 -4 2.07 0.74
 -1 -13 4 2.31 1.03
 -1 13 -4 2 1.13
 1 13 4 3.78 1.29
 1 13 -4 1.83 1.06
 1 13 4 3.36 1.59
 -1 13 4 2.4 1.46
 -1 13 -4 3.32 1.24
 1 -13 4 2.15 0.73
 1 13 -4 2.89 1.4
 -1 13 -4 2.29 1.47
 1 13 -4 1.98 1.11
 -1 -13 4 2.69 1.02
 -1 13 -4 2.75 1.52
 -1 13 4 4.15 1.66
 1 13 4 1.56 1.43
 -1 -13 -5 2.71 1.1
 1 -13 5 2.6 1.05
 1 -13 -5 3.87 1.24
 -1 -13 -5 2.29 1.04
 1 13 -5 1.93 0.88
 1 -13 -5 1.25 0.93
 -1 -13 5 3.29 1.07
 1 -13 5 2.65 1.13
 1 -13 5 1.52 0.75
 -1 13 5 2.31 1.19
 1 13 -5 2.09 1.67
 1 13 5 1.84 1.22
 -1 13 5 0.48 0.86
 1 13 -5 1.15 1.5
 -1 13 -5 1.19 0.63
 -1 13 -5 1.12 1.63
 -1 13 -5 2.86 1.75
 -1 -13 5 2.36 0.95
 -1 13 5 2.99 1.5
 -1 13 -5 2.53 1.2
 1 -13 6 33.38 3.77
 -1 -13 -6 34.66 3.55
 -1 -13 -6 36.22 3.65
 1 13 -6 36.72 4.08
 1 -13 -6 36.95 3.84
 -1 -13 6 38.21 3.95
 -1 13 -6 35.33 4.51
 1 13 -6 40.78 4.55
 1 13 6 31.95 4.66
 1 13 6 31.9 4.72
 -1 13 6 36.61 5.11
 1 13 -6 33.9 5.03
 -1 13 6 33.74 4.87
 -1 13 6 32.06 4.75
 -1 13 -6 29.93 4.68
 1 13 6 35.77 5.14
 -1 -13 6 39.07 3.77
 1 -13 6 35.4 3.39
 -1 13 -6 33.69 4.81
 1 13 -6 35.16 4.94
 -1 -13 -7 3.44 0.95
 -1 -13 -7 2.79 0.88
 -1 -13 -7 2.39 0.64
 1 -13 -7 2.51 0.87
 1 -13 -7 2.01 0.68
 -1 -13 -7 2.08 0.84
 1 -13 -7 2.8 0.67
 1 -13 -7 2.68 1.05
 1 -13 -7 2.16 0.85
 -1 -13 -7 2.35 0.91
 -1 13 -7 3.88 0.84
 -1 -13 7 3.35 0.7
 1 13 -7 4.2 1.51
 -1 -13 7 2.71 1.15
 1 -13 -7 5.1 1.18
 1 -13 7 3.73 0.7
 1 -13 7 2.73 1.31
 -1 -13 -7 4.75 1.63
 -1 -13 7 2.96 0.76
 -1 -13 7 3.54 1.11
 -1 13 -7 3.58 1.09
 1 -13 7 2.5 0.88
 1 -13 -7 3.53 0.79
 -1 -13 -7 3.2 0.83
 -1 -13 7 3.57 0.76
 -1 13 -7 3.76 1.09
 -1 -13 -7 2.48 0.77
 -1 -13 -7 2.12 0.76
 1 13 -7 2.82 0.9
 1 13 -7 2.66 0.8
 1 -13 -7 2.83 0.79
 -1 13 -7 4.63 2.11
 1 13 7 8.22 2.55
 1 13 -7 2.32 1.54
 -1 13 -7 9.11 2.54
 -1 13 -7 2.32 1.77
 1 13 -7 5.39 2
 -1 13 7 1.36 1.77
 1 13 7 2.7 1.55
 -1 13 7 3.94 2.52
 -1 13 7 3.51 1.63
 -1 13 7 3.07 1.91
 1 13 7 2.97 1.98
 -1 -13 7 9.17 1.92
 1 -13 -8 30.42 2.58
 1 13 -8 36.95 2.28
 -1 -13 -8 33.12 2.62
 -1 -13 -8 34.28 2.24
 -1 -13 -8 32.86 2.47
 -1 -13 -8 31.65 2.3
 -1 -13 -8 35.47 2.9
 -1 13 -8 38.08 2.4
 1 -13 -8 28.18 2.15
 1 -13 -8 35.09 2.23
 -1 -13 8 32.98 2.21
 1 -13 8 34.88 1.95
 1 -13 8 33.79 4.37
 1 -13 8 37.66 2.41
 -1 -13 8 40.37 4.85
 -1 -13 8 33.69 1.97
 -1 -13 8 40.8 2.85
 1 -13 8 39.52 2.73
 1 -13 -8 40.08 2.41
 -1 -13 8 37.63 2.08
 -1 -13 -8 40.03 2.34
 1 13 -8 39.34 2.95
 -1 -13 -8 34.63 2.2
 -1 13 -8 35.36 5.13
 -1 13 -8 39.02 3.16
 -1 13 -8 38.89 2.94
 1 13 -8 36.02 3.02
 -1 13 8 34.22 5.42
 1 13 8 33.88 5.58
 1 13 -8 43.43 5.79
 1 13 -8 35.92 5.43
 -1 13 8 33.98 5.34
 -1 13 8 41.76 6.15
 1 13 8 33.51 5.48
 1 13 8 33.7 5.44
 -1 -13 8 41.56 4.31
 -1 13 -8 38.35 6.1
 -1 -13 -9 7.08 1.17
 1 13 -9 8.55 1.25
 -1 -13 -9 8.8 1.27
 1 -13 -9 9.88 1.26
 1 -13 -9 6.83 1.14
 -1 -13 -9 8.88 1.46
 1 -13 -9 7.27 1.37
 -1 13 -9 9.43 1.34
 -1 -13 9 9.09 1.28
 1 -13 9 9.57 1.12
 1 -13 9 9.71 1.26
 -1 -13 9 12.15 1.3
 1 -13 9 8.22 1.47
 -1 -13 9 7.9 1.38
 1 -13 -9 10.49 1.28
 -1 -13 -9 9.17 1.28
 1 -13 -9 8.96 1.11
 -1 -13 9 10.87 1.19
 1 -13 -9 9.63 1.28
 1 13 -9 8.55 1.59
 -1 13 -9 8.83 1.6
 1 13 -9 7.47 1.57
 -1 13 -9 11.02 3.03
 -1 -13 -9 8.89 1.28
 -1 13 -9 8.77 1.69
 1 13 9 9.61 3.42
 -1 13 9 8.84 2.79
 -1 13 9 6.34 2.92
 1 13 9 5.27 2.61
 -1 -13 -10 0.35 0.46
 -1 13 -10 0.52 0.53
 -1 -13 10 0.48 0.34
 1 -13 10 0.3 0.36
 1 -13 10 1 0.44
 -1 -13 10 0.7 0.39
 1 -13 10 0.7 0.67
 -1 -13 10 -0.46 0.62
 -1 -13 -10 0.51 0.46
 1 -13 -10 0.82 0.47
 1 -13 -10 0.77 0.49
 1 -13 -10 0.69 0.58
 -1 -13 -10 -0.18 0.5
 1 -13 -10 0.71 0.45
 -1 -13 10 0.72 0.35
 1 -13 -10 0.47 0.38
 -1 -13 -10 0.01 0.36
 1 13 -10 0.36 0.5
 1 13 -10 -0.21 0.7
 -1 13 -10 0.63 0.75
 -1 13 -10 -0.36 0.74
 -1 13 10 0.06 1.36
 1 13 10 2.08 1.93
 -1 13 10 0.93 1.41
 1 13 10 0.45 2.11
 1 -13 11 1.17 0.57
 1 -13 -11 2.48 0.78
 1 -13 -11 1.52 0.53
 1 13 -11 2.2 0.77
 -1 -13 -11 1.53 0.55
 -1 13 -11 2.83 0.87
 -1 -13 -11 1.37 0.69
 1 -13 -11 1.28 0.51
 -1 -13 11 2.19 0.54
 1 -13 -11 2.03 0.6
 -1 -13 -11 1.86 0.53
 -1 -13 -11 1.72 0.59
 -1 -13 -11 1.53 0.58
 1 -13 -11 2.1 0.62
 1 13 -11 1.68 0.85
 -1 13 -11 2.7 0.91
 1 -13 11 2.02 0.6
 -1 -13 11 2.03 0.6
 -1 13 12 9.49 1.01
 -1 -13 12 12.18 1.16
 1 13 12 9.31 1.04
 1 -13 12 12.35 1.17
 1 13 -12 11.24 1.13
 -1 13 -12 11.96 1.16
 -1 -13 -12 11.35 0.89
 -1 -13 -12 10.66 0.96
 1 -13 -12 11.49 0.96
 -1 -13 -12 11.85 1.01
 1 -13 -12 11.92 0.99
 1 -13 -12 9.99 0.92
 1 -13 -12 12.33 1
 1 -13 -12 10.2 0.94
 1 13 -12 11.04 1.12
 -1 -13 -12 10.9 0.99
 -1 -13 -12 11.5 0.98
 -1 -13 12 12.45 0.95
 1 -13 12 11.29 0.91
 -1 -13 12 11.39 0.92
 -1 -13 13 7.26 0.6
 1 -13 13 7.34 0.57
 -1 13 -13 6.33 0.66
 -1 -13 13 6.79 0.69
 -1 -13 13 5.3 0.6
 1 -13 13 6.16 0.64
 1 13 13 5.21 0.54
 1 13 13 5.57 0.6
 1 -13 13 6.51 0.68
 1 -13 -13 6.67 0.59
 -1 13 -13 6.29 0.61
 -1 -13 -13 5.71 0.56
 1 13 -13 5.99 0.61
 -1 -13 -13 6.29 0.57
 1 -13 -13 7.07 0.59
 -1 14 0 0.69 0.71
 1 14 0 0.89 0.52
 1 14 0 1.07 0.93
 1 14 0 0.16 0.57
 -1 14 0 2.1 0.9
 1 -14 0 0.31 0.47
 -1 -14 0 1.69 0.94
 1 -14 0 0.73 0.51
 -1 -14 1 58.6 2.81
 1 -14 -1 52.59 4.28
 -1 -14 1 53.27 3.99
 -1 -14 -1 54.05 4.05
 1 -14 1 58.04 4.15
 1 -14 -1 52.79 4.02
 1 -14 1 56.34 2.85
 -1 -14 -1 54.14 4.3
 -1 14 -1 63.93 3.95
 1 14 -1 60.63 4.8
 1 14 -1 57.03 4.78
 -1 14 -1 57.16 4.16
 -1 14 1 62.47 3.74
 1 14 1 62.06 4.64
 -1 14 -1 57.66 4.3
 1 14 1 58.43 3.57
 1 14 -1 56.62 4.36
 1 -14 -2 103.94 6.31
 1 -14 -2 120.37 6.13
 -1 -14 -2 110.8 6.46
 -1 -14 -2 124.11 6.24
 -1 -14 2 125.72 6.11
 1 -14 2 134.51 6.33
 1 -14 2 121.29 6.08
 1 14 -2 126.27 4.85
 1 -14 2 127.93 4.99
 -1 -14 2 128.27 4.91
 -1 14 -2 123.99 5.96
 1 14 -2 121.63 6.81
 1 14 2 130.27 6.43
 1 14 -2 126.87 7.33
 1 14 -2 120.48 7.32
 -1 14 -2 114.59 6.6
 -1 14 -2 139.55 7.75
 1 14 2 111.37 7.12
 1 -14 3 70.49 4.59
 -1 -14 -3 75.29 4.86
 -1 -14 -3 52.74 4.62
 1 -14 -3 65.87 3.9
 -1 -14 -3 62.12 4.09
 1 14 -3 70.48 4.16
 -1 -14 3 69.6 4.05
 1 -14 3 67.51 4.56
 1 -14 -3 67.84 4.75
 1 -14 3 75.15 4.27
 -1 -14 3 64.82 4.5
 1 14 3 52.31 5.14
 1 14 -3 61.75 5.33
 -1 14 -3 71.15 5.86
 -1 -14 3 63.57 4.11
 -1 14 3 53.95 5.04
 -1 14 -3 72.61 5.89
 1 14 -3 62.95 5.61
 1 14 3 66.21 4.39
 -1 14 -3 67.04 5.47
 1 14 -3 68.01 5.79
 1 14 3 61.5 5.56
 -1 14 3 56.37 5.08
 -1 -14 4 9.95 1.79
 1 -14 -4 9.43 1.57
 1 -14 4 11.73 1.94
 -1 -14 -4 10.56 1.85
 1 14 -4 9.44 1.78
 -1 -14 -4 10.02 2.03
 1 -14 4 11.65 1.98
 1 -14 -4 9.4 1.93
 1 -14 4 11.61 2.2
 -1 14 -4 13.47 2.47
 1 14 4 12.08 2.61
 1 14 4 8.97 2.29
 -1 14 4 10.43 2.57
 1 14 -4 12.04 2.79
 -1 -14 4 10.6 1.83
 -1 14 -4 10.3 2.56
 -1 14 -4 10.28 2.29
 1 -14 4 12.85 1.85
 1 14 -4 10.61 2.55
 -1 14 -4 11.09 2.49
 1 14 -4 10.06 2.36
 -1 14 4 9.28 2.25
 1 14 4 10.74 2.61
 1 -14 5 29.92 3.17
 1 -14 -5 28.62 3.39
 -1 -14 -5 30.13 3.36
 -1 -14 -5 25.51 3.06
 1 14 -5 26.76 3.21
 1 -14 5 30.09 3.32
 -1 -14 5 27.04 3.09
 -1 14 -5 31.72 4.03
 -1 14 -5 26.89 4.07
 1 14 -5 25.11 3.98
 -1 14 5 27.39 4.18
 -1 14 -5 26.26 4.05
 1 14 5 21.28 3.72
 -1 14 5 27.42 4.23
 -1 14 -5 25.32 4.11
 1 14 -5 25.73 4.25
 1 -14 5 29.93 2.92
 -1 -14 5 29.92 3.16
 -1 14 5 20.59 3.72
 1 -14 -6 10.68 1.48
 -1 -14 -6 10.81 1.71
 1 -14 -6 11.85 1.66
 -1 -14 -6 8.84 1.36
 1 -14 -6 10.07 1.29
 -1 -14 -6 11.03 1.27
 1 -14 -6 11.18 2.26
 -1 -14 -6 9.79 2.1
 -1 -14 6 10.12 2.11
 1 14 -6 7.76 1.92
 -1 -14 -6 10.49 2.17
 1 -14 6 11.62 2.24
 1 -14 6 9.56 1.93
 1 -14 6 13.25 1.59
 1 -14 -6 10.94 1.25
 -1 14 -6 13.61 2.93
 -1 14 -6 12.26 3.23
 -1 14 -6 10.17 2.77
 -1 14 6 11.72 3.08
 1 14 6 8.47 2.55
 1 14 -6 9.74 2.75
 1 14 6 10.38 2.86
 -1 14 6 9.93 2.48
 -1 14 6 8.62 2.53
 -1 -14 6 10.84 2.1
 1 14 -6 13.81 3.26
 -1 -14 -7 62.82 3.8
 -1 -14 -7 67.98 3.36
 1 -14 -7 69.7 2.88
 1 -14 -7 62.4 3.79
 1 -14 -7 59.65 3.06
 1 -14 -7 66.39 3.27
 1 -14 -7 60.86 3.5
 1 -14 -7 64.48 2.86
 -1 -14 -7 57.74 3.44
 -1 -14 -7 66.67 3.23
 -1 -14 -7 66.07 2.95
 1 -14 7 66.45 2.61
 -1 -14 7 66.18 2.63
 1 -14 7 67.74 5.75
 -1 -14 7 65.72 3.05
 1 -14 -7 67.86 5.48
 -1 -14 7 68.48 5.82
 1 -14 7 67.85 3.09
 -1 14 -7 67.55 3.69
 1 -14 7 68.41 3.58
 -1 -14 7 65.79 3.51
 -1 -14 7 68.04 2.73
 1 -14 -7 65.28 3
 1 -14 -7 70.29 3.19
 -1 -14 -7 70.9 3.1
 -1 -14 -7 66.59 3.01
 1 14 -7 66.53 3.62
 -1 14 -7 67.44 6.64
 1 14 -7 70.83 4.09
 -1 14 -7 70.01 3.73
 -1 14 7 58.4 6.83
 1 14 -7 64.22 7.34
 1 14 7 56.15 7.04
 -1 -14 7 73.72 5.59
 -1 14 -7 62.09 7.37
 1 14 7 55.96 7.04
 -1 14 -7 66.24 6.92
 -1 14 7 57.64 7.19
 -1 14 7 58.47 6.81
 1 14 7 58.39 6.93
 -1 14 7 61.72 7.04
 1 14 -7 65.96 7.14
 -1 -14 -8 33.93 2.86
 -1 14 -8 42.06 2.45
 1 -14 -8 33.42 2.73
 -1 -14 -8 35.01 2.48
 1 14 -8 38.37 2.29
 -1 -14 -8 31.31 2.28
 1 -14 -8 38.31 2.27
 -1 -14 -8 36.68 2.27
 1 -14 -8 31.96 2.32
 -1 -14 -8 30.62 2.56
 1 -14 8 36.52 2
 -1 -14 8 36.24 2.07
 -1 -14 8 37.64 2.4
 1 -14 8 38.82 2.41
 1 -14 8 41.12 2.85
 -1 -14 8 41.36 2.86
 1 -14 -8 41.29 2.47
 1 -14 -8 36.44 2.34
 -1 -14 8 40.76 2.17
 -1 -14 -8 42.18 2.42
 -1 14 -8 39.14 2.93
 1 14 -8 39.7 2.92
 -1 -14 -8 35.76 2.3
 -1 14 -8 39.77 3.15
 1 14 -8 39.02 3.15
 -1 14 8 31.63 5.01
 -1 14 -8 41.32 5.46
 -1 14 8 30.78 5.16
 1 14 8 33.04 5.55
 1 14 8 39.35 6.06
 -1 14 -8 30.89 4.93
 -1 14 8 39.55 6.06
 -1 -14 8 45.38 4.41
 1 14 8 31.91 5.48
 1 14 -8 42.41 5.85
 -1 -14 -9 22.53 2.13
 -1 -14 -9 24.86 1.87
 1 -14 -9 22.17 2.13
 1 -14 -9 20.71 1.78
 -1 -14 -9 18.79 1.76
 -1 14 -9 25.13 1.87
 1 14 -9 24.37 1.81
 1 -14 9 24.98 1.67
 1 -14 9 24.14 1.87
 -1 -14 9 24.14 1.86
 -1 -14 9 23.74 1.67
 -1 -14 9 23.21 2.09
 1 -14 9 24.94 2.21
 -1 -14 -9 22.97 1.84
 1 -14 -9 23.87 1.87
 1 -14 -9 24.44 1.71
 -1 -14 -9 26.38 1.9
 -1 -14 9 24.64 1.65
 1 -14 -9 25.29 1.92
 -1 14 -9 23.45 2.5
 -1 14 -9 26.38 2.42
 1 14 -9 22.82 2.22
 1 14 -9 22.85 2.41
 1 14 9 20.15 4.42
 -1 14 9 25.18 4.95
 -1 14 9 20 4.2
 1 14 9 24.05 4.76
 -1 14 -10 2.88 0.75
 -1 -14 -10 1.9 0.79
 -1 -14 10 2.64 0.71
 -1 -14 10 2.69 0.6
 1 -14 10 2.4 0.62
 1 -14 10 2.26 0.71
 -1 -14 10 2.23 0.79
 1 -14 10 2.8 0.85
 1 14 -10 2.58 0.82
 1 -14 -10 2.69 0.72
 1 -14 -10 2.16 0.58
 1 -14 -10 2.65 0.89
 1 -14 -10 2.07 0.67
 1 -14 -10 2.13 0.66
 -1 -14 -10 1.73 0.61
 -1 -14 -10 2.15 0.66
 -1 -14 -10 1.63 0.48
 -1 -14 10 2.68 0.62
 1 14 -10 1.74 0.92
 -1 14 -10 2.2 0.96
 -1 14 -10 3.19 1.02
 1 14 -10 1.79 0.83
 -1 14 10 3 2.22
 -1 14 10 8.17 2.64
 1 14 10 0.1 1.4
 1 14 10 2.17 0.98
 -1 14 10 3.51 1.77
 1 -14 11 46.9 2.47
 -1 -14 11 49.56 2.52
 1 14 -11 51.98 2.69
 1 -14 -11 51.24 2.49
 -1 -14 -11 46.76 2.1
 1 -14 -11 49.7 2.19
 -1 -14 -11 54.29 2.59
 -1 14 -11 50.97 2.69
 -1 -14 -11 47.46 2.1
 -1 -14 -11 54.59 2.25
 1 -14 -11 46.07 2.22
 1 -14 -11 50.52 2.16
 -1 -14 -11 47.22 2.26
 1 -14 -11 52.67 2.3
 -1 14 -11 45.84 2.91
 1 14 -11 44.89 2.87
 1 -14 11 49.36 2.06
 -1 -14 11 50.01 2.12
 -1 14 12 0.6 0.41
 -1 14 -12 0.81 0.43
 -1 -14 12 0.44 0.44
 1 14 12 0.74 0.45
 1 14 -12 1.04 0.44
 1 -14 12 0.66 0.4
 -1 -14 12 0.33 0.37
 -1 -14 -12 0.86 0.37
 -1 -14 -12 0.5 0.34
 -1 -14 -12 0.36 0.29
 1 -14 -12 0.42 0.3
 1 14 -12 -0.16 0.48
 -1 14 -12 0.26 0.43
 -1 -14 -12 0.49 0.37
 -1 -14 -12 0.26 0.31
 1 -14 -12 0.37 0.31
 1 -14 -12 -0.04 0.28
 1 -14 -12 0.09 0.32
 1 -14 -12 0.23 0.31
 -1 -14 12 0.05 0.3
 -1 -14 12 0.26 0.3
 1 -14 12 0.3 0.28
 1 -14 13 23.37 1.11
 1 -14 13 25.13 1.17
 -1 -15 0 3.19 1.26
 1 -15 0 4 1.31
 -1 15 0 2.03 0.99
 1 15 0 1.68 0.63
 1 15 0 2.7 0.94
 -1 15 0 2.06 1.01
 1 15 0 -0.18 1.13
 1 15 0 3.29 1.33
 -1 -15 -1 26.51 2.93
 -1 -15 1 25.69 2.92
 1 -15 -1 27.66 3.05
 -1 -15 -1 25.06 3.04
 1 -15 -1 22.86 2.99
 1 -15 1 28.61 3.06
 -1 15 -1 19.85 2.51
 1 15 1 21.09 2.83
 1 15 1 20.14 2.18
 1 15 -1 21.9 2.83
 -1 15 -1 21.63 3.15
 1 15 -1 20.19 2.95
 1 15 -1 19.83 2.9
 -1 15 1 20.48 2.44
 -1 15 -1 20.88 2.79
 1 -15 -2 6.64 2
 1 -15 2 7.6 1.28
 -1 -15 2 6.32 1.2
 -1 -15 2 7.84 1.77
 1 -15 -2 6.14 1.71
 -1 -15 -2 7.64 1.77
 1 -15 2 8.02 1.71
 -1 -15 -2 5.72 1.71
 1 15 -2 6.13 1.72
 1 15 -2 6.74 1.95
 -1 15 -2 5.95 1.77
 1 15 2 5.46 1.3
 1 15 -2 6.51 2.06
 -1 15 -2 7.25 1.87
 1 15 2 7.37 2.22
 -1 -15 -3 257.33 8.6
 -1 -15 3 260.99 9.32
 -1 -15 -3 276.95 9.74
 -1 -15 3 278.88 8.22
 1 -15 3 272.9 8.25
 1 -15 3 262.41 9.38
 1 15 -3 291.66 8.56
 1 -15 3 271.78 9.35
 -1 -15 -3 214.4 9.65
 1 -15 -3 266.18 9.68
 1 15 3 221.18 11.01
 -1 15 -3 247.62 10.8
 1 15 3 261.78 9.3
 1 15 -3 251.47 11.37
 1 15 -3 262.92 11.18
 -1 15 -3 271.36 11.75
 1 15 -3 248.83 11.56
 -1 15 -3 258.37 11.42
 -1 15 3 210.73 10.37
 -1 15 3 213.14 10.26
 1 15 3 216.01 10.75
 -1 -15 -4 10.99 2.02
 1 -15 4 13.2 2.17
 1 15 -4 10.96 1.97
 1 -15 4 11.34 1.95
 1 -15 -4 12.51 1.93
 1 -15 -4 11.76 2.21
 -1 -15 -4 10.68 1.99
 1 -15 4 10.76 1.88
 -1 -15 4 11.9 1.98
 -1 -15 4 11.64 2.1
 1 15 4 8.58 2.4
 -1 15 -4 10.95 2.71
 -1 -15 4 10.58 1.91
 -1 15 -4 8.26 2.33
 -1 15 -4 8.07 2.1
 1 15 4 7.42 2.27
 1 15 -4 9.22 2.62
 1 15 -4 9.5 2.43
 1 15 -4 9.7 2.54
 -1 15 4 12.36 2.81
 1 15 4 9.91 2.65
 -1 15 4 9.49 2.52
 1 -15 -5 66.71 5.26
 -1 -15 5 64.66 4.98
 -1 -15 5 67.39 4.91
 1 -15 5 74.74 5.17
 -1 -15 -5 63.61 5.02
 1 15 -5 71.99 5.24
 -1 -15 -5 68.59 4.83
 1 -15 5 73.33 5.16
 -1 15 5 62.34 6.41
 1 15 -5 60.25 6.43
 -1 15 -5 66.83 6.67
 1 15 -5 60.52 6.39
 -1 15 -5 61.08 6.5
 -1 15 5 54.85 5.99
 -1 15 -5 63.86 6.48
 -1 -15 5 60.7 4.57
 1 15 5 60.21 6.6
 -1 15 5 50.4 5.87
 1 -15 -6 6.83 1.38
 -1 -15 -6 5.55 1.09
 1 -15 -6 6.54 0.95
 1 -15 -6 5.92 1.17
 1 -15 -6 6.09 1.21
 -1 -15 -6 6.37 1.36
 -1 -15 -6 5.8 1.25
 -1 -15 -6 7.54 1.07
 1 -15 -6 6.42 0.98
 -1 -15 -6 7.05 1.09
 1 -15 -6 7.41 0.96
 -1 -15 6 6.91 0.99
 1 -15 -6 6.11 1.43
 1 -15 6 5.9 0.92
 -1 -15 -6 6.92 1.62
 -1 -15 6 6.89 0.87
 -1 -15 6 6.14 1.41
 1 -15 6 8.49 2.08
 1 15 -6 6.62 1.51
 1 -15 6 7.19 1.05
 1 -15 6 7.87 1.31
 -1 -15 6 7.34 1.3
 -1 -15 -6 7.66 1.12
 -1 -15 -6 7.2 1.03
 1 -15 -6 6.71 1.07
 -1 -15 -6 6 1.26
 1 -15 -6 6.61 1.05
 1 15 -6 6.97 1.17
 -1 15 6 5.77 2.35
 1 15 -6 5.8 1.98
 -1 -15 6 4.29 1.25
 -1 15 -6 6.15 2.25
 1 15 6 5.37 2.24
 -1 15 6 5 2.2
 1 15 6 5.78 2.08
 -1 15 6 6.98 2.36
 1 15 -6 6.13 2.32
 -1 15 -6 5.39 1.91
 -1 -15 -7 23.83 2.27
 -1 -15 -7 29.93 2.3
 1 -15 -7 27.38 2.14
 -1 -15 -7 29.01 2.68
 1 -15 -7 27.4 2.47
 -1 -15 -7 28.69 2.23
 1 -15 -7 29.74 2.24
 -1 -15 -7 29.54 1.95
 1 -15 -7 31.8 2
 1 -15 -7 27.79 2.59
 1 -15 -7 31.82 1.96
 1 -15 7 32.85 2.21
 -1 -15 7 32.31 4.1
 1 -15 7 28.93 1.75
 1 -15 -7 29.24 3.69
 -1 -15 7 27.89 1.77
 -1 -15 7 28.52 2.09
 1 -15 7 33.85 4.05
 -1 15 -7 29.38 2.44
 -1 -15 7 28.55 2.35
 1 -15 7 30.63 2.47
 1 -15 -7 34.59 2.23
 -1 -15 7 29.91 1.83
 -1 -15 -7 31.51 2.15
 1 -15 -7 32.59 2.18
 -1 -15 -7 31.34 2.16
 -1 15 -7 32.18 2.57
 1 15 -7 31.92 2.79
 1 15 -7 29.52 2.47
 1 15 -7 28.33 4.75
 1 15 7 23.21 4.48
 -1 15 7 22.44 4.29
 1 15 7 20.63 4.7
 -1 15 7 25.71 4.58
 -1 15 -7 32.24 5.41
 -1 15 -7 39.14 5.45
 -1 15 7 24.23 4.66
 1 15 -7 29.28 5.12
 -1 15 7 27.8 5.05
 -1 -15 7 39.62 4.02
 1 15 7 22.31 4.44
 -1 -15 -8 3.55 0.76
 -1 -15 -8 2.86 0.9
 -1 15 -8 4.39 0.79
 1 -15 -8 5.17 1.24
 -1 -15 -8 2.45 0.79
 1 -15 -8 3.93 0.87
 1 -15 -8 2.61 0.91
 -1 -15 -8 2.13 0.67
 -1 -15 -8 4.01 1.19
 1 -15 -8 2.95 0.65
 1 -15 8 3.01 0.68
 1 -15 8 4.48 0.85
 -1 -15 8 3.49 0.72
 -1 -15 8 3.23 0.85
 -1 -15 8 3.75 1.13
 1 -15 8 4.81 1.11
 -1 -15 -8 3.52 0.83
 1 -15 -8 3.88 0.89
 -1 -15 -8 3.86 0.86
 -1 -15 8 3.44 0.74
 1 -15 -8 2.96 0.63
 1 -15 -8 4.36 0.95
 1 15 -8 2.62 0.83
 -1 15 -8 3.59 1.1
 -1 15 -8 4.7 1.12
 1 15 -8 2.86 1.11
 -1 15 8 0.98 1.49
 1 15 8 9.7 3.36
 1 15 8 2.31 1.41
 -1 15 8 2.45 1.82
 1 15 8 4.26 2.51
 -1 15 8 1.25 1.21
 1 15 -8 8.04 2.82
 1 -15 -9 1.19 0.52
 1 15 -9 2.6 0.69
 -1 15 -9 3.11 0.7
 -1 -15 -9 1.19 0.6
 1 -15 -9 1.96 0.8
 -1 -15 -9 2.02 0.58
 -1 -15 -9 1.55 0.61
 1 -15 9 2.64 0.64
 -1 -15 9 3.72 0.71
 -1 -15 9 2.34 0.64
 1 -15 9 2.88 0.84
 1 -15 9 2.12 0.73
 -1 -15 9 3.1 0.99
 -1 -15 -9 2.76 0.7
 -1 -15 -9 1.96 0.6
 1 -15 -9 2.42 0.76
 1 -15 -9 2.71 0.72
 1 -15 -9 2.7 0.85
 1 -15 -9 2.27 0.63
 1 -15 -9 1.58 0.56
 -1 -15 9 3.58 0.63
 -1 -15 -9 1.86 0.61
 1 15 -9 2.77 0.9
 -1 15 -9 1.63 0.76
 -1 15 -9 1.51 0.71
 1 15 -9 2.15 1
 -1 15 9 1.83 1.28
 1 15 9 1.52 2.14
 -1 15 9 3.04 2.15
 1 15 9 -0.59 1.43
 -1 -15 -10 14.65 1.6
 -1 15 -10 20.86 1.6
 1 -15 10 18.34 1.32
 -1 -15 10 18.63 1.52
 1 -15 10 18.28 1.5
 -1 -15 10 18.3 1.38
 -1 -15 10 16.46 1.62
 1 -15 10 16.73 1.76
 1 -15 -10 16.29 1.3
 -1 -15 -10 16.58 1.29
 -1 -15 -10 21.07 1.78
 1 -15 -10 17.97 1.41
 -1 -15 -10 18.68 1.58
 -1 -15 10 18.5 1.3
 1 -15 -10 20.76 1.81
 1 -15 -10 17.56 1.49
 -1 -15 -10 19.16 1.48
 -1 -15 -10 17.75 1.38
 1 15 -10 18.98 1.76
 1 -15 -10 18.49 1.55
 1 15 -10 16.25 1.96
 1 15 -10 16.85 1.92
 -1 15 -10 17.3 1.86
 -1 15 -10 17.99 2.01
 -1 15 10 19.77 4.01
 1 15 10 17.03 4.12
 1 15 10 16.8 3.52
 -1 15 10 18.13 3.73
 -1 15 10 13.56 3.26
 1 -15 11 35.53 2.1
 -1 -15 11 39.17 2.18
 1 -15 11 38.56 2.16
 -1 -15 -11 37.99 1.79
 -1 -15 -11 40.12 2.19
 1 -15 -11 40.63 1.96
 -1 -15 -11 38.34 1.78
 1 -15 -11 38 1.81
 -1 -15 -11 37.84 1.96
 -1 -15 -11 40.3 1.85
 -1 15 -11 41.8 2.34
 1 15 -11 40.63 2.31
 1 -15 -11 38.74 1.98
 1 -15 -11 39.7 2.14
 1 -15 -11 39.26 1.81
 1 15 -11 36.33 2.54
 -1 15 -11 34.32 2.48
 1 15 -11 37.05 2.36
 1 -15 11 39.43 1.78
 -1 -15 11 40.57 1.82
 -1 15 -12 -0.06 0.35
 -1 15 12 0.62 0.28
 1 15 12 0.33 0.34
 1 15 -12 0.07 0.32
 -1 -15 12 0.78 0.45
 1 -15 12 -0.46 0.38
 -1 -15 12 0.8 0.42
 1 -15 12 0.26 0.42
 -1 -15 12 0.71 0.33
 -1 -15 12 -0.01 0.27
 1 -15 12 0.58 0.33
 1 -15 12 0.51 0.32
 -1 -15 12 0.02 0.28
 1 15 -12 0.36 0.35
 -1 -15 -12 -0.16 0.24
 1 -15 -12 0.27 0.3
 1 -15 -12 0.42 0.31
 -1 -15 -12 0.36 0.28
 1 -15 -12 0.22 0.31
 -1 -15 -12 -0.04 0.33
 -1 15 -12 0.19 0.39
 1 -15 -12 0.55 0.32
 -1 -15 -12 0.17 0.32
 -1 -16 0 4.54 1.48
 1 -16 0 2.42 1.2
 -1 16 0 3.54 1.27
 -1 16 0 3.06 1.18
 1 16 0 2.93 1.43
 1 16 0 2.05 1.1
 1 16 0 3.64 1.38
 1 16 0 5.62 1.68
 -1 16 0 4.2 1.4
 1 -16 1 103.91 6
 -1 -16 -1 88.69 5.86
 -1 -16 1 101.71 6
 1 -16 -1 97.7 5.85
 1 -16 -1 92.57 6.18
 1 16 1 96.46 5.57
 -1 16 -1 93.25 6.54
 1 16 1 91.47 6.09
 1 16 -1 86.49 6.31
 -1 16 -1 87.83 5.48
 -1 16 1 90.34 5.19
 1 16 -1 91.37 5.91
 1 16 -1 95.01 6.27
 1 16 1 89.07 5.09
 -1 16 -1 86.78 5.67
 1 16 1 90.95 4.83
 -1 -16 -2 105.66 6.74
 1 -16 2 116.82 6.31
 -1 -16 2 108.7 6.13
 1 -16 -2 98.91 6.61
 1 -16 -2 116.38 6.48
 -1 -16 -2 118.35 6.46
 -1 16 -2 102.42 6.58
 -1 16 -2 113.97 7.51
 1 16 2 113.13 6.56
 -1 16 -2 114.31 7.38
 1 16 -2 110.86 7.28
 1 16 -2 104.07 7.38
 1 16 -2 114.47 7.09
 1 16 2 99.83 7.32
 -1 -16 3 17.7 2.51
 -1 -16 -3 12.99 2.52
 1 -16 -3 17.16 2.62
 1 -16 3 18.39 2.1
 -1 -16 -3 17.79 2.68
 1 -16 3 16.79 2.49
 -1 -16 3 16.23 2.08
 1 16 3 11.39 2.68
 1 16 -3 11.51 2.57
 -1 16 -3 14.95 2.99
 -1 16 3 15.99 3.11
 -1 16 -3 14.84 2.79
 1 16 3 10.69 1.85
 -1 16 -3 15.21 2.93
 1 16 -3 12.69 2.47
 1 16 -3 13.21 2.9
 1 16 3 10.81 2.61
 -1 16 3 12.18 2.52
 -1 -16 4 37.46 3.39
 1 -16 4 37.3 3.42
 -1 -16 -4 40.31 4.01
 -1 -16 4 42.8 4.12
 -1 -16 -4 36.79 3.58
 1 -16 -4 38.78 3.97
 1 -16 4 40.21 3.83
 1 16 4 34.42 4.41
 1 16 -4 33.17 4.48
 -1 16 4 31.32 4.43
 -1 16 -4 38.44 4.79
 1 16 -4 31.42 4.52
 -1 16 4 30.24 4.45
 1 16 4 29.81 4.69
 1 16 -4 37.61 4.99
 -1 16 -4 33.81 4.57
 1 16 4 35.41 5.07
 -1 16 -4 40.34 5.12
 1 -16 5 11.01 1.29
 1 16 -5 11.18 2.28
 -1 -16 5 9.03 1.09
 -1 -16 -5 8.44 1.74
 -1 -16 5 10.16 2.09
 1 -16 -5 10.88 2.42
 1 -16 5 11.66 2.22
 -1 -16 5 10.57 2.01
 -1 -16 -5 12.77 2.41
 1 -16 5 7.4 1.71
 1 -16 5 9.7 1.49
 1 -16 -5 9.62 1.16
 -1 -16 -5 10.15 1.48
 -1 -16 -5 8.18 1.37
 1 -16 -5 9.63 1.19
 1 -16 -5 9.8 1.35
 -1 -16 -5 9.83 1.19
 1 16 5 5.11 2.27
 -1 16 5 9.78 2.89
 -1 16 -5 8.76 2.7
 1 16 -5 9.89 2.6
 -1 16 5 8.41 2.49
 -1 -16 5 9.28 1.92
 1 16 -5 8.92 2.72
 -1 16 5 7.86 2.54
 -1 16 -5 11.99 3.13
 -1 16 -5 9.76 2.7
 1 16 -5 9.9 2.88
 1 -16 -6 47.8 2.64
 -1 -16 -6 44.81 3.26
 -1 -16 -6 47.38 2.71
 -1 -16 -6 41.33 2.96
 -1 -16 -6 51.06 2.77
 1 -16 -6 49.24 2.5
 1 -16 -6 43.99 2.6
 1 -16 -6 42.53 3.18
 1 -16 -6 46.21 2.66
 1 -16 -6 42.61 3.14
 1 -16 -6 44.03 3.05
 -1 -16 -6 47.88 3.11
 1 -16 -6 48.15 4.91
 -1 -16 6 51 2.65
 -1 -16 6 53.48 4.9
 1 -16 6 55.04 2.77
 -1 -16 -6 52.59 4.82
 1 -16 6 45.88 2.51
 -1 -16 6 49.28 2.21
 1 -16 6 48.87 4.49
 -1 -16 6 54.07 4.84
 -1 -16 6 46.59 2.98
 1 -16 6 43.37 2.89
 -1 -16 -6 49.38 2.61
 -1 -16 -6 51.56 2.64
 -1 -16 -6 39.61 2.9
 -1 -16 6 49.12 2.32
 1 -16 -6 46.29 2.18
 1 -16 -6 41.41 2.87
 1 -16 -6 48.58 2.59
 1 -16 -6 50.76 2.67
 -1 16 -6 51.76 3.06
 1 16 -6 50.21 3
 -1 16 6 37.38 5.37
 -1 -16 6 59.27 4.73
 -1 16 6 40.51 5.84
 -1 16 -6 44.42 6.02
 -1 16 -6 47.2 6.17
 1 16 6 39.24 5.77
 1 16 -6 52.82 6.48
 1 16 -6 44.2 6.13
 1 16 6 34.97 5.19
 -1 16 6 41.37 5.49
 1 -16 -7 17.23 1.98
 1 -16 -7 16.36 1.68
 -1 -16 -7 18.53 1.73
 -1 -16 -7 15.9 1.9
 -1 -16 -7 15.85 1.57
 -1 -16 -7 15.67 1.92
 1 -16 -7 16.62 2.03
 -1 -16 -7 17.54 1.5
 1 -16 -7 16.11 1.6
 1 -16 -7 18.91 1.56
 1 -16 -7 16.57 1.39
 1 -16 7 20.43 3.28
 1 -16 7 17.42 1.39
 1 -16 7 18.98 1.72
 -1 -16 7 20.03 1.75
 -1 -16 7 17.57 1.4
 -1 -16 7 15.98 2.47
 -1 16 -7 19.76 1.92
 -1 -16 7 18.94 1.94
 1 -16 7 20.86 2.07
 -1 -16 -7 19.56 1.65
 1 -16 -7 17.65 1.68
 -1 -16 7 17.91 1.43
 1 -16 -7 17.99 1.63
 1 -16 -7 16.37 1.4
 -1 -16 -7 19.48 1.74
 -1 16 -7 19.29 2.03
 1 16 -7 19.95 2.26
 1 16 -7 20.29 2.02
 -1 16 7 15.86 3.8
 1 16 -7 21.57 4.41
 1 16 7 12.63 3.41
 -1 16 7 20.47 4.64
 1 16 7 13.91 3.53
 1 16 -7 26.44 4.67
 1 16 7 17.26 3.98
 -1 16 -7 18.68 4.25
 -1 16 -7 28.93 4.78
 -1 16 7 14.87 3.36
 -1 16 7 15.27 3.5
 1 -16 -8 0.66 0.78
 1 -16 -8 0.7 0.45
 1 -16 -8 0.36 0.46
 1 -16 -8 1.43 0.84
 -1 -16 -8 0.24 0.53
 -1 -16 -8 0.54 0.45
 -1 -16 -8 0.44 0.66
 -1 -16 -8 0.7 0.79
 -1 -16 -8 -0.03 0.51
 1 -16 8 0.14 0.47
 -1 -16 8 -0.15 0.56
 1 -16 8 0.48 0.37
 -1 -16 8 -0.09 0.65
 1 -16 8 0.68 0.76
 -1 -16 8 0.13 0.84
 -1 -16 -8 1.13 0.57
 1 -16 -8 0.05 0.46
 -1 -16 -8 0.98 0.61
 1 -16 -8 -0.19 0.53
 -1 -16 8 1.12 0.46
 1 -16 -8 -0.5 0.59
 1 -16 -8 1.12 0.6
 -1 16 -8 0.02 0.76
 1 16 -8 -0.37 0.8
 1 16 -8 0.35 0.71
 -1 16 -8 0.67 0.62
 1 16 8 0.07 1.24
 -1 16 8 -0.79 2.28
 -1 16 8 1.86 1.07
 -1 16 -8 1.54 2.52
 1 16 8 -1.23 1.95
 -1 16 -9 15.39 1.4
 1 -16 -9 10.73 1.5
 -1 -16 -9 14.95 1.38
 -1 -16 -9 13.73 1.49
 -1 -16 -9 11.07 1.51
 -1 -16 9 13.72 1.22
 1 -16 9 11.77 1.11
 1 -16 9 13.8 1.4
 -1 -16 9 13.62 1.4
 1 -16 9 12.77 1.61
 -1 -16 9 10.51 1.41
 1 -16 -9 12.13 1.33
 -1 -16 -9 11.89 1.13
 -1 -16 -9 14.09 1.44
 -1 -16 9 12.49 1.16
 1 -16 -9 14.82 1.66
 -1 -16 -9 13.56 1.35
 1 -16 -9 12.54 1.24
 1 -16 -9 12.98 1.16
 -1 -16 -9 12.52 1.19
 1 -16 -9 11.63 1.31
 -1 16 -9 13.39 1.7
 -1 16 -9 13.52 1.9
 1 16 -9 12.98 1.82
 1 16 -9 10.9 1.48
 -1 16 9 11.08 3.29
 -1 16 9 14.56 3.82
 1 16 9 11.55 3.05
 1 16 9 9.62 3.17
 1 -16 10 2.33 0.58
 -1 -16 10 1.7 0.48
 1 -16 10 1.44 0.53
 -1 -16 10 1.47 0.78
 1 -16 10 1.08 0.7
 -1 -16 10 1.36 0.72
 -1 -16 -10 1.41 0.59
 1 -16 -10 1.58 0.55
 -1 -16 -10 2.87 0.66
 1 -16 -10 1.52 0.44
 -1 -16 -10 1.76 0.61
 1 -16 -10 1.59 0.51
 1 -16 -10 1.18 0.45
 -1 -16 -10 1.72 0.53
 -1 -16 -10 1.23 0.51
 1 -16 -10 1.85 0.66
 1 16 -10 2.52 0.76
 -1 16 -10 1.96 0.91
 -1 16 -10 1.3 0.73
 1 16 -10 1.83 0.94
 1 16 -10 1.26 0.77
 -1 -16 -10 2.5 0.83
 -1 -16 11 0.48 0.46
 -1 -16 11 0.88 0.57
 1 -16 11 0.6 0.47
 -1 -16 -11 1.39 0.57
 1 -16 -11 0.66 0.42
 -1 -16 -11 1.1 0.41
 -1 -16 -11 0.91 0.35
 1 16 -11 0.8 0.49
 -1 16 -11 0.22 0.42
 1 -16 -11 0.93 0.4
 1 -16 -11 0.59 0.48
 -1 -16 -11 0.93 0.44
 1 -16 -11 0.83 0.38
 -1 -16 -11 1.51 0.44
 1 -16 -11 1.4 0.49
 1 16 -11 0.17 0.56
 -1 16 -11 1.2 0.75
 1 16 -11 -0.2 0.63
 1 -16 11 0.48 0.33
 -1 -16 11 0.69 0.37
 -1 16 12 1.18 0.38
 1 16 12 1.55 0.44
 -1 -16 12 1.83 0.49
 -1 16 -12 2.24 0.47
 1 -16 12 3.1 0.62
 -1 -16 12 2.46 0.53
 1 -16 12 1.85 0.51
 -1 -16 12 2.81 0.45
 1 -16 12 2.06 0.43
 -1 16 -12 2.16 0.53
 1 -16 -12 2.08 0.44
 -1 -16 -12 1.7 0.39
 1 -16 -12 2.2 0.44
 1 -16 -12 2.07 0.39
 -1 -16 -12 1.23 0.35
 1 16 -12 1.69 0.48
 -1 -16 -12 1.58 0.41
 1 -16 -12 1.18 0.36
 1 -16 12 2.12 0.39
 -1 -16 12 3.01 0.46
 -1 17 0 1.04 0.51
 1 17 0 2.01 0.93
 1 17 0 1.06 0.71
 -1 17 0 3.19 1.55
 1 17 0 2.47 1.24
 1 17 0 3.11 1.03
 1 -17 0 1.66 1.11
 -1 -17 0 4.64 1.65
 1 17 1 0.03 0.89
 -1 17 1 1.46 1.35
 -1 17 -1 1.66 0.97
 -1 17 -1 3.66 1.56
 -1 17 1 2.38 0.96
 1 17 -1 2.16 1.27
 -1 17 -1 1.75 0.72
 1 17 -1 1.25 0.87
 1 17 -1 1.46 1.05
 1 -17 -1 2.32 1.27
 1 -17 -1 4.04 1.65
 -1 -17 1 2.77 1.27
 -1 -17 -1 1.12 0.97
 1 -17 1 2.13 1.11
 1 17 2 8.26 2.39
 -1 17 2 9.14 2.26
 -1 17 2 12.67 2.51
 -1 17 -2 11.72 2.72
 -1 17 -2 9.78 2.39
 1 17 -2 8.15 2.16
 1 17 2 7.97 1.81
 1 17 -2 8.57 2.1
 1 17 -2 7.47 2.24
 -1 17 -2 8.96 2.13
 -1 -17 2 11.08 2.21
 1 -17 2 10.3 2.02
 -1 -17 -2 9.34 2.3
 1 -17 -2 11.32 2.18
 -1 -17 -2 8.71 1.86
 1 -17 -2 8.2 2.05
 1 17 3 53.65 5.84
 -1 17 3 57.65 5.87
 -1 17 -3 66.16 6.25
 1 17 -3 60.47 6.15
 1 17 -3 61.32 5.94
 -1 17 -3 54.37 5.41
 -1 17 3 74.31 5.6
 -1 17 -3 65.68 6.17
 1 17 -3 59.72 5.67
 -1 17 3 53.44 5.66
 1 17 3 57.66 6.15
 -1 -17 -3 53.92 5.17
 -1 -17 3 68.66 5.18
 1 -17 3 67.97 5.09
 1 -17 -3 67.63 5.32
 -1 -17 -3 67.51 5.16
 -1 17 4 6.17 2.5
 1 17 4 5.43 2.53
 -1 -17 4 4.11 1.28
 -1 -17 4 6.53 1.38
 1 -17 -4 2.55 1.06
 -1 -17 -4 4.85 1.61
 1 -17 4 5.22 1.6
 1 -17 4 4.04 1.09
 1 17 4 2.45 1.78
 1 17 -4 2.71 1.72
 -1 17 -4 4.22 1.94
 -1 17 -4 6.2 2.12
 1 17 -4 3.15 1.52
 1 17 -4 5.49 1.83
 -1 17 4 3.47 1.63
 -1 17 -4 5.82 1.84
 1 -17 5 45.92 2.43
 1 -17 5 45.73 4.31
 -1 -17 5 44.4 2.43
 -1 -17 5 46.22 4.44
 1 -17 -5 47.79 4.69
 -1 -17 5 43.76 4.06
 1 -17 5 41.33 2.36
 1 -17 5 41.48 4
 -1 -17 -5 46.84 4.56
 -1 -17 5 45.4 2.84
 1 -17 5 44 2.82
 -1 -17 5 44.95 2.52
 1 -17 -5 45.56 2.45
 1 -17 -5 40.84 2.76
 1 -17 -5 46.28 2.47
 -1 -17 -5 36.47 2.7
 -1 -17 -5 45.31 2.46
 1 -17 -5 36.57 2.69
 -1 -17 -5 46.41 2.46
 -1 -17 -5 35.96 2.75
 -1 -17 -5 38.66 2.9
 1 -17 -5 46.14 2.43
 -1 -17 -5 47.92 3.06
 1 -17 -5 43.14 2.48
 -1 -17 -5 41.01 2.53
 -1 -17 -5 42.93 2.48
 -1 -17 -5 36.96 2.75
 1 -17 -5 40.63 3.04
 1 -17 -5 46.54 2.44
 1 -17 -5 45.13 2.92
 -1 -17 -5 45.23 2.37
 -1 -17 -5 46.49 2.35
 1 -17 -5 48.53 2.51
 1 -17 -5 42.9 2.53
 -1 -17 -5 44.52 2.45
 1 -17 -5 39.7 2.92
 1 17 -5 47.95 6.01
 -1 17 -5 39.33 5.41
 1 17 5 36.58 5.56
 -1 17 5 30.08 4.72
 1 17 -5 40.27 5.53
 -1 17 -5 47.35 5.8
 -1 17 5 43.94 5.77
 1 17 -5 48.82 6.07
 -1 17 5 35.19 4.84
 -1 17 -5 50.24 5.91
 1 -17 -6 0.87 0.48
 1 -17 -6 1.1 0.53
 -1 -17 -6 -0.13 0.44
 -1 -17 -6 0.34 0.48
 -1 -17 -6 0.03 0.52
 1 -17 -6 0.64 0.5
 1 -17 -6 1.29 0.61
 -1 -17 -6 0.75 0.53
 1 -17 -6 0.6 0.75
 1 -17 -6 0.21 0.52
 -1 -17 -6 0.97 0.46
 -1 -17 -6 1.71 0.96
 1 -17 -6 0.06 0.61
 1 -17 -6 0.53 0.58
 1 -17 6 0.98 0.59
 -1 -17 6 0.53 0.53
 1 -17 -6 0.75 1.11
 1 -17 6 0.67 0.87
 -1 -17 6 0.75 0.41
 -1 -17 -6 -0.1 0.88
 -1 -17 6 1.44 1.18
 1 -17 6 0.46 0.54
 -1 -17 6 0.24 0.63
 -1 -17 -6 0.88 0.58
 -1 -17 6 1.05 0.58
 1 -17 -6 1.1 0.63
 -1 -17 -6 0.68 0.45
 1 -17 -6 -1.08 0.63
 1 -17 -6 0.94 0.47
 -1 -17 -6 0.64 0.65
 -1 17 -6 2.68 1.01
 1 17 -6 0.46 0.57
 1 17 6 1.69 1.3
 1 17 -6 0.31 0.65
 -1 17 -6 -0.85 1.23
 -1 17 6 1.05 0.94
 1 17 6 1.54 1.66
 -1 17 -6 0.17 1.22
 -1 17 6 0.28 0.78
 -1 17 -6 0.72 0.74
 -1 17 6 0.78 1.26
 1 17 -6 1.44 0.94
 -1 -17 -7 9.19 1.51
 1 -17 -7 11.7 1.24
 -1 -17 -7 9.43 1.58
 1 -17 -7 7.43 1.33
 1 -17 -7 9.33 1.44
 1 -17 -7 9.79 1.28
 -1 -17 -7 10.68 1.35
 -1 -17 -7 10.5 1.31
 -1 -17 -7 10.93 1.12
 1 -17 7 10.63 1.06
 1 -17 7 9.63 1.17
 -1 -17 7 10.94 1.1
 -1 -17 7 11.46 1.35
 -1 17 -7 12.14 1.69
 1 -17 7 8.11 1.41
 -1 -17 7 8.94 1.5
 -1 -17 7 10.65 1.11
 -1 -17 -7 11.33 1.34
 -1 -17 -7 8.94 1.15
 1 -17 -7 10.28 1.26
 1 -17 -7 13.82 1.49
 1 -17 -7 9.17 1.03
 -1 17 -7 12.21 1.64
 1 17 -7 9.79 1.61
 1 17 -7 11.08 1.55
 -1 17 -7 16.84 3.71
 1 17 7 10.2 3.07
 1 17 7 9.66 2.91
 -1 17 7 10.39 3.5
 -1 17 7 12.2 3.1
 -1 17 7 10.06 3.12
 1 17 -7 4.18 1.99
 1 17 7 6.81 2.64
 -1 17 7 9 2.98
 1 -17 -8 2.12 0.93
 -1 -17 -8 2.84 0.63
 -1 -17 -8 1.92 0.69
 -1 -17 -8 1.4 0.8
 -1 -17 -8 1.82 0.83
 1 -17 -8 2.23 0.79
 1 -17 -8 2.83 1.1
 -1 -17 -8 1.89 0.71
 -1 -17 8 1.05 0.49
 -1 -17 8 2.61 0.63
 1 -17 8 2.01 0.5
 1 -17 8 2.93 0.79
 -1 -17 8 4.24 1.04
 1 -17 8 2.26 0.86
 -1 -17 8 2.4 0.97
 1 -17 -8 3.33 0.84
 -1 -17 -8 2.11 0.64
 -1 -17 -8 2.34 0.74
 -1 -17 -8 2.29 0.73
 1 -17 -8 0.89 0.38
 1 -17 -8 2.59 0.87
 -1 -17 -8 1.56 0.61
 1 -17 -8 3.4 0.83
 1 -17 -8 2.05 0.61
 1 17 -8 1.21 0.79
 -1 17 -8 2.12 0.95
 -1 17 -8 2.1 0.88
 1 17 -8 1.58 1.03
 -1 17 8 3.38 1.86
 1 17 -8 1.77 1.74
 -1 17 -8 2.69 3.44
 -1 17 8 -0.53 2.54
 1 17 8 0.74 1.24
 1 17 8 1.04 1.38
 -1 -17 -9 5.26 0.8
 -1 -17 -9 3.77 0.77
 1 -17 -9 3.9 1.02
 -1 -17 -9 4.19 1
 1 -17 9 3.62 0.79
 -1 -17 9 4.73 0.73
 -1 -17 9 4.91 0.85
 1 -17 9 4.86 0.72
 1 -17 9 3.72 0.97
 -1 -17 9 4.22 0.94
 -1 -17 9 4.31 0.91
 1 -17 -9 4.53 0.81
 -1 -17 -9 5.04 0.88
 1 -17 -9 3.78 0.78
 -1 -17 -9 4.59 0.93
 1 -17 -9 4.46 0.72
 1 -17 -9 4.41 0.75
 -1 -17 -9 4.26 0.67
 -1 -17 -9 3.57 0.68
 1 -17 -9 3.97 0.88
 1 17 -9 4.36 1.09
 1 17 -9 3.57 0.9
 -1 17 -9 3.09 0.98
 -1 17 -9 5.32 1.13
 -1 17 9 3.17 1.93
 1 17 9 3.12 1.73
 1 17 9 2.85 1.64
 -1 -17 10 4.34 0.71
 1 -17 10 3.46 0.69
 1 -17 10 4.01 0.65
 -1 -17 10 4 0.89
 1 -17 10 3.63 0.89
 1 -17 10 3.76 0.81
 -1 -17 10 5.68 1.09
 -1 -17 -10 3.62 0.65
 -1 -17 -10 3.14 0.56
 -1 -17 -10 4.52 0.75
 1 -17 -10 3.24 0.74
 -1 -17 -10 3.65 0.82
 1 -17 -10 4.63 0.79
 1 -17 -10 3.95 0.77
 1 -17 -10 3.61 0.54
 1 -17 -10 3.56 0.63
 -1 -17 -10 3.58 0.77
 1 17 -10 4.41 0.91
 1 17 -10 3.24 0.97
 -1 17 -10 4.47 1.15
 -1 17 -10 3.1 0.85
 1 17 -10 3.31 0.85
 -1 -17 -10 3.62 0.84
 -1 -17 11 2.29 0.48
 1 -17 11 2.22 0.46
 -1 17 11 1.7 0.47
 1 -17 11 2.19 0.6
 1 -17 11 2.3 0.68
 -1 -17 11 2.56 0.53
 -1 -17 11 2.32 0.62
 -1 -17 11 2.13 0.64
 -1 -17 -11 1.93 0.47
 1 -17 -11 1.11 0.45
 1 17 -11 1.73 0.55
 1 -17 -11 1.08 0.38
 -1 -17 -11 1.13 0.51
 1 -17 -11 1.95 0.49
 -1 -17 -11 1.43 0.45
 1 -17 -11 1.45 0.47
 1 -17 -11 1.91 0.49
 -1 -17 -11 1.89 0.43
 -1 -17 -11 2.34 0.56
 -1 17 -11 2.04 0.63
 -1 17 -11 2.03 0.76
 -1 17 -11 2.56 0.77
 1 17 -11 2.39 0.8
 -1 -17 11 1.98 0.57
 1 -17 12 7.12 0.62
 -1 -17 12 7.08 0.76
 1 -17 12 7.25 0.75
 -1 -17 12 6.26 0.69
 1 -17 12 7.93 0.74
 -1 -17 -12 6.9 0.54
 -1 17 -12 7.65 0.76
 -1 -17 -12 6.09 0.6
 1 17 -12 7.19 0.73
 1 18 0 7.44 1.93
 1 18 0 5.24 1.78
 -1 18 0 4.89 1.89
 1 18 0 8.07 2.12
 -1 18 0 8.28 1.7
 1 -18 0 7.58 2.05
 -1 -18 0 9.11 2.3
 -1 18 1 9.14 1.92
 1 18 -1 7.45 2.12
 1 18 1 5.18 1.51
 -1 18 -1 7 1.89
 1 18 -1 8.27 2.08
 1 18 -1 8.24 2.2
 -1 18 -1 6.7 1.55
 -1 18 1 7.85 2.11
 -1 18 -1 7.32 2.1
 1 -18 -1 8.09 2.08
 -1 -18 1 8.55 2.03
 -1 -18 -1 7.11 1.87
 1 -18 1 9.57 2.06
 1 18 2 47.62 5.5
 -1 18 2 50.89 5.58
 1 18 -2 54.52 5.77
 -1 18 -2 51.22 5.11
 1 18 -2 49.28 5.31
 1 18 2 48.39 4.73
 -1 18 2 54.88 5.11
 -1 18 2 49.9 4.53
 1 18 -2 52.39 5.28
 -1 18 -2 49.03 5.47
 -1 18 -2 52.88 5.4
 1 -18 -2 51.06 4.88
 -1 -18 -2 49.65 5.06
 -1 -18 2 61.15 5.08
 1 -18 -2 49.39 5.09
 1 -18 2 56.65 4.97
 -1 18 3 4.63 1.86
 1 18 3 7.01 2.47
 1 -18 -3 3.53 1.03
 1 -18 3 6.23 1.7
 -1 -18 3 4.59 1.53
 -1 -18 -3 5.1 1.69
 -1 18 3 5.55 1.94
 1 18 -3 5.36 1.75
 -1 18 -3 3.25 1.61
 1 18 -3 3.9 1.5
 -1 18 -3 6.2 2.18
 -1 18 3 3.93 1.64
 -1 18 -3 5.95 2.15
 1 18 -3 5.72 2.33
 1 18 3 1.4 1.3
 -1 -18 -4 29.79 3.63
 -1 -18 4 30.91 3.68
 1 -18 4 30.47 1.9
 1 -18 4 29.37 1.91
 1 -18 4 33.93 3.79
 1 -18 -4 29.7 3.76
 -1 -18 4 31.96 2.01
 -1 -18 4 36.7 2.35
 1 -18 4 32.96 2.44
 -1 -18 4 33.33 2.42
 -1 -18 -4 29.69 2.48
 1 -18 -4 32.44 2.03
 1 -18 -4 34.31 2.14
 -1 -18 -4 28.39 2.32
 -1 -18 -4 33.17 2.1
 1 -18 4 27.44 2.05
 -1 -18 -4 33.28 2.05
 1 -18 -4 29.04 2.37
 -1 -18 -4 31.33 2.01
 1 -18 -4 32.46 2.06
 1 -18 -4 30.33 2.57
 -1 -18 -4 32.13 2.55
 1 -18 -4 32.8 2.44
 1 -18 -4 35.6 2.14
 1 -18 -4 30.04 2.51
 1 -18 -4 33.84 2.07
 -1 -18 -4 30.75 2.17
 -1 -18 -4 30.74 2.02
 -1 -18 -4 36.48 2.57
 1 -18 -4 31.84 2.21
 -1 -18 -4 30.04 2.58
 1 18 4 25.88 4.53
 1 18 -4 30.92 4.73
 1 18 -4 33.18 4.76
 1 18 4 27.6 4.73
 -1 18 -4 32.29 4.72
 -1 18 4 31.84 4.79
 -1 18 4 27.23 4.36
 -1 18 -4 26.85 4.16
 -1 18 -4 34.96 4.89
 1 -18 5 0.37 1.38
 -1 -18 -5 0.02 1.05
 1 -18 -5 1.02 1.05
 -1 -18 5 0.31 1.2
 1 -18 5 1.54 0.59
 1 -18 5 0.63 0.55
 -1 -18 -5 1.74 0.74
 -1 -18 5 0.47 0.44
 1 -18 5 1.5 0.65
 -1 -18 5 3.47 1.52
 1 -18 5 1.91 0.71
 1 -18 5 0.76 0.68
 -1 -18 5 0.63 0.49
 -1 -18 5 0.38 0.63
 -1 -18 5 0.34 0.66
 1 -18 -5 0.84 0.78
 -1 -18 -5 1.47 0.58
 -1 -18 -5 0.66 0.8
 -1 -18 -5 0.7 0.43
 1 -18 -5 0.81 0.43
 1 -18 -5 0.6 0.76
 1 -18 -5 0.99 0.55
 -1 -18 -5 1.84 0.98
 1 -18 -5 1.38 0.54
 -1 -18 -5 0.92 0.45
 -1 -18 -5 0.69 0.65
 1 -18 -5 2.17 0.8
 1 -18 -5 0.84 0.66
 -1 -18 -5 1.2 0.93
 -1 -18 -5 0.26 0.68
 1 -18 -5 0.85 0.57
 -1 -18 -5 0.9 0.47
 1 -18 -5 1.28 0.63
 1 -18 -5 1.71 0.61
 -1 -18 -5 0.91 0.65
 -1 -18 -5 0.21 0.45
 -1 -18 -5 0.95 0.44
 1 -18 -5 1.14 0.42
 1 -18 -5 0.86 0.79
 1 18 -5 0.41 0.8
 -1 18 5 -0.19 1.12
 1 18 -5 0.56 1.2
 1 18 5 -3.13 1.72
 -1 18 -5 -0.49 1.73
 -1 18 5 -3.36 1.64
 -1 18 5 2.13 1.61
 -1 18 -5 2.28 1.52
 -1 -18 -6 10.77 1.23
 -1 -18 -6 11.06 1.68
 -1 -18 -6 12.67 1.28
 -1 -18 -6 11.68 1.61
 1 -18 -6 10.2 1.36
 1 -18 -6 10.64 1.51
 1 -18 -6 13.88 1.39
 1 -18 -6 11.91 1.32
 1 -18 -6 11.14 1.71
 1 -18 -6 12.03 1.26
 -1 -18 -6 12.22 1.46
 -1 -18 -6 9.47 1.56
 1 -18 -6 10.79 1.69
 -1 -18 -6 10.67 1.23
 1 -18 -6 12.01 1.42
 1 -18 -6 16.63 3.21
 1 -18 6 8.4 1.34
 1 -18 6 13.43 1.44
 -1 -18 6 12.05 1.37
 -1 -18 6 10.53 2.26
 -1 -18 6 11.05 2.27
 1 -18 6 11.99 1.63
 -1 -18 6 11.92 1.63
 -1 -18 6 12.42 1.43
 -1 -18 -6 13.5 1.44
 -1 -18 -6 13.83 1.48
 1 -18 -6 12.8 1.4
 1 -18 -6 9.24 1.52
 -1 -18 -6 9.98 1.47
 1 -18 -6 13.51 1.5
 1 18 -6 12.02 1.42
 -1 18 -6 11.45 1.46
 -1 18 6 12.02 2.79
 1 18 6 11.72 3.17
 1 18 -6 10.42 3.41
 -1 18 6 10.16 2.99
 1 18 -6 12.64 3.2
 -1 18 -6 16.86 3.77
 -1 18 -6 14.03 3.84
 1 18 6 6.99 2.47
 -1 18 6 7.93 2.43
 1 18 6 7.23 2.23
 -1 -18 -7 15.93 1.57
 -1 -18 -7 14.04 1.92
 1 -18 -7 10.72 1.58
 -1 -18 -7 13.4 1.51
 -1 -18 -7 14.6 1.78
 1 -18 -7 10.85 1.72
 1 -18 -7 12.93 1.31
 1 -18 -7 11.51 1.37
 -1 -18 7 11.65 1.33
 -1 -18 7 13.83 1.24
 1 -18 7 13 1.4
 -1 -18 7 13.85 1.74
 1 -18 7 15.41 1.84
 -1 -18 7 16.37 1.66
 -1 -18 -7 14.38 1.51
 1 -18 -7 15.04 1.52
 1 -18 -7 14.02 1.45
 1 -18 -7 17.81 1.76
 -1 -18 -7 14.46 1.5
 1 -18 -7 12.39 1.13
 -1 18 -7 15.27 1.72
 1 18 -7 16.11 1.76
 1 18 -7 17.42 2.07
 -1 18 7 11.98 3.23
 1 18 7 12.74 3.25
 1 18 7 11.29 3.34
 1 18 -7 10.03 2.98
 -1 18 7 12.37 3.41
 -1 18 -7 21.7 4.25
 1 -18 -8 68.07 3.76
 -1 -18 -8 71.58 2.77
 -1 -18 -8 63.91 3.12
 -1 -18 -8 65.24 3.65
 -1 -18 -8 63.18 3.86
 1 -18 -8 62.63 3.85
 1 -18 -8 63.09 3.13
 1 -18 8 75.77 2.7
 -1 -18 8 69.61 2.67
 1 -18 8 71.08 3.13
 -1 -18 8 66.22 3.04
 1 -18 8 63.46 3.47
 1 -18 8 74.27 3.4
 -1 -18 8 70.17 3.34
 -1 -18 8 61.17 3.37
 1 -18 -8 74.44 3.23
 -1 -18 -8 75.18 3.17
 1 -18 -8 69.84 3.14
 1 -18 -8 71.7 2.69
 -1 -18 -8 70.36 2.62
 -1 -18 -8 70.76 3.18
 1 -18 -8 75.29 3.49
 -1 18 -8 72.24 4.08
 1 18 -8 68.8 3.52
 -1 18 8 57.79 6.78
 -1 18 -8 72.62 3.66
 1 18 -8 73.84 4.09
 1 18 8 55.22 6.98
 -1 18 8 60.68 7.01
 -1 18 -8 84.61 8.28
 1 18 8 54.58 6.69
 1 18 -8 70.45 7.74
 1 -18 -9 0.14 0.52
 -1 -18 -9 0.72 0.58
 -1 -18 -9 0.55 0.43
 -1 -18 9 0.58 0.53
 1 -18 9 0.19 0.42
 1 -18 9 0.47 0.4
 -1 -18 9 0.5 0.35
 -1 -18 9 0.13 0.53
 1 -18 9 1.21 0.62
 -1 -18 9 0.62 0.68
 -1 -18 9 0.4 0.61
 1 -18 9 0.13 0.54
 -1 -18 -9 0.11 0.35
 -1 -18 -9 0.65 0.58
 -1 -18 -9 0.25 0.37
 1 -18 -9 0.01 0.38
 1 -18 -9 0.14 0.37
 1 -18 -9 0 0.57
 -1 -18 -9 0.14 0.41
 1 -18 -9 -0.07 0.31
 -1 -18 -9 0.23 0.33
 1 18 -9 0.13 0.5
 -1 18 -9 1.23 0.81
 1 18 -9 0.96 0.82
 -1 18 -9 0.32 0.55
 1 18 9 2.49 1.87
 1 18 9 0.36 1.02
 -1 -18 10 15.53 1.45
 1 -18 10 13.42 1.38
 1 -18 10 15.54 1.41
 1 -18 10 16.13 1.51
 -1 -18 10 18.8 1.38
 -1 -18 10 16.68 1.54
 1 18 -10 14.54 1.4
 -1 -18 -10 14.53 1.02
 1 -18 -10 15.33 1.3
 -1 -18 -10 14.5 1.26
 1 -18 -10 14.9 1.11
 1 -18 -10 15.8 1.42
 -1 -18 -10 15.76 1.12
 1 -18 -10 16.13 1.3
 -1 18 -10 14.68 1.39
 -1 -18 -10 16.01 1.44
 1 -18 -10 16.39 1.06
 -1 -18 -10 16.57 1.25
 -1 18 -10 14.94 1.68
 1 18 -10 14.54 1.67
 1 18 -10 16.29 1.76
 1 -18 10 16.75 1.13
 -1 -18 10 15.86 1.14
 1 -18 10 14.79 1.25
 1 -18 11 2.03 0.4
 -1 -18 11 2.99 0.53
 1 -18 11 2.81 0.64
 1 -18 11 2.78 0.63
 -1 18 11 2.67 0.54
 -1 -18 11 2.97 0.67
 -1 -18 11 2.38 0.6
 1 -18 -11 1.64 0.4
 -1 -18 -11 2.39 0.47
 1 -18 -11 2.14 0.47
 -1 -18 -11 3.44 0.5
 -1 -18 -11 2.18 0.55
 1 -18 -11 1.93 0.53
 -1 -18 -11 1.1 0.31
 1 18 -11 1.66 0.52
 -1 18 -11 2.9 0.65
 -1 -18 -11 2.34 0.57
 1 -18 -11 1.3 0.44
 1 18 -11 2.55 0.76
 -1 18 -11 2.97 0.75
 -1 18 -11 2.93 0.81
 -1 -18 11 2.69 0.59
 1 -18 12 6.51 0.64
 1 -18 12 6.43 0.64
 -1 -18 12 6.23 0.61
 -1 -18 12 6.63 0.61
 -1 18 -12 7.59 0.7
 1 18 -12 6.83 0.65
 -1 19 0 -0.54 0.91
 -1 19 0 -0.29 1.2
 -1 19 0 0.83 0.91
 1 19 0 -0.01 1.16
 1 19 0 1.07 1.65
 -1 -19 0 0.52 0.78
 1 -19 0 1.07 0.94
 -1 19 1 381.28 11.78
 1 19 -1 392.32 13.96
 -1 19 -1 382.27 14.9
 -1 19 -1 408.3 14.55
 -1 19 1 377.51 14.11
 1 19 -1 363.83 14.64
 1 19 1 369.84 13.9
 1 19 -1 385.52 13.62
 1 -19 -1 354.57 13.34
 -1 -19 -1 373.43 13.53
 -1 -19 1 374.18 12.85
 1 -19 1 384.97 13.1
 -1 19 2 2.31 1.21
 1 19 2 2.8 1.87
 -1 -19 -2 3.83 1.51
 1 -19 2 4.16 1.51
 1 -19 -2 2.48 1.54
 1 -19 -2 3.85 1.52
 -1 -19 2 3.27 1.33
 -1 19 2 3.74 1.39
 -1 19 -2 3.25 1.23
 1 19 -2 3.25 1.62
 -1 19 -2 2.93 1.41
 1 19 -2 3.59 1.77
 1 19 2 4.53 1.97
 -1 19 -2 1.8 1.03
 1 19 -2 2.65 1.41
 -1 -19 3 225.64 10.06
 -1 -19 3 195.77 4.89
 1 -19 3 204.64 4.97
 -1 -19 3 206.46 4.9
 1 -19 -3 226.72 10.22
 -1 -19 -3 213.94 5.75
 1 -19 3 216.42 4.98
 1 -19 3 222.99 9.83
 -1 -19 3 214.75 5.46
 1 -19 3 210.48 5.81
 1 -19 3 207.56 5.56
 -1 19 3 197.66 11.61
 1 -19 -3 230.8 5.38
 -1 -19 -3 212.84 6.41
 1 19 3 198.05 12.04
 -1 -19 3 196.63 5.46
 -1 -19 -3 200.77 5.97
 1 -19 -3 218.36 6.38
 1 -19 -3 208.54 6.04
 -1 -19 -3 208.29 5.64
 1 -19 -3 235.41 5.38
 -1 -19 -3 225.93 6.58
 1 -19 -3 220.43 6.44
 -1 -19 -3 249.67 6.45
 1 -19 -3 233.84 6.23
 -1 -19 -3 217.73 5.31
 1 -19 -3 219.68 5.67
 -1 -19 -3 229.6 5.24
 -1 -19 -3 220.64 5.15
 1 -19 -3 228.93 5.46
 -1 19 -3 210.98 11.91
 1 19 -3 206.42 11.43
 1 19 3 196.59 12.05
 -1 19 3 184.62 11.3
 1 19 -3 206.8 12
 -1 19 -3 214.92 11.64
 -1 19 -3 205.29 10.99
 1 19 -3 199.59 10.88
 1 -19 4 5.06 0.84
 -1 -19 4 4.9 0.8
 1 -19 4 4.88 0.78
 1 -19 -4 5.49 1.02
 1 -19 -4 3.54 1.43
 1 -19 4 4.73 1.17
 -1 -19 -4 7.43 1.79
 -1 -19 4 4.51 1.33
 -1 -19 -4 3.5 0.73
 -1 -19 4 4.39 0.97
 1 -19 4 6.17 1.02
 1 -19 4 7.08 1.11
 -1 -19 4 5.44 0.93
 -1 -19 4 5.87 0.98
 1 -19 4 5.18 1.04
 1 -19 -4 5.5 1.12
 -1 -19 -4 5.53 0.88
 -1 -19 -4 4.66 0.98
 1 -19 -4 5.46 0.93
 -1 -19 -4 5.59 0.98
 -1 19 4 7.07 2.9
 -1 -19 -4 5.83 1.35
 1 -19 -4 5.93 0.91
 1 -19 -4 5.73 1.25
 1 19 4 5.73 2.65
 1 -19 -4 6.15 0.98
 1 -19 4 5.29 0.93
 -1 -19 -4 5.42 1.2
 -1 -19 -4 6.14 1.01
 -1 -19 -4 6.85 1.3
 -1 -19 -4 4.81 0.81
 1 -19 -4 5.52 0.91
 -1 -19 -4 4.53 1.01
 -1 -19 -4 5.04 0.79
 1 -19 -4 5.69 0.97
 1 -19 -4 5.49 1.19
 -1 -19 -4 4.19 0.82
 1 -19 -4 6.1 0.9
 1 -19 -4 5.86 1.17
 1 -19 -4 5.23 0.83
 1 -19 -4 5.77 1.22
 1 19 -4 3.27 1.43
 -1 19 -4 4.4 1.86
 1 19 4 6.15 2.48
 -1 19 -4 7.29 2.26
 -1 19 4 7.84 2.46
 -1 19 -4 7.9 2.58
 1 19 -4 4.02 1.42
 -1 -19 -5 133.84 4.36
 -1 -19 -5 129.64 4.11
 1 -19 -5 130.05 4.34
 1 -19 -5 140.45 4.3
 -1 -19 -5 125.53 5.3
 1 -19 -5 122.68 5.31
 -1 -19 -5 122.72 5.17
 -1 -19 -5 139.44 5.2
 1 -19 -5 135 5.13
 -1 -19 -5 134.55 4.17
 1 -19 -5 121.79 5.21
 1 -19 -5 134.52 4.22
 -1 -19 -5 136.06 4.09
 1 -19 -5 133.42 4.07
 1 -19 -5 126.29 4.43
 -1 -19 -5 121.3 4.4
 -1 -19 -5 116.49 4.33
 1 -19 5 120.36 4.04
 -1 -19 5 145.3 8.29
 1 -19 5 134.55 4.2
 1 -19 5 142.04 7.95
 1 -19 -5 138.36 8.31
 -1 -19 -5 141.1 8.16
 -1 -19 5 132.64 4.21
 1 -19 5 141.62 4.73
 -1 -19 5 141.65 4.76
 1 -19 5 126.86 4.85
 -1 -19 5 120.43 4.74
 -1 -19 5 133.69 4.38
 1 -19 5 131.87 4.31
 1 -19 -5 142.05 4.5
 -1 -19 -5 119.91 4.9
 1 -19 -5 137.07 4.33
 -1 -19 -5 138.59 4.36
 -1 -19 -5 137.5 4.33
 1 -19 -5 117.57 4.96
 1 -19 -5 152.34 4.83
 1 -19 -5 114.73 4.75
 -1 -19 -5 117.08 5.05
 -1 19 -5 139.34 4.73
 -1 19 5 113.11 9.37
 1 19 -5 133.28 10.09
 1 19 5 114.18 10.02
 1 19 -5 130.06 10.29
 -1 19 -5 130.89 10.14
 -1 19 -5 123.6 9.66
 -1 19 5 110.53 9.04
 -1 -19 -6 16.94 1.44
 1 -19 -6 17.11 2.07
 1 -19 -6 19.19 1.58
 1 -19 -6 16.59 1.64
 1 -19 -6 17.01 1.52
 1 -19 -6 17.93 1.69
 1 -19 -6 18.32 1.59
 -1 -19 -6 15.49 1.93
 -1 -19 -6 17.14 2.06
 1 -19 -6 17.14 1.92
 -1 -19 -6 16.76 1.63
 -1 -19 -6 17.74 1.59
 -1 -19 -6 17.43 2.01
 1 -19 -6 13.67 1.84
 -1 -19 -6 18.82 1.52
 1 -19 6 17.8 1.58
 -1 -19 6 18.51 1.62
 1 -19 6 21.49 1.93
 1 -19 6 18.37 1.69
 -1 -19 6 18.92 1.81
 -1 -19 6 19.39 1.85
 -1 -19 6 16 1.82
 1 -19 6 17.27 1.93
 -1 -19 -6 15.13 1.86
 1 -19 -6 18.17 1.77
 -1 -19 -6 19.91 1.72
 -1 -19 -6 19.23 1.68
 1 -19 -6 15.4 1.86
 1 -19 -6 19.94 1.77
 1 -19 -6 19.59 1.7
 1 19 -6 18.3 2.1
 -1 19 -6 17.81 1.76
 1 19 -6 18.93 1.79
 1 19 6 14.47 3.4
 -1 19 6 15.13 3.41
 1 19 -6 20.24 4.08
 1 19 6 18.02 4.01
 1 19 6 17.21 3.57
 -1 19 -6 21.87 4.16
 -1 19 6 17.27 3.74
 -1 -19 -7 93.61 4.38
 1 -19 -7 93.68 4.39
 -1 -19 -7 96.95 3.7
 -1 -19 -7 94.1 3.77
 1 -19 -7 107.7 3.58
 1 -19 -7 92.44 3.79
 1 -19 -7 88.81 4.6
 -1 -19 -7 86.9 4.52
 1 -19 7 103.3 3.77
 -1 -19 7 97.07 3.7
 -1 -19 7 105.36 3.19
 1 -19 7 93.34 4.27
 1 -19 7 100.9 3.92
 -1 -19 7 97.43 3.9
 -1 -19 7 88.58 4.06
 -1 -19 7 105.76 4.24
 1 -19 -7 102.96 3.84
 -1 -19 -7 101.61 3.82
 -1 -19 -7 109.33 3.9
 1 -19 -7 110.54 4.24
 1 -19 -7 107.28 3.94
 1 19 -7 98.22 4.09
 -1 19 -7 101.74 4.2
 -1 19 -7 109.34 4.92
 1 19 -7 103.06 4.74
 -1 19 7 80.26 8.05
 1 19 7 82.27 8.4
 -1 19 -7 112.47 9.76
 1 19 -7 106.91 9.51
 1 19 7 84.46 8.28
 1 19 7 80.37 8.26
 -1 19 7 90.34 8.45
 1 -19 -8 0.97 0.63
 -1 -19 -8 0.99 0.67
 -1 -19 -8 1.74 0.58
 1 -19 -8 1.41 0.59
 -1 -19 -8 2.6 1.08
 -1 -19 8 0.56 0.42
 1 -19 8 1.35 0.51
 -1 -19 8 2.64 0.58
 -1 -19 8 2.65 0.79
 -1 -19 8 0.84 0.61
 1 -19 8 1.57 0.74
 1 -19 8 1.98 0.67
 -1 -19 8 2.45 0.75
 -1 -19 8 1.59 0.69
 1 -19 -8 1.66 0.55
 1 -19 -8 2.47 0.81
 1 -19 -8 2 0.54
 -1 -19 -8 2.8 0.8
 -1 -19 -8 2.1 0.7
 -1 -19 -8 1.74 0.59
 1 -19 -8 2.32 0.71
 -1 19 -8 1.92 0.72
 -1 19 -8 1.64 0.84
 1 19 -8 1.14 0.65
 1 19 -8 1.6 0.77
 1 19 -8 -0.59 1.6
 1 19 8 -0.57 1.67
 -1 19 8 3.18 1.83
 1 19 8 0.65 2.06
 1 -19 9 90.41 2.63
 -1 -19 9 77.41 2.98
 1 -19 9 79.67 3.01
 -1 -19 9 90.18 2.73
 1 -19 9 75.95 3.49
 -1 -19 9 87.56 3.57
 1 -19 9 87.52 3.39
 -1 -19 9 80.9 3.29
 1 -19 9 87.73 3.56
 1 -19 -9 86.04 3.16
 -1 -19 -9 90.62 3.51
 1 -19 -9 87.99 3.46
 -1 -19 -9 88.77 3.06
 1 -19 -9 82.55 3.16
 1 -19 -9 82.59 2.62
 -1 -19 -9 81.28 3.14
 -1 -19 -9 84.38 2.61
 1 19 -9 83.11 3.4
 1 19 -9 85.85 4.04
 -1 19 -9 79.5 3.51
 -1 19 -9 86.14 4.09
 -1 -19 -9 75.41 3.58
 -1 -19 -9 72.95 3.04
 1 -19 -9 74.49 3.59
 1 -19 10 6.01 0.94
 -1 -19 10 6.03 0.91
 -1 -19 10 6.04 0.94
 1 -19 10 5.38 0.83
 1 -19 -10 4.91 0.73
 1 -19 -10 4.87 0.82
 1 19 -10 5.22 0.88
 -1 -19 -10 5.04 0.63
 -1 -19 -10 6.06 0.87
 -1 -19 -10 5.3 0.76
 1 -19 -10 5.77 0.71
 1 -19 -10 6.19 0.8
 -1 -19 -10 5.8 0.68
 -1 19 -10 6.24 0.92
 1 19 -10 5.92 1.1
 -1 19 -10 4.75 1.01
 1 19 -10 5.18 1.07
 -1 19 -10 5.37 1.12
 -1 -19 10 5.58 0.67
 1 -19 10 6.47 0.67
 1 -19 11 32.52 1.64
 1 19 11 29.75 1.43
 1 -19 11 30.35 1.54
 -1 -19 11 31.26 1.62
 -1 -19 11 30.25 1.56
 -1 19 -11 33.87 1.68
 1 -19 -11 34.54 1.37
 1 -19 -11 32.37 1.56
 1 19 -11 33.71 1.66
 -1 -19 -11 32.42 1.16
 -1 -19 -11 33.58 1.61
 -1 19 -11 32.37 1.71
 1 19 -11 34.76 1.86
 -1 19 -11 33.2 1.95
 -1 -19 11 36.1 1.57
 1 -19 11 35.27 1.57
 -1 -20 0 5.57 2.02
 1 -20 0 6.42 2.46
 1 -20 0 5.42 1.01
 -1 -20 0 5.57 0.99
 1 20 0 5.17 1.42
 -1 20 0 5.73 2.18
 1 20 0 6.7 2.47
 -1 20 0 6.73 2.2
 -1 -20 0 8.16 1.63
 1 -20 1 18.95 3.17
 -1 -20 1 17.12 2.83
 -1 -20 -1 17.08 3.11
 1 -20 -1 16.6 3.12
 -1 -20 -1 19.58 1.89
 -1 -20 1 18.31 1.67
 1 -20 -1 22.56 2.05
 1 -20 -1 19.96 1.83
 1 -20 -1 17.5 1.52
 1 -20 1 20.43 1.73
 -1 -20 -1 16.89 1.53
 1 -20 -1 18.61 1.51
 -1 -20 -1 18.78 1.66
 1 -20 -1 20.25 1.73
 -1 -20 -1 17.13 1.45
 1 -20 -1 18.33 1.59
 1 -20 1 17.79 1.48
 1 20 1 18.28 3.11
 1 20 -1 18.66 3.25
 -1 20 -1 18.47 3.23
 -1 20 -1 18.12 3.18
 -1 20 1 18.12 3.33
 1 20 -1 16.01 3.29
 1 -20 2 3.2 1.64
 -1 -20 -2 4.42 2.02
 -1 -20 2 4.23 0.81
 1 -20 -2 5.97 2.05
 -1 -20 2 4.8 1.89
 1 -20 2 3.37 0.76
 -1 -20 -2 4.99 1.04
 -1 -20 2 5.25 1.16
 1 -20 -2 5.68 1.05
 1 -20 2 4.95 1.07
 -1 -20 -2 4.97 1.18
 1 -20 -2 4.05 1.15
 -1 -20 2 4.91 1.07
 1 20 2 3.61 1.85
 1 -20 -2 4.83 1.2
 -1 -20 -2 5.48 0.95
 -1 20 2 3.97 2.23
 1 -20 -2 4.5 1
 -1 -20 -2 3.08 1
 -1 -20 -2 3.57 0.85
 -1 -20 -2 4.87 1.23
 1 -20 -2 3.35 0.88
 -1 -20 -2 3.71 0.84
 1 -20 -2 3.26 0.9
 -1 -20 2 5.81 1
 -1 -20 -2 3.43 0.97
 1 -20 -2 4.97 1.13
 1 -20 -2 3.58 0.98
 1 -20 -2 5.21 1.23
 1 20 2 4.73 1.41
 -1 20 -2 2.77 1.3
 1 20 -2 5.67 2.18
 1 20 -2 1.81 1.5
 -1 20 -2 2.78 1.86
 1 20 -2 4.76 1.79
 -1 20 -2 4.61 2.01
 -1 20 2 6.96 2.34
 -1 -20 3 24.54 3.38
 1 -20 -3 22.86 1.89
 -1 -20 -3 23.18 1.99
 1 -20 3 25.03 1.77
 1 -20 3 21.35 1.66
 1 -20 3 24.74 3.53
 -1 -20 3 24.98 1.85
 1 -20 -3 22.79 3.46
 -1 -20 3 29.2 1.89
 1 -20 3 27.74 2.22
 1 -20 3 33.25 2.19
 -1 -20 3 30.93 2.19
 -1 -20 -3 25.16 2.24
 1 -20 3 28.94 2.17
 -1 20 3 26.55 4.47
 -1 -20 -3 28.56 2.55
 -1 -20 3 26.75 2.11
 1 -20 -3 25.81 2.22
 1 -20 -3 30.58 2.48
 1 -20 -3 29.92 2.06
 1 -20 -3 32.57 2.18
 -1 -20 -3 29.94 1.98
 1 -20 -3 32.36 2.06
 -1 -20 -3 28.92 2.46
 -1 -20 -3 24.97 2.07
 1 -20 -3 25.83 2.08
 1 -20 -3 25.78 1.88
 -1 -20 -3 26.56 1.9
 1 -20 -3 27.75 2.4
 1 -20 -3 24.84 1.79
 1 -20 -3 27.54 2.24
 1 -20 -3 25.69 1.91
 -1 -20 -3 26.3 1.85
 -1 -20 -3 25.23 1.88
 -1 -20 -3 28.15 2.25
 1 20 -3 27.26 4.57
 1 20 -3 28.81 4.43
 -1 20 -3 29.55 4.43
 -1 20 -3 24.94 3.85
 1 20 3 31.2 5.14
 -1 20 3 26.05 4.37
 1 20 -3 31.03 4.41
 1 20 3 29.44 4.88
 -1 20 -3 27.1 4.34
 -1 -20 4 3.96 1.72
 -1 -20 -4 2.13 0.72
 1 -20 4 1.07 0.45
 1 -20 4 3.18 1.42
 -1 -20 4 1.07 0.57
 1 -20 -4 2.75 0.93
 1 -20 -4 2.22 1.56
 1 -20 4 1.4 0.51
 1 -20 4 1.6 0.86
 -1 -20 4 2.2 0.7
 -1 -20 4 1.91 0.9
 1 -20 4 2.06 0.85
 1 -20 4 1.12 0.9
 1 -20 -4 2.46 0.75
 1 -20 -4 2.33 0.89
 1 -20 -4 2.39 0.97
 1 -20 4 1.16 0.58
 -1 -20 -4 1.22 0.78
 1 -20 -4 1.56 0.54
 -1 -20 -4 2.02 0.94
 -1 -20 -4 3.07 0.92
 1 -20 -4 1.32 0.77
 1 -20 -4 1.07 0.76
 1 -20 -4 2.31 0.92
 -1 -20 -4 1.57 0.44
 -1 -20 -4 1.78 0.6
 1 -20 -4 1.92 0.65
 1 -20 -4 1.73 0.68
 -1 -20 -4 1.34 0.65
 -1 -20 -4 1.53 0.61
 1 -20 -4 1.8 0.6
 -1 -20 -4 1.48 0.82
 -1 -20 -4 1.2 0.76
 1 -20 -4 1.03 0.55
 -1 -20 -4 0.61 0.58
 -1 20 4 5.11 1.99
 1 20 -4 1.26 1.28
 1 20 4 -0.83 1.96
 -1 20 -4 2.45 1.55
 -1 20 -4 2.94 1.55
 1 20 -4 1.4 1.02
 1 20 -4 6.51 2.84
 -1 20 -4 3.23 1.58
 1 -20 5 3.35 0.77
 -1 -20 5 2.42 1.48
 -1 -20 -5 2.16 0.52
 -1 -20 5 3.65 0.82
 1 -20 -5 0.34 1.11
 -1 -20 5 4.9 1.09
 -1 -20 5 3.45 0.9
 1 -20 5 4.18 0.87
 1 -20 5 4.43 0.99
 -1 -20 5 4.92 1.03
 1 -20 5 3.9 0.86
 -1 -20 -5 3.54 0.75
 1 -20 -5 3.49 0.85
 1 -20 -5 4.16 1.12
 1 -20 -5 3.7 0.79
 -1 -20 -5 3.37 0.77
 -1 -20 -5 4.01 1.09
 1 -20 -5 2.39 0.85
 1 -20 -5 3.83 0.89
 1 -20 -5 3.37 0.78
 -1 -20 -5 3.3 0.72
 1 -20 -5 2.6 0.89
 -1 -20 -5 3.68 1.12
 -1 -20 -5 3.51 0.76
 1 -20 -5 2.58 0.78
 1 -20 -5 3.21 0.78
 -1 -20 -5 3.59 0.98
 -1 -20 -5 2.8 0.79
 1 -20 -5 2.28 0.94
 -1 -20 -5 3.66 1.11
 -1 -20 -5 3.15 0.68
 1 -20 -5 2.67 0.62
 1 -20 -5 3.7 1.18
 -1 -20 -5 2.77 0.7
 1 20 -5 2.37 0.9
 1 20 5 6.52 2.88
 -1 20 5 1.83 1.25
 -1 20 -5 3.49 1.91
 -1 20 5 2.19 0.93
 1 20 5 4.2 1.21
 1 20 5 7.6 2.63
 -1 20 -5 5.96 2.47
 1 20 -5 3.09 1.56
 1 -20 -6 5.75 1.31
 1 -20 -6 6.73 1.03
 -1 -20 -6 5.68 0.94
 -1 -20 -6 4.54 0.85
 -1 -20 -6 5.55 0.98
 1 -20 -6 5.08 0.95
 -1 -20 -6 5.18 1
 1 -20 -6 5.44 1.07
 -1 -20 -6 5.96 1.27
 1 -20 -6 5.32 1.08
 -1 -20 -6 6.91 1.43
 1 -20 -6 5.41 1.2
 -1 -20 -6 5.21 1.24
 1 -20 -6 6.84 1.35
 1 -20 6 6.89 1.18
 -1 -20 6 7.13 1.12
 1 -20 6 8.21 1.3
 -1 -20 6 10.13 1.51
 1 -20 6 6.85 1.45
 -1 -20 6 3.88 1.14
 1 -20 6 8.61 1.31
 -1 -20 6 5.63 1.2
 -1 -20 -6 6.64 1.1
 1 -20 -6 6.4 1.21
 1 -20 -6 7.14 1.42
 1 -20 -6 7.23 1.19
 -1 -20 -6 6.04 1.13
 1 -20 -6 6.07 1.11
 1 20 -6 5.81 1.17
 -1 20 -6 6.52 1.21
 1 20 -6 5.42 1.28
 1 20 -6 4.55 1.97
 1 20 6 5.57 2.3
 -1 20 -6 4.79 1.86
 1 20 6 8.32 2.94
 -1 20 6 5.66 1.96
 1 -20 -7 1.38 0.67
 1 -20 -7 1.95 0.63
 -1 -20 -7 2.84 0.93
 1 -20 -7 1.85 0.83
 -1 -20 -7 2.28 0.76
 -1 -20 -7 1.86 0.97
 1 -20 -7 1.57 0.68
 -1 -20 -7 1.72 0.65
 -1 -20 7 1.7 0.67
 1 -20 7 1.99 0.69
 -1 -20 7 2.68 0.87
 1 -20 7 1.73 0.75
 1 -20 7 1.66 0.78
 1 -20 7 2.94 0.94
 -1 -20 7 2.38 1.07
 -1 -20 7 2.68 0.84
 1 -20 -7 2.13 0.68
 -1 -20 -7 2.03 0.7
 1 -20 -7 2.5 0.74
 -1 -20 -7 2.54 0.91
 1 -20 -7 2.09 0.7
 -1 -20 -7 1.7 0.66
 -1 20 -7 1.73 0.8
 -1 20 -7 1.79 0.81
 1 20 -7 2.46 0.79
 1 20 -7 2.08 0.91
 1 20 7 1.49 1.08
 1 20 7 2.78 1.59
 -1 20 -7 2.35 1.58
 1 20 -7 6.78 2.49
 -1 20 7 1.39 1.4
 1 20 7 -0.66 1.37
 -1 -20 -8 1.72 0.78
 -1 -20 -8 1.26 0.78
 -1 -20 -8 1.31 0.61
 1 -20 -8 1.44 0.59
 1 -20 -8 0.87 0.48
 1 -20 8 1.43 0.65
 -1 -20 8 1.33 0.37
 -1 -20 8 1.47 0.57
 -1 -20 8 1.37 0.74
 1 -20 8 1.54 0.71
 1 -20 8 0.95 0.65
 -1 -20 8 0.93 0.68
 1 -20 8 1.82 0.72
 -1 -20 -8 1.32 0.62
 1 -20 -8 2.13 0.76
 -1 -20 -8 1.41 0.7
 -1 -20 -8 1.45 0.51
 1 20 -8 0.29 0.49
 1 -20 -8 1.01 0.44
 1 -20 -8 1.27 0.55
 -1 20 -8 1.03 0.75
 1 20 -8 1.01 0.73
 1 20 -8 0.99 0.47
 -1 20 -8 1.46 0.71
 -1 20 -8 -0.44 2.1
 1 20 8 -0.52 2.4
 -1 20 8 0.58 1.34
 1 20 -8 0.56 1.83
 1 20 8 1.8 1.4
 -1 -20 9 3.28 0.6
 1 -20 9 1.94 0.5
 1 -20 9 2.76 0.72
 1 -20 9 3.37 0.79
 -1 -20 9 3.22 0.79
 -1 -20 9 3.37 0.78
 -1 -20 -9 4.05 0.77
 1 20 -9 2.72 0.64
 -1 -20 -9 3 0.73
 1 -20 -9 2.97 0.72
 1 -20 -9 3.56 0.74
 -1 -20 -9 3.69 0.68
 1 -20 -9 3.27 0.64
 1 -20 -9 2.97 0.67
 -1 20 -9 2.8 0.74
 -1 20 -9 3.34 0.93
 1 20 -9 2.59 0.81
 1 -20 -9 1.73 0.65
 -1 -20 -9 3.21 0.85
 1 -20 10 0.43 0.46
 -1 -20 10 0.48 0.46
 1 -20 10 0.4 0.47
 -1 -20 10 0.2 0.38
 1 20 -10 0.12 0.39
 1 -20 -10 0.79 0.38
 1 -20 -10 0.05 0.43
 1 -20 -10 0.25 0.3
 -1 -20 -10 0.12 0.38
 -1 20 -10 -0.13 0.38
 -1 -20 -10 0.39 0.35
 1 20 -10 -0.83 0.7
 -1 20 -10 -0.08 0.49
 -1 20 -10 0.69 0.69
 1 20 -10 -0.21 0.59
 -1 -20 10 -0.11 0.37
 1 -20 11 4.95 0.64
 -1 -20 11 5.22 0.65
 1 -20 11 5.01 0.66
 -1 -20 11 5.02 0.65
 -1 -20 -11 4.58 0.63
 1 -20 -11 5.48 0.52
 1 20 -11 5.13 0.64
 1 -20 -11 4.15 0.56
 -1 20 -11 4.61 0.61
 1 20 -11 4.65 0.73
 -1 -20 11 4.17 0.54
 1 -20 11 4.99 0.61
 1 -21 0 0.97 1.2
 -1 -21 0 0.68 0.98
 -1 -21 0 -0.53 0.83
 -1 -21 0 0.69 0.61
 1 -21 0 0.39 0.53
 1 -21 0 0.17 0.52
 1 -21 0 -1.07 0.89
 -1 -21 0 -0.21 0.73
 1 21 0 -0.34 1.55
 -1 21 0 1.62 0.96
 -1 21 0 0.07 1.07
 -1 -21 0 0.89 0.87
 1 -21 0 0.14 0.58
 -1 -21 0 1.03 0.66
 1 -21 0 0.35 0.65
 -1 -21 0 -1.23 0.75
 1 -21 0 0.05 0.57
 -1 -21 1 75.3 6.24
 -1 -21 -1 75.65 3.51
 1 -21 1 65.54 2.68
 1 -21 1 70.62 6.02
 -1 -21 -1 67.84 6.2
 1 -21 -1 68.14 6.24
 -1 -21 1 64.76 3.17
 -1 -21 1 66.18 3.19
 1 -21 1 70.37 3.3
 1 -21 -1 64.48 2.89
 -1 -21 -1 70.28 3.15
 -1 -21 1 79.21 3.83
 1 -21 -1 76.15 3.29
 1 -21 1 67.94 3.27
 1 -21 -1 66.83 3.36
 -1 -21 -1 68.55 3.41
 1 -21 -1 73.29 3.73
 -1 -21 -1 74.13 3.78
 -1 -21 -1 63.45 2.82
 1 21 1 69.26 7.27
 -1 -21 -1 83.29 3.92
 -1 -21 1 65.73 3.06
 -1 -21 -1 67.43 2.95
 1 -21 -1 67.61 2.95
 1 -21 -1 77.83 3.37
 1 -21 -1 69.45 3.23
 -1 -21 -1 71.68 3.3
 -1 -21 -1 67.26 3.06
 1 -21 -1 70.9 3.13
 1 -21 1 65.64 3.03
 1 -21 1 65.41 2.89
 1 -21 -1 78.13 3.71
 -1 21 -1 72.22 6.51
 1 21 -1 67.82 6.26
 -1 21 1 64.13 6.29
 -1 21 -1 75.8 7.21
 1 21 -1 61.9 6.59
 1 21 1 70.18 6.44
 1 21 1 65.39 6.39
 -1 -21 -2 0.84 0.75
 -1 -21 2 0.65 0.44
 -1 -21 2 2.56 1.69
 1 -21 2 0.87 0.4
 -1 -21 -2 0.42 0.92
 1 -21 2 2.04 0.62
 1 -21 2 -0.49 1.16
 -1 -21 2 1.26 0.78
 1 -21 2 2.16 0.55
 -1 -21 -2 0.81 0.56
 1 -21 2 0.59 0.65
 1 -21 -2 0.87 0.77
 -1 -21 -2 1.17 0.69
 1 21 2 3.78 1.82
 1 -21 -2 2.34 0.8
 -1 -21 2 2 0.51
 1 -21 2 1.06 0.55
 1 -21 -2 1.54 0.92
 -1 -21 -2 1.25 0.86
 -1 21 2 1.64 1.47
 1 -21 -2 1.91 0.67
 -1 -21 -2 0.82 0.49
 -1 -21 2 1.36 0.71
 -1 -21 -2 1.08 0.75
 1 -21 -2 1.69 0.81
 1 -21 -2 1.97 0.75
 1 -21 -2 1.55 0.86
 -1 -21 -2 1.27 0.58
 1 -21 2 1 0.63
 1 -21 -2 1.01 0.83
 -1 -21 -2 1.32 0.82
 -1 -21 -2 2.33 0.95
 -1 -21 -2 1.13 0.57
 1 -21 -2 0.87 0.39
 1 -21 2 2.09 0.72
 1 -21 -2 1.63 0.71
 -1 -21 -2 0.96 0.54
 -1 -21 2 1.8 0.61
 1 21 2 2.32 1.86
 1 21 -2 2.54 1.18
 -1 21 2 -1.48 1.04
 -1 21 -2 2.59 1.66
 1 21 -2 1.05 0.88
 1 21 -2 -0.72 1.43
 -1 21 -2 -0.24 1.58
 -1 -21 3 46.45 4.97
 1 -21 3 36.38 2.15
 1 -21 3 38.59 2.16
 -1 -21 -3 39.17 2.54
 -1 -21 3 37.02 2.15
 1 -21 3 41.5 4.61
 1 -21 -3 36.94 2.46
 -1 -21 3 33.37 2.05
 -1 -21 3 36.77 2.34
 1 -21 3 35.39 2.23
 -1 -21 -3 37.06 2.75
 1 -21 3 34.38 2.34
 1 -21 -3 35.68 2.66
 -1 -21 -3 38.32 2.25
 1 -21 -3 37.4 2.23
 1 -21 3 38.17 2.38
 -1 -21 -3 34.64 2.54
 1 -21 -3 41.26 2.34
 -1 -21 3 34.6 2.41
 1 -21 -3 41.35 2.34
 1 -21 -3 34.93 2.52
 -1 -21 -3 35.55 2.14
 -1 -21 -3 36.06 2.15
 1 -21 -3 40.76 2.68
 -1 -21 -3 37.86 2.2
 1 -21 -3 38.83 2.47
 1 -21 -3 36.83 2.19
 1 -21 -3 40.53 2.31
 1 -21 -3 39.07 2.32
 -1 -21 -3 34.42 2.33
 1 -21 -3 38.7 2.78
 -1 -21 -3 36.55 2.25
 -1 -21 -3 38.42 2.83
 -1 -21 -3 43.45 2.78
 -1 21 -3 36.8 5.23
 -1 21 -3 32.76 4.76
 -1 21 -3 35.9 4.94
 -1 21 3 35.46 5.25
 -1 21 3 32.66 4.86
 1 21 -3 32.61 5.1
 1 21 -3 30.45 4.3
 1 21 3 39.15 5.6
 1 21 3 37.46 5.63
 1 21 -3 31.49 4.75
 1 -21 -4 0.17 0.51
 1 -21 4 0.21 0.48
 -1 -21 4 0.06 1
 1 -21 -4 0.8 1.04
 -1 -21 4 -0.14 0.57
 1 -21 4 1.7 1.25
 1 -21 4 0.03 0.5
 -1 -21 -4 0.28 0.52
 -1 -21 4 1.25 0.65
 1 -21 4 1.49 0.78
 -1 -21 4 1.36 0.63
 1 -21 4 0.01 0.53
 1 -21 4 0.66 0.44
 -1 -21 -4 0.18 0.61
 -1 -21 -4 0.45 0.45
 1 -21 -4 -0.12 0.56
 1 -21 -4 0.81 0.73
 1 -21 4 0.48 0.69
 1 -21 -4 0.86 0.62
 -1 -21 -4 0.61 0.81
 -1 -21 -4 1.08 0.58
 1 -21 -4 0.49 0.77
 1 -21 -4 0.68 0.5
 -1 -21 -4 0.49 0.48
 1 -21 -4 1.34 0.89
 -1 -21 -4 0.03 0.51
 -1 -21 -4 0.47 0.52
 -1 -21 -4 0.38 0.46
 -1 -21 -4 0.91 0.61
 1 -21 -4 0.81 0.48
 1 -21 -4 0.02 0.42
 -1 -21 -4 0.78 0.62
 1 -21 -4 0.01 0.52
 1 -21 -4 -0.14 0.6
 1 -21 -4 1.85 1.07
 -1 -21 -4 0.89 0.55
 1 21 -4 1.74 1.67
 -1 21 -4 2.2 1.31
 -1 21 4 2.31 1.54
 -1 21 -4 -0.97 0.99
 1 21 4 3.23 1.67
 -1 21 -4 2.43 1.51
 1 21 -4 1.6 1.31
 1 21 -4 1.39 1.04
 -1 -21 -5 42.43 2.68
 1 -21 5 45.26 2.46
 -1 -21 5 43.18 2.41
 1 -21 5 44.95 2.55
 1 -21 5 44.8 2.71
 -1 -21 5 43.34 2.55
 -1 -21 5 44.11 2.69
 1 -21 5 39.15 2.78
 -1 -21 -5 41.45 3.04
 1 -21 -5 46.22 2.57
 1 -21 -5 42.81 2.93
 -1 -21 -5 48.37 2.54
 -1 -21 -5 51.46 2.83
 1 -21 -5 40.3 2.93
 1 -21 -5 49.53 2.75
 -1 -21 -5 46.44 3
 -1 -21 -5 43.79 2.41
 -1 -21 -5 43.81 2.34
 1 -21 -5 41.45 2.45
 -1 -21 -5 44.52 2.5
 1 -21 -5 44.92 2.94
 -1 -21 -5 44.45 3.16
 1 -21 -5 47.2 2.49
 1 -21 -5 45.32 3.18
 1 -21 -5 38.55 2.46
 1 -21 -5 41.56 3.11
 1 -21 -5 45.67 2.46
 -1 -21 -5 42.46 3.08
 -1 21 5 34.48 5.24
 -1 21 -5 40.48 5.73
 1 21 5 46.79 6.26
 1 21 -5 46.37 6.29
 1 21 5 41.61 5.8
 -1 21 -5 40.94 5.77
 1 -21 -6 2.57 0.68
 1 -21 -6 3 0.92
 1 -21 -6 2.1 0.83
 -1 -21 -6 2.48 0.68
 -1 -21 -6 2.97 0.88
 1 -21 -6 2.83 0.95
 1 -21 -6 2.16 0.63
 -1 -21 -6 2.15 0.87
 -1 -21 -6 2.43 0.62
 -1 -21 -6 1.98 0.62
 -1 -21 -6 2.49 0.64
 -1 -21 -6 2.49 0.92
 1 -21 -6 1.69 0.59
 1 -21 6 1.91 0.46
 -1 -21 6 1.47 0.56
 1 -21 6 2.16 0.76
 1 -21 6 3.03 0.82
 1 -21 6 2.72 0.93
 -1 -21 6 3.42 0.9
 -1 -21 6 2.78 0.89
 1 -21 -6 2.36 0.75
 1 -21 -6 2.18 0.68
 -1 -21 -6 3.58 0.85
 -1 -21 -6 3.27 0.77
 -1 -21 -6 3.07 0.81
 1 21 -6 2.39 0.67
 -1 21 -6 3.64 0.93
 -1 21 -6 6.22 2.29
 -1 21 6 2.48 2.32
 1 21 -6 5.12 2.1
 1 21 6 2.36 2.02
 1 21 6 1.89 1.79
 1 -21 -7 27.67 2.49
 -1 -21 -7 29.16 2.59
 1 -21 -7 29.96 1.83
 -1 -21 -7 27.18 1.96
 1 -21 -7 26.98 2.31
 1 -21 -7 26.64 1.68
 -1 -21 -7 28.07 2.34
 1 -21 -7 25.15 1.9
 -1 -21 7 28.2 1.94
 1 -21 7 27.79 1.95
 1 -21 7 25.1 2.18
 1 -21 7 32.82 2.31
 -1 -21 7 29.69 2.1
 1 -21 7 30.97 2.12
 -1 -21 7 31.45 2.3
 1 -21 -7 30.25 2.03
 -1 -21 -7 32.18 2.21
 1 -21 -7 31.67 2.19
 -1 -21 -7 31.12 2
 -1 -21 -7 30.56 2.08
 1 -21 -7 32.58 2.13
 1 21 -7 31.66 2.18
 -1 21 -7 30.81 2.51
 1 21 -7 30.73 2.51
 -1 21 -7 29.56 2.19
 1 21 -7 33.6 5.31
 -1 21 -7 32.15 5.13
 1 21 7 31.87 5.17
 -1 21 7 26.59 4.51
 1 21 7 29.2 4.84
 -1 -21 -8 0.58 0.74
 -1 -21 -8 1.43 0.79
 1 -21 -8 0.14 0.56
 -1 -21 -8 0.57 0.5
 -1 -21 8 0.4 0.48
 1 -21 8 0.2 0.44
 1 -21 8 -0.04 0.59
 -1 -21 8 0.87 0.5
 -1 -21 8 0.85 0.64
 1 -21 8 0.23 0.5
 -1 -21 -8 0.41 0.53
 -1 -21 -8 0.73 0.48
 1 -21 -8 0.48 0.4
 1 -21 -8 0.22 0.53
 1 21 -8 -0.28 0.53
 -1 -21 -8 0.22 0.44
 -1 21 -8 1.15 0.61
 1 21 -8 -0.12 0.54
 -1 21 -8 0.45 0.54
 -1 21 -8 3.06 2.44
 1 21 -8 -2.09 2.86
 1 -21 9 19.32 1.41
 1 -21 9 19.61 1.57
 1 -21 9 19.46 1.49
 -1 -21 9 18.13 1.46
 -1 -21 9 19.75 1.61
 1 -21 -9 21.77 1.62
 -1 -21 -9 21.6 1.37
 1 21 -9 18.46 1.46
 1 -21 -9 21.58 1.45
 -1 -21 -9 20.88 1.58
 -1 21 -9 18.98 1.52
 -1 21 -9 18.83 1.76
 1 21 -9 19.6 1.76
 -1 -21 9 20.93 1.53
 1 -21 -9 19.73 1.75
 -1 -21 -9 18.99 1.67
 -1 -21 10 0.38 0.42
 1 -21 10 0.85 0.42
 1 -21 10 0.91 0.46
 -1 -21 10 0.77 0.48
 1 21 -10 0.07 0.4
 -1 21 -10 0.44 0.39
 1 -21 -10 0.69 0.35
 -1 -21 -10 1.19 0.31
 1 -21 -10 0.2 0.38
 -1 -21 -10 0.28 0.4
 1 21 -10 0.37 0.44
 1 21 -10 0.31 0.6
 -1 21 -10 1.42 0.66
 -1 21 -10 0.92 0.67
 -1 -21 10 0.86 0.41
 1 -21 10 0.85 0.42
 -1 -21 11 11.35 0.75
 1 -21 11 10.65 0.74
 1 -21 11 10.32 0.75
 1 -21 11 10.86 0.79
 -1 -21 11 10.51 0.81
 -1 -21 -11 11.22 0.8
 1 21 -11 9.77 0.75
 -1 21 -11 11.38 0.8
 1 -21 -11 9.95 0.75
 -1 -22 0 3.14 2.06
 1 -22 0 2.68 0.87
 1 -22 0 3.4 1.98
 1 -22 0 1.58 0.74
 -1 -22 0 1.3 0.63
 1 -22 0 3.2 1.2
 -1 -22 0 1.97 0.78
 1 -22 0 3.51 0.89
 1 -22 0 2.21 0.66
 1 22 0 2.43 1.34
 -1 22 0 1.29 1.03
 1 22 0 1.46 1.28
 -1 22 0 1.94 1.73
 -1 -22 0 1.97 1.01
 -1 -22 0 5.11 1.42
 1 -22 0 3.81 1.13
 1 -22 0 3.9 1.19
 -1 -22 0 2.27 0.86
 1 -22 0 3.03 0.9
 1 -22 1 6.94 2.15
 1 -22 1 4.91 0.8
 -1 -22 1 8.63 2.35
 1 -22 -1 5.95 1.87
 -1 -22 -1 7.9 2.19
 -1 -22 -1 8.27 1.42
 1 -22 -1 5.49 1.08
 -1 -22 -1 6.17 1.12
 1 -22 1 4.36 0.9
 1 -22 -1 7.35 1.22
 1 -22 -1 5.71 1.1
 -1 -22 -1 5.33 0.97
 1 -22 1 6.09 1.02
 -1 -22 -1 5.54 1.16
 1 -22 -1 8.3 1.34
 -1 -22 -1 8.86 1.44
 1 -22 -1 7.12 1.07
 -1 -22 1 5.11 1.05
 -1 22 -1 7.37 2.61
 -1 22 1 6.11 2.14
 1 22 -1 8.29 2.56
 1 22 1 3.17 0.77
 -1 22 -1 7.29 2.32
 1 22 -1 4.68 1.59
 1 22 1 8.87 2.51
 1 -22 -1 5.48 0.91
 -1 -22 1 5.39 1.12
 -1 -22 1 8.09 1.59
 -1 -22 1 5.35 1.02
 1 -22 -1 5.62 1.21
 -1 -22 -1 5.02 1.05
 1 22 1 7.88 2.64
 1 -22 -1 6.32 1.09
 1 -22 1 5.16 1.06
 -1 -22 -1 8.92 1.51
 1 -22 1 6.63 1.15
 -1 -22 -1 9.35 1.47
 -1 22 1 8.99 3.09
 -1 -22 -1 6.3 1.31
 1 -22 -1 8.47 1.47
 1 -22 2 6.23 2.24
 -1 -22 2 6.14 2.01
 1 -22 2 5.2 0.79
 1 -22 2 4.68 0.77
 -1 -22 2 3.9 0.72
 1 -22 -2 5.4 1
 -1 -22 -2 3.74 1.65
 -1 -22 -2 5.2 0.94
 -1 -22 -2 5.52 1.16
 1 -22 -2 5.87 1.27
 -1 -22 2 5.66 1.06
 -1 -22 -2 5.27 0.9
 1 22 2 3.54 1.79
 1 -22 2 4.1 0.93
 -1 22 2 3.7 1.66
 1 -22 -2 5.33 0.97
 1 -22 -2 5.54 1.14
 1 -22 -2 5.08 0.97
 -1 -22 -2 5.44 0.98
 -1 -22 -2 5.68 1.27
 -1 -22 2 5.51 1.06
 1 -22 2 5.5 1.02
 -1 -22 -2 4.2 0.71
 1 -22 -2 5.18 0.94
 1 -22 -2 3.68 0.53
 -1 -22 2 5.13 0.86
 1 -22 -2 5.39 0.92
 1 -22 -2 6.2 1.23
 -1 -22 -2 5.13 1.19
 -1 -22 -2 4.58 0.82
 1 -22 2 4.28 0.68
 1 -22 2 4.71 0.74
 -1 -22 -2 4.29 0.75
 -1 -22 -2 3.43 0.68
 -1 -22 2 6.07 0.96
 1 -22 -2 3.59 0.65
 1 -22 -2 5.62 0.94
 -1 -22 -2 5.06 1.02
 -1 22 -2 3.32 1.27
 1 22 -2 5.68 2.22
 1 22 2 6.72 2.32
 1 22 -2 3.72 1.66
 -1 22 -2 4.01 1.88
 -1 22 2 6.37 1.8
 1 22 -2 2.67 1.83
 -1 -22 3 7.08 1
 1 -22 3 7.53 1.02
 1 -22 -3 7.67 1.14
 1 -22 3 7.36 0.99
 -1 -22 -3 8.68 1.3
 1 -22 3 8.08 2.15
 -1 -22 3 7.89 2.15
 -1 -22 3 6.08 1.09
 1 -22 3 5.69 0.95
 1 -22 -3 6.52 1.12
 1 -22 -3 6.05 0.91
 1 -22 -3 6.93 1.26
 -1 -22 -3 5.38 1.1
 -1 -22 -3 7.24 0.98
 1 -22 3 5.58 0.95
 1 -22 -3 7.63 0.99
 1 -22 -3 9.15 1.09
 -1 -22 -3 5.43 1.17
 1 -22 3 7.23 1.1
 -1 -22 -3 6.78 1.03
 1 -22 -3 6.27 0.95
 1 -22 -3 8.98 1.32
 -1 -22 -3 6.39 0.92
 -1 -22 -3 7.29 1.2
 1 -22 -3 7.35 1.03
 1 -22 -3 7.66 1.32
 1 -22 -3 6.68 1.2
 1 -22 -3 7.71 1.08
 -1 -22 3 7.78 1.08
 -1 -22 -3 7.68 1.01
 -1 -22 -3 8.56 1.36
 1 -22 -3 7.33 1.13
 -1 -22 -3 7.95 1.11
 -1 -22 -3 5.87 1.07
 -1 22 -3 6.07 2.13
 1 22 -3 7.76 2.45
 -1 22 -3 5.82 2.17
 1 22 3 5.72 1.65
 1 22 -3 8.56 2.61
 1 22 -3 7.07 2.35
 -1 22 3 9.45 2.62
 -1 -22 4 40.28 2.31
 -1 -22 -4 39.3 2.58
 1 -22 -4 44.32 2.64
 1 -22 4 43.31 2.36
 -1 -22 4 42.66 2.63
 -1 -22 4 41.62 2.41
 1 -22 4 41.25 2.33
 1 -22 4 42.92 2.59
 -1 -22 -4 47.37 2.49
 -1 -22 -4 43.14 3.12
 1 -22 -4 41.5 2.86
 -1 -22 -4 49.27 2.67
 1 -22 -4 44.89 3.1
 -1 -22 -4 38.92 2.79
 1 -22 -4 45.35 2.59
 1 -22 -4 44.73 2.51
 -1 -22 -4 46.65 2.97
 -1 -22 -4 40.93 2.61
 1 -22 -4 40.03 2.36
 1 -22 -4 47.28 2.98
 -1 -22 -4 38.25 2.31
 1 -22 -4 39.36 2.54
 -1 -22 -4 45.31 3.17
 1 -22 -4 42.78 2.44
 -1 -22 -4 41.2 2.38
 -1 -22 -4 42.15 2.33
 -1 -22 -4 45.93 3.13
 1 -22 -4 43.48 2.49
 1 -22 -4 48.07 3.31
 1 -22 -4 45.29 3.09
 -1 22 4 38.2 5.31
 -1 22 -4 41.65 5.77
 1 22 4 42.37 6.5
 1 22 -4 43.8 6.07
 -1 -22 -5 5.06 0.88
 1 -22 -5 4.75 0.94
 1 -22 -5 5.3 0.92
 -1 -22 -5 4.97 1.25
 1 -22 -5 6.41 1.24
 -1 -22 -5 4.55 1.06
 -1 -22 -5 5.73 1.31
 -1 -22 -5 4.88 0.9
 1 -22 -5 4.26 1.01
 1 -22 -5 4.67 1.19
 1 -22 -5 3.53 0.76
 -1 -22 -5 5.95 1
 1 -22 -5 4.27 0.96
 -1 -22 -5 5.1 1.17
 -1 -22 5 5.12 0.97
 1 -22 -5 5.61 1.11
 1 -22 5 4.81 0.95
 -1 -22 5 6.71 1.18
 1 -22 5 4.61 0.92
 1 -22 5 6.07 1.2
 -1 -22 5 5.93 1.06
 1 -22 -5 6.75 1.04
 1 -22 -5 4.71 1.01
 -1 -22 -5 6.58 1.1
 -1 -22 -5 6.91 1.4
 1 -22 -5 5.34 1.21
 -1 -22 -5 5.37 0.93
 1 -22 -5 3.32 0.91
 1 22 -5 4.96 1.04
 -1 22 -5 4.6 1.98
 1 22 -5 9.29 2.59
 1 22 5 4.89 2.18
 -1 -22 -6 3.31 0.91
 1 -22 -6 2.1 0.83
 1 -22 -6 1.47 0.58
 1 -22 -6 3.62 1.16
 1 -22 -6 3.61 1.06
 -1 -22 -6 3.07 0.7
 1 -22 -6 1.41 0.61
 1 -22 -6 2.34 0.67
 -1 -22 -6 4.71 1.13
 -1 -22 -6 2.47 0.92
 -1 -22 -6 2.62 0.66
 -1 -22 6 2.45 0.73
 1 -22 6 2.4 0.84
 1 -22 6 3.44 0.98
 -1 -22 6 2.95 0.97
 -1 -22 6 2.65 0.72
 1 -22 6 2.46 0.77
 1 -22 -6 3.32 0.89
 1 -22 -6 2.13 0.72
 -1 -22 -6 2.74 0.67
 -1 -22 -6 3.08 0.88
 1 22 -6 3.42 1
 1 22 -6 0.97 1.14
 1 22 6 6.68 2.71
 -1 22 6 2.05 1.03
 -1 22 -6 7.71 2.55
 1 -22 -7 4.56 0.89
 1 -22 -7 6.8 0.92
 -1 -22 -7 6.73 1.24
 1 -22 -7 6.5 1.23
 -1 -22 -7 6.95 1.39
 1 -22 -7 6.71 1.31
 -1 -22 -7 7 1.02
 1 -22 7 5.9 0.99
 -1 -22 7 6.2 0.98
 -1 -22 7 6.74 1.1
 -1 -22 7 9.6 1.37
 1 -22 7 7.4 1.19
 1 -22 7 8.81 1.27
 -1 -22 -7 7.59 1.16
 1 22 -7 5.91 1.01
 -1 -22 -7 6.83 1.02
 1 -22 -7 7.15 1.04
 1 -22 -7 6.64 1.05
 1 22 -7 6.91 1.27
 -1 22 -7 6.79 1.32
 -1 22 -7 7.08 1.09
 1 22 -7 6.87 2.51
 1 22 7 3.37 1.25
 1 22 7 8.2 2.4
 -1 22 -7 5.45 2.26
 1 -22 8 4.39 0.73
 1 -22 8 5.99 0.99
 -1 -22 8 5.39 0.92
 -1 -22 8 5.26 1
 1 -22 8 5.06 0.92
 1 -22 -8 5.55 0.87
 -1 -22 -8 5.39 0.78
 -1 -22 -8 4.79 0.92
 -1 22 -8 4.06 0.79
 1 -22 -8 4.3 0.78
 1 22 -8 4.05 0.78
 -1 22 -8 5.86 0.97
 -1 22 -8 4.9 1.02
 1 22 -8 5.44 1.08
 -1 -22 -8 4.66 0.98
 -1 -22 -8 3.36 0.72
 1 -22 -8 4.96 0.94
 -1 -22 8 6.03 0.94
 -1 -22 9 5.49 0.85
 1 -22 9 6.27 0.92
 -1 -22 9 6.29 0.95
 1 -22 9 6.36 0.87
 1 -22 -9 7.35 0.84
 -1 22 -9 5.2 0.82
 -1 -22 -9 6.07 0.73
 -1 -22 -9 5.89 0.86
 1 -22 -9 5.45 0.85
 1 22 -9 5.14 0.77
 1 22 -9 5.46 0.94
 -1 22 -9 6.42 1.09
 1 -22 -9 5.92 1
 -1 -22 -9 4.89 0.9
 -1 -22 9 6.52 0.85
 -1 -22 10 0.58 0.37
 1 -22 10 1.3 0.47
 1 -22 10 0.26 0.32
 -1 -22 10 0.99 0.45
 -1 22 -10 0.71 0.39
 -1 -22 -10 -0.35 0.38
 1 -22 -10 0.29 0.31
 1 22 -10 -0.21 0.33
 1 -22 -10 0.45 0.23
 -1 22 -10 0.24 0.36
 1 22 -10 0.24 0.45
 -1 22 -10 0.32 0.53
 1 -22 10 0.41 0.36
 -1 -22 10 0.63 0.34
 1 -23 0 2.9 2.08
 -1 -23 0 -0.67 0.65
 1 -23 0 0.97 0.52
 1 -23 0 -0.34 0.51
 -1 -23 0 -0.31 0.65
 1 -23 0 0.16 0.46
 1 -23 0 0.03 0.48
 -1 -23 0 1.51 0.83
 1 23 0 -0.05 0.96
 -1 23 0 1.44 1.49
 1 23 0 -0.56 1.45
 -1 -23 0 -0.34 0.62
 1 -23 0 -0.08 0.57
 -1 -23 0 0.16 0.66
 1 -23 0 -0.03 0.47
 -1 -23 0 0.25 0.52
 1 -23 0 0.55 0.61
 1 -23 1 65.61 6.16
 -1 -23 -1 63.11 6.18
 -1 -23 -1 69.21 3.44
 1 -23 -1 63.86 6.25
 -1 -23 1 63.32 6.11
 1 -23 -1 71.91 3.61
 -1 -23 -1 78.32 3.5
 -1 -23 -1 59.45 2.93
 -1 -23 -1 60.03 2.84
 -1 -23 1 60.55 2.98
 -1 -23 -1 77.96 3.84
 1 -23 -1 65.83 3.22
 -1 -23 -1 61.8 3.16
 1 -23 -1 61.22 2.88
 1 -23 -1 74.95 3.37
 1 -23 1 64.85 3.09
 1 -23 -1 61.77 2.96
 1 -23 1 58.56 2.81
 -1 23 -1 76.98 6.96
 1 23 -1 72.27 7.38
 -1 23 1 67.89 6.9
 -1 23 -1 71.01 7.28
 1 23 1 61.01 6.6
 1 23 1 73.01 6.95
 1 23 -1 64.26 7.04
 1 -23 -1 67.39 3.44
 -1 -23 -1 72.32 3.81
 1 -23 1 68.92 3.35
 -1 -23 1 78.59 3.93
 1 -23 -1 72.52 3.3
 -1 -23 -1 65.75 3.07
 -1 -23 -1 77.79 3.65
 1 -23 1 67.84 3.3
 1 -23 1 78.73 3.94
 -1 -23 1 63.81 3.2
 1 -23 -1 72.08 3.78
 -1 -23 -1 64.7 3.35
 -1 -23 1 69.41 3.32
 -1 -23 2 6.36 1.71
 1 -23 -2 7.6 1.19
 1 -23 2 7.49 0.91
 1 -23 2 9.39 2.69
 -1 -23 -2 7.49 1.14
 -1 -23 -2 7.93 1.27
 1 -23 2 8.49 1.22
 -1 -23 2 7.49 1.17
 1 -23 -2 7.47 1.08
 -1 -23 2 8.49 1.3
 -1 -23 -2 7.51 1.06
 -1 -23 -2 7.73 1.36
 -1 -23 -2 5.59 0.97
 1 -23 -2 8.16 1.35
 1 -23 2 7.21 1.18
 1 -23 -2 7.3 1.08
 1 -23 -2 7.19 1.2
 -1 -23 2 7.52 1.12
 -1 -23 -2 7.16 1.03
 -1 -23 -2 8.61 1.24
 1 -23 -2 8.21 1.21
 1 -23 -2 6.69 1.06
 1 -23 2 8.52 1.17
 1 -23 -2 7.28 1.05
 -1 -23 -2 7.86 1.26
 1 -23 -2 8.74 1.39
 -1 -23 2 7.43 1.06
 -1 -23 -2 7.23 0.92
 -1 -23 2 6.04 1.03
 -1 -23 -2 10.04 1.49
 1 -23 2 8.76 1.07
 1 -23 -2 8.56 1.27
 -1 -23 -2 6.51 0.99
 1 -23 -2 6.76 0.91
 1 23 -2 7.02 2.53
 1 23 2 8.52 2.47
 1 23 -2 7.06 2.23
 -1 23 -2 5.14 0.99
 -1 23 -2 9.51 2.74
 -1 23 2 12.43 3.42
 1 -23 -3 1.47 0.6
 1 -23 3 1.48 0.56
 -1 -23 3 1.48 0.64
 -1 -23 -3 0.73 0.53
 1 -23 3 0.57 0.52
 -1 -23 3 1.01 0.65
 1 -23 -3 0.62 0.47
 1 -23 3 1.06 0.62
 -1 -23 -3 1.28 0.55
 1 -23 -3 0.42 0.61
 1 -23 -3 0.27 0.66
 1 -23 3 1.09 0.57
 1 -23 -3 0.32 0.47
 1 -23 -3 0.59 0.45
 -1 -23 -3 0.67 0.71
 -1 -23 -3 0.9 0.49
 -1 -23 -3 1.67 0.92
 -1 -23 -3 0.06 0.51
 1 -23 -3 0.57 0.66
 -1 -23 -3 0.56 0.59
 -1 -23 3 0.96 0.65
 1 -23 3 1.85 0.64
 1 -23 -3 1.27 0.54
 1 -23 -3 1.4 0.72
 1 -23 -3 1.08 0.6
 -1 -23 -3 0.84 0.55
 1 -23 -3 1.28 0.57
 1 -23 -3 1.26 0.59
 1 -23 -3 2.52 1.02
 -1 -23 -3 1.21 0.55
 -1 -23 -3 1.03 0.57
 -1 -23 -3 1.36 0.7
 -1 23 -3 1.3 1.28
 1 23 -3 0.37 1.12
 -1 23 -3 2.71 1.79
 -1 -23 4 1.15 0.54
 -1 -23 -4 0.79 0.64
 1 -23 4 0.36 0.44
 1 -23 -4 1.85 0.7
 -1 -23 4 1.78 0.69
 1 -23 4 2.27 0.8
 1 -23 -4 1.68 0.88
 -1 -23 -4 1.59 0.59
 -1 -23 -4 2.35 0.75
 1 -23 -4 1.99 0.75
 1 -23 -4 2.44 0.74
 1 -23 -4 1.47 0.56
 -1 -23 -4 1.51 0.83
 -1 -23 -4 2.24 0.94
 1 -23 -4 1.72 0.66
 -1 -23 -4 0.64 0.5
 -1 -23 -4 2.16 0.94
 1 -23 -4 1.4 0.79
 1 -23 -4 1.63 0.89
 -1 -23 4 1.39 0.56
 1 -23 -4 1.73 0.65
 -1 -23 -4 1.07 0.45
 1 -23 -4 3 0.94
 1 -23 -4 1.4 0.57
 -1 -23 -4 1.37 0.48
 -1 -23 -4 2.04 0.94
 -1 -23 -4 0.72 0.66
 1 -23 -4 0.82 0.4
 -1 -23 -4 0.84 0.53
 -1 23 -4 3.54 2.07
 1 23 -4 1.07 1.34
 -1 23 -4 4.73 2.41
 1 -23 -5 1.37 0.82
 -1 -23 -5 1.34 0.62
 -1 -23 -5 1.03 0.75
 1 -23 -5 1.13 0.72
 1 -23 -5 1.15 0.51
 -1 -23 -5 0.75 0.42
 -1 -23 -5 1.17 0.53
 -1 -23 -5 2.17 0.8
 1 -23 -5 0.56 0.38
 1 -23 -5 1.79 0.78
 -1 -23 5 0.84 0.54
 1 -23 -5 0.58 0.37
 -1 -23 -5 0.37 0.53
 1 -23 -5 1.27 0.79
 1 -23 -5 1.39 0.67
 -1 -23 -5 2.67 1
 1 -23 5 1 0.5
 -1 -23 5 1.62 0.61
 -1 -23 5 0.75 0.41
 -1 -23 5 0.46 0.59
 1 -23 5 1.38 0.68
 -1 -23 5 0.86 0.56
 1 -23 5 -0.14 0.44
 1 -23 -5 0.64 0.58
 -1 -23 -5 0.78 0.48
 1 -23 -5 0.95 0.6
 -1 -23 -5 0.54 0.55
 1 -23 -5 0.56 0.57
 -1 -23 -5 0.78 0.71
 1 23 -5 1.87 0.85
 1 23 -5 1.79 1.28
 -1 23 -5 -0.16 0.44
 1 -23 -6 5.67 1.12
 -1 -23 -6 6.11 1.19
 -1 -23 -6 5.49 0.89
 1 -23 -6 5.73 1.06
 -1 -23 -6 7.67 1.32
 1 -23 -6 5.59 0.85
 -1 -23 6 7.25 1.1
 1 -23 -6 5.82 0.85
 1 -23 -6 6.71 1.25
 -1 -23 -6 6.84 1.2
 1 -23 -6 4.97 0.86
 -1 -23 -6 5.74 0.84
 1 -23 6 6.86 0.98
 -1 -23 6 5.96 0.89
 1 -23 6 5.52 0.93
 -1 -23 6 4.34 0.83
 -1 -23 6 5.29 0.99
 1 -23 6 6.66 1.04
 1 -23 -6 6.18 1.03
 -1 -23 -6 7.59 1.13
 -1 -23 -6 5.78 0.91
 1 -23 -6 7.67 1.08
 1 23 -6 4.79 0.93
 -1 23 -6 5.91 1.08
 1 23 -6 10.62 2.96
 -1 23 -6 4.38 1.96
 1 -23 -7 4.42 1.04
 -1 -23 7 5.65 0.93
 1 -23 -7 3.84 0.74
 -1 -23 -7 4.87 1
 1 -23 -7 3.74 0.77
 1 -23 -7 4.64 1.03
 -1 -23 -7 4.96 1.12
 -1 -23 -7 5.66 0.94
 1 -23 7 4.02 0.82
 -1 -23 7 5.58 0.9
 1 -23 7 5.87 0.95
 -1 -23 7 5.42 0.96
 1 -23 7 6.42 1.04
 -1 -23 -7 5.04 0.94
 1 23 -7 4.76 0.86
 -1 -23 -7 5.29 0.83
 1 -23 -7 5.43 0.98
 1 -23 -7 5.96 0.94
 -1 23 -7 5.13 1.06
 1 23 -7 4.5 1
 -1 23 -7 5.35 0.93
 1 -23 8 2.81 0.68
 -1 -23 8 2.07 0.61
 -1 -23 8 2.93 0.73
 1 -23 8 2.04 0.6
 1 -23 8 3.59 0.77
 1 -23 -8 2.16 0.54
 -1 -23 -8 3.02 0.56
 -1 23 -8 2.7 0.62
 1 -23 -8 2.92 0.59
 -1 -23 8 3.46 0.69
 -1 -23 -8 3 0.73
 1 23 -8 2.54 0.54
 1 23 -8 3.58 0.9
 -1 23 -8 2.59 0.79
 -1 -23 -8 1.95 0.68
 -1 -23 -8 1.79 0.51
 1 -23 -8 2.7 0.71
 -1 -23 8 2.71 0.71
 -1 -23 9 3.98 0.73
 1 -23 9 3.3 0.6
 1 -23 9 4.79 0.77
 -1 -23 9 3.52 0.66
 1 23 -9 3.83 0.62
 -1 -23 -9 3.52 0.49
 1 -23 -9 3.85 0.59
 1 -23 -9 3.03 0.56
 1 -23 9 4.24 0.65
 -1 -23 -9 4.48 0.72
 -1 23 -9 3.66 0.61
 1 23 -9 3.43 0.76
 1 23 -9 5.31 1.05
 -1 23 -9 3.81 0.77
 -1 -23 9 3.2 0.61
 1 -23 9 4.52 0.73
 -1 -23 -9 3.95 0.75
 1 -23 10 0.86 0.29
 -1 -23 10 0.41 0.29
 -1 -23 -10 0.8 0.34
 1 -23 -10 0.42 0.27
 1 23 -10 0.34 0.24
 -1 23 -10 -0.07 0.28
 1 23 -10 0.58 0.47
 -1 23 -10 -0.24 0.39
 -1 23 -10 0.12 0.42
 -1 -23 10 0.66 0.33
 1 -23 10 0.75 0.33
 1 -24 0 -0.04 0.48
 -1 -24 0 0.59 0.47
 -1 -24 0 -0.42 0.73
 -1 -24 0 -0.82 0.66
 1 -24 0 0.46 0.7
 1 -24 0 0.14 0.55
 -1 -24 0 0.25 0.58
 1 -24 0 -0.41 0.49
 1 -24 0 -0.92 0.76
 1 -24 0 0.28 0.51
 -1 -24 0 -1 0.68
 -1 -24 0 0.27 0.49
 -1 -24 0 -0.19 0.49
 -1 -24 -1 21.36 2.05
 1 -24 -1 19.84 2.02
 1 -24 1 18.86 1.86
 1 -24 1 19.79 1.82
 1 -24 -1 18.89 1.72
 -1 -24 -1 21.19 2.2
 -1 -24 1 20.84 1.91
 1 -24 -1 22.6 2.21
 -1 -24 1 25 2.35
 -1 -24 -1 19.35 1.93
 1 -24 1 21.93 2.14
 -1 -24 1 20.99 1.92
 -1 -24 -1 18.74 1.74
 -1 -24 1 25.18 2.18
 1 -24 -1 22.31 2.01
 -1 -24 -1 23.68 2.12
 1 -24 -1 19.7 1.82
 -1 -24 -1 24.29 2.04
 -1 -24 1 17.86 1.63
 1 -24 1 20.36 1.76
 1 -24 -1 17.99 1.6
 1 -24 1 25.25 2.19
 -1 -24 -1 23.04 2.13
 1 -24 -1 18.53 1.72
 1 -24 -1 23.7 1.93
 -1 -24 -1 17.55 1.71
 1 -24 -1 20.07 1.98
 1 24 -1 19.85 4.05
 -1 24 -1 19.03 3.59
 -1 24 -1 16.65 3.94
 -1 24 1 13.72 2.7
 1 -24 -2 22.01 1.74
 -1 -24 2 23.7 1.68
 1 -24 2 21.41 1.71
 -1 -24 -2 20.63 1.63
 -1 -24 -2 26.99 2.11
 -1 -24 -2 20.31 1.73
 -1 -24 -2 26.8 2.26
 1 -24 -2 21.09 1.54
 -1 -24 2 21.75 1.7
 1 -24 -2 27.3 2.07
 1 -24 -2 20.71 1.69
 -1 -24 -2 23.74 1.66
 1 -24 -2 21.02 1.88
 1 -24 -2 24.7 2.13
 -1 -24 -2 20 1.82
 -1 -24 2 22.28 1.9
 1 -24 2 20.8 1.83
 1 -24 -2 24.91 2.21
 1 -24 -2 20.57 1.64
 1 -24 2 25.7 2.02
 1 -24 -2 22.16 2.03
 -1 -24 -2 23.48 2.22
 -1 -24 2 19.67 1.84
 1 -24 -2 24.18 1.85
 -1 -24 -2 21.89 1.98
 -1 -24 -2 21.82 1.76
 1 -24 2 26.71 2.3
 -1 -24 2 27.04 2.35
 -1 -24 -2 24.13 2.04
 1 -24 -2 25.18 2.02
 1 -24 2 22.04 1.52
 1 24 2 30.76 4.97
 -1 24 -2 20.14 3.76
 1 24 -2 20.62 4.18
 -1 -24 -3 33.28 2.39
 1 -24 3 33.58 1.99
 1 -24 -3 35.71 2.38
 -1 -24 -3 35.43 2.71
 1 -24 -3 34.92 2.12
 1 -24 -3 33.47 2.05
 -1 -24 -3 30.3 2.01
 1 -24 3 35.16 2.25
 1 -24 -3 33 2.1
 -1 -24 -3 29.57 2.36
 1 -24 -3 33.37 2.48
 1 -24 3 31.24 2.28
 -1 -24 3 38.3 2.72
 1 -24 -3 33.98 2.59
 1 -24 -3 32.38 2.28
 1 -24 -3 33.88 2.05
 1 -24 -3 32.84 2.15
 -1 -24 -3 32.77 2.3
 -1 -24 -3 37.02 2.68
 -1 -24 -3 38.15 2.55
 -1 -24 -3 30.53 1.96
 1 -24 -3 32.19 2.05
 -1 -24 -3 37.89 2.84
 1 -24 3 37.5 2.14
 -1 -24 -3 31.6 2.1
 1 -24 -3 35.64 2.61
 1 -24 -3 37.18 2.48
 1 -24 -3 36.36 2.81
 -1 -24 3 36.57 2.16
 -1 -24 -3 32.78 2.02
 1 24 -3 36.12 5.63
 -1 24 -3 32.75 5.02
 -1 24 -3 39.96 5.81
 -1 -24 -4 1.08 0.7
 -1 -24 4 0.74 0.43
 1 -24 -4 1.06 0.59
 1 -24 4 0.17 0.46
 1 -24 4 0.26 0.41
 -1 -24 4 0.41 0.46
 1 -24 -4 1.7 0.82
 -1 -24 -4 0.49 0.43
 1 -24 -4 0.47 0.46
 1 -24 -4 0.3 0.61
 1 -24 -4 1.14 0.54
 -1 -24 -4 0.73 0.57
 -1 -24 -4 1.03 0.77
 -1 -24 -4 0.79 0.65
 1 -24 -4 1.22 0.55
 -1 -24 -4 0.69 0.46
 1 -24 -4 0.87 0.37
 -1 -24 -4 1.36 0.61
 1 -24 -4 1.18 0.52
 1 -24 -4 0.81 0.66
 -1 -24 -4 0.96 0.58
 1 -24 -4 1.03 0.8
 -1 -24 -4 0.68 0.45
 -1 -24 4 0.39 0.4
 1 -24 4 0.76 0.45
 1 -24 -4 1.42 0.61
 -1 -24 -4 0.78 0.62
 1 -24 -4 0.83 0.46
 -1 -24 -4 0.6 0.43
 -1 24 -4 -0.36 0.97
 -1 24 -4 1.71 1.84
 1 24 -4 2.4 2.23
 -1 -24 -5 24.59 2.22
 1 -24 -5 24.54 1.72
 1 -24 -5 22.11 1.66
 1 -24 -5 26.21 2.14
 -1 -24 5 25.96 1.82
 1 -24 -5 27.38 2.41
 1 -24 -5 24.13 1.76
 -1 -24 -5 24.85 2.09
 1 -24 5 27.54 1.91
 1 -24 -5 24.9 2.23
 -1 -24 -5 22.46 1.59
 -1 -24 -5 24.98 2.29
 -1 -24 -5 24.99 1.82
 1 -24 5 24.66 1.72
 -1 -24 5 28.34 1.92
 1 -24 -5 26.88 1.96
 1 -24 5 23.88 1.71
 1 -24 5 22.58 1.83
 -1 -24 5 24.66 1.9
 1 -24 -5 26.48 1.86
 1 -24 -5 24.21 2.12
 1 -24 -5 25.72 1.86
 -1 -24 -5 25.05 1.74
 -1 -24 -5 24.48 2.25
 -1 -24 -5 27.32 1.94
 1 24 -5 26.56 2.11
 -1 24 -5 35.73 5.3
 1 24 -5 33.49 5.2
 1 -24 -6 8.99 1.39
 -1 -24 -6 6.84 0.85
 -1 -24 -6 8.7 1.3
 1 -24 -6 8.81 1.4
 -1 -24 -6 8.44 1.37
 1 -24 -6 9.09 1.31
 -1 -24 -6 8.91 1.3
 1 -24 6 10.74 1.23
 1 -24 -6 7.98 0.97
 -1 -24 -6 6.98 0.99
 1 -24 -6 7.94 1.03
 -1 -24 6 8.65 1.12
 1 -24 6 7.66 1
 -1 -24 6 7.17 1.16
 1 -24 6 6.91 1.01
 1 -24 6 8.47 1.16
 -1 -24 6 6.99 1.06
 1 -24 -6 8.04 1.1
 1 -24 -6 8.04 1.05
 -1 -24 -6 8.09 0.99
 -1 -24 -6 7.95 1.13
 -1 24 -6 8.64 1.3
 1 24 -6 6.28 1.07
 1 24 -6 9.58 2.84
 -1 24 -6 8.02 2.57
 1 -24 7 27.32 1.71
 -1 -24 7 24.6 1.72
 -1 -24 7 25.92 1.89
 1 -24 7 26 1.85
 1 -24 7 26.52 1.72
 -1 24 -7 32.34 1.94
 1 24 -7 30.88 1.81
 1 -24 -7 27.83 1.73
 1 -24 -7 29.76 1.91
 -1 -24 7 30.3 2.02
 -1 -24 -7 28.25 1.68
 -1 -24 -7 29.1 1.86
 1 24 -7 27.69 2.07
 -1 24 -7 25.18 2
 1 -24 -7 27.92 2.22
 -1 -24 -7 26.18 1.74
 1 -24 7 30.64 1.89
 -1 -24 7 31.2 1.91
 1 -24 -7 27.93 2.08
 1 -24 -7 27.66 1.53
 -1 -24 -7 29.9 2.17
 -1 -24 -7 26.62 2.18
 -1 -24 8 3.14 0.72
 1 -24 8 3.43 0.75
 1 -24 8 3.07 0.58
 -1 -24 -8 3.54 0.71
 -1 -24 -8 3.03 0.53
 1 -24 -8 2.83 0.58
 1 -24 -8 2.16 0.53
 1 24 -8 1.84 0.43
 -1 24 -8 3.14 0.58
 -1 -24 8 3.7 0.74
 -1 24 -8 3.34 0.79
 1 24 -8 2.26 0.63
 1 -24 8 4.25 0.79
 -1 -24 -8 3.2 0.76
 1 -24 -8 3.66 0.81
 -1 -24 8 3.37 0.69
 1 -24 9 10.37 0.93
 -1 -24 9 9.59 0.95
 1 -24 -9 9.77 0.77
 -1 -24 -9 10 0.92
 1 24 -9 10.58 0.88
 1 -24 -9 9.91 0.93
 -1 24 -9 11.09 0.93
 -1 -24 9 11.34 0.96
 1 -24 9 12.07 0.98
 -1 -24 -9 10.7 1.06
 -1 24 -9 11.87 1.3
 -1 24 -9 11.18 1.12
 1 24 -9 10.9 1.08
 1 24 -9 10.76 1.22
 1 -24 -10 0.25 0.28
 -1 -24 -10 -0.16 0.23
 1 24 -10 -0.64 0.41
 1 -24 10 -0.16 0.23
 -1 -24 10 -0.24 0.22
 1 -25 0 2.09 0.8
 -1 -25 0 0.14 0.57
 -1 -25 0 0.49 0.39
 1 -25 0 1.41 0.65
 -1 -25 0 1.17 0.55
 1 -25 0 0.83 0.51
 -1 -25 0 0.91 0.55
 1 -25 0 0.09 0.47
 -1 25 0 1.78 1.55
 1 25 0 -0.06 1.65
 -1 -25 0 1.33 0.79
 1 -25 0 0.51 0.49
 -1 -25 0 2.61 0.94
 -1 -25 0 0.75 0.71
 1 -25 0 0.65 0.57
 1 -25 0 1.44 0.81
 -1 -25 0 0.4 0.61
 -1 -25 1 9.09 1.25
 1 -25 -1 8.95 1.2
 -1 -25 -1 8.81 1.19
 1 -25 1 8.39 1.13
 1 -25 -1 10.61 1.22
 1 -25 1 11.37 1.45
 -1 -25 -1 12.01 1.42
 1 -25 -1 10.06 1.41
 -1 -25 -1 10.82 1.44
 1 -25 -1 8.61 1.13
 1 -25 -1 8.57 1.14
 -1 -25 1 7.4 1.08
 -1 -25 -1 8.84 1.22
 -1 -25 1 12.57 1.56
 -1 25 -1 10.39 2.96
 1 25 -1 10.91 2.74
 -1 -25 -1 9.21 1.3
 1 -25 -1 9.26 1.24
 1 -25 1 9.47 1.25
 -1 -25 1 9.44 1.24
 -1 -25 -1 8.7 1.22
 1 -25 1 11.82 1.57
 -1 -25 -1 8.18 1.3
 -1 -25 -1 10.94 1.55
 1 -25 -1 10.89 1.49
 -1 -25 1 9.93 1.33
 -1 -25 1 11.81 1.57
 1 -25 -1 10.85 1.28
 1 -25 1 9.69 1.35
 -1 -25 -2 7.4 1.2
 -1 -25 2 7.6 1.16
 1 -25 -2 7.91 1.2
 1 -25 -2 5.09 0.99
 1 -25 -2 8.63 1.34
 1 -25 2 9.17 1.29
 1 -25 -2 5.85 0.98
 -1 -25 -2 6.21 1.14
 -1 -25 2 6.44 0.92
 1 -25 -2 8.89 1.47
 -1 -25 -2 7.61 1.21
 -1 -25 -2 7.03 1.12
 1 -25 -2 7.9 1.14
 1 -25 2 5.56 0.85
 -1 -25 -2 6.92 0.87
 1 -25 -2 6.28 0.94
 1 25 -2 8.08 2.73
 -1 25 -2 9.1 2.71
 -1 25 -2 3.71 1.7
 -1 -25 -2 5.46 1.12
 1 -25 -2 7.24 1.28
 1 -25 2 8.41 1.37
 1 -25 -2 7.12 1.26
 -1 -25 -2 6.39 1.19
 1 -25 2 5.88 1.05
 -1 -25 -2 6.88 1.02
 -1 -25 2 6.21 1.02
 -1 -25 2 6.65 1.27
 1 -25 2 6.68 1.1
 1 -25 -2 6.89 1.05
 -1 -25 3 0.35 0.47
 1 -25 -3 1.15 0.68
 -1 -25 -3 1.88 0.7
 -1 -25 -3 1.68 0.63
 1 -25 -3 0.92 0.55
 -1 -25 -3 1.54 0.72
 -1 -25 3 0.52 0.44
 1 -25 -3 0.59 0.5
 -1 -25 -3 0.92 0.52
 1 -25 -3 0.54 0.37
 1 -25 -3 0.87 0.52
 1 -25 3 1.28 0.57
 -1 -25 -3 1.23 0.64
 1 -25 -3 0.74 0.47
 1 -25 -3 1.93 0.84
 1 -25 -3 1.09 0.54
 -1 -25 -3 0.92 0.55
 -1 25 -3 1.16 1.69
 -1 25 -3 0.77 1.06
 1 25 -3 4.7 2.5
 -1 -25 3 2.42 0.97
 1 -25 -3 2.07 0.88
 1 -25 -3 1.33 0.79
 1 -25 -3 0.75 0.52
 1 -25 3 1.31 0.73
 -1 -25 -3 1.56 0.75
 1 -25 3 1.74 0.65
 1 -25 -3 1.4 0.56
 -1 -25 -3 1.15 0.65
 -1 -25 -4 7.31 1.1
 1 -25 4 9.14 1.12
 1 -25 -4 8.77 1.18
 -1 -25 4 9.15 1.19
 1 -25 -4 7.24 1
 -1 -25 -4 9.24 1.46
 1 -25 -4 8.9 1.32
 -1 -25 -4 8.97 1.04
 1 -25 -4 7.63 1.23
 -1 -25 -4 7.32 0.97
 1 -25 -4 8.58 1.04
 -1 -25 4 9.77 1.38
 1 -25 -4 9.85 1.31
 1 -25 -4 8.46 1.34
 1 -25 -4 9.16 1.07
 1 -25 -4 7.81 1.14
 -1 -25 -4 8.31 1.04
 1 -25 -4 8.28 1.1
 1 -25 -4 8.11 1.04
 -1 -25 -4 9.34 1.3
 1 -25 4 9.9 1.13
 1 -25 -4 8.98 1.36
 -1 -25 -4 7.42 0.96
 -1 -25 -4 8.51 1.33
 -1 -25 4 8.11 1.07
 -1 -25 -4 8.5 1.31
 1 25 -4 7 2.4
 -1 25 -4 7.51 2.76
 1 -25 -5 6.7 1.11
 1 -25 -5 6.42 1.13
 1 -25 -5 4.82 0.83
 -1 -25 -5 6.43 1.18
 -1 -25 5 6.88 1.02
 -1 -25 -5 6.53 1.23
 -1 -25 -5 6.27 0.92
 -1 -25 -5 6.3 1.07
 1 -25 -5 6.17 0.87
 -1 -25 -5 5 0.76
 1 -25 5 6.03 0.91
 1 -25 -5 5.12 0.84
 1 -25 -5 6.77 1.18
 1 -25 5 4.73 0.79
 -1 -25 5 6.22 0.93
 -1 -25 5 6.46 1.03
 1 -25 5 6.53 0.98
 -1 -25 -5 6.49 0.91
 -1 -25 -5 6.57 1.26
 -1 -25 -5 6.27 0.91
 1 -25 -5 6.66 1.17
 1 -25 -5 6 0.93
 1 -25 -5 6.76 0.98
 -1 -25 5 7.39 1.16
 -1 25 -5 7.17 1.08
 -1 25 -5 7.37 2.47
 1 25 -5 10.77 2.96
 -1 -25 -6 9.85 1.28
 -1 -25 -6 8.12 0.98
 1 -25 -6 8.97 0.94
 1 -25 -6 10.16 1.3
 -1 -25 -6 9.98 1.35
 1 -25 6 9.54 1.09
 -1 -25 -6 9.42 1.34
 1 -25 -6 10.94 1.42
 -1 -25 6 10.04 1.13
 1 -25 6 9.6 1.07
 -1 -25 6 6.81 1.02
 1 -25 6 9.19 1.13
 1 -25 -6 9.38 1.05
 -1 -25 -6 8.82 0.95
 -1 -25 6 10.21 1.26
 -1 -25 -6 10.95 1.22
 1 -25 -6 9.17 1.1
 1 25 -6 9.71 1.26
 -1 25 -6 10.25 1.27
 1 25 -6 7.84 2.61
 -1 -25 7 -0.08 0.52
 1 -25 7 -0.39 0.5
 -1 -25 -7 0.34 0.4
 -1 -25 7 0.1 0.41
 1 -25 -7 0.72 0.46
 1 -25 7 0.52 0.48
 1 -25 -7 0.41 0.4
 -1 -25 -7 0.05 0.41
 1 25 -7 0.19 0.51
 -1 25 -7 -0.62 0.52
 -1 -25 -7 0.66 0.56
 1 -25 -7 -0.04 0.49
 -1 -25 -7 0.3 0.43
 -1 -25 -7 0.21 0.46
 1 -25 -7 0.2 0.35
 1 -25 -7 -0.25 0.53
 -1 -25 7 0.86 0.49
 1 -25 7 -0.25 0.56
 1 -25 8 2.17 0.54
 -1 -25 8 1.86 0.55
 1 -25 -8 1.69 0.49
 1 -25 8 2.96 0.64
 1 -25 -8 1.89 0.45
 -1 -25 -8 1.49 0.51
 -1 25 -8 2.09 0.43
 -1 -25 -8 2.04 0.4
 -1 -25 8 2.9 0.56
 1 -25 -8 2.35 0.66
 1 -25 8 2.32 0.56
 -1 -25 8 2.42 0.56
 -1 -25 -8 2.32 0.61
 1 25 -8 1.57 0.56
 -1 25 -8 2.28 0.64
 1 -25 -9 1.24 0.39
 -1 -25 -9 1.96 0.44
 -1 25 -9 1.65 0.55
 -1 25 -9 1.76 0.51
 1 25 -9 1.41 0.6
 -1 -25 9 1.85 0.46
 1 -25 9 1.73 0.41
 -1 -26 0 0.21 0.5
 -1 -26 0 0.77 0.56
 1 -26 0 -0.08 0.46
 1 -26 0 0.15 0.53
 1 -26 0 -0.74 0.64
 -1 -26 0 0.43 0.64
 1 -26 0 -0.28 0.51
 -1 -26 0 0.04 0.54
 1 -26 0 -0.48 0.54
 -1 -26 0 0.25 0.49
 -1 -26 0 -0.1 0.56
 1 -26 0 -0.44 0.47
 1 -26 0 0.25 0.39
 1 -26 -1 9.53 1.31
 -1 -26 -1 7.89 1.34
 1 -26 1 8 1.2
 1 -26 1 8.11 1.19
 1 -26 1 8.86 1.38
 -1 -26 -1 6.84 1.05
 -1 -26 -1 9.34 1.31
 -1 -26 1 7.52 1.11
 -1 -26 1 9.23 1.42
 -1 -26 -1 7.76 1.21
 1 -26 -1 8.51 1.33
 1 -26 -1 7.29 1.11
 -1 -26 -1 8.07 1.25
 1 -26 1 9.45 1.28
 1 -26 -1 8.62 1.26
 -1 -26 1 9.25 1.29
 1 -26 1 9.16 1.24
 1 -26 -1 8.05 1.19
 -1 -26 1 9.24 1.28
 1 -26 1 7.27 1.08
 -1 -26 -1 7.99 1.23
 1 -26 -1 9.06 1.3
 -1 -26 -1 9.81 1.2
 1 26 -1 3.69 1.32
 -1 26 -1 6.89 2.64
 1 -26 2 10.72 1.5
 -1 -26 2 11.63 1.53
 1 -26 2 10.01 1.3
 -1 -26 -2 9.74 1.41
 1 -26 -2 10.62 1.4
 -1 -26 -2 9.98 1.22
 -1 -26 -2 11.43 1.55
 -1 -26 2 10.35 1.29
 1 -26 -2 9.08 1.17
 1 -26 2 11.6 1.36
 1 -26 -2 11.9 1.57
 1 -26 -2 11.21 1.37
 -1 -26 -2 11.35 1.39
 -1 -26 2 10.84 1.32
 -1 -26 -2 13.16 1.43
 1 -26 2 13.99 1.48
 1 -26 -2 12.55 1.41
 1 -26 -2 11.8 1.55
 1 -26 2 10.63 1.18
 -1 -26 2 11.5 1.13
 -1 -26 -2 12.08 1.49
 1 -26 -2 9.66 1.19
 1 -26 -2 10.69 1.44
 1 -26 -2 8.66 1.24
 1 26 -2 12.88 3.17
 -1 26 -2 11.02 2.68
 -1 26 -2 7.43 2.02
 -1 -26 -3 15.76 1.74
 1 -26 3 19.05 1.99
 1 -26 -3 18.28 1.94
 -1 -26 -3 15.94 1.8
 1 -26 -3 16.96 1.48
 1 -26 -3 15.37 1.73
 -1 -26 3 18.75 2
 -1 -26 -3 18.18 1.74
 -1 -26 3 18.21 1.7
 1 -26 -3 17.3 1.63
 1 -26 -3 15.25 1.45
 1 -26 -3 13.36 1.35
 -1 -26 -3 17.53 1.7
 1 -26 -3 20.1 2.09
 1 -26 -3 14.27 1.29
 -1 -26 -3 17.11 1.82
 1 -26 -3 17.71 1.72
 1 -26 3 17.8 1.42
 -1 -26 -3 17.33 1.89
 -1 -26 -3 16.41 1.41
 1 -26 3 18.53 1.77
 1 -26 -3 14.42 1.55
 -1 -26 3 15.46 1.41
 1 -26 -3 15.48 1.72
 1 26 -3 16.79 3.97
 -1 26 -3 18.39 4.21
 1 -26 -4 8.21 1.04
 1 -26 4 11.3 1.44
 1 -26 -4 8.06 1.25
 1 -26 -4 11.13 1.14
 1 -26 -4 9.31 1.3
 -1 -26 4 9.38 1.29
 -1 -26 -4 9.29 1.36
 -1 -26 -4 8.79 1.03
 -1 -26 -4 10.37 1.31
 1 -26 4 9.05 1.14
 -1 -26 4 9.86 1.2
 1 -26 -4 9.73 1.19
 1 -26 -4 8.73 1.26
 -1 -26 -4 8.63 1.01
 1 -26 -4 8.82 1.04
 -1 -26 -4 9.62 1.24
 -1 -26 -4 9.81 1.36
 1 -26 -4 9.22 1.04
 1 -26 -4 9.29 1.36
 -1 -26 -4 9.67 1.37
 -1 -26 4 8.93 1.03
 1 -26 4 10.02 1.07
 1 -26 -4 8.43 1.07
 1 -26 -4 9.47 1.2
 1 26 -4 7.28 2.29
 -1 26 -4 7.78 2.68
 -1 -26 -5 10.56 1.1
 -1 -26 -5 11.45 1.47
 1 -26 -5 9.67 1.03
 1 -26 -5 10.9 1.39
 1 -26 -5 11.56 1.33
 1 -26 -5 12.18 1.57
 -1 -26 -5 11.95 1.5
 -1 -26 5 11.23 1.17
 -1 -26 -5 10.65 1.31
 1 -26 5 11.02 1.14
 1 -26 -5 10.97 1.39
 -1 -26 5 11.75 1.42
 1 -26 5 12.73 1.49
 1 -26 -5 10.06 1.11
 -1 -26 -5 9.84 1.36
 -1 -26 -5 11.81 1.21
 1 -26 -5 10.1 1.15
 1 -26 5 11.01 1.19
 -1 -26 5 11.92 1.26
 -1 26 -5 11.67 1.33
 -1 26 -5 10.63 2.99
 1 -26 -6 16.24 1.33
 -1 -26 -6 13.72 1.11
 1 -26 -6 13.75 1.19
 -1 -26 6 16.66 1.53
 1 -26 6 17.36 1.6
 -1 -26 -6 15.61 1.3
 -1 -26 -6 15.74 1.62
 -1 -26 6 16.31 1.33
 1 -26 -6 14.38 1.14
 1 -26 -6 16.69 1.55
 1 -26 6 19.25 1.45
 -1 -26 -6 15.82 1.51
 1 -26 -6 15.73 1.59
 -1 -26 -6 13.22 1.19
 -1 26 -6 16.1 1.51
 -1 -26 -7 13.83 1.14
 1 -26 -7 12.82 1.02
 1 -26 7 15.25 1.36
 1 -26 -7 13.98 1.16
 -1 -26 7 15.15 1.31
 1 -26 -7 15.55 1.4
 -1 -26 -7 14.98 1.46
 1 -26 7 16.27 1.23
 -1 -26 -7 15.68 1.42
 -1 -26 7 15.85 1.22
 -1 26 -7 13.97 1.29
 1 26 -7 13.81 1.24
 1 -26 8 18.11 1.18
 1 -26 -8 17.11 1.14
 -1 -26 -8 16.47 1.12
 -1 -26 -8 16.86 1.27
 1 -26 8 18.42 1.16
 -1 -26 8 19.01 1.18
 1 -26 -8 17.44 1.29
 1 26 -8 16.74 1.17
 -1 26 -8 18.35 1.33
 1 26 -8 17.45 1.49
 1 -26 -9 7.5 0.64
 -1 -26 -9 6.92 0.61
 1 26 -9 7.25 0.81
 -1 26 -9 7.77 0.83
 1 -26 9 8.64 0.66
 -1 -26 9 8.07 0.67
 1 -27 0 0.86 0.55
 1 -27 0 0.87 0.69
 -1 -27 0 1.38 0.74
 1 -27 0 3.09 0.96
 1 -27 0 1.33 0.76
 -1 -27 0 1.64 0.84
 -1 -27 0 1.88 0.87
 -1 -27 0 1.25 0.75
 1 -27 0 1.7 0.73
 -1 -27 0 2 0.82
 1 -27 0 2.16 0.65
 1 -27 0 1.68 0.69
 1 -27 -1 2.59 0.76
 1 -27 1 3.55 0.83
 -1 -27 -1 3.43 0.82
 1 -27 -1 3.04 0.8
 -1 -27 1 3.73 0.84
 1 -27 -1 3.14 0.88
 1 -27 1 2.88 0.73
 -1 -27 -1 2.53 0.61
 1 -27 -1 1.98 0.59
 -1 -27 1 4.15 1
 1 -27 1 3.2 0.83
 -1 -27 -1 3.49 0.89
 -1 -27 1 1.38 0.58
 1 -27 1 2.59 0.81
 1 -27 1 4.16 1.03
 1 -27 -1 2.41 0.78
 1 -27 -1 2.86 0.85
 -1 -27 -1 4.44 0.89
 -1 -27 1 3.86 0.96
 -1 -27 -1 3.64 0.97
 1 -27 -1 2.04 0.67
 -1 -27 -1 2.68 0.7
 -1 -27 1 2.92 0.78
 1 -27 1 2.89 0.73
 1 27 1 2.08 1.73
 -1 27 -1 4.68 2.01
 1 27 -1 0.45 1.48
 1 -27 2 -0.1 0.42
 -1 -27 -2 1.14 0.71
 1 -27 -2 0.88 0.63
 1 -27 -2 0.24 0.4
 1 -27 -2 0.89 0.69
 1 -27 2 1.28 0.81
 -1 -27 -2 0.98 0.72
 -1 -27 2 1.84 0.81
 1 -27 2 0.69 0.56
 -1 -27 -2 0.24 0.51
 1 -27 -2 1 0.53
 -1 -27 2 1.14 0.63
 -1 -27 -2 0.75 0.54
 1 -27 2 0.15 0.48
 -1 -27 2 1.09 0.71
 1 -27 -2 1.05 0.59
 1 -27 -2 0.63 0.56
 1 -27 -2 1.23 0.7
 1 -27 -2 0.63 0.61
 -1 -27 -2 0.88 0.69
 -1 -27 -2 0.68 0.6
 -1 27 -2 1.07 1.69
 1 27 -2 2.29 1.67
 1 -27 -3 1.86 0.81
 -1 -27 -3 0.66 0.65
 -1 -27 3 0.39 0.56
 1 -27 3 0.49 0.59
 1 -27 -3 0.48 0.35
 1 -27 -3 0.83 0.64
 -1 -27 -3 -0.2 0.5
 1 -27 -3 0.62 0.46
 1 -27 3 1.06 0.6
 -1 -27 3 0.35 0.5
 -1 -27 -3 1.07 0.6
 -1 -27 -3 0.9 0.47
 -1 -27 -3 1.4 0.64
 -1 -27 3 0.57 0.36
 1 -27 3 0.49 0.3
 1 -27 -3 1.04 0.48
 1 -27 -3 1.03 0.48
 -1 -27 -3 0.11 0.52
 -1 -27 3 0.14 0.51
 1 -27 -3 1.57 0.75
 1 -27 3 0.71 0.56
 -1 27 -3 1.24 1.4
 1 27 -3 -0.83 1.97
 -1 -27 -4 6.23 1.13
 1 -27 -4 6.04 1.09
 -1 -27 4 7.45 1.18
 1 -27 4 7.65 1.2
 1 -27 -4 7.38 0.94
 -1 -27 -4 6.8 1.08
 1 -27 -4 6.73 1
 1 -27 4 5.43 0.92
 -1 -27 4 5.65 0.9
 1 -27 4 7.58 0.96
 -1 -27 -4 5.32 1.05
 -1 -27 -4 6.28 1.01
 -1 -27 -4 5.36 0.8
 -1 -27 4 5.4 0.81
 1 -27 -4 6.94 1.18
 -1 -27 -4 7.09 1.19
 1 -27 -4 6.58 1.02
 1 -27 -4 6.11 1.09
 -1 27 -4 5.78 2.36
 1 27 -4 9.74 3.05
 -1 -27 5 4.68 0.92
 1 -27 5 4.06 0.96
 1 -27 -5 4.18 0.76
 -1 -27 -5 3.5 0.68
 -1 -27 5 3.96 0.74
 1 -27 5 5.57 0.86
 -1 -27 -5 5.43 0.99
 -1 -27 5 3.5 0.78
 1 -27 -5 4.17 0.91
 -1 -27 -5 4.38 0.94
 1 -27 -5 4.06 0.94
 1 -27 -5 3.82 0.8
 -1 -27 -5 3.97 0.93
 1 -27 5 5.09 0.85
 -1 -27 -5 4.07 0.75
 -1 -27 6 1.84 0.56
 1 -27 6 3.15 0.72
 1 -27 -6 2.7 0.59
 -1 -27 -6 1.96 0.58
 -1 -27 -6 2.65 0.72
 1 -27 6 2.47 0.59
 1 -27 -6 1.96 0.65
 -1 -27 6 2.51 0.64
 1 -27 -6 1.89 0.6
 -1 -27 -6 1.81 0.65
 -1 27 -6 2.29 0.64
 -1 -27 7 0.5 0.37
 1 -27 7 0.69 0.42
 1 -27 -7 0.17 0.32
 -1 -27 -7 0.43 0.36
 1 -27 -7 0.35 0.4
 -1 -27 7 0.38 0.4
 1 -27 7 -0.13 0.33
 -1 -27 -7 -0.14 0.39
 -1 27 -7 -0.69 0.46
 1 -27 8 1.49 0.4
 -1 -27 8 2.9 0.6
 -1 -27 -8 2.5 0.45
 1 -27 -8 2.88 0.47
 1 27 -8 1.57 0.54
 -1 27 -8 1.13 0.51
 -1 -27 8 1.67 0.42
 -1 -27 -8 2.11 0.51
 1 -27 8 2.25 0.45
 -1 -28 0 1.49 0.68
 -1 -28 0 1.43 0.73
 1 -28 0 2.3 0.78
 1 -28 0 0.48 0.56
 -1 -28 0 2.61 0.93
 1 -28 0 1.51 0.89
 1 -28 0 1.61 0.71
 1 -28 0 2.33 0.73
 -1 -28 0 1.88 0.77
 1 28 0 3.15 2.32
 1 -28 0 2.14 0.76
 -1 -28 0 2.38 0.83
 1 -28 -1 3.69 0.93
 -1 -28 1 4.09 1
 1 -28 1 4.41 1.11
 -1 -28 1 3.71 1.06
 -1 -28 -1 3.54 0.99
 1 -28 1 3.61 0.91
 -1 -28 -1 3.61 0.94
 1 -28 1 3.59 0.88
 1 -28 -1 3.35 0.79
 -1 -28 1 1.93 0.72
 1 -28 -1 4.01 1.02
 -1 -28 1 3.49 0.91
 1 -28 -1 5.04 1
 -1 -28 -1 3.07 0.85
 1 -28 1 3.52 0.85
 -1 -28 -1 2.63 0.75
 1 -28 1 3.07 0.77
 -1 -28 -1 4.05 0.93
 -1 -28 1 3.15 0.83
 1 -28 -1 3.63 0.98
 1 -28 -1 2.35 0.73
 -1 28 -1 1.96 2.1
 1 28 -1 4.04 2.6
 1 -28 2 0.76 0.54
 1 -28 -2 0.25 0.59
 1 -28 -2 1.35 0.61
 1 -28 -2 1.07 0.75
 -1 -28 -2 1.95 0.93
 -1 -28 2 0.81 0.73
 1 -28 2 0.85 0.8
 -1 -28 2 0.78 0.57
 1 -28 -2 0.99 0.57
 1 -28 2 0.3 0.49
 -1 -28 2 0.55 0.52
 -1 -28 -2 -0.07 0.49
 1 -28 -2 2.16 0.74
 -1 -28 -2 1 0.55
 1 -28 -2 1.13 0.66
 -1 -28 -2 0.51 0.58
 -1 -28 -2 1.25 0.71
 -1 -28 2 1.08 0.54
 1 -28 -2 1 0.59
 1 -28 2 1 0.77
 -1 28 -2 -0.82 2.42
 1 28 -2 -0.56 2.33
 -1 -28 -3 4.78 0.95
 1 -28 -3 3.29 0.87
 1 -28 -3 2.96 0.81
 -1 -28 3 4.07 0.92
 1 -28 3 3.86 0.97
 -1 -28 -3 3.04 0.77
 1 -28 -3 2.87 0.82
 1 -28 3 2.95 0.8
 -1 -28 3 2.61 0.73
 -1 -28 -3 3.14 0.81
 -1 -28 -3 3.86 0.9
 -1 -28 -3 3.75 0.87
 1 -28 -3 3.65 0.91
 1 -28 -3 2.87 0.82
 -1 -28 3 4.96 0.94
 1 -28 -3 3.03 0.74
 -1 -28 3 3.62 0.67
 1 28 -3 1.54 1.61
 -1 28 -3 2.63 1.17
 1 -28 -4 2.78 0.89
 -1 -28 4 2.36 0.72
 1 -28 4 2.2 0.72
 -1 -28 -4 1.62 0.76
 1 -28 -4 3.59 0.89
 -1 -28 4 1.45 0.42
 1 -28 4 1.56 0.52
 -1 -28 4 2.38 0.63
 -1 -28 -4 2.43 0.8
 1 -28 -4 1.17 0.62
 -1 -28 4 1.89 0.59
 -1 -28 -4 1.85 0.71
 1 -28 -4 1.44 0.57
 -1 -28 -4 1.72 0.61
 1 -28 -4 1.85 0.72
 1 -28 4 1.52 0.55
 -1 -28 5 0.78 0.43
 1 -28 -5 1.95 0.52
 1 -28 5 1.7 0.63
 -1 -28 -5 0.78 0.39
 1 -28 5 1.42 0.52
 -1 -28 5 1.49 0.5
 -1 -28 5 1.54 0.51
 1 -28 -5 1.59 0.63
 1 -28 -5 1.37 0.56
 -1 -28 -5 1.39 0.56
 -1 -28 -5 1.17 0.62
 1 -28 -5 1.35 0.6
 -1 -28 5 1.82 0.53
 1 -28 5 1.08 0.44
 -1 -28 -5 1.44 0.61
 1 -28 -6 8.37 0.96
 1 -28 6 9.72 0.9
 -1 -28 6 9.35 0.9
 -1 -28 -6 8.64 1.05
 -1 -28 -6 9.67 1.03
 1 -28 -6 9.12 1.06
 -1 -28 6 8.66 0.99
 1 -28 6 9.25 1.05
 1 -28 -6 7.45 0.75
 -1 -28 -6 7.09 0.74
 -1 -28 7 0.63 0.33
 -1 -28 -7 0.27 0.28
 1 -28 7 0.77 0.39
 -1 -28 7 0.48 0.48
 1 -28 -7 0.87 0.4
 1 -28 -7 0.63 0.41
 -1 -28 7 0.36 0.34
 -1 -28 -7 0.33 0.34
 1 -28 7 0.44 0.37
 1 28 -7 0.75 0.48
 1 28 -8 0.03 0.33
 -1 28 -8 -0.08 0.32
 1 -28 8 0.39 0.3
 -1 -28 8 0.75 0.33
 1 -29 0 -0.03 0.45
 1 -29 0 -0.15 0.45
 -1 -29 0 -0.32 0.5
 -1 -29 0 -0.54 0.47
 -1 -29 0 -0.9 0.65
 1 -29 0 0.24 0.41
 -1 -29 0 0.27 0.43
 -1 -29 0 -0.04 0.57
 1 -29 0 -0.24 0.56
 1 -29 0 -0.03 0.53
 -1 -29 1 36.99 2.4
 1 -29 -1 36.17 2.37
 -1 -29 1 42.1 2.38
 1 -29 1 39.4 2.45
 1 -29 1 34.94 2.09
 1 -29 -1 32.59 2.09
 1 -29 1 44.35 2.33
 -1 -29 -1 32.75 2.29
 -1 -29 1 34.68 2.06
 -1 -29 -1 39.95 2.29
 1 -29 1 39.96 2.3
 1 -29 -1 39.84 2.26
 -1 -29 1 40.54 2.32
 -1 -29 -1 40.2 2.36
 1 -29 1 42.94 2.24
 -1 -29 -1 42.26 2.6
 1 -29 -1 42.23 2.37
 1 -29 -1 40.4 2.52
 -1 -29 1 41.06 2.33
 -1 -29 2 1.79 0.71
 1 -29 2 3.06 0.83
 -1 -29 2 2.37 0.73
 -1 -29 -2 1.8 0.64
 1 -29 2 2.62 0.79
 1 -29 -2 1.37 0.58
 1 -29 -2 2.27 0.74
 1 -29 2 1.77 0.59
 1 -29 2 2.55 0.69
 -1 -29 -2 1.81 0.7
 1 -29 -2 2.18 0.68
 -1 -29 2 1.7 0.61
 1 -29 -2 1.65 0.65
 -1 -29 -2 2.04 0.69
 -1 -29 -2 1.95 0.7
 1 -29 -2 2.37 0.71
 -1 -29 -2 1.82 0.6
 1 -29 2 2.89 0.67
 -1 -29 2 2.71 0.68
 -1 -29 -3 12.22 1.39
 -1 -29 3 13.31 1.41
 1 -29 -3 11.14 1.29
 1 -29 3 13.37 1.4
 -1 -29 3 14.76 1.5
 -1 -29 -3 13.66 1.35
 1 -29 -3 13.92 1.28
 -1 -29 3 14.72 1.31
 1 -29 3 13.6 1.27
 -1 -29 -3 14.45 1.32
 1 -29 -3 15.74 1.32
 1 -29 -3 14.39 1.49
 -1 -29 3 17.36 1.41
 1 -29 -3 13.42 1.36
 -1 -29 -3 12.64 1.39
 -1 -29 -3 13.36 1.35
 1 -29 4 2.17 0.66
 -1 -29 4 1.56 0.57
 -1 -29 -4 2.52 0.71
 1 -29 -4 3.16 0.77
 -1 -29 4 3.45 0.88
 -1 -29 4 2.15 0.61
 1 -29 4 1.47 0.47
 1 -29 -4 2.18 0.66
 -1 -29 -4 2.89 0.71
 1 -29 -4 1.74 0.62
 1 -29 -4 2.55 0.68
 -1 -29 -4 2.81 0.71
 -1 -29 4 2.44 0.59
 -1 -29 -4 2.3 0.7
 1 -29 5 3.28 0.7
 -1 -29 5 3.95 0.7
 -1 -29 5 4.2 0.79
 -1 -29 5 3.92 0.57
 1 -29 5 4.23 0.63
 -1 -29 -5 5.76 0.81
 -1 -29 -5 3.8 0.73
 -1 -29 -5 4.8 0.8
 1 -29 5 4.55 0.61
 1 -29 -5 4.13 0.71
 -1 -29 5 3.85 0.6
 1 -29 -5 3.31 0.7
 1 -29 -6 6.78 0.64
 1 -29 6 6.59 0.81
 -1 -29 6 7.06 0.77
 -1 -29 6 8.92 0.98
 -1 -29 6 6.17 0.68
 1 -29 6 6.18 0.63
 -1 -29 -6 7.01 0.84
 1 -29 -6 6.65 0.77
 -1 -29 -6 6.17 0.83
 1 29 -6 6.72 0.95
 1 -29 7 7.45 0.78
 -1 -29 7 7.81 0.78
 1 29 -7 6.71 0.83
 -1 29 -7 6.81 0.83
 -1 -29 -7 8.22 0.75
 1 -30 0 0.45 0.6
 -1 -30 0 -0.31 0.48
 -1 -30 0 1.43 0.65
 1 -30 0 0.8 0.49
 1 -30 0 -0.35 0.5
 -1 -30 0 -0.91 0.45
 1 -30 0 0.29 0.41
 -1 -30 0 0.66 0.54
 -1 -30 0 0.13 0.45
 1 -30 0 0.68 0.64
 1 -30 -1 2.89 0.73
 1 -30 1 1.97 0.6
 1 -30 1 2.75 0.8
 -1 -30 1 2.83 0.81
 1 -30 1 2.05 0.51
 -1 -30 1 2.49 0.69
 -1 -30 -1 3.23 0.85
 1 -30 -1 3.57 0.84
 1 -30 -1 3.35 0.83
 -1 -30 -1 2.76 0.7
 -1 -30 1 2.94 0.68
 1 -30 1 2.53 0.66
 1 -30 1 3.53 0.85
 -1 -30 1 2.79 0.75
 -1 -30 -1 2.71 0.77
 1 -30 -1 2.82 0.65
 1 -30 1 2.51 0.66
 -1 -30 -1 3.24 0.73
 1 -30 -1 2.83 0.8
 1 -30 -2 0.41 0.44
 -1 -30 2 0.28 0.49
 1 -30 2 0.86 0.52
 1 -30 2 0.96 0.6
 1 -30 2 0.78 0.44
 -1 -30 2 0.71 0.51
 -1 -30 -2 0.92 0.58
 1 -30 -2 0.95 0.59
 -1 -30 -2 0.79 0.48
 1 -30 2 1.31 0.54
 -1 -30 2 1.35 0.56
 1 -30 2 0.82 0.51
 1 -30 -2 0.74 0.58
 1 -30 -2 0.69 0.58
 -1 -30 -2 0.7 0.45
 -1 -30 2 0.76 0.52
 -1 -30 -2 0.78 0.55
 -1 -30 -2 1.1 0.59
 -1 -30 3 2.74 0.78
 1 -30 3 4.9 0.88
 -1 -30 3 2.25 0.7
 1 -30 3 3.11 0.82
 -1 -30 -3 3.53 0.82
 1 -30 -3 2.39 0.69
 1 -30 3 3.01 0.69
 -1 -30 3 3.07 0.68
 1 -30 -3 4.34 0.87
 1 -30 3 4.37 0.82
 -1 -30 -3 4.19 0.73
 1 -30 -3 3.5 0.87
 1 -30 -3 2.64 0.69
 -1 -30 -3 3.35 0.72
 -1 -30 3 3.66 0.71
 1 -30 -3 4.5 0.71
 -1 -30 -3 3.86 0.81
 1 -30 4 1.18 0.55
 -1 -30 4 1.18 0.57
 1 -30 4 1.05 0.54
 -1 -30 4 0.15 0.39
 1 -30 4 0.33 0.33
 -1 -30 4 0.4 0.39
 -1 -30 -4 0.98 0.44
 1 -30 4 0.46 0.43
 -1 -30 -4 0.47 0.48
 1 -30 -4 -0.07 0.37
 -1 -30 -4 0.74 0.45
 1 -30 -4 0.62 0.39
 1 -30 -4 0.13 0.35
 -1 -30 5 1.73 0.53
 1 -30 5 1.68 0.59
 -1 -30 5 0.83 0.41
 1 -30 5 1.89 0.58
 1 -30 5 2.18 0.46
 -1 -30 -5 1.71 0.54
 1 -30 -5 1.46 0.46
 1 -30 -5 1.01 0.45
 -1 -30 -5 1.56 0.48
 1 30 -5 1.45 0.52
 -1 -30 6 0.43 0.32
 -1 -30 6 0.15 0.36
 1 -30 6 0.65 0.34
 1 -30 6 -0.09 0.4
 -1 30 -6 -0.02 0.4
 1 30 -6 0.83 0.4
 -1 -30 -6 -0.03 0.28
 1 -31 0 -0.37 0.49
 -1 -31 0 0.11 0.48
 1 -31 0 0.51 0.42
 -1 -31 0 -0.09 0.4
 1 -31 0 0.19 0.37
 -1 -31 0 -0.06 0.37
 -1 -31 0 -0.09 0.51
 1 -31 0 -0.5 0.46
 -1 -31 -1 30.47 1.96
 -1 -31 1 35.42 1.82
 1 -31 1 32.9 2.04
 1 -31 -1 29.99 1.92
 -1 -31 1 33.59 2.01
 -1 -31 -1 35.46 1.94
 1 -31 1 36.36 1.95
 1 -31 -1 33.83 1.89
 -1 -31 1 36.32 1.95
 1 -31 -1 35.75 2.08
 -1 -31 1 37.14 1.87
 -1 -31 1 38.47 2.14
 1 -31 -1 36.91 1.84
 1 -31 1 35.88 2.03
 -1 -31 -1 37.45 2.15
 -1 -31 -1 34.01 1.89
 1 -31 -2 0.89 0.48
 -1 -31 2 1.7 0.57
 1 -31 2 0.33 0.42
 1 -31 2 0.84 0.4
 -1 -31 2 0.73 0.43
 -1 -31 -2 1.71 0.62
 1 -31 2 1.41 0.53
 -1 -31 2 1.7 0.5
 1 -31 -2 1.31 0.54
 1 -31 2 1.86 0.6
 -1 -31 2 0.96 0.36
 1 -31 -2 0.26 0.47
 -1 -31 -2 1.21 0.56
 -1 -31 -2 1.08 0.44
 1 -31 -2 1.76 0.55
 -1 -31 2 1.6 0.6
 1 -31 3 42.29 2.14
 -1 -31 3 43.84 2.09
 1 -31 -3 39.03 1.99
 1 -31 3 44.05 2.03
 -1 -31 -3 39.01 2.02
 -1 -31 3 41.06 2.08
 -1 -31 3 44.95 1.92
 1 -31 3 44.46 1.96
 -1 -31 3 50.3 2.19
 -1 -31 -3 41.14 2.01
 1 -31 -3 45.31 2.24
 1 -31 -3 42.59 1.92
 -1 -31 -3 47.37 1.84
 1 -31 3 48.5 2.02
 -1 -31 -3 43.5 2.17
 -1 -31 4 0.2 0.36
 -1 -31 4 -0.1 0.36
 1 -31 4 0.58 0.39
 1 -31 4 0.43 0.39
 -1 -31 4 1.53 0.48
 1 -31 4 1.21 0.39
 -1 -31 -4 0.34 0.34
 -1 -31 4 0.66 0.41
 1 -31 -4 0.26 0.35
 1 -31 -4 1.05 0.4
 -1 -31 -4 0.67 0.41
 -1 -31 -4 0.66 0.36
 1 -31 5 19.97 1.21
 -1 -31 5 17.66 1.1
 1 -31 5 24.39 1.36
 -1 -31 5 20.49 1.27
 -1 -31 -5 19.98 1.21
 -1 -31 -5 21.55 1.13
 -1 31 -5 24.28 1.5
 -1 -31 6 0.46 0.28
 1 -32 0 0.15 0.39
 -1 -32 0 0.24 0.4
 -1 -32 0 0.17 0.41
 1 -32 0 0.87 0.51
 -1 -32 0 -0.09 0.39
 -1 -32 0 -0.58 0.41
 1 -32 0 0.62 0.47
 1 -32 -1 1.78 0.46
 -1 -32 -1 4.96 0.82
 -1 -32 -1 4.28 0.66
 -1 -32 1 4.54 0.73
 -1 -32 1 5.07 0.69
 1 -32 1 4.11 0.7
 1 -32 -1 4.84 0.78
 -1 -32 1 4.77 0.63
 1 -32 1 5.75 0.88
 -1 -32 1 4.03 0.76
 -1 -32 -1 4.67 0.8
 1 -32 -1 4.87 0.8
 1 -32 -1 4.89 0.74
 1 -32 1 4.9 0.71
 -1 -32 1 4.6 0.72
 -1 -32 -1 4.76 0.76
 -1 -32 -2 2.63 0.6
 -1 -32 2 3.34 0.7
 -1 -32 -2 2.38 0.51
 1 -32 -2 3.12 0.67
 1 -32 -2 2.27 0.53
 1 -32 2 2.94 0.61
 -1 -32 -2 2.61 0.64
 -1 -32 2 2.56 0.65
 -1 -32 2 1.96 0.45
 1 -32 -2 1.77 0.59
 1 -32 2 1.94 0.44
 1 -32 2 2.7 0.61
 1 -32 2 2.87 0.6
 -1 -32 2 2.74 0.59
 -1 -32 -3 8.54 0.91
 1 -32 -3 8.87 0.78
 1 -32 -3 8.45 0.92
 1 -32 3 9.97 0.82
 -1 -32 3 9.38 0.87
 -1 -32 -3 9.1 0.85
 1 -32 3 9.32 0.85
 1 -32 3 8.18 0.88
 -1 -32 3 7.79 0.88
 -1 -32 3 8.6 0.87
 1 -32 3 7.54 0.75
 -1 -32 3 8.41 0.81
 -1 -32 -4 1.22 0.38
 1 -32 4 1.49 0.4
 -1 -32 4 0.62 0.38
 -1 -32 4 1.65 0.44
 1 -32 4 1.42 0.43
 1 -32 4 1.3 0.39
 1 -33 0 0.15 0.33
 -1 -33 0 -0.4 0.37
 -1 -33 0 0.43 0.43
 1 -33 0 0.27 0.33
 1 -33 0 0.73 0.42
 -1 -33 -1 3.11 0.47
 -1 -33 1 3.61 0.59
 1 -33 1 3.28 0.56
 -1 -33 -1 4.66 0.7
 1 -33 -1 3.61 0.6
 -1 -33 1 3.57 0.63
 1 -33 -1 4.03 0.64
 -1 -33 -1 3.74 0.66
 1 -33 1 3.34 0.58
 1 -33 1 3.8 0.61
 1 -33 2 0.24 0.3
 -1 -33 2 0.41 0.37
 -1 -33 -2 0.24 0.33
 1 -33 -2 0.82 0.41
 -1 -33 -2 0.66 0.4
 1 -33 2 0.85 0.41
 -1 -33 2 1.08 0.41
 1 -33 -2 0.26 0.33
 1 -33 2 1.13 0.4
 -1 -33 3 0.27 0.31
 1 -33 3 0.67 0.4
 1 -33 3 0.46 0.33
 -1 -34 0 0.16 0.3
 -1 -34 0 -0.22 0.3
 1 -34 0 0.05 0.29
 -1 -34 -1 2.07 0.44
 1 -34 1 2.04 0.45
 -1 -34 1 1.27 0.39
 -2 0 0 327.52 3.03
 2 0 0 342.54 3.7
 -2 0 -1 0.07 0.15
 -2 0 1 0.07 0.22
 2 0 1 -0.13 0.2
 2 0 1 0.11 0.19
 2 0 -1 0.48 0.12
 2 0 -1 0.09 0.18
 2 0 -2 175.1 3.79
 -2 0 -2 167.32 4.28
 -2 0 2 171.79 4.29
 2 0 2 165.52 3.84
 2 0 3 0.26 0.31
 2 0 -3 -0.02 0.19
 -2 0 -3 0.12 0.32
 -2 0 3 -0.3 0.4
 2 0 -3 0.27 0.38
 2 0 3 0.21 0.35
 2 0 4 35.22 2.45
 2 0 -4 39.89 2.76
 -2 0 -4 44.67 2.99
 2 0 4 45.61 3.06
 -2 0 4 47.58 3.14
 2 0 -4 46.62 2.76
 -2 0 4 45.48 3.26
 2 0 4 48.71 3.44
 2 0 4 45.59 2.86
 2 0 -4 50.19 3.44
 -2 0 4 47.68 3.35
 -2 0 -4 48.23 3.39
 2 0 -5 -0.11 0.61
 2 0 5 0.27 0.42
 2 0 5 -0.27 0.67
 2 0 5 -0.08 0.41
 2 0 5 0.34 0.47
 -2 0 5 0.06 0.53
 -2 0 5 0.11 0.47
 2 0 -5 -0.05 0.31
 -2 0 5 -0.01 0.5
 -2 0 -5 0.1 0.49
 2 0 -5 0.29 0.74
 -2 0 -5 -0.11 0.71
 2 0 6 28.09 2.88
 2 0 -6 29.63 3.09
 2 0 -6 31.41 2.96
 -2 0 6 27.68 3.15
 2 0 6 29.81 3.25
 -2 0 6 29.43 3.41
 -2 0 -6 32.39 3.3
 2 0 6 28.49 3.36
 2 0 -6 35.15 3.75
 -2 0 6 29.96 3.4
 -2 0 -6 31.83 3.64
 2 0 -7 -0.52 0.73
 2 0 7 0.2 0.64
 -2 0 7 0.05 0.9
 -2 0 7 0.39 0.59
 2 0 -7 -0.45 0.5
 2 0 7 -0.26 0.93
 2 0 7 0 0.59
 -2 0 -7 0.53 0.73
 -2 0 7 0.36 0.61
 2 0 -7 0.47 0.7
 -2 0 -7 -0.25 0.68
 2 0 8 181.35 8.59
 -2 0 8 173.39 8.61
 2 0 -8 181.83 9.06
 2 0 8 181.19 9.98
 2 0 -8 165.45 9.87
 -2 0 -8 170.05 9.96
 -2 0 8 165.4 9.51
 -2 0 -8 170.18 8.8
 2 0 8 171.91 9.4
 -2 0 8 171.47 8.81
 -2 0 -9 0.68 0.55
 -2 0 9 -0.35 0.64
 -2 0 -9 -0.09 0.44
 2 0 9 0.16 0.49
 2 0 9 -0.26 0.7
 2 0 -9 0.05 0.4
 2 0 9 -0.4 0.75
 2 0 9 -1.83 1.04
 -2 0 9 0.09 1.33
 2 0 9 -0.51 0.82
 -2 0 9 -0.38 0.61
 2 0 9 -0.12 0.51
 -2 0 9 -0.24 0.83
 2 0 -9 0.46 0.74
 2 0 -9 0.73 1
 -2 0 -9 -0.1 0.55
 -2 0 -9 0.18 0.53
 -2 0 -9 -3.71 1.62
 -2 0 -9 -0.1 0.5
 -2 0 -9 -3.91 1.42
 -2 0 9 -2.19 1.7
 2 0 9 -0.92 1.14
 2 0 9 0.14 0.6
 -2 0 -10 94.45 4.03
 2 0 -10 99.11 4.13
 -2 0 -10 98.35 3.78
 -2 0 10 99.95 4.07
 2 0 10 99.88 4.01
 2 0 10 105.6 4.5
 -2 0 10 95.99 4.09
 2 0 -10 95.87 3.81
 -2 0 -10 91.71 4.25
 -2 0 -10 92.48 8.37
 2 0 -10 93.98 4.29
 -2 0 10 101.12 7.21
 -2 0 10 88.2 7.3
 2 0 11 0.23 0.49
 -2 0 -11 -0.56 0.65
 2 0 11 0.78 0.49
 -2 0 11 -0.7 0.71
 2 0 -11 -0.57 0.65
 2 0 11 0.12 0.68
 2 0 -11 0.14 0.49
 2 0 -11 -0.81 0.8
 -2 0 -11 -0.61 0.76
 -2 0 -11 -2.69 1.56
 2 0 11 -0.36 1.48
 -2 0 11 -0.24 1.88
 -2 0 12 19.14 1.53
 2 0 -12 19.85 1.77
 -2 0 12 23.03 1.91
 2 0 12 22.7 1.84
 -2 0 -12 20.03 1.71
 -2 0 -12 19.43 1.56
 2 0 -12 20.45 1.57
 2 0 -12 18.86 1.51
 -2 0 -12 19.24 1.82
 2 0 12 22.2 1.81
 -2 0 -12 19.86 1.68
 2 0 13 -0.14 0.47
 -2 0 13 -0.05 0.41
 -2 0 13 -0.61 0.52
 -2 0 -13 -0.55 0.57
 2 0 -13 0.54 0.52
 2 0 -13 -0.05 0.35
 -2 0 -13 0.43 0.36
 -2 0 -13 0.22 0.34
 -2 0 -13 -0.04 0.35
 2 0 -13 -0.32 0.4
 2 0 -13 0.29 0.34
 -2 0 -13 -0.42 0.52
 -2 0 13 -0.38 0.44
 2 0 13 -0.13 0.35
 -2 0 13 -0.17 0.35
 2 0 14 11.29 0.74
 -2 0 -14 13.61 0.92
 2 0 14 13.14 0.83
 -2 0 14 13.09 0.88
 2 0 -14 12.97 0.88
 -2 0 14 12.68 0.8
 -2 -1 0 60.9 1.6
 2 -1 0 57.21 1.46
 2 1 0 58.31 1.59
 -2 -1 0 64.44 1.59
 -2 1 0 60.37 1.5
 2 1 0 64.63 1.61
 -2 1 1 26.77 1.4
 -2 1 1 29.55 1.41
 -2 -1 1 28.42 1.13
 -2 -1 -1 26.43 1.37
 -2 1 -1 25.92 1.24
 -2 -1 1 29.15 1.41
 -2 1 -1 25.97 1.41
 2 -1 -1 24.96 1.08
 2 -1 -1 25.98 1.25
 -2 -1 -1 24.16 0.69
 2 1 1 28.36 1.26
 2 -1 1 28.18 1.34
 2 1 -1 24.53 1.35
 -2 -1 -1 27.14 0.88
 -2 1 2 618.8 8.11
 -2 1 -2 637.82 8.63
 2 -1 -2 660.47 6.5
 -2 -1 2 665.26 8.47
 -2 -1 -2 642.79 8.25
 2 -1 2 650.48 6.67
 2 1 2 653.74 7.19
 2 -1 2 625.22 7.84
 2 -1 -2 615.99 7.65
 2 -1 -3 50.29 2.27
 -2 -1 -3 52.86 2.79
 -2 1 -3 50.86 2.88
 2 1 -3 52.68 2.69
 -2 -1 3 50.23 2.83
 -2 1 -3 49.84 1.84
 2 -1 3 46.92 2.39
 -2 1 3 52.58 2.82
 2 -1 -3 47.59 2.52
 2 1 3 47.75 2.37
 2 1 -3 48.15 2.77
 2 -1 3 44.9 2.49
 -2 1 -3 46.32 2.61
 2 1 4 99.9 3.98
 2 -1 -4 103.92 4.32
 2 1 -4 97.38 4.48
 -2 1 -4 99.25 4.42
 2 -1 4 98.28 4.2
 2 -1 4 89.93 4.26
 -2 -1 -4 88.48 4.11
 -2 -1 4 86.12 4.46
 -2 -1 4 93.7 4.45
 -2 1 4 92.88 4.32
 2 1 4 84.24 3.96
 2 -1 -4 84.68 3.53
 2 1 4 93.3 4.93
 2 1 4 88.3 4.66
 2 1 -4 89.42 4.03
 2 -1 4 87.71 3.89
 -2 1 -4 84.68 4.21
 -2 1 4 89.72 4.58
 2 -1 4 93.38 4.75
 2 1 -4 91.45 4.69
 2 -1 -4 92.75 4.74
 -2 1 -4 88.53 4.67
 -2 -1 4 95.32 4.69
 -2 1 4 89.46 4.54
 -2 -1 -4 94.3 4.69
 2 1 -5 41.75 3.31
 2 -1 -5 42.92 3.19
 2 -1 5 37.18 2.98
 2 1 5 39.22 2.83
 2 -1 5 32.31 3
 2 -1 -5 30.27 2.46
 -2 -1 5 32.74 2.84
 2 1 5 29.9 2.78
 -2 -1 5 32.8 3.11
 -2 -1 -5 29.52 2.75
 2 1 -5 30.25 2.7
 -2 1 5 31.2 2.98
 2 1 5 33.95 3.21
 -2 1 5 30.37 3.15
 -2 1 -5 30.35 2.9
 -2 -1 5 31.05 2.97
 -2 -1 -5 30.29 3.01
 2 -1 -5 32.89 3.28
 2 1 5 29.24 3.07
 2 1 -5 30.75 3.13
 -2 1 5 31.46 3.11
 -2 -1 5 32.57 3.14
 -2 1 -5 30.15 3.13
 2 -1 5 29.07 3.04
 2 -1 6 8.99 1.62
 2 1 -6 8.25 1.66
 2 1 6 7.39 1.4
 2 -1 -6 8.84 1.61
 -2 -1 6 10.03 1.99
 -2 -1 6 9.58 1.94
 -2 1 6 9.89 2
 2 -1 6 8.46 1.83
 -2 1 6 12.26 2.21
 2 1 6 9.81 1.95
 -2 -1 -6 9.41 1.73
 -2 -1 6 9.79 1.7
 2 -1 6 8.37 1.7
 -2 -1 6 10.79 2.01
 -2 1 6 9.69 1.9
 2 1 6 9.24 1.72
 -2 1 -6 9.75 1.85
 2 1 6 9.27 1.96
 2 1 -6 7.91 1.55
 2 -1 -6 11.56 1.67
 2 -1 -6 10.84 2.12
 -2 1 -6 11.09 2.16
 2 1 -6 11.09 2.16
 -2 -1 -6 9.71 1.89
 2 -1 7 32.63 3.37
 2 -1 -7 33.58 3.46
 2 1 7 33.29 3.27
 2 1 -7 34.99 3.77
 2 -1 7 33.36 3.75
 -2 -1 7 39.34 3.82
 2 1 -7 35.91 3.58
 -2 1 7 33.68 3.85
 2 1 7 35.03 3.9
 -2 1 7 37.6 4.19
 -2 1 7 34.53 3.73
 -2 -1 -7 34.43 3.54
 2 -1 -7 36.18 3.32
 -2 -1 7 32.55 3.85
 -2 1 -7 38.43 4.01
 2 -1 -7 36.44 4.32
 2 1 -7 38.35 4.36
 2 1 7 35.67 4.09
 -2 1 7 37.36 4.18
 -2 -1 7 34.09 3.94
 -2 -1 -7 35.42 4.16
 2 -1 7 36.35 4.1
 -2 1 -7 34.55 4.14
 -2 -1 8 34.87 4
 2 1 8 36.82 3.83
 2 1 -8 38.79 4.31
 -2 1 8 34.82 3.73
 2 -1 8 38.48 4.14
 -2 1 8 38.05 4.62
 2 1 -8 42.95 5.13
 -2 1 -8 40.69 4.94
 2 -1 -8 40.48 4.93
 2 1 8 37.79 4.6
 -2 -1 8 37.68 4.52
 -2 -1 -8 41.21 4.9
 2 -1 8 35.81 4.46
 -2 -1 -8 39.61 4.15
 2 -1 8 37.9 3.76
 2 1 -8 44.71 4.31
 -2 1 -8 38.73 4.36
 -2 1 8 36.68 4.16
 -2 -1 8 39.33 4.09
 2 1 8 39.2 4.58
 -2 -1 9 36.1 2.38
 -2 1 9 33.44 2.26
 2 1 9 31.63 2.21
 2 -1 -9 33.59 2.29
 2 1 9 32.1 2.22
 2 1 -9 31.59 2.34
 -2 -1 -9 32.99 2.27
 2 -1 9 32.5 2.22
 -2 1 -9 31.49 2.36
 -2 1 -9 31.37 2.07
 -2 -1 -9 32.43 2.17
 2 1 9 35.27 4.2
 -2 1 9 34.84 4.08
 2 -1 9 40.57 4.66
 2 -1 9 33.03 4.15
 2 1 9 31.17 3.84
 -2 -1 9 33.47 4.2
 -2 1 -9 33.67 2.65
 2 1 9 36.62 2.61
 2 -1 9 35.83 2.56
 -2 -1 9 36.13 2.56
 2 1 9 37.82 2.7
 -2 -1 9 33.32 2.35
 2 -1 9 40.66 2.76
 -2 1 9 37.27 2.61
 2 1 -9 33.23 2.13
 -2 1 -9 32.65 2.29
 -2 -1 9 33.77 3.81
 -2 -1 -9 33.39 2.46
 2 -1 -9 38 5.25
 2 1 -9 35.52 2.63
 -2 1 9 30.01 4.41
 -2 1 -9 32.22 2.47
 2 1 9 32.9 4.66
 -2 -1 -9 32.19 2.46
 -2 1 -9 33.75 2.41
 2 -1 -9 34.03 2.54
 -2 1 -9 31.55 4.71
 2 1 -9 33.59 4.95
 -2 -1 -9 32.26 4.63
 2 -1 9 34.84 4.7
 -2 1 -9 34.87 4.43
 -2 -1 9 39.23 4.41
 -2 -1 9 28.23 4.01
 -2 1 9 34.73 4.22
 2 1 9 43.83 4.53
 -2 -1 -10 14.63 1.61
 2 1 10 17.59 1.74
 -2 1 10 16.67 1.7
 -2 1 -10 15.29 1.71
 -2 -1 -10 16.6 1.64
 2 -1 10 17 1.68
 2 1 -10 16.55 1.81
 -2 -1 10 18.43 1.77
 2 -1 -10 17.62 1.76
 -2 1 -10 16.1 1.51
 -2 1 10 21 2.07
 -2 -1 10 15.71 1.7
 2 1 10 19.09 2.02
 2 -1 10 17.78 1.88
 -2 1 10 16.78 1.74
 2 1 -10 16.39 1.59
 2 -1 -10 17.16 1.75
 -2 1 -10 17.92 3.91
 2 -1 -10 16.54 1.84
 2 1 10 16.87 3.47
 2 1 -10 18.3 1.97
 -2 -1 -10 16.94 1.85
 -2 1 -10 16.03 1.89
 -2 1 10 15.32 2.89
 -2 -1 -10 15.84 3.6
 -2 -1 10 14.93 3.09
 -2 1 10 15.02 2.97
 -2 1 10 18.99 3.28
 -2 -1 -11 3.3 0.83
 -2 1 -11 3.07 0.85
 2 -1 11 4.02 0.93
 2 1 11 3.03 0.73
 2 1 11 2.62 0.86
 2 -1 11 2.28 0.78
 2 1 -11 3.67 0.88
 2 -1 -11 2.96 0.73
 -2 -1 11 2.54 0.75
 -2 1 11 3.17 0.94
 2 -1 11 4.22 1.02
 2 1 11 2.82 0.77
 2 -1 -11 2.69 0.76
 2 1 -11 2.23 0.61
 -2 -1 -11 2.98 1.02
 2 -1 -11 1.74 0.72
 2 1 -11 3.67 0.9
 -2 -1 -11 2.05 1.31
 -2 1 -11 3.47 1.68
 -2 1 -11 1.22 0.65
 -2 -1 11 1.07 1.01
 -2 -1 11 -1.41 1
 -2 1 11 2 1.52
 2 -1 11 3.84 1.83
 2 1 11 2.85 1.81
 -2 1 12 0.41 0.38
 -2 -1 12 0.18 0.41
 2 1 12 1.15 0.53
 -2 -1 12 0.86 0.54
 -2 1 12 0.2 0.51
 2 -1 -12 0.96 0.55
 -2 -1 -12 0.07 0.44
 2 -1 12 0.98 0.48
 2 1 -12 0.49 0.52
 2 1 -12 0.6 0.42
 -2 1 -12 0.85 0.55
 -2 -1 -12 -0.21 0.51
 2 1 -12 0.71 0.53
 2 -1 -12 0.11 0.46
 2 -1 -12 0.65 0.53
 -2 -1 -12 -0.69 0.58
 -2 1 -12 0.51 0.59
 2 -1 12 -0.36 0.53
 2 1 12 0.68 0.49
 -2 1 -12 0.41 0.43
 2 -1 13 3.31 0.59
 -2 1 13 3.34 0.72
 2 1 -13 3.25 0.73
 -2 1 13 3.27 0.67
 2 -1 -13 2.56 0.66
 -2 1 -13 3.72 0.72
 2 1 13 3.95 0.74
 2 -1 13 4.4 0.75
 -2 -1 -13 4.1 0.75
 -2 -1 13 4.23 0.81
 -2 -1 13 3.24 0.64
 -2 1 -13 3.35 0.57
 2 1 -13 2.58 0.54
 -2 -1 -13 3.18 0.62
 -2 1 -13 3.6 0.57
 2 -1 -13 3.16 0.55
 -2 -1 -13 2.87 0.55
 -2 1 -13 3 0.54
 2 1 -13 3.68 0.57
 -2 -1 -13 4.41 0.72
 2 -1 -13 3.59 0.61
 2 -1 -13 4 0.68
 -2 -1 -13 4.02 0.84
 -2 1 13 4.1 0.68
 -2 1 -13 3.52 0.75
 -2 -1 13 4.23 0.64
 -2 1 13 3.84 0.64
 2 -1 13 3.56 0.6
 2 1 13 3.54 0.63
 -2 -1 13 3.3 0.56
 2 -1 14 0.43 0.23
 2 1 14 0.56 0.27
 -2 -1 14 0.26 0.29
 -2 1 -14 1 0.42
 -2 -1 -14 0.72 0.36
 2 1 14 0.8 0.29
 -2 1 14 0.34 0.27
 2 -1 -14 0.83 0.31
 2 1 -14 0.96 0.38
 -2 1 14 0.79 0.26
 -2 -1 14 0.97 0.3
 -2 -2 0 184.59 3.31
 2 -2 0 189.82 2.62
 2 -2 0 175.57 2.77
 2 2 0 187.64 3
 2 -2 0 179.57 2.8
 -2 2 0 188.9 2.35
 -2 2 0 195.14 2.77
 -2 -2 0 180.64 2.63
 -2 2 0 192.77 3.38
 -2 -2 -1 33.68 1.32
 2 2 1 30.79 1.29
 2 -2 -1 31 1.25
 2 -2 1 32.42 1.54
 2 -2 1 29.93 1.09
 2 2 -1 29.15 1.53
 2 -2 -1 30.49 1.45
 -2 -2 -1 30.91 1.11
 -2 2 -1 34.74 1.64
 -2 -2 1 32.82 1.06
 -2 2 1 34.85 1.57
 -2 2 1 34.04 1.61
 -2 2 -1 33.78 1.65
 -2 -2 1 33.01 1.54
 -2 2 1 35.09 1.03
 -2 -2 2 295.71 5.78
 2 2 -2 309.88 6.22
 -2 -2 -2 295.08 5.54
 -2 2 2 279.25 5.4
 2 -2 -2 292.74 3.75
 -2 2 -2 303.08 6.14
 -2 2 -2 301.05 5.71
 -2 -2 -2 286.47 3.8
 2 -2 2 286.38 5.5
 2 2 2 297.14 4.61
 2 -2 -2 295.91 5.03
 2 2 -2 275.5 5.8
 -2 -2 -3 76.29 3.26
 -2 2 -3 80.81 2.81
 -2 -2 3 77.43 3.55
 -2 2 -3 76.51 3.64
 2 -2 -3 74.68 2.6
 2 2 -3 81.06 3.54
 -2 2 3 74.41 3.32
 2 -2 -3 85.74 3.25
 2 2 -3 72.78 3.47
 -2 2 -3 81.07 3.53
 2 -2 3 80.5 3.42
 2 2 3 80.4 2.95
 2 2 -4 216.57 6.83
 2 2 4 236.48 5.9
 -2 2 -4 231.77 6.89
 2 -2 -4 229.5 6.23
 2 -2 4 218.39 6.47
 2 2 4 236.35 7.86
 2 -2 -4 226.15 5.51
 -2 2 4 230.35 6.77
 -2 2 -4 230.56 7.18
 2 -2 4 238.68 6.94
 -2 2 4 224.38 7.25
 -2 2 4 231.98 7.51
 2 2 4 217.05 6.59
 -2 -2 4 221.33 6.43
 2 2 -4 238.77 6.93
 2 2 4 228.52 7.65
 -2 2 -4 237.76 6.67
 -2 -2 4 236.64 7.15
 -2 -2 -4 228.08 6.52
 2 -2 -4 239.27 7.68
 -2 -2 4 234.59 7.39
 -2 2 -4 247.52 8
 -2 -2 -4 237.88 7.4
 2 2 -4 240.34 7.61
 2 -2 4 245.19 7.64
 -2 2 4 233.71 7.46
 2 2 5 3.4 0.89
 2 2 -5 3.16 1.06
 2 -2 -5 2.99 0.86
 2 -2 5 2.82 0.96
 -2 2 -5 4.16 1.17
 -2 -2 5 3.66 1.01
 -2 -2 5 2.68 0.88
 2 -2 -5 4.42 0.89
 2 2 5 1.91 0.82
 2 -2 5 4.34 1.18
 -2 2 5 4.41 1.3
 -2 2 5 4.5 1.32
 -2 -2 5 3.24 1.08
 2 -2 5 4.7 1.31
 2 2 5 4.59 1.39
 2 2 5 3.37 1
 -2 -2 -5 3.8 1.01
 -2 2 5 3.87 1.13
 2 2 -5 3.74 1.01
 2 2 5 4.16 1.28
 2 2 -5 3.93 1.26
 2 -2 -5 3.71 1.15
 -2 2 -5 4.52 1.22
 -2 -2 -5 4.58 1.37
 2 2 -6 16.88 2.38
 2 -2 6 17.12 2.35
 2 2 6 18.2 2.15
 2 -2 -6 18.37 2.26
 -2 -2 -6 17.34 1.74
 -2 -2 -6 16.06 2.28
 -2 2 6 16.23 2.51
 2 2 6 16.47 2.56
 -2 -2 6 15.42 2.19
 2 2 -6 16 2.32
 2 -2 6 17.36 2.57
 -2 2 6 15.07 2.29
 2 -2 -6 18.2 2.1
 -2 2 -6 17.85 2.59
 -2 -2 6 19.41 2.75
 2 2 6 18.24 2.48
 -2 -2 -6 17.63 2.6
 -2 -2 6 15.54 2.39
 2 2 -6 16.36 2.75
 2 -2 6 17.47 2.66
 -2 2 6 17.15 2.61
 2 -2 -6 19.14 2.79
 2 2 6 16.22 2.54
 -2 2 -6 15.63 2.63
 2 -2 -7 84.02 5.34
 2 2 7 74.91 4.82
 2 2 -7 74.14 5.53
 2 -2 7 71.27 5.14
 2 2 -7 70.04 5.21
 -2 -2 -7 69.09 5
 -2 -2 7 67.2 5.45
 -2 -2 7 71.3 5.02
 -2 2 7 67.49 5.7
 2 -2 7 73.45 5.45
 -2 2 7 72.01 5.51
 2 2 7 71.05 5.69
 -2 2 -7 66.66 5.33
 2 -2 -7 73.41 4.62
 -2 2 -7 68.19 5.91
 2 2 -7 69.63 5.92
 -2 -2 -7 66.54 5.57
 -2 -2 7 70.22 5.66
 2 -2 7 68.93 5.54
 2 2 7 67.42 5.76
 -2 2 7 68.62 5.7
 2 -2 -7 68.63 5.73
 2 -2 8 19.6 2.99
 2 2 8 16.26 2.47
 2 2 -8 16.56 2.78
 -2 2 8 15.24 2.4
 2 2 8 16.51 2.7
 -2 -2 8 14.37 2.63
 -2 -2 -8 13.49 2.86
 -2 2 -8 11.15 2.78
 -2 -2 8 14.27 2.39
 2 2 -8 14.78 3.16
 2 -2 -8 14.27 3.04
 2 2 -8 16.95 3.01
 -2 2 8 12.38 2.74
 -2 -2 -8 13.28 2.36
 -2 2 8 14.06 2.78
 2 2 8 11.94 2.6
 -2 2 -8 13.13 2.68
 2 2 8 11.37 2.63
 2 -2 8 13.74 2.73
 -2 -2 8 14.75 2.45
 -2 2 8 14.8 2.88
 2 -2 -9 4.48 0.83
 2 2 9 4.39 0.91
 -2 -2 9 3.82 0.86
 2 2 -9 5.3 0.92
 2 2 9 4.19 0.85
 2 -2 9 4.53 0.85
 -2 -2 -9 4.2 0.93
 -2 2 9 3.76 0.81
 -2 2 -9 4.55 0.91
 -2 -2 -9 3.89 0.67
 -2 2 -9 4.18 0.73
 -2 -2 9 5.16 1.66
 2 -2 9 4.39 0.8
 2 2 9 4.67 1.72
 2 -2 9 3.63 0.89
 -2 -2 9 2.66 0.71
 -2 -2 9 3.48 0.92
 -2 2 -9 2.49 0.66
 2 2 9 3.15 0.77
 -2 2 9 3.22 0.76
 2 2 9 2.12 0.63
 2 -2 -9 3.09 1.9
 2 2 -9 2.53 1.15
 -2 2 -9 4.11 1.99
 2 2 -9 3.19 0.86
 -2 -2 -9 3.08 0.77
 -2 2 -9 3.76 0.93
 -2 -2 -9 2.46 0.76
 -2 -2 -9 3.37 1.39
 2 2 -9 3.18 0.65
 2 -2 -9 5.04 1.04
 -2 2 -9 4.04 0.72
 -2 2 9 -0.51 0.63
 -2 -2 9 1.63 1.01
 2 2 9 2.44 1.04
 -2 2 -9 5.3 1.57
 2 2 9 4.12 1.67
 -2 -2 9 2.35 1.32
 -2 2 9 5.54 2.29
 2 2 -10 2.22 0.76
 -2 2 -10 2.74 0.88
 -2 2 10 2.17 0.62
 -2 -2 -10 2.09 0.7
 -2 -2 10 2.4 0.77
 2 -2 -10 0.69 0.57
 2 2 10 2.07 0.61
 -2 -2 -10 2.1 0.64
 2 -2 10 2.46 0.72
 -2 2 10 2.46 0.71
 2 2 10 2.01 0.79
 2 -2 10 1.67 0.49
 2 -2 10 1.03 0.52
 -2 2 10 1.25 0.56
 -2 -2 10 1.6 0.57
 2 2 -10 1.84 0.61
 2 2 -10 2.11 0.76
 2 -2 -10 2.65 0.88
 -2 -2 -10 2.13 0.7
 2 2 -10 3.26 1.99
 -2 2 -10 2.47 1.84
 -2 2 -10 1.63 0.79
 2 -2 -10 2.22 0.71
 2 2 -10 2.07 0.93
 -2 2 -10 2.49 0.91
 -2 2 10 2.18 1.36
 -2 -2 -10 1.07 0.9
 -2 -2 10 3.43 1.6
 2 -2 10 2.99 1.68
 -2 2 10 -1.3 1.96
 2 2 10 1.05 1.23
 -2 2 10 3.86 1.67
 -2 2 -11 7.31 1.22
 -2 -2 -11 5.7 0.97
 2 2 11 6.48 1.07
 2 -2 11 7.19 1.11
 2 2 11 8.61 1.4
 2 -2 -11 7.82 1.12
 -2 2 11 7.09 1.22
 2 -2 11 8.35 1.22
 -2 -2 11 8.21 1.2
 2 2 -11 6.02 0.92
 2 -2 -11 7 1.13
 -2 2 -11 7.58 2.73
 2 2 -11 7.31 1.18
 -2 -2 -11 6.51 1.18
 2 -2 -11 7.38 1.22
 -2 2 -11 6.08 1.15
 -2 -2 11 5.83 1.88
 -2 2 11 9.53 2.49
 2 -2 11 5.11 1.85
 -2 2 11 10.29 2.76
 2 -2 11 8.43 2.48
 -2 -2 11 14.08 2.77
 -2 2 12 4.6 0.79
 -2 -2 12 5.93 0.93
 2 -2 -12 4.57 0.89
 -2 -2 12 4.87 0.93
 -2 -2 12 5.14 0.9
 2 2 12 4.57 0.92
 -2 -2 -12 3.46 0.79
 -2 2 12 4.4 0.89
 2 2 -12 5.01 0.97
 2 -2 12 4.52 0.86
 2 -2 -12 4.29 0.82
 -2 2 -12 5.16 0.83
 2 2 -12 5.39 0.83
 2 -2 -12 5.4 0.91
 2 2 -12 4.8 0.79
 -2 -2 -12 4.32 0.84
 -2 -2 -12 4.93 1.01
 -2 2 -12 6.55 1.2
 -2 -2 12 5.46 0.84
 2 2 12 4.89 0.91
 -2 2 -12 6.09 1.08
 2 -2 -13 1.69 0.58
 2 2 13 1.13 0.49
 2 2 -13 0.53 0.5
 -2 2 13 1.53 0.61
 -2 -2 -13 1.27 0.48
 2 -2 13 1.73 0.54
 -2 2 13 0.99 0.5
 2 -2 13 0.68 0.37
 -2 -2 13 0.92 0.47
 -2 2 -13 1.32 0.59
 2 -2 -13 0.47 0.35
 -2 -2 -13 1.57 0.52
 2 -2 -13 1.36 0.45
 -2 2 -13 1.95 0.45
 -2 2 -13 1.5 0.36
 2 -2 -13 1.48 0.47
 -2 -2 -13 1.93 0.5
 -2 -2 -13 1.47 0.48
 -2 -2 13 1.69 0.47
 -2 2 -13 0.65 0.47
 -2 2 13 2.17 0.56
 2 -2 13 1.5 0.43
 -2 -2 13 1.45 0.46
 2 2 13 1.3 0.42
 -2 2 13 1.26 0.41
 2 -2 14 0.88 0.29
 -2 2 14 0.51 0.31
 -2 2 -14 0.51 0.35
 2 2 -14 0.82 0.42
 2 2 14 1.13 0.38
 -2 -2 14 0.38 0.28
 2 -2 -14 0.78 0.32
 2 2 -14 0.54 0.29
 -2 -3 0 252.96 3.1
 -2 3 0 250.79 3.48
 2 3 0 240.45 4.23
 -2 3 0 261.76 4.23
 2 -3 0 224.66 3.76
 2 -3 0 229.62 2.89
 2 -3 0 250.39 3.87
 -2 -3 0 234.19 4.25
 2 3 0 236.05 3.58
 -2 3 1 139.01 3.17
 -2 3 -1 145.86 3.66
 -2 -3 1 135.47 3.18
 2 3 -1 127.1 3.33
 2 -3 -1 130.12 3.48
 2 -3 1 116.28 2.69
 -2 -3 -1 132.53 3.15
 2 -3 1 128.23 3.21
 2 -3 -1 126.01 2.33
 2 3 1 128.17 2.63
 -2 -3 -1 118.84 3.04
 -2 -3 -1 124.54 2.81
 2 -3 -1 120.41 1.87
 2 -3 1 129.32 2.7
 -2 -3 2 903.33 10.31
 2 3 -2 917.72 11.56
 -2 3 -2 884.2 11.11
 -2 -3 -2 896.17 9.67
 -2 3 2 853.52 9.39
 -2 -3 2 918.58 6.17
 2 -3 -2 872.41 5.56
 -2 3 2 878.96 8.36
 -2 -3 -2 920.34 7.83
 -2 -3 2 913.54 5.84
 -2 3 -2 848.23 9.9
 2 3 -2 816.62 10.27
 2 -3 -2 861.74 8.11
 2 3 2 858.65 8.29
 -2 -3 -3 25.95 1.91
 2 3 -3 25.13 2.15
 -2 3 -3 26.5 1.89
 -2 -3 3 26.43 2.1
 -2 3 -3 25.59 2.2
 2 -3 -3 23.7 1.38
 -2 3 3 23.94 1.85
 2 -3 3 23.97 1.95
 -2 3 -3 24.91 2.04
 2 3 -3 25.19 2.11
 2 -3 -3 26.02 1.75
 -2 -3 -3 22.21 1.4
 2 3 3 26.71 1.64
 2 3 4 28.3 1.99
 -2 -3 -4 24.07 1.63
 -2 3 -4 27.54 2.46
 2 3 -4 24.81 2.4
 2 -3 4 23.11 2.23
 2 -3 -4 27.12 2.1
 -2 3 -4 20.01 1.69
 -2 3 4 24.94 2.6
 -2 3 4 23.13 2.17
 -2 3 4 21.97 2.35
 2 3 -4 24.78 2.4
 2 -3 -4 22.17 1.71
 -2 3 4 21.47 2.37
 2 3 4 20.84 2.41
 -2 -3 4 24.73 2.4
 -2 3 -4 23.34 2.3
 -2 3 4 21.65 2.41
 -2 3 -4 22.73 2.38
 2 3 4 23.48 2.64
 2 -3 4 24.37 2.29
 -2 -3 4 24.03 2.13
 -2 -3 -4 22.86 2.06
 -2 -3 4 22.34 2.43
 -2 -3 -4 23.54 2.38
 2 3 -4 26.23 2.63
 -2 3 -4 21.59 2.5
 2 -3 4 25.67 2.5
 2 -3 -4 25.17 2.56
 2 3 5 17.39 1.81
 2 3 -5 15.6 2.15
 2 -3 5 13.58 1.89
 2 -3 -5 16.63 1.9
 -2 3 -5 17.62 2.24
 -2 -3 -5 15.71 1.51
 2 3 5 13.15 2.19
 2 3 -5 13.9 1.99
 2 -3 5 13.25 1.86
 -2 3 -5 13.86 1.96
 -2 -3 5 16.03 2.17
 -2 3 -5 11.69 1.89
 -2 -3 -5 14.26 1.8
 -2 3 5 13.79 2.17
 -2 3 5 12.43 1.81
 -2 3 5 16.75 2.44
 2 -3 -5 13.93 1.56
 -2 -3 5 15.12 1.86
 2 3 5 13.72 2.19
 2 3 5 13.75 2
 2 3 -5 14.14 1.82
 2 -3 5 15.63 2.22
 -2 3 -5 13.51 2.29
 2 -3 -5 13.39 2.04
 -2 -3 5 14.05 2.1
 -2 -3 -5 12.91 1.97
 -2 3 5 14.76 2.25
 2 3 -5 14.65 2.29
 -2 -3 -6 67.57 3.44
 2 -3 6 59.97 4.36
 2 3 6 67.74 3.97
 2 3 -6 65.79 4.8
 2 -3 -6 65.41 4.15
 -2 3 6 58.44 4.86
 -2 3 6 59.96 4.43
 2 3 -6 59.53 4.5
 -2 -3 6 62.21 4.18
 2 3 6 59.94 4.64
 -2 3 -6 59.08 4.73
 2 3 6 61.47 5.09
 2 -3 -6 61.51 3.7
 -2 -3 -6 60.16 4.19
 -2 -3 6 65.36 4.94
 2 3 6 60.32 4.82
 2 -3 6 60.59 4.45
 2 -3 6 62.65 4.81
 -2 3 6 56.76 4.72
 -2 -3 6 61.58 4.77
 2 -3 -6 56.6 4.67
 -2 -3 -6 62.42 4.8
 -2 3 -6 59.62 5.05
 2 3 -6 57.77 4.86
 -2 3 7 11.71 1.82
 2 3 7 10.58 1.78
 2 -3 7 9.45 1.87
 2 -3 -7 13.06 2.11
 2 3 -7 11.74 2.28
 -2 3 7 7.71 2.06
 2 3 -7 9.57 2.02
 -2 3 -7 9.36 2.08
 -2 -3 7 11.64 2.41
 -2 -3 -7 7.91 1.66
 2 3 7 10 2.16
 -2 -3 7 8.05 1.64
 -2 3 7 10.25 2.28
 2 -3 7 7.38 1.81
 -2 3 7 8.43 2.06
 2 3 7 9.26 2.16
 2 3 7 10.24 2.49
 -2 -3 -7 9.98 2.18
 2 3 -7 9.57 2.28
 -2 3 -7 8.2 1.99
 2 -3 -7 7.97 1.95
 -2 -3 7 10.24 1.75
 2 -3 8 10.56 2.48
 2 3 8 10.42 2.06
 2 -3 -8 9.38 1.89
 2 3 8 9.14 1.87
 -2 3 8 11.12 2.16
 2 3 -8 9.7 2.36
 -2 -3 8 10.46 2.43
 -2 3 -8 8.06 2.17
 2 3 -8 6.76 2.2
 -2 -3 -8 7.56 2.15
 2 -3 -8 9.38 2.59
 -2 -3 8 9.25 2
 -2 -3 8 8.17 2.05
 2 3 8 8.04 2.07
 -2 3 8 4.73 1.63
 2 -3 8 7.09 1.94
 -2 -3 -8 6.18 1.36
 2 3 -8 7.18 2.11
 2 3 8 5.7 1.86
 -2 3 8 6.67 2.11
 -2 3 8 8.09 2.26
 -2 3 -8 8.8 2.36
 -2 3 9 0.58 0.49
 2 -3 9 -0.21 0.75
 -2 3 -9 -0.22 0.71
 -2 -3 -9 0.77 0.61
 -2 -3 9 0.73 0.49
 2 3 -9 1.4 0.52
 -2 -3 -9 1.38 0.66
 2 3 9 0.55 0.65
 2 3 9 1 0.51
 2 -3 -9 0.42 0.43
 -2 3 -9 1.02 0.53
 2 3 9 2.07 1.19
 -2 -3 9 1.75 1.58
 2 -3 9 -0.49 1.81
 2 -3 9 0.74 0.62
 -2 3 9 0.71 0.56
 -2 -3 9 0.83 0.43
 -2 3 -9 1.17 0.65
 2 3 9 0.54 0.63
 2 3 9 0.96 0.54
 2 3 -9 1.06 0.44
 -2 3 -9 -0.22 1.26
 -2 3 -9 0.37 0.56
 -2 3 -9 0.58 0.39
 2 3 -9 0.69 0.52
 2 -3 -9 1.03 0.57
 -2 -3 -9 0.84 0.79
 2 3 -9 0.16 0.7
 -2 -3 -9 0.24 0.58
 2 3 -9 0.01 1.74
 -2 -3 -9 0.27 0.63
 -2 -3 9 0.03 1.24
 -2 3 9 -2.6 1.25
 -2 3 9 0.08 1.07
 2 3 9 1.54 1.36
 2 3 9 2.12 1.35
 -2 3 -9 1.47 0.67
 -2 -3 -10 20.42 1.82
 2 3 10 19.74 1.87
 -2 -3 -10 20.27 1.9
 -2 -3 10 21.24 1.9
 2 -3 10 21.4 1.89
 -2 3 10 20.74 1.87
 2 3 -10 19.32 1.93
 -2 3 -10 19.32 1.98
 2 3 10 19.87 2.04
 2 3 10 16.92 1.91
 2 -3 10 18.22 1.9
 2 -3 10 16.58 1.68
 -2 -3 10 17.01 1.75
 2 -3 -10 16.44 1.71
 -2 3 10 18.6 1.97
 2 3 -10 19.5 1.84
 2 3 -10 19.39 1.65
 2 -3 -10 19.79 1.88
 -2 -3 -10 17.91 1.87
 -2 -3 -10 17.52 3.46
 2 3 -10 17.63 1.83
 -2 3 -10 16.37 4.01
 -2 3 -10 17.97 1.85
 2 -3 -10 17.64 1.94
 2 3 -10 15.06 3.8
 -2 3 -10 17.53 1.97
 -2 3 -10 19.52 1.87
 -2 -3 10 15.42 3.24
 2 3 10 15.98 3.56
 -2 3 10 16.74 3.22
 2 3 10 18.68 3.35
 2 -3 10 15.18 3.2
 -2 -3 10 20.67 3.3
 2 3 11 14.98 1.58
 -2 3 -11 17.42 1.8
 2 -3 11 19.36 1.76
 -2 -3 -11 18.05 1.66
 -2 -3 11 18.85 1.63
 2 3 11 14.76 1.7
 2 -3 -11 13.93 1.52
 -2 -3 11 15.38 1.62
 -2 3 11 14.52 1.66
 2 -3 11 13.7 1.47
 -2 3 -11 15.17 1.45
 2 3 -11 17.06 1.51
 2 3 -11 16.57 1.53
 2 -3 -11 16.58 1.69
 2 -3 -11 17.7 1.91
 -2 -3 -11 15.07 1.7
 -2 3 -11 14.75 1.74
 2 3 -11 16.63 1.72
 -2 3 -11 11.88 3.35
 -2 -3 11 14.26 2.75
 2 -3 11 14.84 2.9
 -2 -3 11 17.37 3.43
 -2 3 11 13.59 3.01
 2 -3 11 16.82 2.96
 -2 3 11 20.48 3.63
 -2 -3 12 1.29 0.47
 -2 3 12 1.17 0.46
 2 3 -12 0.8 0.57
 -2 -3 12 0.69 0.4
 2 -3 -12 0.61 0.53
 2 -3 12 0.83 0.51
 2 3 12 1.05 0.51
 -2 -3 12 0.94 0.54
 -2 3 12 0.97 0.61
 -2 -3 -12 0.41 0.48
 2 -3 -12 0.11 0.41
 2 -3 -12 2.04 0.63
 2 3 -12 2.13 0.61
 -2 -3 -12 1.73 0.5
 2 -3 -12 0.93 0.54
 -2 3 -12 1.15 0.55
 -2 -3 -12 1.52 0.6
 -2 -3 -12 0.76 0.6
 -2 -3 12 0.24 0.43
 -2 3 -12 1.81 0.71
 2 3 12 0.32 0.41
 -2 3 -12 0.95 0.58
 -2 3 -13 0.23 0.51
 -2 -3 -13 0.87 0.52
 2 -3 13 0.16 0.41
 2 -3 13 -0.45 0.42
 2 3 -13 0.17 0.45
 2 3 13 0.1 0.4
 -2 -3 13 -0.04 0.43
 2 -3 -13 -0.11 0.48
 -2 3 13 0.04 0.39
 -2 3 13 -0.44 0.52
 2 -3 -13 0.35 0.35
 -2 -3 -13 0.06 0.42
 2 -3 -13 0.54 0.45
 2 -3 -13 0.44 0.37
 2 -3 -13 -0.12 0.36
 -2 -3 -13 0.04 0.34
 -2 -3 -13 0.03 0.38
 -2 3 -13 -0.31 0.49
 -2 -3 13 0.01 0.37
 2 3 13 -0.35 0.38
 -2 3 13 0.06 0.29
 2 -3 13 -0.45 0.44
 2 -3 14 2.39 0.43
 -2 -3 14 2.11 0.38
 2 3 -14 1.77 0.48
 2 3 14 1.86 0.44
 2 3 14 1.26 0.37
 -2 -3 14 1.86 0.36
 -2 3 -14 1.55 0.41
 -2 3 14 1.39 0.38
 2 -3 -14 1.79 0.36
 2 3 -14 1.53 0.37
 -2 -3 -14 1.5 0.36
 -2 -4 0 363.91 3.86
 2 4 0 366.37 5.9
 -2 4 0 376.65 4.74
 2 4 0 351.51 3.67
 2 -4 0 353.17 5.44
 -2 -4 0 345.27 5.75
 2 -4 0 375.52 5.52
 2 -4 0 334.55 3.49
 2 4 0 357 4.64
 2 4 1 18.11 1.14
 -2 4 1 18.37 1.22
 -2 -4 1 18.3 1.23
 -2 4 -1 17.89 1.4
 2 -4 -1 15.52 0.73
 2 -4 -1 13.8 1.31
 -2 -4 -1 14.55 1.12
 2 -4 -1 15.17 0.83
 2 -4 1 14.79 1.15
 2 4 1 15.98 0.93
 -2 -4 -1 15.42 1.24
 2 -4 1 16.18 1.16
 2 4 -1 15.4 1.24
 2 -4 1 14.9 1.13
 -2 -4 -1 15.46 1.25
 2 4 2 172.01 2.7
 -2 4 -2 194.66 5.48
 -2 -4 2 186.13 4.8
 -2 4 2 173.92 4.03
 2 4 -2 189.9 5.65
 -2 4 2 178.09 4.15
 -2 4 2 172.94 4.21
 -2 -4 2 169.27 3.15
 2 -4 -2 187.85 3.46
 -2 4 -2 169.67 4.55
 -2 -4 -2 191.91 4.09
 2 -4 2 161.81 4.5
 -2 -4 -2 164.21 4.13
 2 4 -2 166.15 4.76
 2 4 2 179.58 3.67
 -2 -4 -3 106.5 3.83
 -2 4 -3 104.18 4.09
 2 -4 -3 100.1 2.59
 -2 4 -3 104.79 4.63
 -2 4 3 95.77 3.71
 2 4 -3 108.12 4.68
 -2 -4 3 106.36 4.3
 2 4 3 95.8 3.28
 -2 -4 -3 97.77 3.09
 2 4 3 97.04 2.91
 -2 4 -3 93 3.97
 2 4 -3 93.75 4.12
 2 -4 3 89.21 3.86
 2 -4 -3 99.47 3.21
 2 -4 4 38.44 2.9
 -2 -4 -4 41.23 2.25
 2 4 4 43.16 2.37
 2 -4 -4 45.54 2.59
 -2 4 -4 42.98 3.11
 2 4 -4 40.53 3.12
 -2 4 -4 47.13 3.4
 2 4 -4 48.57 3.31
 2 4 -4 46.34 3.4
 2 4 4 44.29 3.56
 -2 4 4 43.69 3.38
 -2 -4 4 46.29 3.26
 -2 4 4 44.68 3.4
 -2 4 -4 43.05 3.33
 -2 -4 4 46.65 2.84
 2 -4 -4 45.66 2.26
 -2 -4 4 42.47 2.95
 -2 -4 -4 47.95 2.93
 -2 4 4 44.16 3.43
 -2 4 4 42.95 2.9
 -2 4 -4 43.48 2.71
 -2 4 4 45.54 3.4
 -2 -4 -4 48.16 3.33
 2 -4 -4 44.02 3.36
 2 4 -4 44.38 3.38
 -2 4 -4 44.45 3.57
 2 -4 4 46.4 3.32
 2 4 -5 48.33 3.78
 2 -4 5 48.02 3.58
 -2 -4 -5 46.73 2.68
 2 -4 -5 52.3 3.19
 -2 4 -5 49.59 3.75
 2 4 5 48.27 2.92
 2 4 5 54.11 4.42
 -2 4 -5 55.44 4.28
 -2 -4 5 52.37 3.93
 2 4 -5 54.33 4.1
 2 4 5 53.6 4.01
 -2 4 5 54.6 4.28
 -2 -4 -5 53.32 3.51
 -2 -4 5 55.27 3.54
 -2 4 -5 56.19 4.01
 -2 4 5 47.87 3.47
 2 4 -5 55.07 3.82
 -2 4 5 56.66 4.41
 2 4 5 52.11 4.47
 2 -4 -5 57.22 3.03
 2 4 -5 51.51 4.19
 -2 4 5 60.57 4.5
 -2 -4 5 55.1 3.33
 -2 -4 -5 52.91 3.96
 -2 4 -5 57.48 4.59
 2 -4 -5 56.97 4.27
 2 -4 5 61.03 4.33
 2 -4 6 44.58 3.88
 2 -4 -6 55.74 3.75
 -2 -4 -6 57.66 3.25
 2 4 6 54.65 3.49
 2 4 -6 51.87 4.37
 -2 4 -6 52.08 4.55
 2 4 6 49.39 4.33
 -2 4 6 54.03 4.14
 2 4 -6 53.42 4.1
 -2 -4 6 57.86 4.71
 -2 4 6 48.26 4.52
 -2 -4 6 50.87 4.05
 2 4 6 51.58 4.53
 2 4 -6 52.9 4.44
 2 4 6 52.49 4.89
 2 -4 -6 55.27 3.37
 -2 -4 -6 55.33 3.93
 2 4 6 52.81 4.85
 -2 -4 6 54.49 3.85
 -2 4 6 55.43 4.81
 2 -4 6 46.83 4.19
 -2 -4 6 54.84 3.66
 -2 4 6 52.74 4.7
 2 -4 -6 55.1 4.73
 -2 4 -6 53.54 4.84
 -2 -4 -6 55.62 4.56
 2 4 -6 55.08 4.86
 2 4 7 25.84 2.71
 2 -4 7 22.71 3.03
 2 -4 -7 20.15 2.49
 2 4 -7 26.07 3.39
 2 4 7 22.04 2.66
 -2 4 7 28.19 2.88
 -2 4 -7 22.17 3.28
 -2 4 7 22.59 3.1
 -2 -4 -7 24.15 2.91
 2 4 7 24.03 3.38
 -2 4 7 25.33 3.71
 2 4 7 21.52 3.23
 -2 -4 7 22.31 3.01
 -2 -4 7 23.64 2.77
 2 4 -7 21.2 3.13
 2 4 -7 19.94 3.21
 -2 4 -7 23.49 3.64
 -2 -4 7 23.46 2.69
 2 -4 7 21.21 3.11
 2 4 7 22.85 3.5
 -2 -4 -7 21.07 3.1
 2 -4 -7 23.62 3.45
 -2 4 7 20.86 3.22
 -2 -4 8 18.49 3.14
 2 4 8 20.01 2.8
 2 4 -8 19.95 3.34
 2 -4 -8 16.96 2.52
 2 -4 8 17.8 2.94
 2 4 -8 19.95 3.7
 2 4 8 18.15 3.5
 -2 4 -8 19.77 3.8
 -2 -4 -8 17.09 3.06
 -2 4 8 17.35 3.41
 -2 -4 8 24.4 3.09
 -2 -4 8 17.93 2.87
 2 4 8 19.65 3.34
 -2 4 -8 18.6 3.19
 2 4 -8 20.91 3.38
 -2 4 8 18.84 3.47
 2 4 9 9.13 1.18
 2 -4 9 10.71 1.3
 -2 4 9 10.19 1.28
 2 -4 -9 11.75 1.36
 -2 -4 -9 10.19 1.23
 -2 -4 9 12.13 1.43
 -2 4 -9 9.83 1.33
 2 4 -9 10.87 1.49
 2 -4 -9 11.94 1.48
 -2 -4 -9 10.61 1.35
 2 4 9 10.85 2.05
 2 -4 9 11.06 2.39
 -2 -4 9 11.46 2.87
 2 4 9 10.85 1.46
 2 4 9 9.91 1.54
 2 -4 9 10.09 1.25
 2 -4 9 11.04 1.49
 -2 -4 9 9.66 1.26
 -2 4 9 10.64 1.4
 -2 4 -9 10.41 1.51
 2 4 -9 10.3 1.16
 2 4 -9 10.48 1.52
 -2 4 -9 11.27 2.91
 -2 -4 -9 8.39 1.34
 -2 -4 -9 9.59 1.31
 -2 -4 -9 9.46 2.34
 2 -4 -9 10.03 1.36
 2 4 -9 9.97 2.66
 2 4 -9 10.79 1.35
 -2 4 -9 10.31 1.45
 2 4 -9 11.58 1.51
 -2 4 -9 10.5 1.4
 -2 4 -9 10.26 2.6
 -2 4 9 10.58 2.95
 2 4 -9 7.16 2.04
 2 4 9 9.5 2.49
 2 4 9 10.01 2.65
 -2 -4 9 10.85 2.71
 2 -4 9 11.29 2.55
 -2 4 9 12.27 2.72
 2 4 10 1.88 0.86
 -2 -4 -10 1.17 0.65
 -2 4 10 1.43 0.56
 -2 -4 -10 1.79 0.69
 2 4 -10 1.67 0.78
 -2 4 -10 1.31 0.72
 2 -4 10 1.79 0.64
 2 -4 10 1.51 0.45
 -2 -4 10 0.41 0.49
 2 4 10 2.48 0.9
 -2 4 10 1.76 0.69
 2 -4 10 2.41 0.92
 2 4 10 2.46 0.9
 2 -4 -10 1.74 0.72
 2 -4 -10 1.01 0.59
 2 4 -10 1.54 0.81
 2 4 -10 1.86 0.63
 -2 4 -10 0.78 0.56
 2 4 -10 1.12 0.7
 -2 -4 -10 2.84 1.19
 2 -4 -10 2.66 0.96
 -2 4 -10 1.9 0.78
 -2 4 -10 2.02 1.69
 2 4 -10 1.66 1.37
 2 4 -10 2.71 0.95
 -2 -4 -10 1.93 0.87
 -2 4 -10 1.43 0.72
 2 -4 10 0.93 0.95
 2 4 10 1.45 1.92
 -2 4 10 7.48 2.24
 2 4 10 3.11 1.94
 -2 -4 10 1.92 1.61
 2 -4 10 0.67 1.32
 -2 -4 10 2.27 1.09
 -2 4 10 0.89 1.4
 2 -4 11 29.12 2.17
 -2 -4 -11 28.73 2
 -2 4 -11 25.17 2.18
 2 4 11 26.03 2.03
 -2 -4 11 29.79 2.03
 -2 -4 -11 25.88 1.9
 2 -4 -11 28.14 2.08
 -2 4 11 30.01 2.38
 2 -4 11 27.26 2.05
 2 4 11 30.19 2.48
 -2 -4 11 29.22 2.22
 2 4 -11 26.3 1.93
 2 4 -11 28.65 1.83
 -2 4 -11 29.64 1.9
 2 -4 -11 25.06 2.07
 -2 4 -11 30.21 5.05
 2 4 -11 29.74 2.26
 2 -4 -11 28.97 2.4
 -2 4 11 32.19 4.4
 -2 4 -11 29 2.41
 -2 -4 -11 28.85 2.33
 2 4 11 24.04 4.29
 -2 4 11 33.51 4.62
 -2 4 11 27.67 4.34
 2 -4 11 28.48 4.2
 -2 -4 11 31.04 3.96
 -2 -4 11 31.09 4.4
 2 -4 11 38.1 4.27
 -2 4 12 2.52 0.65
 -2 -4 12 1.21 0.51
 2 4 12 1.67 0.66
 -2 -4 12 0.94 0.42
 -2 -4 12 1.26 0.58
 -2 4 12 1.64 0.68
 2 -4 12 1.74 0.62
 -2 -4 -12 0.88 0.54
 2 4 -12 1.6 0.73
 2 -4 -12 1.21 0.59
 2 4 -12 1.74 0.5
 -2 -4 -12 1.45 0.52
 2 -4 -12 1.13 0.51
 -2 -4 -12 1.68 0.68
 -2 4 -12 1.83 0.63
 2 -4 -12 1.43 0.54
 2 4 -12 1.38 0.46
 2 -4 -12 1.06 0.51
 -2 4 -12 2.57 0.93
 -2 -4 12 2 0.54
 -2 -4 -12 1.98 0.72
 2 4 12 1.88 0.56
 -2 4 -12 1 0.56
 -2 -4 13 4.46 0.67
 -2 4 13 4.21 0.56
 2 4 13 3.54 0.57
 2 -4 13 3.37 0.58
 -2 -4 13 4.26 0.67
 -2 4 13 3.9 0.78
 2 -4 -13 4.72 0.79
 2 4 -13 2.97 0.69
 2 4 13 4.42 0.8
 -2 -4 -13 3.14 0.62
 -2 4 -13 4.18 0.82
 -2 -4 13 4.71 0.7
 -2 4 13 3.54 0.69
 2 -4 13 3.41 0.56
 2 -4 -13 4.02 0.67
 2 -4 -13 3.22 0.6
 -2 -4 -13 5.58 0.7
 -2 -4 13 5.41 0.71
 2 -4 -13 3.88 0.64
 -2 -4 -13 3.88 0.64
 2 -4 -13 4.09 0.63
 -2 -4 -13 3.39 0.65
 -2 -4 14 0.51 0.27
 2 -4 14 0.41 0.26
 -2 4 -14 -0.48 0.36
 2 4 -14 -0.03 0.34
 -2 4 14 0.66 0.34
 2 4 14 0.27 0.29
 2 4 14 0.45 0.31
 -2 -4 -14 -0.2 0.24
 2 4 -14 -0.01 0.25
 2 5 0 1284.34 9.24
 2 -5 0 1299.04 11.61
 -2 -5 0 1220.41 11.72
 -2 5 0 1242.83 9.88
 2 5 0 1283.66 12.34
 -2 -5 0 1290.2 7.73
 2 5 0 1255.93 8.37
 -2 -5 -1 3.06 0.73
 2 5 -1 3.64 0.69
 -2 -5 -1 4.54 0.72
 2 -5 1 2.69 0.6
 2 -5 -1 3.83 0.3
 2 -5 1 2.75 0.57
 -2 -5 -1 3.04 0.68
 2 -5 -1 3.79 0.51
 2 5 1 4.19 0.54
 2 -5 1 3.19 0.62
 -2 5 1 3.53 0.34
 -2 5 -1 3.48 0.69
 -2 -5 1 3.43 0.63
 2 5 1 3.27 0.63
 -2 -5 -2 349.28 6.43
 2 -5 2 344.93 6.81
 -2 -5 2 367.32 5.46
 -2 -5 -2 355.08 6.7
 -2 5 -2 346.06 6.68
 2 -5 -2 350.36 4.96
 2 5 2 370.59 5.23
 2 5 -2 374.51 7.29
 2 5 2 367.62 5.01
 -2 5 -2 391.96 8.16
 -2 5 2 348.63 6.01
 -2 -5 2 387.23 7.11
 -2 5 2 368.85 6.43
 2 5 -3 5.25 1.11
 2 -5 -3 5.52 0.74
 2 5 3 4.69 0.73
 -2 5 -3 4.91 1.02
 2 -5 -3 4.35 0.8
 2 -5 3 4.87 1
 -2 -5 3 5.47 0.69
 -2 -5 -3 5.71 0.84
 -2 -5 3 4.95 1.01
 -2 5 3 4.39 1.08
 2 5 3 4.17 1.05
 -2 5 3 4.65 1.05
 -2 -5 3 4.71 0.39
 -2 5 3 4.85 0.93
 -2 -5 3 5.78 1
 2 5 -3 4.95 1.13
 2 5 -3 5.12 1.25
 -2 5 -3 4.75 1.13
 -2 5 3 4.33 0.86
 -2 -5 3 5.13 0.97
 -2 5 -3 5.37 1.09
 -2 5 -4 852.57 14.08
 2 5 4 894.34 11.41
 2 5 4 889.5 10.21
 2 -5 -4 925.25 11.07
 2 5 -4 871.97 14.57
 2 -5 4 843 13.77
 -2 -5 -4 904.58 11.06
 -2 -5 4 874.14 13.76
 -2 5 4 835.59 12.5
 -2 5 4 909.5 15.61
 -2 5 -4 891.6 13.47
 -2 -5 4 924.83 12.52
 2 5 4 893.89 16.35
 -2 -5 -4 935.7 12.91
 -2 5 -4 909.88 15.96
 2 5 -4 901.38 15.65
 2 5 -4 962.57 15.84
 -2 -5 4 894.64 14.55
 -2 5 -4 935.14 15.92
 -2 5 4 886.21 15.62
 2 -5 -4 878.71 9.38
 -2 5 4 887.83 15.69
 -2 5 -4 921.8 16.65
 -2 -5 -4 929.92 14.63
 2 -5 4 947.58 15.18
 2 5 -4 882.99 15.24
 2 -5 -4 959.16 15.94
 2 -5 -5 10.85 1.43
 2 5 5 8.5 1.34
 -2 -5 -5 9.39 1.27
 2 5 5 10.57 1.35
 2 5 -5 9.89 1.84
 2 -5 5 8.6 1.64
 -2 5 -5 9.04 1.67
 2 -5 5 8.84 1.62
 2 5 -5 8.73 1.6
 -2 5 5 10.19 2.08
 -2 -5 -5 8.83 1.38
 -2 5 -5 9.41 1.88
 -2 5 5 8.06 1.65
 -2 5 5 8.57 1.78
 2 5 5 9.08 1.94
 -2 5 -5 10.15 2.01
 -2 -5 5 11.26 1.92
 -2 -5 5 8.91 1.62
 2 5 -5 9.63 1.79
 2 5 5 8.43 1.64
 -2 5 5 8.56 1.37
 2 5 5 9.23 1.93
 -2 5 5 9.97 1.95
 2 -5 -5 10.67 1.21
 -2 -5 5 9.3 1.45
 -2 5 -5 9.61 2.08
 -2 -5 -5 9.92 1.83
 2 -5 -5 9.72 1.93
 -2 -5 5 8.23 1.26
 2 5 -5 11.91 2.08
 2 5 6 400.98 9.95
 2 5 -6 379.26 11.99
 2 5 6 408.79 9.14
 2 -5 -6 407.46 9.68
 2 -5 -6 339.46 9.4
 -2 -5 -6 401.27 8.85
 2 -5 6 362.47 11.17
 2 5 6 361.04 12.84
 -2 -5 -6 391.02 10.33
 -2 5 6 367.02 12.72
 2 5 -6 363.31 11.08
 -2 -5 6 348.87 10.79
 -2 -5 6 389.48 12.24
 -2 -5 6 393.16 10.15
 2 5 6 374.35 13.21
 -2 5 6 374.52 12.89
 -2 5 -6 386.74 12.82
 -2 5 6 376.24 10.83
 2 5 -6 380.92 12.34
 2 5 6 363.3 12.11
 -2 5 -6 370.13 13.01
 -2 -5 -6 369.53 11.66
 -2 -5 6 385.94 9.53
 2 5 -6 355.08 12.34
 2 -5 -6 384.98 12.34
 2 -5 6 387.09 12.08
 -2 5 6 386.66 12.85
 2 5 7 3.25 1.03
 2 -5 7 2.97 1.2
 2 5 -7 3.84 1.41
 2 -5 -7 3.81 1.1
 2 5 -7 3.41 1.24
 2 5 7 3.61 1.34
 -2 -5 7 3.4 1.38
 -2 5 7 4.12 1.75
 -2 -5 -7 4.84 1.21
 2 5 7 3.08 1.45
 2 5 7 3.04 1.55
 -2 -5 7 3.3 0.85
 -2 5 -7 4.47 1.54
 -2 5 7 2.77 1.34
 -2 5 7 3.4 1.27
 -2 5 -7 2.15 1.17
 -2 -5 -7 3.36 1.28
 2 5 -7 2.55 1.49
 2 -5 -7 3.1 1.25
 2 5 -8 294.36 12.76
 2 -5 -8 281.79 10.06
 -2 -5 8 283.94 12.02
 2 5 8 307.13 10.74
 2 -5 8 280.67 11.81
 2 5 8 266.32 13.15
 -2 5 -8 260.46 13.23
 -2 5 8 279.23 13.15
 -2 -5 -8 270.4 12.12
 2 5 -8 258.39 12.89
 -2 -5 8 256.61 11.14
 2 -5 8 258.93 11.23
 2 5 8 264.16 12.81
 2 5 -8 280.92 12.65
 -2 5 8 278.18 13.36
 -2 5 -8 278 12.97
 2 -5 -9 1.99 0.78
 2 5 9 2.83 0.77
 -2 5 9 1.09 0.53
 2 -5 -9 0.9 0.43
 -2 -5 -9 1.47 0.48
 -2 5 -9 1.49 0.54
 -2 -5 9 1.83 0.47
 2 -5 9 1.48 0.49
 -2 -5 -9 2.19 0.75
 2 5 -9 1.57 0.48
 -2 -5 9 0.58 1.29
 2 -5 9 0.65 1.21
 2 5 9 2.28 0.87
 2 -5 9 2.76 0.77
 2 5 9 0.93 0.59
 2 -5 9 1.01 0.62
 2 -5 -9 1.51 0.54
 -2 -5 9 1 0.41
 2 5 -9 1.49 0.42
 -2 -5 -9 2.1 0.75
 2 5 -9 1.32 0.48
 2 5 -9 3.55 2.07
 -2 5 -9 0.81 0.63
 -2 5 -9 1.78 0.74
 -2 -5 -9 1.41 0.56
 2 5 -9 1.15 0.7
 -2 -5 -9 2.46 1.25
 -2 5 -9 1.34 1.79
 2 -5 -9 1.73 0.69
 2 5 -9 1.7 0.68
 -2 -5 9 2.56 1.38
 -2 5 9 3.17 1.4
 2 -5 9 0.28 0.64
 2 5 9 1.9 1.55
 2 5 9 -0.91 1.82
 -2 5 9 1.98 0.73
 2 5 -9 4.41 1.95
 -2 5 -9 2.11 1.04
 -2 -5 9 1.36 0.7
 -2 5 9 -0.58 1.96
 2 5 -10 109.95 4.51
 2 5 10 100.09 3.99
 2 -5 10 119.71 4.24
 -2 5 -10 110.72 4.57
 -2 -5 -10 108.23 4.26
 -2 -5 -10 113.98 3.9
 -2 5 10 109.55 4.01
 -2 -5 10 114.05 4.28
 2 5 10 111.99 4.79
 2 -5 -10 111.39 4.11
 2 -5 10 109.46 4.08
 2 5 10 117.37 4.69
 2 -5 -10 106.7 4.2
 2 5 -10 107.56 4.28
 2 5 -10 109.62 3.66
 -2 5 -10 112.23 4.59
 -2 -5 -10 115.59 4.5
 2 5 10 109.26 9.31
 -2 5 -10 110.02 4.65
 2 5 -10 96.31 8.92
 2 5 -10 119.33 4.59
 -2 5 -10 119.16 4.69
 2 5 -10 111.05 4.66
 -2 5 -10 99.15 9.17
 -2 5 10 110.73 9.12
 2 -5 -10 116.88 4.65
 2 -5 10 105.79 7.92
 2 5 10 120.78 8.61
 -2 -5 10 107.67 7.96
 2 -5 10 113.02 7.3
 -2 -5 10 103.96 7.34
 2 5 10 112.87 9.24
 -2 5 10 122.25 9.17
 -2 5 -11 4.58 1.04
 2 -5 11 2.52 0.68
 2 5 11 4.21 0.87
 -2 -5 11 3.5 0.68
 -2 -5 11 3.43 0.78
 -2 -5 11 3.58 0.8
 -2 5 11 3.38 0.94
 2 -5 11 2.56 0.73
 2 -5 -11 3.45 0.88
 -2 -5 -11 2.01 0.62
 2 5 11 3.53 1.03
 2 5 -11 4.25 0.81
 2 5 -11 2.31 0.72
 -2 -5 -11 3.95 0.77
 2 -5 -11 3.07 0.81
 -2 5 -11 3.29 0.71
 -2 -5 -11 2.85 0.86
 -2 5 11 3.71 1.9
 -2 5 -11 3.22 0.94
 -2 5 -11 1.88 1.21
 2 -5 -11 3.99 1.01
 -2 -5 11 3.57 0.67
 -2 5 -11 3.39 0.78
 2 5 -11 3.32 0.79
 2 5 11 3.28 1.51
 -2 -5 11 6.54 1.95
 2 -5 11 4.08 1.7
 -2 5 11 2.1 1.15
 -2 -5 11 4.74 2.37
 -2 5 11 5.42 2.4
 -2 -5 12 28.38 1.81
 -2 5 12 28.06 1.64
 2 -5 12 29.4 1.81
 2 -5 -12 27.51 1.88
 2 5 12 28.55 2.16
 2 -5 12 28.46 1.89
 -2 -5 -12 26.99 1.75
 2 -5 12 28.3 1.69
 2 5 -12 23.01 1.91
 -2 -5 12 26.67 1.74
 -2 -5 12 27.77 1.96
 2 5 12 25.56 2.01
 -2 5 12 24.08 1.98
 2 -5 -12 26.3 1.72
 2 5 -12 27.47 1.81
 -2 5 -12 29.97 1.85
 -2 -5 -12 28.54 1.69
 2 -5 -12 27.09 1.91
 2 -5 -12 28.14 1.91
 -2 -5 -12 25.54 1.86
 -2 5 -12 29.69 2.11
 -2 -5 -12 25.71 1.98
 -2 5 -12 26.37 2.03
 2 5 12 26.17 1.79
 2 5 13 2.16 0.44
 -2 -5 13 2.7 0.56
 2 -5 13 2.28 0.52
 2 5 -13 1.89 0.59
 2 5 13 2.44 0.61
 -2 5 13 2.32 0.56
 -2 -5 -13 2.43 0.49
 -2 -5 13 2.64 0.53
 -2 5 -13 1.47 0.59
 2 -5 13 2.23 0.43
 -2 -5 13 2.1 0.54
 -2 5 13 2.37 0.61
 2 -5 -13 2.35 0.46
 -2 -5 13 2.42 0.51
 -2 -5 -13 2 0.51
 -2 -5 -13 3.1 0.52
 2 -5 -13 1.99 0.54
 2 -5 -13 2.78 0.64
 2 -5 -13 2.85 0.52
 -2 -5 -13 1.83 0.49
 -2 -5 14 8.74 0.63
 2 -5 14 9.63 0.69
 2 5 14 6.69 0.63
 -2 5 -14 8.3 0.79
 -2 5 14 7.25 0.68
 2 5 -14 8.3 0.78
 2 5 14 7.2 0.71
 -2 -5 -14 7.37 0.62
 -2 -6 0 71.52 3.08
 2 -6 0 69.94 3
 2 -6 0 65.21 1.6
 2 6 0 72.91 2.3
 2 6 0 64.04 3.04
 -2 -6 0 70.86 1.95
 2 6 0 60.88 2.16
 -2 6 0 64.2 2.51
 -2 -6 -1 51.68 2.63
 2 -6 1 57.19 2.65
 2 -6 -1 51.17 1.98
 -2 -6 -1 49.54 2.72
 2 -6 1 48.03 2.3
 2 6 1 54.69 1.85
 2 6 -1 48.4 2.36
 2 -6 1 52.14 2.62
 -2 -6 -1 50.93 2.58
 -2 6 1 49.99 1.56
 -2 6 -1 50.26 2.69
 2 6 1 49.62 2.54
 -2 -6 1 51.43 2.28
 -2 6 -1 47.55 2.05
 -2 -6 2 108.3 3.32
 2 -6 -2 105.16 2.9
 -2 6 -2 98.58 3.64
 -2 -6 -2 105.4 3.69
 -2 -6 -2 99.47 3.86
 2 -6 -2 109.4 2.07
 2 6 2 107.15 2.78
 -2 -6 -2 116.32 3.83
 2 -6 2 103.78 3.84
 2 6 -2 103.8 3.93
 2 6 2 120.02 3.38
 -2 -6 2 117.49 4.05
 -2 -6 2 123.41 4
 -2 6 2 109.89 3.41
 2 6 2 119.05 4.84
 -2 6 -2 113.76 4.68
 2 6 2 113.01 4.66
 -2 6 2 112.94 3.97
 -2 6 -3 17.73 1.85
 2 6 -3 19.05 1.95
 -2 -6 -3 19.28 1.79
 2 -6 -3 21.18 1.3
 2 -6 -3 18.54 1.75
 2 6 3 20.72 1.48
 2 -6 3 18.14 1.84
 -2 -6 -3 22.09 1.73
 -2 -6 3 19.64 1.45
 2 6 3 21.4 1.13
 -2 6 -3 21.43 2.29
 2 6 3 23.94 2.44
 -2 -6 3 21.46 2.05
 2 6 -3 22.32 2.41
 2 6 -3 21.41 2.37
 -2 6 3 20.3 1.71
 -2 6 3 21.39 1.93
 2 -6 3 21.25 2
 -2 -6 3 20.81 1.85
 -2 -6 3 22.27 2.06
 -2 6 -3 21.21 2.25
 2 6 4 44.3 2.53
 2 -6 -4 45.03 2.34
 -2 -6 4 43.97 2.11
 2 6 -4 44.86 3.43
 -2 -6 -4 46.32 2.67
 2 -6 -4 39.03 2.76
 -2 6 -4 38.08 3.08
 2 -6 4 42.86 3.19
 -2 6 4 46.01 3.65
 -2 6 4 43.03 3.65
 -2 -6 4 46.03 3.28
 2 6 -4 46.84 3.78
 -2 6 -4 45.09 3.31
 -2 6 4 43.76 2.84
 -2 6 4 41.93 3.51
 -2 6 -4 45.02 3.7
 -2 -6 4 46.51 3.39
 2 6 -4 46.81 3.83
 -2 6 -4 46.58 3.78
 -2 -6 4 41.65 2.96
 -2 -6 -4 47.56 3.35
 2 6 -4 45.23 3.5
 -2 6 -4 47.19 3.92
 2 6 4 45.1 3.44
 -2 -6 -5 131.45 4.85
 2 6 5 133.92 5.04
 2 -6 -5 118.21 5.21
 -2 6 -5 122.96 6.15
 2 6 -5 130.67 6.4
 2 -6 5 119.33 5.84
 2 -6 -5 127.3 4.63
 2 6 5 129.75 7.03
 -2 6 5 127.31 6.89
 -2 6 5 123.25 6.85
 2 6 5 129.06 7.19
 -2 -6 5 125.26 5.98
 -2 6 -5 124.51 6.66
 -2 -6 5 133.86 6.44
 -2 6 -5 130.56 7
 -2 6 5 122.7 5.36
 -2 -6 5 122.5 5.58
 -2 6 -5 118.85 5.56
 2 6 -5 130.34 6.73
 -2 6 5 126.31 6.75
 2 6 -5 127.02 6.78
 -2 6 5 127.14 6.92
 -2 -6 -5 126.46 6.15
 2 6 -5 115.94 6.41
 -2 6 -5 124.82 7.08
 -2 6 6 11.44 1.61
 2 6 -6 7.53 1.83
 2 -6 6 8.79 1.88
 -2 -6 -6 10.26 1.51
 2 6 6 9.94 1.64
 2 -6 -6 9.15 1.59
 2 6 -6 8.91 1.9
 -2 6 6 8.7 2.07
 -2 -6 6 10.32 2.08
 -2 -6 6 8.75 1.73
 2 -6 6 9.17 1.87
 2 6 6 8.77 2.02
 -2 6 -6 7.31 1.78
 2 6 6 9.77 2.14
 2 6 6 8.99 2.17
 -2 6 6 9.48 1.94
 -2 6 6 8.17 1.96
 -2 6 -6 10.01 1.98
 2 6 -6 9.58 2.15
 -2 6 6 8.43 1.51
 -2 6 -6 5.66 1.54
 -2 -6 -6 9.38 1.93
 2 6 -6 8.94 2.17
 2 6 7 11.26 1.99
 2 -6 -7 11.43 2.11
 2 6 -7 10.17 2.35
 2 -6 7 11.1 2.38
 -2 -6 -7 12.46 2.53
 -2 6 -7 10.96 2.72
 2 6 -7 12.36 2.74
 -2 6 7 9.14 1.68
 -2 -6 7 9.02 2.3
 2 6 7 8.33 2.33
 -2 6 7 9.98 2.57
 -2 -6 7 7.65 1.72
 2 6 7 8.88 2.4
 2 6 -7 10.34 2.58
 2 6 7 15.69 2.95
 -2 6 -7 9.4 2.63
 -2 6 7 6.91 2.06
 2 -6 7 10.07 2.16
 -2 6 -8 7.43 1.17
 2 -6 -8 6.76 1.01
 -2 -6 -8 6.16 1.04
 -2 -6 8 7.12 0.99
 2 -6 8 6.09 0.88
 -2 -6 -8 6.65 1.12
 2 6 -8 6.21 0.99
 2 -6 8 7.23 1.09
 -2 6 -8 7.14 1.3
 -2 -6 8 6.85 1.02
 2 6 8 7.56 1.65
 2 6 -8 6.54 1.97
 2 -6 8 4.79 1.76
 2 -6 -8 8.86 1.85
 -2 -6 8 6.64 2.19
 -2 -6 -8 5.64 1.99
 -2 6 -8 7.4 2.4
 -2 6 -8 8.37 1.23
 -2 -6 -8 5.92 0.92
 2 6 -8 5.42 2.01
 2 -6 -8 8.08 1.26
 -2 -6 -8 6.85 1.29
 2 6 -8 7.88 1.3
 2 6 -8 6.57 1.14
 2 -6 8 7.04 1.98
 -2 6 8 5.49 1.96
 2 6 -8 5.31 1.87
 -2 6 8 5 1.74
 -2 6 -8 7.05 2.2
 2 6 8 6.22 2
 -2 -6 8 5.77 1.5
 2 6 8 6.33 2.11
 2 6 8 4.85 1.69
 -2 -6 8 6.58 1.97
 2 -6 -9 73.57 3.45
 -2 -6 -9 73.45 3.52
 2 -6 9 81.32 3.4
 -2 -6 -9 77.93 3.63
 -2 6 9 70.61 3.18
 -2 6 -9 80.05 3.84
 2 6 -9 76.91 3.7
 2 6 9 71.27 3.32
 -2 -6 -9 75.04 3.07
 2 -6 9 73.58 6.48
 -2 -6 9 83.05 7.11
 -2 -6 -9 68.35 5.81
 -2 -6 9 82.07 3.6
 2 -6 9 88.68 4.04
 2 -6 -9 73.62 3.27
 2 -6 9 75.91 3.33
 2 6 9 77.59 4.02
 2 6 9 79.43 3.85
 2 6 9 77.93 7.74
 2 6 -9 73.16 3.88
 -2 6 -9 72.91 3.82
 -2 6 9 69.74 6.99
 2 6 -9 65.43 7.07
 2 6 -9 80.14 3.63
 -2 6 -9 77.63 3.92
 2 -6 -9 76.99 3.67
 -2 6 -9 65.37 7.26
 -2 -6 -9 79.12 7.02
 -2 -6 -9 77.65 3.93
 -2 -6 -9 77.04 3.58
 2 6 -9 77.38 3.98
 -2 6 -9 74.43 7.29
 2 6 9 82.08 7.83
 -2 6 9 81.77 7.95
 2 -6 9 72.27 6.36
 -2 6 9 73.93 7.06
 2 -6 9 78.55 5.92
 2 6 -9 79.75 7.36
 -2 -6 9 72.89 6.37
 -2 -6 9 77.74 6.24
 -2 -6 -10 14.15 1.65
 -2 6 -10 17.2 1.85
 -2 -6 -10 16.11 1.45
 2 6 10 14.3 1.58
 2 -6 10 16.09 1.59
 2 6 -10 15.69 1.74
 -2 6 10 15.97 1.58
 2 -6 -10 14.81 1.52
 2 6 10 15.37 1.82
 -2 -6 -10 13.86 1.42
 2 -6 10 15.28 1.56
 2 -6 10 17.92 1.78
 -2 -6 10 15.27 1.66
 2 6 10 14.38 1.79
 2 -6 -10 16.51 1.73
 2 6 -10 15.56 1.71
 2 -6 -10 15.84 1.74
 -2 6 -10 17.01 1.92
 2 6 -10 12.82 3.18
 -2 -6 -10 16.56 1.78
 -2 6 -10 14.79 1.82
 -2 6 -10 16.72 1.84
 2 6 -10 14.61 1.78
 2 6 -10 18.17 1.83
 -2 6 -10 10.87 3.02
 2 -6 10 16.98 3.11
 -2 -6 10 18.33 3.02
 -2 6 10 19.66 3.7
 -2 6 10 16.16 3.44
 -2 -6 10 13.68 2.98
 2 -6 10 17.49 2.87
 2 6 10 13.71 3.22
 2 6 10 12.35 3.16
 -2 -6 -11 1.27 0.67
 2 6 11 1.72 0.58
 -2 6 -11 0.68 0.49
 -2 -6 11 1.96 0.64
 2 6 11 0.35 0.69
 -2 -6 11 0.81 0.52
 2 -6 11 0.98 0.54
 -2 -6 -11 1.11 0.57
 -2 6 11 0.65 0.58
 2 -6 -11 1.47 0.61
 -2 -6 11 0.93 0.48
 2 -6 -11 1.63 0.63
 2 -6 -11 0.77 0.53
 -2 -6 -11 1.45 0.52
 2 6 -11 0.7 0.45
 -2 6 -11 2.24 0.79
 -2 6 11 4.75 2.03
 2 -6 -11 0.88 0.68
 -2 6 -11 1.31 0.71
 -2 -6 -11 0.68 0.53
 -2 6 -11 -0.23 1.4
 2 6 -11 1.18 0.66
 2 6 11 -0.33 1.36
 2 -6 11 -0.77 0.71
 -2 -6 11 -1.44 2.02
 -2 6 11 2.21 2.55
 2 6 11 0.64 2
 -2 6 11 -0.55 1.61
 -2 -6 11 1.66 1.04
 2 -6 12 0.93 0.52
 -2 -6 12 0.79 0.48
 -2 -6 -12 1.11 0.58
 -2 -6 12 0.79 0.47
 2 6 12 1.18 0.58
 2 -6 12 0.76 0.41
 2 -6 -12 0.73 0.61
 2 6 -12 0.9 0.62
 2 -6 12 1.05 0.57
 -2 6 12 0.65 0.59
 2 6 12 0.76 0.47
 -2 6 -12 1.16 0.62
 2 -6 -12 0.56 0.41
 -2 -6 -12 0.94 0.46
 2 -6 -12 1.29 0.6
 -2 -6 -12 0.96 0.57
 2 -6 -12 -0.2 0.48
 2 6 -12 0.86 0.49
 -2 -6 -12 -0.03 0.62
 -2 6 -12 1.68 0.72
 2 6 12 0.83 0.46
 -2 6 -12 0.74 0.57
 2 6 13 1.76 0.4
 2 -6 13 0.24 0.39
 -2 -6 13 1.29 0.44
 2 6 13 0.67 0.45
 -2 6 -13 1.07 0.57
 -2 -6 13 0.79 0.36
 2 6 -13 0.73 0.44
 -2 -6 13 1.69 0.46
 -2 6 13 0.51 0.35
 2 -6 13 1.02 0.3
 -2 6 13 1.34 0.51
 2 -6 -13 1.11 0.39
 -2 -6 -13 0.52 0.35
 2 -6 -13 1.43 0.44
 -2 -6 -13 0.81 0.36
 2 -6 -13 0.75 0.4
 2 -6 -13 1.15 0.43
 -2 -6 13 1.62 0.45
 -2 -6 -13 1.06 0.29
 2 6 14 0.54 0.27
 2 6 -14 0.29 0.33
 -2 6 -14 0.38 0.39
 2 6 14 0.01 0.22
 -2 6 14 0.44 0.24
 2 -6 14 0.61 0.26
 2 -7 0 30.25 2.15
 -2 -7 0 30.18 2.18
 2 -7 0 27.17 1.03
 2 7 0 30.46 1.6
 2 7 0 31.87 2.36
 -2 7 0 27.69 1.81
 2 7 0 27.95 1.69
 2 -7 -1 5.29 0.76
 2 7 1 5.85 0.67
 -2 -7 -1 5.86 1
 2 -7 1 6.83 1.04
 -2 -7 -1 6.45 1.08
 2 7 -1 5.74 0.85
 2 -7 1 6.5 1
 2 -7 1 7.67 1.11
 2 -7 1 6.35 0.88
 -2 -7 -1 5.91 1.09
 2 7 1 5.92 1.01
 -2 7 -1 5.98 0.82
 -2 7 -1 6.27 1.13
 -2 7 1 6.97 0.74
 -2 -7 1 7.65 0.92
 -2 7 -1 6.08 1.04
 2 7 -2 1871.13 17.12
 -2 -7 -2 2016.03 17.3
 -2 -7 2 1928.26 15.46
 2 -7 -2 1952.29 17.06
 2 7 2 1891.72 11.7
 -2 -7 -2 1943.11 16.65
 2 -7 2 1926.39 16.99
 2 -7 -2 1951.85 13.42
 2 7 -2 2007.31 21.44
 2 7 2 1840.56 15.34
 2 7 -2 1989.96 21.43
 -2 7 -2 1939.63 20.17
 -2 -7 2 2052.86 17.14
 -2 -7 2 1991.88 17.26
 2 7 -2 1906.03 20.54
 2 7 2 1941.41 20.82
 2 7 2 1928.63 20.5
 -2 7 2 1949.08 17.86
 -2 -7 -3 2.03 0.71
 2 7 -3 3.27 0.93
 -2 -7 -3 1.78 0.69
 2 -7 -3 1.92 0.43
 2 -7 -3 2.7 0.63
 -2 -7 3 2.35 0.59
 -2 -7 -3 1.62 0.75
 2 7 3 1.72 0.51
 2 -7 3 2.35 0.72
 -2 7 -3 1.68 0.57
 2 -7 -3 2.09 0.78
 -2 7 -3 3.69 1.02
 -2 -7 3 2.83 0.8
 -2 -7 3 2.88 0.82
 2 7 3 3.11 1.14
 2 7 -3 1.87 0.84
 2 -7 3 3.26 0.87
 2 7 3 3.39 0.65
 -2 -7 3 2.96 0.91
 -2 7 -3 3.97 1.22
 -2 7 3 3.45 0.73
 2 7 -3 3.4 0.96
 2 7 -3 3.96 1.25
 -2 7 3 2.87 0.85
 2 7 3 3.17 1.16
 -2 7 3 3.15 0.8
 2 7 4 785.86 10.47
 2 -7 -4 691.42 10.37
 -2 -7 -4 799.31 11.75
 2 -7 4 735.53 13.33
 -2 7 -4 725.18 13.42
 2 7 -4 746.73 13.9
 2 -7 -4 711.69 12.06
 -2 -7 4 775.92 9.6
 -2 -7 -4 689.52 11.9
 -2 7 -4 719.31 14.03
 -2 -7 4 769.53 13.92
 -2 7 -4 740.36 15.84
 -2 7 -4 757.8 15.74
 -2 7 4 750.04 15.62
 2 7 4 743.41 15.82
 -2 7 4 741.72 15.1
 -2 -7 4 740.41 13.49
 2 7 -4 717.34 15.67
 2 7 -4 731.97 15.5
 -2 7 4 713.2 11.3
 2 -7 4 745.79 13.23
 2 -7 4 726.58 11.17
 -2 -7 4 724.68 12.36
 2 7 -4 727.03 14.34
 -2 -7 -4 780.03 13.88
 2 7 4 742.83 14.3
 -2 7 -4 753.79 15.87
 -2 7 -5 29.4 3.04
 2 -7 -5 30.48 2.75
 -2 -7 -5 29.37 2.41
 2 7 5 34.91 2.55
 2 7 -5 28.68 3.04
 2 -7 5 30.84 3.04
 2 7 -5 26.58 3.24
 -2 7 5 28.09 2.51
 -2 7 5 28.15 3.31
 -2 -7 5 24.69 2.84
 -2 7 -5 25.47 3.2
 -2 7 -5 25.07 3.22
 2 7 -5 28.73 3.37
 -2 7 5 25.02 3.19
 -2 -7 5 27.25 2.85
 -2 7 5 27.18 3.25
 2 7 5 23.36 3.18
 -2 7 -5 22.02 2.65
 -2 -7 5 24.93 2.53
 2 -7 5 26.41 2.75
 2 -7 5 24.94 2.39
 2 7 -5 22.56 2.89
 -2 -7 -5 24 2.71
 -2 7 -5 24.81 3.22
 2 7 5 27.15 2.97
 2 7 -6 456.75 13.51
 2 -7 6 456.21 12.87
 2 -7 -6 430.33 11.06
 -2 -7 -6 488.37 10.61
 2 7 6 499.98 10.98
 2 7 6 430.92 14.67
 -2 7 6 427.66 14.46
 2 7 6 438.1 15.12
 2 7 -6 429.42 14.21
 2 -7 6 421.52 12.27
 -2 -7 6 408.65 11.34
 -2 7 -6 401.17 13.48
 -2 7 -6 429.14 14.57
 -2 7 6 423.73 14.58
 2 7 6 424.95 14.04
 -2 7 6 468.88 11.53
 -2 -7 6 411.41 12.15
 -2 7 6 431.68 14.4
 2 7 -6 437.32 13.67
 -2 -7 -6 440.32 12.88
 2 7 -6 404.36 13.51
 -2 7 -6 396.55 14.09
 2 -7 -7 28.24 3.1
 2 7 -7 29.68 3.81
 2 7 7 32.92 3.18
 2 -7 7 30.86 3.68
 2 7 -7 30.64 4.09
 -2 7 7 33.83 4.48
 -2 7 -7 32.89 4.48
 -2 -7 -7 32.21 3.85
 2 7 7 32.41 4.37
 2 7 7 31.88 4.46
 2 7 -7 32.58 4.33
 2 -7 7 29.69 3.62
 2 -7 7 35.97 3.49
 -2 -7 7 29.81 3.37
 -2 7 7 30.78 4.35
 -2 7 7 37.47 4.77
 2 7 7 33.76 4.36
 -2 -7 7 29.92 3.65
 2 7 7 30.52 4.36
 -2 7 -7 31.91 4.34
 2 -7 8 44.36 2.39
 -2 -7 -8 42.27 2.57
 -2 7 -8 47.98 2.84
 -2 -7 -8 43.47 2.66
 2 -7 -8 41.47 2.48
 2 7 -8 44.62 2.64
 2 -7 -8 45.64 2.79
 -2 -7 8 48.41 2.59
 -2 7 -8 40.2 2.92
 2 -7 8 41.22 2.33
 2 -7 -8 37.99 2.24
 -2 -7 8 40.88 2.43
 2 -7 8 45.71 2.82
 2 7 -8 53.79 5.61
 2 -7 8 49.8 5.17
 -2 -7 -8 41.42 4.11
 -2 -7 8 49.8 5.19
 2 -7 -8 47.92 4.3
 -2 7 8 45.55 5.68
 -2 -7 -8 43.96 2.84
 -2 7 -8 37.4 5.26
 2 7 -8 39.76 2.76
 -2 -7 -8 41 4.84
 2 7 8 32.3 4.81
 -2 7 -8 44.68 2.99
 2 7 -8 38.53 5.21
 -2 -7 -8 40.57 2.4
 -2 7 -8 40.6 2.85
 2 7 -8 45.97 3.06
 2 -7 -8 43.16 2.62
 -2 7 -8 38.81 5.23
 -2 7 8 41.41 5.46
 2 -7 8 38.76 3.89
 2 7 -8 43.68 5.29
 2 7 8 39.18 5.27
 -2 -7 8 41.27 4.27
 -2 -7 8 39.02 4.44
 2 -7 8 43.21 4.66
 2 7 8 43.51 5.3
 2 -7 -9 31.89 2.27
 -2 -7 -9 32.41 2.34
 -2 -7 -9 35.6 2.51
 2 7 -9 35.39 2.5
 -2 7 -9 36.68 2.59
 2 -7 9 35.63 2.24
 -2 -7 -9 33.49 1.97
 -2 -7 -9 33.01 4.2
 -2 -7 9 36.58 4.72
 2 -7 9 33.89 4.5
 2 -7 -9 34.82 2.19
 2 -7 9 43.1 2.85
 -2 -7 -9 35.73 2.12
 2 7 9 36.56 2.84
 -2 -7 9 35.41 2.39
 2 -7 9 37.29 2.34
 -2 -7 -9 38.79 2.76
 -2 7 9 31.46 4.95
 2 7 -9 37.52 2.87
 2 7 -9 33.66 2.7
 2 7 9 31.27 4.94
 2 7 -9 32.75 5.06
 2 -7 -9 36.21 2.53
 -2 7 -9 27.94 4.63
 -2 7 -9 35.14 2.75
 -2 7 -9 37.29 2.84
 -2 -7 -9 35.05 2.39
 2 -7 9 37.96 4.67
 -2 -7 9 32.71 4.02
 2 -7 9 40.96 4.14
 -2 7 9 36.08 5.33
 2 7 9 36.21 5.27
 -2 7 9 35.44 4.97
 -2 -7 9 35.81 4.61
 -2 7 -9 31.95 5.11
 2 7 -9 37.17 5.09
 -2 7 -10 45.51 2.91
 -2 -7 -10 42.97 2.74
 2 -7 10 49.95 2.73
 2 7 -10 49.2 3
 2 7 10 43.07 2.58
 -2 -7 -10 47.03 2.36
 -2 -7 10 47.09 2.5
 2 -7 10 45.54 2.61
 2 -7 10 49.62 2.99
 -2 -7 10 44.19 2.42
 -2 -7 -10 42.26 2.34
 -2 -7 10 48.06 2.79
 2 -7 -10 45.6 2.59
 2 7 10 45.19 3.07
 2 7 -10 43.5 2.83
 2 -7 -10 40.73 2.36
 -2 -7 -10 41.35 2.28
 2 -7 -10 46.69 2.73
 -2 7 -10 44.16 3.04
 -2 7 10 40.96 5.56
 -2 -7 -10 46.47 2.8
 2 7 10 43.98 5.96
 2 7 -10 45.06 3.15
 -2 7 -10 45.31 2.82
 2 -7 -10 47.02 2.93
 2 7 -10 46.24 6.24
 -2 7 -10 42.64 3.03
 -2 7 -10 38.27 5.88
 2 -7 10 44.52 5.18
 -2 -7 10 44.76 5.26
 2 7 10 49.78 6.22
 -2 -7 10 49.19 4.88
 -2 7 10 53.61 6.17
 -2 7 -11 4.5 1
 2 7 11 4.13 0.82
 -2 -7 -11 4.99 1.06
 -2 -7 11 4.31 0.79
 -2 7 11 4.83 1.05
 -2 -7 11 4.74 0.83
 2 7 11 3.57 0.98
 2 -7 -11 5.38 0.96
 2 -7 11 4.42 0.84
 2 -7 11 4.13 0.71
 -2 -7 -11 4.42 0.76
 -2 -7 11 4.72 0.91
 -2 -7 -11 4.75 0.83
 2 -7 -11 4.41 0.85
 2 7 -11 2.87 0.77
 2 -7 -11 4.93 0.94
 -2 7 -11 7.6 2.45
 -2 7 -11 4.74 0.98
 -2 7 11 3.32 1.74
 -2 -7 -11 4.79 0.99
 -2 7 -11 4.93 0.99
 -2 -7 11 6.06 2.17
 2 -7 11 6.64 1.98
 2 7 11 5.37 1.96
 -2 7 11 2.35 1.9
 2 7 11 3.21 1.81
 -2 7 11 0.95 1.45
 -2 -7 11 8.06 2.12
 -2 -7 12 25.13 1.66
 2 -7 12 25.18 1.64
 2 7 -12 19.66 1.79
 -2 -7 -12 24.57 1.59
 2 7 12 23.51 1.89
 -2 7 12 20.57 1.8
 2 7 12 21.38 1.84
 2 -7 12 24.38 1.46
 2 -7 -12 24.71 1.74
 -2 -7 12 23.72 1.55
 -2 -7 12 24.23 1.51
 2 -7 -12 21.85 1.7
 -2 -7 -12 26.9 1.6
 2 -7 -12 23.55 1.69
 -2 -7 -12 23.5 1.77
 2 -7 -12 22.38 1.57
 -2 7 -12 22.84 1.66
 2 -7 -12 22.56 1.57
 2 7 -12 22.19 1.69
 -2 7 -12 25.08 1.72
 -2 -7 -12 24.13 1.87
 2 7 12 24 1.6
 -2 7 -12 25.07 1.93
 -2 -7 13 3.12 0.56
 2 -7 13 3.94 0.62
 -2 -7 13 4.67 0.62
 2 7 -13 2.87 0.65
 -2 7 13 3.85 0.73
 -2 -7 13 4.31 0.68
 2 7 13 3.78 0.74
 -2 7 13 3.61 0.68
 -2 7 -13 2.33 0.58
 2 -7 -13 4.38 0.69
 2 7 -13 4.26 0.56
 -2 -7 -13 3.68 0.64
 2 -7 -13 3.69 0.55
 2 -7 -13 4.3 0.64
 2 -7 -13 4.03 0.68
 -2 -7 -13 3.94 0.64
 -2 -7 13 4.89 0.62
 -2 -7 -13 3.93 0.63
 -2 -7 -13 4.81 0.57
 2 8 0 21.95 1.39
 2 -8 0 24.9 2.02
 2 -8 0 22.55 0.91
 2 -8 0 23.64 2.03
 -2 8 0 26.31 1.92
 2 8 0 25.42 1.68
 2 8 0 26.36 2.28
 -2 -8 -1 123.1 4.35
 2 -8 1 113.75 4.41
 2 -8 1 112.07 3.7
 2 -8 -1 107.4 4.52
 -2 -8 -1 117.4 4.66
 2 -8 1 130.75 4.59
 2 -8 1 117.35 4.4
 2 8 -1 117.64 3.81
 -2 -8 -1 129.19 4.66
 2 8 1 117.14 2.77
 2 8 1 106.08 4.29
 -2 8 -1 104.21 3.39
 2 8 -1 117.7 5
 -2 8 -1 115.63 4.71
 -2 -8 1 125.94 4.42
 -2 8 -1 107.86 4.41
 2 8 -1 107.42 4.86
 -2 8 1 106.73 3.04
 -2 -8 1 117.7 3.68
 -2 -8 -2 223.65 5.88
 2 -8 -2 199.1 6.37
 2 -8 -2 220.87 4.88
 2 -8 2 218.81 5.96
 2 8 2 223.58 3.95
 2 -8 -2 225.31 6.15
 -2 -8 -2 196.31 6.32
 -2 -8 -2 227.62 6.21
 2 8 -2 220.98 6
 2 -8 2 229.49 5.97
 -2 8 -2 213.23 5.55
 -2 8 2 201.31 4.73
 2 8 -2 191.76 6.99
 -2 -8 2 221.69 5.95
 2 8 -2 204.86 7.35
 2 8 -2 223.11 7.49
 -2 -8 2 224.11 5.92
 -2 8 2 204.09 2.93
 2 8 2 210.69 5.6
 2 -8 2 229.77 6.12
 -2 8 -2 200.76 6.65
 -2 8 -2 203.9 6.91
 2 8 2 208.85 7.15
 2 -8 3 3.57 0.92
 -2 -8 -3 2.97 0.89
 2 -8 -3 4.59 0.84
 2 -8 -3 3.15 0.96
 -2 -8 -3 4.54 1
 -2 -8 3 3.41 0.74
 -2 -8 -3 2.73 0.96
 -2 8 -3 3.29 0.87
 2 8 3 3.32 0.64
 2 8 -3 4.16 1.1
 -2 8 -3 2.66 1.03
 2 -8 3 4.59 1.05
 2 8 -3 1.85 0.87
 -2 8 -3 3.37 1.13
 -2 8 3 4.09 0.88
 -2 -8 3 3.5 0.95
 2 8 -3 3.91 1.34
 2 8 3 3.02 1.01
 -2 -8 3 3.37 0.78
 2 -8 3 3.66 0.82
 -2 -8 3 2.98 0.88
 -2 8 3 3.29 0.98
 2 8 3 2.94 0.7
 2 8 -3 2.73 1.05
 2 8 3 2.88 0.95
 -2 8 3 3.76 1.05
 2 -8 -4 157.89 5.91
 2 -8 -4 167.34 5.24
 -2 -8 4 157.3 4.74
 -2 -8 -4 169.83 5.72
 -2 -8 -4 155.62 5.85
 -2 8 -4 157.29 6.37
 2 8 4 179.99 4.93
 2 -8 4 163.52 6.4
 2 8 -4 152.41 6.42
 2 8 4 153.24 7.47
 2 -8 4 161.6 6.34
 -2 8 -4 151.12 6.83
 -2 -8 4 154.31 6.37
 2 8 -4 146.66 7.21
 -2 -8 4 160.75 6.48
 2 8 -4 147.93 7.46
 -2 8 4 162.66 5.26
 -2 8 -4 151.43 7.51
 -2 8 4 163.04 6.74
 -2 8 4 146.89 7.19
 -2 8 -4 155.2 7.45
 -2 -8 4 155.49 5.83
 -2 8 4 156.34 7.19
 2 -8 4 163.99 5.36
 2 8 -4 149.89 6.72
 -2 -8 -4 164.19 6.44
 2 8 4 151.9 6.76
 -2 8 -4 160.55 7.55
 -2 -8 -5 26.33 2.72
 -2 8 -5 27.89 2.99
 2 -8 5 27.69 2.96
 2 8 5 31.19 2.46
 2 -8 -5 28.81 2.77
 -2 -8 -5 30.44 2.59
 2 -8 -5 29.72 2.57
 2 8 -5 31.95 3.33
 2 8 -5 22.85 3.17
 -2 8 -5 23.75 2.9
 -2 -8 5 23.31 2.78
 -2 8 5 23.53 3.08
 -2 8 5 25.05 3.23
 2 -8 5 25.2 2.78
 -2 8 -5 23.07 3.23
 2 8 -5 21.49 3
 -2 8 -5 23.72 3.25
 2 -8 5 24.39 2.4
 -2 -8 5 24.87 2.94
 2 8 5 23.99 3.34
 -2 -8 5 25.85 2.64
 -2 8 5 26.85 2.41
 -2 8 5 26.57 3.44
 -2 8 -5 21.96 3.08
 2 8 -5 21.46 2.95
 -2 -8 -5 23.46 2.79
 2 8 5 22.36 2.75
 2 8 -6 5.41 1.53
 -2 -8 -6 5.54 1.34
 2 -8 6 6.07 1.66
 2 -8 -6 4.81 1.25
 2 8 6 8.07 1.52
 2 -8 -6 4.51 1.36
 -2 -8 -6 7.53 1.42
 -2 8 6 4.31 1.73
 -2 8 6 4.68 1.58
 2 8 6 5 1.81
 2 8 -6 5.85 1.84
 -2 8 6 4.87 1.7
 2 8 6 6.65 1.9
 -2 8 -6 4.1 1.64
 2 8 6 5.84 1.84
 -2 -8 6 7.57 1.81
 -2 -8 6 5.75 1.61
 -2 8 6 5.05 1.61
 2 -8 6 5.2 1.6
 -2 8 -6 5.66 1.89
 2 8 -6 4.47 1.53
 2 -8 6 5.3 1.25
 -2 8 -6 4.05 1.82
 2 8 -6 4.69 1.71
 -2 -8 -6 6.41 1.86
 -2 -8 -7 4.51 1.63
 2 -8 7 4.03 1.4
 2 -8 -7 3.62 1.17
 2 -8 -7 4.25 1.3
 2 8 -7 4.63 1.49
 -2 8 -7 2.01 1.43
 2 8 -7 3.6 1.65
 -2 -8 -7 2.78 1.26
 -2 8 7 3.27 1.6
 -2 -8 7 3.98 1.57
 2 8 7 3.54 1.77
 -2 8 -7 1.88 1.5
 2 8 7 4.19 1.73
 -2 8 7 2.72 1.5
 -2 -8 7 4.29 1.39
 2 8 7 2.17 1.24
 2 8 -7 4.58 2
 2 8 7 2.93 1.23
 2 8 -7 1.6 1.33
 -2 8 7 2.55 1.39
 2 -8 7 5.01 1.76
 2 -8 7 5.2 1.32
 2 8 -8 3.15 0.68
 -2 -8 -8 3.31 0.9
 -2 -8 -8 3.39 0.89
 2 -8 -8 4.21 1.05
 -2 8 -8 2.98 0.96
 2 -8 8 3.8 0.78
 2 -8 -8 2.46 0.64
 2 8 -8 2.67 1.8
 2 -8 -8 3.73 1.2
 -2 -8 8 4.55 1.69
 2 -8 8 3.43 1.45
 -2 -8 -8 4.73 1.75
 -2 -8 8 3.76 0.79
 -2 8 -8 3.68 1.06
 2 -8 -8 2.77 0.68
 -2 8 -8 3.14 1.02
 2 -8 8 3.66 0.73
 -2 8 -8 3.24 1.03
 -2 -8 -8 4.08 0.8
 -2 -8 -8 2.9 0.75
 2 8 -8 3.36 0.95
 2 -8 -8 3.2 0.79
 2 8 -8 3.06 0.81
 2 8 -8 1.77 1.52
 -2 8 -8 2.82 1.54
 -2 8 -8 3.87 1.14
 2 -8 8 3.45 1.48
 2 8 8 2.46 1.44
 -2 -8 8 3.47 1.41
 2 8 8 2.18 1.41
 -2 8 -8 3.58 1.65
 -2 -8 8 4.42 1.53
 -2 8 8 3.13 1.75
 2 -8 8 5.48 1.47
 -2 8 8 2.53 1.97
 2 8 -8 4.31 1.53
 2 8 8 8.06 2.44
 2 8 -9 2.89 0.72
 2 -8 9 3.75 0.74
 2 -8 -9 3.07 0.74
 -2 8 -9 4.04 1
 -2 -8 -9 2.65 0.75
 -2 -8 -9 5.65 1.17
 2 -8 9 2.02 1.31
 -2 -8 -9 3.58 0.83
 -2 -8 9 2.9 1.52
 2 -8 9 3.52 0.87
 2 -8 -9 2.58 0.78
 2 8 9 3.34 1.08
 -2 -8 9 3.54 0.83
 -2 -8 -9 2.58 0.66
 -2 -8 9 4.13 0.95
 2 -8 9 3.26 0.84
 -2 -8 -9 2.65 0.55
 2 -8 -9 3.63 0.82
 2 -8 -9 2.96 0.84
 -2 8 -9 4.3 2.17
 -2 8 -9 3.28 1.03
 2 8 -9 3.42 1.03
 -2 -8 -9 3.82 0.76
 -2 -8 -9 3.75 1.04
 -2 8 -9 2.48 0.85
 2 8 -9 2.55 1.21
 2 8 -9 1.94 0.7
 -2 -8 9 2.98 1.53
 -2 -8 9 6.69 1.79
 2 -8 9 4.08 1.55
 2 8 9 2.41 1.44
 2 8 -9 -2.53 1.52
 -2 8 9 5.92 2.07
 -2 8 -9 2.98 1.34
 -2 8 9 4.29 2.19
 2 -8 9 2.62 1.19
 -2 8 9 3.66 2.28
 2 8 9 2.3 1.33
 2 8 10 2.46 0.88
 -2 -8 -10 2.37 0.83
 2 8 -10 2 0.69
 2 -8 10 2.2 0.7
 -2 8 -10 2.49 0.84
 -2 -8 10 2.68 0.72
 -2 -8 -10 2.43 0.64
 2 -8 10 2.19 0.76
 -2 -8 10 1.8 0.72
 2 8 10 2.55 0.95
 -2 -8 10 2.45 0.74
 2 -8 10 1.1 0.81
 2 -8 -10 2.63 0.8
 -2 -8 -10 2.46 0.72
 2 -8 -10 2.16 0.68
 2 -8 -10 2.07 0.64
 2 -8 -10 1.39 0.59
 2 8 -10 2.12 0.82
 2 8 -10 2.5 0.96
 -2 8 -10 3.5 1.98
 2 8 -10 3.22 2.3
 -2 8 -10 2.35 0.95
 -2 -8 -10 3 0.83
 -2 8 -10 2.43 0.89
 -2 8 -10 2.43 0.8
 2 -8 -10 2.83 0.95
 2 -8 10 7.16 2.02
 -2 8 10 1.5 1.31
 -2 -8 10 1.26 1.51
 2 8 10 3.82 2.25
 -2 8 10 5.39 2.11
 2 8 10 2.43 1.51
 -2 -8 10 7.75 1.98
 -2 8 -11 1.89 0.66
 2 8 11 1.28 0.41
 -2 -8 -11 1.94 0.7
 -2 -8 11 2.4 0.68
 -2 -8 11 2.62 0.66
 2 -8 -11 2.8 0.66
 2 -8 11 1.78 0.71
 -2 -8 -11 2.02 0.49
 2 -8 11 2.76 0.73
 2 8 11 2.73 0.85
 2 -8 11 1.71 0.38
 2 -8 -11 2.23 0.65
 2 -8 -11 0.69 0.57
 -2 -8 -11 2.46 0.63
 2 8 -11 2.39 0.67
 -2 8 -11 4.27 0.97
 -2 -8 -11 2.59 0.76
 -2 8 -11 -0.7 1.07
 -2 8 -11 2.48 0.79
 -2 8 11 5.68 2.19
 2 -8 11 -1.15 1
 -2 -8 11 6.73 2.06
 2 8 11 -1.02 2.55
 -2 8 11 2.08 2.34
 2 8 11 1.88 1.75
 2 8 12 3.16 0.89
 -2 8 12 3.66 0.85
 2 8 12 3.26 0.84
 2 8 -12 3.21 0.86
 -2 -8 12 3.71 0.69
 -2 -8 -12 3.27 0.78
 2 8 -12 2.52 0.65
 -2 -8 12 4.98 0.75
 -2 -8 -12 3.8 0.61
 2 -8 -12 3.26 0.72
 -2 8 -12 1.94 0.65
 2 -8 -12 3.1 0.72
 2 -8 -12 2.23 0.6
 2 -8 -12 3.13 0.64
 2 8 12 4.75 0.75
 -2 8 -12 4.2 0.84
 2 -8 12 4.55 0.77
 -2 -8 12 4.99 0.81
 -2 -8 13 1.58 0.45
 2 -8 13 0.54 0.36
 -2 8 13 0.94 0.4
 -2 -8 13 0.68 0.28
 -2 8 -13 0.67 0.47
 -2 8 13 0.62 0.42
 -2 -8 13 1.2 0.47
 2 8 -13 0.22 0.48
 2 8 13 0 0.34
 2 -8 -13 0.82 0.4
 -2 -8 13 1.03 0.35
 2 -8 -13 1.15 0.41
 2 -8 -13 0.59 0.33
 2 -8 -13 0.72 0.39
 -2 -8 -13 0.03 0.34
 2 8 -13 1.28 0.4
 -2 -8 -13 0.74 0.37
 -2 -8 -13 0.87 0.38
 -2 8 -13 0.28 0.29
 2 -9 0 255.83 6.89
 2 -9 0 243.23 7.01
 -2 -9 0 257.73 6.94
 2 -9 0 246.06 2.8
 2 -9 0 236.21 6.82
 2 9 0 231.04 4.68
 -2 9 0 253.44 6.21
 2 9 0 261.68 7.64
 2 9 0 269.55 5.81
 2 -9 1 272.89 7.03
 -2 -9 -1 253.15 6.56
 -2 -9 -1 274.81 7.11
 2 -9 1 238.56 6.75
 2 -9 1 253.54 6.89
 2 9 1 233.97 4.07
 2 -9 -1 226.52 7
 2 9 -1 238.33 5.57
 2 -9 1 250.48 5.68
 -2 -9 -1 254.96 7.23
 2 -9 -1 256.6 6.86
 2 9 1 247.61 6.99
 -2 9 -1 241.68 6.92
 -2 9 -1 261.63 7.39
 -2 9 1 240.98 5.02
 -2 -9 1 250.44 6.67
 -2 9 -1 230.35 5.29
 2 9 -1 240.86 7.73
 2 9 -1 250.97 7.64
 -2 -9 -2 26.02 2.47
 2 -9 2 28.93 2.21
 -2 -9 -2 32.82 2.54
 2 9 -2 29.41 2.25
 -2 -9 -2 34.71 2.47
 2 -9 2 32.31 2.43
 2 9 2 31.54 1.48
 2 -9 2 29.01 2.34
 2 -9 -2 26.38 2.48
 2 -9 -2 30.42 2.47
 2 -9 -2 29.33 1.93
 -2 9 -2 34.98 2.83
 -2 9 -2 36.68 3.12
 -2 9 -2 37.62 3.03
 2 9 -2 35.33 3.22
 -2 -9 2 36.84 2.52
 -2 9 2 33.59 1.96
 -2 -9 2 38.28 2.62
 2 9 2 39.78 2.67
 2 9 -2 35.08 3.26
 2 9 -2 41.99 3.4
 -2 9 2 35.45 1.43
 2 9 2 36.34 3.19
 -2 9 -3 12.23 1.57
 2 9 3 16.37 1.29
 -2 -9 -3 14.28 1.76
 -2 -9 -3 11.81 1.82
 2 -9 -3 15.74 1.53
 2 -9 3 14.6 1.84
 2 9 -3 13.62 1.85
 2 -9 -3 13.94 1.78
 -2 -9 -3 16.55 1.86
 -2 -9 3 14.82 1.64
 -2 9 -3 10.94 1.87
 2 9 3 11.46 1.32
 2 -9 3 14.7 1.58
 2 9 -3 12.01 2.04
 2 -9 3 15.09 1.92
 -2 9 -3 12.95 2.17
 2 9 3 12.26 2.34
 2 9 -3 12.51 2.13
 -2 9 3 14.77 2.08
 -2 -9 3 14.02 1.81
 2 9 3 12.88 2.24
 -2 9 3 14.48 1.47
 2 9 -3 11.86 2.15
 -2 -9 3 13.94 1.78
 -2 9 3 13.39 1.95
 -2 -9 -4 3.54 0.92
 -2 -9 -4 5.72 1.14
 -2 -9 4 5.77 1
 -2 9 -4 3.26 0.96
 2 -9 4 3.89 1.14
 2 9 4 4.89 0.82
 2 -9 -4 2.96 0.88
 2 9 -4 3.68 1.17
 2 -9 -4 3 0.74
 -2 9 4 4.64 1.48
 -2 -9 4 6.19 1.3
 2 9 4 6.35 1.58
 2 -9 4 4.68 1.19
 -2 9 -4 5.21 1.48
 2 -9 4 5.55 1.07
 -2 9 4 5 1.6
 -2 9 4 4.76 1.29
 -2 9 4 5.56 0.94
 -2 9 -4 7.35 1.87
 2 9 -4 3.06 1.26
 -2 -9 4 7.21 1.53
 -2 9 -4 5.07 1.67
 2 9 -4 5.28 1.63
 -2 -9 4 6.57 1.44
 2 9 4 3.79 1.16
 2 9 -4 6.59 1.58
 -2 -9 -5 125.44 5.88
 2 -9 -5 135.34 5.39
 -2 -9 -5 132.3 5.63
 2 -9 -5 124.4 5.82
 2 9 -5 125.65 6.52
 2 -9 5 130.46 6.46
 2 9 5 148.24 5.17
 -2 9 -5 121.71 7.54
 -2 -9 5 126.71 6.47
 -2 9 -5 118.05 6.73
 -2 -9 5 133.57 6.08
 -2 9 5 130.86 7.84
 2 9 -5 121.55 7.49
 2 -9 5 132.61 6.52
 -2 9 5 136.55 7.69
 -2 9 -5 127.37 7.76
 -2 9 5 128.63 7.5
 2 9 5 130.41 7.92
 2 9 -5 125.08 7.54
 2 -9 5 135 5.52
 2 9 -5 123.37 6.89
 2 9 5 135.97 7.09
 -2 9 -5 128.45 7.59
 2 -9 -6 11.38 1.68
 2 9 -6 11.37 2.27
 2 -9 6 11.29 2.22
 -2 -9 -6 11.68 1.91
 2 -9 -6 9.12 1.81
 -2 -9 -6 10.59 1.97
 2 9 -6 16.48 3.14
 2 9 6 10.13 2.62
 -2 9 6 12.31 2.65
 -2 -9 6 12.06 1.99
 2 -9 6 11.29 2.21
 -2 9 -6 11.26 2.57
 2 9 6 10.85 2.69
 2 9 -6 11.86 2.64
 -2 9 6 13.14 2.97
 2 9 6 14.03 2.79
 2 -9 6 12.11 1.85
 -2 9 -6 9.36 2.39
 -2 9 6 10.91 2.63
 -2 -9 6 10.68 2.12
 -2 9 6 14.74 2.86
 2 9 -6 11.9 2.58
 -2 9 -6 12.41 2.7
 2 -9 7 25.8 3.56
 2 -9 -7 27.24 3.14
 2 9 -7 27.81 3.77
 -2 -9 7 25.61 3.45
 -2 -9 -7 24.55 3.18
 -2 9 7 26.59 4.21
 -2 9 -7 25.09 3.99
 2 9 -7 24.81 3.86
 2 9 7 30.31 4.67
 2 9 7 24.24 4.1
 -2 9 7 27.46 4.28
 -2 9 -7 28.92 4.46
 2 9 7 29.06 4.44
 2 -9 7 29.44 3.75
 2 9 -7 28.9 4.44
 -2 -9 7 28.94 3.39
 -2 -9 7 30.9 3.83
 2 -9 7 29.51 3.17
 2 9 -7 25.74 3.82
 -2 9 7 25.11 4.19
 2 9 -8 23.03 1.92
 -2 -9 -8 20.16 1.97
 2 -9 -8 22.05 1.86
 -2 -9 -8 16.91 1.63
 -2 -9 -8 21.31 1.97
 2 -9 8 23.91 1.78
 2 -9 -8 18.94 1.75
 2 -9 -8 21.15 2.08
 -2 9 -8 24.27 2.04
 -2 -9 -8 21.12 1.87
 -2 -9 8 26.81 3.8
 2 9 -8 25.58 4.13
 -2 -9 -8 23.16 3.31
 2 -9 8 29.06 4.06
 2 -9 -8 25.64 3.26
 -2 9 -8 17.55 2.04
 -2 -9 8 23.02 1.9
 2 -9 8 26.1 2.23
 2 -9 8 21.8 1.73
 -2 -9 8 21.28 1.6
 2 -9 -8 21.33 1.73
 -2 -9 8 22.77 2.07
 2 -9 -8 20.38 1.72
 -2 -9 -8 18.76 1.62
 2 9 8 22.94 4.48
 -2 -9 -8 20.36 1.97
 2 9 -8 14.15 3.18
 -2 9 -8 20.23 2.29
 -2 -9 -8 21.67 1.83
 2 9 -8 16.31 1.87
 2 9 -8 20.88 2.23
 2 -9 -8 21.92 1.96
 -2 9 -8 14.67 3.6
 -2 9 -8 17.71 2.01
 -2 9 -8 18.64 3.95
 2 -9 8 19.8 3.32
 2 9 -8 15.43 3.23
 -2 9 8 21.81 4.33
 2 9 8 20.5 3.93
 2 9 8 20.11 3.82
 -2 -9 8 23.63 3.61
 -2 9 8 17.38 3.63
 -2 -9 8 20.08 2.98
 2 -9 8 28.7 3.25
 -2 -9 -9 7.01 1.21
 2 -9 -9 6.1 1.05
 2 9 -9 7.49 1.18
 2 9 9 7.11 1.11
 -2 9 -9 6.2 1.18
 -2 -9 -9 5.92 1.07
 2 -9 9 7.59 1.15
 -2 -9 -9 5.69 1.09
 2 -9 9 6.46 0.96
 -2 -9 9 6.51 0.94
 -2 -9 -9 17.18 2.85
 -2 -9 9 8.2 1.05
 -2 -9 9 8.55 1.25
 2 -9 9 9.59 1.44
 2 -9 -9 7.26 1.07
 2 -9 9 8.8 1.2
 2 -9 -9 6.61 1.06
 -2 -9 -9 7.22 1.02
 -2 9 -9 5.45 2.04
 -2 -9 -9 9.01 1.46
 -2 9 -9 6.36 1.38
 2 9 -9 7.84 2.24
 -2 9 -9 7.37 1.32
 2 9 -9 6.18 1.21
 2 9 -9 8.16 1.51
 -2 -9 -9 7.65 1.17
 2 -9 -9 7.05 1.11
 2 9 9 7.3 2.39
 -2 9 9 9.65 3.12
 -2 -9 9 9.18 2.05
 2 -9 9 8.71 2.22
 -2 -9 9 7.22 2.13
 2 9 -9 7.54 2.63
 2 9 9 8.2 2.62
 -2 9 9 5.45 2.3
 -2 9 -9 7.35 2.19
 -2 9 -10 21.28 1.95
 2 9 -10 21.67 1.96
 -2 -9 -10 19.6 1.88
 2 9 10 20.81 1.76
 -2 -9 10 21.97 1.71
 2 -9 10 21.63 2.01
 2 9 10 19.86 2.02
 2 -9 10 20.32 1.73
 -2 -9 10 20.64 1.61
 2 -9 -10 20.83 1.7
 2 9 -10 18.21 1.88
 2 -9 -10 19.24 1.63
 -2 -9 -10 20.31 1.64
 2 -9 -10 20.5 1.8
 2 -9 -10 23.77 2.06
 -2 9 -10 19.44 2.14
 -2 9 -10 21.81 4.2
 2 9 -10 17.96 2.07
 2 -9 -10 22.27 2.01
 2 9 -10 18.88 3.83
 -2 -9 -10 20.62 1.84
 -2 9 -10 19.21 2.11
 2 9 10 19.65 4.03
 -2 9 10 19.9 4.12
 2 -9 10 20.24 3.42
 -2 -9 10 24.3 3.43
 2 9 10 19.91 4.3
 -2 9 10 12.85 3.15
 2 9 11 1.18 0.39
 -2 9 -11 1.65 0.6
 -2 -9 11 1.64 0.59
 2 -9 11 1.53 0.58
 2 9 11 1.18 0.74
 2 -9 -11 1.19 0.47
 2 -9 11 1.35 0.61
 -2 -9 11 1.5 0.56
 2 -9 -11 1.09 0.63
 2 -9 -11 2.2 0.67
 2 -9 -11 1.04 0.58
 2 9 -11 0.46 0.56
 -2 -9 -11 2.02 0.57
 -2 -9 11 1.95 0.58
 -2 -9 -11 0.69 0.56
 -2 9 11 5.6 2.2
 -2 9 -11 2.16 0.86
 -2 9 -11 2.49 1.61
 2 9 11 0.39 1.31
 2 -9 11 2.99 1.48
 2 9 11 1.31 2.19
 -2 9 11 0.31 1.63
 2 -9 12 4.88 0.74
 -2 -9 12 5.26 0.83
 2 9 -12 2.88 0.72
 -2 -9 12 5.07 0.68
 -2 9 12 2.27 0.67
 2 9 12 3.06 0.82
 2 9 12 3.64 0.76
 2 -9 -12 3.76 0.7
 2 -9 -12 4.65 0.8
 2 9 -12 2.82 0.7
 -2 -9 -12 4.39 0.69
 -2 -9 12 5.22 0.7
 -2 -9 -12 4.41 0.82
 -2 9 -12 3.72 0.77
 2 -9 -12 3.59 0.73
 2 -9 -12 3.32 0.64
 -2 -9 13 0.21 0.31
 2 -9 13 0.09 0.3
 2 9 13 0.57 0.4
 -2 9 13 0.09 0.34
 2 9 -13 -0.13 0.43
 -2 9 -13 0.11 0.4
 -2 9 13 0.06 0.31
 -2 -9 13 -0.09 0.38
 2 -9 -13 0.43 0.32
 -2 -9 -13 0.33 0.32
 2 -9 -13 0.16 0.27
 -2 -9 13 0.45 0.34
 2 -9 -13 0.34 0.29
 2 -9 -13 0.54 0.33
 -2 -9 -13 0.18 0.31
 -2 9 -13 0.34 0.29
 -2 -9 -13 0.34 0.35
 2 9 -13 0.49 0.4
 -2 -10 0 784.31 12.82
 2 -10 0 754.6 13.07
 2 -10 0 752.41 12.82
 2 -10 0 792.35 12.77
 2 10 0 760.34 8.42
 2 10 0 741.16 10.34
 2 10 0 761.04 13.75
 2 10 0 787.6 13.01
 2 10 -1 11.54 1.28
 -2 -10 -1 11.44 1.58
 2 10 1 12.1 0.97
 2 -10 -1 10.06 1.62
 2 -10 -1 11.11 1.6
 2 -10 1 13.15 1.75
 -2 -10 -1 11.38 1.65
 2 -10 1 15.51 1.8
 -2 -10 -1 13.16 1.84
 2 -10 1 12.87 1.71
 2 -10 1 13.18 1.4
 -2 10 -1 11.31 1.7
 2 10 -1 10.1 1.85
 -2 -10 1 13.23 1.45
 -2 10 -1 12.36 1.79
 2 10 -1 9.7 1.72
 -2 10 1 11.13 1.22
 -2 10 -1 8.99 1.16
 2 10 1 9.38 1.51
 -2 -10 1 17.45 2.04
 2 10 -2 199.18 5.89
 2 -10 2 181.83 6.18
 -2 -10 -2 222.42 6.83
 2 -10 -2 201.75 5.28
 2 10 2 203.09 3.54
 -2 -10 -2 202.32 6.18
 2 -10 -2 166.21 6.58
 -2 -10 -2 166.4 6.46
 2 -10 -2 199.55 6.47
 2 -10 2 209.76 6.43
 2 -10 2 211.05 6.04
 -2 10 -2 199.43 7.02
 2 10 -2 187.86 7.61
 -2 -10 2 191.83 5.01
 2 10 -2 206.83 7.81
 -2 10 2 184.51 3.72
 -2 10 -2 181.37 7.04
 2 10 2 201.76 6.4
 -2 -10 2 194.58 6.08
 -2 10 -2 185.68 6.98
 2 10 -2 182.57 7.58
 2 -10 2 187.08 5.16
 -2 10 2 171.85 4.53
 2 10 2 190.51 7.66
 2 -10 3 67.96 3.85
 2 -10 3 57.36 3.58
 -2 10 -3 65.58 3.69
 -2 -10 -3 65.99 3.72
 -2 -10 -3 70.56 3.94
 2 -10 -3 65.86 3.89
 2 -10 3 63.64 3.58
 -2 -10 -3 54.19 3.88
 2 -10 -3 66.68 3.19
 2 10 -3 68.08 3.93
 -2 10 -3 51.06 3.96
 2 10 3 56.51 3.99
 2 10 -3 55.05 4.58
 2 10 -3 53.44 4.4
 -2 10 3 58.7 2.66
 2 -10 3 61.11 3.78
 2 10 3 56.19 3.15
 -2 10 -3 68.06 4.85
 2 -10 3 58.68 2.99
 2 10 -3 60.64 4.64
 -2 -10 3 61.59 3.62
 2 10 3 58.33 4.58
 -2 10 3 52.4 3.91
 -2 10 -3 53.55 4.27
 2 10 3 53.37 4.4
 -2 10 3 54.66 3.94
 -2 -10 4 218.09 6.29
 -2 -10 -4 208.79 7.08
 -2 -10 -4 223.64 7.25
 2 -10 4 199.85 6.87
 2 -10 -4 213.67 7.4
 -2 10 -4 210.37 7.54
 2 -10 4 218.86 7.65
 2 10 -4 216.43 7.82
 2 -10 -4 218.61 6.2
 2 -10 4 199.54 7.43
 -2 10 -4 197.93 9.05
 2 10 -4 192.4 9.19
 -2 10 -4 199.46 9.29
 -2 10 -4 205.15 8.84
 -2 -10 4 206.43 6.99
 -2 10 4 195.37 8.19
 2 10 -4 199.22 9.05
 2 10 4 196.08 9.17
 2 -10 4 205.81 6.14
 2 10 -4 185.42 7.67
 2 10 4 194.48 8.33
 2 10 -5 8.49 1.87
 2 -10 -5 8.66 1.46
 2 -10 5 9.18 1.84
 -2 -10 -5 7.98 1.7
 -2 -10 -5 9 1.62
 2 -10 -5 7.93 1.56
 2 -10 5 8.2 1.76
 2 10 -5 6.94 1.92
 2 10 5 7.21 2.16
 -2 -10 5 8.54 1.88
 -2 10 -5 6.12 1.9
 -2 10 5 9.24 2.34
 -2 10 -5 5.51 1.56
 -2 -10 5 7.99 1.62
 -2 10 5 7.45 1.96
 2 10 -5 5.91 1.97
 -2 10 -5 8.65 2.15
 -2 10 5 5.91 1.86
 2 -10 5 10.83 1.65
 2 10 -5 7.07 1.88
 2 10 5 7.57 1.95
 -2 10 -5 7.89 2.14
 2 -10 -6 173.91 6.81
 2 -10 -6 167.24 7.48
 -2 -10 -6 166.88 7.6
 2 10 -6 168.65 8.48
 2 -10 6 166.98 8.23
 -2 -10 -6 184.62 7.31
 -2 10 -6 144.46 9.34
 2 -10 6 154.33 7.88
 -2 -10 6 161.8 8.17
 -2 10 6 144.15 9.11
 2 10 6 147.91 9.43
 -2 10 6 150.76 9.19
 2 10 6 146.03 9.18
 2 10 -6 143.47 9.19
 2 -10 6 160.53 6.68
 2 10 -6 153.36 9.31
 -2 10 -6 143.2 9.16
 -2 10 6 150.11 9.6
 -2 10 6 155.23 9.36
 2 10 6 151.13 9.7
 -2 -10 6 159.32 7.36
 -2 10 -6 144.7 8.94
 2 10 -6 146.82 8.45
 2 -10 -7 10.84 1.92
 2 10 -7 11.07 2.62
 -2 -10 7 8.54 2.18
 -2 -10 -7 11.03 2.3
 2 -10 7 10.05 2.06
 2 10 -7 7.98 2.03
 -2 10 -7 8.93 2.45
 2 10 -7 9.75 2.67
 -2 10 7 5.08 1.84
 -2 -10 7 10.25 2.02
 2 10 -7 9.51 2.71
 2 10 7 11.97 2.81
 -2 10 -7 7.97 2.27
 -2 10 -7 6.97 2.08
 -2 10 7 7.43 2.49
 -2 -10 7 10.16 2.33
 2 -10 7 7.62 1.86
 -2 10 7 8.4 2.43
 2 10 7 8.58 2.45
 2 10 7 7.56 2.28
 2 -10 7 9.11 1.73
 2 -10 8 11.96 1.33
 -2 -10 -8 10.5 1.51
 2 -10 -8 11.24 1.65
 -2 -10 -8 10.97 1.35
 -2 10 -8 11.61 1.4
 -2 -10 -8 10.8 1.47
 2 -10 -8 10.31 1.2
 2 -10 -8 8.85 1.2
 -2 -10 -8 7.89 1.08
 2 10 -8 10.4 1.28
 -2 -10 8 12.43 1.52
 -2 -10 8 10.18 2.59
 -2 -10 -8 14.58 2.68
 2 10 -8 10.08 2.62
 2 -10 8 10.41 2.58
 -2 -10 8 10.79 1.15
 2 -10 8 12.32 1.41
 -2 -10 8 12.49 1.72
 2 -10 8 12.73 1.63
 -2 10 -8 10.91 1.77
 -2 -10 8 12.89 1.48
 2 -10 -8 13.27 1.41
 -2 -10 8 12.01 1.25
 2 -10 -8 11.41 1.32
 -2 -10 -8 10.58 1.22
 -2 -10 -8 10.18 1.28
 -2 10 -8 10 1.56
 2 10 -8 9.82 2.9
 2 10 -8 9.67 1.41
 -2 -10 -8 11.46 1.33
 2 -10 -8 10.68 1.43
 2 10 -8 10.05 1.66
 -2 10 -8 14.19 2.05
 -2 10 -8 14.03 3.47
 2 10 8 12.68 3.16
 2 -10 8 10.85 2.59
 2 10 8 11.67 3.49
 2 10 8 9.18 2.79
 -2 10 8 12.31 3.22
 2 10 -8 4.95 1.58
 -2 -10 8 12.83 2.75
 -2 -10 8 10.38 2.12
 -2 10 -8 11.08 2.86
 -2 10 8 10.59 2.9
 -2 10 -9 3.69 0.93
 -2 -10 -9 3.54 0.97
 2 -10 -9 3.52 0.92
 2 -10 -9 4 1.07
 2 -10 9 4.48 0.9
 -2 -10 -9 3.4 0.88
 -2 -10 -9 3.25 0.82
 2 10 -9 4.09 0.93
 -2 -10 -9 3.57 0.8
 2 -10 9 4.46 0.87
 -2 -10 9 4.55 0.91
 2 -10 9 5.2 1.22
 -2 -10 9 5.19 1.08
 2 -10 -9 3.58 0.92
 -2 -10 9 4.15 0.85
 2 -10 9 4.38 0.93
 2 -10 -9 5.28 0.92
 -2 -10 -9 5.39 0.91
 -2 10 -9 3.92 0.97
 2 -10 -9 4.32 1.08
 2 10 -9 2.61 0.81
 -2 10 -9 3.84 1.21
 2 10 -9 3.9 1.02
 -2 10 -9 3.44 1.92
 2 10 -9 5.46 2.28
 -2 -10 -9 3.43 0.96
 -2 -10 -9 3.44 0.8
 2 -10 9 5.68 1.92
 -2 10 9 5.39 2.43
 -2 10 9 3.56 1.33
 2 10 9 2.22 1.38
 -2 -10 9 5.39 1.62
 2 10 9 2.6 1.75
 -2 -10 9 3.26 1.61
 -2 -10 -10 33.97 2.35
 2 10 -10 36.91 2.47
 -2 10 -10 35.16 2.42
 -2 -10 10 34.8 2.1
 2 -10 10 31 2.4
 2 -10 -10 32.74 2.08
 -2 -10 10 32.79 1.96
 2 10 10 29.89 2.49
 2 -10 -10 35.77 2.29
 2 -10 -10 38.53 2.57
 2 -10 -10 32.77 2.13
 -2 -10 -10 33.32 2.07
 2 10 -10 32.18 2.47
 -2 10 -10 29.57 2.55
 -2 10 -10 28.08 4.85
 -2 10 -10 29.51 2.66
 2 10 -10 33.95 5.04
 -2 -10 -10 31.57 2.24
 2 10 10 32.06 5.41
 2 10 -10 27.44 2.58
 -2 10 10 27.18 4.81
 2 10 10 31.69 5.14
 -2 -10 10 39.87 4.35
 -2 10 10 32.98 5.01
 -2 10 10 26.16 4.84
 2 -10 10 35.15 4.65
 -2 10 -11 0.05 0.5
 2 -10 11 0.5 0.43
 -2 -10 11 0.21 0.36
 2 -10 11 0.7 0.51
 2 10 11 0.58 0.48
 -2 -10 11 0.06 0.35
 2 10 -11 -0.35 0.57
 2 -10 -11 -0.95 0.71
 2 -10 -11 0.01 0.53
 2 -10 -11 -0.52 0.57
 -2 -10 11 0.88 0.39
 2 -10 -11 0.31 0.4
 2 -10 -11 1.07 0.49
 -2 -10 -11 -0.23 0.46
 -2 10 -11 -1.32 2.63
 -2 -10 -11 1.2 0.55
 -2 10 -11 -0.43 0.54
 2 10 11 1.49 1.35
 -2 10 11 0.29 1.21
 -2 10 11 -2.81 2.31
 -2 -10 12 2.25 0.56
 2 -10 12 2.16 0.57
 -2 10 12 1.2 0.49
 -2 -10 12 2.58 0.72
 2 10 12 2.9 0.68
 2 10 -12 2.06 0.67
 -2 -10 12 2.25 0.5
 2 10 -12 2 0.65
 -2 -10 12 2.57 0.58
 2 -10 -12 1.89 0.48
 -2 -10 -12 2.36 0.57
 2 -10 -12 1.66 0.58
 2 -10 -12 1.97 0.56
 -2 -10 -12 2.19 0.5
 2 -10 -12 2.64 0.57
 -2 10 -12 1.71 0.47
 -2 -10 -12 2.68 0.63
 2 -10 13 4.74 0.57
 -2 -10 13 5.25 0.64
 -2 -10 13 4.82 0.67
 -2 10 -13 4.03 0.68
 -2 10 13 3.72 0.62
 2 -10 13 4.46 0.66
 -2 10 13 3.49 0.56
 2 10 13 2.96 0.59
 -2 -10 13 5.28 0.71
 2 10 -13 3.98 0.65
 -2 -10 -13 4.63 0.63
 2 -10 -13 4.93 0.6
 2 10 -13 4.1 0.56
 -2 -10 -13 4.09 0.57
 2 -10 -13 5.38 0.65
 2 -10 -13 4.79 0.58
 -2 -10 -13 4.61 0.62
 -2 10 -13 4.77 0.61
 2 -11 0 19.7 2.27
 2 11 0 20.05 1.44
 -2 -11 0 20.85 2.25
 2 -11 0 20.22 2.25
 2 -11 0 19.63 2.15
 2 11 0 27.95 2.62
 2 11 0 25.53 2.72
 2 11 0 31.97 2.3
 -2 11 0 23.44 2.19
 -2 -11 -1 38.01 3.16
 2 -11 1 38.66 3.01
 2 11 -1 37.22 2.29
 2 11 1 38.14 1.53
 2 -11 1 38.85 2.99
 2 -11 -1 29.09 2.81
 2 -11 -1 35.36 2.85
 -2 -11 1 37.64 2.93
 -2 -11 -1 35.79 2.77
 2 -11 1 38.57 2.35
 -2 -11 -1 37.29 2.97
 2 -11 1 37.25 3.04
 2 11 1 38.39 3.11
 -2 11 1 36.94 2.3
 2 11 -1 34.59 3.31
 -2 11 -1 34.78 2.28
 -2 11 -1 31.54 2.82
 2 11 -1 36.79 3.26
 -2 -11 1 38.96 2.52
 -2 11 -1 40.35 3.22
 2 11 1 41.26 2.5
 2 11 2 79.48 5.23
 2 -11 -2 60.27 4.19
 2 -11 -2 69.45 4.03
 2 11 -2 73.17 3.71
 2 -11 2 76.92 4.11
 -2 -11 -2 70.49 4.49
 2 -11 2 72.3 3.65
 -2 -11 -2 82.66 4.39
 2 -11 -2 70.78 3.32
 2 -11 2 67.43 3.97
 -2 -11 -2 70.36 3.83
 -2 11 -2 82.27 4.7
 2 11 -2 81.23 5.31
 2 11 -2 95.49 5.52
 2 11 2 88.22 4.51
 -2 -11 2 81.11 4.15
 -2 11 2 77.52 3
 -2 -11 2 82.65 3.45
 -2 11 -2 74.05 4.71
 2 11 -2 86 5.44
 -2 11 -2 78.94 4.76
 -2 11 3 16.55 2.41
 2 11 3 14.72 2.62
 2 -11 3 18.89 2.22
 -2 -11 -3 16.09 2.04
 2 -11 3 21.58 2.31
 -2 -11 -3 17.97 2.13
 2 -11 -3 18.6 1.83
 2 -11 -3 16.84 2.24
 2 11 -3 16.56 2.06
 2 -11 3 19.67 2.3
 -2 -11 -3 15.33 2.29
 2 11 3 14.3 2.68
 2 11 -3 15.05 2.53
 -2 11 -3 17.27 2.66
 -2 11 -3 14.89 2.4
 2 11 -3 14.31 2.46
 -2 11 3 15.73 2.41
 2 -11 3 19.64 1.81
 -2 -11 3 19.88 2.2
 2 11 3 17.25 1.98
 2 11 -3 13.22 2.49
 2 11 3 15.51 2.36
 -2 11 -3 15.3 2.32
 2 -11 4 303.29 9.18
 2 11 -4 307.03 9.41
 2 -11 -4 299.39 9.17
 -2 -11 -4 300.22 8.77
 -2 -11 -4 296.66 8.77
 2 -11 -4 316.05 7.7
 2 -11 4 281.6 8.5
 -2 11 -4 277.98 11.18
 -2 11 4 283.77 10.36
 2 11 4 280.77 11.44
 2 11 -4 285.65 11.29
 -2 -11 4 307.41 8.81
 2 -11 4 311.62 7.73
 -2 11 -4 301.49 11.19
 -2 11 -4 304.72 11.92
 2 -11 4 316.78 9.68
 2 11 -4 270.73 11.33
 2 11 4 281.98 10.55
 2 11 -4 278.21 9.43
 -2 -11 -5 3.37 1.16
 2 -11 5 4.28 1.42
 2 11 -5 4.84 1.52
 2 -11 -5 3.7 0.95
 -2 -11 -5 5.11 1.26
 2 -11 5 4.16 1.19
 2 -11 -5 5.62 1.41
 -2 11 5 4.11 1.59
 -2 11 -5 3.34 1.44
 -2 -11 5 6.21 1.46
 2 -11 5 8.06 1.85
 -2 11 -5 2.11 1.5
 -2 11 -5 3.52 1.29
 -2 11 5 5.74 1.78
 2 11 -5 4.88 1.85
 2 11 -5 3.93 1.67
 -2 11 5 2.3 1.48
 2 -11 5 5.39 1.26
 2 11 -5 3.54 1.29
 -2 11 -5 2.53 1.45
 2 -11 -6 9.69 1.96
 -2 -11 -6 8.91 1.82
 -2 -11 -6 8.41 1.64
 2 11 -6 9.18 2.16
 2 -11 6 8.64 1.88
 -2 11 -6 12.39 2.76
 2 11 -6 10.88 2.42
 -2 -11 6 10.21 1.97
 2 -11 6 10.46 1.83
 -2 11 -6 7.81 2.46
 2 11 6 10.85 2.68
 2 11 -6 7.67 2.04
 -2 11 -6 5.94 2.05
 -2 11 6 6.21 1.86
 2 -11 6 9.28 2.2
 2 11 -6 9.14 2.41
 -2 11 6 10.29 2.68
 2 11 6 7.97 2.36
 -2 11 6 7.24 2.06
 2 11 6 12.09 3.01
 -2 11 6 9.86 2.39
 -2 -11 -7 11.57 1.39
 2 -11 -7 13.25 1.71
 2 -11 -7 11.16 1.29
 2 -11 -7 12.41 1.4
 -2 -11 -7 12.51 1.6
 -2 -11 -7 12.71 1.32
 2 -11 7 14.44 2.78
 2 11 -7 10.63 2.38
 2 -11 -7 13.2 2.3
 -2 -11 7 12.68 2.41
 -2 -11 7 13.1 1.21
 -2 -11 -7 12.89 2.36
 2 -11 -7 12.94 1.36
 -2 11 -7 11.53 2.85
 -2 -11 -7 11.58 1.31
 2 11 -7 12.59 2.76
 2 11 -7 13.5 1.82
 2 11 -7 12.74 1.64
 -2 11 7 9.13 2.67
 -2 -11 7 11.51 2.47
 -2 -11 7 13.91 2.37
 -2 11 7 12.74 3.05
 -2 11 -7 12.82 2.88
 -2 11 7 10.83 3.16
 2 11 7 14.31 3.16
 2 11 -7 7.93 1.95
 2 11 -7 12.57 3.24
 2 -11 7 15.01 2.86
 2 11 7 9.85 2.73
 -2 11 -7 8.86 2.32
 2 11 7 11.7 3.1
 -2 11 -8 170.74 5.13
 2 11 -8 169.85 5.04
 2 -11 -8 150.7 5.44
 -2 -11 -8 159.38 4.94
 2 -11 8 167.59 4.64
 -2 -11 -8 149.88 5.28
 -2 -11 -8 164.1 5.97
 2 -11 -8 162.74 4.87
 -2 -11 -8 148.93 5.18
 -2 -11 -8 176.44 9.12
 2 -11 8 169.7 9.73
 -2 -11 8 161.29 4.32
 -2 -11 8 153.99 4.71
 -2 -11 8 172.13 9.78
 2 11 -8 175.99 10.32
 2 -11 -8 178.02 4.83
 -2 -11 8 177.49 5.69
 -2 -11 8 169.2 4.36
 -2 11 -8 157.84 5.96
 2 -11 8 174.37 5.61
 2 -11 8 187.19 5.05
 2 -11 -8 169.51 4.83
 -2 -11 -8 169.86 4.64
 -2 11 -8 167.26 6.04
 2 -11 -8 170.52 5.1
 -2 -11 -8 161.64 4.78
 -2 -11 -8 174.88 5.48
 -2 11 -8 157.17 11.03
 2 11 -8 167.86 10.49
 2 11 -8 158.48 5.77
 -2 11 8 158.71 11.09
 2 11 -8 158.06 6.14
 -2 11 8 159.7 11.32
 2 -11 8 169.51 9.63
 2 11 -8 146.57 11.04
 2 11 8 159.98 11.62
 2 11 8 152.61 11.1
 -2 11 -8 153.38 11.58
 2 11 8 150.41 11.27
 -2 -11 8 179.17 8.99
 -2 -11 -9 6.15 1.04
 -2 -11 -9 6.86 1.27
 -2 11 -9 8.45 1.27
 2 11 -9 7.53 1.14
 -2 -11 -9 8.41 1.29
 -2 -11 -9 7.8 1.39
 2 -11 -9 6.74 1.03
 2 -11 -9 7.79 1.42
 2 -11 9 6.52 0.97
 -2 -11 9 6.78 1.1
 -2 -11 9 8.73 1.13
 2 -11 -9 8.59 1.21
 -2 -11 9 9.16 1.12
 -2 -11 9 9.36 1.37
 2 -11 9 8.2 1.37
 -2 -11 9 9.11 1.12
 2 -11 -9 8.06 1.18
 2 -11 -9 7.42 1.14
 -2 -11 -9 8.52 1.14
 -2 11 -9 7.84 2.27
 2 11 -9 8.09 1.42
 2 11 -9 5.39 1.44
 -2 11 -9 6.08 1.29
 -2 -11 -9 7.63 1.13
 2 11 -9 7.11 1.41
 -2 11 -9 7.72 1.57
 2 11 9 7.75 2.98
 -2 11 9 7.23 2.74
 -2 11 9 7.97 2.75
 2 -11 9 9.84 2.47
 -2 -11 9 11.08 2.33
 2 11 9 6.42 2.31
 -2 11 -10 4.95 0.98
 -2 -11 -10 4 0.88
 2 11 -10 4.01 0.8
 2 -11 10 3.75 0.72
 -2 -11 10 3.66 0.74
 2 -11 10 5.07 0.83
 2 11 10 4.94 1.08
 2 -11 10 5.23 1.17
 -2 -11 10 4.48 0.76
 2 -11 -10 5.12 0.89
 -2 -11 -10 4.28 0.8
 2 -11 -10 4.92 0.93
 2 -11 -10 4.85 0.88
 -2 -11 10 5.37 0.81
 2 -11 -10 3.99 0.87
 2 11 -10 3.68 0.93
 -2 11 -10 4.32 1.13
 -2 -11 -10 4.57 0.89
 -2 11 -10 7.13 2.87
 2 11 -10 4.1 1.01
 2 11 -10 3.74 0.99
 -2 11 -10 4.16 1.07
 -2 11 10 7.19 2.47
 2 11 10 3.99 1.63
 -2 11 10 3.2 1.44
 -2 11 10 3.48 1.15
 2 11 10 6.97 2.58
 -2 -11 10 3.21 1.56
 -2 11 -11 0.65 0.49
 -2 -11 11 1.27 0.46
 2 -11 11 0.83 0.45
 2 -11 11 1.89 0.8
 -2 -11 11 1.2 0.4
 2 11 11 2.07 0.77
 2 -11 -11 0.83 0.5
 2 -11 -11 0.67 0.5
 2 -11 -11 0.79 0.41
 -2 -11 -11 1.67 0.51
 -2 -11 11 1.36 0.54
 2 11 -11 0.79 0.52
 2 -11 -11 1.04 0.52
 -2 -11 -11 0.92 0.44
 2 -11 -11 1.05 0.49
 -2 11 -11 -0.72 1.95
 -2 11 -11 0.91 0.79
 2 11 -11 0.81 0.65
 2 11 11 1.23 1.56
 -2 -11 12 23.22 1.44
 2 -11 12 21.46 1.34
 -2 11 12 16.3 1.44
 -2 -11 12 22.39 1.64
 2 11 -12 21.25 1.64
 2 -11 -12 22.87 1.47
 2 11 -12 19.73 1.55
 -2 -11 -12 20.86 1.43
 -2 -11 -12 20.45 1.38
 -2 -11 -12 23.03 1.49
 2 -11 -12 21.59 1.42
 -2 -11 -12 23.86 1.36
 -2 11 -12 21.61 1.61
 2 -11 -12 23.44 1.5
 2 -11 -12 20.94 1.4
 -2 -11 12 22.62 1.26
 -2 -11 -12 22.72 1.47
 2 -11 13 0.01 0.27
 -2 -11 13 0.66 0.32
 2 11 -13 -0.29 0.4
 2 -11 13 0.14 0.32
 -2 11 13 0.46 0.31
 -2 11 13 -0.33 0.27
 -2 -11 13 0.52 0.37
 -2 -11 13 -0.05 0.37
 -2 11 -13 0.15 0.35
 2 11 13 -0.01 0.32
 -2 -11 -13 0.2 0.28
 -2 -11 -13 0.67 0.3
 2 -11 -13 0.14 0.24
 -2 11 -13 0.24 0.32
 -2 -11 -13 0.24 0.3
 2 -11 -13 0.29 0.24
 2 11 -13 0.5 0.35
 2 -11 -13 0.16 0.27
 2 12 0 8.8 0.95
 2 -12 0 10.29 1.71
 -2 -12 0 8.25 1.59
 2 -12 0 10.4 1.68
 -2 12 0 10.2 1.61
 -2 12 0 10.22 1.53
 2 12 0 10 1.82
 2 12 0 9.66 1.78
 2 12 0 10.31 1.41
 2 -12 1 11.82 1.12
 2 12 -1 11.74 1.34
 2 -12 1 13.23 1.95
 -2 -12 -1 11.47 1.79
 2 -12 -1 11.06 1.96
 -2 -12 1 12.94 1.96
 2 -12 1 11.44 1.36
 2 -12 -1 9.59 1.63
 -2 -12 -1 11.91 1.96
 2 -12 1 11.32 1.88
 -2 12 -1 9.68 1.65
 2 12 1 9.28 1.72
 2 12 -1 8.54 1.92
 -2 12 1 8.93 1.27
 -2 12 -1 8.61 1.3
 -2 12 -1 9.96 1.84
 2 12 1 11.16 1.44
 2 12 -1 9.74 1.99
 2 -12 2 15.66 1.76
 -2 -12 -2 12.24 2.07
 -2 -12 -2 13.93 1.85
 2 12 -2 14.27 1.69
 2 -12 -2 13.13 2.17
 -2 -12 -2 15.66 2.09
 2 -12 -2 14.98 2.06
 2 -12 2 16.37 2.15
 2 -12 2 16.83 2.11
 -2 12 -2 16.27 2.21
 2 12 -2 18.96 2.61
 -2 -12 2 18.65 1.71
 2 12 -2 14.42 2.42
 2 12 2 15.83 2.05
 -2 12 -2 16.79 2.31
 -2 -12 2 19.15 2.17
 -2 12 -2 14.84 2.28
 2 12 -2 14.96 2.46
 2 12 2 18.09 2.65
 -2 -12 -3 22.94 2.44
 2 -12 3 20.03 2.42
 -2 -12 -3 18.78 2.33
 2 -12 -3 18.68 2.33
 2 -12 -3 20.55 2.04
 2 -12 3 21.95 2.35
 2 -12 3 24.2 2.56
 2 12 -3 18.42 2.24
 -2 -12 -3 15.22 2.43
 -2 12 -3 17.05 2.52
 2 -12 3 26.94 2.35
 -2 12 -3 18.15 2.88
 2 12 3 17.05 2.99
 2 12 -3 18.73 2.94
 -2 12 -3 16.73 2.73
 2 12 3 18.56 2.17
 -2 -12 3 24.74 2.6
 -2 12 3 14.95 2.54
 2 12 -3 17.39 2.96
 2 12 -3 15.19 2.66
 2 12 3 18.62 3.06
 -2 12 3 17.47 2.59
 2 -12 -4 433.48 9.32
 -2 -12 -4 412.3 10.62
 2 -12 4 421.24 10.5
 2 -12 4 432.03 11.11
 2 -12 4 406.07 10.68
 2 -12 -4 417.76 11.2
 2 12 -4 432.82 11.33
 -2 -12 -4 434.35 11.12
 -2 -12 4 414.44 10.54
 2 12 -4 407.14 13.89
 2 12 -4 373.21 13.8
 -2 12 -4 414.98 13.68
 -2 12 -4 373.73 13.37
 2 12 4 384.27 14.06
 -2 12 4 387.63 12.75
 -2 12 -4 424.28 14.47
 2 -12 4 414.88 9.29
 2 12 4 373.91 12.63
 2 -12 5 26.76 2.67
 -2 -12 -5 25.83 2.87
 2 -12 -5 22.86 2.89
 2 -12 5 23.7 2.87
 2 12 -5 24.88 3.03
 2 -12 5 21.75 2.58
 2 -12 -5 25 2.46
 -2 -12 -5 22.9 2.8
 -2 12 -5 22.7 3.71
 2 -12 5 25.27 3.13
 2 -12 5 29.31 2.67
 2 12 -5 20.74 3.42
 -2 12 5 22.74 3.46
 -2 12 -5 22.85 3.76
 -2 12 -5 25.24 3.53
 -2 -12 5 27.95 2.99
 2 12 5 30.6 4.36
 2 12 -5 25.42 3.9
 -2 12 5 22.25 3.63
 -2 12 -5 22.7 3.55
 -2 -12 -6 9.28 1.98
 -2 -12 6 9.85 2.13
 2 -12 6 9.21 1.87
 2 12 -6 9.14 2.06
 -2 -12 -6 9.53 1.65
 2 -12 -6 10.39 2.02
 -2 12 -6 9.83 2.47
 -2 12 -6 5.97 1.93
 2 -12 6 10.62 2.11
 2 12 6 9.77 2.77
 2 12 -6 6.7 2.15
 -2 -12 6 8.65 1.94
 2 12 6 8.92 2.33
 -2 12 6 8.79 2.52
 -2 12 6 8.64 2.52
 -2 12 6 7.61 2.34
 2 12 -6 10.99 2.84
 -2 12 -6 9.53 2.42
 -2 -12 -7 7.71 1.05
 2 -12 -7 6.58 1.11
 -2 -12 -7 7.98 1.17
 2 -12 -7 7.52 1.46
 -2 12 -7 7.35 1.01
 -2 -12 -7 7.47 1.29
 -2 -12 -7 7.88 1.39
 2 -12 -7 7.13 1.06
 2 -12 -7 7.72 0.98
 -2 -12 -7 6.94 1.14
 2 -12 -7 6.41 1.1
 2 12 -7 8.07 2.03
 -2 -12 -7 8.83 2.14
 2 -12 -7 8.16 2.06
 -2 -12 7 4.63 1.31
 2 -12 7 6.5 1.68
 -2 -12 7 8.07 1.03
 -2 -12 7 7.26 0.85
 2 -12 7 6.69 1
 2 -12 7 10.54 1.53
 -2 12 -7 9.12 1.52
 -2 -12 7 10.25 1.39
 -2 -12 -7 10.02 1.31
 2 -12 -7 9.18 1.22
 -2 -12 7 10.27 1.2
 -2 12 -7 5.55 2.27
 2 -12 7 8.44 1.33
 2 12 -7 10.85 2.99
 2 12 -7 10.58 1.75
 -2 -12 -7 8.99 1.09
 2 -12 -7 8.68 1.21
 2 12 -7 8.49 1.29
 -2 -12 -7 8.23 1.02
 2 12 -7 8.5 2.65
 2 -12 7 9.36 2.26
 -2 12 7 7.41 2.34
 2 12 -7 6.94 2.23
 -2 12 7 9.12 3.04
 2 12 7 9.13 3.02
 -2 12 7 9.75 3.07
 -2 12 -7 5.57 1.57
 -2 -12 7 9.56 1.97
 -2 12 -7 8.22 2.68
 2 12 7 7.68 2.66
 2 12 7 11.35 2.9
 2 12 -8 121.97 4.19
 -2 12 -8 125.38 4.35
 -2 -12 -8 114.46 4.52
 -2 -12 -8 115.69 5.13
 -2 -12 -8 118.84 4.23
 2 -12 -8 95.26 3.92
 -2 -12 -8 108.7 4.62
 -2 -12 -8 102.94 4.06
 2 -12 -8 110.94 4.77
 2 -12 -8 123.19 4.22
 -2 -12 8 117.31 3.71
 -2 -12 8 117.48 4.11
 -2 -12 8 138.65 8.66
 2 -12 8 136.77 8.76
 -2 -12 -8 126.08 7.69
 -2 -12 8 122.52 4.78
 -2 12 -8 121.68 5.28
 2 -12 8 123.99 4.84
 -2 -12 8 127.35 3.87
 -2 -12 -8 125.52 4.06
 2 -12 -8 127.35 4.3
 2 12 -8 111.17 5.22
 -2 -12 -8 128.18 4.63
 -2 -12 -8 117.35 4.05
 -2 12 -8 114 9.28
 -2 12 8 110.58 9.24
 2 12 -8 118.33 5.07
 -2 12 -8 124.03 5.21
 2 12 -8 116.47 9.13
 2 -12 8 128.83 8.57
 -2 12 -8 120.37 10.38
 2 12 8 124.54 10.42
 -2 12 8 107.62 9.5
 2 12 8 107.84 9.62
 2 12 -8 112.36 9.77
 -2 12 8 117.89 10.38
 -2 -12 8 132.77 7.71
 2 12 8 125.26 10.51
 -2 -12 -9 27.17 2.06
 -2 -12 -9 33.73 2.3
 -2 -12 -9 31.48 2.46
 2 12 -9 34.76 2.31
 -2 -12 -9 32.43 2.49
 2 -12 -9 32.28 2.57
 -2 12 -9 34.22 2.35
 2 -12 9 34.81 2.31
 2 -12 9 33.08 1.93
 -2 -12 9 32.76 2.01
 -2 -12 9 33.11 2.14
 -2 -12 9 35.1 2.59
 2 -12 9 32.72 2.53
 2 -12 -9 33.11 2.2
 2 -12 -9 32.03 2.12
 -2 -12 -9 34.49 2.09
 2 -12 -9 31.94 2.12
 -2 -12 9 34.42 2.02
 2 12 -9 30.89 2.63
 2 12 -9 30.13 2.79
 -2 12 -9 30.45 4.96
 -2 12 -9 31.83 2.7
 -2 -12 -9 33.75 2.27
 -2 12 -9 30.28 2.83
 -2 12 9 30.95 5.29
 -2 -12 9 31.54 3.83
 -2 12 9 26.95 4.62
 2 12 9 28.97 5.12
 2 12 9 25.81 4.92
 -2 12 -10 9.51 1.24
 -2 -12 -10 9.45 1.19
 -2 -12 -10 6.95 0.98
 2 -12 10 9.09 1.07
 2 -12 10 10.82 1.2
 -2 -12 10 9.33 1.08
 -2 -12 10 9.64 1.32
 2 12 10 8.42 1.26
 2 -12 10 9.34 1.34
 -2 -12 10 9.9 1.06
 2 -12 -10 9 1.11
 2 -12 -10 10.52 1.35
 2 -12 -10 10.23 1.19
 2 -12 -10 10.21 1.18
 2 12 -10 9.56 1.43
 2 -12 -10 9.5 1.15
 -2 -12 -10 10.23 1.08
 -2 12 -10 7.68 1.35
 -2 12 -10 13.01 3.27
 2 12 -10 8.26 1.43
 -2 12 -10 9.19 1.42
 -2 -12 -10 10.48 1.3
 2 12 -10 9.24 1.39
 -2 12 10 8.23 2.63
 2 12 10 5.26 1.43
 -2 12 10 10.36 3.07
 2 12 10 14.08 3.51
 -2 12 10 9.83 2.83
 2 -12 11 2.34 0.54
 -2 -12 11 3.84 0.71
 2 12 11 2.48 0.66
 2 -12 11 3.5 0.92
 -2 -12 -11 3.69 0.87
 2 12 -11 3.33 0.86
 2 -12 -11 2.64 0.62
 -2 -12 -11 3.54 0.67
 2 -12 -11 2.29 0.59
 -2 -12 -11 3.33 0.72
 -2 -12 -11 2.38 0.63
 -2 -12 11 3.45 0.64
 2 -12 -11 2.59 0.64
 2 -12 -11 3.08 0.73
 2 -12 -11 3.32 0.75
 2 12 -11 1.49 0.7
 -2 12 -11 2.43 0.84
 -2 12 -11 2.88 0.67
 2 -12 12 24.14 1.36
 -2 -12 12 25.21 1.44
 2 12 -12 24.82 1.65
 -2 -12 12 27.13 1.73
 -2 12 12 21.58 1.55
 -2 -12 12 25.27 1.25
 2 -12 -12 26.11 1.51
 -2 -12 -12 25.52 1.49
 2 -12 -12 25.46 1.5
 2 -12 -12 25.46 1.49
 -2 -12 -12 24.71 1.5
 -2 -12 -12 27.78 1.38
 -2 -12 -12 25.72 1.49
 2 12 -12 24.31 1.68
 -2 12 -12 26.12 1.73
 2 -12 -12 25.63 1.48
 -2 -12 -12 26.78 1.56
 2 -12 13 11.16 0.74
 -2 -12 13 11.69 0.79
 -2 -12 13 9.95 0.81
 -2 12 -13 9.88 0.87
 2 12 13 9.67 0.87
 2 -12 13 10.52 0.88
 2 12 -13 10.81 0.83
 -2 12 13 9.98 0.75
 -2 12 13 9.05 0.75
 -2 -12 13 11.68 0.92
 -2 -12 -13 10.59 0.76
 2 -12 -13 11.28 0.81
 2 -12 -13 10.15 0.73
 -2 -12 -13 10.87 0.77
 2 -12 -13 11.14 0.75
 -2 12 -13 10.03 0.8
 2 12 -13 9.6 0.77
 -2 -12 -13 10.24 0.77
 -2 13 0 81.43 4.38
 2 13 0 88.38 5.45
 2 13 0 94.58 5.23
 -2 13 0 89.32 4.86
 2 13 0 85.88 4.14
 2 -13 0 95.39 5.11
 -2 -13 0 92.68 5.09
 2 -13 0 88.72 5.13
 2 -13 1 7.17 1.54
 -2 -13 1 8.15 1.59
 2 -13 -1 6.29 1.58
 -2 -13 -1 8.58 1.67
 -2 -13 -1 9.11 1.86
 2 -13 -1 7.32 1.55
 2 -13 1 6.84 1.53
 2 13 -1 7.44 1.15
 -2 13 -1 4.5 1.26
 -2 13 1 6.23 1.13
 2 13 1 5.91 1.11
 2 13 1 6.17 1.55
 -2 13 -1 6.2 1.13
 2 13 1 3.74 0.76
 2 13 -1 6.55 1.63
 2 13 -1 5.49 1.69
 -2 13 -1 5.13 1.4
 2 13 -1 5.96 1.46
 -2 13 -1 5.31 1.36
 -2 -13 2 49.03 3.65
 -2 -13 -2 45.76 3.96
 2 -13 2 56.44 3.9
 2 -13 -2 39.22 3.77
 2 -13 2 54.68 3.29
 -2 -13 -2 49.74 3.51
 2 13 -2 52.57 3.24
 2 -13 2 47.13 3.68
 -2 -13 -2 56.87 4
 2 -13 -2 49.12 3.76
 -2 13 -2 50.5 3.88
 2 13 -2 46.72 4.39
 2 13 -2 51.54 4.39
 -2 13 -2 45.3 4
 2 13 2 50.11 3.78
 2 13 -2 48.4 4.47
 -2 13 -2 48 4
 2 13 2 41.91 4.2
 -2 -13 -3 1.9 1.11
 2 -13 -3 1.27 0.7
 2 -13 3 1.37 0.77
 2 -13 3 1.76 0.84
 -2 -13 -3 1.73 0.74
 2 13 -3 1.16 0.72
 2 -13 3 0.85 0.55
 2 -13 -3 1.38 0.85
 -2 -13 -3 1.7 0.95
 -2 13 -3 0.88 0.93
 2 13 3 2.27 0.94
 2 13 -3 0.39 0.9
 2 13 3 0.6 0.93
 -2 -13 3 0.59 0.53
 2 13 -3 0.82 1.03
 2 13 -3 1.48 1.06
 -2 13 -3 1.33 0.78
 -2 13 -3 2.27 1.3
 -2 13 3 0.73 0.72
 2 13 3 1.34 1.18
 -2 13 3 1.42 1
 2 -13 -4 10.21 1.92
 2 -13 4 9.95 1.77
 2 -13 4 9.38 1.66
 -2 -13 -4 8.42 1.82
 -2 -13 -4 10.88 1.91
 2 -13 4 11.99 1.96
 2 -13 -4 9.76 1.53
 2 13 -4 10.52 1.95
 2 13 4 8.38 2.2
 -2 13 -4 9.69 2.31
 2 13 4 9.17 2.42
 2 13 -4 8.89 2.47
 -2 13 -4 9.76 2.21
 -2 13 4 8.98 2.26
 2 13 -4 9.83 2.52
 -2 -13 4 10.13 1.84
 -2 13 -4 10.32 2.51
 -2 13 4 10.33 2.44
 2 13 4 9.57 2.66
 2 -13 5 3.79 1.26
 -2 -13 -5 3.84 1.14
 2 -13 5 2.53 1.03
 -2 -13 -5 2.86 1.03
 2 -13 -5 3.31 1.24
 2 -13 5 5.33 1.52
 2 13 -5 4.67 1.49
 -2 13 -5 3.15 1.52
 -2 13 5 4.03 1.52
 -2 13 5 1.97 0.77
 -2 13 5 3.06 1.43
 2 13 -5 3.6 1.58
 -2 13 -5 5.04 1.92
 2 13 5 4.03 1.65
 -2 13 -5 3.79 1.35
 -2 -13 5 4.21 1.3
 2 13 -5 4.03 1.75
 -2 13 -5 5.05 2.08
 -2 -13 6 9.74 2.14
 -2 -13 -6 8.39 1.9
 2 13 -6 9.19 2.16
 2 -13 6 10.85 2.25
 -2 -13 -6 9.93 1.95
 2 -13 -6 9.67 2.16
 -2 13 -6 10.52 2.9
 2 13 -6 4.18 1.84
 -2 -13 6 8.71 1.85
 -2 13 -6 6.8 2.24
 -2 13 6 6.58 2.42
 2 13 6 7.07 2.49
 -2 13 6 10.74 2.93
 -2 13 -6 6.84 2.76
 2 13 6 8.68 2.4
 -2 13 6 8.41 2.59
 2 13 -6 6.8 2.22
 -2 -13 -7 10.87 1.55
 2 -13 -7 11.49 1.58
 2 -13 -7 10.9 1.16
 -2 -13 -7 12.64 1.8
 -2 -13 -7 12.61 1.54
 2 -13 -7 11.86 1.5
 -2 13 -7 13.36 1.46
 -2 -13 -7 12.62 1.32
 2 -13 -7 11.77 1.57
 2 -13 -7 10.72 1.35
 2 -13 -7 13.05 1.34
 -2 -13 -7 12.07 1.49
 2 -13 -7 14.56 2.69
 2 13 -7 12.34 2.54
 2 -13 7 10.8 2.33
 -2 -13 -7 13.64 2.64
 -2 -13 7 15.91 2.91
 -2 -13 7 12.93 1.42
 -2 -13 7 13.55 1.3
 2 -13 7 11.22 1.33
 -2 13 -7 11.65 1.64
 -2 -13 7 10.69 1.55
 2 -13 7 14.04 1.76
 -2 -13 7 13.37 1.27
 -2 -13 -7 11.44 1.36
 2 -13 -7 13.25 1.48
 2 -13 -7 12.64 1.42
 2 13 -7 13.67 1.91
 -2 13 -7 12.16 3.06
 -2 -13 -7 12.73 1.46
 -2 -13 -7 10.52 1.24
 2 13 -7 11.55 1.58
 2 13 -7 9.6 2.65
 -2 13 7 11.53 2.89
 2 13 7 10.39 3.09
 2 13 -7 7.13 2.26
 -2 13 7 9.98 3.21
 2 13 7 9.32 2.86
 -2 13 7 12.69 3.48
 -2 -13 7 21.7 3.01
 2 13 7 11.69 3.02
 -2 13 -7 16.61 3.36
 -2 13 -7 12.74 3.48
 -2 13 7 9.04 2.74
 -2 -13 -8 23.36 2.1
 2 -13 -8 26.13 1.81
 -2 -13 -8 24.1 1.91
 -2 13 -8 25.11 1.95
 2 -13 -8 22.71 2.24
 2 -13 -8 19.12 1.85
 2 -13 -8 23.11 1.8
 -2 -13 -8 23.17 2.38
 2 13 -8 22.68 1.75
 -2 -13 -8 21.02 2.14
 -2 -13 -8 21.06 1.92
 2 -13 8 30.33 4.34
 -2 -13 8 22.91 1.89
 2 -13 8 25.26 1.69
 -2 -13 8 25.45 3.89
 -2 -13 8 22.68 1.66
 2 -13 8 25.08 1.97
 2 -13 8 21.25 2.02
 -2 13 -8 23.65 2.4
 -2 -13 8 21.13 2.09
 2 -13 -8 22.06 1.72
 -2 -13 8 23.95 1.74
 -2 -13 -8 23.37 1.81
 2 -13 -8 26.31 2.03
 2 -13 -8 23.68 1.87
 -2 13 -8 26.73 4.55
 -2 13 -8 25.32 2.38
 -2 -13 -8 23 1.97
 2 13 -8 19.33 2.34
 -2 -13 -8 22.99 1.85
 2 13 -8 22.17 2.27
 -2 13 -8 22.01 4.64
 2 13 8 20.89 4.56
 2 13 8 16.1 3.91
 2 13 8 20.88 4.37
 2 13 -8 16.64 3.7
 -2 -13 8 24.88 3.32
 -2 13 8 20.52 4.13
 -2 13 8 22.21 4.69
 2 13 -8 22.45 4.64
 2 13 8 26.85 4.95
 -2 13 8 20.4 4.3
 -2 -13 -9 85.25 4.07
 -2 -13 -9 96.27 3.77
 -2 13 -9 97.06 3.78
 2 13 -9 100.07 3.78
 -2 -13 -9 89.61 3.99
 2 -13 -9 88.17 4.22
 -2 -13 -9 77.72 3.5
 -2 -13 9 90.67 3.29
 2 -13 9 93.74 3.23
 2 -13 9 98.01 3.75
 -2 -13 9 89.81 3.53
 -2 -13 9 90.72 4.13
 2 -13 9 91.28 4.16
 -2 -13 -9 98.98 3.58
 2 -13 -9 90.24 3.54
 2 -13 -9 103.48 4.3
 -2 -13 9 94.4 3.3
 2 -13 -9 88.62 3.36
 2 -13 -9 94.98 3.67
 2 13 -9 83.35 4.56
 -2 -13 -9 95.53 3.67
 -2 13 -9 83.31 4.59
 -2 13 9 81.14 8.25
 -2 13 -9 88.18 8.1
 2 13 -9 91.48 4.43
 -2 13 -9 92.91 4.51
 2 13 9 81.97 8.68
 -2 13 9 73.97 8.04
 -2 -13 9 103.97 7
 2 13 9 82.73 8.68
 -2 13 -10 0.48 0.5
 -2 -13 -10 0 0.6
 -2 -13 -10 0.77 0.58
 -2 -13 -10 0.35 0.39
 2 -13 10 0.88 0.37
 2 -13 10 0.73 0.48
 -2 -13 10 0.69 0.43
 2 -13 10 -0.26 0.65
 -2 -13 10 -0.35 0.52
 2 13 10 1.9 0.79
 2 -13 -10 0.38 0.38
 2 -13 -10 -0.05 0.57
 -2 -13 -10 0.38 0.38
 2 -13 -10 0.38 0.38
 2 -13 -10 0.49 0.46
 2 13 -10 0.57 0.57
 -2 -13 10 1.44 0.52
 -2 -13 -10 1.08 0.55
 2 -13 -10 0.05 0.39
 -2 13 -10 -0.29 0.64
 2 13 -10 0.44 0.61
 -2 13 -10 1.05 0.77
 -2 13 -10 -1.91 1.39
 2 13 -10 -0.4 0.61
 -2 13 10 -1.32 1.36
 -2 13 10 1.84 2.09
 -2 13 10 -7.45 2.42
 2 13 10 -5.46 2.32
 2 13 10 4.11 1.87
 -2 -13 11 3.09 0.65
 2 -13 11 2.38 0.56
 -2 -13 11 2.59 0.77
 2 -13 11 1.36 0.61
 -2 -13 11 2.94 0.6
 -2 -13 -11 1.77 0.63
 2 -13 -11 2.21 0.59
 -2 -13 -11 3.28 0.68
 2 13 -11 1.91 0.65
 2 -13 -11 2.53 0.65
 2 -13 -11 2.72 0.65
 -2 -13 -11 2.42 0.59
 2 -13 -11 2.08 0.59
 2 -13 -11 2.17 0.65
 -2 -13 -11 2.8 0.74
 2 13 -11 1.69 0.76
 -2 13 -11 2.21 0.83
 -2 13 -11 2.68 0.71
 -2 -13 12 2.47 0.54
 2 -13 12 2.21 0.5
 2 13 12 1.19 0.58
 -2 -13 12 1.8 0.59
 -2 13 12 0.84 0.41
 2 13 -12 1.6 0.5
 -2 -13 12 2.59 0.69
 2 -13 12 1.99 0.6
 2 -13 -12 0.58 0.35
 -2 -13 -12 0.78 0.42
 2 -13 -12 1.32 0.47
 2 -13 -12 1.01 0.39
 -2 -13 -12 1.64 0.53
 2 13 -12 1.54 0.57
 2 -13 -12 1.23 0.46
 -2 -13 -12 1.45 0.45
 -2 13 -12 0.74 0.42
 -2 -13 -12 1.67 0.52
 -2 -13 13 2.1 0.38
 2 -13 13 1.32 0.31
 -2 13 -13 1.6 0.38
 2 -13 13 1.52 0.42
 2 -13 13 1.51 0.37
 2 13 13 1.21 0.36
 -2 -13 13 1.68 0.41
 -2 -13 13 1.34 0.44
 -2 -13 -13 0.87 0.3
 -2 -13 -13 1.36 0.36
 -2 -13 -13 1.22 0.33
 2 13 -13 1.39 0.35
 2 -13 -13 2.44 0.43
 -2 14 0 182.49 7.19
 2 14 0 171.18 7.95
 2 14 0 186.15 7.63
 -2 14 0 167.14 6.48
 2 14 0 173.71 6.13
 -2 14 0 177.54 6.31
 2 -14 0 162.3 7.26
 2 -14 0 169.27 7.18
 -2 -14 0 180.32 7.42
 2 -14 -1 132.08 6.85
 2 -14 1 144.85 6.64
 -2 -14 1 154.55 4.6
 2 -14 -1 137.96 6.5
 -2 -14 -1 140.85 6.83
 -2 -14 1 147.13 6.59
 -2 14 -1 143.95 6.3
 2 14 1 127.52 6.65
 2 14 -1 129.32 7.26
 2 14 -1 137.05 6.91
 2 14 1 141.81 6.22
 -2 14 -1 120.03 6.18
 -2 14 -1 131.59 6.43
 2 14 1 140.93 5.28
 2 14 -1 136.94 7.08
 2 -14 2 3.17 1.13
 2 -14 2 1.88 0.68
 -2 -14 -2 2.16 1.07
 2 -14 2 3.38 1.06
 2 14 -2 1.67 0.73
 2 -14 -2 1.81 0.92
 -2 -14 -2 1.79 0.74
 -2 -14 -2 2.54 1.07
 2 -14 -2 3.14 1.15
 -2 -14 2 1.85 0.99
 -2 14 -2 3.37 1.2
 2 14 2 2.54 0.9
 -2 14 -2 3.02 0.92
 2 14 -2 3.58 1.33
 -2 14 -2 2.7 1.07
 2 14 -2 3.27 1.42
 2 14 -2 2.76 1.13
 2 14 2 4.25 1.72
 -2 -14 -3 4.25 1.22
 2 -14 3 4.17 1.16
 -2 -14 -3 4.48 1.54
 2 -14 3 6.57 1.58
 -2 -14 -3 5.25 1.43
 2 -14 3 3.75 0.98
 2 -14 -3 4.79 1.32
 2 14 -3 5.24 1.29
 -2 14 -3 5.3 1.49
 2 14 -3 4.64 1.86
 2 14 3 4.52 1.12
 -2 14 -3 5.57 1.68
 2 14 -3 5.98 1.73
 2 14 3 5.21 1.82
 -2 14 3 5.73 1.57
 2 14 -3 7.24 2.03
 -2 14 -3 4.97 1.73
 -2 -14 3 8.04 1.66
 -2 14 -3 6.31 1.75
 2 14 3 6.11 2.08
 -2 14 3 5.73 1.86
 -2 -14 4 94.71 5.24
 2 -14 -4 93.12 5.77
 2 14 -4 101.1 5.62
 2 -14 4 94.3 5.38
 -2 -14 -4 101.72 5.77
 -2 -14 -4 90.26 5.34
 2 -14 4 85.43 5.37
 2 -14 4 94.7 5.39
 -2 14 4 78.18 6.29
 -2 14 -4 85.32 6.76
 2 14 4 80.86 6.97
 2 14 4 81.03 7.03
 -2 14 -4 94.27 7.24
 -2 14 4 84.9 6.51
 2 14 -4 94.72 7.09
 2 14 -4 78.95 6.78
 -2 -14 4 85.09 5.19
 -2 14 -4 94.3 7.08
 -2 14 -4 98.02 6.73
 2 14 4 86.22 6.56
 2 -14 5 116.67 6.33
 -2 -14 -5 125.91 6.69
 2 -14 -5 123.88 6.95
 2 14 -5 132.14 7.07
 2 -14 5 123.7 6.71
 2 -14 5 128.71 6.46
 -2 -14 5 123.05 6.54
 -2 -14 -5 120.63 6.59
 -2 14 -5 120.93 8
 -2 14 5 105.23 7.94
 -2 14 -5 103.92 8.1
 2 14 -5 112.67 8.45
 -2 14 5 110.5 7.95
 -2 -14 5 113.47 6.32
 2 14 5 106.26 8.73
 2 14 -5 111 8.64
 -2 14 5 90.66 7.68
 -2 14 -5 113.23 8.5
 -2 14 -5 107.17 7.94
 -2 -14 -6 40.64 2.45
 -2 -14 -6 35.22 2.69
 2 -14 -6 37.4 2.41
 -2 -14 -6 38.52 2.41
 -2 -14 -6 36.99 2.87
 2 -14 -6 36.14 2.81
 2 -14 -6 33.16 2.58
 -2 -14 -6 38.01 3.79
 -2 -14 -6 38.44 3.98
 -2 -14 6 42.05 2.38
 2 -14 -6 37.02 4.02
 -2 -14 6 40.98 4.19
 2 14 -6 36.36 4.17
 2 -14 6 37.1 4.04
 2 -14 6 38.46 2.58
 2 -14 -6 41.21 2.39
 2 -14 -6 36.52 2.22
 -2 14 -6 39.05 5.01
 -2 14 6 31.89 5.03
 2 14 6 34.69 4.9
 -2 14 -6 33.79 5.08
 2 14 6 26.89 4.67
 -2 14 6 29.85 4.63
 -2 14 6 33.6 4.82
 2 14 -6 38.27 5.42
 -2 14 -6 34.94 5.08
 2 14 -6 35.83 5.34
 -2 -14 6 37.81 3.91
 -2 -14 -7 12.62 1.71
 -2 14 -7 15.98 1.39
 -2 -14 -7 14.59 1.49
 2 -14 -7 11.88 1.25
 2 -14 -7 15.89 1.91
 -2 -14 -7 15.58 1.59
 2 -14 -7 13.55 1.66
 -2 -14 -7 13.13 1.7
 2 -14 -7 16.72 1.47
 2 -14 -7 14.76 1.29
 -2 -14 -7 15.86 1.47
 2 14 -7 16.62 2.92
 -2 -14 7 16.3 1.54
 2 -14 -7 18.26 3.12
 -2 -14 7 13.74 1.24
 2 -14 7 15.63 1.22
 2 -14 7 16.05 2.85
 -2 -14 7 13.76 2.32
 -2 -14 -7 14.41 2.52
 2 -14 7 12.43 1.19
 -2 -14 7 15.23 1.71
 2 -14 7 14.72 1.61
 -2 14 -7 13.65 1.71
 -2 -14 -7 15.68 1.53
 -2 -14 7 16.49 1.41
 2 -14 -7 16.42 1.59
 2 -14 -7 15.48 1.5
 2 -14 -7 13.52 1.12
 -2 -14 -7 14.19 1.29
 2 14 -7 14.78 1.73
 -2 14 -7 18.17 2.09
 2 14 -7 14.88 1.93
 -2 14 -7 13.19 3.09
 -2 -14 -7 11.97 1.3
 2 14 -7 13.21 3.14
 -2 14 7 15.92 3.56
 -2 14 -7 18.24 3.66
 -2 14 7 8.91 2.79
 -2 14 -7 15.53 3.69
 2 14 7 15.8 3.62
 2 14 7 14.25 3.69
 -2 14 7 13.48 3.36
 -2 14 7 11.21 3.4
 2 14 7 14.98 3.87
 -2 -14 7 17.93 2.75
 2 14 -7 13.81 3.26
 -2 -14 -8 4.56 0.88
 -2 -14 -8 6.44 1.15
 2 -14 -8 4.85 0.85
 2 -14 -8 5.37 1.15
 -2 -14 -8 6.83 1.13
 2 -14 -8 5.08 1.01
 -2 -14 -8 4.55 1.12
 2 14 -8 5.79 0.92
 2 -14 -8 6.02 0.93
 -2 14 -8 6.81 1.1
 -2 -14 -8 5.33 1.23
 -2 -14 8 4.73 0.82
 -2 -14 8 5.16 0.94
 2 -14 8 5.8 0.93
 2 -14 8 5.38 0.84
 2 -14 8 5.98 1.23
 -2 14 -8 7.17 1.47
 -2 -14 8 7.19 1.32
 2 -14 -8 7 1.13
 2 -14 -8 6.34 1.02
 -2 -14 -8 6.63 1.03
 -2 -14 8 6.4 0.98
 2 -14 -8 5.04 0.84
 -2 -14 -8 5.65 0.98
 -2 14 -8 7.42 1.64
 2 14 -8 4.85 1.24
 2 14 -8 5.37 1.25
 -2 14 -8 4.92 2.3
 -2 14 -8 7.32 1.41
 -2 -14 8 7.97 1.98
 -2 14 8 3.7 2.45
 -2 14 8 4.65 2.12
 -2 14 8 6.06 2.61
 2 14 8 4.39 2.14
 2 14 -8 2.09 1.73
 2 14 8 3.95 2.22
 2 14 8 4.59 2.1
 2 -14 -9 19.09 2.01
 -2 14 -9 21.14 1.73
 -2 -14 -9 22.19 1.78
 -2 -14 -9 21.7 2
 -2 -14 -9 17.33 1.68
 -2 -14 -9 19.16 1.98
 2 -14 9 21.68 1.8
 -2 -14 9 18.84 1.61
 2 -14 9 20.61 1.5
 -2 -14 9 20.83 1.57
 -2 -14 9 17.7 1.9
 2 -14 9 19.25 1.93
 2 -14 -9 19.37 1.7
 -2 -14 9 22.22 1.61
 2 -14 -9 20.63 1.59
 2 -14 -9 22.77 2.01
 2 -14 -9 20.49 1.62
 -2 -14 -9 21.98 1.69
 2 -14 -9 21.68 1.8
 -2 -14 -9 19.44 1.71
 -2 14 -9 23.71 4.49
 2 14 -9 18.88 2.27
 -2 -14 -9 20.38 1.69
 -2 14 -9 19.15 2.23
 -2 14 -9 20.65 2.2
 2 14 -9 18.93 2.07
 2 14 9 22.52 4.75
 -2 14 9 22.44 4.63
 -2 14 9 15.42 3.37
 2 14 9 16.67 4.13
 -2 -14 -10 0.53 0.42
 -2 -14 -10 1.15 0.57
 -2 -14 -10 1.18 0.54
 -2 14 -10 -0.14 0.4
 2 -14 10 0.2 0.39
 2 -14 10 0.51 0.36
 -2 -14 10 0.43 0.46
 2 -14 10 0.06 0.58
 -2 -14 10 0.08 0.53
 2 -14 -10 0.58 0.52
 -2 -14 -10 0.77 0.53
 -2 -14 10 0.26 0.3
 2 -14 -10 -0.3 0.48
 2 14 -10 0.63 0.52
 -2 -14 -10 0.51 0.43
 -2 -14 -10 -0.04 0.38
 2 -14 -10 0.14 0.38
 2 -14 -10 1.12 0.71
 2 -14 -10 -0.31 0.41
 2 14 -10 0.34 0.58
 -2 14 -10 -0.5 0.68
 2 14 -10 0.33 0.67
 -2 14 -10 0.7 0.63
 2 14 10 1.71 1.52
 -2 14 10 -1.33 1.52
 -2 14 10 -3.64 1.98
 2 14 10 -4.2 1.95
 -2 14 10 -0.68 1.92
 -2 -14 11 0.41 0.54
 -2 14 11 1.99 0.71
 2 -14 11 1.21 0.63
 -2 -14 -11 1.97 0.53
 2 -14 -11 1.65 0.53
 2 -14 -11 1.84 0.58
 2 14 -11 1.51 0.58
 2 -14 -11 1.19 0.47
 -2 -14 -11 1.32 0.54
 -2 -14 -11 0.6 0.46
 2 -14 -11 0.86 0.42
 -2 14 -11 1.22 0.58
 2 -14 -11 0.54 0.42
 -2 -14 -11 0.53 0.39
 -2 -14 11 2.07 0.54
 -2 -14 -11 0.41 0.5
 2 14 -11 1.64 0.79
 2 14 -11 0.93 0.62
 -2 14 -11 0.54 0.7
 2 -14 11 1.67 0.46
 -2 -14 11 1.26 0.47
 2 -14 11 1.23 0.38
 -2 -14 12 1.49 0.41
 2 -14 12 1.05 0.35
 -2 -14 12 0.98 0.51
 -2 14 12 0.46 0.35
 2 -14 12 0.84 0.44
 -2 -14 12 0.65 0.4
 2 14 -12 0.65 0.4
 2 14 12 0.71 0.42
 2 -14 -12 0.54 0.34
 2 -14 -12 0.94 0.4
 -2 14 -12 0.51 0.38
 -2 -14 -12 0.63 0.36
 2 -14 -12 -0.1 0.32
 -2 -14 -12 0.7 0.35
 2 14 -12 0.36 0.37
 -2 -14 -12 0.57 0.32
 -2 -14 -12 0.7 0.42
 2 -14 -12 0.44 0.32
 2 -14 -12 1.03 0.41
 2 -14 13 6.84 0.64
 -2 15 0 53.59 3.82
 2 15 0 56.17 4.32
 -2 15 0 52.98 4.08
 2 15 0 52.61 4.63
 2 15 0 54.14 3.6
 -2 15 0 57.41 3.74
 2 -15 0 61.55 4.63
 2 -15 0 59.29 4.38
 -2 -15 0 61.82 4.51
 2 -15 1 8.17 1.72
 -2 -15 1 9.89 1.9
 2 -15 -1 8.16 1.78
 2 -15 -1 8.65 1.82
 -2 -15 -1 8.89 1.83
 -2 15 -1 8.3 1.63
 2 15 1 5.6 1.49
 -2 15 -1 6.5 1.46
 2 15 -1 9.07 2.03
 2 15 -1 8.02 1.73
 2 15 -1 6.83 1.83
 2 15 1 7.86 1.43
 -2 15 -1 8.26 1.69
 -2 -15 -2 246.74 9.03
 -2 -15 2 222.75 8.53
 2 -15 2 244.72 8.9
 2 -15 -2 239.91 9.02
 2 -15 -2 194.6 9.01
 -2 -15 -2 232.44 9.54
 -2 -15 2 252.86 6.96
 2 -15 2 214.68 8.54
 -2 15 -2 226.9 8.55
 -2 15 -2 243.92 10.59
 2 15 -2 215.37 10.28
 2 15 -2 220.28 9.53
 2 15 -2 223.13 9.99
 -2 15 -2 214.56 9.25
 2 15 2 225.71 8.93
 2 15 2 210.03 10.3
 -2 -15 3 17.06 2.44
 2 15 -3 21.6 2.35
 2 -15 3 20.55 2.57
 -2 -15 -3 18.04 2.4
 2 -15 3 20.86 2.36
 2 -15 3 18.49 2.56
 -2 -15 -3 21.71 2.81
 2 -15 -3 19.54 2.74
 -2 -15 3 20.6 2.27
 -2 -15 -3 16.86 2.79
 -2 15 -3 20.47 2.86
 2 15 -3 18.75 3.25
 -2 15 -3 22.92 3.46
 2 15 -3 19.59 3.11
 -2 15 -3 24.39 3.56
 -2 15 3 19.41 3.12
 -2 15 -3 18.53 3.07
 2 15 3 15.65 3.03
 2 15 -3 17.49 3.01
 -2 15 3 16.69 2.91
 2 15 3 16.85 3.17
 2 -15 -4 40.93 3.93
 2 -15 4 36.99 3.4
 -2 -15 -4 40.7 3.77
 -2 -15 4 42.37 3.56
 -2 -15 -4 46.26 4.08
 2 -15 4 40.65 3.82
 2 15 -4 50.23 4.02
 2 -15 4 47.56 3.97
 -2 15 4 31.78 4.22
 2 15 -4 33.85 4.54
 2 15 4 34.66 4.8
 -2 15 -4 35.76 4.64
 2 15 -4 36.39 4.56
 -2 15 4 30.98 4.13
 2 15 4 34.55 4.85
 -2 15 -4 35.67 4.45
 -2 15 -4 34.28 4.43
 -2 -15 4 31.68 3.27
 2 15 4 33.58 4.18
 -2 15 -4 37.97 4.18
 -2 -15 -5 42.49 3.91
 -2 -15 -5 41.34 3.96
 2 -15 -5 39.75 4.12
 -2 -15 5 40.54 3.82
 2 15 -5 44.1 4.16
 2 -15 5 39.07 3.79
 2 -15 5 42.91 3.9
 -2 15 -5 45.64 5
 2 15 5 36.29 5.25
 2 15 -5 38.04 4.98
 -2 15 5 34.28 4.56
 -2 15 5 31.03 4.6
 -2 15 -5 37.17 5.08
 -2 15 -5 43.69 5.26
 -2 15 -5 36.47 5.04
 -2 -15 5 37.29 3.7
 -2 15 5 37.81 4.87
 2 15 -5 36.73 5.09
 2 -15 -6 92.97 4.29
 -2 -15 -6 94.29 4.33
 -2 -15 -6 97.45 4.63
 -2 -15 -6 104.57 4.53
 2 -15 -6 105.82 3.89
 2 -15 -6 96.82 4.62
 2 -15 -6 98.49 4.66
 -2 -15 -6 111.17 3.6
 2 -15 -6 102.72 3.93
 -2 -15 -6 120.14 4.24
 2 -15 -6 110.26 3.71
 -2 -15 -6 116.6 4.12
 -2 -15 6 102.3 3.2
 2 15 -6 127.5 7.72
 -2 -15 6 120.47 7.11
 2 -15 6 120.18 7.29
 -2 -15 -6 121.61 7.03
 2 -15 -6 111.05 7.11
 -2 -15 6 114.26 3.95
 2 -15 6 104.22 3.69
 -2 15 -6 106.47 4.43
 -2 -15 6 106.47 4.36
 2 -15 6 102.67 4.29
 2 -15 -6 82.76 3.85
 -2 -15 -6 110.25 3.82
 2 -15 -6 102.92 3.26
 -2 -15 6 109.24 3.46
 2 -15 -6 107.9 3.78
 -2 -15 -6 113.9 3.76
 2 -15 -6 113.17 3.97
 -2 15 -6 100.6 7.77
 2 15 -6 108.36 4.34
 -2 -15 -6 104.3 3.77
 -2 15 6 89.78 8.02
 -2 15 6 80.57 8
 -2 15 -6 91.59 8.35
 -2 15 6 86.62 7.9
 -2 15 -6 94.7 8.59
 2 15 6 86.11 8.39
 2 15 -6 93.81 8.59
 2 15 -6 108.38 9.01
 -2 -15 6 117.08 6.97
 2 15 6 85.19 8.02
 -2 -15 -7 3.09 0.93
 2 -15 -7 2.71 0.77
 -2 -15 -7 3.02 1.17
 2 -15 -7 2.75 0.94
 -2 -15 -7 2.66 0.71
 2 -15 -7 2.61 0.45
 2 -15 -7 2.76 0.77
 -2 -15 -7 3.89 0.82
 2 -15 -7 2.98 0.79
 -2 -15 -7 3.39 0.77
 -2 -15 7 3.64 0.69
 2 -15 7 2.45 1.15
 -2 -15 7 4.16 1.02
 2 -15 7 3.69 0.81
 -2 -15 7 3.24 0.75
 2 -15 7 3.6 0.69
 2 -15 -7 3.96 1.34
 2 -15 7 1.28 0.87
 -2 -15 7 2.16 0.88
 -2 15 -7 1.72 0.72
 2 -15 -7 1.9 0.67
 2 -15 -7 3.56 0.83
 -2 -15 7 2.99 0.73
 2 -15 -7 2.88 0.75
 2 -15 -7 2.63 0.55
 -2 -15 -7 2.49 0.73
 -2 -15 -7 3.19 0.81
 -2 15 -7 2.88 0.93
 2 15 -7 2.53 0.89
 -2 15 -7 2.56 1.06
 2 15 -7 2.54 0.96
 2 15 -7 5.06 2.39
 -2 15 7 -0.26 1.68
 2 15 7 3.16 1.81
 -2 -15 7 4.4 1.48
 -2 15 -7 3.33 1.75
 2 15 7 2.04 0.95
 -2 15 7 0.24 1.76
 -2 15 7 1.49 1.28
 -2 15 -7 2.36 1.77
 2 15 -7 5.71 2.2
 -2 15 7 1.84 1.01
 2 15 7 2.08 1.58
 2 -15 -8 21.29 1.67
 -2 -15 -8 20.96 2.33
 -2 -15 -8 18.08 1.98
 -2 15 -8 22.28 1.8
 -2 -15 -8 21.44 1.73
 2 -15 -8 18.94 2.14
 -2 -15 -8 20.91 1.95
 2 -15 -8 17.62 1.8
 -2 -15 -8 18.55 1.82
 2 -15 8 21.85 1.55
 2 -15 8 22.11 1.91
 -2 -15 8 20.91 1.85
 -2 -15 8 21.94 1.63
 2 -15 8 25.55 2.29
 -2 -15 8 26.37 2.31
 -2 -15 -8 23.22 1.92
 2 -15 -8 20.59 1.6
 2 -15 -8 22.49 1.87
 -2 -15 8 25.21 1.74
 2 -15 -8 20.05 1.61
 2 -15 -8 26.91 2.27
 2 -15 -8 26.6 2.06
 -2 -15 -8 25.28 1.92
 2 15 -8 24.53 2.54
 -2 15 -8 23.13 4.07
 -2 15 -8 29.27 2.59
 2 15 -8 27.33 2.4
 -2 15 -8 26 2.73
 -2 15 -8 32.55 5.14
 2 15 -8 28.52 4.97
 -2 15 8 17.89 4.45
 -2 15 8 16.21 3.71
 -2 -15 8 39.62 4.25
 2 15 8 21.67 4.59
 2 15 8 18.18 4.42
 2 15 8 19.07 4.27
 2 15 8 30.4 5.46
 -2 15 8 20.97 4.43
 -2 15 -9 26.92 1.92
 -2 -15 -9 19.97 1.99
 -2 -15 -9 23.52 1.78
 2 -15 -9 19.85 2.06
 -2 -15 -9 17.46 1.68
 2 -15 9 22.88 1.85
 -2 -15 9 23.62 1.66
 2 -15 9 22.25 1.54
 -2 -15 9 20.45 1.72
 -2 -15 9 23.01 2.07
 2 -15 9 23.36 2.08
 -2 -15 9 24.4 1.65
 2 -15 -9 21.98 1.62
 2 -15 -9 22.61 1.8
 -2 -15 -9 22.7 1.85
 2 -15 -9 22.04 1.59
 -2 -15 -9 24.54 1.78
 2 -15 -9 24.01 1.89
 2 -15 -9 25.17 2.09
 -2 15 -9 24.03 2.45
 2 15 -9 23.41 2.26
 -2 15 -9 24.08 2.29
 2 15 -9 25.12 2.52
 2 15 9 16.02 3.76
 2 15 9 20.39 4.64
 -2 15 9 18.2 3.76
 -2 15 9 18.88 4.16
 -2 -15 -10 47.31 2.38
 -2 -15 -10 40.1 2.56
 -2 15 -10 46.5 2.34
 -2 -15 10 44.58 2.12
 2 -15 10 42.65 2
 2 -15 10 43.32 2.26
 2 -15 10 38.94 2.58
 -2 -15 10 41.7 2.47
 -2 -15 -10 39.76 2.25
 2 -15 -10 43.25 2.33
 -2 -15 10 42.93 2
 -2 -15 -10 41.65 2.06
 2 15 -10 43.86 2.67
 2 -15 -10 41.6 2.07
 2 -15 -10 41.9 2.11
 2 -15 -10 40.89 2.25
 2 -15 -10 44.32 2.58
 -2 -15 -10 45.25 2.19
 2 15 -10 39.41 2.94
 2 15 -10 37.81 2.87
 2 15 10 29.01 4.99
 -2 15 -10 40.33 2.76
 -2 15 -10 39.14 2.92
 2 15 10 32.42 5.11
 -2 15 10 41.31 5.48
 2 15 -11 12.28 1.16
 -2 -15 11 12.37 1.27
 2 -15 11 12.22 1.28
 -2 -15 11 14.27 1.41
 -2 15 11 10.31 1.13
 -2 -15 -11 12.19 1.02
 2 -15 -11 12.46 1.15
 -2 15 -11 14.5 1.43
 -2 -15 -11 12.03 1.04
 2 -15 -11 12.24 1.07
 -2 -15 11 12.88 0.95
 2 -15 -11 11.45 1.17
 -2 -15 -11 11.38 1.1
 2 -15 -11 13 1.06
 -2 -15 -11 12.96 1.01
 2 15 -11 12.4 1.34
 -2 -15 -11 12.88 1.26
 2 -15 -11 14.61 1.24
 -2 15 -11 12.52 1.55
 2 15 -11 12.02 1.42
 2 -15 11 12.8 1.02
 -2 -15 11 11.87 1.04
 2 -15 12 0.22 0.29
 -2 -15 12 1.01 0.39
 2 15 -12 0.62 0.36
 2 -15 12 0.55 0.42
 -2 -15 12 1.28 0.46
 -2 -15 12 1.22 0.42
 2 -15 12 0.81 0.44
 -2 15 12 0.4 0.34
 -2 15 12 0.41 0.27
 -2 -15 12 0.82 0.44
 2 15 12 0.83 0.45
 -2 -15 -12 0.52 0.29
 2 -15 -12 0.37 0.29
 2 -15 -12 0.74 0.33
 2 15 -12 0.62 0.38
 -2 15 -12 0.74 0.44
 -2 -15 -12 0.19 0.28
 2 -15 -12 0.65 0.33
 -2 -15 -12 0.32 0.28
 -2 -15 -12 0.54 0.35
 2 -15 -12 0.2 0.28
 2 -16 0 11.17 2.06
 -2 -16 0 11.47 2.22
 2 -16 0 14.55 2.48
 2 16 0 13.29 2.28
 2 16 0 10.98 2.1
 2 16 0 13.85 2.65
 -2 16 0 16.24 2.39
 2 -16 -1 1.55 1.06
 2 -16 -1 0.02 0.66
 -2 -16 -1 0.66 0.59
 2 -16 1 0.66 0.9
 -2 -16 1 0.72 0.75
 -2 16 1 -1.49 0.75
 2 16 -1 1.4 1.24
 2 16 -1 1.37 1.03
 -2 16 -1 0.04 0.68
 2 16 1 -0.33 0.98
 2 16 -1 1.15 0.89
 -2 16 -1 0.62 0.6
 -2 -16 2 11.7 2.1
 2 -16 -2 7.35 1.92
 2 -16 2 11.42 2.08
 -2 -16 -2 10.52 2.27
 2 -16 -2 10.37 2
 -2 16 -2 11.07 2.35
 2 16 2 14.53 2.56
 2 16 -2 11.3 2.36
 -2 16 -2 10.48 2.17
 2 16 -2 9.22 2.25
 2 16 -2 11.76 2.38
 2 16 2 13.45 2.91
 -2 -16 3 5.87 1.38
 2 -16 -3 5.7 1.55
 -2 -16 -3 4.03 1.17
 -2 -16 3 6.11 1.6
 -2 -16 -3 4.71 1.37
 2 -16 3 5.94 1.47
 -2 -16 -3 3.47 1.28
 2 -16 3 5.77 1.2
 2 -16 3 5.35 1.4
 -2 16 -3 5.08 1.81
 2 16 -3 5.7 1.85
 -2 16 -3 4.32 1.72
 2 16 -3 4.19 1.41
 2 16 3 3.42 1.5
 -2 16 3 5.94 1.96
 -2 16 -3 3.41 1.5
 2 16 -3 5.9 1.78
 -2 16 3 4.12 1.49
 2 16 3 2.76 1.77
 -2 -16 -4 3.3 0.81
 -2 -16 4 5.32 1.69
 -2 -16 4 5.06 1.26
 2 -16 4 7.09 1.72
 2 -16 4 5.38 1.52
 2 16 -4 4.59 1.29
 2 -16 4 5.58 1.53
 -2 -16 -4 7.34 1.87
 2 -16 -4 4.24 1.45
 -2 16 4 7.46 2.2
 2 16 4 3.68 2.09
 2 16 4 6.01 1.75
[truncated: 3,166,279 more chars]
