# Supplementary material for: Crystalline nitrogen chain radical anions
Source: Nat Chem. 2026 Feb 10;18(4):686–94. doi: 10.1038/s41557-025-02040-2 (PMC13061614; doi:10.1038/s41557-025-02040-2)
Supplement: Supplementary file 9 — Raw data associated with all other crystals. [file 41557_2025_2040_MOESM9_ESM.zip › Supplementary_Data_8/[K(crypt)][10]_[8]/[K(crypt)][4]_[6].cif]

data_012rlr24
_audit_creation_date               2024-11-04
_audit_creation_method
;
Olex2 1.5
(compiled 2024.02.16 svn.r378c4104 for OlexSys, GUI svn.r6928)
;
_shelx_SHELXL_version_number       '2019/3'
_audit_contact_author_address      ?
_audit_contact_author_email        ?
_audit_contact_author_name         ''
_audit_contact_author_phone        ?
_publ_contact_author_id_orcid      ?
_publ_section_references
;
Dolomanov, O.V., Bourhis, L.J., Gildea, R.J, Howard, J.A.K. & Puschmann, H.
 (2009), J. Appl. Cryst. 42, 339-341.

Sheldrick, G.M. (2015). Acta Cryst. A71, 3-8.

Sheldrick, G.M. (2015). Acta Cryst. C71, 3-8.
;
_chemical_name_common              ?
_chemical_name_systematic          C31H49BrKN3O6S
_chemical_formula_moiety           'C6 H6 Br N, C18 H36 K N2 O6, C7 H7 S'
_chemical_formula_sum              'C31 H49 Br K N3 O6 S'
_chemical_formula_weight           710.80
_chemical_melting_point            ?
loop_
  _atom_type_symbol
  _atom_type_description
  _atom_type_scat_dispersion_real
  _atom_type_scat_dispersion_imag
  _atom_type_scat_source
 'C' 'C' 0.0181 0.0091 'International Tables Vol C Tables 4.2.6.8 and 6.1.1.4'
 'H' 'H' 0.0000 0.0000 'International Tables Vol C Tables 4.2.6.8 and 6.1.1.4'
 'Br' 'Br' -0.6763 1.2805
 'International Tables Vol C Tables 4.2.6.8 and 6.1.1.4'
 'K' 'K' 0.3868 1.0657 'International Tables Vol C Tables 4.2.6.8 and 6.1.1.4'
 'N' 'N' 0.0311 0.0180 'International Tables Vol C Tables 4.2.6.8 and 6.1.1.4'
 'O' 'O' 0.0492 0.0322 'International Tables Vol C Tables 4.2.6.8 and 6.1.1.4'
 'S' 'S' 0.3331 0.5567 'International Tables Vol C Tables 4.2.6.8 and 6.1.1.4'

_shelx_space_group_comment
;
The symmetry employed for this shelxl refinement is uniquely defined
by the following loop, which should always be used as a source of
symmetry information in preference to the above space-group names.
They are only intended as comments.
;
_space_group_crystal_system        'orthorhombic'
_space_group_IT_number             61
_space_group_name_H-M_alt          'P b c a'
_space_group_name_Hall             '-P 2ac 2ab'
loop_
  _space_group_symop_operation_xyz
 'x, y, z'
 '-x+1/2, -y, z+1/2'
 '-x, y+1/2, -z+1/2'
 'x+1/2, -y+1/2, -z'
 '-x, -y, -z'
 'x-1/2, y, -z-1/2'
 'x, -y-1/2, z-1/2'
 '-x-1/2, y-1/2, z'

_cell_length_a                     23.3381(2)
_cell_length_b                     27.1976(3)
_cell_length_c                     11.35040(10)
_cell_angle_alpha                  90
_cell_angle_beta                   90
_cell_angle_gamma                  90
_cell_volume                       7204.56(12)
_cell_formula_units_Z              8
_cell_measurement_reflns_used      69538
_cell_measurement_temperature      150.00(10)
_cell_measurement_theta_max        76.2000
_cell_measurement_theta_min        3.7060
_shelx_estimated_absorpt_T_max     ?
_shelx_estimated_absorpt_T_min     ?
_exptl_absorpt_coefficient_mu      3.479
_exptl_absorpt_correction_T_max    1.00000
_exptl_absorpt_correction_T_min    0.55163
_exptl_absorpt_correction_type     multi-scan
_exptl_absorpt_process_details
;
CrysAlisPro 1.171.43.92a (Rigaku Oxford Diffraction, 2023)
Empirical absorption correction using spherical harmonics,
implemented in SCALE3 ABSPACK scaling algorithm.
;
_exptl_absorpt_special_details     ?
_exptl_crystal_colour              'clear light yellow'
_exptl_crystal_colour_lustre       clear
_exptl_crystal_colour_modifier     light
_exptl_crystal_colour_primary      yellow
_exptl_crystal_density_diffrn      1.311
_exptl_crystal_density_meas        ?
_exptl_crystal_density_method      ?
_exptl_crystal_description         block
_exptl_crystal_F_000               2992
_exptl_crystal_preparation         .
_exptl_crystal_recrystallization_method  .
_exptl_crystal_size_max            0.328
_exptl_crystal_size_mid            0.277
_exptl_crystal_size_min            0.105
_exptl_transmission_factor_max     ?
_exptl_transmission_factor_min     ?
_diffrn_reflns_av_R_equivalents    0.0604
_diffrn_reflns_av_unetI/netI       0.0150
_diffrn_reflns_Laue_measured_fraction_full  1.000
_diffrn_reflns_Laue_measured_fraction_max  0.997
_diffrn_reflns_limit_h_max         29
_diffrn_reflns_limit_h_min         -29
_diffrn_reflns_limit_k_max         31
_diffrn_reflns_limit_k_min         -34
_diffrn_reflns_limit_l_max         14
_diffrn_reflns_limit_l_min         -14
_diffrn_reflns_number              154596
_diffrn_reflns_point_group_measured_fraction_full  1.000
_diffrn_reflns_point_group_measured_fraction_max  0.997
_diffrn_reflns_theta_full          67.684
_diffrn_reflns_theta_max           76.321
_diffrn_reflns_theta_min           3.788
_diffrn_ambient_environment        N~2~
_diffrn_ambient_temperature        150.00(10)
_diffrn_detector                   'CCD plate'
_diffrn_detector_area_resol_mean   10.5035
_diffrn_detector_type              Atlas
_diffrn_measured_fraction_theta_full  1.000
_diffrn_measured_fraction_theta_max  0.997
_diffrn_measurement_details
;
List of Runs (angles in degrees, time in seconds):

  # Type    Start    End  Width  t~exp~   \w     \q     \k     \f   Frames
--------------------------------------------------------------------------
  1  \w   -122.00  44.00   1.00    1.50    --  -41.65   0.00-120.00  166
  2  \w    -44.00   5.00   1.00    1.50    --  -41.65  57.00  30.00   49
  3  \w     -4.00  25.00   1.00    1.50    --  -41.65  19.00 -90.00   29
  4  \w     32.00  95.00   1.00    1.50    --   41.65-125.00 150.00   63
  5  \w     32.00  60.00   1.00    1.50    --   41.65-125.00-120.00   28
  6  \w     31.00  80.00   1.00    1.50    --   41.65-125.00 -30.00   49
  7  \w     79.00 107.00   1.00    6.00    --  111.00 -94.00-150.00   28
  8  \w     41.00  66.00   1.00    6.00    --  111.00 -45.00  60.00   25
  9  \w     57.00  83.00   1.00    6.00    --  111.00 -61.00 150.00   26
 10  \w    126.00 171.00   1.00    6.00    --  111.00  77.00  90.00   45
 11  \w     88.00 175.00   1.00    6.00    --  111.00  45.00 -60.00   87
 12  \w     40.00  66.00   1.00    6.00    --  111.00 -45.00-180.00   26
 13  \w    119.00 155.00   1.00    6.00    --  111.00  30.00  60.00   36
 14  \w     36.00  84.00   1.00    6.00    --  111.00 -94.00   0.00   48
 15  \w     40.00  70.00   1.00    6.00    --  111.00 -45.00 -30.00   30
 16  \w     82.00 140.00   1.00    6.00    --  111.00  15.00  30.00   58
 17  \w     40.00  65.00   1.00    6.00    --  111.00 -45.00-150.00   25
 18  \w     87.00 112.00   1.00    6.00    --  111.00-125.00-180.00   25
 19  \w     58.00 107.00   1.00    6.00    --  111.00 -94.00 -30.00   49
 20  \w     97.00 156.00   1.00    6.00    --  111.00  30.00-150.00   59
 21  \w     83.00 112.00   1.00    6.00    --  111.00-125.00-150.00   29
 22  \w     45.00  70.00   1.00    6.00    --  111.00 -61.00 -30.00   25
 23  \w     42.00  67.00   1.00    6.00    --  111.00-125.00-180.00   25
 24  \w     41.00 112.00   1.00    6.00    --  111.00-125.00 150.00   71
 25  \w     86.00 112.00   1.00    6.00    --  111.00-125.00 -30.00   26
 26  \w     90.00 116.00   1.00    6.00    --  111.00  30.00  60.00   26
 27  \w     54.00 107.00   1.00    6.00    --  111.00 -94.00 -60.00   53
 28  \w     40.00  72.00   1.00    6.00    --  111.00 -45.00 120.00   32
 29  \w     41.00  67.00   1.00    6.00    --  111.00-125.00-150.00   26
 30  \w     41.00  66.00   1.00    6.00    --  111.00 -61.00  30.00   25
 31  \w    106.00 132.00   1.00    6.00    --  111.00  77.00  60.00   26
 32  \w     46.00  71.00   1.00    6.00    --  111.00 -45.00   0.00   25
 33  \w     58.00 112.00   1.00    6.00    --  111.00-125.00-120.00   54
 34  \w     96.00 163.00   1.00    6.00    --  111.00  30.00 -90.00   67
 35  \w     31.00  56.00   1.00    6.00    --  111.00 -94.00 150.00   25
 36  \w     78.00 107.00   1.00    6.00    --  111.00 -94.00 150.00   29
 37  \w     41.00  67.00   1.00    6.00    --  111.00 -45.00 -90.00   26
 38  \w     58.00 107.00   1.00    6.00    --  111.00 -94.00-120.00   49
 39  \w     62.00 107.00   1.00    6.00    --  111.00 -94.00  30.00   45
 40  \w     68.00  93.00   1.00    6.00    --  111.00 -61.00-150.00   25
 41  \w     63.00  90.00   1.00    6.00    --  111.00 -61.00  90.00   27
 42  \w     41.00 106.00   1.00    6.00    --  111.00-125.00 120.00   65
 43  \w     55.00  80.00   1.00    6.00    --  111.00-125.00  90.00   25
 44  \w      6.00  31.00   1.00    1.50    --   38.00  79.00   1.96   25
 45  \w   -115.00 -19.00   1.00    1.50    --  -41.65 -37.00-150.00   96
 46  \w   -114.00 -19.00   1.00    1.50    --  -41.65 -37.00  90.00   95
 47  \w     14.00  40.00   1.00    1.50    --   46.00  82.00 -90.17   26
 48  \w     14.00  41.00   1.00    1.50    --   46.00  80.00-145.14   27
 49  \w     13.00  41.00   1.00    1.50    --   46.00  82.00  -2.12   28
 50  \w     14.00  39.00   1.00    1.50    --   46.00  81.00  75.09   25
 51  \w     14.00  39.00   1.00    1.50    --   46.00  80.00 140.27   25
 52  \w     37.00  63.00   1.00    1.50    --   66.00  69.00-106.97   26
 53  \w     36.00  61.00   1.00    1.50    --   66.00  70.00  34.62   25
 54  \w     94.00 120.00   1.00    1.50    --   66.00  70.00  34.62   26
 55  \w     83.00 133.00   1.00    1.50    --   66.00  70.00  66.89   50
 56  \w     36.00  61.00   1.00    1.50    --   66.00  70.00 170.49   25
 57  \w     37.00  64.00   1.00    1.50    --   66.00  69.00 101.16   27
 58  \w     37.00  65.00   1.00    1.50    --   66.00  70.00  66.89   28
 59  \w    110.00 136.00   1.00    1.50    --   66.00  69.00 101.16   26
 60  \w     42.00  73.00   1.00    1.50    --   70.00  65.00 151.06   31
 61  \w     40.00  69.00   1.00    1.50    --   70.00  70.00 -76.91   29
 62  \w     40.00  87.00   1.00    1.50    --   70.00  70.00  43.51   47
 63  \w     41.00  76.00   1.00    1.50    --   70.00  69.00 -16.54   35
 64  \w     42.00  67.00   1.00    1.50    --   70.00  69.00 110.73   25
 65  \w     41.00  73.00   1.00    1.50    --   70.00  71.00-165.34   32
 66  \w     40.00  66.00   1.00    1.50    --   70.00  70.00 -41.77   26
 67  \w     77.00 138.00   1.00    1.50    --   70.00  71.00-165.34   61
 68  \w     83.00 113.00   1.00    6.00    --  111.00  61.00-120.00   30
 69  \w    140.00 170.00   1.00    6.00    --  111.00  61.00-180.00   30
 70  \w     83.00 112.00   1.00    6.00    --  111.00  61.00-180.00   29
 71  \w    117.00 159.00   1.00    6.00    --  111.00  61.00  90.00   42
 72  \w     83.00 111.00   1.00    6.00    --  111.00  61.00  90.00   28
 73  \w     83.00 108.00   1.00    6.00    --  111.00  61.00 -90.00   25
 74  \w    143.00 177.00   1.00    6.00    --  111.00  61.00 -30.00   34
 75  \w    148.00 174.00   1.00    6.00    --  111.00  45.00-120.00   26
 76  \w     88.00 113.00   1.00    6.00    --  111.00  45.00-120.00   25
 77  \w     83.00 121.00   1.00    6.00    --  111.00  61.00 -30.00   38
 78  \w    126.00 177.00   1.00    6.00    --  111.00  61.00 150.00   51
 79  \w     83.00 109.00   1.00    6.00    --  111.00  61.00 150.00   26
 80  \w     88.00 115.00   1.00    6.00    --  111.00  45.00  30.00   27
 81  \w    138.00 163.00   1.00    6.00    --  111.00  61.00-150.00   25
 82  \w     83.00 108.00   1.00    6.00    --  111.00  61.00-150.00   25
 83  \w     40.00  65.00   1.00    6.00    --  111.00 -45.00-120.00   25
 84  \w    138.00 177.00   1.00    6.00    --  111.00  61.00  60.00   39
 85  \w    153.00 178.00   1.00    6.00    --  111.00  45.00  30.00   25
 86  \w     83.00 128.00   1.00    6.00    --  111.00  61.00 -60.00   45
 87  \w     83.00 109.00   1.00    6.00    --  111.00  61.00  60.00   26
 88  \w     89.00 116.00   1.00    6.00    --  111.00  45.00-180.00   27
 89  \w    127.00 153.00   1.00    6.00    --  111.00  45.00-180.00   26
 90  \w    148.00 174.00   1.00    6.00    --  111.00  61.00  30.00   26
 91  \w     83.00 112.00   1.00    6.00    --  111.00  61.00  30.00   29
 92  \w     87.00 114.00   1.00    6.00    --  111.00  45.00  90.00   27
 93  \w    138.00 175.00   1.00    6.00    --  111.00  61.00   0.00   37
 94  \w     83.00 172.00   1.00    6.00    --  111.00  61.00 120.00   89
 95  \w    133.00 159.00   1.00    6.00    --  111.00  61.00 -90.00   26
 96  \w     83.00 108.00   1.00    6.00    --  111.00  61.00   0.00   25
;
_diffrn_measurement_device         'four-circle diffractometer'
_diffrn_measurement_device_type    'SuperNova, Dual, Cu at home/near, Atlas'
_diffrn_measurement_method         '\w scans'
_diffrn_orient_matrix_type        
 'CrysAlisPro convention (1999,Acta A55,543-557)'
_diffrn_orient_matrix_UB_11        -0.0565634000
_diffrn_orient_matrix_UB_12        -0.0000905000
_diffrn_orient_matrix_UB_13        -0.0698376000
_diffrn_orient_matrix_UB_21        0.0316848000
_diffrn_orient_matrix_UB_22        0.0202187000
_diffrn_orient_matrix_UB_23        -0.1088040000
_diffrn_orient_matrix_UB_31        0.0122372000
_diffrn_orient_matrix_UB_32        -0.0529352000
_diffrn_orient_matrix_UB_33        -0.0413616000
_diffrn_radiation_monochromator    mirror
_diffrn_radiation_probe            x-ray
_diffrn_radiation_type             'Cu K\a'
_diffrn_radiation_wavelength       1.54184
_diffrn_source                     'micro-focus sealed X-ray tube'
_diffrn_source_type                'SuperNova (Cu) X-ray Source'
_reflns_Friedel_coverage           0.000
_reflns_Friedel_fraction_full      .
_reflns_Friedel_fraction_max       .
_reflns_number_gt                  7284
_reflns_number_total               7536
_reflns_special_details
;
 Reflections were merged by SHELXL according to the crystal
 class for the calculation of statistics and refinement.
 
 _reflns_Friedel_fraction is defined as the number of unique
 Friedel pairs measured divided by the number that would be
 possible theoretically, ignoring centric projections and
 systematic absences.
;
_reflns_threshold_expression       'I > 2\s(I)'
_computing_cell_refinement         'CrysAlisPro 1.171.43.92a (Rigaku OD, 2023)'
_computing_data_collection        
 'CrysAlisPro system (CCD 43.95a 64-bit (release 03-11-2023))'
_computing_data_reduction          'CrysAlisPro 1.171.43.92a (Rigaku OD, 2023)'
_computing_molecular_graphics      'Olex2 1.5 (Dolomanov et al., 2009)'
_computing_publication_material    'Olex2 1.5 (Dolomanov et al., 2009)'
_computing_structure_refinement    'SHELXL 2019/3 (Sheldrick, 2015)'
_computing_structure_solution      'SHELXT 2018/2 (Sheldrick, 2018)'
_refine_diff_density_max           1.036
_refine_diff_density_min           -1.472
_refine_diff_density_rms           0.100
_refine_ls_extinction_coef         .
_refine_ls_extinction_method       none
_refine_ls_goodness_of_fit_ref     1.161
_refine_ls_hydrogen_treatment      constr
_refine_ls_matrix_type             full
_refine_ls_number_parameters       389
_refine_ls_number_reflns           7536
_refine_ls_number_restraints       0
_refine_ls_R_factor_all            0.0884
_refine_ls_R_factor_gt             0.0871
_refine_ls_restrained_S_all        1.161
_refine_ls_shift/su_max            0.001
_refine_ls_shift/su_mean           0.000
_refine_ls_structure_factor_coef   Fsqd
_refine_ls_weighting_details      
 'w=1/[\s^2^(Fo^2^)+(0.0524P)^2^+40.2822P] where P=(Fo^2^+2Fc^2^)/3'
_refine_ls_weighting_scheme        calc
_refine_ls_wR_factor_gt            0.2171
_refine_ls_wR_factor_ref           0.2177
_refine_special_details            ?
_olex2_refinement_description
;
1. Fixed Uiso
 At 1.2 times of:
  All C(H) groups, All C(H,H) groups, All N(H,H) groups
 At 1.5 times of:
  All C(H,H,H) groups
2.a Secondary CH2 refined with riding coordinates:
 C31(H31A,H31B), C30(H30A,H30B), C15(H15A,H15B), C28(H28A,H28B), C16(H16A,
 H16B), C19(H19A,H19B), C29(H29A,H29B), C14(H14A,H14B), C17(H17A,H17B),
 C27(H27A,H27B), C18(H18A,H18B), C25(H25A,H25B), C26(H26A,H26B), C21(H21A,H21B),
  C22(H22A,H22B), C20(H20A,H20B), C24(H24A,H24B), C23(H23A,H23B)
2.b Aromatic/amide H refined with riding coordinates:
 C6(H6), C2(H2), C5(H5), C8(H8), C3(H3), C9(H9), C12(H12), C11(H11)
2.c X=CH2 refined with riding coordinates:
 N1(H1A,H1B)
2.d Idealised Me refined as rotating group:
 C13(H13A,H13B,H13C)
;
_atom_sites_solution_hydrogens     geom
_atom_sites_solution_primary       dual
_atom_sites_solution_secondary     ?
loop_
  _atom_site_label
  _atom_site_type_symbol
  _atom_site_fract_x
  _atom_site_fract_y
  _atom_site_fract_z
  _atom_site_U_iso_or_equiv
  _atom_site_adp_type
  _atom_site_occupancy
  _atom_site_site_symmetry_order
  _atom_site_calc_flag
  _atom_site_refinement_flags_posn
  _atom_site_refinement_flags_adp
  _atom_site_refinement_flags_occupancy
  _atom_site_disorder_assembly
  _atom_site_disorder_group
 Br1 Br 0.08943(4) 0.94852(3) 0.49394(7) 0.0767(3) Uani 1 1 d . . . . .
 K1 K 0.42215(4) 0.87066(4) 0.50495(8) 0.0283(2) Uani 1 1 d . . . . .
 S1 S 0.22014(6) 0.69158(5) 0.53189(11) 0.0382(3) Uani 1 1 d . . . . .
 O5 O 0.33655(14) 0.81808(13) 0.6183(3) 0.0369(8) Uani 1 1 d . . . . .
 O4 O 0.50955(14) 0.82579(14) 0.3722(3) 0.0361(8) Uani 1 1 d . . . . .
 O3 O 0.51266(15) 0.82333(15) 0.6212(3) 0.0428(9) Uani 1 1 d . . . . .
 N1 N 0.17011(15) 0.76484(14) 0.7577(3) 0.0265(7) Uani 1 1 d . . . . .
 H1A H 0.177034 0.766743 0.833796 0.032 Uiso 1 1 calc R U . . .
 H1B H 0.173652 0.736522 0.720922 0.032 Uiso 1 1 calc R U . . .
 O6 O 0.33282(16) 0.83513(15) 0.3712(3) 0.0429(9) Uani 1 1 d . . . . .
 O2 O 0.42580(18) 0.96603(14) 0.4027(4) 0.0480(10) Uani 1 1 d . . . . .
 O1 O 0.41310(19) 0.95453(15) 0.6488(4) 0.0517(11) Uani 1 1 d . . . . .
 N3 N 0.42514(19) 0.88117(17) 0.2375(4) 0.0386(10) Uani 1 1 d . . . . .
 C1 C 0.15288(19) 0.80830(18) 0.6931(4) 0.0299(9) Uani 1 1 d . . . . .
 N2 N 0.4218(2) 0.86077(19) 0.7759(4) 0.0456(11) Uani 1 1 d . . . . .
 C7 C 0.2241(2) 0.62990(19) 0.5711(4) 0.0335(10) Uani 1 1 d . . . . .
 C6 C 0.1403(2) 0.80649(18) 0.5722(4) 0.0327(10) Uani 1 1 d . . . . .
 H6 H 0.144044 0.776304 0.530763 0.039 Uiso 1 1 calc R U . . .
 C2 C 0.1473(2) 0.85311(19) 0.7514(5) 0.0380(11) Uani 1 1 d . . . . .
 H2 H 0.155830 0.855187 0.833031 0.046 Uiso 1 1 calc R U . . .
 C5 C 0.1227(2) 0.8480(2) 0.5131(4) 0.0391(11) Uani 1 1 d . . . . .
 H5 H 0.114624 0.846483 0.431122 0.047 Uiso 1 1 calc R U . . .
 C31 C 0.4693(3) 0.8491(2) 0.1880(4) 0.0444(13) Uani 1 1 d . . . . .
 H31A H 0.479446 0.861186 0.108432 0.053 Uiso 1 1 calc R U . . .
 H31B H 0.453313 0.815605 0.179279 0.053 Uiso 1 1 calc R U . . .
 C4 C 0.1167(2) 0.8917(2) 0.5728(5) 0.0421(12) Uani 1 1 d . . . . .
 C30 C 0.5228(2) 0.8464(2) 0.2613(5) 0.0428(12) Uani 1 1 d . . . . .
 H30A H 0.551733 0.825790 0.220819 0.051 Uiso 1 1 calc R U . . .
 H30B H 0.539007 0.879711 0.271825 0.051 Uiso 1 1 calc R U . . .
 C15 C 0.3229(2) 0.8319(2) 0.7367(5) 0.0434(13) Uani 1 1 d . . . . .
 H15A H 0.292276 0.810319 0.768038 0.052 Uiso 1 1 calc R U . . .
 H15B H 0.309043 0.866269 0.738804 0.052 Uiso 1 1 calc R U . . .
 C8 C 0.2474(2) 0.5946(2) 0.4958(5) 0.0410(12) Uani 1 1 d . . . . .
 H8 H 0.259235 0.603902 0.418920 0.049 Uiso 1 1 calc R U . . .
 C28 C 0.5444(2) 0.7903(2) 0.5484(5) 0.0464(13) Uani 1 1 d . . . . .
 H28A H 0.520721 0.761093 0.529535 0.056 Uiso 1 1 calc R U . . .
 H28B H 0.579171 0.779026 0.590396 0.056 Uiso 1 1 calc R U . . .
 C16 C 0.2851(2) 0.8146(2) 0.5504(5) 0.0443(13) Uani 1 1 d . . . . .
 H16A H 0.266231 0.847156 0.546042 0.053 Uiso 1 1 calc R U . . .
 H16B H 0.258277 0.791182 0.587880 0.053 Uiso 1 1 calc R U . . .
 C19 C 0.3684(3) 0.8672(2) 0.1912(5) 0.0503(15) Uani 1 1 d . . . . .
 H19A H 0.371769 0.860539 0.105770 0.060 Uiso 1 1 calc R U . . .
 H19B H 0.341761 0.895270 0.201285 0.060 Uiso 1 1 calc R U . . .
 C29 C 0.5608(2) 0.8160(2) 0.4381(5) 0.0438(13) Uani 1 1 d . . . . .
 H29A H 0.580618 0.847243 0.456931 0.053 Uiso 1 1 calc R U . . .
 H29B H 0.587143 0.795238 0.391262 0.053 Uiso 1 1 calc R U . . .
 C3 C 0.1294(3) 0.8945(2) 0.6915(5) 0.0476(14) Uani 1 1 d . . . . .
 H3 H 0.125838 0.924918 0.731959 0.057 Uiso 1 1 calc R U . . .
 C14 C 0.3761(2) 0.8268(2) 0.8102(5) 0.0480(14) Uani 1 1 d . . . . .
 H14A H 0.366137 0.832687 0.893815 0.058 Uiso 1 1 calc R U . . .
 H14B H 0.390489 0.792696 0.803491 0.058 Uiso 1 1 calc R U . . .
 C17 C 0.3004(2) 0.7971(2) 0.4282(5) 0.0492(14) Uani 1 1 d . . . . .
 H17A H 0.323345 0.766569 0.432861 0.059 Uiso 1 1 calc R U . . .
 H17B H 0.265106 0.790074 0.382774 0.059 Uiso 1 1 calc R U . . .
 C9 C 0.2537(3) 0.5458(2) 0.5316(6) 0.0477(13) Uani 1 1 d . . . . .
 H9 H 0.270333 0.522926 0.478358 0.057 Uiso 1 1 calc R U . . .
 C27 C 0.5005(2) 0.8023(3) 0.7332(5) 0.0537(16) Uani 1 1 d . . . . .
 H27A H 0.535727 0.787883 0.767261 0.064 Uiso 1 1 calc R U . . .
 H27B H 0.471634 0.775822 0.724733 0.064 Uiso 1 1 calc R U . . .
 C12 C 0.2071(3) 0.6131(2) 0.6821(5) 0.0499(14) Uani 1 1 d . . . . .
 H12 H 0.190809 0.635645 0.736699 0.060 Uiso 1 1 calc R U . . .
 C10 C 0.2372(3) 0.5298(2) 0.6388(6) 0.0523(15) Uani 1 1 d . . . . .
 C18 C 0.3434(3) 0.8227(2) 0.2510(5) 0.0501(14) Uani 1 1 d . . . . .
 H18A H 0.307289 0.812932 0.211935 0.060 Uiso 1 1 calc R U . . .
 H18B H 0.370640 0.794860 0.246346 0.060 Uiso 1 1 calc R U . . .
 C25 C 0.4382(3) 0.9324(2) 0.2101(5) 0.0555(16) Uani 1 1 d . . . . .
 H25A H 0.428788 0.938537 0.126287 0.067 Uiso 1 1 calc R U . . .
 H25B H 0.479866 0.937718 0.220015 0.067 Uiso 1 1 calc R U . . .
 C26 C 0.4779(3) 0.8419(3) 0.8122(5) 0.0602(19) Uani 1 1 d . . . . .
 H26A H 0.474944 0.828783 0.893361 0.072 Uiso 1 1 calc R U . . .
 H26B H 0.505681 0.869416 0.813531 0.072 Uiso 1 1 calc R U . . .
 C11 C 0.2135(3) 0.5638(3) 0.7142(6) 0.0606(17) Uani 1 1 d . . . . .
 H11 H 0.201238 0.553458 0.790010 0.073 Uiso 1 1 calc R U . . .
 C21 C 0.4394(4) 0.9503(3) 0.7623(6) 0.065(2) Uani 1 1 d . . . . .
 H21A H 0.435149 0.981493 0.806318 0.077 Uiso 1 1 calc R U . . .
 H21B H 0.480829 0.943314 0.753314 0.077 Uiso 1 1 calc R U . . .
 C22 C 0.4251(4) 1.0008(2) 0.5950(6) 0.069(2) Uani 1 1 d . . . . .
 H22A H 0.467061 1.005388 0.587588 0.082 Uiso 1 1 calc R U . . .
 H22B H 0.409565 1.027812 0.643783 0.082 Uiso 1 1 calc R U . . .
 C20 C 0.4114(3) 0.9098(3) 0.8276(5) 0.066(2) Uani 1 1 d . . . . .
 H20A H 0.425570 0.909936 0.909867 0.079 Uiso 1 1 calc R U . . .
 H20B H 0.369629 0.915951 0.829856 0.079 Uiso 1 1 calc R U . . .
 C24 C 0.4065(4) 0.9692(2) 0.2849(6) 0.0640(19) Uani 1 1 d . . . . .
 H24A H 0.413196 1.002792 0.254316 0.077 Uiso 1 1 calc R U . . .
 H24B H 0.364834 0.962466 0.281614 0.077 Uiso 1 1 calc R U . . .
 C23 C 0.3982(4) 1.0012(3) 0.4776(7) 0.076(2) Uani 1 1 d . . . . .
 H23A H 0.357033 0.993154 0.484811 0.091 Uiso 1 1 calc R U . . .
 H23B H 0.401575 1.034459 0.442626 0.091 Uiso 1 1 calc R U . . .
 C13 C 0.2508(3) 0.47449(17) 0.6686(6) 0.0517(16) Uani 1 1 d . . . . .
 H13A H 0.215519 0.455054 0.663278 0.078 Uiso 1 1 calc R U . . .
 H13B H 0.266296 0.472229 0.748631 0.078 Uiso 1 1 calc R U . . .
 H13C H 0.278986 0.461750 0.612367 0.078 Uiso 1 1 calc R U . . .

loop_
  _atom_site_aniso_label
  _atom_site_aniso_U_11
  _atom_site_aniso_U_22
  _atom_site_aniso_U_33
  _atom_site_aniso_U_23
  _atom_site_aniso_U_13
  _atom_site_aniso_U_12
 Br1 0.1123(7) 0.0584(5) 0.0595(5) 0.0158(3) -0.0198(4) 0.0181(4)
 K1 0.0246(4) 0.0366(5) 0.0236(4) -0.0038(4) 0.0019(4) -0.0022(4)
 S1 0.0445(7) 0.0362(6) 0.0339(6) -0.0025(5) -0.0078(5) 0.0035(5)
 O5 0.0269(16) 0.047(2) 0.0368(18) -0.0075(16) 0.0090(14) -0.0065(14)
 O4 0.0282(16) 0.055(2) 0.0254(16) 0.0018(15) 0.0029(13) 0.0096(15)
 O3 0.0361(19) 0.065(3) 0.0275(17) 0.0033(17) -0.0041(14) 0.0097(17)
 N1 0.0234(17) 0.0333(19) 0.0229(17) -0.0035(15) 0.0033(14) 0.0005(14)
 O6 0.0374(19) 0.055(2) 0.0357(19) -0.0038(17) -0.0083(15) -0.0092(17)
 O2 0.061(3) 0.0368(19) 0.046(2) -0.0039(17) 0.0123(19) 0.0072(18)
 O1 0.061(3) 0.043(2) 0.050(2) -0.0147(18) 0.019(2) -0.0140(19)
 N3 0.046(2) 0.045(2) 0.0246(19) 0.0045(18) -0.0039(18) 0.005(2)
 C1 0.022(2) 0.037(2) 0.031(2) -0.0011(19) 0.0010(17) -0.0010(18)
 N2 0.049(3) 0.063(3) 0.025(2) -0.009(2) 0.0108(19) -0.014(2)
 C7 0.027(2) 0.045(3) 0.028(2) 0.000(2) -0.0013(19) -0.002(2)
 C6 0.028(2) 0.038(2) 0.032(2) -0.006(2) -0.0020(19) -0.0017(19)
 C2 0.046(3) 0.040(3) 0.029(2) -0.004(2) -0.001(2) -0.003(2)
 C5 0.034(2) 0.053(3) 0.030(2) -0.002(2) -0.009(2) -0.003(2)
 C31 0.056(3) 0.060(3) 0.018(2) -0.001(2) 0.001(2) 0.002(3)
 C4 0.046(3) 0.037(3) 0.044(3) 0.007(2) -0.006(2) 0.003(2)
 C30 0.040(3) 0.059(3) 0.030(2) 0.003(2) 0.013(2) 0.006(2)
 C15 0.041(3) 0.051(3) 0.038(3) -0.004(2) 0.018(2) -0.008(2)
 C8 0.045(3) 0.042(3) 0.036(3) -0.001(2) 0.004(2) -0.004(2)
 C28 0.038(3) 0.063(4) 0.038(3) 0.003(3) -0.010(2) 0.016(3)
 C16 0.026(2) 0.052(3) 0.055(3) -0.008(3) 0.003(2) -0.011(2)
 C19 0.049(3) 0.073(4) 0.029(3) 0.005(3) -0.013(2) 0.011(3)
 C29 0.026(2) 0.065(4) 0.040(3) -0.002(3) 0.000(2) 0.013(2)
 C3 0.065(4) 0.034(3) 0.044(3) -0.007(2) -0.003(3) 0.006(3)
 C14 0.046(3) 0.065(4) 0.033(3) 0.002(3) 0.015(2) -0.008(3)
 C17 0.036(3) 0.057(3) 0.054(3) -0.009(3) -0.004(3) -0.017(3)
 C9 0.048(3) 0.039(3) 0.055(3) -0.002(3) -0.001(3) -0.001(2)
 C27 0.035(3) 0.090(5) 0.037(3) 0.021(3) -0.005(2) 0.007(3)
 C12 0.050(3) 0.061(4) 0.038(3) 0.007(3) 0.006(3) 0.011(3)
 C10 0.043(3) 0.044(3) 0.070(4) 0.014(3) -0.009(3) 0.002(2)
 C18 0.045(3) 0.071(4) 0.034(3) -0.010(3) -0.016(2) -0.003(3)
 C25 0.079(5) 0.051(3) 0.037(3) 0.012(3) 0.003(3) 0.008(3)
 C26 0.049(3) 0.106(6) 0.026(3) -0.003(3) -0.007(2) -0.021(4)
 C11 0.067(4) 0.062(4) 0.053(4) 0.024(3) 0.003(3) -0.001(3)
 C21 0.091(5) 0.061(4) 0.041(3) -0.024(3) 0.009(3) -0.032(4)
 C22 0.099(6) 0.044(3) 0.063(4) -0.018(3) 0.037(4) -0.008(4)
 C20 0.087(5) 0.080(5) 0.031(3) -0.028(3) 0.021(3) -0.028(4)
 C24 0.086(5) 0.045(3) 0.061(4) 0.012(3) 0.000(4) 0.027(3)
 C23 0.111(7) 0.039(3) 0.077(5) -0.002(3) 0.029(5) 0.023(4)
 C13 0.070(4) 0.018(2) 0.067(4) 0.027(2) -0.031(3) -0.014(2)

_geom_special_details
;
 All esds (except the esd in the dihedral angle between two l.s. planes)
 are estimated using the full covariance matrix.  The cell esds are taken
 into account individually in the estimation of esds in distances, angles
 and torsion angles; correlations between esds in cell parameters are only
 used when they are defined by crystal symmetry.  An approximate (isotropic)
 treatment of cell esds is used for estimating esds involving l.s. planes.
;
loop_
  _geom_bond_atom_site_label_1
  _geom_bond_atom_site_label_2
  _geom_bond_distance
  _geom_bond_site_symmetry_2
  _geom_bond_publ_flag
 Br1 C4 1.896(5) . ?
 K1 O5 2.773(3) . ?
 K1 O4 2.814(3) . ?
 K1 O3 2.804(4) . ?
 K1 O6 2.754(4) . ?
 K1 O2 2.843(4) . ?
 K1 O1 2.813(4) . ?
 K1 N3 3.049(4) . ?
 K1 N2 3.088(4) . ?
 S1 C7 1.738(5) . ?
 O5 C15 1.432(6) . ?
 O5 C16 1.429(6) . ?
 O4 C30 1.412(6) . ?
 O4 C29 1.436(6) . ?
 O3 C28 1.429(7) . ?
 O3 C27 1.422(6) . ?
 N1 H1A 0.8800 . ?
 N1 H1B 0.8800 . ?
 N1 C1 1.448(6) . ?
 O6 C17 1.435(7) . ?
 O6 C18 1.427(7) . ?
 O2 C24 1.413(8) . ?
 O2 C23 1.433(7) . ?
 O1 C21 1.432(8) . ?
 O1 C22 1.426(8) . ?
 N3 C31 1.462(7) . ?
 N3 C19 1.475(7) . ?
 N3 C25 1.460(7) . ?
 C1 C6 1.404(7) . ?
 C1 C2 1.393(7) . ?
 N2 C14 1.463(7) . ?
 N2 C26 1.467(8) . ?
 N2 C20 1.477(8) . ?
 C7 C8 1.396(7) . ?
 C7 C12 1.398(7) . ?
 C6 H6 0.9500 . ?
 C6 C5 1.377(7) . ?
 C2 H2 0.9500 . ?
 C2 C3 1.379(8) . ?
 C5 H5 0.9500 . ?
 C5 C4 1.375(8) . ?
 C31 H31A 0.9900 . ?
 C31 H31B 0.9900 . ?
 C31 C30 1.502(8) . ?
 C4 C3 1.382(8) . ?
 C30 H30A 0.9900 . ?
 C30 H30B 0.9900 . ?
 C15 H15A 0.9900 . ?
 C15 H15B 0.9900 . ?
 C15 C14 1.502(8) . ?
 C8 H8 0.9500 . ?
 C8 C9 1.395(8) . ?
 C28 H28A 0.9900 . ?
 C28 H28B 0.9900 . ?
 C28 C29 1.485(8) . ?
 C16 H16A 0.9900 . ?
 C16 H16B 0.9900 . ?
 C16 C17 1.509(8) . ?
 C19 H19A 0.9900 . ?
 C19 H19B 0.9900 . ?
 C19 C18 1.505(9) . ?
 C29 H29A 0.9900 . ?
 C29 H29B 0.9900 . ?
 C3 H3 0.9500 . ?
 C14 H14A 0.9900 . ?
 C14 H14B 0.9900 . ?
 C17 H17A 0.9900 . ?
 C17 H17B 0.9900 . ?
 C9 H9 0.9500 . ?
 C9 C10 1.348(9) . ?
 C27 H27A 0.9900 . ?
 C27 H27B 0.9900 . ?
 C27 C26 1.497(10) . ?
 C12 H12 0.9500 . ?
 C12 C11 1.399(9) . ?
 C10 C11 1.375(10) . ?
 C10 C13 1.575(7) . ?
 C18 H18A 0.9900 . ?
 C18 H18B 0.9900 . ?
 C25 H25A 0.9900 . ?
 C25 H25B 0.9900 . ?
 C25 C24 1.507(9) . ?
 C26 H26A 0.9900 . ?
 C26 H26B 0.9900 . ?
 C11 H11 0.9500 . ?
 C21 H21A 0.9900 . ?
 C21 H21B 0.9900 . ?
 C21 C20 1.479(9) . ?
 C22 H22A 0.9900 . ?
 C22 H22B 0.9900 . ?
 C22 C23 1.473(12) . ?
 C20 H20A 0.9900 . ?
 C20 H20B 0.9900 . ?
 C24 H24A 0.9900 . ?
 C24 H24B 0.9900 . ?
 C23 H23A 0.9900 . ?
 C23 H23B 0.9900 . ?
 C13 H13A 0.9800 . ?
 C13 H13B 0.9800 . ?
 C13 H13C 0.9800 . ?

loop_
  _geom_angle_atom_site_label_1
  _geom_angle_atom_site_label_2
  _geom_angle_atom_site_label_3
  _geom_angle
  _geom_angle_site_symmetry_1
  _geom_angle_site_symmetry_3
  _geom_angle_publ_flag
 O5 K1 O4 123.15(11) . . ?
 O5 K1 O3 95.03(11) . . ?
 O5 K1 O2 132.96(12) . . ?
 O5 K1 O1 95.44(11) . . ?
 O5 K1 N3 121.76(12) . . ?
 O5 K1 N2 59.39(11) . . ?
 O4 K1 O2 98.93(11) . . ?
 O4 K1 N3 59.41(11) . . ?
 O4 K1 N2 119.85(12) . . ?
 O3 K1 O4 60.45(10) . . ?
 O3 K1 O2 126.05(13) . . ?
 O3 K1 O1 98.95(13) . . ?
 O3 K1 N3 119.62(12) . . ?
 O3 K1 N2 59.56(12) . . ?
 O6 K1 O5 61.93(11) . . ?
 O6 K1 O4 95.81(11) . . ?
 O6 K1 O3 131.97(13) . . ?
 O6 K1 O2 96.76(13) . . ?
 O6 K1 O1 123.20(13) . . ?
 O6 K1 N3 60.10(12) . . ?
 O6 K1 N2 121.08(12) . . ?
 O2 K1 N3 60.49(12) . . ?
 O2 K1 N2 119.10(13) . . ?
 O1 K1 O4 135.80(12) . . ?
 O1 K1 O2 59.97(12) . . ?
 O1 K1 N3 120.24(13) . . ?
 O1 K1 N2 59.48(13) . . ?
 N3 K1 N2 178.80(13) . . ?
 C15 O5 K1 117.4(3) . . ?
 C16 O5 K1 112.9(3) . . ?
 C16 O5 C15 109.7(4) . . ?
 C30 O4 K1 117.7(3) . . ?
 C30 O4 C29 110.8(4) . . ?
 C29 O4 K1 113.9(3) . . ?
 C28 O3 K1 114.0(3) . . ?
 C27 O3 K1 117.0(3) . . ?
 C27 O3 C28 111.6(5) . . ?
 H1A N1 H1B 120.0 . . ?
 C1 N1 H1A 120.0 . . ?
 C1 N1 H1B 120.0 . . ?
 C17 O6 K1 113.8(3) . . ?
 C18 O6 K1 118.6(3) . . ?
 C18 O6 C17 110.6(4) . . ?
 C24 O2 K1 115.6(4) . . ?
 C24 O2 C23 112.2(5) . . ?
 C23 O2 K1 110.7(4) . . ?
 C21 O1 K1 115.1(4) . . ?
 C22 O1 K1 116.8(3) . . ?
 C22 O1 C21 111.9(5) . . ?
 C31 N3 K1 110.1(3) . . ?
 C31 N3 C19 110.1(4) . . ?
 C19 N3 K1 108.1(3) . . ?
 C25 N3 K1 107.9(3) . . ?
 C25 N3 C31 109.9(5) . . ?
 C25 N3 C19 110.9(5) . . ?
 C6 C1 N1 121.6(4) . . ?
 C2 C1 N1 120.0(4) . . ?
 C2 C1 C6 118.4(5) . . ?
 C14 N2 K1 108.8(3) . . ?
 C14 N2 C26 110.8(5) . . ?
 C14 N2 C20 110.2(5) . . ?
 C26 N2 K1 107.9(3) . . ?
 C26 N2 C20 110.5(5) . . ?
 C20 N2 K1 108.5(4) . . ?
 C8 C7 S1 121.9(4) . . ?
 C8 C7 C12 116.0(5) . . ?
 C12 C7 S1 122.0(4) . . ?
 C1 C6 H6 119.7 . . ?
 C5 C6 C1 120.7(5) . . ?
 C5 C6 H6 119.7 . . ?
 C1 C2 H2 119.7 . . ?
 C3 C2 C1 120.6(5) . . ?
 C3 C2 H2 119.7 . . ?
 C6 C5 H5 120.0 . . ?
 C4 C5 C6 119.9(5) . . ?
 C4 C5 H5 120.0 . . ?
 N3 C31 H31A 108.8 . . ?
 N3 C31 H31B 108.8 . . ?
 N3 C31 C30 113.8(4) . . ?
 H31A C31 H31B 107.7 . . ?
 C30 C31 H31A 108.8 . . ?
 C30 C31 H31B 108.8 . . ?
 C5 C4 Br1 120.4(4) . . ?
 C5 C4 C3 120.5(5) . . ?
 C3 C4 Br1 119.2(4) . . ?
 O4 C30 C31 109.3(4) . . ?
 O4 C30 H30A 109.8 . . ?
 O4 C30 H30B 109.8 . . ?
 C31 C30 H30A 109.8 . . ?
 C31 C30 H30B 109.8 . . ?
 H30A C30 H30B 108.3 . . ?
 O5 C15 H15A 110.0 . . ?
 O5 C15 H15B 110.0 . . ?
 O5 C15 C14 108.3(4) . . ?
 H15A C15 H15B 108.4 . . ?
 C14 C15 H15A 110.0 . . ?
 C14 C15 H15B 110.0 . . ?
 C7 C8 H8 119.4 . . ?
 C9 C8 C7 121.2(5) . . ?
 C9 C8 H8 119.4 . . ?
 O3 C28 H28A 109.9 . . ?
 O3 C28 H28B 109.9 . . ?
 O3 C28 C29 108.9(5) . . ?
 H28A C28 H28B 108.3 . . ?
 C29 C28 H28A 109.9 . . ?
 C29 C28 H28B 109.9 . . ?
 O5 C16 H16A 110.0 . . ?
 O5 C16 H16B 110.0 . . ?
 O5 C16 C17 108.6(4) . . ?
 H16A C16 H16B 108.4 . . ?
 C17 C16 H16A 110.0 . . ?
 C17 C16 H16B 110.0 . . ?
 N3 C19 H19A 109.0 . . ?
 N3 C19 H19B 109.0 . . ?
 N3 C19 C18 113.1(4) . . ?
 H19A C19 H19B 107.8 . . ?
 C18 C19 H19A 109.0 . . ?
 C18 C19 H19B 109.0 . . ?
 O4 C29 C28 108.1(4) . . ?
 O4 C29 H29A 110.1 . . ?
 O4 C29 H29B 110.1 . . ?
 C28 C29 H29A 110.1 . . ?
 C28 C29 H29B 110.1 . . ?
 H29A C29 H29B 108.4 . . ?
 C2 C3 C4 120.0(5) . . ?
 C2 C3 H3 120.0 . . ?
 C4 C3 H3 120.0 . . ?
 N2 C14 C15 113.4(5) . . ?
 N2 C14 H14A 108.9 . . ?
 N2 C14 H14B 108.9 . . ?
 C15 C14 H14A 108.9 . . ?
 C15 C14 H14B 108.9 . . ?
 H14A C14 H14B 107.7 . . ?
 O6 C17 C16 108.1(5) . . ?
 O6 C17 H17A 110.1 . . ?
 O6 C17 H17B 110.1 . . ?
 C16 C17 H17A 110.1 . . ?
 C16 C17 H17B 110.1 . . ?
 H17A C17 H17B 108.4 . . ?
 C8 C9 H9 118.7 . . ?
 C10 C9 C8 122.6(6) . . ?
 C10 C9 H9 118.7 . . ?
 O3 C27 H27A 110.0 . . ?
 O3 C27 H27B 110.0 . . ?
 O3 C27 C26 108.4(5) . . ?
 H27A C27 H27B 108.4 . . ?
 C26 C27 H27A 110.0 . . ?
 C26 C27 H27B 110.0 . . ?
 C7 C12 H12 119.5 . . ?
 C7 C12 C11 121.1(6) . . ?
 C11 C12 H12 119.5 . . ?
 C9 C10 C11 117.4(6) . . ?
 C9 C10 C13 116.4(6) . . ?
 C11 C10 C13 126.1(6) . . ?
 O6 C18 C19 108.0(5) . . ?
 O6 C18 H18A 110.1 . . ?
 O6 C18 H18B 110.1 . . ?
 C19 C18 H18A 110.1 . . ?
 C19 C18 H18B 110.1 . . ?
 H18A C18 H18B 108.4 . . ?
 N3 C25 H25A 108.7 . . ?
 N3 C25 H25B 108.7 . . ?
 N3 C25 C24 114.3(5) . . ?
 H25A C25 H25B 107.6 . . ?
 C24 C25 H25A 108.7 . . ?
 C24 C25 H25B 108.7 . . ?
 N2 C26 C27 113.4(5) . . ?
 N2 C26 H26A 108.9 . . ?
 N2 C26 H26B 108.9 . . ?
 C27 C26 H26A 108.9 . . ?
 C27 C26 H26B 108.9 . . ?
 H26A C26 H26B 107.7 . . ?
 C12 C11 H11 119.1 . . ?
 C10 C11 C12 121.7(6) . . ?
 C10 C11 H11 119.1 . . ?
 O1 C21 H21A 109.9 . . ?
 O1 C21 H21B 109.9 . . ?
 O1 C21 C20 108.8(5) . . ?
 H21A C21 H21B 108.3 . . ?
 C20 C21 H21A 109.9 . . ?
 C20 C21 H21B 109.9 . . ?
 O1 C22 H22A 110.1 . . ?
 O1 C22 H22B 110.1 . . ?
 O1 C22 C23 108.1(6) . . ?
 H22A C22 H22B 108.4 . . ?
 C23 C22 H22A 110.1 . . ?
 C23 C22 H22B 110.1 . . ?
 N2 C20 C21 113.6(5) . . ?
 N2 C20 H20A 108.8 . . ?
 N2 C20 H20B 108.8 . . ?
 C21 C20 H20A 108.8 . . ?
 C21 C20 H20B 108.8 . . ?
 H20A C20 H20B 107.7 . . ?
 O2 C24 C25 109.6(5) . . ?
 O2 C24 H24A 109.7 . . ?
 O2 C24 H24B 109.7 . . ?
 C25 C24 H24A 109.7 . . ?
 C25 C24 H24B 109.7 . . ?
 H24A C24 H24B 108.2 . . ?
 O2 C23 C22 109.9(6) . . ?
 O2 C23 H23A 109.7 . . ?
 O2 C23 H23B 109.7 . . ?
 C22 C23 H23A 109.7 . . ?
 C22 C23 H23B 109.7 . . ?
 H23A C23 H23B 108.2 . . ?
 C10 C13 H13A 109.5 . . ?
 C10 C13 H13B 109.5 . . ?
 C10 C13 H13C 109.5 . . ?
 H13A C13 H13B 109.5 . . ?
 H13A C13 H13C 109.5 . . ?
 H13B C13 H13C 109.5 . . ?

loop_
  _geom_torsion_atom_site_label_1
  _geom_torsion_atom_site_label_2
  _geom_torsion_atom_site_label_3
  _geom_torsion_atom_site_label_4
  _geom_torsion
  _geom_torsion_site_symmetry_1
  _geom_torsion_site_symmetry_2
  _geom_torsion_site_symmetry_3
  _geom_torsion_site_symmetry_4
  _geom_torsion_publ_flag
 Br1 C4 C3 C2 177.6(5) . . . . ?
 K1 O5 C15 C14 -58.9(5) . . . . ?
 K1 O5 C16 C17 50.4(5) . . . . ?
 K1 O4 C30 C31 -54.8(5) . . . . ?
 K1 O4 C29 C28 49.9(5) . . . . ?
 K1 O3 C28 C29 50.4(5) . . . . ?
 K1 O3 C27 C26 -57.3(5) . . . . ?
 K1 O6 C17 C16 49.5(5) . . . . ?
 K1 O6 C18 C19 -55.5(5) . . . . ?
 K1 O2 C24 C25 -53.4(7) . . . . ?
 K1 O2 C23 C22 56.6(7) . . . . ?
 K1 O1 C21 C20 -61.0(7) . . . . ?
 K1 O1 C22 C23 42.4(7) . . . . ?
 K1 N3 C31 C30 -38.3(5) . . . . ?
 K1 N3 C19 C18 -41.5(6) . . . . ?
 K1 N3 C25 C24 -42.8(6) . . . . ?
 K1 N2 C14 C15 -37.8(6) . . . . ?
 K1 N2 C26 C27 -41.1(6) . . . . ?
 K1 N2 C20 C21 -37.1(7) . . . . ?
 S1 C7 C8 C9 175.8(4) . . . . ?
 S1 C7 C12 C11 -176.5(5) . . . . ?
 O5 C15 C14 N2 64.8(6) . . . . ?
 O5 C16 C17 O6 -67.4(6) . . . . ?
 O3 C28 C29 O4 -67.2(6) . . . . ?
 O3 C27 C26 N2 67.1(7) . . . . ?
 N1 C1 C6 C5 178.4(4) . . . . ?
 N1 C1 C2 C3 -178.2(5) . . . . ?
 O1 C21 C20 N2 66.7(9) . . . . ?
 O1 C22 C23 O2 -66.8(8) . . . . ?
 N3 C31 C30 O4 62.8(6) . . . . ?
 N3 C19 C18 O6 65.2(6) . . . . ?
 N3 C25 C24 O2 67.2(8) . . . . ?
 C1 C6 C5 C4 -0.6(8) . . . . ?
 C1 C2 C3 C4 0.2(9) . . . . ?
 C7 C8 C9 C10 1.0(9) . . . . ?
 C7 C12 C11 C10 0.5(10) . . . . ?
 C6 C1 C2 C3 0.5(8) . . . . ?
 C6 C5 C4 Br1 -177.4(4) . . . . ?
 C6 C5 C4 C3 1.2(9) . . . . ?
 C2 C1 C6 C5 -0.3(7) . . . . ?
 C5 C4 C3 C2 -1.1(9) . . . . ?
 C31 N3 C19 C18 78.8(6) . . . . ?
 C31 N3 C25 C24 -162.8(5) . . . . ?
 C30 O4 C29 C28 -174.7(5) . . . . ?
 C15 O5 C16 C17 -176.7(5) . . . . ?
 C8 C7 C12 C11 0.2(9) . . . . ?
 C8 C9 C10 C11 -0.2(10) . . . . ?
 C8 C9 C10 C13 -176.3(5) . . . . ?
 C28 O3 C27 C26 168.8(5) . . . . ?
 C16 O5 C15 C14 170.5(5) . . . . ?
 C19 N3 C31 C30 -157.3(5) . . . . ?
 C19 N3 C25 C24 75.3(7) . . . . ?
 C29 O4 C30 C31 171.7(5) . . . . ?
 C14 N2 C26 C27 77.9(6) . . . . ?
 C14 N2 C20 C21 -156.1(6) . . . . ?
 C17 O6 C18 C19 170.4(5) . . . . ?
 C9 C10 C11 C12 -0.5(10) . . . . ?
 C27 O3 C28 C29 -174.3(5) . . . . ?
 C12 C7 C8 C9 -0.9(8) . . . . ?
 C18 O6 C17 C16 -174.0(5) . . . . ?
 C25 N3 C31 C30 80.3(6) . . . . ?
 C25 N3 C19 C18 -159.5(5) . . . . ?
 C26 N2 C14 C15 -156.3(5) . . . . ?
 C26 N2 C20 C21 81.0(7) . . . . ?
 C21 O1 C22 C23 178.0(6) . . . . ?
 C22 O1 C21 C20 162.5(6) . . . . ?
 C20 N2 C14 C15 81.0(6) . . . . ?
 C20 N2 C26 C27 -159.6(5) . . . . ?
 C24 O2 C23 C22 -172.7(6) . . . . ?
 C23 O2 C24 C25 178.4(6) . . . . ?
 C13 C10 C11 C12 175.1(6) . . . . ?

_shelx_res_file
;
TITL 012rlr24_a.res in Pbca
    012rlr24.res
    created by SHELXL-2019/3 at 15:57:36 on 04-Nov-2024
REM Old TITL 012rlr24 in Pbcm
REM SHELXT solution in Pbca: R1 0.231, Rweak 0.027, Alpha 0.062
REM <I/s> 3.201 for 759 systematic absences, Orientation as input
REM Formula found by SHELXT: C30 N3 O7 K3
CELL 1.54184 23.3381 27.1976 11.3504 90 90 90
ZERR 8 0.0002 0.0003 0.0001 0 0 0
LATT 1
SYMM 0.5-X,-Y,0.5+Z
SYMM -X,0.5+Y,0.5-Z
SYMM 0.5+X,0.5-Y,-Z
SFAC C H Br K N O S
UNIT 248 392 8 8 24 48 8

L.S. 25
PLAN  50
TEMP -123
CONF
FREE S1 N1
BOND
list 4
MORE -1
BOND $H
fmap 2 53
acta
REM <olex2.extras>
REM <anharmonics
REM  <Br1 Cijk="-4.9965e-07 3.3032e-07 9.1544e-07 1.2996e-07 1.5945e-07
REM  -2.4239e-07 3.1609e-09 -2.1219e-07 -6.1089e-07 -2.6453e-06"
REM  Dijkl="7.8809e-08 1.3247e-09 -2.7631e-08 8.7181e-09 3.8098e-09 5.4884e-08
REM  3.1123e-10 -4.6903e-09 -2.3447e-09 -5.4341e-08 6.8852e-09 2.6845e-09
REM  1.8427e-08 2.2780e-08 3.1094e-07">
REM  <C13 Cijk="-1.4722e-07 7.5184e-08 2.5436e-07 -1.9178e-08 -3.2391e-07
REM  -1.6810e-06 4.1363e-08 1.7750e-08 5.4754e-07 1.5254e-06"
REM  Dijkl="-3.0035e-08 2.4317e-09 1.5423e-08 -6.1258e-09 -7.4990e-09
REM  -5.5151e-08 -2.2591e-10 3.7337e-09 1.6144e-08 2.5812e-08 -9.6790e-09
REM  -1.3406e-09 -2.1070e-08 -1.5465e-08 -3.4629e-07">
REM >
REM <HklSrc "%.\\012rlr24.hkl">
REM </olex2.extras>

WGHT    0.052400   40.282200
FVAR       0.13246
BR1   3    0.089434    0.948520    0.493942    11.00000    0.11231    0.05837 =
         0.05947    0.01584   -0.01980    0.01811
K1    4    0.422151    0.870663    0.504954    11.00000    0.02456    0.03658 =
         0.02363   -0.00381    0.00194   -0.00216
S1    7    0.220139    0.691577    0.531893    11.00000    0.04448    0.03620 =
         0.03385   -0.00254   -0.00776    0.00346
O5    6    0.336547    0.818076    0.618273    11.00000    0.02687    0.04709 =
         0.03679   -0.00754    0.00902   -0.00649
O4    6    0.509548    0.825788    0.372194    11.00000    0.02816    0.05470 =
         0.02542    0.00184    0.00287    0.00956
O3    6    0.512662    0.823331    0.621227    11.00000    0.03608    0.06485 =
         0.02753    0.00331   -0.00410    0.00969
N1    5    0.170108    0.764838    0.757722    11.00000    0.02342    0.03332 =
         0.02287   -0.00347    0.00335    0.00054
AFIX  93
H1A   2    0.177034    0.766743    0.833796    11.00000   -1.20000
H1B   2    0.173652    0.736522    0.720922    11.00000   -1.20000
AFIX   0

O6    6    0.332816    0.835131    0.371184    11.00000    0.03743    0.05548 =
         0.03569   -0.00379   -0.00827   -0.00916
O2    6    0.425801    0.966028    0.402673    11.00000    0.06084    0.03680 =
         0.04638   -0.00392    0.01226    0.00716
O1    6    0.413097    0.954526    0.648826    11.00000    0.06147    0.04305 =
         0.05043   -0.01468    0.01868   -0.01399
N3    5    0.425140    0.881165    0.237538    11.00000    0.04582    0.04532 =
         0.02460    0.00452   -0.00391    0.00546
C1    1    0.152883    0.808295    0.693099    11.00000    0.02202    0.03702 =
         0.03074   -0.00107    0.00096   -0.00103
N2    5    0.421751    0.860769    0.775947    11.00000    0.04901    0.06254 =
         0.02513   -0.00901    0.01083   -0.01429
C7    1    0.224112    0.629897    0.571069    11.00000    0.02663    0.04537 =
         0.02848    0.00039   -0.00128   -0.00218
C6    1    0.140327    0.806487    0.572190    11.00000    0.02824    0.03811 =
         0.03168   -0.00640   -0.00198   -0.00169
AFIX  43
H6    2    0.144044    0.776304    0.530763    11.00000   -1.20000
AFIX   0
C2    1    0.147277    0.853111    0.751353    11.00000    0.04569    0.03961 =
         0.02860   -0.00388   -0.00097   -0.00326
AFIX  43
H2    2    0.155830    0.855187    0.833031    11.00000   -1.20000
AFIX   0
C5    1    0.122685    0.848010    0.513080    11.00000    0.03439    0.05331 =
         0.02973   -0.00176   -0.00929   -0.00340
AFIX  43
H5    2    0.114624    0.846483    0.431122    11.00000   -1.20000
AFIX   0

C31   1    0.469279    0.849130    0.188032    11.00000    0.05570    0.05977 =
         0.01777   -0.00115    0.00099    0.00197
AFIX  23
H31A  2    0.479446    0.861186    0.108432    11.00000   -1.20000
H31B  2    0.453313    0.815605    0.179279    11.00000   -1.20000
AFIX   0

C4    1    0.116747    0.891691    0.572805    11.00000    0.04597    0.03653 =
         0.04377    0.00733   -0.00566    0.00290
C30   1    0.522794    0.846364    0.261271    11.00000    0.03955    0.05878 =
         0.03001    0.00253    0.01267    0.00580
AFIX  23
H30A  2    0.551733    0.825790    0.220819    11.00000   -1.20000
H30B  2    0.539007    0.879711    0.271825    11.00000   -1.20000
AFIX   0
C15   1    0.322880    0.831870    0.736715    11.00000    0.04080    0.05108 =
         0.03823   -0.00367    0.01751   -0.00812
AFIX  23
H15A  2    0.292276    0.810319    0.768038    11.00000   -1.20000
H15B  2    0.309043    0.866269    0.738804    11.00000   -1.20000
AFIX   0

C8    1    0.247440    0.594567    0.495840    11.00000    0.04472    0.04225 =
         0.03614   -0.00064    0.00422   -0.00439
AFIX  43
H8    2    0.259235    0.603902    0.418920    11.00000   -1.20000
AFIX   0

C28   1    0.544386    0.790263    0.548360    11.00000    0.03822    0.06288 =
         0.03801    0.00258   -0.01034    0.01611
AFIX  23
H28A  2    0.520721    0.761093    0.529535    11.00000   -1.20000
H28B  2    0.579171    0.779026    0.590396    11.00000   -1.20000
AFIX   0
C16   1    0.285123    0.814614    0.550356    11.00000    0.02616    0.05210 =
         0.05468   -0.00752    0.00253   -0.01079
AFIX  23
H16A  2    0.266231    0.847156    0.546042    11.00000   -1.20000
H16B  2    0.258277    0.791182    0.587880    11.00000   -1.20000
AFIX   0
C19   1    0.368378    0.867240    0.191216    11.00000    0.04893    0.07253 =
         0.02938    0.00522   -0.01261    0.01081
AFIX  23
H19A  2    0.371769    0.860539    0.105770    11.00000   -1.20000
H19B  2    0.341761    0.895270    0.201285    11.00000   -1.20000
AFIX   0
C29   1    0.560807    0.816031    0.438092    11.00000    0.02608    0.06538 =
         0.03980   -0.00159    0.00019    0.01256
AFIX  23
H29A  2    0.580618    0.847243    0.456931    11.00000   -1.20000
H29B  2    0.587143    0.795238    0.391262    11.00000   -1.20000
AFIX   0

C3    1    0.129424    0.894486    0.691543    11.00000    0.06534    0.03357 =
         0.04377   -0.00744   -0.00299    0.00627
AFIX  43
H3    2    0.125838    0.924918    0.731959    11.00000   -1.20000
AFIX   0

C14   1    0.376081    0.826818    0.810198    11.00000    0.04574    0.06519 =
         0.03308    0.00181    0.01492   -0.00833
AFIX  23
H14A  2    0.366137    0.832687    0.893815    11.00000   -1.20000
H14B  2    0.390489    0.792696    0.803491    11.00000   -1.20000
AFIX   0
C17   1    0.300383    0.797113    0.428181    11.00000    0.03604    0.05749 =
         0.05418   -0.00912   -0.00413   -0.01654
AFIX  23
H17A  2    0.323345    0.766569    0.432861    11.00000   -1.20000
H17B  2    0.265106    0.790074    0.382774    11.00000   -1.20000
AFIX   0

C9    1    0.253736    0.545797    0.531627    11.00000    0.04840    0.03930 =
         0.05530   -0.00193   -0.00085   -0.00101
AFIX  43
H9    2    0.270333    0.522926    0.478358    11.00000   -1.20000
AFIX   0

C27   1    0.500472    0.802284    0.733168    11.00000    0.03484    0.08979 =
         0.03651    0.02125   -0.00508    0.00651
AFIX  23
H27A  2    0.535727    0.787883    0.767261    11.00000   -1.20000
H27B  2    0.471634    0.775822    0.724733    11.00000   -1.20000
AFIX   0

C12   1    0.207061    0.613140    0.682102    11.00000    0.05017    0.06145 =
         0.03801    0.00669    0.00623    0.01065
AFIX  43
H12   2    0.190809    0.635645    0.736699    11.00000   -1.20000
AFIX   0
C10   1    0.237202    0.529837    0.638796    11.00000    0.04316    0.04398 =
         0.06965    0.01373   -0.00855    0.00162

C18   1    0.343449    0.822730    0.251031    11.00000    0.04514    0.07064 =
         0.03439   -0.01019   -0.01608   -0.00346
AFIX  23
H18A  2    0.307289    0.812932    0.211935    11.00000   -1.20000
H18B  2    0.370640    0.794860    0.246346    11.00000   -1.20000
AFIX   0
C25   1    0.438185    0.932382    0.210052    11.00000    0.07906    0.05093 =
         0.03650    0.01211    0.00268    0.00812
AFIX  23
H25A  2    0.428788    0.938537    0.126287    11.00000   -1.20000
H25B  2    0.479866    0.937718    0.220015    11.00000   -1.20000
AFIX   0
C26   1    0.477947    0.841878    0.812214    11.00000    0.04889    0.10564 =
         0.02608   -0.00320   -0.00728   -0.02114
AFIX  23
H26A  2    0.474944    0.828783    0.893361    11.00000   -1.20000
H26B  2    0.505681    0.869416    0.813531    11.00000   -1.20000
AFIX   0

C11   1    0.213531    0.563784    0.714154    11.00000    0.06694    0.06226 =
         0.05273    0.02434    0.00327   -0.00123
AFIX  43
H11   2    0.201238    0.553458    0.790010    11.00000   -1.20000
AFIX   0

C21   1    0.439424    0.950271    0.762348    11.00000    0.09116    0.06141 =
         0.04108   -0.02400    0.00877   -0.03151
AFIX  23
H21A  2    0.435149    0.981493    0.806318    11.00000   -1.20000
H21B  2    0.480829    0.943314    0.753314    11.00000   -1.20000
AFIX   0
C22   1    0.425139    1.000762    0.594989    11.00000    0.09937    0.04354 =
         0.06333   -0.01759    0.03669   -0.00789
AFIX  23
H22A  2    0.467061    1.005388    0.587588    11.00000   -1.20000
H22B  2    0.409565    1.027812    0.643783    11.00000   -1.20000
AFIX   0
C20   1    0.411429    0.909822    0.827635    11.00000    0.08658    0.07957 =
         0.03102   -0.02822    0.02107   -0.02812
AFIX  23
H20A  2    0.425570    0.909936    0.909867    11.00000   -1.20000
H20B  2    0.369629    0.915951    0.829856    11.00000   -1.20000
AFIX   0
C24   1    0.406492    0.969195    0.284920    11.00000    0.08633    0.04492 =
         0.06088    0.01192   -0.00036    0.02731
AFIX  23
H24A  2    0.413196    1.002792    0.254316    11.00000   -1.20000
H24B  2    0.364834    0.962466    0.281614    11.00000   -1.20000
AFIX   0
C23   1    0.398245    1.001232    0.477576    11.00000    0.11111    0.03918 =
         0.07739   -0.00220    0.02935    0.02288
AFIX  23
H23A  2    0.357033    0.993154    0.484811    11.00000   -1.20000
H23B  2    0.401575    1.034459    0.442626    11.00000   -1.20000
AFIX   0

C13   1    0.250784    0.474490    0.668581    11.00000    0.07022    0.01754 =
         0.06746    0.02710   -0.03105   -0.01372
AFIX 137
H13A  2    0.215519    0.455054    0.663278    11.00000   -1.50000
H13B  2    0.266296    0.472229    0.748631    11.00000   -1.50000
H13C  2    0.278986    0.461750    0.612367    11.00000   -1.50000
AFIX   0
HKLF 4


REM  012rlr24_a.res in Pbca
REM wR2 = 0.2177, GooF = S = 1.161, Restrained GooF = 1.161 for all data
REM R1 = 0.0871 for 7284 Fo > 4sig(Fo) and 0.0884 for all 7536 data
REM 389 parameters refined using 0 restraints

END

WGHT      0.0536     39.8486

REM Highest difference peak  1.036,  deepest hole -1.472,  1-sigma level  0.100
Q1    1   0.2392  0.4793  0.7174  11.00000  0.05    0.91
Q2    1   0.3995  0.9403  0.7877  11.00000  0.05    0.48
Q3    1   0.4785  0.8815  0.8036  11.00000  0.05    0.48
Q4    1   0.0406  0.9593  0.5136  11.00000  0.05    0.47
Q5    1   0.1738  0.7644  0.7199  11.00000  0.05    0.46
Q6    1   0.1806  0.7757  0.7916  11.00000  0.05    0.40
Q7    1   0.2158  0.6596  0.5569  11.00000  0.05    0.39
Q8    1   0.4973  0.8390  0.7451  11.00000  0.05    0.37
Q9    1   0.5230  0.8592  0.6166  11.00000  0.05    0.33
Q10   1   0.4188  0.9693  0.7155  11.00000  0.05    0.32
Q11   1   0.1277  0.9662  0.5200  11.00000  0.05    0.31
Q12   1   0.4176  0.8949  0.9998  11.00000  0.05    0.31
Q13   1   0.1391  0.8993  0.6190  11.00000  0.05    0.31
Q14   1   0.1064  0.9194  0.4392  11.00000  0.05    0.30
Q15   1   0.2127  0.7227  0.8070  11.00000  0.05    0.30
Q16   1   0.0953  0.9187  0.8010  11.00000  0.05    0.30
Q17   1   0.0935  0.7991  0.3780  11.00000  0.05    0.29
Q18   1   0.5625  0.8842  0.4951  11.00000  0.05    0.29
Q19   1   0.0878  1.0048  0.4801  11.00000  0.05    0.29
Q20   1   0.2646  0.5202  0.7305  11.00000  0.05    0.27
Q21   1   0.2577  0.6881  0.4637  11.00000  0.05    0.27
Q22   1   0.4175  0.8973  0.4797  11.00000  0.05    0.27
Q23   1   0.4360  0.8823  0.5572  11.00000  0.05    0.26
Q24   1   0.4810  0.8047  0.7602  11.00000  0.05    0.26
Q25   1   0.3401  0.9420  0.3588  11.00000  0.05    0.26
Q26   1   0.5652  0.8181  0.4928  11.00000  0.05    0.26
Q27   1   0.1171  0.9795  0.4185  11.00000  0.05    0.26
Q28   1   0.4376  0.8954  0.2039  11.00000  0.05    0.26
Q29   1   0.4225  0.8757  0.3014  11.00000  0.05    0.25
Q30   1   0.1989  0.7035  0.6015  11.00000  0.05    0.25
Q31   1   0.2416  0.8392  0.7985  11.00000  0.05    0.25
Q32   1   0.3977  0.9767  0.5965  11.00000  0.05    0.25
Q33   1   0.0677  0.8786  0.4961  11.00000  0.05    0.25
Q34   1   0.3021  0.4797  0.5046  11.00000  0.05    0.25
Q35   1   0.1596  0.9382  0.5610  11.00000  0.05    0.24
Q36   1   0.4344  0.8602  0.3158  11.00000  0.05    0.24
Q37   1   0.1803  0.4199  0.5900  11.00000  0.05    0.24
Q38   1   0.4432  1.0328  0.2533  11.00000  0.05    0.24
Q39   1   0.3622  0.7587  0.5890  11.00000  0.05    0.24
Q40   1   0.3839  0.9613  0.5919  11.00000  0.05    0.24
Q41   1   0.1007  0.8991  0.7135  11.00000  0.05    0.24
Q42   1   0.2184  0.5400  0.6618  11.00000  0.05    0.23
Q43   1   0.1756  0.5841  0.5045  11.00000  0.05    0.23
Q44   1   0.4180  0.9621  0.3409  11.00000  0.05    0.23
Q45   1   0.2201  0.5585  0.6217  11.00000  0.05    0.23
Q46   1   0.2426  0.5570  0.5051  11.00000  0.05    0.23
Q47   1   0.3155  0.9031  0.6347  11.00000  0.05    0.23
Q48   1   0.4265  1.0420  0.7851  11.00000  0.05    0.22
Q49   1   0.2267  0.5192  0.5884  11.00000  0.05    0.22
Q50   1   0.5442  0.9065  0.5355  11.00000  0.05    0.22
;
_shelx_res_checksum                62113
_shelx_hkl_file
;
   0   0   1    0.12    0.16
   0   0   1    0.21    0.13
   0   0  -1    0.12    0.08
   0   0  -1    0.06    0.13
   0   0   2   40.43    2.01
   0   0  -2   50.91    2.09
   0   0   2   44.15    2.03
   0   0  -2   51.38    2.15
   0   0   3   -0.19    0.42
   0   0   3   -0.33    0.50
   0   0  -3    0.10    0.30
   0   0  -3   -0.02    0.27
   0   0  -4 4176.26   27.38
   0   0   4 4050.98   28.49
   0   0   4 4116.92   28.33
   0   0  -4 4050.95   26.75
   0   0   4 4222.37   30.10
   0   0  -4 4197.33   31.27
   0   0   4 4150.54   31.25
   0   0  -5   -0.35    0.61
   0   0   5    1.07    0.78
   0   0   5    0.35    0.65
   0   0   5    0.35    0.73
   0   0  -5   -0.07    0.36
   0   0  -5    0.06    0.63
   0   0  -6  181.39    7.37
   0   0   6  163.56    6.73
   0   0   6  160.55    7.50
   0   0  -6  154.87    6.72
   0   0  -6  158.54    7.81
   0   0   6  156.97    7.65
   0   0   7   -0.09    0.65
   0   0  -7   -1.17    0.75
   0   0   7    0.16    0.66
   0   0   7   -0.07    0.69
   0   0  -7   -0.19    1.01
   0   0   8  646.11   16.25
   0   0  -8  644.35   19.34
   0   0   8  638.12   18.66
   0   0   8  651.87   16.49
   0   0  -8  636.17   16.41
   0   0  -9   -0.58    0.62
   0   0   9    0.09    0.52
   0   0  -9    0.01    0.48
   0   0   9   -0.02    0.67
   0   0   9   -0.56    1.04
   0   0  -9    0.27    0.85
   0   0  -9    0.02    0.49
   0   0   9   -1.29    1.61
   0   0   9    0.02    1.22
   0   0  10  142.63    4.83
   0   0 -10  137.24    4.84
   0   0  10  131.10    4.73
   0   0  10  146.04    5.32
   0   0 -10  124.11    5.01
   0   0 -10  131.85   10.11
   0   0  10  118.15    8.65
   0   0 -11    0.62    0.60
   0   0  11   -0.35    0.57
   0   0  11   -0.33    0.67
   0   0 -11    0.55    0.55
   0   0 -11   -0.99    0.88
   0   0  11    1.03    1.07
   0   0 -12   56.14    3.10
   0   0 -12   54.74    2.85
   0   0  12   59.86    3.00
   0   0 -12   55.41    2.64
   0   0 -13    0.37    0.52
   0   0  13    0.11    0.38
   0   0  13    0.36    0.39
   0   0 -13   -0.02    0.32
   0   0 -13   -0.40    0.33
   0   0 -13   -0.06    0.40
   0   0  13   -0.07    0.34
   0   0  13    0.66    0.45
   0   0 -14    5.56    0.69
   0   0  14    5.03    0.60
   0   0  14    3.96    0.46
   0   1   1   -0.02    0.16
   0   1   1    0.00    0.12
   0   1  -1   -0.01    0.13
   0  -1  -1    0.14    0.10
   0  -1   1    0.14    0.18
   0   1  -1    0.37    0.14
   0   1  -1    0.12    0.12
   0  -1  -1    0.09    0.11
   0  -1   2    0.27    0.28
   0  -1  -2    0.04    0.21
   0   1   2   -0.05    0.21
   0   1   2    0.07    0.22
   0   1  -2    0.33    0.33
   0  -1  -2    0.08    0.27
   0   1  -2    0.15    0.30
   0   1   3    0.18    0.33
   0   1  -3   -0.06    0.35
   0   1   3   -0.42    0.42
   0  -1   3    0.15    0.38
   0  -1  -3   -0.26    0.37
   0  -1  -3    0.14    0.32
   0   1  -3   -0.23    0.38
   0   1  -4    0.07    0.58
   0  -1  -4   -0.20    0.55
   0  -1   4   -0.27    0.60
   0   1   4    0.08    0.45
   0   1  -4   -0.06    0.47
   0   1   4    0.86    0.58
   0  -1  -4    0.10    0.28
   0   1   4   -0.44    0.65
   0   1   4   -0.26    0.58
   0  -1   4   -0.15    0.54
   0  -1   4    0.04    0.52
   0  -1  -4   -0.10    0.48
   0   1  -4    0.66    0.56
   0   1  -5    0.42    0.49
   0  -1  -5    0.11    0.57
   0  -1   5    0.81    0.70
   0   1   5    1.18    0.96
   0   1   5    0.68    0.49
   0   1   5    0.04    0.63
   0   1  -5   -0.55    0.45
   0   1   5   -0.03    0.62
   0  -1   5    0.68    0.51
   0  -1   5    0.61    0.77
   0  -1  -5    0.32    0.56
   0  -1  -5    0.36    0.54
   0   1  -5    0.00    0.76
   0  -1  -6   -0.23    0.72
   0   1  -6    0.70    0.80
   0   1   6   -0.30    0.72
   0  -1   6    0.30    0.54
   0   1   6   -0.11    0.77
   0  -1  -6   -0.23    0.40
   0   1  -6   -0.46    0.56
   0  -1   6    0.07    0.54
   0  -1   6   -0.56    1.05
   0   1   6   -0.42    0.93
   0   1  -6    0.62    0.91
   0  -1  -6   -0.11    0.63
   0   1   7    0.30    0.54
   0  -1   7   -1.36    1.20
   0   1  -7   -1.11    0.89
   0   1   7    0.33    0.79
   0  -1   7   -0.48    0.78
   0   1  -7   -0.75    0.95
   0  -1   7   -0.38    0.73
   0  -1   7    1.36    1.10
   0   1   7    0.61    0.97
   0  -1  -7    0.54    0.49
   0   1  -7    0.31    0.88
   0  -1  -7   -0.28    0.78
   0  -1   8    0.02    0.90
   0   1   8   -0.79    0.84
   0   1  -8   -0.38    1.02
   0  -1  -8    0.06    1.18
   0  -1  -8   -0.52    0.87
   0   1   8    0.52    1.13
   0   1   8   -0.89    1.45
   0  -1   8    1.00    1.08
   0  -1   8   -0.96    1.43
   0   1  -8    0.62    1.05
   0  -1  -9    0.27    0.60
   0   1  -9    0.20    0.53
   0   1   9    0.06    0.59
   0   1  -9    0.03    0.45
   0  -1  -9    0.04    0.49
   0  -1   9   -0.23    0.54
   0   1   9   -0.34    0.83
   0  -1   9    0.21    0.63
   0   1   9    0.13    1.21
   0  -1   9   -0.28    1.43
   0  -1  -9    0.11    0.52
   0   1  -9    0.15    0.63
   0   1  -9    0.38    0.62
   0   1  -9    0.88    1.24
   0  -1  -9   -1.21    1.60
   0   1  -9    0.13    0.43
   0  -1   9   -0.01    0.95
   0  -1   9   -0.73    1.30
   0   1   9   -0.92    1.43
   0   1   9   -0.35    1.13
   0   1  10   -0.28    0.60
   0   1 -10    0.63    0.66
   0  -1  10   -0.26    0.64
   0  -1 -10   -0.62    0.52
   0   1  10   -0.91    0.99
   0  -1  10   -0.72    1.05
   0  -1  10   -1.31    1.00
   0  -1 -10   -0.48    1.80
   0   1 -10    0.98    0.82
   0   1 -10    0.35    1.20
   0  -1 -10    0.05    0.69
   0   1  10   -1.83    1.87
   0  -1  10   -0.90    1.43
   0   1 -11   -0.25    0.68
   0   1  11   -0.83    0.64
   0  -1 -11   -0.81    0.69
   0  -1  11   -0.68    0.67
   0   1  11    0.43    0.52
   0  -1  11   -0.31    0.64
   0   1  11   -0.19    0.61
   0  -1 -11   -0.40    0.56
   0   1 -11   -0.78    0.66
   0   1 -11   -0.61    0.71
   0  -1 -11    0.79    0.68
   0  -1  11    0.37    1.28
   0   1  11    0.66    1.10
   0  -1 -12   -0.33    0.58
   0   1 -12   -0.02    0.54
   0   1  12   -0.21    0.58
   0  -1  12   -0.33    0.62
   0  -1 -12   -0.82    0.57
   0   1 -12   -0.18    0.48
   0  -1 -12    0.13    0.43
   0   1 -12   -0.26    0.46
   0   1 -13   -0.11    0.53
   0  -1  13   -0.88    0.54
   0   1  13    0.15    0.36
   0  -1 -13   -0.47    0.59
   0  -1  13   -0.63    0.47
   0   1  13   -0.19    0.47
   0  -1 -13   -0.18    0.37
   0  -1 -13   -0.37    0.42
   0  -1 -13    0.28    0.36
   0   1 -13   -0.19    0.33
   0   1 -13   -0.25    0.40
   0  -1  13    0.10    0.37
   0   1  13    0.05    0.37
   0   1  13   -0.45    0.43
   0  -1  14   -0.13    0.24
   0  -1  14   -0.29    0.26
   0   1 -14    0.01    0.40
   0   1  14   -0.30    0.29
   0  -2  -1   27.21    1.12
   0  -2  -1   33.74    1.01
   0   2  -1   28.33    1.29
   0  -2  -1   28.61    1.25
   0   2   1   30.10    1.33
   0   2  -1   31.44    1.43
   0   2   1   29.99    0.97
   0  -2   1   32.60    1.46
   0  -2  -1   28.92    0.99
   0   2  -1   33.91    1.55
   0   2   1   28.54    1.27
   0  -2   2  287.57    5.62
   0   2  -2  277.40    4.81
   0  -2  -2  269.56    4.37
   0   2  -2  289.33    5.65
   0   2   2  279.19    4.63
   0   2  -2  262.27    5.24
   0  -2  -2  279.36    4.48
   0  -2   3   52.94    2.91
   0   2   3   48.91    2.79
   0  -2  -3   51.34    2.39
   0   2   3   46.20    2.46
   0   2  -3   52.71    2.87
   0  -2  -3   44.96    2.26
   0   2  -3   39.66    2.49
   0  -2  -4   90.65    3.83
   0   2  -4   87.00    4.19
   0   2   4   82.03    4.23
   0   2   4   78.89    3.82
   0   2   4   86.13    4.67
   0   2  -4   83.93    4.20
   0  -2  -4   81.95    3.61
   0   2   4   86.08    4.71
   0  -2   4   96.00    4.56
   0  -2   4   87.67    4.40
   0  -2  -4   85.97    4.50
   0   2  -4   87.63    4.63
   0  -2   4   87.31    4.57
   0  -2  -5   25.06    2.37
   0   2  -5   23.34    2.48
   0  -2   5   24.40    2.64
   0   2   5   25.25    2.51
   0   2   5   24.19    2.63
   0   2   5   26.47    2.82
   0  -2  -5   25.44    2.29
   0  -2   5   27.70    2.80
   0   2  -5   27.65    2.73
   0   2  -5   26.26    2.91
   0  -2  -5   26.58    2.80
   0   2   5   27.71    2.99
   0  -2   5   26.90    2.79
   0  -2  -6  697.84   13.72
   0   2  -6  690.46   15.01
   0   2   6  697.66   13.08
   0   2  -6  673.35   14.80
   0  -2   6  686.73   15.28
   0   2   6  644.63   15.53
   0  -2  -6  655.94   13.14
   0  -2  -6  650.75   15.60
   0  -2   6  672.60   15.66
   0   2   6  665.03   16.13
   0   2  -6  671.97   16.35
   0  -2   7    2.05    0.93
   0   2  -7    1.31    0.71
   0   2   7    3.95    1.28
   0   2  -7    4.87    1.32
   0  -2   7    5.34    1.50
   0   2   7    5.62    1.73
   0  -2  -7    7.36    1.69
   0   2   7    4.69    1.55
   0  -2   7    5.57    1.32
   0  -2  -7    6.02    1.78
   0   2  -7    5.35    1.60
   0  -2   8   52.61    4.91
   0   2   8   57.25    4.61
   0   2   8   49.89    5.33
   0   2  -8   48.39    5.45
   0  -2  -8   49.08    5.29
   0  -2   8   48.58    5.08
   0  -2   8   53.15    4.46
   0   2   8   48.21    5.17
   0   2  -8   49.46    4.87
   0  -2   9    6.78    0.92
   0  -2  -9    6.94    1.01
   0   2  -9    5.79    0.89
   0   2   9    7.15    1.06
   0  -2  -9    5.74    0.91
   0   2   9    8.75    1.24
   0   2   9    9.28    1.36
   0  -2   9    9.60    1.35
   0  -2   9    3.94    1.50
   0   2  -9    7.15    1.03
   0  -2  -9    9.07    2.55
   0  -2  -9    7.11    1.16
   0   2  -9    8.04    1.19
   0   2  -9    7.44    1.22
   0   2  -9    5.37    2.08
   0   2   9   10.61    2.37
   0   2  -9    9.11    2.14
   0   2   9    7.07    2.25
   0   2 -10  143.00    5.10
   0  -2 -10  145.80    4.81
   0   2  10  144.41    4.83
   0  -2  10  153.32    5.00
   0  -2  10  152.79    5.40
   0   2  10  145.02    5.30
   0  -2  10  138.50    4.77
   0   2  10  143.02   10.19
   0  -2 -10  138.61    5.16
   0   2 -10  130.44   10.29
   0  -2 -10  141.56   10.25
   0   2 -10  132.43    5.12
   0   2  10  157.13    9.44
   0  -2  10  126.61    8.80
   0   2 -11    4.89    1.04
   0   2  11    4.40    0.84
   0  -2  11    4.09    0.88
   0  -2 -11    4.38    0.91
   0  -2  11    3.77    0.80
   0  -2 -11    2.30    0.65
   0   2  11    4.03    0.96
   0   2  11    5.20    1.11
   0  -2 -11    3.34    0.87
   0   2 -11    2.96    0.67
   0  -2 -11    4.26    1.04
   0   2 -11    0.53    1.73
   0   2 -11    3.09    0.92
   0  -2  11   -0.28    0.83
   0  -2  11    3.71    1.51
   0   2  11    3.78    1.86
   0   2  12   41.60    2.55
   0  -2 -12   40.67    2.37
   0   2 -12   38.69    2.46
   0  -2  12   42.90    2.48
   0   2 -12   43.76    2.21
   0  -2 -12   44.80    2.45
   0   2 -12   38.39    2.52
   0  -2 -12   44.52    2.76
   0  -2  12   45.29    2.34
   0   2  13    1.85    0.40
   0  -2  13    2.02    0.44
   0  -2  13    2.25    0.57
   0  -2  13    3.31    0.71
   0  -2 -13    2.64    0.67
   0   2 -13    2.37    0.68
   0   2  13    3.44    0.77
   0  -2 -13    2.19    0.50
   0   2 -13    2.86    0.53
   0  -2 -13    3.13    0.58
   0  -2 -13    3.01    0.60
   0  -2  14   33.14    1.28
   0   2  14   31.66    1.39
   0  -2  14   31.30    1.24
   0   2 -14   32.80    1.56
   0  -3   0    0.32    0.21
   0   3   0    0.44    0.13
   0   3  -1    0.22    0.22
   0  -3  -1    0.04    0.14
   0  -3  -1   -0.02    0.21
   0  -3   1    0.08    0.20
   0   3  -1    0.06    0.29
   0   3   1    0.05    0.11
   0   3   1    0.11    0.17
   0   3   2   -0.02    0.23
   0   3  -2    0.21    0.30
   0  -3   2    0.05    0.33
   0   3  -2   -0.45    0.43
   0   3   2    0.62    0.36
   0  -3  -2    0.06    0.16
   0  -3  -2    0.19    0.20
   0   3  -2    0.03    0.27
   0   3  -3    0.24    0.32
   0   3  -3   -0.33    0.40
   0   3   3    0.26    0.32
   0   3   3    0.37    0.58
   0  -3  -3    0.12    0.20
   0  -3   3   -0.07    0.39
   0  -3  -3    0.71    0.38
   0   3  -3    0.09    0.32
   0  -3  -4    0.27    0.38
   0   3  -4    0.17    0.46
   0  -3  -4    0.10    0.32
   0  -3   4   -0.07    0.58
   0   3   4    0.25    0.58
   0  -3   4    0.30    0.65
   0   3   4   -0.05    0.57
   0  -3   4    0.28    0.53
   0   3   4    0.39    0.50
   0   3   4    0.95    0.78
   0   3  -4    0.20    0.38
   0   3  -4    0.03    0.50
   0  -3  -4    0.51    0.36
   0   3  -4    0.46    0.78
   0   3  -5    0.27    0.54
   0   3   5    0.54    0.46
   0  -3  -5    0.12    0.43
   0   3   5   -0.04    0.57
   0  -3  -5   -0.18    0.23
   0   3   5    0.43    0.71
   0   3   5    0.49    0.46
   0  -3   5    0.36    0.56
   0   3   5   -0.60    0.97
   0   3  -5   -0.28    0.46
   0   3   5   -0.17    0.61
   0  -3   5   -1.02    0.52
   0  -3   5    0.42    0.62
   0   3  -5   -0.76    0.99
   0  -3  -5    0.65    0.71
   0   3   6   -0.40    0.41
   0   3  -6    0.50    0.80
   0   3   6   -0.22    1.12
   0   3   6    0.20    0.77
   0  -3  -6    0.86    0.53
   0  -3   6   -0.08    0.60
   0   3   6   -0.50    0.98
   0  -3   6   -0.88    0.98
   0   3  -6   -0.99    1.10
   0   3  -6   -0.69    0.94
   0  -3  -6   -0.20    0.75
   0   3  -7   -0.88    1.14
   0  -3   7   -0.19    0.73
   0   3   7   -0.37    0.93
   0  -3  -7    0.42    0.54
   0  -3   7   -0.31    0.78
   0   3   7    0.25    1.01
   0  -3  -7    0.57    0.48
   0   3   7   -0.07    0.84
   0  -3   7    0.33    0.65
   0   3  -7   -1.25    1.31
   0   3  -7   -0.48    1.50
   0  -3  -7   -0.92    1.20
   0  -3   8    0.72    0.90
   0   3   8    0.45    0.72
   0  -3  -8    1.60    1.17
   0   3  -8    0.36    1.13
   0   3  -8   -1.27    0.94
   0  -3   8   -1.41    0.78
   0   3   8   -0.32    1.22
   0   3   8   -3.36    1.50
   0  -3   9   -0.08    0.75
   0   3   9   -0.25    0.63
   0  -3  -9   -0.21    0.69
   0  -3  -9   -0.33    0.58
   0   3  -9   -0.42    0.78
   0  -3   9   -0.36    0.61
   0   3   9    0.56    0.50
   0  -3   9    0.21    0.52
   0   3   9   -0.55    0.69
   0  -3   9    0.13    1.08
   0   3   9   -0.48    1.11
   0   3  -9   -0.47    0.96
   0   3  -9   -0.50    0.85
   0  -3  -9   -0.40    0.76
   0   3  -9   -0.06    0.62
   0   3  -9   -0.53    1.43
   0  -3  -9   -3.65    1.60
   0   3  -9   -3.90    1.57
   0  -3   9    1.62    0.93
   0   3   9   -0.04    0.40
   0   3   9    0.02    0.35
   0   3   9   -0.23    1.06
   0  -3 -10   -0.44    0.60
   0   3  10   -0.20    0.55
   0   3 -10    0.66    0.68
   0  -3 -10    0.43    0.63
   0  -3  10    0.47    0.61
   0   3  10   -0.82    0.93
   0  -3  10   -0.25    0.57
   0   3 -10    0.04    0.42
   0   3 -10   -0.19    0.69
   0   3 -10   -0.89    1.85
   0  -3 -10    0.05    0.61
   0   3  10   -0.54    1.73
   0  -3  10   -1.15    1.33
   0   3 -11   -0.14    0.48
   0   3  11   -0.29    0.45
   0  -3  11   -0.31    0.59
   0   3  11   -0.24    0.61
   0  -3  11   -0.29    0.47
   0  -3 -11   -0.51    0.65
   0   3  11    0.10    0.66
   0   3 -11   -0.54    0.48
   0   3 -11   -0.22    0.44
   0  -3 -11    0.25    0.49
   0   3 -11    0.13    1.84
   0  -3 -11   -0.98    0.82
   0   3 -11    0.09    0.62
   0  -3  11   -1.05    1.49
   0   3  11   -1.25    1.52
   0   3  12   -1.08    0.74
   0   3 -12   -0.63    0.71
   0  -3  12   -0.93    0.65
   0  -3 -12   -0.06    0.42
   0   3 -12    0.53    0.49
   0  -3 -12    0.61    0.45
   0  -3 -12   -0.18    0.41
   0   3 -12    0.29    0.61
   0  -3 -12   -0.25    0.62
   0  -3  12    0.03    0.44
   0   3  13   -0.03    0.31
   0  -3  13   -0.38    0.37
   0   3  13    0.06    0.39
   0  -3 -13   -0.46    0.52
   0  -3  13   -0.31    0.41
   0   3 -13   -0.46    0.59
   0  -3 -13   -0.38    0.45
   0  -3 -13    0.13    0.35
   0   3 -13    0.49    0.31
   0  -3 -13   -0.59    0.47
   0   3 -14   -0.51    0.37
   0   3  14   -0.57    0.34
   0  -3  14    0.56    0.28
   0  -4   0 1424.23   11.27
   0   4   0 1335.77    6.18
   0   4  -1  368.34    5.80
   0   4   1  372.37    3.17
   0   4  -1  407.88    6.72
   0   4   1  364.39    2.68
   0  -4  -1  401.75    5.69
   0  -4  -1  365.59    5.80
   0  -4  -1  370.15    4.88
   0  -4   1  373.74    5.26
   0   4  -1  344.54    5.03
   0   4   2  304.93    6.13
   0   4   2  304.28    6.22
   0   4  -2  325.55    6.97
   0  -4   2  336.86    6.53
   0   4  -2  323.67    6.60
   0   4   2  300.72    4.36
   0   4  -2  295.46    5.95
   0  -4  -2  296.88    5.19
   0   4   3  139.26    5.25
   0   4   3  126.74    3.78
   0  -4   3  147.74    5.09
   0   4  -3  138.93    5.27
   0   4  -3  131.51    4.56
   0  -4  -3  125.47    3.66
   0   4  -3  135.73    5.15
   0  -4  -3  139.78    3.72
   0   4  -3  124.60    4.63
   0  -4  -3  120.74    3.73
   0  -4  -4  268.75    6.16
   0   4   4  296.46    8.92
   0   4  -4  277.92    8.26
   0  -4   4  282.32    8.09
   0  -4  -4  289.19    6.44
   0   4   4  271.95    6.71
   0   4   4  278.06    8.26
   0   4   4  289.82    8.85
   0   4  -4  283.76    8.35
   0  -4   4  298.69    8.48
   0   4  -4  302.04    8.90
   0  -4  -4  298.30    8.36
   0   4   5  115.87    4.44
   0   4  -5  108.54    5.55
   0  -4   5  117.75    4.73
   0   4   5  119.25    6.49
   0   4   5  116.87    6.37
   0   4  -5  116.08    6.00
   0  -4  -5  118.44    4.77
   0   4  -5  128.24    5.58
   0   4   5  112.41    5.96
   0   4   5  118.36    5.19
   0   4  -5  115.83    6.35
   0  -4   5  120.83    6.03
   0  -4  -5  122.57    6.03
   0  -4  -6   64.28    3.77
   0   4  -6   67.90    4.90
   0   4   6   73.40    4.01
   0  -4   6   76.16    4.27
   0   4   6   72.01    5.38
   0  -4  -6   79.14    4.36
   0   4   6   72.54    5.49
   0   4  -6   72.04    5.21
   0   4  -6   76.65    5.75
   0   4   6   73.41    5.55
   0  -4   6   75.07    5.29
   0  -4  -6   75.13    5.31
   0   4  -7   19.01    2.95
   0  -4   7   15.61    2.55
   0  -4  -7   20.26    2.37
   0   4   7   21.24    2.41
   0   4  -7   18.45    2.95
   0  -4   7   16.27    2.14
   0   4   7   15.25    2.86
   0   4   7   13.40    2.72
   0  -4  -7   14.77    2.55
   0   4  -7   13.75    2.82
   0  -4   8    6.16    1.84
   0   4  -8    7.70    2.42
   0  -4  -8    4.80    1.80
   0   4   8    8.75    2.42
   0   4  -8    7.24    2.19
   0  -4   8    5.90    1.84
   0   4   8    5.26    1.86
   0   4   9   27.82    2.08
   0  -4   9   31.43    2.16
   0   4  -9   28.02    2.26
   0  -4  -9   30.81    2.04
   0  -4  -9   29.98    2.21
   0  -4   9   33.47    4.36
   0   4   9   33.41    3.88
   0   4   9   26.41    2.23
   0  -4   9   27.51    2.07
   0  -4   9   29.82    2.39
   0   4  -9   27.47    4.52
   0  -4  -9   22.32    3.82
   0   4  -9   27.36    2.25
   0   4  -9   25.98    2.21
   0  -4  -9   28.72    2.26
   0   4   9   25.70    4.30
   0   4  -9   27.76    2.29
   0   4  -9   30.77    4.49
   0   4   9   28.12    4.39
   0  -4   9   27.25    3.90
   0   4  10   44.18    2.68
   0  -4 -10   48.67    2.65
   0  -4 -10   44.80    2.74
   0   4 -10   43.52    2.89
   0  -4  10   49.28    2.80
   0   4  10   51.31    3.22
   0  -4  10   49.52    2.82
   0   4 -10   44.73    2.44
   0   4  10   46.20    5.89
   0  -4 -10   48.58    3.05
   0   4 -10   41.17    5.95
   0   4 -10   46.54    2.94
   0   4 -10   44.38    2.96
   0   4  10   49.24    5.49
   0  -4  10   45.60    5.20
   0  -4  10   39.80    4.43
   0   4  11   27.36    2.05
   0   4 -11   27.37    2.25
   0  -4  11   32.96    2.31
   0   4  11   33.00    2.51
   0  -4 -11   31.57    2.18
   0  -4 -11   26.13    2.08
   0   4 -11   31.06    2.10
   0   4 -11   33.14    1.98
   0  -4 -11   33.09    2.50
   0   4 -11   32.10    5.15
   0   4 -11   32.25    2.45
   0  -4  11   28.12    4.05
   0  -4  11   32.80    4.02
   0   4  11   37.63    4.85
   0  -4  12   27.41    1.97
   0   4  12   23.78    2.00
   0  -4  12   23.99    1.67
   0  -4 -12   25.27    1.82
   0   4 -12   23.39    1.53
   0  -4 -12   21.08    1.72
   0  -4 -12   20.58    1.50
   0  -4 -12   24.32    2.04
   0   4 -12   26.07    2.06
   0  -4  12   22.64    1.68
   0   4  13    0.01    0.32
   0  -4  13   -0.10    0.40
   0   4  13   -0.23    0.44
   0   4 -13   -0.73    0.61
   0  -4 -13    0.19    0.41
   0  -4  13   -0.20    0.36
   0  -4  13    0.30    0.31
   0  -4 -13    0.34    0.37
   0  -4 -13    0.23    0.37
   0  -4 -13    0.16    0.38
   0   4 -14    3.47    0.60
   0   4  14    3.49    0.54
   0  -4  14    3.15    0.44
   0   5   0    0.32    0.12
   0  -5   0   -0.14    0.44
   0   5  -1    0.00    0.21
   0  -5   1   -0.10    0.30
   0  -5  -1   -0.24    0.21
   0   5  -1    0.05    0.35
   0   5  -1    0.25    0.42
   0   5  -1    0.18    0.12
   0   5   1   -0.08    0.14
   0  -5  -2    0.07    0.35
   0   5   2    0.27    0.12
   0  -5  -2    0.31    0.30
   0  -5  -2    0.64    0.31
   0   5  -2    0.40    0.37
   0   5   2    0.07    0.20
   0  -5   2    0.02    0.29
   0   5  -2   -0.21    0.41
   0   5  -2    0.17    0.41
   0   5   2    0.22    0.36
   0   5   2    0.21    0.29
   0   5   3    0.14    0.28
   0  -5   3    0.70    0.50
   0   5  -3    0.10    0.46
   0   5  -3    0.78    0.57
   0   5  -3   -0.23    0.55
   0  -5   3    0.16    0.41
   0   5   3    0.42    0.39
   0   5   3   -0.06    0.24
   0  -5  -3    0.17    0.27
   0   5  -3   -0.18    0.47
   0  -5  -4   -0.01    0.33
   0   5  -4   -0.12    0.50
   0   5   4    0.30    0.30
   0   5  -4    0.19    0.64
   0   5   4   -0.56    0.52
   0   5   4    0.10    0.77
   0   5  -4   -0.27    0.73
   0  -5   4   -0.48    0.74
   0  -5  -4    0.23    0.32
   0   5   4    0.19    0.32
   0   5  -4    0.46    0.76
   0  -5  -4    0.23    0.39
   0   5   5   -0.12    0.35
   0   5  -5    0.40    0.55
   0  -5  -5    0.38    0.33
   0   5   5    0.11    0.59
   0  -5   5   -0.48    0.38
   0   5   5   -0.09    0.50
   0   5   5    0.10    0.67
   0   5   5   -0.45    0.84
   0   5  -5    0.17    0.74
   0  -5  -5   -0.47    0.45
   0   5  -5    0.36    0.68
   0  -5  -5    0.08    0.52
   0   5   6    0.66    0.53
   0   5  -6    0.45    0.62
   0  -5  -6    0.39    0.48
   0  -5   6    0.81    0.75
   0   5   6   -0.34    0.49
   0   5   6    0.53    0.98
   0   5  -6    0.29    1.02
   0  -5  -6    2.05    0.73
   0   5   6    0.50    0.64
   0  -5   6    0.12    0.35
   0   5  -6   -0.44    0.92
   0   5   6    0.85    1.13
   0  -5  -6    0.76    0.75
   0   5  -6    0.93    1.33
   0  -5   7   -0.80    0.80
   0   5  -7   -0.87    1.22
   0  -5  -7   -0.45    0.73
   0   5   7    0.53    0.64
   0   5  -7    0.45    0.81
   0   5   7   -0.52    0.96
   0   5   7    0.13    0.62
   0  -5   7   -0.22    0.78
   0  -5  -7   -0.14    0.60
   0   5  -7   -0.47    0.79
   0   5   8   -0.99    1.37
   0  -5   8   -0.32    0.81
   0   5  -8   -0.99    1.40
   0  -5  -8    0.05    0.98
   0   5   8    0.85    1.14
   0   5   8   -2.36    1.27
   0   5  -8   -0.50    1.47
   0  -5   8    0.37    0.78
   0  -5   9    0.41    0.53
   0   5  -9    0.17    0.58
   0   5   9    0.27    0.55
   0  -5  -9    0.05    0.58
   0  -5  -9    0.90    0.62
   0  -5   9   -0.51    0.91
   0   5   9   -0.25    0.64
   0  -5   9   -0.04    0.53
   0   5  -9   -0.45    0.55
   0   5  -9   -0.34    0.51
   0   5  -9    0.30    0.56
   0   5  -9    0.98    1.24
   0  -5  -9    0.23    0.49
   0   5   9   -2.33    1.33
   0  -5   9   -1.14    0.72
   0   5   9    0.51    1.49
   0  -5   9   -0.25    0.85
   0   5  -9   -0.13    1.39
   0  -5  10   -0.72    0.53
   0  -5 -10   -0.08    0.56
   0  -5 -10   -0.47    0.55
   0   5 -10   -0.25    0.49
   0   5  10    0.36    0.66
   0  -5 -10   -0.31    0.57
   0   5  10    0.17    0.64
   0  -5  10   -0.22    0.50
   0   5 -10    1.20    0.48
   0   5 -10    0.32    0.55
   0   5 -10    0.54    0.82
   0   5 -10    0.65    0.78
   0  -5 -10   -0.40    0.59
   0  -5  10    0.27    0.88
   0   5  10   -1.86    1.49
   0  -5  10    0.62    0.61
   0   5  10   -0.22    1.29
   0   5 -11   -0.64    0.74
   0   5  11   -0.25    0.49
   0  -5  11   -0.10    0.59
   0   5  11    0.02    0.62
   0  -5 -11   -0.51    0.56
   0   5 -11   -0.87    0.64
   0   5 -11   -0.55    0.68
   0  -5 -11   -0.07    0.52
   0  -5 -11   -0.04    0.60
   0   5 -11   -0.44    0.82
   0   5 -11    0.33    1.19
   0  -5  11   -0.46    1.52
   0   5  11   -3.95    2.34
   0  -5  11   -0.05    1.56
   0   5  12    0.02    0.50
   0  -5  12   -0.21    0.42
   0  -5  12    0.41    0.50
   0  -5 -12    1.06    0.59
   0  -5 -12   -0.14    0.46
   0   5 -12    0.21    0.41
   0  -5 -12    0.16    0.40
   0   5 -12    0.83    0.69
   0  -5 -12    0.23    0.55
   0  -5  12    0.01    0.41
   0  -5  13   -0.06    0.34
   0   5  13   -0.27    0.30
   0  -5 -13   -0.38    0.42
   0   5  13   -0.44    0.47
   0  -5  13   -0.49    0.40
   0   5 -13    0.23    0.45
   0  -5 -13   -0.14    0.36
   0  -5  13   -0.29    0.31
   0  -5 -13    0.37    0.42
   0  -5 -13   -0.18    0.40
   0  -5 -13    0.57    0.33
   0   5 -14    0.02    0.36
   0   5  14    0.47    0.29
   0  -5  14   -0.19    0.24
   0   6   0 4861.39   13.92
   0  -6  -1  217.21    4.57
   0  -6   1  216.16    5.13
   0   6  -1  208.49    4.25
   0   6   1  199.12    2.66
   0   6  -1  210.67    2.92
   0   6  -1  217.00    5.70
   0   6  -1  206.22    5.05
   0   6   2   12.47    1.52
   0   6  -2   12.89    1.59
   0   6   2   12.30    0.79
   0   6  -2   13.97    1.66
   0  -6  -2   13.06    1.18
   0  -6  -2   12.45    1.33
   0   6  -2   11.54    1.29
   0   6   2   11.51    0.76
   0  -6  -2   11.63    1.40
   0   6   3  254.93    4.86
   0   6  -3  257.96    8.10
   0   6   3  248.15    7.17
   0   6  -3  252.27    7.76
   0  -6   3  254.07    6.68
   0  -6   3  243.02    5.86
   0   6  -3  251.20    7.32
   0   6  -3  252.82    6.79
   0  -6  -3  259.14    6.06
   0   6   3  270.34    3.85
   0  -6  -4  281.98    8.37
   0   6  -4  267.49    8.86
   0   6   4  270.73    9.05
   0  -6   4  255.23    7.62
   0   6  -4  268.02    8.99
   0   6  -4  260.48    8.78
   0   6   4  282.42    6.40
   0   6  -4  252.61    7.84
   0   6   4  264.65    5.08
   0  -6  -4  238.43    6.29
   0   6  -4  238.95    7.57
   0  -6  -5  156.64    6.97
   0   6  -5  148.66    7.41
   0   6  -5  143.91    7.24
   0   6   5  147.55    7.27
   0   6   5  151.32    5.57
   0   6   5  151.33    7.56
   0   6   5  147.00    7.55
   0  -6   5  160.69    5.31
   0   6  -5  146.59    7.30
   0  -6   5  141.95    6.35
   0   6   5  158.53    4.72
   0   6  -5  144.99    6.63
   0  -6  -5  136.66    5.27
   0   6  -6   88.58    6.33
   0  -6  -6   97.10    6.08
   0   6   6   93.28    6.63
   0   6   6   96.03    6.61
   0   6   6   95.85    6.70
   0  -6   6   86.52    5.49
   0   6  -6   98.56    6.59
   0   6   6   91.90    6.46
   0   6  -6  105.57    6.20
   0   6  -6   84.55    5.63
   0  -6  -6   78.36    4.36
   0  -6   6   80.55    5.36
   0   6   7   73.93    6.49
   0  -6  -7   79.37    6.08
   0   6  -7   73.73    6.42
   0  -6   7   72.41    5.50
   0   6  -7   75.69    6.31
   0   6   7   69.56    6.22
   0   6   7   79.47    6.62
   0   6  -7   74.31    5.86
   0  -6  -7   79.40    4.74
   0  -6   7   74.31    5.62
   0  -6  -8   27.82    2.01
   0   6  -8   30.38    2.25
   0  -6   8   30.52    2.01
   0  -6   8   27.58    3.76
   0  -6  -8   28.78    4.11
   0   6  -8   30.49    2.37
   0   6   8   28.49    4.42
   0   6  -8   28.10    4.36
   0  -6  -8   30.12    2.36
   0  -6  -8   30.98    2.13
   0   6   8   26.24    4.17
   0  -6   8   29.00    3.52
   0   6  -8   30.06    4.31
   0  -6   8   27.26    3.70
   0  -6   9   44.29    2.57
   0  -6  -9   38.13    2.50
   0   6   9   37.06    2.36
   0   6  -9   41.71    2.73
   0  -6  -9   40.82    2.28
   0  -6  -9   39.04    2.31
   0  -6   9   42.36    2.58
   0   6   9   42.50    2.91
   0  -6   9   44.82    5.36
   0   6  -9   41.90    2.91
   0   6   9   41.61    5.59
   0   6  -9   32.26    4.99
   0   6  -9   42.70    2.73
   0  -6  -9   42.41    2.70
   0   6  -9   40.13    2.87
   0   6  -9   38.59    5.10
   0   6   9   43.96    5.79
   0  -6   9   42.18    4.47
   0  -6   9   41.31    4.81
   0   6  10    5.61    1.01
   0   6 -10    5.47    1.10
   0  -6  10    7.37    1.16
   0  -6 -10    5.15    0.92
   0  -6 -10    5.21    0.90
   0  -6  10    7.44    1.16
   0   6  10    6.39    1.07
   0   6 -10    5.01    1.10
   0  -6 -10    6.08    1.09
   0   6 -10    6.29    2.72
   0   6 -10    4.27    1.04
   0   6 -10    6.98    1.15
   0  -6  10    3.01    1.52
   0   6  10    5.60    2.31
   0  -6  10   12.94    2.53
   0   6  10    6.04    2.21
   0   6  10    5.79    2.07
   0   6 -11   88.74    3.94
   0   6  11   82.57    3.37
   0   6  11   88.21    3.96
   0  -6 -11   83.16    3.32
   0  -6  11   87.24    3.60
   0  -6 -11   76.09    3.08
   0  -6 -11   85.40    3.64
   0   6 -11   81.69    3.57
   0   6  11   84.54    8.15
   0   6 -11   92.15    3.83
   0   6 -11   72.15    7.74
   0  -6 -11   85.71    3.84
   0  -6  11   85.39    7.19
   0  -6  11   94.83    6.56
   0   6  11   99.01    7.94
   0  -6  12   28.38    1.70
   0  -6 -12   29.78    1.85
   0   6  12   25.76    2.04
   0  -6 -12   27.62    1.90
   0  -6 -12   27.33    1.71
   0   6 -12   28.24    1.85
   0   6 -12   33.78    2.08
   0  -6  12   30.81    1.86
   0  -6  13   10.73    0.97
   0   6  13    8.45    1.01
   0  -6  13    9.70    0.83
   0   6 -13    7.15    0.98
   0  -6  13   10.96    0.82
   0  -6 -13    9.61    0.95
   0  -6 -13   11.52    1.09
   0  -6 -13   10.14    1.01
   0  -6 -13   10.70    0.95
   0   6  14   10.83    0.78
   0   6 -14   12.64    0.93
   0  -7   0    0.35    0.24
   0   7   0    0.38    0.17
   0  -7   1   -0.01    0.39
   0  -7  -1   -0.16    0.37
   0   7  -1    0.73    0.35
   0   7   1    0.12    0.15
   0   7  -1    0.19    0.38
   0   7  -1    0.23    0.47
   0   7  -2   -0.26    0.42
   0   7   2    0.44    0.18
   0  -7  -2    0.21    0.25
   0  -7  -2    0.13    0.44
   0  -7  -2    0.26    0.43
   0  -7   2    0.27    0.28
   0   7  -2    0.47    0.57
   0   7  -2    0.49    0.51
   0   7   2   -0.02    0.19
   0  -7   2    0.60    0.44
   0   7   2    0.00    0.45
   0   7  -3    0.02    0.36
   0  -7  -3    0.37    0.33
   0  -7  -3    0.30    0.32
   0   7   3    0.11    0.22
   0  -7   3    0.12    0.43
   0   7  -3   -0.23    0.74
   0   7  -3   -0.07    0.62
   0   7  -3    0.39    0.63
   0   7   3    0.37    0.66
   0   7   3    0.09    0.27
   0  -7   3   -0.10    0.56
   0   7   3    0.27    0.44
   0  -7  -4    0.06    0.37
   0   7  -4    0.48    0.59
   0  -7  -4   -0.26    0.42
   0   7   4    0.14    0.22
   0  -7   4    0.26    0.45
   0   7   4    0.47    0.42
   0   7  -4    0.82    0.74
   0   7  -4    0.27    0.67
   0  -7   4    0.76    0.60
   0   7   4    0.53    0.61
   0   7  -4   -0.26    0.57
   0   7   4    0.58    0.65
   0   7  -4   -0.24    0.59
   0  -7  -4    0.02    0.52
   0   7  -5    0.56    0.84
   0  -7  -5   -0.14    0.56
   0  -7   5   -0.23    0.49
   0   7  -5   -0.03    0.86
   0  -7   5    0.13    0.59
   0   7  -5    0.81    0.86
   0   7   5    0.12    0.93
   0   7   5    1.57    1.08
   0   7   5    0.43    0.58
   0  -7  -5    0.35    0.75
   0   7   6    0.81    0.69
   0  -7  -6   -0.23    0.55
   0   7  -6    0.84    0.80
   0  -7   6   -0.14    0.77
   0   7   6    0.92    0.72
   0  -7   6    0.31    0.56
   0  -7   6    0.33    0.54
   0   7  -6   -0.32    0.97
   0   7   6   -0.16    0.83
   0   7  -6   -0.18    0.72
   0   7   6    0.17    1.01
   0  -7  -6    0.02    0.63
   0   7  -6    0.39    0.94
   0  -7  -7   -0.34    0.73
   0   7  -7   -0.69    0.93
   0  -7   7    0.01    1.02
   0   7   7   -0.64    0.84
   0   7  -7    0.32    1.10
   0  -7  -7   -1.09    1.43
   0   7   7   -0.06    0.75
   0   7  -7   -0.39    1.08
   0  -7   7   -0.65    0.74
   0   7   7   -0.98    1.26
   0  -7   7    0.16    0.82
   0   7   7   -1.39    0.96
   0  -7  -8    0.05    0.52
   0   7  -8    0.79    0.55
   0  -7  -8    0.42    0.41
   0  -7   8   -0.51    0.62
   0  -7   8    0.06    0.39
   0  -7   8    1.57    1.17
   0  -7  -8   -0.03    0.40
   0   7  -8   -0.18    0.63
   0   7  -8   -1.43    1.67
   0  -7  -8    0.60    0.64
   0   7  -8   -0.50    0.74
   0   7  -8    0.10    1.42
   0  -7   8   -2.10    0.94
   0  -7   8    0.91    1.12
   0   7   8    0.07    0.98
   0   7   8    0.11    1.43
   0  -7   9   -0.62    0.69
   0  -7  -9   -0.35    0.67
   0   7   9   -0.31    0.55
   0  -7  -9   -0.33    0.71
   0   7  -9   -0.08    0.68
   0  -7  -9    0.95    0.80
   0  -7   9   -0.41    0.63
   0  -7  -9   -0.06    0.56
   0  -7   9   -0.19    1.05
   0   7   9    0.27    0.63
   0   7  -9   -0.23    1.93
   0  -7  -9    0.17    0.77
   0   7  -9   -0.69    0.73
   0   7  -9   -0.26    0.71
   0   7  -9   -0.30    0.66
   0  -7   9   -1.51    1.22
   0   7   9    1.00    1.45
   0  -7   9    2.48    1.10
   0   7  -9   -3.05    1.61
   0   7   9   -0.91    1.43
   0   7  10    0.25    0.60
   0   7 -10    0.00    0.56
   0  -7 -10    0.40    0.47
   0  -7  10   -1.20    0.68
   0  -7 -10   -0.06    0.39
   0   7  10   -0.37    0.66
   0  -7 -10    0.08    0.49
   0   7 -10   -0.06    0.69
   0   7 -10    0.04    0.65
   0   7 -10   -0.40    0.70
   0  -7 -10   -0.19    0.58
   0   7 -10    1.36    0.95
   0   7  10   -2.03    1.39
   0  -7  10   -1.07    1.11
   0   7  10    0.34    1.94
   0   7  10    0.27    1.22
   0  -7  10    1.21    1.03
   0   7  11    0.66    0.48
   0   7 -11   -0.56    0.75
   0  -7  11   -0.25    0.39
   0   7  11    0.06    0.60
   0  -7  11    0.22    0.49
   0  -7 -11   -0.46    0.52
   0  -7  11    0.11    0.42
   0  -7 -11   -0.66    0.55
   0   7 -11   -0.57    0.68
   0  -7 -11    0.08    0.50
   0  -7 -11   -0.84    0.72
   0   7 -11   -0.12    0.65
   0   7 -11   -0.27    0.83
   0   7 -11    1.68    1.41
   0   7  11   -0.97    1.80
   0   7  11    1.35    2.35
   0  -7  11    3.29    2.43
   0  -7  11   -0.70    1.60
   0  -7  12   -0.35    0.43
   0   7  12   -0.15    0.44
   0  -7 -12   -0.08    0.43
   0  -7  12   -0.53    0.38
   0   7 -12   -0.63    0.52
   0  -7  12   -0.06    0.41
   0  -7 -12   -0.12    0.43
   0  -7 -12    0.32    0.51
   0  -7  13   -0.42    0.38
   0   7  13   -0.33    0.37
   0   7 -13   -0.81    0.62
   0  -7  13   -0.59    0.36
   0  -7  13    0.29    0.27
   0  -7 -13    0.35    0.35
   0  -7 -13   -0.45    0.36
   0  -7 -13   -0.39    0.46
   0  -7 -13    0.39    0.31
   0   7 -13   -1.36    0.45
   0  -8   0 2321.15   12.01
   0   8   0 2158.67   10.11
   0   8  -1   97.04    3.04
   0  -8  -1  102.95    3.68
   0  -8  -1  106.63    4.16
   0  -8   1   94.57    3.93
   0   8  -1   97.81    4.33
   0   8  -1   94.23    3.92
   0  -8   2  257.30    6.35
   0  -8  -2  235.15    6.85
   0  -8  -2  264.60    5.86
   0   8  -2  253.02    6.08
   0  -8  -2  272.50    6.71
   0  -8   2  278.15    6.00
   0   8   2  260.32    2.68
   0   8  -2  250.32    7.70
   0   8  -2  276.36    8.18
   0   8   2  259.27    7.54
   0  -8  -3  169.36    5.10
   0   8   3  169.70    3.41
   0  -8   3  161.70    5.03
   0  -8  -3  173.22    5.57
   0   8  -3  164.27    5.67
   0   8   3  152.18    6.26
   0   8  -3  158.87    7.02
   0  -8   3  163.42    5.86
   0   8   3  160.56    3.25
   0  -8   3  158.39    5.03
   0   8  -3  144.53    6.32
   0   8  -3  157.93    6.79
   0   8   3  151.67    6.27
   0   8  -3  159.78    6.36
   0   8   4   32.39    2.00
   0  -8  -4   33.64    2.60
   0   8  -4   28.39    2.78
   0  -8  -4   30.05    2.50
   0  -8   4   34.69    2.99
   0   8   4   38.25    3.56
   0  -8   4   35.54    2.72
   0   8  -4   28.79    3.10
   0   8  -4   32.21    3.54
   0   8  -4   31.80    3.46
   0   8   4   31.29    1.99
   0   8  -4   31.70    3.32
   0   8  -5   19.21    2.56
   0  -8  -5   21.47    2.46
   0   8   5   21.89    1.97
   0  -8  -5   18.86    2.25
   0   8  -5   20.92    3.15
   0   8  -5   17.49    2.90
   0   8   5   23.15    3.30
   0  -8   5   20.01    2.39
   0   8   5   19.20    2.91
   0  -8   5   19.76    2.64
   0   8  -5   20.34    2.85
   0  -8  -6   16.56    2.14
   0  -8   6   17.05    2.52
   0  -8  -6   14.59    2.10
   0   8  -6   16.27    2.60
   0  -8   6   15.08    2.15
   0   8   6   15.50    2.88
   0  -8   6   15.70    2.46
   0   8   6   13.53    2.73
   0   8   6   14.40    2.82
   0   8  -6   15.27    2.81
   0   8  -6   12.67    2.41
   0   8  -6   13.80    2.58
   0   8  -7   10.30    2.31
   0  -8   7    9.02    1.98
   0  -8  -7    8.76    1.82
   0  -8  -7   11.68    1.91
   0   8  -7    7.62    2.47
   0   8   7    7.17    2.35
   0  -8   7    6.62    1.51
   0   8   7    8.45    2.52
   0   8   7    8.35    2.02
   0   8  -7    5.90    1.77
   0  -8   7    6.53    1.78
   0  -8  -8   25.28    2.07
   0   8  -8   27.37    2.16
   0  -8  -8   25.32    2.07
   0  -8   8   25.05    1.81
   0  -8  -8   25.05    1.96
   0  -8  -8   25.61    3.41
   0  -8   8   27.98    3.94
   0  -8  -8   20.22    1.55
   0  -8   8   22.52    2.01
   0  -8   8   22.01    1.76
   0   8  -8   19.84    3.73
   0   8  -8   24.02    2.28
   0   8  -8   22.28    2.13
   0  -8  -8   22.58    1.83
   0  -8  -8   22.47    2.09
   0   8   8   16.92    3.52
   0   8   8   23.48    4.22
   0   8  -8   21.84    4.02
   0  -8   8   24.51    3.55
   0  -8   8   26.54    3.25
   0   8   8   23.75    4.10
   0  -8  -9    6.76    1.07
   0   8  -9    9.56    1.31
   0  -8   9    9.13    1.12
   0  -8  -9    8.16    1.23
   0  -8   9    6.56    1.70
   0  -8   9    9.31    1.51
   0  -8   9    9.40    1.25
   0   8   9    9.18    1.50
   0  -8  -9    8.82    1.13
   0  -8  -9    7.12    1.04
   0   8  -9    7.63    2.37
   0   8  -9    9.45    1.55
   0   8  -9    6.00    1.18
   0  -8  -9    8.90    1.27
   0   8   9    8.92    2.73
   0  -8   9    7.33    2.21
   0   8  -9    5.55    2.26
   0  -8   9   11.69    2.29
   0   8   9    5.73    2.14
   0   8 -10    9.39    1.33
   0   8  10   11.00    1.31
   0  -8 -10    8.08    1.20
   0  -8 -10   10.35    1.21
   0   8  10   11.26    1.57
   0  -8  10    8.99    1.09
   0  -8  10   11.41    1.39
   0  -8 -10    9.69    1.16
   0   8 -10    7.64    2.85
   0  -8 -10    9.64    1.30
   0   8 -10    7.82    1.36
   0   8 -10    9.35    1.48
   0   8  10    7.73    2.59
   0  -8  10   11.36    2.66
   0   8  10   14.56    3.29
   0   8  10    9.62    2.84
   0  -8  10    8.49    2.12
   0   8 -11    3.09    0.86
   0  -8  11    4.14    0.79
   0  -8  11    4.62    0.98
   0  -8 -11    3.14    0.69
   0  -8  11    4.08    0.76
   0   8  11    2.22    0.79
   0  -8 -11    4.04    0.81
   0  -8 -11    2.91    0.81
   0   8 -11    2.17    0.71
   0   8 -11    0.25    2.08
   0   8 -11    2.45    0.71
   0  -8 -11    5.02    1.09
   0  -8  11    3.08    2.10
   0   8  11    6.29    2.71
   0  -8  12   67.06    2.62
   0  -8 -12   73.63    2.65
   0  -8  12   71.48    2.46
   0   8  12   61.28    3.02
   0  -8 -12   67.69    2.85
   0  -8 -12   66.33    2.56
   0  -8 -12   64.98    2.72
   0   8 -12   59.57    2.74
   0  -8  12   70.91    2.34
   0  -8  13    2.82    0.52
   0   8 -13    1.40    0.51
   0  -8  13    2.25    0.55
   0   8  13    2.20    0.58
   0  -8 -13    2.64    0.46
   0  -8 -13    1.88    0.45
   0   8 -13    1.53    0.39
   0  -8 -13    1.99    0.48
   0  -8 -13    1.75    0.45
   0   9   0    0.39    0.22
   0  -9   0    0.15    0.42
   0  -9   0    0.16    0.22
   0  -9   0    0.16    0.50
   0   9   0    0.02    0.27
   0  -9   1   -0.17    0.42
   0  -9  -1   -0.28    0.53
   0  -9   1    0.04    0.44
   0  -9  -1    0.37    0.46
   0   9  -1    0.07    0.22
   0  -9  -1    0.44    0.41
   0   9  -1    0.58    0.62
   0   9  -1    0.18    0.42
   0  -9   1    0.66    0.73
   0   9  -2   -0.20    0.45
   0  -9  -2    1.30    0.62
   0  -9  -2    0.29    0.41
   0  -9  -2    0.67    0.67
   0  -9   2   -0.02    0.35
   0  -9   2    0.34    0.28
   0   9  -2   -0.02    0.50
   0   9  -2    0.27    0.54
   0   9   2    0.97    0.74
   0  -9  -3   -0.03    0.52
   0   9  -3    0.14    0.40
   0  -9  -3   -0.03    0.40
   0   9   3    0.89    0.24
   0  -9   3    0.38    0.47
   0   9  -3    0.02    0.62
   0   9   3    0.52    0.83
   0  -9   3    0.46    0.64
   0  -9   3   -0.06    0.71
   0   9  -3    0.22    0.66
   0   9  -3   -0.26    0.83
   0   9   3   -0.38    0.74
   0  -9  -4    0.45    0.69
   0  -9   4    0.71    0.41
   0  -9  -4   -0.23    0.45
   0   9  -4   -0.42    0.57
   0   9   4   -0.09    0.70
   0   9  -4    0.84    0.91
   0   9  -4    0.89    0.82
   0  -9   4    0.24    0.66
   0  -9   4   -0.72    0.71
   0   9  -4    1.36    0.96
   0   9  -4    0.51    0.63
   0  -9  -5    0.52    0.67
   0   9  -5   -0.22    0.89
   0  -9   5   -0.34    1.02
   0  -9   5    0.05    0.60
   0  -9  -5    0.16    0.53
   0  -9   5   -0.20    0.48
   0  -9   5   -0.62    0.79
   0   9   5   -0.17    0.79
   0   9  -5   -0.64    1.20
   0   9   5   -0.52    1.23
   0   9  -5   -0.83    0.83
   0   9  -5   -0.89    1.20
   0  -9  -6    0.00    0.57
   0  -9  -6    0.33    0.72
   0  -9   6   -0.43    0.98
   0   9  -6    0.43    0.63
   0   9   6    0.45    0.99
   0   9  -6   -0.36    0.74
   0  -9   6    0.36    0.40
   0   9   6   -0.34    0.97
   0   9  -6    0.91    1.32
   0   9   6   -2.19    1.15
   0  -9   6   -0.01    0.89
   0   9  -6    1.08    0.76
   0   9  -7   -0.69    1.08
   0  -9   7   -0.64    0.91
   0  -9  -7   -0.15    0.89
   0  -9  -7   -0.23    1.09
   0   9  -7   -0.94    1.42
   0   9   7   -0.24    0.39
   0   9  -7    1.24    1.03
   0   9   7    0.86    1.12
   0  -9   7   -0.22    0.97
   0   9   7    0.72    0.97
   0  -9   7   -0.22    0.60
   0   9  -7   -1.50    1.08
   0   9   7   -1.01    0.92
   0   9  -8    0.26    0.58
   0  -9  -8    0.48    0.57
   0  -9  -8    0.15    0.45
   0  -9   8    0.27    0.56
   0  -9  -8    0.70    0.64
   0  -9  -8    0.12    0.57
   0  -9   8    0.55    1.14
   0  -9  -8   -3.54    1.31
   0  -9   8    0.33    0.58
   0  -9  -8    0.97    0.44
   0  -9   8    0.17    0.50
   0  -9   8    0.25    0.72
   0  -9  -8   -0.81    0.89
   0   9  -8   -0.26    0.72
   0   9  -8   -0.39    0.90
   0   9  -8   -0.17    0.93
   0  -9  -8    0.01    0.63
   0  -9  -8    0.63    0.61
   0  -9   8    1.88    0.87
   0   9   8   -1.52    2.00
   0  -9   8   -0.71    1.08
   0   9  -8    0.37    1.01
   0   9   8    1.58    1.22
   0   9   8    1.15    1.04
   0  -9  -9    0.17    0.52
   0   9  -9   -0.27    0.73
   0  -9  -9   -0.30    0.59
   0  -9   9   -0.73    1.37
   0  -9   9   -0.47    0.80
   0  -9   9   -0.58    0.68
   0   9   9   -0.45    0.91
   0  -9  -9    0.49    0.54
   0  -9   9   -0.06    0.52
   0  -9  -9   -0.27    0.60
   0   9  -9    0.44    0.67
   0  -9  -9   -0.77    0.64
   0   9  -9   -0.11    0.65
   0   9  -9   -1.74    1.02
   0   9  -9    1.03    1.19
   0  -9   9   -1.19    0.97
   0   9   9   -0.72    1.53
   0  -9   9   -3.22    1.47
   0   9   9    3.88    2.16
   0   9 -10   -0.22    0.60
   0  -9 -10   -0.81    0.72
   0  -9  10   -0.22    0.46
   0  -9 -10   -0.66    0.63
   0   9  10    0.30    0.62
   0  -9  10   -0.26    0.49
   0  -9  10    0.27    0.57
   0  -9  10   -0.19    0.69
   0  -9 -10    0.21    0.46
   0   9 -10    1.77    1.54
   0  -9 -10   -0.22    0.58
   0   9 -10   -0.44    0.60
   0   9 -10    0.02    0.66
   0  -9  10    0.09    1.18
   0  -9  10    2.50    1.87
   0   9  10   -0.98    1.23
   0   9  10   -3.35    1.73
   0   9  10   -2.85    1.42
   0   9 -11   -1.28    0.79
   0  -9  11   -0.41    0.49
   0  -9 -11   -0.32    0.43
   0  -9  11   -0.51    0.53
   0  -9 -11    0.77    0.53
   0  -9  11    0.39    0.41
   0   9 -11   -0.62    0.73
   0  -9 -11   -1.80    0.89
   0  -9 -11    0.10    0.64
   0  -9 -11   -0.68    0.72
   0   9 -11   -1.06    1.70
   0   9 -11   -0.28    0.66
   0   9  11   -0.34    1.46
   0   9  11    1.94    1.61
   0  -9  12    0.10    0.39
   0  -9  12   -0.34    0.30
   0   9  12    0.05    0.42
   0  -9 -12    0.09    0.42
   0   9 -12   -0.07    0.49
   0  -9  12    0.01    0.35
   0  -9 -12    0.07    0.51
   0  -9 -12    0.22    0.41
   0  -9 -12   -0.63    0.47
   0  -9  13    0.07    0.33
   0   9  13   -0.15    0.33
   0  -9  13    0.11    0.36
   0   9 -13    0.02    0.36
   0   9 -13   -0.40    0.35
   0  -9 -13    0.21    0.28
   0  -9 -13   -0.14    0.29
   0  -9 -13   -0.22    0.29
   0  -9 -13   -0.13    0.41
   0  10   0  621.39    5.52
   0 -10   0  665.18   11.92
   0 -10   0  643.36    6.93
   0 -10   0  659.94   11.73
   0  10   0  637.32   10.55
   0 -10   1   23.51    2.30
   0 -10  -1   22.23    2.07
   0 -10   1   28.61    2.46
   0 -10  -1   20.29    2.33
   0 -10  -1   23.54    2.32
   0  10  -1   20.02    1.51
   0 -10   1   20.81    1.63
   0  10  -1   20.70    2.27
   0  10  -1   20.06    2.13
   0 -10   2   79.49    4.02
   0 -10  -2   82.13    3.69
   0  10  -2   76.44    3.50
   0 -10  -2   70.77    4.32
   0 -10  -2   79.80    4.07
   0 -10   2   93.93    3.98
   0  10  -2   84.12    4.89
   0  10  -2   84.90    5.10
   0 -10  -3   29.07    2.64
   0  10  -3   29.26    2.51
   0 -10   3   25.82    2.33
   0 -10  -3   31.86    2.42
   0 -10   3   24.50    2.16
   0  10   3   21.08    2.70
   0  10  -3   25.55    3.08
   0  10  -3   22.30    2.86
   0  10  -3   22.73    3.05
   0  10   3   21.83    2.76
   0  10  -4  554.77   12.24
   0 -10   4  520.08   10.40
   0 -10  -4  547.02   11.44
   0 -10  -4  546.21   10.72
   0  10  -4  493.82   14.12
   0  10  -4  461.17   13.38
   0  10  -4  477.99   14.30
   0 -10   4  547.95   12.36
   0  10   4  482.61   13.60
   0 -10   4  523.72   10.51
   0  10  -4  488.67   13.07
   0 -10   5   90.75    4.49
   0 -10  -5   93.49    5.04
   0 -10   5   93.70    5.49
   0  10  -5   89.74    5.53
   0 -10  -5   90.64    4.86
   0  10  -5   77.32    6.30
   0 -10   5   90.79    4.92
   0  10   5   84.48    6.45
   0 -10   5   91.09    5.54
   0  10  -5   78.55    6.24
   0  10  -5   82.47    6.03
   0 -10   6  229.67    9.46
   0  10  -6  235.81    9.90
   0 -10  -6  233.33    8.51
   0 -10  -6  233.84    8.49
   0 -10   6  213.56    9.25
   0  10   6  199.44   10.76
   0  10   6  202.18   10.89
   0  10  -6  194.85   10.73
   0  10  -6  194.15   10.24
   0  10   6  205.71   11.02
   0 -10   6  220.14    8.27
   0  10  -6  193.79    9.99
   0 -10  -7   34.56    3.54
   0  10  -7   28.97    3.84
   0 -10  -7   31.95    3.44
   0 -10   7   28.54    3.61
   0  10  -7   24.53    3.79
   0  10  -7   30.63    4.29
   0  10   7   30.34    4.61
   0 -10   7   29.67    3.75
   0  10   7   33.82    4.99
   0  10   7   27.87    4.32
   0  10   7   33.39    4.79
   0 -10   7   33.33    3.52
   0  10  -7   32.27    4.75
   0 -10  -8  370.82    8.00
   0 -10  -8  410.53    7.85
   0  10  -8  429.32    8.11
   0 -10  -8  388.82    8.42
   0 -10   8  419.41    7.67
   0 -10   8  451.20   15.66
   0 -10   8  448.60    7.92
   0 -10   8  429.67    8.66
   0 -10  -8  405.01    7.23
   0  10  -8  387.00    9.50
   0  10   8  390.82   17.39
   0  10  -8  380.94   16.44
   0 -10  -8  404.02    7.70
   0  10  -8  396.37    9.12
   0  10   8  403.24   18.15
   0  10   8  394.36   17.60
   0 -10   8  443.44   13.50
   0  10  -8  394.48   17.74
   0 -10   8  398.79   14.71
   0 -10  -9  108.00    3.96
   0 -10  -9  125.05    4.49
   0  10  -9  136.14    4.73
   0 -10  -9  130.33    4.86
   0 -10   9  128.41    4.23
   0 -10  -9  134.84    4.14
   0 -10   9  138.06    5.04
   0 -10   9  141.92    4.61
   0 -10  -9  135.36    4.25
   0  10  -9  125.38    5.49
   0 -10  -9  134.31    4.60
   0  10  -9  119.92    5.14
   0  10   9  115.61    9.81
   0  10  -9  116.20    9.50
   0  10   9  123.00   10.25
   0 -10   9  139.00    7.87
   0 -10   9  129.80    8.73
   0  10 -10   58.53    3.09
   0 -10 -10   55.78    2.97
   0 -10  10   59.04    2.68
   0 -10  10   55.10    2.44
   0 -10 -10   57.57    2.66
   0 -10  10   56.83    3.23
   0 -10 -10   53.23    2.66
   0  10  10   52.75    6.48
   0  10 -10   50.00    3.43
   0 -10 -10   54.80    2.97
   0  10 -10   56.58    6.75
   0  10 -10   47.84    3.24
   0  10  10   54.74    6.39
   0  10  10   55.44    6.99
   0 -10  10   57.83    5.97
   0  10 -11    6.12    1.05
   0 -10  11    5.20    0.81
   0 -10 -11    3.67    0.68
   0  10 -11    4.66    0.96
   0 -10  11    4.68    0.68
   0 -10 -11    5.29    0.91
   0 -10 -11    5.81    0.91
   0 -10 -11    7.06    1.07
   0  10 -11    3.80    0.99
   0  10 -11    4.84    2.30
   0  10  11    1.75    1.02
   0  10  11    4.56    2.55
   0 -10  12   46.78    2.07
   0 -10 -12   45.06    2.19
   0 -10 -12   42.17    2.04
   0  10 -12   42.92    2.31
   0 -10 -12   46.57    2.05
   0 -10 -12   45.08    2.15
   0 -10  13    0.68    0.33
   0  10  13    0.38    0.38
   0  10 -13    0.64    0.43
   0 -10  13    0.77    0.38
   0 -10 -13    0.85    0.39
   0 -10 -13    1.03    0.39
   0  10 -13    0.75    0.28
   0 -10 -13    0.42    0.30
   0 -10 -13    1.12    0.33
   0 -11   0    0.38    0.44
   0 -11   0   -0.09    0.58
   0 -11   0    0.31    0.22
   0  11   0    0.57    0.67
   0  11   0   -0.32    0.46
   0  11  -1   -0.01    0.33
   0 -11   1    0.41    0.59
   0 -11   1    0.01    0.31
   0 -11  -1    0.33    0.51
   0 -11  -1    0.13    0.48
   0  11  -1    0.19    0.48
   0  11  -1    0.28    0.53
   0  11   1   -0.08    0.20
   0  11  -1   -0.07    0.43
   0 -11  -2    0.30    0.55
   0 -11   2   -0.35    0.60
   0 -11  -2    0.07    0.38
   0 -11   2    0.73    0.46
   0 -11   2   -0.03    0.64
   0 -11  -2    0.71    0.73
   0  11  -2    0.46    0.34
   0 -11   2    0.07    0.39
   0  11  -2   -0.60    0.80
   0  11  -2   -0.12    0.59
   0  11   3    0.13    0.86
   0  11  -3    0.52    0.82
   0 -11   3    0.10    0.50
   0  11  -3   -0.15    0.86
   0  11  -3    0.17    0.72
   0  11   3    0.04    0.77
   0  11  -3    0.41    0.46
   0 -11   3    0.46    0.47
   0 -11  -3    0.26    0.57
   0 -11   3   -0.20    0.57
   0 -11  -3    0.24    0.41
   0  11  -4   -0.23    0.68
   0  11  -4    3.23    1.49
   0 -11   4    0.41    0.53
   0  11   4   -0.84    1.27
   0  11  -4    0.95    1.07
   0  11  -4    0.26    1.01
   0 -11   4    0.49    0.60
   0 -11  -4    0.64    0.59
   0 -11  -4   -0.06    0.40
   0  11  -4   -0.66    0.73
   0 -11   4    0.17    0.54
   0  11  -5    0.93    1.21
   0 -11   5   -0.04    0.75
   0  11  -5    0.70    1.22
   0  11  -5    1.39    1.25
   0 -11   5   -0.13    0.64
   0  11   5    0.52    0.85
   0 -11  -5    0.10    0.62
   0 -11  -5    0.23    0.60
   0 -11   5   -0.47    0.65
   0  11  -5    0.22    0.49
   0  11  -6    0.42    1.07
   0 -11   6    0.33    0.70
   0  11   6   -1.63    1.05
   0  11  -6    0.78    0.98
   0  11  -6    0.26    1.16
   0 -11   6    0.11    0.62
   0  11   6    0.79    1.10
   0  11   6    0.21    0.79
   0 -11  -6    0.25    0.45
   0 -11   6    0.85    0.78
   0 -11  -6    0.22    0.79
   0  11  -6   -0.72    1.09
   0 -11  -7   -0.08    0.63
   0 -11  -7   -0.45    0.67
   0 -11  -7    0.19    0.69
   0 -11  -7   -0.35    0.70
   0 -11   7   -0.41    1.21
   0  11  -7   -0.58    1.54
   0  11  -7   -0.73    0.88
   0  11   7   -1.07    1.16
   0  11  -7    1.85    1.54
   0  11  -7   -0.72    0.84
   0 -11   7    1.38    0.51
   0 -11   7   -0.46    0.65
   0  11   7    0.50    1.07
   0  11   7   -1.95    1.34
   0  11   7    0.62    0.83
   0 -11  -8   -0.44    0.54
   0  11  -8   -0.34    0.50
   0 -11  -8    0.64    0.55
   0 -11  -8    0.86    0.72
   0 -11  -8    1.30    0.91
   0 -11   8    0.18    0.93
   0 -11   8    1.84    0.90
   0 -11   8    0.23    0.58
   0 -11   8   -0.92    0.87
   0 -11  -8   -0.46    0.75
   0 -11  -8    0.46    0.74
   0  11  -8    1.56    2.33
   0  11  -8   -0.26    0.66
   0  11  -8    0.39    0.82
   0 -11   8    1.36    1.23
   0  11   8    0.56    1.65
   0  11   8   -0.32    0.82
   0  11   8   -0.84    1.24
   0  11  -8   -1.31    1.85
   0 -11   8    3.63    1.27
   0 -11  -9    0.61    0.60
   0 -11  -9   -0.23    0.85
   0  11  -9   -0.13    0.61
   0 -11  -9   -0.33    0.64
   0 -11   9   -0.69    0.62
   0 -11   9   -0.11    0.60
   0 -11   9   -1.05    0.85
   0 -11   9    0.77    0.59
   0 -11  -9   -0.15    0.51
   0 -11  -9   -0.45    0.72
   0  11  -9    0.19    0.79
   0  11  -9   -1.15    1.20
   0  11  -9    0.48    0.73
   0  11   9    1.51    1.81
   0 -11   9   -1.62    1.05
   0 -11   9    0.97    1.55
   0  11   9    0.19    1.46
   0 -11 -10    0.20    0.50
   0  11 -10   -0.65    0.65
   0 -11  10    0.17    0.46
   0 -11  10    0.88    0.67
   0  11 -10   -0.68    0.74
   0 -11 -10   -0.11    0.42
   0  11 -10    1.77    2.25
   0  11 -10   -0.29    0.54
   0  11  10    2.06    1.59
   0  11  10    0.54    1.16
   0  11  10   -0.82    1.38
   0 -11 -10   -0.31    0.43
   0 -11 -10   -0.14    0.37
   0 -11  10    0.33    0.49
   0 -11  11   -0.06    0.35
   0 -11 -11    0.08    0.47
   0  11 -11    0.26    0.61
   0 -11 -11   -0.19    0.49
   0 -11 -11   -0.04    0.38
   0 -11 -11   -0.21    0.34
   0 -11  11   -0.20    0.44
   0  11 -11   -0.41    0.68
   0  11  11    1.42    1.64
   0 -11  12   -0.02    0.35
   0  11  12   -0.08    0.48
   0  11 -12   -0.36    0.52
   0 -11 -12   -0.34    0.39
   0 -11 -12   -0.22    0.42
   0 -11 -12   -0.13    0.42
   0 -11 -12    0.02    0.35
   0 -11  13    0.02    0.26
   0  11  13    0.11    0.29
   0 -11  13   -0.19    0.36
   0  11 -13   -0.31    0.43
   0 -11 -13   -0.41    0.32
   0 -11 -13   -0.47    0.30
   0 -11 -13   -0.14    0.22
   0  11 -13   -0.27    0.35
   0 -11 -13   -0.06    0.29
   0  12   0 1150.54   15.62
   0  12   0 1141.76   16.37
   0 -12   0 1200.34   17.47
   0 -12   0 1175.45   17.14
   0  12  -1   46.12    3.58
   0  12  -1   46.90    4.04
   0  12  -1   42.77    2.32
   0  12  -1   44.46    3.38
   0 -12   1   52.11    3.64
   0 -12   1   49.50    2.58
   0 -12  -1   54.72    3.77
   0 -12  -1   49.22    3.86
   0  12  -1   43.45    2.33
   0 -12   2  726.69   13.33
   0 -12   2  760.70   11.58
   0 -12  -2  713.82   11.94
   0 -12  -2  767.09   14.00
   0 -12   2  743.06   13.36
   0  12  -2  786.23   11.42
   0  12  -2  654.02   12.32
   0  12  -2  730.62   16.29
   0  12  -2  786.50   16.94
   0 -12   2  681.14   11.66
   0  12  -2  690.34   14.94
   0 -12  -3   40.65    3.74
   0 -12  -3   51.71    3.35
   0 -12  -3   50.84    3.77
   0  12  -3   53.12    3.49
   0 -12   3   52.08    3.59
   0 -12   3   52.08    3.37
   0 -12   3   52.83    3.36
   0  12   3   47.61    4.49
   0  12  -3   48.89    4.37
   0  12  -3   50.09    4.53
   0  12  -3   54.65    4.86
   0  12   3   46.08    4.28
   0 -12  -4  723.65   13.17
   0  12  -4  752.90   14.73
   0 -12  -4  737.99   14.57
   0 -12   4  709.93   13.36
   0 -12   4  742.81   14.28
   0 -12   4  692.09   12.90
   0  12  -4  668.70   17.70
   0  12  -4  695.86   18.61
   0  12   4  647.76   17.26
   0  12   4  649.79   17.32
   0  12  -4  669.54   17.64
   0  12  -4  705.81   16.33
   0 -12  -5   93.77    5.50
   0 -12  -5   99.93    5.31
   0 -12   5   96.03    5.65
   0  12  -5   89.50    5.64
   0  12  -5   76.11    6.71
   0  12  -5   83.85    6.90
   0  12  -5   74.60    6.33
   0  12   5   81.12    6.72
   0 -12   5   93.83    5.13
   0  12   5   86.83    6.86
   0  12  -5   81.00    5.98
   0 -12   6  200.41    8.98
   0  12  -6  200.15    9.27
   0 -12  -6  211.34    8.30
   0 -12  -6  192.92    8.32
   0  12  -6  170.05    9.69
   0  12  -6  163.09   10.33
   0  12  -6  183.38   10.78
   0  12   6  167.61   10.55
   0 -12   6  206.49    8.27
   0  12   6  169.10   10.54
   0  12   6  173.16   10.61
   0 -12  -7   26.94    2.44
   0 -12  -7   32.87    2.89
   0 -12  -7   24.42    2.00
   0 -12  -7   29.67    2.05
   0 -12  -7   29.30    2.26
   0 -12   7   32.53    2.18
   0 -12  -7   30.86    3.55
   0 -12   7   30.88    3.93
   0 -12   7   31.16    1.91
   0 -12   7   32.38    2.48
   0  12  -7   29.64    2.57
   0 -12  -7   35.25    2.26
   0  12  -7   30.71    2.50
   0 -12  -7   29.11    2.14
   0 -12  -7   29.91    2.09
   0  12  -7   32.14    4.54
   0  12   7   25.48    4.58
   0  12   7   24.90    4.78
   0  12  -7   26.67    4.43
   0 -12   7   34.32    3.71
   0  12  -7   26.26    4.66
   0  12   7   30.43    4.77
   0  12   7   23.89    4.23
   0 -12  -8   35.98    2.45
   0 -12  -8   42.32    2.52
   0  12  -8   44.32    2.55
   0 -12  -8   39.73    2.69
   0 -12  -8   37.65    2.85
   0 -12   8   46.26    2.68
   0 -12   8   45.90    4.95
   0 -12   8   42.45    2.21
   0 -12   8   49.19    3.07
   0 -12  -8   45.19    2.53
   0 -12   8   49.39    2.34
   0  12  -8   39.04    3.13
   0 -12  -8   44.21    2.58
   0  12  -8   41.40    5.38
   0  12   8   42.32    6.01
   0  12  -8   45.06    3.12
   0  12  -8   38.35    5.76
   0 -12   8   55.82    4.75
   0  12   8   47.07    6.39
   0  12   8   39.30    5.89
   0 -12  -9   87.73    4.16
   0  12  -9   96.56    3.83
   0 -12  -9   77.24    3.45
   0 -12  -9   96.91    3.81
   0 -12   9   95.76    3.71
   0 -12   9   97.05    3.37
   0 -12   9   90.09    4.13
   0 -12  -9   99.25    3.70
   0 -12   9   97.68    3.24
   0  12  -9   87.18    7.97
   0  12  -9   91.23    4.48
   0 -12  -9   91.73    3.73
   0  12   9   78.95    8.23
   0  12  -9   81.40    4.51
   0  12   9   83.65    8.63
   0  12 -10   42.34    2.52
   0 -12  10   39.62    2.13
   0 -12  10   37.59    2.19
   0 -12  10   38.41    2.65
   0 -12 -10   40.92    2.30
   0 -12 -10   40.25    2.29
   0 -12  10   40.20    2.00
   0  12  10   42.12    5.98
   0  12 -10   31.55    2.77
   0  12 -10   43.46    5.55
   0  12 -10   37.25    2.84
   0  12  10   32.07    4.93
   0  12  10   36.29    5.65
   0 -12  11    3.05    0.77
   0 -12 -11    2.47    0.57
   0 -12 -11    3.31    0.69
   0  12 -11    2.93    0.74
   0 -12 -11    3.49    0.68
   0 -12 -11    3.34    0.72
   0 -12 -11    3.34    0.75
   0  12 -11    2.93    0.82
   0 -12  11    2.51    0.60
   0 -12  12   64.77    2.25
   0 -12  12   63.08    2.63
   0 -12 -12   62.86    2.34
   0 -12 -12   62.45    2.23
   0  12 -12   61.96    2.66
   0 -12 -12   64.90    2.35
   0 -12 -12   58.42    2.30
   0 -12  13    9.18    0.71
   0 -12  13    8.69    0.82
   0  12 -13    7.14    0.73
   0  12  13    5.51    0.62
   0  12  13    6.52    0.71
   0 -12  13    6.72    0.72
   0 -12 -13    8.19    0.69
   0  12 -13    6.83    0.68
   0 -12 -13    8.42    0.71
   0 -12 -13    7.96    0.68
   0 -13   0    0.98    0.79
   0 -13   0    0.44    0.56
   0  13   0    0.39    0.49
   0  13   0    0.00    0.48
   0 -13  -1    0.37    0.77
   0 -13  -1    0.04    0.44
   0 -13   1   -0.13    0.33
   0 -13   1   -0.02    0.54
   0  13  -1    0.16    0.55
   0  13  -1    0.10    0.43
   0  13  -1    0.26    0.79
   0  13  -2    0.16    0.36
   0 -13   2    2.34    0.98
   0 -13  -2    0.51    0.47
   0 -13   2    0.22    0.35
   0 -13  -2    1.20    1.01
   0 -13  -2   -0.09    0.69
   0  13  -2    0.20    0.66
   0  13  -2   -0.36    1.13
   0  13  -2    0.01    0.69
   0 -13  -3    0.42    0.58
   0 -13   3   -0.21    0.52
   0 -13   3    0.08    0.70
   0 -13   3    0.73    0.60
   0 -13  -3   -0.43    0.70
   0  13  -3   -1.05    0.61
   0 -13  -3   -0.23    0.53
   0  13  -3    0.93    0.72
   0  13  -3    0.30    0.74
   0  13   3   -0.55    0.61
   0  13  -3   -0.50    1.02
   0 -13   3    0.46    0.60
   0  13   3    0.43    0.94
   0 -13   4    1.00    0.56
   0 -13   4    0.31    0.69
   0 -13  -4    0.10    0.41
   0  13  -4   -0.05    0.64
   0 -13  -4    0.14    0.73
   0  13  -4    1.04    0.72
   0 -13   4   -0.29    0.47
   0  13  -4    1.97    1.02
   0  13  -4    1.02    1.10
   0  13   4    0.78    1.14
   0  13  -4    1.17    1.11
   0  13   4   -0.56    0.89
   0 -13   5    0.32    0.55
   0 -13  -5   -0.74    0.85
   0 -13  -5    0.59    0.65
   0  13  -5   -0.57    0.75
   0  13  -5    0.14    0.84
   0 -13   5    0.19    0.39
   0  13  -5   -1.11    1.20
   0  13   5   -0.08    0.73
   0  13   5    0.61    1.25
   0  13  -5   -0.08    0.44
   0  13  -5    0.85    1.10
   0  13  -6   -0.77    0.88
   0 -13  -6   -0.37    0.52
   0 -13   6    0.55    0.65
   0 -13  -6    0.68    0.48
   0  13  -6    0.49    0.81
   0  13   6   -0.32    0.80
   0  13   6   -0.45    1.35
   0  13  -6   -0.04    0.80
   0 -13   6    0.60    0.52
   0  13   6   -0.11    0.72
   0 -13  -7   -0.14    0.76
   0  13  -7   -0.31    0.41
   0 -13  -7    0.32    0.56
   0 -13  -7    0.01    0.56
   0 -13  -7   -0.27    0.52
   0 -13  -7    0.04    0.64
   0 -13   7   -0.96    1.18
   0 -13   7   -0.26    0.48
   0 -13   7   -0.10    0.65
   0  13  -7    0.07    0.66
   0 -13   7   -0.51    0.76
   0 -13  -7   -0.38    0.50
   0  13  -7    0.55    1.04
   0 -13  -7   -0.39    0.37
   0  13  -7   -0.46    0.61
   0  13   7   -0.65    1.49
   0  13  -7    0.47    1.58
   0  13   7   -0.55    0.71
   0  13   7    3.02    1.88
   0 -13   7   -0.09    0.82
   0  13   7   -0.32    1.67
   0  13  -7    1.15    1.05
   0  13  -8   -0.07    0.61
   0 -13  -8   -0.11    0.49
   0 -13  -8   -0.11    0.51
   0 -13  -8   -0.19    0.46
   0 -13  -8   -0.87    0.71
   0 -13  -8    0.57    0.85
   0 -13   8    0.29    0.83
   0 -13   8   -0.16    0.71
   0 -13   8   -0.26    0.42
   0 -13   8    0.01    0.62
   0 -13   8   -0.42    0.53
   0 -13  -8    0.32    0.47
   0 -13  -8    0.32    0.49
   0  13  -8   -0.47    0.65
   0  13  -8    1.52    1.07
   0  13  -8   -0.82    0.87
   0  13   8   -1.39    1.71
   0  13   8   -0.75    1.61
   0  13   8   -0.18    1.41
   0 -13  -9    0.01    0.64
   0  13  -9   -0.33    0.69
   0 -13  -9   -0.43    0.59
   0 -13  -9   -0.66    0.58
   0 -13   9    0.16    0.41
   0 -13   9   -0.02    0.45
   0 -13   9    0.13    0.67
   0 -13   9    0.47    0.35
   0 -13  -9   -0.32    0.48
   0  13  -9   -0.54    0.71
   0  13  -9    0.23    0.67
   0  13   9   -0.65    1.84
   0  13   9   -0.13    1.69
   0  13 -10    0.41    0.38
   0 -13  10   -0.06    0.37
   0 -13  10   -0.09    0.42
   0 -13  10    0.73    0.75
   0 -13 -10    0.50    0.42
   0 -13 -10   -0.14    0.50
   0 -13 -10   -0.06    0.52
   0 -13 -10   -0.47    0.52
   0  13 -10    0.11    0.64
   0  13 -10   -0.23    0.57
   0  13  10   -0.06    1.48
   0  13  10    2.38    2.06
   0  13  10   -1.25    1.44
   0 -13  11    0.29    0.50
   0 -13 -11   -0.47    0.45
   0 -13 -11    0.14    0.39
   0 -13 -11   -0.32    0.51
   0 -13 -11    0.00    0.43
   0 -13 -11    0.19    0.40
   0  13 -11   -0.40    0.64
   0  13 -11   -0.01    0.61
   0 -13  11    0.14    0.42
   0 -13  12    0.05    0.30
   0  13  12    0.08    0.36
   0  13 -12    0.16    0.38
   0 -13  12    0.05    0.44
   0 -13 -12   -0.08    0.34
   0 -13 -12   -0.39    0.38
   0 -13 -12   -0.29    0.37
   0 -13 -12    0.59    0.31
   0  13 -12    0.53    0.49
   0 -13 -12    0.26    0.30
   0 -13  13   -0.22    0.26
   0 -13  13   -0.31    0.33
   0 -13  13   -0.02    0.34
   0  13 -13   -0.06    0.28
   0 -13 -13   -0.01    0.25
   0 -13 -13    0.13    0.24
   0 -14   0  753.68   15.21
   0  14   0  753.80   13.82
   0  14   0  763.44   14.61
   0  14   0  791.23   16.94
   0 -14   1   65.38    3.02
   0 -14  -1   64.49    4.54
   0 -14   1   66.24    4.48
   0 -14  -1   58.98    4.51
   0  14   1   56.00    3.67
   0  14  -1   54.28    4.66
   0  14  -1   52.72    4.17
   0  14  -1   56.06    4.03
   0  14   1   55.24    3.74
   0 -14   2    7.53    1.61
   0 -14  -2    6.69    1.57
   0 -14   2    5.71    1.15
   0 -14  -2    3.61    1.32
   0  14  -2    6.09    1.14
   0  14  -2    4.51    1.63
   0  14  -2    5.07    1.67
   0  14  -2    4.24    1.47
   0  14  -3    4.43    1.19
   0 -14  -3    3.38    1.23
   0 -14  -3    3.72    1.08
   0 -14  -3    3.85    1.23
   0 -14   3    3.08    0.79
   0 -14   3    5.08    1.49
   0  14   3    2.45    1.04
   0 -14   3    5.16    1.25
   0  14  -3    3.69    1.42
   0  14  -3    3.11    1.49
   0  14  -3    2.17    0.80
   0  14   3    3.52    1.50
   0 -14   4  228.32    8.33
   0 -14  -4  216.72    8.64
   0 -14   4  246.88    8.50
   0  14  -4  249.99    8.64
   0 -14   4  225.12    8.42
   0 -14  -4  232.54    8.00
   0  14  -4  216.54   10.84
   0  14  -4  231.81   11.03
   0  14   4  205.11   10.61
   0  14   4  200.99   10.54
   0 -14   4  223.77    7.77
   0  14  -4  223.14   11.19
   0 -14  -5  149.97    6.76
   0 -14   5  146.65    7.20
   0 -14  -5  144.86    7.32
   0  14  -5  165.12    7.79
   0  14  -5  137.06    9.26
   0  14   5  130.48    9.03
   0  14  -5  139.95    9.58
   0  14   5  144.73    9.63
   0 -14   5  148.40    6.80
   0 -14  -6    4.30    1.33
   0 -14   6    4.07    1.58
   0 -14  -6    3.29    0.71
   0 -14  -6    3.89    0.78
   0 -14  -6    3.54    0.88
   0 -14  -6    2.37    0.80
   0  14   6    1.09    0.95
   0 -14   6    4.07    1.20
   0  14  -6    3.13    1.62
   0  14   6    2.14    1.45
   0  14  -6    3.27    1.68
   0  14   6    2.23    1.55
   0 -14  -7  100.01    3.95
   0 -14  -7  105.84    3.70
   0 -14  -7  107.04    4.94
   0 -14  -7   94.56    4.41
   0 -14  -7  111.82    4.26
   0 -14   7  107.96    7.23
   0 -14   7  107.29    3.36
   0 -14   7  112.15    4.02
   0  14  -7  112.20    4.72
   0 -14   7  111.00    4.52
   0 -14  -7  110.82    3.91
   0 -14  -7  119.20    4.08
   0  14  -7  110.72    4.72
   0 -14  -7  112.22    3.89
   0  14   7   84.13    8.18
   0  14   7   98.71    9.28
   0  14  -7  102.53    9.30
   0  14   7   89.68    8.58
   0  14  -7  102.22    8.86
   0  14   7   97.25    8.87
   0 -14  -8   24.05    2.52
   0 -14  -8   21.30    1.93
   0 -14  -8   22.86    2.06
   0 -14  -8   20.53    2.14
   0 -14  -8   26.53    1.97
   0  14  -8   26.04    1.93
   0 -14   8   27.55    1.80
   0 -14   8   27.04    2.06
   0 -14   8   27.01    2.34
   0 -14  -8   25.84    2.04
   0 -14  -8   23.87    1.94
   0  14  -8   25.18    2.37
   0  14   8   25.38    4.89
   0  14  -8   23.85    2.56
   0  14   8   24.58    4.86
   0  14  -8   29.18    4.83
   0  14   8   21.51    4.38
   0 -14  -9    8.18    1.10
   0  14  -9   12.19    1.35
   0 -14  -9   11.62    1.35
   0 -14  -9    9.45    1.46
   0 -14   9   12.56    1.23
   0 -14   9   11.47    1.34
   0 -14   9   13.70    1.71
   0 -14  -9   14.88    1.48
   0 -14  -9   11.92    1.35
   0 -14  -9   10.56    1.21
   0  14  -9   10.30    1.72
   0  14  -9   13.05    1.81
   0  14   9   12.19    3.42
   0  14   9   10.80    2.76
   0  14 -10   11.21    1.25
   0 -14  10    9.57    1.16
   0 -14  10   10.05    1.10
   0 -14  10   10.36    1.49
   0 -14 -10   11.10    1.26
   0 -14 -10   11.80    1.29
   0 -14 -10    9.08    1.08
   0 -14 -10    9.43    1.12
   0 -14 -10   11.32    1.44
   0  14 -10    9.77    1.61
   0  14 -10   10.94    1.57
   0  14  10    8.93    2.97
   0  14  10   11.64    3.05
   0  14  10    7.72    2.56
   0 -14  11    7.52    1.04
   0 -14 -11    7.19    0.91
   0  14 -11    6.78    1.02
   0 -14 -11    7.54    0.97
   0 -14 -11    8.33    0.95
   0 -14 -11    7.00    0.86
   0 -14 -11    7.69    1.06
   0  14 -11    5.87    1.25
   0 -14  11    6.10    0.79
   0  14  12    1.89    0.53
   0  14 -12    2.09    0.59
   0 -14  12    2.09    0.56
   0 -14 -12    2.23    0.42
   0 -14 -12    1.85    0.45
   0 -14 -12    1.79    0.48
   0 -14 -12    0.94    0.39
   0 -14 -12    1.77    0.47
   0  14 -12    1.17    0.46
   0 -14  12    1.99    0.47
   0 -14  12    2.19    0.48
   0 -14  13   17.06    0.98
   0  15   0    1.07    0.76
   0  15   0    1.27    1.15
   0  15   0    0.58    0.55
   0 -15   0   -1.17    0.81
   0  15   1   -0.19    0.44
   0  15  -1    0.52    0.72
   0  15   1   -0.34    0.64
   0  15  -1    0.06    0.68
   0  15  -1   -0.24    0.49
   0  15   1   -0.14    0.67
   0 -15  -1    0.26    0.55
   0 -15   1   -0.05    0.50
   0 -15  -1    0.53    0.78
   0  15   2   -0.21    0.63
   0  15  -2    1.58    1.32
   0  15  -2    0.57    0.68
   0  15   2    0.32    0.69
   0  15  -2   -1.05    0.87
   0 -15  -2    0.77    0.77
   0 -15  -2   -0.40    0.77
   0 -15   2   -0.07    0.47
   0 -15   2   -0.66    0.66
   0  15   3    0.64    0.69
   0  15   3    2.01    1.23
   0  15  -3   -0.22    1.23
   0  15   3    1.03    0.56
   0  15  -3    1.06    0.72
   0  15  -3   -0.26    1.52
   0 -15  -3   -1.02    1.19
   0 -15  -3   -0.35    0.56
   0 -15   3   -1.19    0.82
   0 -15   3    0.00    0.39
   0  15   4    1.35    1.49
   0 -15  -4   -0.02    0.66
   0 -15  -4   -0.06    1.12
   0  15  -4    0.19    0.69
   0 -15   4   -0.09    0.51
   0 -15   4    0.27    0.78
   0 -15   4   -0.36    0.98
   0  15  -4    0.50    1.00
   0  15  -4   -0.53    1.43
   0  15  -4    0.17    0.54
   0  15   4    0.75    1.10
   0 -15  -5   -0.22    0.70
   0 -15  -5    0.16    0.70
   0 -15   5   -0.15    0.69
   0 -15   5    0.35    0.76
   0  15  -5   -0.45    1.72
   0 -15   5   -0.10    0.48
   0  15  -5   -1.33    1.41
   0  15   5    0.60    1.06
   0  15   5    2.23    1.37
   0 -15  -6    0.73    0.64
   0 -15  -6   -0.08    0.62
   0 -15  -6   -0.36    0.60
   0 -15  -6    0.20    0.40
   0 -15  -6   -0.51    0.62
   0 -15   6    0.11    0.68
   0 -15  -6   -0.38    0.92
   0 -15   6    0.74    0.45
   0 -15   6    0.25    0.96
   0 -15   6   -0.08    1.03
   0 -15   6    1.23    0.84
   0 -15  -6    0.14    0.38
   0 -15  -6   -0.46    0.85
   0 -15  -6    0.02    0.36
   0  15  -6   -0.03    0.56
   0  15   6    0.72    1.14
   0  15   6   -0.42    1.54
   0  15  -6   -0.14    0.76
   0  15   6   -1.54    1.30
   0  15  -6    1.08    1.23
   0 -15  -7   -0.48    0.64
   0 -15  -7    0.24    0.49
   0 -15  -7   -0.39    0.31
   0 -15  -7    0.40    0.57
   0 -15  -7   -0.29    0.44
   0 -15   7    0.26    0.69
   0 -15   7    1.14    0.84
   0 -15   7   -0.04    0.36
   0 -15   7   -0.04    0.57
   0 -15  -7    0.06    0.41
   0 -15  -7    0.18    0.49
   0  15  -7    0.25    0.60
   0  15  -7   -0.11    1.51
   0  15  -7    0.06    1.93
   0  15   7    0.18    1.46
   0  15   7    0.02    1.10
   0  15   7    0.77    1.47
   0  15   7    0.11    0.85
   0 -15  -8    0.90    0.78
   0 -15  -8    0.16    0.60
   0 -15  -8    0.68    0.68
   0 -15  -8   -0.30    0.62
   0 -15  -8   -0.21    0.42
   0 -15   8    0.90    0.37
   0 -15   8    0.00    0.50
   0 -15   8    0.29    0.66
   0 -15  -8    0.20    0.43
   0 -15  -8    0.47    0.40
   0  15  -8    0.11    0.68
   0  15  -8    0.39    0.74
   0  15  -8    0.24    2.18
   0  15   8   -0.18    1.95
   0  15   8   -1.72    1.88
   0  15   8   -2.81    2.43
   0 -15  -9    0.11    0.43
   0 -15  -9   -0.01    0.53
   0  15  -9    0.64    0.37
   0 -15  -9   -0.77    0.55
   0 -15   9   -0.21    0.39
   0 -15   9    0.15    0.48
   0 -15   9   -0.34    0.62
   0 -15  -9    0.03    0.39
   0 -15  -9   -0.28    0.47
   0 -15  -9    0.06    0.42
   0  15  -9    0.18    0.64
   0  15  -9    0.19    0.72
   0  15   9    0.79    1.69
   0  15   9   -1.05    2.02
   0 -15  10   -0.27    0.50
   0 -15  10    0.26    0.32
   0 -15  10   -0.07    0.58
   0 -15 -10   -0.44    0.63
   0 -15 -10   -0.61    0.46
   0 -15 -10   -0.22    0.41
   0 -15 -10    0.20    0.43
   0 -15 -10   -0.27    0.40
   0  15 -10   -0.06    0.54
   0  15 -10    0.15    0.56
   0  15  10    1.37    2.50
   0  15  10   -0.92    2.36
   0  15  10   -0.39    0.92
   0 -15  11   -0.19    0.55
   0  15 -11   -1.03    0.66
   0 -15 -11    0.57    0.41
   0 -15 -11   -1.20    0.71
   0 -15 -11   -0.66    0.42
   0 -15 -11   -0.15    0.37
   0 -15 -11   -0.95    0.50
   0  15 -11    0.54    0.69
   0 -15  11   -0.31    0.36
   0 -15  12    0.17    0.39
   0  15 -12    0.04    0.35
   0  15  12   -0.19    0.31
   0 -15  12    0.01    0.36
   0 -15  12   -0.64    0.38
   0 -15 -12    0.11    0.29
   0  15 -12    0.26    0.37
   0 -15 -12   -0.14    0.30
   0 -15 -12   -0.29    0.27
   0 -15 -12   -0.15    0.27
   0 -15 -12   -0.23    0.28
   0 -15  12    0.12    0.27
   0  16   0  586.29   15.83
   0  16   0  568.95   12.88
   0  16   0  561.88   13.48
   0 -16   0  542.02   14.03
   0  16   1   11.26    1.91
   0  16   1   10.11    2.19
   0  16  -1   11.37    2.24
   0  16  -1   11.08    2.42
   0  16  -1    9.60    2.14
   0 -16  -1   12.02    2.14
   0 -16   1   12.31    2.25
   0 -16  -1   10.75    2.24
   0  16   2  434.85   14.96
   0  16  -2  474.01   15.41
   0  16  -2  435.21   13.73
   0  16   2  495.70   13.86
   0  16  -2  472.88   14.95
   0 -16  -2  461.35   12.82
   0 -16  -2  394.87   13.17
   0 -16   2  457.46   12.55
   0  16   3   12.31    2.84
   0 -16  -3   10.02    2.23
   0 -16   3    9.89    1.99
   0 -16   3    8.81    1.62
   0  16   3    9.95    1.94
   0  16   3    8.76    2.31
   0  16  -3    9.06    2.39
   0  16  -3    8.31    2.23
   0  16  -3    7.28    2.25
   0 -16  -4  382.35   12.30
   0 -16  -4  394.63   11.02
   0 -16   4  411.45   12.42
   0 -16   4  401.23   11.15
   0  16  -4  396.13   15.81
   0  16  -4  397.96   15.77
   0  16  -4  387.96   15.04
   0  16   4  328.41   14.67
   0  16   4  337.38   14.73
   0 -16  -5    6.85    1.91
   0 -16   5   11.27    2.27
   0 -16   5    7.65    1.79
   0  16   5   11.49    3.05
   0  16   5    5.11    1.92
   0  16  -5    7.37    2.68
   0  16  -5    9.94    2.87
   0 -16  -6   15.28    1.52
   0 -16  -6   14.71    1.87
   0 -16  -6   17.50    1.52
   0 -16  -6   15.44    1.88
   0 -16  -6   15.65    1.82
   0 -16  -6   16.56    1.55
   0 -16  -6   15.39    1.57
   0 -16  -6   16.30    2.81
   0 -16   6   11.34    2.15
   0 -16   6   19.38    2.87
   0 -16   6   17.63    1.61
   0 -16   6   13.90    1.18
   0 -16   6   20.58    1.96
   0 -16  -6   16.25    1.51
   0 -16  -6   15.53    1.89
   0 -16  -6   18.65    1.64
   0  16  -6   18.19    1.78
   0  16   6   13.05    3.38
   0  16  -6   16.37    3.59
   0  16   6   13.80    3.51
   0  16   6   14.68    3.68
   0  16  -6   18.07    3.73
   0 -16  -7    2.07    1.02
   0 -16  -7    3.21    0.89
   0 -16  -7    2.76    0.73
   0 -16  -7    2.09    0.87
   0 -16  -7    2.62    0.80
   0 -16   7    2.57    0.65
   0 -16   7    3.47    0.86
   0 -16   7    2.27    0.76
   0 -16   7    2.76    0.94
   0 -16  -7    3.45    0.87
   0 -16  -7    3.83    0.84
   0  16  -7    3.27    0.98
   0  16   7    0.67    1.28
   0  16   7    1.86    1.31
   0  16  -7    5.56    2.18
   0  16  -7    1.71    1.15
   0  16   7    0.29    1.70
   0  16   7    1.98    1.43
   0 -16  -8   21.87    2.19
   0 -16  -8   24.05    1.98
   0 -16  -8   27.15    1.83
   0 -16  -8   23.69    2.42
   0 -16   8   23.38    1.62
   0 -16   8   26.13    1.95
   0 -16   8   23.50    2.24
   0 -16  -8   27.62    2.00
   0 -16  -8   27.08    2.00
   0 -16  -8   23.74    1.62
   0  16  -8   27.46    2.40
   0  16  -8   27.81    2.70
   0  16  -8   30.05    5.11
   0  16   8   19.56    4.18
   0  16   8   19.93    4.17
   0 -16  -9    7.37    1.31
   0 -16  -9    8.64    1.19
   0 -16   9    8.85    1.15
   0 -16   9    9.77    1.05
   0 -16   9    9.28    1.43
   0 -16  -9   11.62    1.29
   0 -16  -9   10.00    1.09
   0 -16  -9   10.91    1.12
   0 -16  -9   13.82    1.54
   0 -16  -9    8.49    1.12
   0  16  -9   10.69    1.71
   0  16  -9   10.64    1.54
   0  16   9   13.34    3.56
   0  16   9    8.39    2.49
   0 -16  10   19.04    1.77
   0 -16  10   20.90    1.77
   0 -16 -10   18.98    1.47
   0 -16 -10   21.23    1.73
   0 -16 -10   19.39    1.56
   0 -16 -10   19.12    1.34
   0 -16 -10   18.80    1.37
   0  16 -10   20.50    1.81
   0  16 -10   19.72    2.08
   0 -16  10   19.20    1.48
   0 -16  10   20.78    1.42
   0 -16  11    4.16    0.80
   0 -16  11    1.90    0.62
   0 -16 -11    2.78    0.58
   0 -16 -11    2.76    0.51
   0 -16 -11    3.11    0.57
   0 -16 -11    2.87    0.62
   0 -16 -11    2.81    0.70
   0  16 -11    2.99    0.73
   0  16 -11    1.68    0.60
   0  16 -11    2.49    0.84
   0 -16  11    2.60    0.52
   0  16 -12    0.47    0.28
   0  16  12    0.06    0.30
   0 -16  12    0.39    0.35
   0 -16  12    0.85    0.42
   0 -16  12    0.66    0.30
   0 -16 -12   -0.03    0.30
   0 -16 -12    0.75    0.24
   0 -16 -12    0.49    0.30
   0  16 -12    0.28    0.31
   0 -16 -12    0.03    0.26
   0 -16  12    0.28    0.26
   0  17   0   -0.18    0.35
   0  17   0    1.08    1.05
   0  17   0   -0.77    0.93
   0 -17   0   -0.96    1.18
   0  17  -1    1.21    1.19
   0  17   1   -1.43    0.71
   0  17  -1    1.14    1.05
   0  17   1    1.03    0.77
   0  17  -1   -0.71    1.04
   0 -17  -1    0.04    0.73
   0 -17   1   -0.31    0.64
   0  17   2    0.26    0.71
   0  17   2   -0.77    0.97
   0  17  -2   -0.07    0.96
   0  17  -2   -1.29    0.78
   0  17   2    1.34    0.79
   0  17  -2    0.03    1.28
   0 -17  -2    1.58    1.20
   0 -17   2    0.00    0.82
   0 -17  -2   -0.33    0.82
   0  17   3    0.28    0.85
   0  17  -3   -1.53    1.32
   0  17  -3    0.68    0.68
   0  17   3    1.42    1.28
   0  17  -3    0.82    1.26
   0  17   3   -0.11    0.82
   0 -17  -3   -0.25    0.76
   0 -17   3   -0.17    0.76
   0  17   4   -1.15    1.22
   0 -17   4    2.06    1.06
   0 -17   4    0.62    1.04
   0 -17  -4    0.83    1.12
   0  17  -4   -0.67    1.71
   0  17  -4    2.60    1.55
   0  17  -4    0.12    0.88
   0  17   4    1.55    1.69
   0 -17  -5    1.24    0.54
   0 -17  -5    0.31    0.39
   0 -17  -5    0.19    0.44
   0 -17  -5   -0.33    0.52
   0 -17  -5    0.48    0.71
   0 -17  -5   -0.21    0.57
   0 -17  -5    0.89    0.42
   0 -17  -5    0.15    0.66
   0 -17   5   -0.63    0.55
   0 -17   5    0.02    0.47
   0 -17   5   -0.33    0.78
   0 -17  -5    0.05    0.96
   0 -17   5   -0.91    1.10
   0 -17   5   -0.02    0.72
   0 -17  -5   -0.13    0.41
   0 -17  -5   -0.29    0.61
   0 -17  -5    0.53    0.41
   0 -17  -5   -0.78    0.72
   0  17  -5    0.96    0.74
   0  17  -5   -0.36    1.80
   0  17   5   -2.40    1.46
   0  17   5    0.92    0.90
   0  17  -5    0.28    1.28
   0 -17  -6    0.55    0.35
   0 -17  -6   -0.76    0.67
   0 -17  -6   -0.18    0.81
   0 -17  -6    0.37    0.39
   0 -17  -6   -0.24    0.47
   0 -17  -6    0.07    0.36
   0 -17  -6   -0.06    0.55
   0 -17  -6    0.02    0.58
   0 -17   6   -0.15    0.65
   0 -17  -6    2.27    1.33
   0 -17   6   -5.46    1.60
   0 -17   6    0.70    0.61
   0 -17  -6   -0.45    0.59
   0 -17  -6   -0.36    0.38
   0 -17  -6    0.15    0.58
   0  17  -6    0.38    0.49
   0  17   6   -0.25    1.32
   0  17  -6   -4.62    2.06
   0  17  -6   -2.92    1.53
   0  17   6    0.17    1.40
   0  17   6    0.62    1.36
   0 -17  -7    0.06    0.43
   0 -17  -7    0.48    0.52
   0 -17  -7   -0.04    0.52
   0 -17  -7    0.58    0.41
   0 -17  -7    0.17    0.48
   0 -17  -7   -0.12    0.49
   0 -17   7    0.29    0.32
   0 -17   7   -0.12    0.50
   0 -17   7   -0.38    0.59
   0 -17  -7    0.51    0.37
   0 -17  -7   -0.17    0.40
   0 -17  -7   -0.34    0.58
   0  17  -7   -0.29    0.61
   0  17  -7    0.36    0.56
   0  17   7    2.23    1.90
   0  17   7   -3.44    1.77
   0  17   7   -0.12    1.84
   0  17  -7   -0.35    1.79
   0  17   7    0.09    0.85
   0 -17  -8   -0.20    0.57
   0 -17  -8    0.41    0.65
   0 -17  -8   -0.24    0.67
   0 -17  -8   -0.22    0.34
   0 -17   8   -0.84    0.62
   0 -17   8    0.07    0.35
   0 -17   8   -0.20    0.70
   0 -17  -8   -0.01    0.32
   0 -17  -8    0.45    0.49
   0 -17  -8    0.22    0.42
   0 -17  -8   -0.55    0.55
   0  17  -8   -0.36    0.57
   0  17  -8    1.08    0.75
   0  17   8    0.55    1.41
   0  17  -8    1.12    2.40
   0  17   8   -0.22    1.02
   0 -17  -9   -1.62    0.70
   0 -17  -9   -0.71    0.62
   0 -17   9    0.07    0.30
   0 -17   9    0.09    0.44
   0 -17   9    0.06    0.56
   0 -17   9    0.32    0.54
   0 -17  -9   -0.36    0.47
   0 -17  -9   -0.02    0.41
   0 -17  -9   -0.08    0.38
   0 -17  -9    0.05    0.39
   0 -17  -9    0.09    0.48
   0  17  -9    0.12    0.55
   0  17  -9    0.14    0.69
   0  17   9    0.20    1.72
   0  17   9   -0.50    1.46
   0 -17  10    0.04    0.49
   0 -17  10   -0.28    0.58
   0 -17 -10   -0.16    0.39
   0 -17 -10   -0.55    0.44
   0 -17 -10   -0.47    0.47
   0 -17 -10   -0.47    0.55
   0  17 -10   -0.24    0.53
   0 -17 -10    0.57    0.40
   0  17 -10   -0.64    0.84
   0  17 -10    0.80    0.84
   0 -17  10   -0.41    0.45
   0 -17  10    0.09    0.36
   0 -17  11    0.32    0.50
   0 -17  11    0.26    0.42
   0 -17 -11   -0.06    0.36
   0  17 -11   -0.71    0.47
   0 -17 -11    0.32    0.31
   0 -17 -11    0.28    0.25
   0 -17 -11    0.12    0.27
   0 -17 -11    0.04    0.31
   0  17 -11    0.00    0.59
   0  17 -11    0.12    0.53
   0 -17  11    0.31    0.33
   0 -17  12   -0.11    0.26
   0 -17  12    0.16    0.36
   0 -17  12    0.29    0.31
   0 -17 -12    0.21    0.25
   0  17 -12   -0.34    0.32
   0 -17 -12   -0.16    0.28
   0  18   0   21.26    2.83
   0  18   0   21.41    3.46
   0  18   0   22.83    3.43
   0 -18   0   21.32    3.26
   0  18   1   13.37    2.64
   0  18  -1   14.56    2.73
   0  18  -1   13.72    2.58
   0  18   1   12.43    1.90
   0  18  -1   13.33    2.70
   0 -18   1   14.91    2.60
   0 -18  -1   15.03    2.77
   0  18   2   12.79    3.13
   0  18  -2   11.57    2.75
   0  18  -2   14.37    3.01
   0  18   2   11.93    2.60
   0  18  -2   12.18    2.77
   0 -18  -2   16.64    2.80
   0 -18  -2   10.25    2.61
   0 -18   2   15.26    2.84
   0  18   3    9.49    2.80
   0 -18   3   13.43    2.62
   0 -18  -3    9.78    2.26
   0  18  -3    9.84    2.85
   0  18   3    8.64    2.81
   0  18  -3    7.27    2.19
   0  18  -3   11.33    2.89
   0 -18   4   11.74    2.42
   0 -18  -4    9.47    2.30
   0 -18   4    8.69    1.05
   0 -18   4   10.31    1.15
   0 -18   4   10.75    1.39
   0 -18   4   13.47    1.42
   0 -18  -4   10.40    1.20
   0 -18   4    9.37    1.32
   0 -18  -4   10.54    1.58
   0  18   4    7.65    2.68
   0 -18  -4   11.15    1.29
   0 -18  -4    8.38    1.37
   0 -18  -4    7.65    1.34
   0 -18  -4   10.88    1.63
   0 -18  -4   10.19    1.24
   0 -18  -4   11.62    1.29
   0 -18  -4    9.00    1.11
   0 -18  -4    9.07    1.14
   0 -18  -4    9.62    1.45
   0  18  -4   10.59    2.69
   0  18  -4    7.32    2.24
   0  18  -4   11.57    2.82
   0  18   4   11.58    3.24
   0 -18  -5    5.90    1.06
   0 -18  -5    6.39    0.90
   0 -18  -5    7.63    1.00
   0 -18  -5    8.08    1.00
   0 -18  -5    6.70    1.22
   0 -18  -5    6.45    1.30
   0 -18  -5    8.05    1.10
   0 -18  -5    6.42    1.24
   0 -18   5    6.88    0.98
   0 -18   5    7.96    2.10
   0 -18   5    4.45    1.14
   0 -18  -5    8.90    2.25
   0 -18   5    7.30    1.21
   0 -18   5    8.81    1.17
   0 -18  -5    5.57    1.13
   0 -18  -5    7.38    1.38
   0 -18  -5    7.87    1.02
   0 -18  -5    7.46    1.05
   0  18  -5    7.06    0.94
   0  18   5    6.16    2.35
   0  18  -5    5.09    2.11
   0  18   5    7.58    2.71
   0  18   5    7.44    2.62
   0  18  -5    5.84    2.17
   0 -18  -6   14.42    1.41
   0 -18  -6   14.44    1.77
   0 -18  -6   11.55    1.51
   0 -18  -6   13.86    1.40
   0 -18  -6   13.28    1.46
   0 -18  -6   13.97    1.38
   0 -18  -6   11.91    1.73
   0 -18  -6    9.73    1.56
   0 -18   6   15.10    1.52
   0 -18   6   11.94    2.35
   0 -18  -6   12.47    2.69
   0 -18   6   15.01    1.79
   0 -18   6   16.74    1.69
   0 -18  -6   15.12    1.53
   0 -18  -6   14.27    1.49
   0 -18  -6    9.49    1.52
   0  18  -6   15.49    1.73
   0  18   6    8.74    2.54
   0  18  -6   13.75    3.35
   0  18  -6   10.02    2.52
   0  18   6   13.90    3.45
   0  18   6   14.00    3.52
   0 -18  -7   11.23    1.38
   0 -18  -7   12.06    1.74
   0 -18  -7   15.31    1.41
   0 -18  -7   13.67    1.45
   0 -18  -7   11.85    1.77
   0 -18   7   13.94    1.47
   0 -18   7   13.46    1.21
   0 -18   7   15.89    1.64
   0 -18   7   14.91    1.79
   0 -18  -7   15.72    1.56
   0 -18  -7   12.91    1.20
   0 -18  -7   15.22    1.58
   0  18  -7   15.67    1.96
   0  18  -7   15.16    1.73
   0  18   7   12.42    3.32
   0  18   7    8.87    2.48
   0  18   7    9.14    2.70
   0  18  -7   19.67    4.07
   0 -18  -8   46.44    3.10
   0 -18  -8   44.99    2.65
   0 -18  -8   43.86    3.25
   0 -18   8   51.58    2.27
   0 -18   8   49.79    2.62
   0 -18   8   48.73    3.03
   0 -18   8   49.94    2.83
   0 -18  -8   47.16    2.15
   0 -18  -8   59.18    3.11
   0 -18  -8   52.15    2.69
   0 -18  -8   49.46    2.69
   0  18  -8   47.16    2.94
   0  18  -8   50.79    3.44
   0  18   8   36.76    5.55
   0  18   8   43.31    6.16
   0  18  -8   47.04    6.27
   0 -18  -9    0.68    0.60
   0 -18  -9    1.18    0.62
   0 -18   9    0.58    0.34
   0 -18   9    1.00    0.47
   0 -18   9    1.31    0.60
   0 -18   9    1.39    0.68
   0 -18  -9    1.49    0.51
   0 -18  -9    1.70    0.60
   0 -18  -9    1.31    0.61
   0 -18  -9    0.76    0.38
   0  18  -9    1.95    0.87
   0  18  -9    1.36    0.65
   0  18   9   -0.06    1.48
   0  18   9    3.26    1.15
   0 -18  10    8.64    1.13
   0 -18  10    9.30    1.22
   0 -18 -10    7.35    0.84
   0 -18 -10    7.72    1.05
   0 -18 -10    8.33    0.79
   0  18 -10    8.18    1.12
   0 -18 -10    9.20    0.99
   0 -18 -10    8.18    0.98
   0  18 -10    7.23    1.28
   0  18 -10    8.14    1.28
   0 -18  10    9.58    0.91
   0 -18  11    4.73    0.56
   0 -18  11    4.39    0.74
   0 -18  11    4.72    0.76
   0  18  11    4.07    0.70
   0  18 -11    4.44    0.72
   0 -18 -11    4.67    0.58
   0 -18 -11    4.88    0.60
   0 -18 -11    3.84    0.69
   0 -18 -11    4.35    0.67
   0  18 -11    4.42    0.89
   0  18 -11    4.84    0.89
   0 -18  11    5.07    0.72
   0 -18  12    5.31    0.61
   0 -18  12    4.55    0.55
   0  18 -12    5.44    0.60
   0  19   0   -0.15    0.71
   0  19   0    0.01    0.65
   0 -19   0   -0.21    0.71
   0  19   1   -0.40    1.45
   0  19  -1   -0.50    1.47
   0  19  -1   -0.15    0.88
   0  19  -1    2.61    1.42
   0 -19  -1    0.05    0.89
   0 -19   1   -0.21    1.19
   0  19   2    1.49    1.04
   0 -19   2   -0.40    0.86
   0 -19  -2    1.10    1.22
   0  19  -2   -0.37    0.94
   0  19   2   -0.20    0.88
   0  19  -2   -0.52    0.86
   0  19  -2    1.03    1.00
   0 -19   3   -0.52    0.69
   0 -19   3   -0.48    0.68
   0 -19  -3    0.42    1.21
   0 -19   3    0.22    0.90
   0 -19   3    0.53    0.64
   0 -19  -3    0.96    0.75
   0 -19  -3    0.00    0.76
   0  19   3    1.38    0.83
   0 -19   3   -0.07    0.47
   0 -19  -3    0.99    0.70
   0 -19  -3   -0.28    0.60
   0 -19  -3    0.33    0.56
   0 -19  -3    0.01    0.68
   0 -19  -3    0.85    0.75
   0 -19  -3   -0.27    0.88
   0  19  -3   -1.47    2.00
   0  19   3    0.71    1.29
   0  19  -3    0.02    1.10
   0  19  -3   -2.44    1.32
   0 -19   4   -0.23    0.46
   0 -19  -4   -0.89    0.50
   0 -19   4   -0.53    0.78
   0 -19   4    0.07    0.41
   0 -19  -4   -0.49    0.84
   0 -19   4    0.08    0.52
   0 -19   4    0.36    0.51
   0 -19   4   -0.61    0.51
   0 -19  -4    0.37    0.51
   0 -19   4   -0.43    0.62
   0 -19  -4    0.10    0.37
   0 -19  -4   -0.08    0.39
   0  19   4    0.62    1.91
   0 -19  -4   -0.43    0.51
   0 -19  -4   -0.36    0.46
   0 -19  -4    0.02    0.42
   0 -19  -4    0.47    0.63
   0 -19  -4   -0.07    0.65
   0 -19  -4   -0.26    0.64
   0 -19  -4    0.79    0.49
   0 -19  -4    0.22    0.37
   0  19   4    0.03    1.25
   0  19  -4   -1.85    1.48
   0  19  -4    0.37    0.62
   0  19  -4   -4.04    1.79
   0 -19   5   -0.32    0.64
   0 -19  -5    1.01    0.94
   0 -19   5    0.15    0.85
   0 -19   5   -0.01    0.69
   0 -19   5    0.03    0.71
   0 -19   5   -0.35    0.55
   0 -19  -5    0.61    0.63
   0 -19  -5    0.32    0.44
   0 -19  -5   -0.36    0.77
   0 -19  -5   -0.13    0.74
   0 -19  -5   -0.26    0.50
   0 -19  -5   -0.15    0.46
   0 -19  -5    0.65    0.82
   0 -19  -5   -0.35    0.64
   0 -19  -5    0.01    0.57
   0 -19  -5   -0.38    0.60
   0 -19  -5   -0.48    0.66
   0 -19  -5   -0.08    0.70
   0  19   5    0.57    1.84
   0  19  -5   -3.52    1.78
   0  19  -5   -0.97    1.19
   0  19   5   -4.86    0.78
   0  19  -5    0.04    1.08
   0  19   5   -0.57    0.90
   0 -19  -6   -0.24    0.41
   0 -19  -6   -0.81    0.79
   0 -19  -6   -0.45    0.44
   0 -19  -6    0.47    0.50
   0 -19  -6    0.09    0.31
   0 -19  -6   -0.13    0.40
   0 -19  -6    0.47    0.50
   0 -19   6    0.29    0.45
   0 -19   6    0.38    0.53
   0 -19   6   -0.30    0.74
   0 -19   6    0.33    0.60
   0 -19  -6   -0.07    0.75
   0 -19  -6    0.11    0.39
   0 -19  -6    0.60    0.54
   0  19  -6    0.23    0.50
   0  19   6    0.80    0.83
   0  19   6   -0.51    1.29
   0  19   6   -3.37    1.78
   0  19  -6    0.75    0.88
   0 -19  -7    0.07    0.51
   0 -19  -7   -0.83    0.65
   0 -19  -7    0.33    0.33
   0 -19  -7    1.07    0.79
   0 -19   7   -0.26    0.63
   0 -19   7    1.02    0.76
   0 -19   7   -0.24    0.60
   0 -19   7   -0.59    0.84
   0 -19  -7   -0.06    0.41
   0 -19  -7    0.13    0.48
   0  19  -7    0.56    0.52
   0  19  -7   -0.29    0.81
   0  19   7    3.16    1.20
   0  19   7    0.39    1.45
   0  19   7    0.03    1.47
   0  19  -7    1.76    1.42
   0 -19  -8    0.92    0.73
   0 -19  -8    0.20    0.65
   0 -19  -8   -0.37    0.44
   0 -19   8    0.17    0.48
   0 -19   8   -0.08    0.36
   0 -19   8   -0.41    0.74
   0 -19   8    0.48    0.56
   0 -19   8    1.01    0.78
   0 -19  -8    0.02    0.60
   0 -19  -8    0.67    0.43
   0 -19  -8    0.07    0.37
   0 -19  -8    0.26    0.32
   0  19  -8   -0.65    0.78
   0  19  -8    0.34    0.50
   0  19   8    1.03    1.46
   0  19  -8    0.59    3.03
   0 -19   9    0.28    0.44
   0 -19   9   -0.90    0.60
   0 -19   9    0.70    0.71
   0 -19   9    0.26    0.54
   0 -19   9    0.18    0.56
   0 -19  -9    0.59    0.53
   0 -19  -9   -1.16    0.60
   0 -19  -9   -0.93    0.73
   0 -19  -9    0.34    0.46
   0  19  -9   -1.09    0.81
   0  19  -9   -0.74    0.65
   0 -19  -9    0.53    0.58
   0 -19  10    0.10    0.44
   0 -19  10   -0.04    0.44
   0 -19 -10    0.43    0.38
   0 -19 -10    0.13    0.32
   0  19 -10    0.03    0.45
   0 -19 -10    0.07    0.46
   0 -19 -10   -0.14    0.35
   0  19 -10   -0.30    0.72
   0  19 -10   -0.71    0.69
   0 -19  10   -0.43    0.39
   0  19  11   -0.29    0.26
   0 -19  11   -0.21    0.36
   0 -19  11   -0.16    0.36
   0 -19 -11    0.07    0.22
   0 -19 -11   -0.70    0.43
   0  19 -11   -0.19    0.38
   0  19 -11   -0.96    0.55
   0 -19  11   -0.07    0.29
   0 -20   0   98.87    7.02
   0  20   0   92.77    6.69
   0  20   0   81.18    6.99
   0 -20   1   51.28    5.04
   0 -20  -1   51.66    5.25
   0 -20  -1   56.10    2.88
   0 -20  -1   55.08    2.64
   0 -20  -1   53.00    2.65
   0  20   1   50.58    5.38
   0  20  -1   52.88    5.84
   0  20  -1   53.06    5.43
   0 -20  -1   64.38    3.44
   0 -20   1   57.59    2.93
   0 -20   2  173.76    4.37
   0 -20  -2  173.02    9.78
   0 -20   2  169.31    4.42
   0 -20   2  198.16    9.62
   0 -20  -2  195.29    5.55
   0 -20  -2  172.59    4.59
   0 -20  -2  166.64    5.30
   0  20   2  151.67   10.29
   0 -20  -2  173.73    5.66
   0 -20   2  164.14    4.96
   0 -20  -2  183.78    4.88
   0 -20  -2  192.73    5.93
   0 -20  -2  209.92    5.77
   0 -20  -2  182.89    4.75
   0 -20  -2  178.27    5.12
   0  20  -2  158.85    9.73
   0  20   2  173.80    9.64
   0  20  -2  167.28    9.58
   0  20  -2  163.99   10.42
   0 -20   3   27.69    1.82
   0 -20  -3   29.55    2.15
   0 -20   3   25.48    1.77
   0 -20   3   34.40    4.03
   0 -20   3   26.76    2.01
   0 -20   3   26.89    1.89
   0 -20  -3   28.33    1.92
   0 -20  -3   26.88    2.22
   0  20   3   24.69    4.48
   0 -20  -3   27.19    2.31
   0 -20   3   27.55    2.11
   0 -20  -3   29.83    2.02
   0 -20  -3   33.96    2.46
   0 -20  -3   30.45    2.05
   0 -20  -3   31.90    2.03
   0 -20  -3   28.05    2.12
   0 -20  -3   26.86    1.85
   0 -20  -3   30.15    2.46
   0  20  -3   27.80    4.15
   0  20  -3   28.05    4.29
   0  20  -3   22.22    4.18
   0  20   3   25.10    4.34
   0 -20   4  196.90    9.75
   0 -20  -4  190.65    9.76
   0 -20   4  183.07    4.80
   0 -20  -4  180.75    5.37
   0 -20   4  173.23    4.83
   0 -20   4  159.05    5.36
   0 -20   4  176.76    5.16
   0 -20  -4  163.85    5.79
   0 -20  -4  191.68    5.29
   0 -20   4  154.18    5.00
   0 -20  -4  157.78    5.49
   0 -20  -4  190.45    5.03
   0 -20  -4  190.68    5.89
   0 -20  -4  181.23    4.93
   0 -20  -4  173.33    6.09
   0 -20  -4  166.89    5.16
   0 -20  -4  181.03    6.33
   0 -20  -4  183.24    4.85
   0 -20  -4  178.62    4.92
   0  20  -4  160.38   11.27
   0  20   4  148.50   11.19
   0  20  -4  166.19   11.08
   0  20  -4  163.09   10.76
   0 -20   5    6.40    2.08
   0 -20   5    5.78    0.93
   0 -20  -5    5.44    1.55
   0 -20  -5    5.42    1.07
   0 -20   5    4.83    1.05
   0 -20   5    5.42    0.94
   0 -20   5    5.27    1.02
   0 -20  -5    5.16    0.95
   0 -20  -5    6.07    1.00
   0 -20  -5    5.32    1.06
   0 -20  -5    5.53    0.99
   0 -20  -5    4.82    1.06
   0 -20  -5    5.35    1.12
   0 -20  -5    4.26    0.83
   0 -20  -5    4.35    0.86
   0 -20  -5    6.54    1.00
   0 -20  -5    4.84    1.12
   0 -20  -5    5.58    0.87
   0 -20  -5    6.33    1.02
   0 -20  -5    5.97    1.38
   0  20  -5    6.05    2.71
   0  20   5    3.65    1.72
   0  20  -5    6.84    2.45
   0  20   5    5.07    2.19
   0  20  -5    8.26    3.17
   0 -20  -6   42.26    2.31
   0 -20  -6   44.39    2.37
   0 -20  -6   40.71    3.10
   0 -20  -6   44.05    2.40
   0 -20  -6   39.64    2.44
   0 -20  -6   45.08    3.05
   0 -20  -6   38.59    3.01
   0 -20   6   42.07    2.44
   0 -20   6   42.46    2.69
   0 -20   6   38.30    2.79
   0 -20   6   42.87    2.58
   0 -20  -6   43.11    2.48
   0 -20  -6   47.25    2.84
   0 -20  -6   46.00    2.54
   0 -20  -6   33.88    2.72
   0  20  -6   44.37    2.68
   0  20   6   42.23    5.88
   0  20   6   32.67    5.26
   0  20  -6   41.52    5.94
   0 -20  -7   14.92    1.81
   0 -20  -7   15.57    1.93
   0 -20  -7   15.12    1.56
   0 -20  -7   16.35    1.40
   0 -20   7   16.00    1.54
   0 -20   7   13.72    1.74
   0 -20   7   15.62    1.64
   0 -20   7   17.37    1.77
   0 -20  -7   17.09    1.70
   0 -20  -7   17.42    1.61
   0 -20  -7   18.21    1.61
   0  20  -7   15.67    1.95
   0  20  -7   15.20    1.63
   0  20   7   17.65    3.92
   0  20  -7   16.86    3.79
   0  20   7   14.19    3.42
   0 -20  -8    0.20    0.58
   0 -20  -8    0.67    0.58
   0 -20  -8    0.11    0.49
   0 -20   8    0.55    0.41
   0 -20   8    1.27    0.81
   0 -20   8    0.63    0.59
   0 -20   8    1.33    0.67
   0 -20  -8    0.82    0.56
   0 -20  -8    0.54    0.55
   0 -20  -8    0.49    0.45
   0  20  -8    0.26    0.46
   0  20  -8   -1.12    0.74
   0  20   8   -2.22    1.49
   0  20   8   -0.73    1.65
   0  20  -8   -1.37    2.44
   0 -20   9   11.74    1.17
   0 -20   9   10.43    1.22
   0 -20   9   11.00    1.31
   0 -20  -9   11.75    1.13
   0 -20  -9   11.24    1.30
   0 -20  -9   11.55    0.94
   0  20  -9   10.54    1.18
   0 -20  -9   11.64    1.20
   0  20  -9   11.03    1.48
   0 -20  -9   10.50    1.36
   0 -20  10    1.74    0.57
   0 -20  10    2.65    0.66
   0 -20 -10    1.98    0.56
   0  20 -10    2.27    0.66
   0 -20 -10    1.77    0.39
   0 -20 -10    2.07    0.50
   0  20 -10    0.84    0.66
   0  20 -10    1.94    0.74
   0 -20  10    2.98    0.65
   0 -20  11    0.56    0.35
   0 -20  11    0.80    0.40
   0 -20 -11   -0.03    0.31
   0  20 -11    0.46    0.32
   0  20 -11   -0.39    0.44
   0 -20  11   -0.04    0.28
   0 -21   0    1.54    1.48
   0 -21   0    1.84    0.65
   0 -21   0    0.47    0.48
   0 -21   0    0.45    0.55
   0  21   0    1.99    1.71
   0  21   0   -0.10    0.92
   0 -21   0    0.76    0.76
   0 -21   0    0.14    0.70
   0 -21   0    0.76    0.75
   0 -21   1    0.24    1.26
   0 -21  -1    0.20    1.03
   0 -21   1    0.27    0.33
   0 -21   1   -0.91    0.68
   0 -21  -1    0.03    0.53
   0 -21   1   -0.07    0.55
   0 -21  -1   -0.15    0.59
   0 -21  -1    0.37    0.52
   0 -21  -1   -0.01    0.56
   0 -21  -1    0.11    0.33
   0 -21  -1   -0.11    0.74
   0 -21  -1    0.20    0.53
   0 -21   1    0.54    0.56
   0 -21  -1   -0.06    0.55
   0 -21   1   -0.46    0.53
   0 -21  -1    0.54    0.60
   0  21  -1   -0.34    2.05
   0  21   1    4.00    2.01
   0  21  -1    1.97    1.42
   0 -21   2   -0.04    0.34
   0 -21  -2    0.73    1.28
   0 -21   2    1.57    1.50
   0 -21  -2    0.24    0.59
   0 -21   2    0.58    0.41
   0 -21   2    0.22    0.49
   0  21   2   -0.50    1.10
   0 -21  -2    1.35    0.91
   0 -21  -2    0.72    0.62
   0 -21  -2    0.25    0.45
   0 -21   2    1.92    0.84
   0 -21   2    0.53    0.52
   0 -21  -2    0.83    0.75
   0 -21  -2    0.08    0.38
   0 -21   2    1.45    0.62
   0 -21  -2    0.10    0.47
   0 -21   2    0.36    0.54
   0 -21  -2    0.28    0.50
   0 -21  -2    0.89    0.46
   0 -21  -2    2.02    0.82
   0 -21  -2    0.58    0.69
   0  21   2   -2.37    1.27
   0  21  -2   -0.34    0.84
   0  21  -2   -0.66    1.11
   0 -21  -3   -0.80    0.63
   0 -21   3    0.30    0.54
   0 -21   3   -0.43    1.12
   0 -21   3   -0.05    0.58
   0 -21   3    0.12    0.57
   0 -21  -3   -0.18    0.40
   0 -21  -3   -0.74    0.63
   0  21   3    2.13    1.62
   0 -21   3    0.07    0.65
   0 -21  -3   -0.06    0.53
   0 -21  -3   -0.22    0.60
   0 -21  -3    0.07    0.38
   0 -21  -3    0.00    0.39
   0 -21  -3    0.17    0.49
   0 -21  -3    0.33    0.39
   0 -21  -3   -0.48    0.51
   0 -21  -3   -0.34    0.45
   0 -21  -3    0.57    0.58
   0  21  -3    2.72    2.04
   0  21  -3   -1.04    0.89
   0  21  -3    2.44    1.96
   0 -21   4   -0.11    0.43
   0 -21  -4   -0.24    0.48
   0 -21   4    0.61    1.23
   0 -21   4    0.76    0.60
   0 -21   4   -0.70    0.50
   0 -21  -4    0.83    0.72
   0 -21  -4    0.00    0.43
   0 -21  -4   -0.18    0.51
   0 -21  -4   -0.04    0.71
   0 -21  -4    0.09    0.65
   0 -21  -4    0.28    0.35
   0 -21  -4    0.17    0.61
   0 -21  -4   -0.26    0.50
   0 -21  -4    0.23    0.60
   0 -21  -4    0.06    0.36
   0 -21  -4    0.24    0.73
   0  21  -4    1.62    1.70
   0  21  -4   -0.03    1.38
   0 -21  -5   -0.51    0.56
   0 -21   5   -0.37    0.47
   0 -21   5   -0.46    0.54
   0 -21   5    1.07    0.70
   0 -21   5    0.23    0.57
   0 -21  -5   -0.49    0.79
   0 -21  -5    0.01    0.59
   0 -21  -5    0.04    0.54
   0 -21  -5   -0.31    0.58
   0 -21  -5   -0.01    0.59
   0 -21  -5   -0.36    0.51
   0 -21  -5   -0.28    0.63
   0 -21  -5   -0.30    0.64
   0 -21  -5   -0.50    0.49
   0 -21  -5   -0.54    0.71
   0 -21  -5   -0.23    0.60
   0  21   5    0.68    0.88
   0  21   5   -0.50    1.54
   0 -21  -6    0.18    0.70
   0 -21  -6   -0.25    0.37
   0 -21  -6    0.66    0.42
   0 -21  -6    0.10    0.44
   0 -21  -6    0.60    0.57
   0 -21  -6    1.00    0.79
   0 -21   6   -0.01    0.42
   0 -21   6   -0.61    0.70
   0 -21   6    0.78    0.72
   0 -21   6    0.17    0.57
   0 -21  -6   -0.09    0.37
   0 -21  -6    0.16    0.50
   0 -21  -6   -0.40    0.46
   0  21  -6    0.80    0.59
   0  21  -6   -0.79    0.75
   0 -21  -7    0.67    0.49
   0 -21  -7    0.41    0.73
   0 -21  -7   -0.06    0.37
   0 -21  -7   -0.03    0.50
   0 -21   7    0.17    0.51
   0 -21   7    0.19    0.55
   0 -21   7    0.09    0.50
   0 -21  -7    0.15    0.48
   0 -21  -7    0.26    0.47
   0 -21  -7    0.34    0.43
   0  21  -7    0.05    0.51
   0  21  -7   -0.26    0.66
   0  21   7   -0.59    1.62
   0  21   7    1.02    1.76
   0 -21  -8    0.17    0.38
   0 -21  -8   -1.01    0.69
   0 -21   8   -0.13    0.42
   0 -21   8   -0.19    0.54
   0 -21   8    0.70    0.57
   0  21  -8   -0.16    0.48
   0 -21  -8   -0.59    0.39
   0 -21  -8    0.14    0.47
   0 -21  -8    0.03    0.38
   0  21  -8    0.12    0.49
   0  21  -8   -0.61    0.59
   0 -21   9   -0.60    0.54
   0 -21   9   -0.68    0.52
   0 -21  -9    0.02    0.33
   0  21  -9   -0.51    0.54
   0 -21  -9   -0.32    0.47
   0  21  -9    0.28    0.60
   0 -21  -9    0.18    0.46
   0 -21  10    0.07    0.36
   0 -21  10    0.46    0.47
   0  21 -10   -0.51    0.43
   0 -21 -10    0.11    0.28
   0 -21 -10   -0.24    0.43
   0  21 -10   -0.43    0.49
   0  21 -10    0.12    0.41
   0 -21  10    0.25    0.34
   0 -21  11   -0.16    0.24
   0 -21  11    0.13    0.25
   0 -21  11   -0.46    0.33
   0  21 -11    0.00    0.24
   0 -21 -11   -0.24    0.27
   0 -22   0  248.73   11.78
   0 -22   0  235.02    5.92
   0 -22   0  227.41    5.51
   0 -22   0  217.42    5.28
   0  22   0  236.97   12.69
   0 -22   0  241.82    5.96
   0 -22   0  257.71    6.98
   0 -22   0  229.85    6.09
   0 -22  -1   49.72    5.41
   0 -22   1   50.55    5.30
   0 -22  -1   52.39    3.10
   0 -22  -1   46.85    2.69
   0 -22  -1   45.37    2.42
   0 -22  -1   54.02    2.90
   0 -22   1   43.56    2.43
   0 -22  -1   47.80    2.58
   0 -22   1   47.56    2.61
   0  22  -1   42.89    5.01
   0  22  -1   44.13    5.62
   0  22   1   41.31    5.21
   0 -22   1   49.06    2.82
   0 -22  -1   46.89    3.01
   0 -22  -1   47.09    2.61
   0  22   1   43.38    5.74
   0 -22  -1   45.82    2.82
   0 -22   1   54.90    3.28
   0 -22   1   45.99    2.68
   0 -22   2  234.36    5.17
   0 -22   2  268.65   11.88
   0 -22  -2  272.24    6.66
   0 -22  -2  241.95    5.79
   0 -22  -2  233.44    6.42
   0 -22  -2  222.29    5.38
   0 -22  -2  249.41    6.97
   0 -22   2  231.41    5.94
   0  22   2  230.34   13.51
   0 -22   2  227.99    6.02
   0 -22   2  262.05    5.55
   0 -22  -2  246.03    5.38
   0 -22   2  222.93    5.48
   0 -22  -2  243.05    6.15
   0 -22  -2  247.28    5.85
   0 -22  -2  242.23    5.63
   0 -22  -2  274.94    7.17
   0 -22  -2  283.04    6.80
   0  22  -2  236.69   13.44
   0  22   2  234.97   13.89
   0  22  -2  227.03   12.20
   0 -22   3   23.83    3.70
   0 -22   3   16.69    1.43
   0 -22  -3   19.69    1.87
   0 -22   3   17.17    1.60
   0 -22   3   17.59    1.76
   0 -22  -3   18.71    1.61
   0 -22  -3   18.58    1.90
   0 -22  -3   17.73    1.54
   0 -22  -3   18.04    1.98
   0 -22  -3   18.08    1.59
   0 -22  -3   20.96    1.98
   0 -22  -3   17.73    1.54
   0 -22  -3   15.87    1.66
   0 -22  -3   16.67    1.54
   0 -22  -3   17.65    1.96
   0 -22   3   20.25    1.67
   0 -22  -3   17.31    1.54
   0  22   3   16.59    3.95
   0  22  -3   14.22    3.33
   0  22  -3   13.65    3.68
   0 -22   4   61.39    2.79
   0 -22  -4   61.23    3.13
   0 -22   4   56.06    2.71
   0 -22   4   56.94    2.95
   0 -22  -4   57.85    3.49
   0 -22  -4   56.87    3.32
   0 -22  -4   64.48    3.02
   0 -22  -4   61.33    2.88
   0 -22  -4   63.81    3.65
   0 -22  -4   64.90    3.78
   0 -22  -4   57.54    2.79
   0 -22  -4   65.15    3.45
   0 -22  -4   55.86    2.98
   0 -22  -4   57.88    2.77
   0 -22  -4   62.26    2.83
   0  22  -4   48.79    6.09
   0  22  -4   59.33    7.08
   0  22   4   53.46    6.80
   0 -22   5    8.68    1.11
   0 -22  -5    7.88    1.24
   0 -22   5    9.22    1.30
   0 -22   5    9.16    1.17
   0 -22  -5    8.09    1.10
   0 -22  -5    8.86    1.22
   0 -22  -5    6.92    1.30
   0 -22  -5    9.13    1.41
   0 -22  -5    7.68    1.15
   0 -22  -5    7.57    1.39
   0 -22  -5    8.45    1.06
   0 -22  -5    8.04    1.07
   0 -22  -5    6.92    1.32
   0 -22  -5    7.05    1.15
   0  22  -5   11.08    2.99
   0 -22  -6   64.15    3.48
   0 -22  -6   56.60    2.60
   0 -22  -6   59.95    2.64
   0 -22  -6   59.85    2.90
   0 -22  -6   57.42    3.54
   0 -22  -6   58.33    3.58
   0 -22   6   60.43    2.83
   0 -22   6   56.99    3.02
   0 -22   6   57.13    2.84
   0 -22  -6   62.85    2.89
   0 -22  -6   64.48    3.09
   0  22  -6   61.97    3.46
   0  22  -6   60.20    7.13
   0  22   6   46.00    5.47
   0 -22  -7   88.15    2.92
   0 -22  -7   79.07    3.27
   0 -22  -7   87.28    3.94
   0 -22  -7   82.21    4.13
   0 -22   7   80.37    3.16
   0 -22   7   86.98    3.63
   0 -22   7   83.18    3.31
   0 -22  -7   88.31    3.29
   0 -22  -7   93.17    3.61
   0  22  -7   87.69    3.51
   0  22  -7   87.41    4.02
   0  22   7   77.57    7.51
   0  22  -7   95.65    8.85
   0 -22   8   88.86    3.12
   0 -22   8   83.93    3.21
   0 -22   8   91.14    3.49
   0  22  -8   93.17    3.41
   0 -22  -8   90.54    3.37
   0 -22  -8   95.42    3.14
   0  22  -8   87.64    3.82
   0 -22  -8   81.70    3.11
   0 -22  -8   91.74    3.82
   0 -22   9   21.95    1.59
   0 -22   9   21.42    1.48
   0 -22  -9   22.67    1.32
   0  22  -9   20.69    1.46
   0 -22  -9   22.46    1.55
   0  22  -9   21.62    1.75
   0 -22  -9   21.61    1.67
   0 -22   9   24.68    1.56
   0 -22  10    8.41    0.88
   0 -22  10    8.98    0.85
   0 -22 -10   10.05    0.70
   0 -22 -10    9.36    0.87
   0  22 -10   10.42    0.90
   0  22 -10   10.42    1.07
   0  22 -10   10.01    1.15
   0 -22  10   11.15    0.91
   0 -23   0   -0.09    1.12
   0 -23   0    0.39    0.59
   0 -23   0    0.24    0.57
   0 -23   0    0.68    0.67
   0  23   0   -1.98    1.39
   0 -23   0    0.09    0.56
   0 -23   0    0.29    0.72
   0 -23   0    0.10    0.55
   0 -23  -1    0.27    0.54
   0 -23  -1    0.60    1.25
   0 -23   1    2.07    1.24
   0 -23  -1   -0.14    0.67
   0 -23  -1   -0.11    0.53
   0 -23  -1   -0.03    0.36
   0 -23  -1    0.20    0.52
   0 -23   1    0.00    0.53
   0 -23  -1   -0.61    0.77
   0  23   1    0.35    1.43
   0  23  -1   -0.47    1.08
   0  23  -1   -1.25    1.53
   0 -23   1   -0.04    0.54
   0 -23   1    0.23    0.47
   0 -23  -1    0.44    0.79
   0 -23  -1    0.01    0.65
   0 -23  -1    0.22    0.72
   0 -23   1   -0.07    0.58
   0 -23  -1   -0.56    0.62
   0 -23   2    0.07    0.48
   0 -23  -2   -0.14    0.48
   0 -23   2   -0.24    1.69
   0 -23   2    0.55    0.55
   0 -23   2   -0.25    0.56
   0 -23  -2    0.41    0.78
   0 -23  -2   -0.72    0.59
   0 -23  -2    0.28    0.44
   0 -23  -2   -0.22    0.54
   0 -23   2   -0.18    0.47
   0 -23  -2    0.18    0.54
   0 -23   2   -0.01    0.46
   0 -23  -2    0.21    0.46
   0 -23  -2   -0.04    0.43
   0 -23  -2   -0.19    0.37
   0 -23  -2   -0.09    0.45
   0 -23  -2   -0.08    0.45
   0 -23   2    0.13    0.35
   0  23  -2   -0.13    0.73
   0  23  -2    1.00    1.23
   0  23   2   -0.24    0.68
   0 -23  -3    0.02    0.58
   0 -23   3   -0.09    0.49
   0 -23   3    0.23    0.51
   0 -23  -3   -0.75    0.77
   0 -23   3    0.19    0.53
   0 -23  -3    0.27    0.64
   0 -23  -3   -0.25    0.39
   0 -23  -3   -0.42    0.38
   0 -23  -3    0.80    0.54
   0 -23  -3   -0.34    0.42
   0 -23  -3   -0.15    0.66
   0 -23  -3    0.55    0.39
   0 -23   3    0.06    0.43
   0 -23  -3   -0.39    0.33
   0 -23  -3   -0.19    0.47
   0 -23  -3   -0.19    0.53
   0 -23  -3    0.14    0.50
   0  23  -3    0.44    1.37
   0  23  -3    2.17    1.88
   0  23   3    1.55    0.53
   0 -23   4    0.12    0.44
   0 -23  -4    0.44    0.48
   0 -23   4   -0.52    0.52
   0 -23   4    0.47    0.47
   0 -23  -4   -0.02    0.78
   0 -23  -4   -0.15    0.44
   0 -23  -4    0.23    0.38
   0 -23  -4   -0.34    0.68
   0 -23  -4    0.02    0.37
   0 -23  -4    0.09    0.42
   0 -23   4    0.02    0.52
   0 -23  -4    0.25    0.52
   0 -23  -4   -0.20    0.38
   0 -23  -4    1.12    0.85
   0 -23  -4   -0.47    0.63
   0 -23  -4    0.59    0.67
   0  23  -4   -0.35    1.03
   0 -23  -5   -0.03    0.44
   0 -23  -5    0.81    0.72
   0 -23  -5    0.72    0.62
   0 -23  -5    0.17    0.51
   0 -23  -5   -0.05    0.38
   0 -23  -5   -0.37    0.47
   0 -23   5    0.09    0.38
   0 -23  -5   -0.34    0.64
   0 -23   5   -0.52    0.49
   0 -23   5   -0.80    0.55
   0 -23  -5   -0.06    0.40
   0 -23  -5    0.00    0.45
   0 -23  -5   -0.75    0.54
   0  23  -5    0.17    0.63
   0  23  -5    1.70    1.26
   0 -23  -6   -0.62    0.53
   0 -23  -6    0.26    0.39
   0 -23  -6    0.08    0.37
   0 -23  -6    0.38    0.57
   0 -23  -6    0.37    0.65
   0 -23   6    0.10    0.39
   0 -23   6    0.44    0.53
   0 -23   6   -0.30    0.48
   0 -23  -6    0.59    0.44
   0 -23  -6   -0.12    0.48
   0  23  -6   -0.42    0.47
   0  23  -6    0.68    0.51
   0  23   6   -2.36    1.48
   0  23  -6   -0.56    0.96
   0 -23  -7    0.36    0.52
   0 -23  -7   -0.22    0.46
   0 -23  -7   -0.10    0.45
   0 -23  -7   -0.28    0.56
   0 -23   7   -0.04    0.37
   0 -23   7    0.18    0.56
   0 -23   7    0.57    0.60
   0 -23  -7    0.58    0.41
   0  23  -7   -0.36    0.41
   0 -23  -7   -0.33    0.55
   0  23  -7   -0.78    0.72
   0  23  -7    0.13    1.40
   0 -23   8    0.43    0.54
   0 -23   8   -0.31    0.42
   0  23  -8    0.13    0.40
   0 -23  -8   -0.22    0.31
   0 -23  -8    0.03    0.42
   0  23  -8   -0.09    0.47
   0 -23  -8   -0.11    0.49
   0 -23   8    0.12    0.45
   0 -23   9    0.25    0.35
   0 -23   9    0.16    0.39
   0  23  -9   -0.17    0.37
   0 -23  -9    0.14    0.25
   0 -23  -9    0.18    0.36
   0  23  -9   -0.25    0.41
   0 -23  -9    0.08    0.44
   0 -23   9    0.10    0.35
   0 -23  10   -0.34    0.30
   0 -23 -10    0.56    0.32
   0  23 -10   -0.49    0.27
   0  23 -10   -0.71    0.48
   0 -23  10   -0.38    0.30
   0 -24   0    0.66    0.55
   0 -24   0    0.34    0.49
   0 -24   0    0.21    0.47
   0 -24   0   -0.48    0.75
   0  24   0    1.36    1.79
   0  24   0    0.30    1.14
   0 -24   0    0.73    0.60
   0 -24   0    0.36    0.51
   0 -24   0    1.23    0.68
   0 -24  -1   35.21    2.54
   0 -24  -1   30.65    2.23
   0 -24  -1   35.46    2.41
   0 -24  -1   28.00    2.00
   0 -24  -1   35.46    2.63
   0 -24   1   28.44    2.07
   0 -24  -1   28.07    2.09
   0  24  -1   29.23    5.03
   0  24   1   33.96    4.99
   0  24  -1   28.26    4.90
   0 -24   1   30.16    2.29
   0 -24   1   35.16    2.77
   0 -24  -1   28.33    2.32
   0 -24  -1   29.51    2.57
   0 -24  -1   30.91    2.18
   0 -24  -1   32.78    2.48
   0 -24   1   30.19    2.27
   0 -24  -2   36.67    2.44
   0 -24  -2   30.56    2.00
   0 -24  -2   33.63    1.94
   0 -24  -2   30.36    2.06
   0 -24   2   28.36    1.95
   0 -24  -2   37.83    2.48
   0 -24  -2   35.19    2.59
   0 -24   2   35.56    2.00
   0 -24  -2   29.20    2.18
   0  24  -2   34.03    5.37
   0  24  -2   32.58    4.51
   0 -24  -2   31.19    2.48
   0 -24  -2   30.68    2.39
   0 -24   2   35.96    2.67
   0 -24   2   29.21    2.19
   0 -24  -2   29.69    2.00
   0 -24   2   33.03    2.23
   0 -24   3    0.38    0.39
   0 -24  -3    1.31    0.69
   0 -24  -3    1.69    0.89
   0 -24  -3    0.35    0.55
   0 -24  -3    0.92    0.39
   0 -24  -3    0.17    0.44
   0 -24  -3    0.94    0.66
   0 -24  -3    0.97    0.83
   0 -24  -3    0.69    0.49
   0 -24  -3    0.72    0.65
   0 -24  -3    0.14    0.63
   0 -24  -3    0.64    0.50
   0 -24  -3    0.55    0.35
   0 -24   3    0.59    0.44
   0 -24  -3    1.07    0.66
   0  24  -3    0.91    1.56
   0  24  -3   -0.17    1.26
   0 -24  -4    0.86    0.46
   0 -24   4    0.59    0.44
   0 -24   4    1.06    0.68
   0 -24  -4    0.46    0.35
   0 -24  -4    0.02    0.61
   0 -24  -4    0.65    0.81
   0 -24  -4    0.59    0.41
   0 -24  -4    0.90    0.70
   0 -24  -4    0.32    0.53
   0 -24   4    0.26    0.45
   0 -24  -4    1.05    0.47
   0 -24  -4    0.43    0.37
   0 -24  -4    0.10    0.61
   0 -24  -4    1.33    0.69
   0 -24  -4    0.73    0.49
   0  24  -4    1.10    1.42
   0 -24  -5    1.00    0.70
   0 -24  -5    0.97    0.50
   0 -24  -5    1.07    0.70
   0 -24   5    1.44    0.65
   0 -24  -5    0.61    0.41
   0 -24  -5    1.36    0.72
   0 -24  -5    0.39    0.35
   0 -24  -5    1.85    0.84
   0 -24   5    0.63    0.44
   0 -24   5    0.71    0.59
   0 -24  -5    0.94    0.48
   0 -24  -5    1.69    0.88
   0 -24  -5    1.20    0.61
   0  24  -5    1.91    0.81
   0 -24  -6    9.97    1.43
   0 -24  -6    9.11    1.09
   0 -24  -6    9.92    1.05
   0 -24  -6   10.64    1.41
   0 -24  -6   10.92    1.50
   0 -24   6   11.08    1.22
   0 -24   6   10.40    1.16
   0 -24   6    9.41    1.11
   0 -24   6   11.51    1.31
   0 -24  -6   10.84    1.24
   0 -24  -6    9.66    1.07
   0  24  -6   11.39    1.42
   0  24  -6   15.57    3.57
   0 -24   7    5.03    1.02
   0 -24   7    6.97    1.19
   0 -24  -7    5.79    0.92
   0  24  -7    5.33    0.88
   0 -24  -7    5.73    1.01
   0  24  -7    3.84    1.05
   0 -24  -7    5.35    1.17
   0 -24  -7    4.50    0.93
   0 -24  -7    5.52    0.81
   0 -24   7    7.39    1.10
   0 -24  -7    5.81    1.21
   0 -24   8   37.41    2.04
   0 -24   8   36.06    1.86
   0 -24  -8   38.62    1.76
   0  24  -8   40.39    2.00
   0 -24  -8   40.59    2.05
   0 -24   8   45.18    2.19
   0  24  -8   39.33    2.26
   0 -24  -8   42.27    2.32
   0 -24   8   43.68    2.06
   0 -24   9    4.12    0.67
   0  24  -9    5.08    0.66
   0 -24  -9    3.89    0.48
   0 -24  -9    3.69    0.61
   0 -24   9    5.35    0.71
   0  24  -9    3.70    0.70
   0  24  -9    4.27    0.84
   0 -24 -10    7.94    0.65
   0  24 -10    8.96    0.84
   0 -24  10    8.44    0.66
   0 -25   0   -1.04    0.71
   0 -25   0   -0.25    0.60
   0 -25   0    0.06    0.43
   0  25   0    0.71    1.31
   0 -25   0   -0.24    0.50
   0 -25   0   -0.61    0.58
   0 -25   0    0.35    0.51
   0 -25   1   -0.05    0.54
   0 -25  -1   -0.68    0.70
   0 -25  -1   -0.42    0.50
   0 -25   1   -0.29    0.62
   0 -25   1   -0.51    0.54
   0 -25  -1    0.31    0.45
   0 -25  -1   -0.24    0.55
   0  25  -1    0.73    1.46
   0 -25  -1    0.19    0.53
   0 -25  -1    0.19    0.60
   0 -25   1   -0.39    0.60
   0 -25   1    0.83    0.74
   0 -25   1    0.46    0.47
   0 -25  -1    0.37    0.49
   0 -25  -2    0.07    0.44
   0 -25   2    0.36    0.42
   0 -25  -2    0.03    0.52
   0 -25  -2   -0.21    0.39
   0 -25  -2   -0.21    0.44
   0 -25  -2    0.70    0.46
   0 -25  -2    0.72    0.54
   0 -25   2    0.08    0.53
   0  25  -2    1.66    1.21
   0  25  -2    1.13    1.05
   0 -25   2    0.74    0.64
   0 -25   2    0.22    0.46
   0 -25  -2   -0.02    0.53
   0 -25   2    0.69    0.55
   0 -25  -2    0.55    0.55
   0 -25  -2   -0.06    0.56
   0 -25  -3    0.08    0.47
   0 -25  -3    0.56    0.45
   0 -25  -3   -0.12    0.50
   0 -25  -3    0.60    0.61
   0 -25   3   -0.08    0.45
   0 -25  -3   -0.01    0.42
   0 -25  -3    0.01    0.35
   0 -25  -3    0.81    0.70
   0 -25  -3    0.62    0.55
   0  25  -3    1.63    1.83
   0 -25  -3    0.42    0.51
   0 -25  -3   -0.32    0.62
   0 -25   3    0.08    0.55
   0 -25  -3    0.32    0.35
   0 -25  -3    0.16    0.57
   0 -25  -4    0.10    0.46
   0 -25   4    0.06    0.43
   0 -25  -4    0.01    0.68
   0 -25   4   -0.94    0.70
   0 -25  -4   -0.82    0.60
   0 -25  -4    0.42    0.41
   0 -25  -4    0.79    0.71
   0 -25  -4    0.23    0.49
   0 -25  -4    0.02    0.32
   0 -25   4   -0.10    0.40
   0 -25  -4   -0.53    0.66
   0 -25  -4   -0.06    0.35
   0 -25  -4    1.25    0.65
   0 -25  -4   -0.23    0.57
   0  25  -4   -2.04    2.06
   0 -25  -5    0.19    0.55
   0 -25  -5   -0.10    0.34
   0 -25  -5   -0.30    0.61
   0 -25   5    0.41    0.38
   0 -25  -5   -0.15    0.42
   0 -25  -5    0.22    0.52
   0 -25   5   -0.63    0.58
   0 -25   5    0.10    0.45
   0 -25  -5    0.54    0.53
   0 -25   5    0.09    0.50
   0 -25  -5    0.01    0.66
   0 -25  -5   -0.07    0.34
   0  25  -5    0.70    0.65
   0  25  -5    0.42    1.03
   0 -25  -6   -0.58    0.49
   0 -25  -6   -0.51    0.66
   0 -25  -6   -0.15    0.45
   0 -25  -6   -0.06    0.36
   0 -25  -6   -0.03    0.34
   0 -25   6   -0.24    0.53
   0 -25   6   -0.18    0.47
   0 -25   6    0.48    0.57
   0 -25  -6   -0.18    0.46
   0 -25  -6   -0.39    0.45
   0  25  -6   -0.43    0.60
   0 -25   7    0.47    0.43
   0 -25  -7   -0.40    0.39
   0 -25   7   -0.02    0.50
   0 -25  -7   -0.02    0.31
   0  25  -7   -0.39    0.51
   0 -25  -7   -0.04    0.51
   0 -25  -7   -0.80    0.61
   0 -25   7   -0.43    0.48
   0 -25   8    0.18    0.36
   0 -25  -8   -0.15    0.25
   0 -25  -8   -0.11    0.35
   0  25  -8   -0.58    0.38
   0 -25   8    0.32    0.38
   0 -25  -8   -0.27    0.39
   0 -25   8    0.59    0.44
   0  25  -8   -0.17    0.47
   0 -25  -9   -0.12    0.32
   0  25  -9   -0.19    0.36
   0  25  -9   -0.16    0.46
   0 -25   9   -0.31    0.30
   0 -26   0    0.20    0.57
   0 -26   0    0.69    0.55
   0 -26   0    1.86    0.74
   0 -26   0    1.99    0.76
   0 -26   0    1.47    0.59
   0 -26   0    1.70    0.66
   0 -26   0    1.61    0.66
   0  26   0    1.77    2.13
   0 -26  -1    3.62    1.13
   0 -26  -1    3.09    0.90
   0 -26   1    1.57    0.64
   0 -26   1    2.78    1.02
   0 -26   1    1.64    0.71
   0 -26  -1    1.74    0.71
   0 -26   1    4.00    1.05
   0 -26  -1    4.02    0.91
   0 -26   1    2.62    0.76
   0 -26   1    2.34    0.87
   0 -26  -1    3.21    0.96
   0 -26  -1    1.94    0.88
   0 -26  -1    2.96    0.84
   0  26  -1    4.92    2.43
   0 -26   2    7.06    1.23
   0 -26  -2    4.70    0.83
   0 -26  -2    5.91    1.11
   0 -26   2    4.89    0.89
   0 -26  -2    5.05    1.02
   0 -26  -2    5.63    1.02
   0 -26   2    6.24    1.09
   0 -26  -2    6.62    1.22
   0 -26  -2    5.29    1.03
   0 -26   2    6.82    1.11
   0 -26  -2    5.03    0.84
   0 -26  -2    4.76    1.03
   0  26  -2    5.71    2.12
   0 -26  -3   10.02    1.41
   0 -26  -3   12.17    1.62
   0 -26  -3   10.78    1.16
   0 -26   3   14.98    1.77
   0 -26   3   14.56    1.53
   0 -26  -3   15.12    1.56
   0 -26  -3   15.04    1.55
   0 -26   3   15.00    1.32
   0 -26  -3   15.34    1.82
   0 -26  -3   14.52    1.68
   0 -26  -3   13.76    1.27
   0  26  -3    8.68    3.04
   0 -26  -4    1.40    0.49
   0 -26  -4    1.96    0.79
   0 -26   4    3.14    0.85
   0 -26  -4    2.79    0.75
   0 -26   4    2.57    0.77
   0 -26  -4    1.63    0.53
   0 -26  -4    1.82    0.53
   0 -26  -4    2.01    0.75
   0 -26  -4    2.00    0.71
   0 -26  -4    2.72    0.82
   0 -26   4    2.17    0.66
   0  26  -4   -0.57    1.74
   0 -26  -5    3.12    0.75
   0 -26   5    4.33    1.13
   0 -26  -5    2.22    0.73
   0 -26  -5    3.72    1.00
   0 -26   5    3.98    0.88
   0 -26   5    2.57    0.77
   0 -26  -5    3.26    0.93
   0 -26  -5    2.37    0.71
   0 -26  -5    4.87    1.12
   0 -26  -5    4.17    1.03
   0 -26  -5    2.93    0.74
   0  26  -5    1.18    1.14
   0 -26  -6   29.29    1.77
   0 -26  -6   26.18    1.58
   0 -26   6   29.15    2.01
   0 -26   6   29.35    1.79
   0 -26  -6   28.31    1.99
   0 -26  -6   29.22    2.16
   0  26  -6   31.56    2.03
   0 -26  -7    2.71    0.54
   0 -26  -7    2.63    0.63
   0 -26   7    2.06    0.74
   0 -26  -7    1.97    0.71
   0 -26  -7    3.02    0.79
   0 -26   7    2.79    0.68
   0  26  -7    2.99    0.78
   0 -26   8   13.76    0.99
   0 -26  -8   13.81    1.03
   0 -26   8   14.36    1.05
   0 -26  -8   13.62    1.17
   0  26  -8   14.44    1.15
   0 -26   9    1.66    0.44
   0 -26  -9    1.22    0.35
   0  26  -9    0.59    0.42
   0 -26   9    1.03    0.38
   0 -27   0    0.34    0.48
   0 -27   0   -0.34    0.45
   0 -27   0   -0.18    0.51
   0 -27   0   -0.39    0.60
   0 -27   0    0.31    0.43
   0 -27   0    0.03    0.46
   0 -27  -1    0.16    0.44
   0 -27   1   -0.30    0.43
   0 -27  -1    0.16    0.40
   0 -27  -1   -0.07    0.46
   0 -27   1    0.16    0.46
   0 -27  -1   -0.08    0.42
   0 -27  -1   -0.42    0.59
   0 -27   1    0.45    0.54
   0 -27  -1   -0.36    0.63
   0 -27   1    1.50    0.76
   0 -27  -1    0.29    0.42
   0 -27   1    0.37    0.57
   0 -27   2   -0.09    0.51
   0 -27  -2    0.32    0.50
   0 -27  -2    1.46    0.76
   0 -27  -2    0.09    0.42
   0 -27   2    0.29    0.59
   0 -27  -2    0.00    0.47
   0 -27   2    0.11    0.46
   0 -27  -2    0.68    0.61
   0 -27   2    0.92    0.66
   0 -27  -2    0.61    0.54
   0 -27  -2    0.98    0.70
   0  27  -2   -1.72    1.13
   0 -27  -3   -0.07    0.63
   0 -27   3    0.37    0.60
   0 -27  -3    0.02    0.50
   0 -27  -3   -0.64    0.59
   0 -27   3   -0.21    0.48
   0 -27  -3    0.53    0.50
   0 -27   3   -0.24    0.32
   0 -27  -3   -0.05    0.31
   0 -27  -3   -0.04    0.48
   0 -27  -3   -0.26    0.54
   0 -27   3   -0.47    0.52
   0  27  -3   -0.27    2.26
   0 -27  -4   -0.02    0.60
   0 -27   4   -0.30    0.55
   0 -27  -4   -0.22    0.46
   0 -27   4   -0.09    0.40
   0 -27   4    0.59    0.61
   0 -27  -4    1.12    0.67
   0 -27   4    0.58    0.40
   0 -27  -4    0.75    0.53
   0 -27  -4    0.09    0.47
   0  27  -4    1.76    1.21
   0 -27   5   -0.49    0.51
   0 -27  -5   -0.19    0.45
   0 -27   5   -0.63    0.47
   0 -27  -5   -0.38    0.53
   0 -27   5    0.54    0.42
   0 -27  -5   -0.08    0.48
   0 -27  -5    0.20    0.50
   0 -27  -6    0.26    0.46
   0 -27  -6    0.86    0.59
   0 -27   6   -0.25    0.43
   0 -27  -6   -0.27    0.41
   0 -27   6   -0.33    0.46
   0 -27  -7   -0.66    0.39
   0 -27   7    0.24    0.31
   0 -27   7    0.05    0.33
   0 -27  -7   -0.34    0.42
   0 -27  -8   -0.18    0.28
   0  27  -8   -0.23    0.37
   0 -27   8    0.14    0.29
   0 -28   0   44.84    2.56
   0 -28   0   38.87    2.37
   0 -28   0   42.43    2.41
   0 -28   0   40.90    2.64
   0 -28   0   40.85    2.44
   0 -28   1    1.81    0.74
   0 -28   1    3.62    1.00
   0 -28  -1    2.59    0.87
   0 -28   1    3.13    0.90
   0 -28  -1    1.69    0.73
   0 -28   1    2.92    0.86
   0 -28  -1    3.20    0.89
   0 -28  -1    2.87    0.90
   0 -28  -1    2.82    0.84
   0 -28   1    2.81    0.78
   0 -28   2   72.62    2.92
   0 -28  -2   77.44    3.54
   0 -28   2   82.19    3.65
   0 -28  -2   69.22    3.21
   0 -28   2   84.37    3.39
   0 -28  -2   82.66    3.34
   0 -28  -2   84.71    3.16
   0 -28  -2   84.12    3.76
   0 -28  -2   77.90    3.42
   0 -28   2   92.95    3.47
   0  28  -2   91.54    8.53
   0 -28   3    3.76    0.92
   0 -28  -3    3.59    0.92
   0 -28   3    4.14    0.81
   0 -28  -3    3.57    0.84
   0 -28  -3    4.15    0.97
   0 -28   3    4.18    0.93
   0 -28  -3    3.69    0.88
   0 -28  -3    4.41    0.83
   0  28  -3    7.11    2.50
   0 -28  -4  106.86    3.95
   0 -28   4  122.14    4.18
   0 -28   4  114.02    3.54
   0 -28   4  113.32    3.13
   0 -28  -4  113.64    4.03
   0 -28  -4  114.00    4.19
   0 -28  -4  117.28    3.76
   0 -28   5    8.04    1.07
   0 -28  -5    8.35    0.90
   0 -28   5    7.54    0.86
   0 -28  -5    7.29    1.09
   0 -28   5    8.83    0.88
   0 -28  -5    6.98    1.02
   0 -28  -5    7.98    1.01
   0 -28  -6   56.19    2.54
   0 -28   6   58.59    2.09
   0 -28  -6   57.99    2.40
   0 -28  -6   55.41    2.00
   0 -28   6   56.96    2.39
   0 -28  -7    8.80    0.76
   0 -28   7    9.57    0.84
   0 -28   7    9.98    0.83
   0 -28  -7   10.26    0.96
   0  28  -7   10.08    1.15
   0 -28   8   14.05    0.94
   0  28  -8   13.48    1.07
   0 -28   8   12.84    0.74
   0 -29   0    0.11    0.43
   0 -29   0    0.05    0.49
   0 -29   0   -0.23    0.46
   0 -29   0   -0.10    0.42
   0 -29   0   -0.38    0.58
   0 -29   1    0.08    0.54
   0 -29  -1   -0.25    0.47
   0 -29  -1   -0.56    0.54
   0 -29   1   -0.05    0.55
   0 -29   1    0.18    0.46
   0 -29  -1   -1.06    0.66
   0 -29   1   -0.58    0.56
   0 -29  -1   -0.75    0.60
   0 -29  -1    0.29    0.48
   0 -29   1    0.08    0.55
   0 -29  -2    0.51    0.52
   0 -29   2    0.63    0.54
   0 -29   2   -0.42    0.51
   0 -29  -2    0.00    0.48
   0 -29   2    0.08    0.46
   0 -29   2    0.03    0.48
   0 -29  -2    0.14    0.44
   0 -29  -2   -0.58    0.58
   0 -29  -2    0.59    0.53
   0 -29  -3   -0.11    0.59
   0 -29   3   -0.87    0.57
   0 -29   3   -0.48    0.53
   0 -29  -3   -0.32    0.52
   0 -29   3   -0.46    0.41
   0 -29  -3   -0.07    0.48
   0 -29  -3   -0.33    0.56
   0 -29  -3    0.28    0.47
   0 -29   3    0.19    0.52
   0 -29   4    0.12    0.44
   0 -29  -4   -0.02    0.45
   0 -29   4   -0.02    0.36
   0 -29  -4    0.81    0.50
   0 -29  -4    0.38    0.42
   0 -29  -4   -0.01    0.41
   0 -29   5   -0.30    0.48
   0 -29   5   -0.12    0.34
   0 -29  -5   -0.25    0.47
   0 -29   5    0.05    0.37
   0 -29  -5   -0.21    0.39
   0 -29  -6    0.07    0.39
   0 -29   6   -0.28    0.32
   0 -29  -6    0.09    0.25
   0 -29   6    0.08    0.34
   0 -29   7   -0.30    0.32
   0  29  -7   -0.18    0.35
   0 -29  -7    0.06    0.31
   0 -30   0    1.64    0.75
   0 -30   0    1.10    0.59
   0 -30   0    1.71    0.65
   0 -30   0    1.94    0.61
   0 -30   0    2.02    0.73
   0 -30   1    6.53    0.94
   0 -30   1    5.00    0.81
   0 -30   1    5.60    0.99
   0 -30  -1    4.50    0.92
   0 -30  -1    4.98    0.90
   0 -30   1    5.58    0.88
   0 -30  -1    6.00    1.01
   0 -30   1    7.65    0.99
   0 -30  -1    6.11    0.92
   0 -30   1    6.72    1.07
   0 -30   2    2.50    0.74
   0 -30   2    3.32    0.77
   0 -30  -2    3.58    0.81
   0 -30  -2    3.95    0.82
   0 -30   2    3.58    0.73
   0 -30  -2    3.00    0.71
   0 -30  -2    4.06    0.86
   0 -30   2    3.26    0.67
   0 -30   3    2.22    0.67
   0 -30   3    2.80    0.74
   0 -30  -3    1.86    0.68
   0 -30   3    2.13    0.60
   0 -30  -3    2.29    0.69
   0 -30  -3    1.91    0.48
   0 -30  -3    3.00    0.66
   0 -30   4    7.47    0.98
   0 -30   4    7.36    0.97
   0 -30   4    5.38    0.70
   0 -30  -4    7.27    0.86
   0 -30  -4    5.88    0.86
   0 -30  -4    5.91    0.89
   0 -30   5   18.08    1.38
   0 -30   5   17.61    1.30
   0 -30   5   13.96    0.90
   0 -30  -5   17.19    1.18
   0 -30  -5   16.52    1.26
   0 -30   6    5.32    0.61
   0 -30   6    6.33    0.78
   0  30  -6    6.00    0.80
   0 -30  -6    5.50    0.64
   0 -31   0   -0.27    0.55
   0 -31   0    0.17    0.50
   0 -31   0   -0.49    0.51
   0 -31   0   -0.16    0.42
   0 -31   1   -0.33    0.48
   0 -31  -1    0.83    0.59
   0 -31   1    0.16    0.43
   0 -31   1   -0.46    0.50
   0 -31  -1   -0.06    0.53
   0 -31  -1    0.58    0.45
   0 -31  -1   -0.46    0.48
   0 -31   1    0.13    0.47
   0 -31   1    0.06    0.37
   0 -31  -2   -0.20    0.46
   0 -31   2    0.32    0.38
   0 -31   2   -0.11    0.45
   0 -31   2   -0.72    0.45
   0 -31  -2    0.14    0.49
   0 -31  -2   -0.05    0.42
   0 -31   2    0.14    0.43
   0 -31  -2    0.09    0.38
   0 -31   3   -0.31    0.48
   0 -31   3    0.36    0.51
   0 -31  -3    0.55    0.46
   0 -31   3   -0.09    0.41
   0 -31   3    0.11    0.40
   0 -31  -3   -0.28    0.38
   0 -31  -3    0.23    0.40
   0 -31  -3    0.59    0.46
   0 -31   4   -0.37    0.38
   0 -31   4    0.22    0.42
   0 -31   4   -0.89    0.44
   0 -31  -4   -0.22    0.31
   0 -31   4    0.10    0.40
   0 -31  -4    0.30    0.37
   0  31  -4   -0.01    0.42
   0 -31   5   -0.79    0.40
   0 -31   5   -0.06    0.28
   0  31  -5   -0.99    0.49
   0 -31   6   -0.29    0.27
   0 -32   0    7.62    0.80
   0 -32   0    8.38    1.03
   0 -32   0    7.86    1.03
   0 -32   0    7.36    0.94
   0 -32   1    0.34    0.47
   0 -32  -1    0.51    0.46
   0 -32  -1    0.36    0.43
   0 -32  -1    0.61    0.44
   0 -32   1    1.26    0.57
   0 -32   1    0.22    0.35
   0 -32  -1    0.73    0.54
   0 -32  -2   10.55    1.06
   0 -32  -2   10.45    0.91
   0 -32   2   10.91    1.03
   0 -32  -2   10.09    1.03
   0 -32   2   10.32    1.04
   0 -32   2   12.14    0.96
   0 -32   2    8.96    0.89
   0 -32   3    3.45    0.59
   0 -32  -3    3.18    0.63
   0 -32  -3    2.99    0.53
   0 -32   3    3.11    0.62
   0 -32   3    2.57    0.54
   0 -32   3    3.34    0.55
   0 -32  -4   -0.07    0.29
   0 -32   4    0.61    0.36
   0 -32   4   -0.05    0.31
   0 -33   0   -0.21    0.33
   0 -33   0    0.11    0.34
   0 -33   0    0.72    0.48
   0 -33   1   -0.64    0.43
   0 -33  -1    0.09    0.33
   0 -33  -1    0.07    0.33
   0 -33   1   -0.08    0.35
   0 -33   1    0.73    0.40
   0 -33   2   -0.04    0.30
   0 -33  -2    0.30    0.35
   0 -33   2    0.17    0.32
   0 -33  -2    0.05    0.38
   0 -33   2    0.84    0.39
   0 -33   3   -0.03    0.28
   0 -34   0    3.64    0.53
   0 -34   0    2.96    0.50
   0 -34  -1    6.09    0.63
   0 -34   1    6.76    0.66
   0 -34  -1    5.20    0.59
   1   0  -1    0.10    0.12
  -1   0  -1   -0.04    0.13
  -1   0   1    0.05    0.15
   1   0  -1    0.17    0.16
  -1   0   2 1544.20   12.62
   1   0   2 1550.83   11.28
   1   0  -2 1560.64   11.08
  -1   0  -2 1532.78   12.07
  -1   0   2 1572.18   12.29
   1   0   2 1484.18   12.09
  -1   0  -2 1590.46   11.89
   1   0  -2 1488.19   11.77
   1   0  -3    0.32    0.24
  -1   0  -3    0.46    0.30
  -1   0   3    0.57    0.34
   1   0   3   -0.35    0.45
   1   0   3   -0.09    0.39
  -1   0   3    0.57    0.53
  -1   0  -3    0.44    0.37
   1   0  -3    0.29    0.38
  -1   0  -4   29.65    2.38
   1   0  -4   29.57    2.40
  -1   0  -4   26.57    2.30
   1   0   4   25.44    2.42
   1   0  -4   25.39    2.10
  -1   0   4   25.04    2.46
   1   0   4   23.86    2.17
   1   0   4   24.28    2.29
  -1   0   4   27.86    2.37
   1   0   4   27.11    2.64
  -1   0  -4   26.50    2.53
  -1   0   4   26.02    2.60
   1   0  -4   27.85    2.69
  -1   0  -5    2.02    0.82
   1   0   5    0.39    0.61
   1   0  -5   -0.34    0.55
  -1   0   5   -0.21    0.59
   1   0   5    0.23    0.62
   1   0   5    0.66    0.63
   1   0  -5    0.10    0.40
  -1   0   5   -0.60    0.70
  -1   0   5    0.21    0.91
  -1   0  -5   -0.28    0.43
  -1   0  -5   -0.28    0.52
   1   0  -5    0.35    0.56
   1   0  -6  257.73    8.86
   1   0   6  236.23    8.08
  -1   0  -6  222.99    8.17
   1   0  -6  219.10    7.83
  -1   0   6  223.99    8.74
   1   0   6  233.81    9.01
  -1   0   6  226.09    9.00
   1   0  -6  233.45    9.42
  -1   0  -6  227.57    9.30
  -1   0   6  231.26    9.24
   1   0   6  220.51    9.09
  -1   0   7    0.75    0.60
   1   0   7    0.48    0.84
   1   0  -7    0.36    0.50
   1   0  -7    0.28    0.43
   1   0   7   -0.26    0.94
  -1   0   7    0.13    0.76
  -1   0   7    0.19    0.68
   1   0   7    0.04    0.71
  -1   0   7   -0.33    0.66
  -1   0  -7   -0.93    0.73
  -1   0  -7   -0.25    1.12
   1   0  -7   -0.40    0.76
  -1   0   8   41.46    4.15
   1   0   8   39.63    3.98
   1   0  -8   37.03    4.71
  -1   0  -8   33.37    4.42
  -1   0   8   30.98    4.19
   1   0   8   31.63    4.18
   1   0   8   31.92    3.56
   1   0   8   31.75    4.02
  -1   0  -8   36.51    3.98
  -1   0   8   35.15    3.85
   1   0  -8   32.40    3.44
  -1   0  -9   -0.34    0.53
   1   0   9    0.04    0.53
  -1   0  -9   -0.02    0.52
  -1   0   9   -0.20    0.51
   1   0  -9   -0.15    0.48
   1   0   9   -0.13    0.69
   1   0   9   -0.51    0.86
  -1   0   9   -0.36    0.84
   1   0   9    1.55    1.35
  -1   0   9    0.19    0.84
   1   0  -9    0.32    0.66
  -1   0  -9    0.24    1.17
  -1   0  -9   -0.23    0.61
  -1   0  -9   -0.15    0.70
   1   0  -9   -0.64    1.27
  -1   0  -9    0.28    0.54
  -1   0   9    0.31    1.03
   1   0   9   -0.86    1.27
  -1   0   9    0.41    1.07
   1   0   9   -0.30    0.73
  -1   0  10    8.84    1.31
   1   0 -10    7.59    1.12
  -1   0 -10    8.14    1.25
   1   0  10    7.22    1.15
  -1   0  10    5.69    1.06
   1   0  10    6.86    1.34
  -1   0  10    7.14    1.28
  -1   0 -10    6.59    2.78
   1   0 -10    5.91    2.57
   1   0 -10    5.52    1.12
  -1   0 -10    5.86    1.17
  -1   0  10    5.29    1.78
   1   0  11   -0.08    0.49
  -1   0 -11    0.07    0.43
  -1   0  11    0.94    0.65
   1   0  11   -0.54    0.69
  -1   0  11   -0.54    0.58
   1   0  11    0.36    0.48
   1   0 -11   -0.35    0.51
  -1   0 -11    0.13    0.61
  -1   0 -11    1.00    1.55
   1   0 -11    0.69    0.73
  -1   0  11   -0.08    1.02
   1   0  11   -0.21    1.38
   1   0 -12    3.90    0.85
   1   0  12    5.12    0.94
  -1   0 -12    4.21    0.88
  -1   0  12    5.41    0.97
  -1   0 -12    4.54    0.86
   1   0 -12    4.23    0.85
   1   0 -12    4.45    1.01
  -1   0 -12    4.22    0.96
  -1   0  12    5.05    0.80
   1   0  13   -0.56    0.41
  -1   0  13   -0.12    0.45
   1   0 -13    0.44    0.45
  -1   0  13    0.16    0.36
  -1   0 -13   -0.10    0.47
   1   0  13   -0.37    0.49
  -1   0 -13   -0.15    0.36
  -1   0 -13    0.14    0.36
   1   0 -13   -1.01    0.51
  -1   0 -13   -0.56    0.39
   1   0 -13    0.30    0.31
   1   0 -13   -0.32    0.32
  -1   0  13   -0.27    0.41
   1   0  13   -0.88    0.45
  -1   0  13   -0.85    0.46
   1   0  13   -0.23    0.42
   1   0  14    0.67    0.27
  -1   0  14    1.01    0.32
   1   0  14    0.62    0.30
  -1   0 -14    0.69    0.34
   1   0 -14    0.43    0.35
   1   0 -14    0.37    0.29
  -1   0  14    1.32    0.38
  -1  -1   1   31.04    1.32
  -1   1   1   29.56    1.03
   1  -1  -1   29.42    0.85
   1  -1   1   27.70    0.94
  -1   1  -1   29.09    1.33
  -1   1   1   31.41    1.24
  -1  -1  -1   28.27    1.20
   1   1   1   23.87    0.93
   1  -1   1   20.53    1.04
  -1   1  -1   24.19    1.14
   1   1  -1   21.12    1.12
   1  -1  -1   21.77    0.99
   1   1   2  130.84    3.39
   1   1  -2  142.28    3.66
  -1   1  -2  141.16    2.83
  -1  -1  -2  135.35    3.49
  -1   1  -2  130.37    3.69
   1  -1  -2  133.78    2.96
   1  -1   2  136.83    3.29
  -1   1   2  133.18    3.50
   1  -1   2  134.68    3.84
  -1  -1   2  136.43    3.73
   1   1  -2  132.95    3.70
   1   1   2  141.58    3.20
  -1   1  -2  139.94    3.67
   1  -1  -2  135.82    3.38
  -1  -1  -2  145.70    3.47
   1   1   3   34.74    2.21
  -1  -1   3   34.82    2.31
  -1  -1  -3   33.07    2.10
   1  -1   3   33.36    2.11
   1   1   3   32.25    2.15
  -1   1   3   34.73    2.21
  -1   1  -3   35.59    2.32
   1  -1   3   35.66    2.36
   1   1  -3   36.11    2.24
   1  -1  -3   33.32    1.91
   1   1  -3   35.35    2.28
   1  -1  -3   38.84    2.24
  -1  -1  -3   36.02    2.14
  -1   1  -3   37.72    2.33
  -1  -1  -4    1.32    0.51
  -1   1  -4    0.72    0.43
   1  -1  -4    1.16    0.58
   1   1  -4    1.43    0.65
   1   1   4    1.62    0.57
  -1   1   4    2.11    0.80
  -1   1   4    0.82    0.49
   1  -1  -4    1.30    0.45
   1   1   4    0.82    0.59
   1  -1   4    1.38    0.66
  -1   1  -4    1.66    0.81
  -1   1   4    1.04    0.66
  -1  -1   4    1.78    0.79
  -1   1   4    1.30    0.67
  -1  -1  -4    1.73    0.59
   1   1  -4    1.54    0.55
   1  -1   4    1.30    0.41
   1   1   4    1.11    0.59
  -1  -1   4    0.82    0.62
   1   1   4    1.02    0.48
   1   1   4    1.75    0.74
   1   1   4    1.36    0.65
   1  -1   4    0.92    0.53
  -1  -1   4    1.34    0.71
  -1   1  -4    0.76    0.56
   1  -1  -4    0.87    0.53
  -1  -1  -4    1.23    0.56
   1   1  -4    0.57    0.52
  -1  -1  -5  972.97   14.83
   1   1  -5  931.74   15.26
   1  -1  -5  961.29   14.76
  -1   1  -5  963.66   15.39
   1   1   5  933.79   13.79
   1  -1   5  892.05   14.27
  -1   1   5  900.06   15.21
  -1  -1   5  930.45   16.27
   1   1   5  942.69   16.35
  -1  -1   5  937.46   15.94
  -1   1   5  935.85   16.63
   1   1  -5  896.30   14.58
   1  -1   5  905.56   15.92
  -1   1  -5  916.05   15.23
  -1  -1  -5  907.63   14.41
   1  -1  -5  898.36   13.58
   1   1   5  909.28   15.27
  -1   1   5  924.74   16.70
  -1  -1   5  936.28   16.59
  -1   1  -5  936.95   17.12
  -1  -1  -5  922.52   16.68
   1   1   5  932.82   16.98
   1  -1   5  938.84   16.77
   1  -1  -5  953.65   16.89
   1   1  -5  955.85   17.12
   1   1   6    7.42    1.47
   1  -1  -6    5.47    1.32
   1   1  -6    7.08    1.48
   1  -1   6    6.51    1.39
  -1   1  -6    5.23    1.36
  -1  -1   6    4.75    1.37
  -1  -1   6    5.35    1.55
   1   1   6    5.31    1.39
   1  -1   6    5.20    1.31
  -1   1  -6    4.91    1.33
   1   1   6    5.87    1.57
   1  -1  -6    3.68    0.96
   1   1  -6    5.07    1.23
  -1   1   6    3.41    1.11
   1  -1   6    3.87    1.11
  -1   1   6    3.87    1.02
  -1  -1  -6    3.56    0.97
  -1   1   6    4.45    1.35
  -1  -1   6    5.01    1.34
   1   1  -6    5.19    1.39
   1  -1  -6    3.78    0.92
  -1   1  -6    3.86    1.40
  -1  -1  -6    5.77    1.57
   1   1  -7   15.68    2.54
  -1  -1   7   13.22    2.23
   1  -1   7   14.76    2.30
   1   1   7   15.36    2.29
   1  -1  -7   15.24    2.39
  -1   1   7   18.29    2.55
  -1  -1  -7   17.82    2.56
   1  -1  -7   18.67    2.51
  -1   1  -7   15.91    2.54
  -1   1   7   18.56    3.02
   1  -1   7   19.07    2.84
  -1  -1   7   18.30    2.56
   1   1  -7   17.63    2.69
   1   1   7   18.25    2.97
   1  -1  -7   21.04    3.32
   1   1   7   17.97    2.92
  -1  -1   7   18.34    2.95
  -1   1  -7   18.85    3.16
   1   1  -7   20.85    3.19
   1  -1   7   18.50    2.97
  -1   1   7   17.27    2.89
  -1  -1  -7   21.79    3.25
  -1  -1   8    2.90    1.12
   1   1   8    2.99    1.09
   1  -1   8    2.86    1.38
  -1   1   8    1.74    0.98
   1  -1  -8    2.13    1.15
   1   1  -8    1.98    1.10
  -1  -1  -8    4.54    1.61
  -1   1  -8    2.97    1.37
  -1  -1  -8    2.25    1.22
  -1   1   8    1.49    0.87
  -1  -1   8    1.48    0.59
  -1   1   8    2.83    1.36
   1  -1   8    3.40    1.33
  -1   1   8    2.26    1.18
   1   1   8    3.27    1.41
   1   1   8    1.55    0.77
  -1   1  -8    1.02    0.62
  -1  -1   8    2.90    1.47
   1  -1   8    2.15    1.16
   1   1  -8    3.21    1.34
  -1   1  -9    7.25    1.22
  -1   1   9    6.77    1.11
   1  -1  -9    5.97    1.13
   1  -1  -9    8.23    1.20
  -1  -1  -9    5.77    1.04
   1   1   9    6.25    1.09
  -1   1  -9    6.97    1.08
  -1  -1   9    6.16    1.15
  -1  -1  -9    6.21    1.07
   1   1  -9    6.61    1.12
   1  -1   9    7.37    1.14
   1   1   9    6.14    1.21
   1  -1   9    6.41    1.16
   1   1   9    5.52    1.12
  -1   1   9    5.86    1.13
  -1  -1   9    6.72    1.22
   1  -1   9    8.83    2.46
   1   1   9    6.55    1.79
  -1  -1   9    7.14    2.22
  -1   1   9    7.28    2.00
  -1   1  -9    7.33    1.26
  -1   1  -9    5.12    0.97
  -1   1  -9    5.36    1.13
  -1   1  -9    6.01    1.01
   1   1  -9    7.08    2.48
  -1  -1  -9    6.66    1.18
   1   1  -9    3.84    0.90
  -1  -1  -9    5.34    1.23
   1   1  -9    5.99    1.15
  -1   1  -9    5.97    2.04
   1  -1  -9    5.12    2.29
   1  -1  -9    5.80    1.19
  -1  -1  -9    4.99    1.78
   1   1   9    7.88    2.02
  -1   1   9    4.99    2.03
  -1   1  -9    3.45    1.91
  -1   1   9    5.81    1.74
   1  -1   9    5.44    1.96
   1   1   9    6.60    2.25
  -1  -1   9    5.84    1.70
  -1  -1 -10   20.27    1.83
  -1  -1 -10   19.50    1.81
   1   1  10   20.58    1.85
  -1   1  10   20.75    1.82
  -1   1 -10   19.15    1.85
  -1  -1  10   21.12    1.90
   1  -1  10   19.22    1.79
   1  -1 -10   18.55    1.81
   1   1 -10   19.47    1.85
  -1   1  10   18.35    1.79
  -1  -1  10   21.76    2.00
  -1  -1  10   18.74    1.75
  -1   1  10   21.49    1.97
   1   1  10   21.92    2.04
   1  -1  10   21.65    2.04
   1  -1  10   19.30    1.76
   1  -1 -10   18.86    1.98
  -1  -1 -10   18.65    3.66
   1   1 -10   19.39    2.00
  -1   1 -10   16.99    3.77
   1   1 -10   17.29    3.81
  -1  -1 -10   19.19    1.96
  -1   1 -10   19.16    1.95
   1  -1  10   15.65    3.08
  -1   1  10   23.46    3.60
   1   1  10   19.03    3.71
  -1  -1  10   19.04    3.55
  -1  -1 -11   25.62    2.04
  -1   1  11   26.87    2.12
   1  -1  11   27.36    2.11
   1   1 -11   27.27    2.20
  -1   1 -11   25.75    2.13
   1   1  11   27.25    2.11
   1   1  11   24.18    2.04
  -1   1  11   24.15    2.07
   1  -1 -11   20.89    1.85
   1  -1  11   22.86    1.97
  -1  -1  11   24.88    2.10
   1   1  11   26.35    2.30
   1   1 -11   25.76    1.95
  -1   1 -11   25.19    1.89
   1  -1 -11   23.89    1.93
  -1   1 -11   24.46    2.20
   1   1 -11   23.18    2.17
   1  -1 -11   25.89    2.28
  -1  -1 -11   25.67    2.28
  -1   1 -11   24.17    4.48
  -1  -1  11   21.72    3.49
   1  -1  11   24.55    3.88
   1   1  11   24.64    4.10
  -1  -1  11   26.52    3.81
  -1   1  11   20.94    3.46
   1   1  12    0.60    0.49
  -1  -1  12    0.88    0.45
  -1  -1 -12    0.43    0.43
   1  -1  12    1.05    0.42
  -1   1  12    1.08    0.48
  -1   1 -12    0.82    0.52
   1   1 -12    0.35    0.57
   1  -1 -12    1.62    0.66
   1  -1 -12    0.69    0.53
  -1   1 -12    0.57    0.41
   1   1 -12    0.72    0.41
  -1  -1 -12    0.68    0.45
   1  -1 -12    0.96    0.66
  -1  -1 -12    0.39    0.59
  -1   1 -12    2.09    0.72
   1   1 -12    0.41    0.52
  -1   1  12    0.84    0.49
  -1  -1  12    0.19    0.40
   1   1 -13    1.57    0.64
  -1  -1  13    0.87    0.49
  -1   1 -13    0.88    0.51
  -1   1  13    1.78    0.57
   1  -1  13    1.04    0.54
  -1   1  13    0.21    0.40
  -1  -1 -13    0.83    0.51
   1   1  13    1.71    0.58
   1  -1  13    0.94    0.40
  -1  -1  13    0.43    0.45
   1  -1 -13    1.25    0.60
   1   1 -13    0.83    0.41
   1   1 -13    2.05    0.52
   1  -1 -13    1.15    0.52
  -1  -1 -13    0.92    0.45
  -1   1 -13    0.80    0.35
  -1  -1 -13    1.41    0.52
   1  -1 -13    0.47    0.32
   1  -1 -13    0.21    0.36
  -1   1 -13    1.04    0.42
  -1  -1 -13    1.56    0.51
  -1   1 -13    0.56    0.33
  -1   1  13    0.66    0.43
  -1  -1  13    1.52    0.48
  -1   1  13    1.37    0.43
   1   1  13    1.49    0.51
   1  -1  13    1.41    0.50
  -1  -1  13    1.65    0.52
   1  -1  14    1.33    0.28
  -1  -1  14    1.32    0.27
   1   1  14    1.61    0.28
  -1  -1  14    1.78    0.36
   1   1 -14    1.97    0.44
  -1  -1 -14    1.80    0.40
  -1   1  14    1.68    0.39
  -1   1 -14    2.25    0.48
   1  -1  14    1.02    0.32
   1   1  14    2.56    0.44
   1   1 -14    2.16    0.41
   1  -1 -14    1.76    0.38
   1  -2   0    2.32    0.22
   1  -2   0    2.18    0.30
  -1  -2   0    2.52    0.37
   1   2   0    2.26    0.34
  -1  -2   0    2.44    0.23
  -1   2   0    2.00    0.24
   1   2  -1  132.02    2.98
   1   2   1  143.95    2.37
   1   2   1  146.77    2.04
   1  -2   1  128.44    2.81
  -1  -2  -1  149.69    2.48
   1  -2  -1  137.32    2.22
  -1  -2  -1  142.16    2.67
  -1   2  -1  143.90    2.91
  -1   2   1  139.77    2.61
  -1  -2   1  144.35    3.01
  -1  -2  -1  145.38    2.76
   1   2  -1  138.12    3.08
  -1   2  -1  144.84    3.21
  -1   2   1  139.00    2.44
  -1   2  -2   67.06    2.80
  -1   2  -2   67.87    2.38
   1  -2  -2   65.72    1.93
  -1   2   2   68.14    2.45
   1   2   2   60.01    2.19
  -1  -2  -2   66.36    2.39
   1   2  -2   71.78    2.85
  -1  -2   2   68.93    2.73
   1  -2  -2   65.02    2.22
   1   2   2   62.62    2.01
   1   2  -2   63.08    2.63
  -1   2  -2   65.23    2.59
  -1  -2   3  172.04    5.19
  -1  -2  -3  169.21    4.60
   1  -2  -3  161.62    4.00
  -1   2  -3  169.35    4.06
   1  -2   3  171.90    5.33
   1   2   3  153.73    4.46
   1   2  -3  169.23    5.11
  -1   2  -3  169.41    5.24
  -1   2   3  160.13    4.65
   1   2  -3  153.28    4.92
   1  -2  -3  165.63    4.39
  -1  -2  -3  169.62    4.45
  -1   2  -3  158.13    4.89
   1   2   3  162.44    4.08
   1  -2  -4  327.52    7.38
  -1   2  -4  316.40    8.03
   1   2  -4  313.76    8.10
   1   2   4  317.63    6.78
  -1  -2  -4  341.55    7.44
   1   2   4  335.66    9.28
  -1  -2   4  345.01    8.55
   1   2   4  310.52    8.00
   1   2   4  327.29    9.08
  -1   2   4  312.64    8.36
  -1   2   4  313.83    7.68
  -1   2  -4  321.64    8.32
  -1   2  -4  323.11    7.86
   1   2   4  309.71    7.55
   1   2  -4  329.68    8.12
  -1   2   4  330.58    8.99
  -1   2   4  326.70    8.74
  -1  -2   4  342.21    8.66
   1  -2  -4  313.05    6.75
  -1  -2  -4  329.06    7.47
   1  -2   4  330.98    8.28
   1  -2   4  328.18    8.78
   1   2  -4  343.43    9.05
  -1  -2  -4  330.90    8.67
  -1  -2   4  328.53    8.75
   1  -2  -4  345.34    9.01
  -1   2  -4  344.77    9.35
   1   2  -5   48.84    3.61
   1   2   5   52.73    3.18
  -1   2  -5   50.93    3.62
   1  -2   5   50.03    3.51
   1  -2  -5   55.73    3.43
   1   2   5   53.17    4.11
  -1  -2  -5   48.77    3.28
  -1   2  -5   52.47    3.79
  -1   2   5   47.32    3.47
   1  -2   5   51.52    3.83
   1  -2  -5   49.96    3.11
   1   2   5   47.81    3.61
   1   2  -5   51.03    3.60
  -1   2   5   48.69    3.77
  -1  -2   5   53.93    3.86
   1   2   5   50.43    3.85
  -1   2   5   48.25    3.86
  -1  -2   5   49.42    3.74
  -1  -2   5   52.46    3.40
   1  -2  -5   52.45    3.95
   1   2  -5   50.46    4.02
  -1  -2  -5   52.88    3.92
  -1  -2   5   52.81    3.95
   1  -2   5   51.41    3.90
  -1   2  -5   47.79    3.94
  -1   2   5   55.32    4.16
   1  -2  -6  119.04    5.64
   1  -2   6  110.23    5.79
  -1   2  -6  111.30    6.06
   1   2  -6  107.83    5.98
   1   2   6  114.73    5.31
  -1   2   6  107.40    6.38
  -1   2  -6  108.87    6.05
  -1  -2  -6  105.06    5.39
  -1  -2   6  116.48    6.47
   1   2  -6  106.81    5.86
   1  -2   6  107.29    5.98
  -1  -2   6  111.82    5.50
   1   2   6  106.61    6.09
   1   2   6  111.78    6.44
   1  -2  -6  104.43    5.10
  -1   2   6  106.02    5.91
  -1  -2  -6  110.65    6.40
   1   2  -6  109.63    6.61
  -1   2   6  110.20    6.54
  -1   2  -6  108.07    6.57
   1  -2  -6  117.02    6.62
   1   2   6  111.18    6.63
  -1  -2   6  111.62    6.40
   1  -2   6  116.08    6.55
  -1  -2   7  142.01    7.29
   1  -2   7  156.48    7.62
   1   2   7  162.37    7.05
   1   2  -7  163.57    8.13
  -1  -2  -7  137.45    5.55
  -1   2   7  158.47    7.09
   1   2   7  159.21    8.53
  -1   2   7  160.74    8.65
   1  -2   7  160.49    7.01
  -1   2  -7  159.57    8.07
  -1  -2   7  157.02    7.21
   1  -2  -7  162.41    6.99
   1   2  -7  158.02    7.85
  -1  -2  -7  155.57    7.24
   1   2  -7  157.52    8.90
  -1   2  -7  159.72    8.95
   1   2   7  156.88    8.70
   1  -2  -7  161.86    8.67
  -1  -2  -7  154.45    8.38
  -1   2   7  150.18    8.46
   1  -2   7  152.62    8.26
  -1  -2   7  155.62    8.29
   1  -2   8   11.92    2.22
  -1  -2   8   15.77    2.68
   1   2   8   17.25    2.60
  -1   2   8   12.34    2.08
   1   2  -8   13.99    3.03
  -1  -2  -8   14.79    2.97
   1  -2  -8   13.30    2.79
  -1   2  -8   12.76    2.91
   1   2   8   12.90    2.76
   1   2   8   14.19    2.93
  -1   2   8   12.70    2.81
  -1   2   8   13.41    2.71
  -1  -2   8   13.98    2.78
  -1   2   8   15.08    2.78
  -1   2  -8   13.63    2.60
   1   2  -8   13.04    2.43
  -1  -2  -8   15.30    2.53
   1  -2   8   13.15    2.26
  -1  -2   8   13.69    2.29
   1  -2   8   11.89    2.63
   1  -2  -9   58.20    2.96
   1  -2  -9   54.95    2.85
  -1  -2  -9   54.26    2.83
  -1   2   9   55.87    2.92
   1   2  -9   55.26    3.08
  -1  -2   9   57.60    2.94
   1   2   9   53.21    2.87
  -1   2  -9   53.62    3.03
  -1  -2  -9   57.65    2.92
  -1   2  -9   53.59    2.60
   1  -2   9   57.48    2.92
   1   2   9   52.28    4.95
  -1  -2   9   49.39    5.08
   1  -2   9   55.88    5.43
   1   2   9   58.37    3.30
   1  -2   9   60.24    3.26
   1   2   9   57.69    3.26
  -1  -2   9   58.87    3.22
  -1  -2   9   53.78    2.91
  -1   2   9   57.37    3.23
  -1  -2  -9   52.05    5.81
  -1   2  -9   55.75    2.97
   1  -2  -9   55.76    3.17
  -1   2   9   51.84    5.83
   1   2  -9   54.23    3.01
   1   2  -9   53.35    6.17
  -1   2  -9   52.62    3.09
  -1   2  -9   55.69    3.04
   1  -2  -9   55.88    6.18
   1   2   9   49.34    5.72
  -1   2  -9   51.93    6.14
  -1  -2  -9   56.74    3.19
   1   2  -9   52.41    3.12
  -1  -2  -9   53.30    3.19
  -1  -2   9   45.03    4.94
   1   2   9   54.31    5.29
  -1   2   9   56.25    5.43
  -1  -2   9   58.70    5.01
   1   2   9   55.74    5.95
  -1   2  -9   55.37    5.51
  -1   2  10   14.35    1.55
   1   2 -10   14.99    1.70
  -1  -2 -10   15.60    1.61
  -1   2 -10   13.81    1.58
   1   2  10   15.63    1.61
  -1  -2  10   15.54    1.60
   1  -2 -10   14.66    1.55
   1  -2  10   14.75    1.55
  -1  -2 -10   15.73    1.61
  -1   2  10   14.96    1.65
  -1  -2  10   13.80    1.52
   1  -2  10   14.34    1.70
   1   2  10   14.09    1.68
   1  -2  10   12.85    1.47
   1   2 -10   15.27    1.44
   1   2 -10   17.24    1.64
  -1   2 -10   13.85    1.61
   1  -2 -10   15.46    1.74
   1   2 -10   14.45    3.52
  -1  -2 -10   15.91    3.42
  -1   2 -10   14.53    3.59
  -1  -2 -10   15.64    1.74
  -1   2 -10   13.79    1.45
   1   2 -10   12.95    1.59
  -1   2  10   10.48    2.52
   1   2  10   12.34    3.10
   1  -2  10   10.84    2.48
  -1  -2  10   13.25    2.75
   1   2  10   24.31    3.69
  -1   2 -11   17.03    1.76
  -1   2  11   16.67    1.67
   1   2 -11   17.36    1.79
  -1  -2 -11   17.94    1.69
   1  -2  11   18.11    1.75
   1   2  11   18.18    1.71
   1   2  11   15.33    1.67
   1  -2  11   14.62    1.54
   1   2  11   15.83    1.75
  -1  -2  11   15.16    1.60
  -1   2  11   15.70    1.69
   1  -2 -11   14.07    1.53
   1  -2 -11   15.69    1.58
  -1   2 -11   15.50    1.48
   1   2 -11   15.49    1.53
  -1   2 -11   13.71    3.41
   1  -2 -11   15.56    1.78
  -1   2 -11   13.71    1.68
   1   2 -11   15.64    1.80
  -1  -2 -11   17.04    1.86
  -1  -2  11   12.55    2.76
   1  -2  11   14.82    3.07
   1   2  11   14.64    3.25
  -1   2  11   10.89    2.57
  -1  -2  11   14.64    2.83
   1  -2  11   18.18    3.12
  -1   2  12   15.37    1.59
   1   2  12   15.28    1.60
  -1  -2 -12   14.18    1.41
   1   2 -12   14.84    1.55
   1  -2 -12   14.70    1.47
   1  -2  12   16.07    1.56
  -1  -2  12   17.08    1.60
   1   2 -12   16.31    1.33
   1  -2 -12   15.46    1.47
  -1  -2 -12   14.65    1.45
   1   2 -12   16.41    1.36
  -1   2 -12   15.41    1.35
  -1  -2 -12   15.37    1.66
  -1   2 -12   13.64    1.61
   1  -2 -12   16.35    1.73
   1   2 -12   15.92    1.66
  -1   2  12   14.08    1.31
  -1  -2  12   17.82    1.51
   1  -2  13   16.84    1.27
   1   2  13   15.21    1.16
  -1  -2  13   15.42    1.20
  -1   2  13   15.39    1.14
   1   2 -13   15.10    1.41
   1  -2  13   17.82    1.40
   1   2  13   16.28    1.42
  -1  -2  13   18.75    1.50
   1  -2 -13   16.99    1.39
  -1   2  13   16.06    1.41
  -1  -2  13   15.71    1.23
  -1  -2 -13   16.10    1.33
  -1   2 -13   15.54    1.41
   1  -2  13   15.70    1.22
  -1   2  13   15.60    1.32
  -1  -2 -13   15.52    1.22
  -1  -2 -13   15.60    1.16
   1  -2 -13   14.59    1.20
  -1  -2 -13   15.75    1.26
   1  -2 -13   15.80    1.23
   1  -2 -13   14.97    1.20
   1   2 -13   16.88    1.10
  -1   2 -13   15.99    1.12
  -1   2 -13   16.56    1.11
  -1  -2  14    0.24    0.24
   1  -2  14    0.29    0.22
  -1  -2  14    0.12    0.25
   1   2  14    0.83    0.33
   1   2 -14    0.24    0.36
  -1   2 -14    0.39    0.38
  -1   2  14    0.61    0.33
   1  -2 -14    0.78    0.30
   1   2 -14    1.52    0.38
   1  -3   0    9.34    0.58
   1  -3   0    9.58    0.80
   1  -3   0    8.72    0.43
   1   3   0    8.90    0.59
  -1  -3   0    8.93    0.73
  -1  -3   0    9.07    0.81
  -1   3   0    9.47    0.66
   1   3   0    9.15    0.60
  -1  -3   0   10.15    0.53
   1   3   0    9.67    0.82
  -1  -3   1  469.53    4.95
   1   3  -1  440.78    5.83
   1  -3  -1  490.73    3.54
  -1  -3  -1  500.72    5.61
  -1  -3  -1  482.68    5.81
   1   3   1  468.91    4.15
  -1   3   1  455.34    4.80
  -1   3  -1  489.24    6.51
  -1  -3   1  507.58    5.97
   1   3   1  480.80    6.45
  -1  -3  -2   28.40    1.58
  -1   3  -2   29.45    1.95
   1   3   2   28.62    1.39
  -1   3   2   28.72    1.69
   1  -3  -2   27.44    1.17
   1   3  -2   31.06    2.05
  -1   3   2   29.40    1.58
  -1  -3   2   31.88    1.92
   1   3   2   31.65    2.02
   1   3  -2   28.94    1.81
   1  -3  -2   34.44    1.50
   1   3   2   33.01    1.32
   1   3  -2   29.08    1.86
  -1  -3  -2   30.44    1.47
  -1   3  -2   30.36    1.82
   1   3  -3 1177.08   14.29
   1   3  -3 1121.13   14.13
  -1  -3  -3 1117.63   11.66
  -1   3  -3 1100.05   14.06
   1   3   3 1054.99   11.15
   1  -3  -3 1083.70   10.08
  -1  -3   3 1157.20   13.83
  -1   3  -3 1124.46   11.89
  -1   3  -3 1077.68   13.09
   1   3  -3 1048.87   13.15
   1   3   3 1142.71   10.18
   1  -3  -3 1130.91   11.03
   1   3  -4    8.73    1.45
   1  -3  -4    9.39    1.25
   1   3   4    9.13    1.18
  -1   3  -4    9.05    1.45
  -1  -3  -4   11.79    1.40
  -1   3   4   10.97    1.42
   1   3   4   11.09    1.80
   1   3   4   11.00    1.63
   1   3   4   11.27    1.46
   1   3  -4   11.51    1.62
  -1   3   4   11.61    1.72
  -1   3   4   10.63    1.59
   1  -3  -4   12.48    1.31
  -1   3  -4   12.44    1.79
  -1   3   4   11.40    1.71
  -1   3  -4   11.54    1.54
  -1   3   4   11.75    1.77
   1  -3   4   11.27    1.44
   1   3   4   12.35    1.80
  -1  -3   4   11.01    1.56
  -1  -3   4   10.05    1.32
   1   3  -4   13.08    1.83
  -1   3  -4   12.08    1.81
  -1  -3  -4   12.17    1.81
   1  -3   4   12.27    1.80
   1  -3  -4   13.25    1.86
  -1  -3   4   11.56    1.66
   1   3   5    9.99    1.35
  -1   3  -5    6.15    1.37
   1  -3  -5    8.06    1.37
   1   3  -5    5.64    1.33
   1  -3   5   10.53    1.70
  -1  -3   5    9.02    1.69
  -1  -3  -5    6.85    1.25
   1   3  -5    8.50    1.59
  -1   3   5    8.85    1.74
  -1   3   5    8.31    1.83
  -1   3   5   10.10    1.83
   1   3   5    9.20    1.85
   1   3  -5    7.70    1.25
  -1   3   5   10.46    1.70
  -1  -3   5    9.85    1.69
  -1  -3   5    9.12    1.36
   1  -3  -5    7.75    1.24
   1   3   5   10.14    1.94
  -1   3  -5    8.33    1.68
   1  -3   5   10.68    1.79
   1   3   5    9.21    1.68
   1   3  -5    7.18    1.56
  -1  -3  -5   10.02    1.76
   1  -3   5    9.93    1.80
   1  -3  -5    8.39    1.63
  -1   3  -5    8.26    1.87
   1   3  -6    1.42    0.82
   1  -3  -6    1.09    0.55
  -1  -3  -6    0.84    0.47
  -1   3  -6    0.55    0.74
   1   3   6    0.62    0.50
   1  -3   6    0.39    0.52
  -1   3   6    1.72    1.01
  -1  -3   6    1.22    0.71
  -1   3   6    1.37    0.90
  -1   3   6    1.15    0.60
  -1   3  -6    1.49    0.96
   1   3   6    1.92    0.97
   1   3   6    1.99    0.99
  -1  -3   6    1.56    0.70
   1  -3  -6    2.86    0.84
   1  -3   6    0.90    0.65
   1   3  -6    0.83    0.82
   1   3   6    1.44    0.90
  -1  -3   6    1.57    0.83
   1  -3   6    2.19    1.02
  -1   3   6    0.84    0.97
  -1  -3  -6    1.07    0.53
  -1   3  -6    2.49    1.15
   1   3  -6    1.12    0.96
  -1  -3  -6    1.90    1.09
   1  -3  -6    0.54    0.73
   1   3  -7  498.22   14.58
  -1   3   7  520.00   12.34
   1   3   7  518.21   12.15
   1  -3   7  465.40   13.35
  -1  -3  -7  468.52   10.47
  -1  -3   7  451.79   13.29
  -1  -3   7  496.62   12.55
  -1  -3  -7  482.17   12.49
   1  -3   7  495.30   12.07
  -1   3   7  473.66   15.17
   1  -3  -7  488.75   11.79
   1   3   7  465.84   14.84
  -1   3  -7  462.53   14.26
   1   3  -7  473.46   14.08
   1   3   7  457.46   15.07
   1  -3   7  483.83   14.67
  -1  -3   7  465.73   14.43
   1  -3  -7  477.10   14.88
  -1  -3  -7  467.27   14.55
  -1   3   7  472.93   15.21
   1   3  -7  474.32   15.51
  -1   3  -7  476.96   15.62
   1   3   8   44.77    3.99
  -1   3   8   45.14    4.01
   1   3  -8   38.88    4.44
   1  -3   8   41.33    4.38
  -1  -3   8   41.17    4.35
   1  -3  -8   37.59    4.66
   1   3   8   43.07    5.10
  -1   3  -8   39.69    5.00
   1   3  -8   38.31    4.90
   1  -3   8   37.96    4.56
  -1  -3  -8   42.51    4.85
  -1   3   8   37.91    4.73
  -1   3  -8   41.76    4.63
  -1  -3   8   41.62    4.07
  -1  -3   8   32.83    3.98
  -1   3   8   39.68    4.80
   1   3   8   38.39    4.69
   1   3  -8   37.65    4.34
  -1  -3  -9  136.27    4.42
   1  -3  -9  127.44    4.42
  -1   3  -9  125.95    4.70
   1   3  -9  131.07    4.76
   1  -3   9  138.01    4.49
   1   3   9  130.24    4.46
  -1  -3   9  139.56    4.59
  -1  -3  -9  131.31    4.48
   1  -3  -9  136.96    4.43
  -1   3   9  130.33    4.48
   1  -3   9  138.26    8.69
  -1  -3   9  142.54    8.80
   1   3   9  138.57    8.01
  -1  -3   9  129.81    4.49
  -1   3   9  137.10    4.97
   1   3   9  143.04    5.10
   1  -3   9  131.81    4.43
  -1  -3   9  146.85    5.15
   1  -3   9  144.67    5.09
   1   3   9  133.35    4.98
  -1   3  -9  137.65    4.82
  -1  -3  -9  130.49    4.79
  -1   3   9  126.88    9.23
   1  -3  -9  134.62    4.89
   1   3  -9  135.69    4.91
  -1   3  -9  118.75    4.67
   1   3  -9  123.19    4.72
  -1   3  -9  120.79    9.46
  -1  -3  -9  121.82    4.84
   1   3   9  124.42    9.22
   1   3  -9  136.47    4.90
  -1   3  -9  133.23    4.80
  -1  -3  -9  131.45    9.28
   1   3  -9  125.99    9.62
   1  -3  -9  134.36    9.47
  -1   3  -9  135.77    9.02
  -1  -3   9  126.52    8.33
   1   3   9  128.33    9.16
  -1   3   9  131.42    8.69
   1  -3   9  113.78    7.94
   1   3  -9  140.13    8.87
   1   3  10    6.93    1.09
  -1   3 -10    7.28    1.17
  -1  -3 -10    6.24    1.06
  -1   3  10    8.00    1.10
   1   3 -10    7.13    1.15
   1  -3  10    7.21    1.09
  -1  -3 -10    7.60    1.12
   1  -3 -10    7.37    1.14
  -1  -3  10    7.92    1.17
   1  -3  10    8.77    1.26
   1   3  10    8.05    1.26
   1  -3  10    9.35    1.47
  -1   3  10    7.10    1.17
  -1  -3  10    8.11    1.19
   1   3 -10    7.42    1.00
   1   3 -10    8.16    1.21
   1   3 -10    7.26    1.17
   1   3 -10    7.40    2.75
  -1  -3 -10    7.37    1.26
  -1   3 -10    7.55    1.11
   1   3 -10    6.71    1.19
  -1   3 -10    6.35    2.23
   1  -3 -10    6.93    1.25
  -1  -3 -10    7.51    2.40
  -1   3 -10    5.72    1.14
  -1   3 -10    8.05    1.31
   1   3  10    4.38    1.80
  -1   3  10   11.80    3.20
  -1  -3  10    6.90    1.98
  -1   3  10   14.32    2.99
  -1  -3  10    4.66    1.57
   1   3  10    4.51    2.09
   1  -3  10    6.46    2.15
   1   3  11   10.09    1.33
   1   3 -11    9.47    1.37
  -1   3 -11    7.87    1.31
   1  -3  11   10.01    1.30
  -1   3  11   10.00    1.30
  -1  -3 -11   10.37    1.27
  -1  -3 -11    8.14    1.15
   1  -3  11   10.20    1.30
  -1   3  11    8.88    1.34
   1   3  11    9.77    1.47
  -1  -3  11   10.36    1.37
   1  -3 -11    8.42    1.21
  -1   3  11   10.10    1.48
   1   3 -11    9.31    1.16
   1  -3 -11    8.22    1.23
  -1   3 -11    9.94    1.17
  -1   3 -11   11.14    1.27
   1   3 -11    8.69    1.09
   1   3 -11    9.86    1.42
  -1   3 -11    5.12    2.23
  -1  -3 -11    8.83    1.34
   1  -3 -11    9.54    1.40
  -1   3 -11    8.77    1.35
   1  -3  11   16.08    2.92
  -1   3  11   13.75    3.08
  -1  -3  11   11.02    2.81
  -1   3  11   11.12    2.70
  -1  -3  11   11.29    2.48
   1  -3  11    8.56    2.31
  -1   3  12    6.11    0.85
  -1  -3  12    6.35    0.91
   1  -3  12    6.42    0.99
  -1  -3  12    5.60    0.89
  -1   3  12    6.18    1.05
   1   3 -12    5.66    1.01
  -1  -3  12    7.19    1.06
   1   3  12    5.48    1.01
  -1  -3 -12    6.07    0.98
   1  -3 -12    5.83    0.91
   1  -3 -12    6.00    0.97
  -1  -3 -12    5.72    0.77
  -1  -3 -12    6.35    1.03
   1   3 -12    6.75    0.88
   1   3 -12    6.61    0.91
  -1   3 -12    6.41    0.86
   1  -3 -12    5.31    0.82
  -1   3 -12    6.23    1.08
  -1  -3 -12    6.02    1.08
   1  -3 -12    7.29    1.16
  -1  -3  12    5.95    0.79
   1   3 -12    6.31    1.04
   1   3  12    6.05    0.91
  -1   3  13   20.16    1.25
   1  -3  13   21.29    1.40
  -1  -3  13   20.06    1.35
   1   3  13   18.76    1.23
   1  -3  13   20.21    1.33
  -1   3  13   22.07    1.64
  -1   3 -13   20.35    1.59
  -1  -3  13   21.39    1.40
   1  -3  13   23.50    1.59
   1  -3 -13   20.86    1.49
   1   3 -13   18.80    1.58
  -1  -3 -13   20.19    1.44
   1   3  13   19.64    1.56
   1  -3 -13   19.68    1.36
   1  -3 -13   21.18    1.45
  -1  -3 -13   21.00    1.44
  -1  -3 -13   19.52    1.38
  -1   3 -13   22.31    1.22
   1  -3 -13   20.12    1.34
  -1  -3 -13   21.93    1.35
  -1  -3  14    0.05    0.23
   1  -3  14    0.45    0.26
  -1   3 -14   -0.18    0.38
  -1   3  14    0.51    0.31
   1   3 -14    0.69    0.40
   1   3  14   -0.16    0.28
   1   3 -14   -0.45    0.35
  -1  -4   0   12.68    0.72
  -1   4   0   14.04    0.96
   1   4   0   11.15    0.83
  -1  -4   0   11.41    1.00
   1  -4   0   13.07    1.10
  -1  -4   0   12.65    1.08
   1   4   0   12.49    0.76
   1  -4   0   11.31    0.70
  -1   4   1   21.33    1.09
  -1   4  -1   26.08    1.65
  -1   4  -1   23.87    1.57
  -1  -4   1   21.68    1.32
  -1  -4  -1   27.54    1.55
   1   4   1   20.76    0.86
   1   4  -1   22.72    1.39
   1  -4  -1   26.15    1.23
  -1   4  -1   25.14    1.35
  -1  -4  -1   23.35    1.51
   1  -4   1   21.66    1.33
  -1  -4   1   21.54    1.27
  -1  -4  -1   25.65    1.45
   1   4   2   18.35    1.67
  -1  -4   2   18.41    1.53
   1   4  -2   18.30    1.73
   1   4  -2   17.73    1.58
  -1   4   2   17.14    1.21
   1   4   2   18.74    1.04
   1   4   2   18.07    1.63
  -1   4   2   18.19    1.42
  -1   4  -2   19.49    1.70
  -1   4   2   16.90    1.42
  -1  -4  -2   17.51    1.42
   1  -4  -2   19.90    1.07
  -1  -4  -2   18.52    1.35
  -1   4  -2   18.39    1.48
   1   4   2   16.85    1.08
   1  -4  -2   17.40    1.36
   1   4   2   18.95    0.92
   1   4  -2   18.30    1.54
  -1   4  -3  256.78    7.14
  -1   4  -3  243.33    6.15
  -1   4  -3  245.04    6.95
  -1   4   3  249.39    6.89
  -1  -4  -3  243.61    5.38
   1  -4  -3  240.51    4.49
   1   4   3  235.93    5.03
  -1   4   3  229.74    5.35
  -1  -4   3  246.98    6.53
   1   4  -3  237.31    6.89
   1   4  -3  240.13    6.88
  -1  -4  -3  218.72    4.80
   1  -4  -3  247.63    4.93
   1   4   3  243.07    4.43
  -1   4  -3  230.03    6.21
   1   4  -3  228.18    6.30
  -1  -4  -4   22.56    1.73
   1  -4  -4   26.51    1.95
   1   4   4   26.45    1.83
  -1   4  -4   25.12    2.39
   1   4  -4   25.33    2.41
  -1   4   4   22.66    2.47
   1  -4  -4   22.42    1.70
  -1   4  -4   21.20    1.95
  -1  -4   4   23.73    2.38
   1   4  -4   24.48    2.50
  -1   4  -4   23.64    2.45
  -1   4   4   19.87    1.89
  -1   4   4   22.00    2.43
  -1   4  -4   23.85    2.47
  -1  -4   4   22.11    1.86
  -1   4   4   21.50    2.35
   1   4   4   23.85    1.94
   1   4   4   23.23    2.58
  -1  -4  -4   23.40    1.95
  -1   4  -4   22.42    2.56
   1   4  -4   24.23    2.51
  -1  -4  -4   24.46    2.35
   1  -4  -4   23.63    2.43
   1  -4   4   23.28    2.36
   1  -4   5  202.16    7.32
   1  -4  -5  223.20    6.50
  -1   4  -5  205.84    7.65
   1   4   5  218.27    6.04
   1   4  -5  213.88    7.83
  -1  -4  -5  193.94    5.67
   1  -4   5  198.62    5.93
   1   4   5  199.57    8.45
  -1  -4  -5  204.95    6.55
   1   4   5  195.44    8.26
  -1   4  -5  195.19    7.56
  -1   4   5  206.12    8.35
  -1   4  -5  199.26    7.91
  -1  -4   5  203.35    6.51
  -1   4   5  201.18    8.17
  -1   4   5  195.86    7.97
  -1   4   5  208.56    8.41
   1  -4  -5  206.83    5.97
   1   4   5  196.16    7.71
   1   4  -5  199.99    7.80
  -1  -4   5  204.83    7.78
   1   4  -5  206.89    7.18
  -1   4   5  199.13    6.87
  -1  -4  -5  198.54    7.73
   1  -4  -5  212.68    8.04
   1  -4   5  210.25    7.91
  -1  -4   5  208.22    7.94
  -1   4  -5  205.72    8.44
   1   4  -5  198.50    8.18
   1  -4  -6  159.74    6.22
  -1  -4  -6  143.04    5.36
   1   4   6  156.87    5.86
   1   4  -6  136.73    7.03
   1  -4   6  140.22    6.71
  -1   4  -6  153.62    7.34
  -1   4   6  159.34    5.99
   1   4   6  150.75    8.04
   1  -4  -6  160.37    5.97
   1  -4   6  149.62    5.81
   1   4   6  151.12    7.63
  -1   4   6  145.23    7.74
  -1   4  -6  145.20    7.51
  -1  -4   6  154.31    6.26
  -1   4   6  152.58    6.79
   1   4  -6  152.29    7.54
   1   4   6  146.78    7.68
  -1   4   6  148.94    7.80
  -1  -4   6  149.77    7.53
  -1  -4  -6  158.23    6.43
  -1  -4  -6  153.91    7.51
  -1   4  -6  150.59    8.09
   1  -4  -6  152.44    7.60
  -1   4   6  143.61    7.73
   1  -4   6  156.75    7.59
   1   4  -6  147.40    7.87
   1  -4   7   46.65    4.35
  -1  -4   7   46.03    4.31
  -1  -4  -7   50.37    3.50
   1  -4  -7   44.42    3.58
   1   4   7   49.49    3.69
  -1   4   7   56.16    3.94
   1   4  -7   50.33    4.71
   1   4   7   42.84    4.61
  -1  -4  -7   47.75    3.85
  -1  -4   7   47.21    3.80
   1   4  -7   45.47    4.55
  -1   4  -7   47.46    4.72
  -1  -4   7   39.90    4.00
   1   4   7   46.18    4.63
  -1   4   7   45.74    4.86
  -1   4   7   42.18    4.65
   1   4  -7   42.78    4.71
  -1   4  -7   40.19    4.67
   1   4   7   42.20    4.71
   1  -4   7   43.62    4.45
   1  -4  -7   47.26    4.67
  -1  -4  -7   42.65    4.43
   1   4  -8   24.76    3.73
  -1  -4   8   20.17    3.11
   1   4   8   19.97    2.76
   1  -4   8   20.91    3.24
  -1  -4  -8   22.09    3.53
  -1   4  -8   19.33    3.60
   1  -4  -8   20.90    3.55
   1   4   8   18.56    3.45
  -1   4   8   19.50    3.49
   1   4  -8   19.82    3.74
   1   4   8   17.01    3.03
   1   4  -8   19.62    3.22
  -1  -4   8   15.37    2.71
  -1   4  -8   23.01    3.54
  -1   4   8   19.73    3.44
   1  -4   9    1.48    0.73
   1   4  -9    1.16    0.52
   1  -4  -9    1.43    0.61
  -1   4  -9    0.63    0.45
   1   4   9    1.77    0.73
  -1  -4  -9    0.99    0.47
  -1  -4   9    1.60    0.61
   1  -4  -9    0.66    0.47
  -1  -4  -9    1.12    0.43
  -1   4   9    1.86    0.75
   1   4   9    1.82    1.06
  -1  -4   9    3.41    1.70
   1  -4   9    1.41    0.93
  -1  -4   9    1.44    0.69
  -1   4   9    0.86    0.64
   1   4   9    1.13    0.54
   1   4   9    0.92    0.79
   1  -4   9    1.66    0.72
   1  -4   9    2.15    0.79
   1   4  -9    0.63    0.56
  -1   4  -9    1.77    0.82
  -1   4  -9    1.69    0.68
  -1  -4  -9    1.16    0.62
  -1  -4  -9    1.00    1.23
   1   4  -9    0.78    1.10
   1   4  -9    0.95    0.46
   1  -4  -9    1.19    0.72
  -1  -4  -9    2.06    0.95
  -1   4  -9    0.49    1.35
  -1   4  -9    0.56    0.54
   1   4  -9    1.41    0.66
   1   4  -9    1.72    0.52
  -1   4   9   -1.10    1.33
  -1   4   9    1.31    0.82
   1  -4   9    0.41    1.33
   1   4   9    1.46    1.14
  -1  -4   9    0.11    0.95
   1   4   9    1.92    1.87
  -1   4   9    6.36    1.97
  -1   4  10    2.29    0.62
  -1  -4  10    3.07    0.80
  -1  -4 -10    1.34    0.66
   1   4  10    2.98    0.68
  -1   4 -10    2.43    0.78
   1   4 -10    1.54    0.62
   1  -4 -10    1.61    0.66
  -1  -4 -10    2.44    0.71
   1  -4  10    2.44    0.71
   1  -4 -10    1.53    0.51
  -1   4  10    3.54    0.92
  -1  -4  10    2.68    0.72
   1   4  10    2.30    0.79
   1  -4  10    2.09    0.72
   1   4 -10    1.84    0.60
   1   4 -10    2.93    0.89
  -1   4 -10    2.15    0.83
  -1   4 -10   -0.56    1.27
   1  -4 -10    3.49    0.96
   1   4 -10    1.79    1.87
  -1  -4 -10    2.76    0.80
  -1   4 -10    2.13    0.91
   1   4 -10    2.62    0.84
  -1   4 -10    1.74    0.63
   1   4  10    0.83    1.65
  -1   4  10    0.22    1.46
   1   4  10    2.12    1.13
   1  -4  10    0.19    0.55
  -1   4  10    5.09    1.87
  -1  -4  10    2.70    1.43
   1  -4  10    2.39    1.52
  -1  -4  10    2.94    1.29
  -1   4 -11    4.80    1.06
   1  -4  11    6.23    1.08
  -1   4  11    3.28    0.76
   1   4 -11    3.44    0.95
   1   4  11    4.91    0.99
   1   4  11    4.73    1.19
  -1  -4  11    4.26    0.94
  -1   4  11    3.68    0.88
   1  -4  11    3.95    0.90
  -1  -4 -11    2.97    0.77
   1  -4 -11    3.17    0.78
  -1   4  11    2.84    0.87
  -1   4 -11    3.23    0.71
  -1   4 -11    4.92    0.80
   1   4 -11    4.21    0.74
   1  -4 -11    4.30    0.91
   1   4 -11    4.47    0.90
   1  -4 -11    4.02    0.96
  -1   4 -11    5.32    1.09
   1   4 -11    4.32    0.92
  -1  -4 -11    3.51    0.91
  -1   4 -11    3.30    2.36
  -1   4  11    1.76    1.59
   1  -4  11    3.48    1.64
  -1   4  11    2.33    1.74
   1  -4  11    3.21    1.01
  -1   4  11    4.76    2.87
  -1  -4  11   -1.22    1.04
  -1  -4  11    5.78    1.86
  -1   4  12    1.52    0.51
   1  -4  12    1.40    0.49
  -1  -4  12    2.50    0.65
   1   4  12    1.58    0.65
  -1  -4 -12    1.53    0.68
   1  -4  12    1.50    0.57
  -1  -4  12    1.70    0.64
   1   4 -12    0.60    0.54
   1  -4  12    1.98    0.66
   1  -4 -12    0.92    0.58
  -1   4  12    1.07    0.53
  -1  -4  12    1.39    0.54
  -1  -4 -12    1.31    0.52
  -1   4 -12    0.69    0.39
   1  -4 -12    0.95    0.46
   1   4 -12    1.82    0.55
   1  -4 -12    1.12    0.54
   1   4 -12    1.31    0.50
  -1  -4 -12    1.26    0.58
  -1   4 -12    0.40    0.66
   1   4 -12    1.03    0.59
  -1  -4 -12    2.08    0.79
   1   4  12    0.90    0.40
  -1   4  13    0.95    0.34
   1   4  13    1.14    0.39
  -1  -4  13    1.01    0.42
   1  -4  13    0.64    0.37
   1  -4 -13    1.66    0.54
   1   4 -13    2.08    0.70
   1  -4  13    1.48    0.43
   1   4  13    1.42    0.52
  -1  -4  13    1.46    0.47
  -1   4 -13    0.45    0.49
  -1  -4 -13    1.71    0.52
  -1   4  13    1.34    0.53
   1  -4 -13    1.52    0.48
   1  -4  13    1.69    0.50
  -1  -4 -13    1.09    0.47
   1  -4 -13    1.16    0.45
   1  -4 -13    0.38    0.30
   1  -4 -13    1.21    0.44
  -1  -4 -13    1.35    0.42
  -1  -4 -13    0.94    0.45
  -1  -4  14    0.54    0.27
   1  -4  14    0.39    0.24
  -1   4 -14    0.16    0.34
   1   4 -14    0.01    0.37
   1   4  14    0.53    0.28
   1   4  14    0.35    0.30
  -1   4  14    1.13    0.34
   1   4 -14   -0.34    0.32
   1  -5   0    1.35    0.27
   1  -5   0    1.46    0.42
   1   5   0    1.52    0.30
  -1  -5   0    1.65    0.51
  -1   5   0    1.48    0.42
   1   5   0    1.27    0.40
   1   5   1 1124.67    6.33
  -1  -5   1 1069.74   10.26
  -1  -5  -1 1075.45   11.27
  -1  -5  -1 1171.94   11.18
   1  -5   1 1069.52    9.64
   1  -5  -1 1153.79    8.85
  -1  -5  -1 1144.83   10.28
  -1   5   1 1105.66    8.13
  -1  -5   1 1189.83   10.36
  -1   5  -1 1151.16    7.51
  -1   5  -2   62.17    2.80
   1   5   2   65.59    2.02
   1  -5  -2   60.35    2.29
  -1  -5  -2   64.93    2.90
   1   5  -2   66.12    2.98
  -1  -5   2   69.28    2.44
  -1  -5  -2   73.82    2.77
   1  -5  -2   72.03    1.82
   1  -5  -2   64.33    2.71
  -1  -5  -2   62.17    2.63
  -1   5  -2   74.57    3.58
  -1  -5   2   73.89    3.12
  -1   5   2   67.64    2.31
   1   5  -2   77.44    3.68
   1   5   2   72.50    3.41
  -1   5   2   71.42    3.12
   1   5   2   71.62    3.35
  -1   5   2   70.05    2.98
  -1  -5   3  319.58    7.31
  -1   5  -3  329.92    8.71
   1   5   3  314.44    5.44
  -1   5  -3  314.66    8.23
   1   5  -3  317.58    8.51
   1   5  -3  297.94    7.49
  -1   5   3  316.96    7.37
   1   5   3  312.30    8.04
  -1   5  -3  303.94    7.51
  -1   5   3  300.58    5.99
  -1  -5   3  323.45    7.63
   1   5  -3  320.51    8.36
   1  -5  -3  311.26    5.23
   1   5   3  308.00    4.66
   1  -5  -3  274.59    6.09
  -1   5  -3  282.28    7.03
  -1  -5  -3  306.79    6.02
   1   5  -3  282.93    7.17
   1   5   4    4.91    0.82
  -1   5  -4    4.88    1.12
  -1  -5  -4    4.45    0.85
   1  -5  -4    4.64    0.77
   1  -5  -4    4.68    0.94
   1   5  -4    4.33    1.13
  -1   5   4    4.00    0.89
  -1   5   4    3.35    1.09
  -1  -5   4    4.07    0.82
   1  -5  -4    4.94    0.79
   1   5   4    3.96    1.18
  -1   5  -4    4.62    1.17
  -1  -5   4    4.76    1.15
  -1  -5  -4    4.09    0.90
  -1   5  -4    3.59    1.09
  -1   5   4    3.58    1.19
   1   5  -4    4.26    1.11
  -1   5   4    4.81    1.44
  -1   5  -4    4.04    1.15
   1   5  -4    3.54    1.09
  -1  -5   4    4.15    1.15
   1   5  -4    4.90    1.46
   1  -5  -4    4.87    1.22
  -1  -5  -4    4.38    1.12
  -1   5  -4    5.62    1.35
  -1  -5  -5  146.60    5.09
  -1   5  -5  149.98    6.60
   1  -5   5  141.47    6.26
   1   5   5  158.31    4.92
   1  -5  -5  157.81    5.27
   1  -5  -5  134.21    5.21
   1   5  -5  149.42    6.67
  -1  -5  -5  156.82    5.66
   1   5   5  144.91    6.90
   1  -5   5  148.56    5.00
   1   5   5  145.31    7.36
  -1  -5   5  148.50    5.45
   1  -5  -5  152.32    4.96
   1   5  -5  151.26    7.05
  -1   5   5  145.53    7.15
   1   5   5  138.01    7.13
  -1   5   5  147.59    7.14
  -1  -5   5  135.26    6.10
  -1   5   5  138.42    6.91
   1   5  -5  150.69    6.60
  -1   5  -5  147.46    7.07
  -1  -5   5  155.75    6.86
  -1   5   5  146.07    5.73
  -1   5  -5  139.53    6.70
  -1   5   5  150.06    7.29
   1   5  -5  135.20    6.92
   1  -5   5  155.91    6.91
   1  -5  -5  152.85    6.87
  -1  -5  -5  146.99    6.59
  -1   5  -5  146.01    7.26
  -1   5   6   33.96    2.71
  -1   5  -6   27.70    3.28
   1  -5  -6   26.11    2.58
   1  -5   6   24.33    2.95
  -1  -5  -6   30.31    2.57
   1   5   6   31.60    2.54
   1   5  -6   30.18    3.40
   1   5  -6   34.36    3.80
  -1   5   6   34.36    3.87
  -1  -5   6   33.48    2.95
   1   5   6   33.12    3.82
  -1  -5  -6   38.75    3.13
   1   5   6   31.79    3.87
   1   5   6   31.89    3.64
  -1   5  -6   31.60    3.69
  -1   5   6   30.03    2.95
  -1  -5   6   30.88    3.26
  -1   5   6   33.50    3.88
   1   5  -6   33.05    3.20
   1   5   6   35.41    4.04
  -1  -5  -6   31.95    3.51
  -1   5   6   30.11    3.75
  -1   5  -6   33.16    3.89
   1  -5  -6   35.99    3.75
   1   5  -6   35.37    3.93
   1  -5  -7   56.25    4.08
   1   5  -7   52.02    4.85
   1   5   7   64.93    4.49
  -1  -5   7   53.17    4.78
   1  -5   7   57.71    4.88
   1   5  -7   58.00    5.33
  -1   5  -7   59.29    5.46
  -1  -5   7   51.63    4.61
   1   5   7   59.87    5.62
   1   5   7   57.60    5.40
  -1   5   7   59.54    5.64
  -1  -5   7   61.32    4.34
   1   5   7   56.48    5.54
  -1   5  -7   54.46    5.55
   1  -5  -7   59.88    5.29
   1   5  -7   56.95    5.54
  -1  -5  -7   62.52    5.32
  -1   5   7   60.11    5.66
   1   5   8   26.39    3.10
  -1  -5   8   22.71    3.25
   1   5  -8   23.41    3.63
   1  -5   8   24.57    3.53
   1   5   8   25.16    4.12
  -1   5   8   25.80    4.13
  -1   5  -8   24.35    4.12
   1  -5  -8   27.16    3.98
  -1  -5  -8   25.56    3.71
   1   5  -8   26.58    4.20
  -1   5  -8   26.43    4.02
   1   5  -8   31.37    4.26
  -1   5   8   28.05    4.19
  -1  -5   8   25.33    3.52
   1  -5   8   28.63    3.73
   1   5   8   27.51    4.16
  -1  -5  -9    1.66    0.47
  -1   5   9    1.63    0.42
  -1   5  -9    1.83    0.69
   1  -5  -9    2.41    0.70
  -1  -5  -9    2.87    0.68
   1  -5   9    2.94    0.77
   1   5  -9    2.92    0.74
  -1  -5   9    2.33    0.79
   1  -5  -9    2.04    0.68
   1   5   9    1.88    0.68
   1  -5   9    2.42    1.35
  -1  -5   9    5.10    2.31
  -1   5   9    1.42    0.85
   1  -5   9    2.24    0.81
   1   5   9    2.72    0.83
   1   5   9    2.27    0.73
   1  -5   9    2.00    0.57
  -1  -5   9    1.50    0.47
   1   5  -9    1.21    0.53
   1   5  -9    2.91    0.84
  -1   5  -9    1.84    0.67
  -1   5  -9    1.34    0.59
  -1  -5  -9    1.98    0.66
  -1  -5  -9    2.86    0.92
  -1   5  -9    3.97    1.96
  -1   5  -9    0.92    0.68
   1   5  -9    1.89    0.89
   1  -5  -9    1.87    0.64
  -1  -5  -9    0.90    0.76
   1   5  -9    2.15    0.71
   1   5   9    1.44    1.42
  -1   5  -9    4.16    1.84
   1   5   9    2.82    1.71
  -1  -5   9    1.76    1.04
  -1   5   9    1.61    1.48
   1   5  -9    1.04    1.71
   1  -5   9    1.53    1.39
  -1  -5   9    2.52    0.97
  -1   5   9    0.70    0.79
  -1   5   9    1.32    1.14
   1   5  10    6.43    1.03
  -1  -5 -10    7.12    1.17
   1   5 -10    6.57    1.19
   1  -5  10    7.26    1.11
  -1  -5 -10    7.12    1.06
  -1   5 -10    7.79    1.23
  -1   5  10    6.79    1.00
  -1  -5 -10    7.92    1.19
  -1   5  10    9.36    1.42
   1  -5  10    6.61    1.11
   1  -5 -10    7.92    1.19
   1   5  10    7.97    1.29
  -1  -5  10    8.44    1.29
   1   5 -10    7.56    0.89
   1  -5 -10    7.80    1.35
   1   5 -10    8.37    2.87
   1   5 -10    7.58    1.31
  -1   5 -10    7.04    1.27
  -1   5 -10    5.24    2.38
  -1   5 -10    7.81    1.25
   1   5 -10    9.11    1.48
  -1   5 -10    9.15    1.37
  -1  -5 -10    6.94    1.23
  -1   5  10    4.07    1.70
   1  -5  10   12.12    2.46
   1   5  10    8.78    2.74
   1   5  10   11.22    2.94
  -1   5  10    5.01    2.08
  -1  -5  10    7.80    2.01
  -1  -5  10    8.07    2.41
   1   5  10   13.28    2.94
   1  -5  10    8.37    2.59
  -1   5  11   58.72    2.85
  -1   5 -11   60.27    3.28
   1   5 -11   58.14    3.23
   1   5  11   51.09    2.77
  -1  -5  11   63.43    2.90
   1  -5  11   62.17    3.04
   1  -5 -11   60.58    2.94
  -1  -5 -11   58.12    2.80
  -1   5  11   57.08    3.24
  -1   5  11   67.44    3.44
   1   5  11   62.24    3.44
  -1  -5  11   64.40    3.14
  -1   5 -11   64.29    2.71
   1   5 -11   55.60    2.91
   1  -5 -11   56.92    3.01
   1   5 -11   61.51    2.60
  -1   5 -11   58.55    2.98
   1  -5 -11   62.99    3.38
   1   5 -11   67.14    3.35
  -1   5 -11   59.47    7.08
  -1   5  11   71.38    6.53
  -1   5 -11   67.17    3.45
  -1  -5 -11   60.59    3.27
   1   5  11   57.55    6.75
   1   5  11   76.95    6.89
  -1   5  11   57.78    6.16
   1  -5  11   58.40    5.20
  -1   5  11   71.18    6.69
  -1  -5  11   61.26    6.16
   1  -5  11   59.85    6.06
  -1  -5  11   67.99    5.72
   1  -5  12    4.04    0.69
   1   5  12    3.73    0.89
  -1  -5  12    4.41    0.87
   1  -5  12    3.62    0.80
   1   5 -12    1.92    0.63
   1  -5 -12    3.51    0.78
  -1  -5  12    2.24    0.56
  -1  -5 -12    4.10    0.82
  -1   5  12    2.36    0.71
  -1   5 -12    2.44    0.55
   1  -5 -12    3.64    0.75
   1  -5 -12    3.13    0.74
   1   5 -12    5.25    0.79
   1  -5 -12    3.71    0.67
  -1  -5 -12    4.21    0.72
  -1  -5 -12    3.30    0.77
  -1   5 -12    3.92    0.80
   1   5 -12    3.83    0.78
  -1  -5 -12    2.98    0.80
   1  -5  12    3.46    0.72
  -1  -5  12    3.66    0.70
  -1   5  12    4.59    0.72
   1   5  13    3.98    0.58
   1  -5  13    3.67    0.66
  -1  -5  13    3.79    0.65
   1  -5 -13    4.13    0.73
  -1   5  13    3.12    0.69
   1  -5  13    4.75    0.63
  -1  -5 -13    3.20    0.57
  -1   5 -13    4.21    0.84
   1   5 -13    3.19    0.74
  -1  -5  13    5.26    0.66
   1   5  13    3.97    0.76
   1  -5 -13    3.39    0.65
  -1  -5 -13    4.70    0.72
   1  -5 -13    3.83    0.69
  -1  -5 -13    4.45    0.70
  -1  -5  13    4.96    0.64
   1  -5 -13    3.89    0.63
   1  -5  13    5.30    0.61
   1  -5 -13    3.43    0.61
  -1  -5 -13    4.84    0.69
  -1   5 -14    0.76    0.41
   1   5  14    0.34    0.27
   1   5 -14    0.71    0.34
   1   5  14    0.42    0.37
  -1   5  14    0.42    0.29
  -1  -5  14    1.43    0.32
   1  -5  14    0.68    0.29
   1   6   0    0.08    0.17
   1  -6   0    0.13    0.17
   1   6   0    0.78    0.42
  -1   6   0    0.52    0.40
   1  -6   1  130.54    3.98
  -1  -6  -1  142.28    3.90
   1  -6   1  144.80    4.20
   1   6   1  142.35    2.32
   1  -6  -1  143.87    3.52
   1  -6   1  142.07    3.67
  -1  -6  -1  141.72    4.23
  -1   6  -1  128.24    3.31
   1   6  -1  140.94    3.66
  -1  -6   1  142.39    4.12
  -1  -6   1  147.44    3.85
   1   6  -1  128.13    3.79
  -1   6  -1  134.29    4.29
  -1   6  -1  135.54    4.38
  -1   6  -1  136.97    2.86
  -1  -6  -2   82.81    3.20
   1   6   2   81.46    2.14
  -1  -6  -2   75.63    3.35
   1  -6  -2   80.30    3.18
  -1   6  -2   74.86    3.14
  -1  -6   2   80.58    2.95
   1   6  -2   75.53    3.25
  -1  -6  -2   79.97    3.07
   1  -6  -2   79.95    2.76
   1   6   2   81.19    3.86
  -1   6   2   80.14    2.52
  -1   6  -2   84.76    3.98
   1   6  -2   81.58    3.99
  -1  -6   2   88.48    3.54
   1   6   2   84.56    3.88
  -1   6   2   82.13    3.51
  -1   6  -3  344.63    9.41
  -1  -6   3  341.49    8.10
   1   6  -3  331.19    9.00
  -1  -6   3  329.86    7.74
  -1   6   3  305.00    5.92
   1   6  -3  320.68    8.36
  -1   6  -3  327.39    8.38
   1  -6   3  332.57    7.65
  -1   6   3  332.52    7.94
   1  -6   3  323.16    6.50
  -1  -6   3  325.48    7.05
   1   6   3  335.08    8.70
   1   6  -3  336.07    9.20
  -1   6  -3  333.42    8.97
  -1  -6  -3  292.37    6.54
   1   6   3  326.71    5.53
   1   6  -3  316.08    7.72
   1  -6  -3  299.96    6.70
  -1   6  -3  291.57    7.38
  -1  -6  -3  331.01    6.66
  -1   6  -4  134.02    5.67
   1   6   4  140.40    4.35
   1   6   4  143.35    3.76
   1   6  -4  130.72    5.68
  -1  -6  -4  136.89    4.66
   1  -6  -4  128.12    4.77
   1   6  -4  137.63    6.52
  -1   6   4  143.62    6.47
  -1   6   4  143.97    6.53
  -1   6  -4  139.50    5.80
   1  -6   4  139.58    5.64
  -1  -6   4  135.07    5.14
   1   6   4  139.61    6.56
  -1  -6   4  136.33    5.56
  -1  -6   4  146.99    6.01
   1   6  -4  141.96    6.50
  -1   6  -4  145.00    6.61
  -1   6  -4  146.91    6.61
  -1   6   4  141.11    4.76
   1   6  -4  136.13    6.17
  -1  -6  -4  146.26    5.96
   1  -6  -4  148.48    6.23
  -1   6  -4  143.80    6.62
  -1   6  -5    6.90    1.56
  -1  -6  -5    6.84    1.21
   1  -6  -5    5.95    1.19
  -1   6   5    7.44    1.03
   1  -6   5    6.31    1.43
   1   6  -5    6.65    1.54
   1   6   5    7.92    1.11
   1   6  -5    9.21    1.66
  -1  -6   5   11.99    1.59
  -1   6   5   10.55    2.05
  -1   6  -5    9.34    1.99
  -1   6   5    9.49    1.95
  -1  -6   5    8.03    1.53
   1   6   5   11.12    2.16
  -1   6   5   11.31    1.59
   1   6   5   11.41    2.21
   1  -6   5   10.05    1.79
   1   6   5    8.67    1.83
  -1   6   5   10.97    2.08
  -1   6  -5    8.22    1.81
  -1  -6   5   10.47    1.88
   1   6  -5    9.70    1.89
  -1   6  -5    8.82    2.03
   1   6  -5    9.33    1.77
  -1  -6  -5   10.47    1.85
   1  -6  -5   12.43    2.13
   1   6   6   39.07    3.07
   1   6  -6   33.22    3.60
   1  -6   6   36.25    3.57
  -1  -6  -6   35.80    2.85
   1  -6  -6   36.10    3.06
  -1   6  -6   32.95    3.57
   1   6   6   38.14    4.25
   1   6  -6   36.33    3.72
  -1   6   6   42.08    4.48
  -1   6  -6   38.86    4.21
  -1   6   6   42.53    4.56
  -1   6   6   40.78    4.37
   1   6   6   40.67    4.26
  -1   6   6   43.33    3.53
   1   6   6   39.45    4.38
   1  -6   6   38.47    3.68
  -1   6  -6   40.02    3.77
   1   6  -6   39.74    4.17
  -1   6   6   38.32    4.17
  -1  -6   6   33.15    3.42
  -1  -6   6   41.04    3.14
   1   6  -6   35.54    4.08
  -1   6  -6   39.33    4.27
  -1  -6  -6   42.78    4.00
   1  -6  -6   46.48    4.33
   1   6   7   12.86    1.93
   1  -6   7   10.25    2.23
   1  -6  -7   10.69    1.83
   1   6  -7   14.75    2.61
  -1  -6   7   12.36    2.35
  -1   6  -7   12.55    2.92
   1  -6  -7   14.40    2.69
   1   6  -7   12.64    2.84
  -1  -6  -7   13.06    2.62
   1   6  -7   10.43    2.44
  -1   6  -7   13.34    2.77
  -1  -6   7   12.22    2.42
  -1   6   7   11.97    2.58
   1   6   7   12.13    2.53
   1  -6   7   10.17    2.11
  -1   6   7   12.94    2.72
   1   6   7   15.26    3.09
  -1   6   7   12.14    2.70
   1   6   7   12.35    2.67
   1  -6   8   37.67    2.19
  -1  -6  -8   32.29    2.21
  -1  -6   8   36.02    2.16
   1  -6  -8   32.38    2.16
   1   6  -8   32.98    2.26
  -1   6  -8   35.82    2.39
   1  -6   8   43.94    2.70
   1   6   8   37.86    3.68
   1  -6   8   40.44    4.60
  -1  -6   8   32.66    4.11
   1   6  -8   38.41    4.68
  -1   6   8   33.14    4.72
  -1   6  -8   35.35    2.57
  -1  -6  -8   36.62    4.58
  -1   6  -8   31.11    4.69
  -1  -6  -8   34.81    2.50
   1   6  -8   33.46    4.62
   1  -6  -8   33.45    2.44
   1  -6  -8   36.41    2.35
   1   6  -8   34.03    2.53
   1   6   8   35.27    4.80
  -1  -6  -8   37.16    2.33
   1  -6   8   33.27    4.07
   1   6  -8   26.90    3.96
  -1   6   8   37.23    4.97
   1   6   8   32.54    4.62
  -1   6  -8   36.87    4.92
  -1  -6   8   33.57    3.71
  -1  -6   8   30.83    3.85
   1   6  -9    9.15    1.39
  -1  -6   9   10.73    1.37
   1  -6  -9    8.17    1.29
   1   6   9    7.54    1.17
  -1   6  -9    9.92    1.54
  -1  -6  -9    8.75    1.15
   1  -6  -9    9.25    1.14
  -1   6   9    6.50    1.06
   1  -6   9   11.03    1.36
  -1  -6  -9    7.39    1.26
   1  -6   9    7.63    1.24
  -1   6   9    6.55    1.25
   1   6   9    7.03    1.36
  -1  -6   9    8.20    1.33
   1  -6  -9    8.86    1.25
   1  -6   9   10.23    1.48
  -1  -6   9    9.85    2.67
   1  -6   9   10.02    2.82
  -1   6  -9    8.77    1.57
  -1   6  -9    8.96    1.62
   1   6  -9    5.66    2.46
  -1  -6  -9   10.18    1.37
   1  -6  -9    8.90    1.34
  -1   6  -9    9.59    1.59
  -1  -6  -9    7.96    1.40
   1   6  -9    9.86    1.55
   1   6  -9    9.03    1.31
   1   6  -9    9.26    1.53
  -1   6  -9    4.98    1.86
   1   6   9    7.19    2.55
   1  -6   9   10.46    2.16
   1   6  -9    6.49    2.59
  -1   6   9    7.81    2.40
  -1   6  -9    7.88    2.36
  -1  -6   9    6.93    2.25
   1  -6   9    8.06    2.07
   1   6   9    7.15    2.54
  -1   6   9    4.91    2.24
  -1  -6   9    9.86    2.15
   1   6 -10    7.11    1.22
  -1  -6 -10    9.67    1.16
   1   6  10    7.53    1.23
  -1   6  10    9.24    1.20
   1  -6  10    9.71    1.28
  -1   6 -10    9.36    1.38
  -1  -6 -10    9.11    1.35
  -1  -6 -10    7.27    1.03
  -1   6  10    9.91    1.45
   1  -6  10    9.39    1.24
   1  -6 -10    8.90    1.22
   1   6  10   12.08    1.63
  -1  -6  10    9.79    1.31
  -1   6 -10   11.16    1.55
   1   6 -10    9.73    1.35
   1  -6 -10    9.29    1.35
  -1   6 -10   10.01    3.00
  -1   6 -10    8.71    1.37
   1   6 -10    8.23    2.52
   1   6 -10    8.73    1.44
  -1   6 -10    9.34    1.45
  -1  -6 -10   10.31    1.43
   1   6  10    8.23    2.52
  -1  -6  10   10.48    2.40
   1  -6  10    8.54    2.48
   1   6  10    8.02    2.50
  -1   6  10    7.64    2.54
   1   6  10   12.14    2.92
   1  -6  10    8.53    2.08
  -1   6  10    9.75    2.61
  -1  -6  10    8.49    2.06
   1   6  11   19.99    1.75
   1   6 -11   22.41    2.03
  -1   6 -11   23.24    2.08
  -1   6  11   21.73    1.75
  -1  -6  11   23.44    1.78
   1  -6  11   18.97    1.69
   1   6  11   18.84    1.89
  -1  -6 -11   17.79    1.58
   1  -6 -11   20.29    1.73
  -1   6  11   21.31    1.99
  -1  -6  11   18.14    1.56
  -1  -6  11   18.73    1.72
  -1  -6 -11   18.43    1.51
   1  -6 -11   17.11    1.49
  -1   6 -11   17.53    1.65
   1  -6 -11   20.67    1.85
   1   6 -11   20.38    1.84
   1  -6 -11   20.16    1.94
  -1   6 -11   20.17    1.91
  -1   6 -11   18.14    4.09
  -1   6  11   29.30    4.36
  -1   6 -11   22.15    1.97
   1   6 -11   21.92    1.93
  -1  -6 -11   18.46    1.85
   1   6 -11   16.47    3.86
  -1  -6  11   29.21    3.77
   1  -6  11   20.88    3.71
  -1  -6  11   19.83    3.53
   1   6  11   19.04    4.03
  -1   6  11   18.65    3.59
   1   6  11   30.41    4.54
   1   6 -12    2.15    0.76
   1  -6  12    2.61    0.54
   1   6  12    2.28    0.72
  -1   6  12    1.82    0.64
   1  -6 -12    2.78    0.71
  -1  -6 -12    2.22    0.60
   1  -6  12    2.20    0.58
  -1  -6  12    2.42    0.53
   1  -6 -12    2.84    0.62
  -1   6 -12    2.17    0.62
  -1  -6 -12    3.05    0.66
   1  -6 -12    2.37    0.65
   1   6 -12    2.31    0.64
   1  -6 -12    2.51    0.69
  -1  -6 -12    2.72    0.73
  -1   6 -12    2.73    0.72
  -1  -6 -12    3.05    0.82
  -1   6  12    2.68    0.46
   1  -6  12    2.52    0.60
  -1  -6  12    2.52    0.62
   1  -6  13    8.95    0.89
   1   6  13    9.67    0.79
  -1  -6  13    9.33    0.92
   1   6  13    7.68    1.02
  -1   6 -13    7.51    1.05
   1  -6  13    8.53    0.77
  -1  -6  13    9.46    0.99
   1   6 -13    6.54    0.96
  -1   6  13    8.17    1.00
  -1  -6  13    7.87    0.80
   1  -6 -13    8.27    0.93
  -1  -6 -13    8.21    0.94
  -1  -6 -13    7.82    0.77
   1  -6 -13    8.25    0.86
   1  -6 -13    8.82    0.92
  -1  -6  13    8.92    0.79
  -1  -6 -13    8.89    0.95
  -1  -6 -13    7.30    0.81
   1  -6 -13   10.21    0.94
  -1   6 -14    4.41    0.60
   1   6  14    3.25    0.51
   1   6 -14    3.87    0.56
  -1   6  14    2.76    0.46
   1   6  14    2.85    0.46
   1  -6  14    3.73    0.45
  -1  -6  14    4.45    0.47
   1  -7   0    9.44    0.81
   1   7   0    9.08    0.82
   1   7   0    9.69    1.22
  -1   7   0   11.40    1.25
  -1  -7  -1  659.08    9.76
  -1   7  -1  571.54    7.11
  -1  -7  -1  626.91    8.75
   1  -7   1  637.18    9.33
   1  -7   1  562.43    8.91
   1  -7   1  587.80    9.19
  -1  -7   1  620.87    9.30
   1  -7   1  599.32    7.90
   1  -7  -1  611.96    7.93
   1   7  -1  607.95    7.84
   1   7   1  619.04    4.89
   1   7  -1  608.09    8.88
  -1   7  -1  621.67   10.04
  -1   7  -1  616.86    6.71
  -1   7  -1  633.03    9.92
   1  -7   2   16.93    1.59
   1  -7  -2   15.54    1.56
   1   7   2   16.46    0.94
   1   7  -2   17.27    1.59
   1  -7  -2   16.29    1.37
  -1   7   2   15.78    0.60
  -1  -7  -2   18.72    1.58
   1  -7  -2   15.24    1.70
  -1   7  -2   15.84    1.52
  -1  -7   2   16.47    1.50
  -1  -7  -2   14.97    1.66
  -1  -7  -2   16.86    1.59
   1   7  -2   15.99    1.90
  -1   7   2   15.51    1.13
  -1  -7   2   16.08    1.61
   1  -7   2   16.63    1.69
  -1  -7   2   17.08    1.52
  -1   7  -2   17.13    1.93
   1   7  -2   16.13    1.94
   1   7   2   17.21    1.90
  -1   7   2   13.51    1.58
   1  -7   3  536.52    9.96
  -1   7   3  513.97    7.36
   1   7  -3  525.88   12.13
  -1  -7   3  529.48   10.18
  -1   7   3  501.22   10.30
   1   7  -3  521.44   11.78
  -1  -7   3  535.56   10.34
  -1  -7   3  537.35    9.24
  -1   7   3  507.61   10.40
   1   7   3  521.12   11.36
  -1   7  -3  560.66   12.56
  -1   7  -3  524.03   11.27
  -1   7  -3  501.98   11.49
   1   7   3  513.98   11.24
   1  -7   3  534.99    8.54
   1   7  -3  508.27   11.23
  -1  -7   3  517.24    8.12
  -1   7   3  541.53    4.80
   1  -7  -3  482.15    7.93
   1  -7  -3  496.87    8.98
  -1   7  -3  498.35    9.70
   1   7  -3  519.89   10.01
   1   7   3  526.24    6.78
  -1  -7  -3  540.86    9.08
  -1  -7  -3  472.73    8.55
  -1  -7   4   16.23    1.50
  -1   7  -4   14.99    1.96
   1   7   4   18.58    1.55
   1  -7  -4   14.69    1.71
   1   7  -4   16.43    2.08
  -1  -7  -4   14.33    1.75
   1  -7   4   15.40    1.93
  -1  -7  -4   15.46    1.67
  -1   7   4   17.37    1.26
  -1   7  -4   12.78    1.95
  -1   7  -4   13.99    2.30
  -1  -7   4   14.62    1.97
  -1  -7   4   14.38    1.92
   1   7  -4   12.67    2.18
   1   7  -4   15.13    2.28
  -1   7   4   14.09    1.48
  -1   7  -4   13.25    2.14
  -1   7   4   13.22    2.20
   1  -7   4   13.15    1.63
   1  -7   4   13.90    1.90
  -1  -7   4   14.46    1.76
  -1   7   4   14.50    2.09
   1   7   4   15.02    2.21
  -1   7  -4   15.26    2.35
   1   7  -4   12.65    1.95
  -1  -7  -4   15.58    2.07
   1   7  -5  115.58    6.07
   1   7   5  125.80    4.74
  -1   7  -5  111.84    5.88
   1  -7  -5  111.69    5.00
   1  -7   5  109.02    5.69
  -1  -7  -5  122.34    4.98
   1   7  -5  110.38    6.57
   1   7   5  105.80    6.63
  -1  -7   5  107.16    5.18
   1   7  -5  119.30    6.58
  -1   7   5  114.76    6.67
  -1   7  -5  108.04    6.47
  -1   7   5  113.39    6.65
   1  -7   5  100.91    4.82
  -1   7  -5  101.17    6.36
  -1  -7   5  106.59    5.59
   1   7   5  111.32    6.50
  -1   7   5  108.95    6.57
   1  -7   5  105.37    5.53
  -1   7   5  112.89    4.76
  -1  -7  -5  113.72    5.95
  -1   7  -5  103.46    6.49
   1   7  -5  106.42    6.29
  -1  -7  -6   20.68    2.19
  -1   7  -6   22.71    3.02
   1  -7   6   20.33    2.73
   1  -7  -6   20.93    2.44
   1   7   6   22.36    2.34
   1   7  -6   20.11    2.85
  -1   7   6   17.93    3.13
   1  -7   6   18.39    2.36
   1   7   6   16.57    3.02
   1   7   6   17.14    2.91
  -1   7   6   14.50    2.84
   1  -7   6   14.71    2.36
  -1  -7   6   17.53    2.58
  -1   7  -6   17.12    2.96
  -1   7   6   15.11    2.64
   1   7  -6   14.69    2.71
   1   7  -6   17.23    2.66
   1   7   6   16.04    2.82
  -1  -7   6   16.84    2.35
  -1   7   6   19.33    3.13
  -1  -7  -6   17.97    2.68
   1   7  -6   16.69    2.78
  -1   7  -6   18.56    3.06
   1  -7  -7  224.20    8.40
   1  -7   7  224.03    9.93
  -1  -7   7  233.32   10.15
   1   7  -7  234.67   10.64
   1   7   7  257.89    8.77
  -1   7  -7  212.37   11.21
   1   7  -7  211.18   10.87
  -1   7   7  213.54   11.15
  -1  -7  -7  240.39   10.59
   1  -7   7  221.18    8.72
  -1  -7   7  209.76    8.75
   1   7   7  230.83   11.53
  -1  -7   7  222.49    9.71
  -1   7   7  228.26   11.57
  -1   7   7  230.79   11.69
  -1   7  -7  220.12   11.24
   1  -7   7  216.24    9.59
   1   7  -7  227.17   11.32
   1   7   7  225.79   11.59
   1   7   7  219.67   11.21
   1  -7   8   16.82    1.48
  -1   7  -8   15.99    1.65
   1  -7  -8   13.40    1.41
   1   7  -8   15.28    1.60
  -1  -7   8   15.51    1.44
  -1  -7  -8   14.64    1.56
  -1  -7  -8   13.95    1.47
  -1  -7   8   15.44    1.51
   1  -7   8   15.76    1.53
  -1  -7  -8   11.55    2.28
   1  -7   8   14.87    2.85
   1   7  -8   14.31    2.98
  -1  -7   8   16.19    2.95
  -1  -7  -8   16.23    1.75
   1   7  -8   14.33    3.36
   1  -7  -8   16.40    1.65
   1   7  -8   13.17    1.60
  -1   7  -8   16.24    1.79
   1   7  -8   17.13    1.96
  -1  -7  -8   15.59    1.51
  -1   7  -8   12.27    3.20
  -1   7  -8   17.07    1.84
   1   7  -8   13.57    2.99
  -1   7  -8   16.28    3.23
  -1  -7   8   13.90    2.70
  -1  -7   8   14.71    2.56
  -1   7   8   13.73    3.22
   1   7   8   15.05    3.25
   1  -7   8   14.68    2.70
   1  -7   8   12.61    2.25
  -1   7   8   16.28    3.52
   1   7   8   17.70    3.42
   1   7   8   11.47    2.68
   1   7  -9  133.70    4.84
   1   7   9  113.75    4.13
   1  -7   9  131.83    4.33
  -1  -7  -9  129.03    3.91
  -1   7  -9  127.78    4.77
   1  -7  -9  117.67    4.39
  -1  -7   9  133.99    4.47
  -1  -7  -9  122.51    4.48
  -1  -7  -9  127.28    7.93
  -1  -7   9  137.35    9.02
   1  -7   9  133.56    8.94
  -1  -7  -9  119.68    3.96
   1  -7   9  139.24    4.91
   1  -7   9  123.86    4.24
  -1  -7   9  133.24    4.51
   1  -7  -9  122.54    4.09
  -1   7   9  122.87    4.78
   1   7   9  124.99    5.03
   1   7   9  124.07    9.78
  -1   7   9  121.68    9.61
   1   7  -9  128.32    5.23
   1  -7  -9  132.33    4.73
  -1   7  -9  121.09    5.03
  -1   7  -9  107.87    9.28
   1   7  -9  122.87    5.09
  -1  -7  -9  130.54    5.05
  -1  -7  -9  127.10    4.53
  -1   7  -9  126.23    4.60
  -1   7  -9  131.15    5.25
   1   7  -9  112.10    9.34
   1   7   9  119.78    9.62
  -1  -7   9  126.44    8.52
   1   7  -9  126.43    9.59
  -1  -7   9  118.18    7.47
   1  -7   9  118.25    8.11
  -1   7   9  125.67    9.90
  -1   7  -9  122.18    9.61
   1  -7   9  128.61    7.59
   1   7  10    0.69    0.53
  -1   7 -10    0.27    0.59
  -1  -7 -10    0.99    0.61
   1   7 -10    1.78    0.63
   1  -7  10    1.60    0.73
  -1   7  10    0.78    0.57
  -1  -7  10    1.39    0.65
  -1  -7 -10    0.66    0.47
   1  -7  10    0.95    0.49
   1  -7  10    1.29    0.65
   1   7  10    0.99    0.59
  -1   7  10    1.97    0.87
   1  -7 -10    0.80    0.47
  -1  -7 -10    1.37    0.53
   1  -7 -10    0.70    0.37
   1   7 -10    1.98    0.84
   1   7 -10    1.10    1.72
  -1   7 -10    0.43    0.50
  -1   7 -10    0.32    0.59
   1  -7 -10    0.41    0.61
  -1  -7 -10    0.66    0.49
  -1   7 -10    1.13    0.63
  -1   7 -10    0.82    1.37
   1   7  10    0.02    1.67
   1   7  10   -0.27    0.86
  -1   7  10    2.55    1.50
   1  -7  10   -0.40    0.71
   1   7  10    0.65    0.90
  -1   7  10   -0.59    1.64
  -1  -7  10    0.56    1.13
  -1  -7  10    0.52    0.73
  -1   7  11   43.06    2.31
  -1   7 -11   41.01    2.67
   1   7  11   39.03    2.28
   1   7 -11   41.48    2.66
  -1  -7  11   42.83    2.33
  -1  -7  11   42.16    2.52
  -1  -7  11   39.27    2.16
   1  -7  11   42.82    2.47
   1   7  11   42.12    2.77
   1  -7  11   39.17    2.11
   1  -7 -11   40.60    2.32
  -1  -7 -11   40.94    2.24
   1  -7 -11   34.92    2.08
   1  -7 -11   39.06    2.45
  -1  -7 -11   38.53    2.13
   1   7 -11   38.42    2.51
   1   7 -11   39.72    5.82
   1   7  11   38.10    5.51
  -1   7  11   39.90    5.61
  -1  -7 -11   40.03    2.58
  -1   7 -11   39.38    2.70
  -1   7 -11   43.34    2.58
  -1   7 -11   35.41    5.46
   1  -7 -11   41.52    2.66
   1  -7  11   44.09    5.02
  -1  -7  11   38.29    4.84
  -1   7  11   49.16    5.77
   1   7  11   40.42    5.21
  -1  -7  11   45.74    4.60
  -1  -7 -12    0.68    0.43
  -1   7  12    0.03    0.44
  -1  -7  12    0.96    0.45
   1  -7  12    0.94    0.45
   1   7 -12    1.27    0.70
   1  -7 -12    1.13    0.56
   1   7  12    0.85    0.59
   1   7 -12    1.15    0.55
   1  -7 -12    0.84    0.49
   1  -7 -12    1.21    0.55
   1  -7 -12    0.89    0.50
  -1  -7 -12    1.09    0.45
  -1  -7 -12    0.91    0.51
  -1  -7  12    1.30    0.50
   1  -7  12    1.54    0.49
  -1   7 -12   -0.05    0.55
  -1   7 -12    1.53    0.62
   1  -7  12    0.65    0.48
  -1  -7  12    1.22    0.56
  -1  -7  13   25.16    1.42
   1  -7  13   24.61    1.39
  -1   7 -13   22.17    1.60
   1   7  13   21.67    1.57
  -1   7  13   20.30    1.51
   1   7 -13   21.71    1.58
  -1  -7  13   24.78    1.53
  -1  -7  13   23.58    1.22
   1  -7 -13   25.12    1.38
  -1  -7 -13   24.80    1.46
   1  -7 -13   24.44    1.39
   1  -7 -13   26.85    1.51
  -1  -7 -13   27.35    1.36
  -1  -7 -13   23.96    1.40
   1   7 -13   20.34    1.17
  -1  -7 -13   25.63    1.51
  -1  -7  13   24.27    1.18
   1  -7 -13   24.88    1.49
   1  -8   0   11.27    1.47
   1   8   0    9.38    0.82
   1  -8   0    9.75    0.87
  -1   8   0   12.60    1.39
   1   8   0   12.32    1.32
   1   8   1  322.43    3.57
   1  -8   1  314.00    7.18
   1  -8   1  358.75    7.54
   1  -8   1  332.22    7.38
  -1  -8  -1  342.61    6.92
  -1   8  -1  323.46    5.51
  -1  -8  -1  369.34    7.79
   1   8  -1  328.42    5.99
   1  -8   1  348.70    6.20
   1  -8  -1  338.59    6.37
  -1  -8   1  339.24    6.96
   1   8  -1  299.05    6.68
  -1   8  -1  314.46    7.43
  -1   8  -1  311.27    7.53
  -1  -8  -2   10.24    1.36
   1  -8  -2   10.61    1.33
   1  -8   2   11.03    1.36
   1  -8  -2   10.76    1.16
   1  -8  -2   10.69    1.53
   1   8   2   11.06    0.75
   1   8  -2   10.05    1.25
   1  -8   2   11.03    1.38
  -1   8  -2    9.64    1.19
  -1  -8  -2    8.31    1.33
  -1  -8  -2   11.53    1.33
  -1  -8   2    9.82    1.29
  -1   8  -2   12.18    1.70
  -1  -8   2   14.24    1.48
   1   8  -2   11.86    1.88
   1   8  -2   11.25    1.70
  -1   8   2   12.17    0.97
   1  -8   2   13.66    1.56
   1   8  -2   10.92    1.71
  -1   8   2   11.57    1.60
   1   8   2   12.49    1.79
  -1  -8  -3   39.78    2.60
   1   8   3   39.54    1.85
   1   8  -3   38.48    2.81
  -1   8  -3   36.01    2.73
   1  -8  -3   38.43    2.69
  -1  -8  -3   38.47    2.65
   1  -8  -3   38.88    2.39
  -1   8   3   39.45    1.55
   1  -8   3   40.13    2.85
  -1  -8   3   38.39    2.42
  -1   8   3   31.86    2.81
   1   8   3   30.64    3.02
   1   8   3   30.13    2.96
  -1   8  -3   34.31    3.39
   1  -8   3   32.47    2.27
   1   8  -3   29.79    3.06
  -1   8  -3   32.53    3.11
   1   8  -3   33.77    3.24
   1   8  -3   33.96    3.33
  -1   8  -3   32.58    3.13
  -1   8   3   30.57    1.80
   1  -8   3   31.51    2.68
  -1  -8   3   32.88    2.46
  -1  -8   3   33.54    2.81
  -1   8   3   29.11    2.73
  -1   8  -3   27.55    2.67
   1  -8  -4   60.79    3.34
   1  -8   4   64.04    4.02
  -1  -8  -4   67.29    3.63
  -1   8   4   74.57    2.88
  -1  -8  -4   61.68    3.57
  -1  -8   4   66.33    3.20
   1   8   4   72.73    3.04
   1   8  -4   64.87    4.10
  -1   8  -4   65.55    4.11
   1  -8  -4   60.77    3.57
   1  -8   4   62.19    3.97
   1   8  -4   53.67    4.20
  -1   8   4   67.01    3.06
  -1   8   4   61.58    4.31
   1   8   4   61.04    4.59
  -1   8  -4   54.50    4.53
  -1  -8   4   63.63    4.05
   1   8  -4   55.15    4.50
  -1   8  -4   57.01    4.50
   1   8  -4   57.87    4.56
  -1   8  -4   51.22    3.99
   1  -8   4   59.73    3.38
  -1   8   4   59.44    4.52
  -1  -8   4   62.69    3.69
  -1   8  -4   58.87    4.47
   1   8   4   58.71    4.07
   1   8  -4   55.45    4.27
   1  -8  -5  116.99    5.17
  -1   8  -5  125.76    6.37
   1  -8   5  118.99    6.03
  -1  -8  -5  128.70    5.35
   1   8   5  139.61    4.95
   1  -8  -5  121.13    5.40
   1   8  -5  121.18    6.28
  -1  -8  -5  118.46    5.49
  -1   8   5  110.28    6.76
  -1   8  -5  106.42    6.81
   1   8  -5  105.07    6.74
  -1  -8   5  106.05    5.70
  -1   8   5  113.76    6.85
   1   8  -5  112.64    6.92
  -1   8   5  104.61    6.68
   1  -8   5  111.33    5.12
   1  -8   5  107.35    5.72
  -1   8  -5  107.19    6.78
  -1   8  -5  101.78    5.92
  -1  -8   5  106.73    5.22
   1   8   5  109.31    6.90
  -1  -8  -5  118.29    6.18
   1   8  -5  101.92    6.25
  -1   8  -5  106.02    6.68
  -1  -8  -6   33.90    2.97
  -1  -8  -6   25.67    2.86
   1  -8   6   29.94    3.37
   1  -8  -6   30.07    2.96
  -1   8  -6   30.83    3.51
   1   8  -6   25.65    3.29
   1   8   6   33.44    2.77
   1  -8  -6   26.46    2.72
  -1   8   6   25.05    3.53
  -1   8  -6   24.20    3.56
   1  -8   6   24.51    2.65
  -1  -8   6   24.77    2.82
  -1   8   6   24.40    3.51
  -1  -8   6   28.88    3.31
   1  -8   6   24.12    2.99
  -1   8   6   23.33    3.46
   1   8  -6   24.39    3.34
   1   8   6   27.93    3.78
  -1   8   6   26.68    3.71
   1   8   6   26.57    3.71
   1   8   6   26.10    3.74
  -1   8  -6   21.47    3.38
   1   8  -6   26.10    3.72
  -1   8  -6   23.71    3.48
   1   8  -6   24.12    3.36
  -1  -8  -6   27.18    3.33
   1  -8   7  136.17    7.78
  -1  -8   7  134.38    7.76
   1  -8  -7  141.38    6.79
  -1  -8  -7  125.95    6.81
   1   8  -7  130.90    8.05
   1  -8  -7  125.91    6.55
  -1   8   7  128.52    8.90
  -1   8  -7  114.64    8.38
   1   8  -7  120.26    8.28
   1   8   7  119.04    8.51
   1   8   7  127.33    8.86
   1   8  -7  126.31    8.75
  -1   8   7  121.34    8.79
  -1   8   7  123.34    8.69
  -1  -8   7  130.58    7.57
   1   8  -7  126.05    7.98
   1   8   7  122.66    8.80
  -1  -8   7  128.47    6.88
   1  -8   7  124.31    7.39
   1   8   7  126.92    9.04
  -1   8  -7  119.71    8.55
   1  -8   7  123.40    6.53
   1  -8  -8   17.08    1.59
  -1  -8  -8   17.33    1.67
  -1   8  -8   21.03    1.85
  -1  -8   8   20.45    1.73
   1   8  -8   20.92    1.84
   1  -8   8   20.84    1.65
  -1  -8  -8   19.23    1.81
  -1  -8  -8   17.78    1.71
   1  -8  -8   18.48    1.81
   1  -8   8   20.72    3.53
  -1  -8  -8   19.57    2.96
  -1  -8   8   22.68    3.56
   1   8  -8   22.82    3.75
   1  -8  -8   18.63    2.81
  -1  -8   8   19.24    1.69
   1  -8  -8   17.90    1.54
   1  -8   8   17.97    1.58
   1  -8   8   18.75    1.76
  -1   8  -8   11.68    3.02
  -1  -8  -8   19.83    1.80
  -1   8  -8   15.01    1.81
   1   8  -8   16.34    1.89
   1  -8  -8   18.62    1.73
  -1  -8  -8   18.02    1.55
   1   8  -8   15.24    1.75
   1   8  -8   15.05    3.40
  -1   8  -8   16.99    1.88
  -1   8   8   18.86    3.84
  -1   8  -8   20.92    4.07
   1   8   8   24.63    4.16
   1  -8   8   16.09    2.50
  -1   8   8   13.86    3.27
  -1  -8   8   16.45    2.98
   1  -8   8   17.97    2.95
   1   8   8   14.33    3.51
   1   8   8   18.28    3.72
   1   8  -8   15.49    3.26
  -1  -8   8   17.42    2.70
   1   8  -9   51.21    2.99
   1  -8   9   50.39    2.69
  -1  -8  -9   43.46    2.67
   1  -8  -9   45.83    2.87
  -1  -8  -9   47.26    2.83
   1   8   9   41.47    2.45
   1  -8  -9   44.45    2.74
  -1   8  -9   50.16    3.00
   1  -8   9   56.24    5.98
  -1  -8   9   53.75    5.69
  -1  -8  -9   45.00    4.72
   1   8   9   47.59    3.15
  -1  -8   9   49.96    2.80
   1  -8   9   47.74    2.66
  -1  -8  -9   45.34    2.43
   1  -8   9   51.05    3.07
   1  -8  -9   44.65    2.48
   1  -8  -9   41.91    2.36
  -1  -8  -9   44.10    2.37
  -1   8  -9   41.08    3.01
  -1   8  -9   47.20    3.30
  -1   8   9   38.85    5.42
   1   8  -9   45.23    5.96
  -1  -8  -9   49.49    3.15
   1   8  -9   46.30    3.27
   1   8  -9   43.27    3.07
  -1   8  -9   39.62    5.69
  -1  -8  -9   49.72    2.84
   1  -8  -9   47.93    2.83
   1   8   9   43.00    5.90
  -1   8   9   41.93    5.82
  -1  -8   9   45.74    5.16
   1  -8   9   52.60    4.86
   1   8  -9   49.75    6.22
   1  -8   9   44.89    5.06
  -1  -8   9   53.25    5.03
   1   8   9   53.67    6.66
  -1   8  -9   49.79    6.37
   1   8  10   35.59    2.28
  -1   8 -10   42.01    2.78
   1   8 -10   40.69    2.69
  -1  -8 -10   34.07    2.42
  -1  -8  10   38.37    2.23
   1  -8 -10   35.34    2.22
  -1  -8  10   36.29    2.13
   1   8  10   34.41    2.63
  -1  -8 -10   35.41    2.16
   1  -8  10   37.34    2.38
   1  -8  10   36.62    2.57
  -1  -8  10   39.39    2.50
   1  -8 -10   34.68    2.17
  -1  -8 -10   35.44    2.14
  -1   8 -10   32.95    5.37
  -1   8 -10   40.33    2.55
  -1  -8 -10   36.96    2.52
   1   8 -10   31.81    2.68
   1   8 -10   34.98    2.78
  -1   8 -10   35.78    2.83
   1   8  10   29.49    4.92
  -1   8  10   34.69    5.42
   1   8 -10   31.07    5.11
  -1   8 -10   30.65    2.58
   1  -8 -10   35.79    2.48
  -1   8  10   41.17    5.46
  -1   8  10   35.83    5.56
  -1  -8  10   39.03    4.28
  -1  -8  10   34.82    4.73
   1  -8  10   35.46    4.57
   1   8  10   46.87    6.14
   1  -8  10   43.06    4.39
   1   8  11    5.27    0.96
   1   8 -11    2.10    0.70
  -1   8 -11    4.73    1.08
  -1  -8  11    3.99    0.77
   1  -8  11    3.47    0.75
   1   8  11    3.76    0.95
  -1  -8 -11    4.16    0.83
   1  -8  11    3.45    0.85
   1  -8  11    3.12    0.75
  -1  -8  11    3.18    0.66
   1  -8 -11    5.00    0.96
   1   8 -11    4.12    0.92
  -1  -8 -11    2.77    0.70
   1  -8 -11    2.67    0.80
   1  -8 -11    2.48    0.68
   1   8 -11    3.03    1.40
  -1   8 -11    3.58    0.99
   1  -8 -11    4.13    0.95
  -1   8 -11    3.57    2.24
  -1  -8 -11    3.39    0.92
   1   8 -11    3.00    0.83
   1   8  11    5.42    2.39
   1   8  11    3.95    1.85
   1  -8  11    1.18    0.93
  -1   8  11    2.02    2.43
  -1   8  11    4.43    2.65
  -1  -8  12    1.11    0.42
   1  -8  12    1.32    0.53
   1   8  12    1.15    0.58
   1  -8 -12    2.15    0.59
  -1  -8 -12    0.74    0.41
  -1  -8  12    1.19    0.38
   1   8 -12    1.09    0.60
  -1   8  12    0.86    0.52
   1  -8  12    1.95    0.53
   1  -8 -12    2.05    0.59
  -1  -8  12    1.57    0.51
  -1   8 -12    1.07    0.43
  -1  -8 -12    2.12    0.58
  -1  -8 -12    1.56    0.54
   1  -8  12    1.29    0.46
   1   8 -12    0.72    0.56
   1  -8 -12    1.47    0.55
   1  -8 -12    1.19    0.51
   1  -8 -12    0.87    0.45
   1  -8  13    5.83    0.72
  -1  -8  13    6.21    0.72
  -1   8 -13    4.34    0.78
  -1   8  13    4.60    0.76
   1   8  13    4.48    0.78
  -1  -8  13    6.15    0.79
   1   8 -13    5.06    0.84
  -1  -8  13    3.17    0.43
  -1  -8 -13    6.23    0.74
  -1  -8 -13    5.05    0.70
  -1  -8  13    6.77    0.63
   1  -8 -13    4.79    0.63
   1  -8 -13    4.70    0.71
   1  -8 -13    4.75    0.64
   1   8 -13    5.07    0.64
  -1  -8 -13    4.79    0.68
  -1  -8 -13    6.17    0.66
   1  -8 -13    6.10    0.75
  -1   8 -13    5.04    0.58
  -1  -9   0    0.71    0.50
   1  -9   0    0.17    0.38
   1  -9   0    0.82    0.54
  -1  -9   0    0.63    0.53
   1  -9   0    0.48    0.58
   1  -9   0    0.37    0.31
   1   9   0    0.33    0.19
   1   9   0    0.30    0.40
  -1   9   0    0.50    0.39
   1  -9   1  500.42    9.66
  -1   9  -1  472.02    6.91
  -1  -9  -1  509.84    8.95
  -1  -9  -1  555.12   10.18
   1   9  -1  497.93    7.55
  -1  -9  -1  500.27   10.13
   1  -9   1  522.40    7.89
   1  -9   1  557.64    9.98
   1   9   1  494.85    4.11
   1  -9  -1  458.64    9.76
   1  -9  -1  524.53    9.80
   1   9  -1  576.58   11.89
   1   9  -1  480.37    9.04
  -1  -9   1  530.21    9.25
  -1   9  -1  495.16   10.03
  -1   9  -1  541.47   10.29
  -1   9  -1  490.00    6.96
   1  -9   2    7.86    1.20
   1  -9  -2    6.83    1.16
  -1  -9  -2    7.01    1.09
  -1  -9  -2    6.61    1.32
  -1  -9   2    7.73    1.20
   1   9   2    7.48    0.55
   1  -9   2    7.96    1.18
   1  -9  -2    7.90    1.05
   1   9  -2    7.28    1.09
   1  -9  -2    5.73    1.24
  -1  -9  -2    7.30    1.22
  -1   9  -2    8.19    1.13
   1   9  -2    7.94    1.62
   1   9  -2    6.36    1.32
   1   9  -2    6.09    1.48
  -1  -9   2    8.15    1.24
  -1   9  -2    7.63    1.46
  -1   9   2    6.61    0.71
   1  -9   2    9.40    1.21
  -1   9  -2    6.87    1.38
   1   9   2    7.38    1.45
   1  -9   3 1191.25   15.47
   1  -9   3 1070.62   14.15
  -1  -9   3 1131.63   13.80
   1  -9  -3 1151.63   15.15
  -1  -9  -3 1144.81   14.21
   1   9  -3 1156.58   15.58
  -1   9  -3 1118.56   15.04
   1  -9  -3 1117.31   13.00
  -1  -9  -3 1188.44   15.29
  -1   9  -3 1045.39   16.34
   1   9  -3 1112.70   18.69
   1  -9   3 1157.17   13.37
  -1   9   3 1095.84   17.22
  -1   9   3 1205.96   10.20
   1   9  -3 1109.23   19.32
  -1   9  -3 1106.68   18.51
   1  -9   3 1207.41   16.22
  -1   9  -3 1207.90   20.25
  -1  -9   3 1187.29   14.53
  -1   9  -3 1195.46   19.07
   1   9   3 1099.23   18.29
   1   9   3 1128.84   18.51
   1   9  -3 1065.83   18.33
  -1   9   3 1105.20   17.08
   1   9  -4    0.48    0.60
  -1  -9   4    0.65    0.60
  -1  -9  -4    0.54    0.44
   1  -9  -4    0.77    0.58
  -1  -9  -4    0.26    0.46
  -1   9  -4    0.35    0.46
   1   9   4    0.63    0.26
   1  -9  -4    1.07    0.68
   1  -9   4    1.03    0.71
  -1   9  -4    0.65    0.81
   1   9  -4    1.21    0.85
   1   9  -4    0.12    0.67
  -1   9  -4    1.18    0.78
  -1  -9   4    1.33    0.89
  -1  -9   4    1.83    0.72
  -1   9  -4    1.07    1.02
  -1   9   4    0.59    0.58
   1  -9   4    0.79    0.68
   1   9  -4    0.73    0.96
   1   9   4    0.97    0.79
   1  -9   4    0.89    0.77
   1   9  -4    1.48    1.12
  -1   9  -4    0.60    0.60
   1   9   4    0.94    0.69
  -1  -9  -5  982.46   16.05
   1  -9  -5  961.75   14.90
   1   9  -5  963.29   17.95
   1  -9  -5  967.51   15.81
  -1  -9  -5  996.58   15.48
  -1   9  -5  985.84   18.05
   1  -9   5  981.95   17.45
  -1  -9   5 1002.33   17.92
   1   9  -5  941.32   20.69
  -1   9  -5  883.89   18.54
  -1   9   5  954.14   20.44
   1  -9   5  979.62   15.25
   1   9   5  947.18   21.03
   1   9  -5  893.11   20.53
  -1   9   5  959.26   20.62
  -1   9  -5  918.84   20.54
  -1  -9   5 1018.46   16.23
  -1   9   5  959.93   20.94
  -1   9  -5  907.25   20.45
   1  -9   5  963.97   17.51
   1   9  -5  901.31   18.89
  -1   9  -5  930.96   19.96
  -1  -9  -6    1.85    0.81
   1   9  -6    2.75    1.06
   1  -9   6    3.01    1.07
   1  -9  -6    3.63    1.01
  -1  -9  -6    4.28    1.13
   1  -9  -6    4.81    1.28
  -1   9  -6    1.13    0.91
   1   9   6    2.17    1.04
   1  -9   6    3.02    1.34
  -1  -9   6    2.25    1.13
   1   9  -6    3.94    1.40
  -1   9   6    3.15    1.07
  -1   9  -6    3.40    1.53
   1   9   6    2.89    1.49
   1   9   6    2.65    1.24
  -1   9   6    2.17    1.31
   1  -9   6    2.33    0.85
  -1  -9   6    3.88    1.18
  -1   9  -6    2.00    1.38
  -1   9   6    3.91    1.72
   1   9  -6    1.89    1.28
  -1   9  -6    2.12    1.04
   1   9  -6    2.00    1.13
  -1  -9   7   55.91    5.13
   1   9  -7   57.17    5.37
   1  -9   7   56.23    5.15
   1  -9  -7   57.05    4.39
  -1  -9  -7   53.45    4.50
   1  -9  -7   57.00    4.47
   1   9  -7   52.36    5.60
  -1   9  -7   50.65    5.69
  -1   9  -7   55.92    6.10
  -1   9   7   55.91    6.01
   1   9   7   48.61    5.79
   1   9   7   47.47    5.60
   1   9   7   50.31    5.69
  -1   9   7   52.51    5.87
   1  -9   7   56.11    4.44
  -1  -9   7   58.41    4.68
   1   9  -7   52.62    5.24
  -1  -9   7   55.29    5.10
  -1   9   7   52.73    5.96
   1  -9   7   50.47    4.87
   1   9   7   53.95    6.05
  -1   9  -7   59.27    5.48
   1   9  -7   51.85    5.91
  -1  -9  -8   41.24    2.52
   1  -9   8   44.71    2.40
   1  -9  -8   44.35    2.56
   1   9  -8   45.99    2.66
  -1   9  -8   43.45    2.64
   1  -9  -8   41.16    2.67
  -1  -9  -8   37.66    2.40
   1  -9  -8   39.80    2.39
  -1  -9  -8   39.58    2.61
  -1  -9  -8   43.26    2.78
  -1  -9   8   48.80    5.20
   1  -9   8   44.51    4.96
  -1  -9  -8   42.41    4.29
   1  -9   8   42.10    2.39
   1  -9  -8   39.82    2.21
   1  -9   8   45.44    2.84
  -1  -9   8   41.02    2.73
  -1  -9   8   43.14    2.50
  -1  -9  -8   39.75    2.21
   1  -9  -8   39.50    2.24
  -1   9  -8   37.86    2.85
   1   9  -8   35.44    4.89
  -1   9   8   40.62    5.53
   1   9   8   34.53    5.22
  -1   9  -8   41.92    3.03
   1  -9  -8   42.73    2.53
  -1  -9  -8   41.44    2.49
  -1   9  -8   34.98    5.10
  -1  -9  -8   42.63    2.75
   1   9  -8   37.71    2.79
   1   9  -8   39.76    2.99
   1  -9   8   41.16    4.59
   1   9   8   44.24    5.71
   1   9   8   37.92    5.38
  -1   9  -8   38.46    5.38
  -1  -9   8   43.83    4.33
  -1   9   8   44.30    5.84
   1   9  -8   38.18    5.42
  -1   9   8   40.02    5.59
   1  -9   8   40.67    3.96
  -1  -9   8   42.04    4.73
   1   9  -9   68.07    3.39
   1  -9   9   64.59    3.04
  -1  -9  -9   63.50    3.34
   1  -9  -9   60.23    3.14
  -1   9  -9   68.44    3.42
   1  -9  -9   58.97    3.29
  -1  -9  -9   60.94    3.21
  -1  -9   9   66.17    6.38
   1  -9   9   63.96    6.14
   1   9   9   60.87    3.61
   1  -9   9   67.65    3.50
   1  -9   9   66.85    3.13
  -1  -9   9   63.66    3.44
  -1  -9   9   66.89    3.21
  -1  -9  -9   62.34    2.80
  -1  -9   9   62.36    2.76
   1  -9  -9   61.59    2.90
   1  -9  -9   57.57    2.80
  -1  -9  -9   61.91    2.85
  -1   9   9   59.15    6.91
  -1   9  -9   56.75    3.55
  -1   9  -9   58.30    6.91
  -1   9  -9   62.35    3.80
   1   9  -9   58.49    6.61
   1  -9  -9   63.16    3.22
   1   9   9   61.36    7.26
  -1  -9  -9   63.02    3.15
   1   9  -9   58.69    3.61
   1   9  -9   59.74    3.75
  -1   9   9   60.48    7.17
   1   9  -9   65.44    7.34
   1  -9   9   69.82    5.44
  -1  -9   9   65.99    5.56
  -1   9  -9   57.58    6.98
   1   9   9   69.61    7.59
  -1  -9   9   61.98    6.02
   1  -9   9   64.69    6.09
   1   9  10   15.04    1.45
   1   9 -10   15.83    1.69
  -1   9 -10   16.34    1.73
  -1  -9 -10   15.24    1.61
  -1  -9  10   14.80    1.39
   1  -9  10   17.08    1.62
   1  -9 -10   15.91    1.46
  -1  -9  10   17.08    1.66
   1   9  10   14.81    1.71
  -1  -9  10   16.12    1.41
   1  -9  10   16.56    1.83
   1  -9  10   17.02    1.42
  -1  -9 -10   15.17    1.38
   1  -9 -10   15.19    1.57
   1  -9 -10   15.95    1.49
  -1  -9 -10   13.99    1.38
   1   9 -10   12.69    2.82
  -1  -9 -10   16.35    1.66
  -1   9 -10   13.61    1.76
   1   9 -10   14.50    1.89
  -1   9 -10   13.35    1.79
   1   9 -10   13.73    1.76
  -1   9 -10   14.59    3.77
   1  -9 -10   16.81    1.78
  -1   9  10   13.41    3.48
  -1  -9  10   14.94    2.70
   1  -9  10   13.60    2.80
   1   9  10   18.94    3.99
  -1   9  10   13.16    3.19
  -1  -9  10   16.93    3.37
   1   9  10   19.14    4.20
  -1   9  10   25.10    4.36
  -1   9 -11  118.23    4.31
   1  -9  11  110.21    3.54
  -1  -9  11  115.78    3.68
  -1  -9  11  111.22    3.39
   1  -9 -11  112.85    3.63
   1  -9  11  110.49    3.24
   1   9  11  104.43    4.16
  -1  -9 -11  113.79    3.49
  -1  -9  11  115.41    3.38
  -1  -9 -11  110.64    3.92
   1  -9 -11  114.01    3.95
   1  -9  11  114.85    3.19
  -1  -9 -11  111.10    3.55
  -1  -9 -11  123.40    4.31
   1   9 -11  102.70    4.11
   1  -9 -11  108.72    3.62
   1   9 -11  104.29    4.57
  -1  -9 -11  112.13    4.10
  -1   9 -11  103.16    8.85
  -1   9  11  102.17    8.72
   1   9  11  102.60    8.90
  -1   9 -11  104.46    4.52
   1   9  11  103.45    8.34
  -1   9  11  118.46    9.00
  -1  -9  12    5.42    0.78
   1  -9  12    5.33    0.79
  -1  -9  12    3.92    0.58
  -1   9  12    3.39    0.74
   1   9  12    3.26    0.81
   1   9 -12    3.36    0.78
  -1  -9 -12    4.82    0.72
   1  -9 -12    4.77    0.76
  -1  -9 -12    4.27    0.76
   1  -9 -12    5.72    0.87
  -1  -9  12    4.55    0.60
  -1   9 -12    4.61    0.78
   1   9 -12    3.96    0.79
  -1  -9 -12    3.81    0.69
   1  -9 -12    4.94    0.76
   1  -9 -12    5.15    0.83
  -1  -9  13    9.54    0.85
   1  -9  13    9.39    0.83
  -1  -9  13    7.59    0.84
  -1   9 -13    6.97    0.90
   1   9 -13    8.14    0.95
   1  -9  13    8.13    0.91
  -1   9  13    6.76    0.85
   1   9  13    6.35    0.85
  -1   9 -13    7.64    0.75
  -1  -9 -13    9.52    0.86
   1  -9 -13    7.81    0.77
   1  -9 -13    9.62    0.90
   1  -9 -13    9.59    0.84
  -1  -9 -13    8.78    0.83
   1  -9 -13    8.79    0.86
  -1  -9 -13    9.62    0.75
   1   9 -13    8.88    0.85
  -1  -9 -13    9.35    0.89
   1 -10   0    1.67    0.74
  -1 -10   0    1.33    0.33
   1 -10   0    1.34    0.54
  -1 -10   0    1.69    0.80
   1 -10   0    1.45    0.23
  -1 -10   0    2.11    0.77
   1  10   0    1.63    0.39
   1  10   0    1.33    0.61
   1  10   0    1.18    0.74
  -1  10   0    1.32    0.52
  -1 -10  -1   33.85    2.54
   1 -10  -1   30.51    2.64
   1 -10  -1   29.52    2.70
  -1 -10  -1   30.74    2.74
   1 -10   1   34.40    2.70
  -1  10  -1   30.78    1.84
   1  10  -1   30.84    1.96
   1 -10   1   35.74    2.76
  -1 -10   1   33.28    2.63
   1 -10   1   31.87    2.03
  -1 -10  -1   33.86    2.80
  -1  10  -1   29.62    1.86
  -1  10  -1   31.69    2.74
   1  10  -1   33.51    3.16
   1  10  -1   28.05    2.40
  -1  10  -1   32.98    2.73
   1 -10  -2   57.13    3.86
  -1 -10  -2   67.14    3.43
  -1 -10  -2   58.65    3.87
   1 -10   2   67.51    3.65
  -1 -10   2   69.03    3.67
   1 -10   2   66.92    3.71
   1 -10   2   70.74    3.41
   1 -10  -2   69.64    3.81
  -1 -10  -2   73.07    3.94
   1 -10  -2   68.98    3.26
   1  10  -2   71.62    3.40
  -1  10  -2   70.94    3.28
  -1  10  -2   68.32    3.99
  -1 -10   2   67.95    3.49
   1  10  -2   68.43    4.60
   1 -10   2   70.70    3.28
   1  10  -2   72.87    4.73
   1  10  -2   70.67    4.50
  -1  10   2   65.11    2.12
  -1  10  -2   61.44    3.95
  -1  10  -2   68.45    4.34
   1  10   2   65.58    4.40
   1 -10   3   77.48    4.01
  -1 -10  -3   80.98    3.96
  -1  10  -3   84.07    4.20
  -1 -10   3   83.37    4.02
   1  10  -3   86.72    4.31
   1 -10   3   86.57    4.26
  -1 -10  -3   84.12    4.31
  -1 -10  -3   68.19    4.34
   1 -10  -3   84.36    4.33
   1 -10  -3   79.98    3.65
  -1  10  -3   69.85    4.48
   1  10  -3   80.57    4.67
   1  10  -3   73.43    5.10
   1  10  -3   77.91    5.17
   1 -10   3   74.16    3.53
   1  10   3   73.35    5.02
  -1 -10   3   80.60    3.96
  -1  10   3   73.30    4.74
  -1  10  -3   86.56    5.69
   1  10  -3   74.18    5.35
  -1  10  -3   73.74    5.00
  -1  10  -3   83.69    5.36
   1  10   3   78.04    5.14
  -1  10   3   71.81    4.63
   1 -10   4   12.79    1.72
  -1  10  -4   11.95    1.83
   1 -10   4   13.77    1.88
   1 -10  -4   12.00    1.58
  -1 -10   4   13.29    1.62
   1 -10  -4   14.04    1.93
  -1 -10  -4   14.02    1.89
   1  10  -4   12.66    1.93
  -1 -10  -4   13.07    1.75
   1 -10   4   17.10    2.23
   1 -10   4   14.50    1.67
  -1  10  -4   11.18    2.22
  -1  10  -4   12.49    2.40
   1  10  -4   12.82    2.32
   1  10   4   15.19    2.62
  -1  10  -4   14.62    2.51
  -1  10   4   14.79    2.42
  -1 -10   4   14.61    1.88
   1  10  -4   11.53    2.38
  -1 -10   4   14.34    2.11
   1  10  -4   12.41    2.28
  -1  10  -4   13.13    2.22
   1  10   4   13.52    2.22
   1  10  -4   11.29    2.02
  -1 -10  -5  138.99    6.13
   1 -10   5  135.48    6.59
   1 -10   5  134.21    5.69
   1  10  -5  142.15    6.99
  -1 -10  -5  136.91    6.02
   1 -10  -5  141.63    5.82
  -1  10  -5  139.93    6.86
   1 -10  -5  133.10    6.09
   1  10  -5  115.32    7.71
  -1  10  -5  105.26    6.78
   1  10   5  121.16    7.76
   1 -10   5  133.75    5.72
  -1  10  -5  125.83    7.92
  -1 -10   5  130.34    6.70
   1  10  -5  125.28    7.87
  -1  10  -5  114.32    7.62
  -1  10   5  118.72    7.63
  -1  10   5  119.61    7.52
  -1 -10   5  135.55    6.07
   1 -10   5  126.31    6.52
   1  10  -5  118.02    6.92
  -1  10  -5  119.95    7.40
   1  10  -6   30.01    3.55
  -1 -10  -6   30.97    3.26
   1 -10  -6   35.40    3.35
   1 -10  -6   32.85    3.12
  -1 -10  -6   34.77    3.25
   1 -10   6   30.30    3.46
  -1  10  -6   30.92    3.61
  -1 -10   6   30.20    3.44
  -1  10   6   24.33    3.81
   1  10   6   30.54    4.38
   1  10  -6   25.12    3.91
  -1 -10   6   32.75    3.27
  -1  10   6   32.67    4.39
   1  10  -6   28.27    4.06
   1  10   6   28.03    4.22
   1  10   6   26.65    4.01
  -1  10   6   28.70    4.15
  -1  10  -6   25.96    3.99
   1 -10   6   31.38    3.09
  -1  10  -6   29.16    4.22
  -1 -10   6   28.27    3.45
   1 -10   6   29.32    3.44
  -1  10  -6   30.70    4.15
   1  10  -6   27.64    3.92
  -1 -10  -7   16.24    2.67
  -1 -10   7   14.86    2.53
   1 -10  -7   18.60    2.51
   1  10  -7   15.17    2.88
   1 -10  -7   17.10    2.58
   1 -10   7   16.24    2.84
  -1  10  -7   12.14    2.88
   1  10  -7   17.40    3.42
  -1  10  -7   14.52    3.29
   1  10  -7   14.41    3.31
  -1 -10   7   17.29    2.57
  -1  10   7   13.69    3.18
  -1  10  -7   14.40    2.92
   1  10   7   13.38    3.16
   1 -10   7   12.96    2.15
  -1  10   7   21.83    3.96
   1 -10   7   14.08    2.66
   1  10   7   18.61    3.50
  -1 -10   7   16.21    2.79
  -1  10   7   13.21    3.02
   1  10   7   12.70    3.16
   1  10   7   13.81    3.17
   1  10  -7   17.43    3.29
  -1 -10  -8    0.23    0.75
   1  10  -8    1.21    0.70
  -1 -10  -8    0.31    0.75
   1 -10  -8    0.66    0.51
   1 -10  -8    0.32    0.77
   1 -10   8    1.66    0.66
  -1 -10  -8    1.04    0.55
  -1  10  -8    0.85    0.70
   1 -10  -8    0.69    0.46
  -1 -10  -8    1.26    0.50
   1 -10   8    0.40    1.63
  -1 -10   8    0.87    0.85
  -1 -10  -8    0.10    1.23
  -1 -10   8   -0.57    1.39
   1 -10   8    1.85    1.04
  -1 -10   8    1.66    0.81
  -1 -10   8    1.37    0.86
   1 -10   8    0.86    0.64
   1 -10  -8    0.70    0.37
  -1 -10   8    1.02    0.44
  -1 -10  -8    0.94    0.44
   1 -10  -8    1.66    0.73
  -1 -10  -8    0.46    0.74
  -1  10  -8    0.94    0.66
  -1  10  -8    0.60    0.61
   1  10  -8    1.93    1.55
   1 -10  -8    0.29    0.64
  -1 -10  -8    0.42    0.51
  -1  10  -8    0.39    1.22
   1  10  -8    0.49    0.80
   1  10  -8    0.32    0.73
  -1  10   8    2.14    1.54
  -1  10   8   -0.21    1.15
   1  10   8    1.41    1.84
   1  10   8    0.34    1.38
   1  10   8   -0.42    1.11
  -1 -10   8    1.14    0.95
  -1 -10   8    2.93    1.11
   1 -10   8    1.01    1.05
   1  10  -8    0.02    1.10
  -1  10   8    0.77    1.10
  -1  10  -8    2.85    1.79
   1 -10   8    4.23    1.31
  -1 -10  -9    2.81    0.82
   1 -10  -9    2.56    0.84
   1 -10  -9    3.22    0.87
   1  10  -9    2.32    0.69
  -1 -10  -9    2.13    0.66
  -1  10  -9    2.22    0.70
   1 -10  -9    1.72    0.58
  -1 -10  -9    1.65    0.44
  -1 -10   9    1.77    0.75
   1 -10   9    4.33    1.02
  -1 -10   9    2.89    0.72
   1  10   9    3.45    1.04
  -1 -10   9    2.34    0.75
   1 -10   9    2.48    0.72
   1 -10  -9    2.28    0.61
  -1 -10   9    2.65    0.63
  -1 -10   9    2.36    0.83
   1 -10   9    2.68    0.76
  -1 -10  -9    2.17    0.69
   1 -10  -9    1.72    0.61
   1  10  -9    4.80    2.39
  -1  10  -9    2.29    1.04
   1  10  -9    1.17    0.63
  -1  10  -9    1.38    1.65
   1  10  -9    2.14    0.85
  -1 -10  -9    2.15    0.67
  -1  10  -9    1.35    0.65
   1 -10  -9    2.19    0.55
  -1 -10   9    2.24    1.35
  -1 -10   9    7.13    1.85
   1  10   9    3.86    2.16
  -1  10   9    4.17    2.20
   1  10   9    0.20    0.70
  -1  10   9    2.89    1.75
   1 -10   9    2.70    1.59
   1  10 -10    6.89    1.09
  -1 -10 -10    6.97    1.10
  -1  10 -10    7.48    1.14
   1 -10  10    7.06    0.97
  -1 -10  10    7.77    1.03
  -1 -10  10    6.87    0.90
   1  10  10    7.04    1.13
   1 -10 -10    7.83    1.06
  -1 -10  10    6.30    1.10
   1 -10  10    7.55    1.23
   1 -10 -10    7.81    1.09
   1 -10 -10    7.86    1.24
   1 -10  10    8.11    0.99
  -1 -10 -10    8.28    1.09
   1 -10 -10    6.48    1.00
  -1  10 -10    7.59    1.36
  -1  10 -10    6.68    1.21
   1 -10 -10    6.05    1.04
  -1 -10 -10    7.52    1.10
  -1  10 -10    3.00    1.75
   1  10 -10    6.95    1.30
   1  10 -10    7.48    1.39
   1  10 -10    6.38    2.12
  -1  10  10    9.43    2.73
  -1  10  10    4.67    1.80
  -1  10  10    4.97    1.90
  -1 -10  10    7.23    2.02
   1  10  10    7.16    2.53
   1 -10  10   13.46    2.80
   1  10  10    4.85    2.36
  -1  10 -11   15.59    1.56
   1 -10  11   13.81    1.27
  -1 -10  11   15.54    1.34
   1  10  11   12.15    1.46
   1 -10  11   13.14    1.49
  -1 -10  11   14.98    1.26
   1 -10 -11   15.21    1.39
  -1 -10  11   15.42    1.24
  -1 -10 -11   16.93    1.65
   1 -10 -11   14.71    1.46
   1 -10 -11   15.23    1.53
  -1 -10 -11   15.87    1.37
   1 -10 -11   15.96    1.45
   1  10 -11   14.62    1.57
  -1 -10 -11   14.68    1.43
  -1  10 -11   16.98    3.56
  -1 -10 -11   15.47    1.53
   1  10 -11   13.50    1.71
  -1  10 -11   13.06    1.68
   1  10  11   15.03    3.56
   1  10  11   16.64    3.59
  -1  10  11   10.96    2.79
  -1  10  11   24.74    4.29
  -1 -10  12    5.08    0.78
   1 -10  12    4.28    0.69
   1  10  12    2.80    0.72
   1  10 -12    4.15    0.91
  -1  10  12    3.57    0.77
  -1 -10 -12    5.23    0.73
   1 -10 -12    4.73    0.76
  -1 -10  12    4.83    0.69
  -1 -10 -12    4.59    0.71
   1 -10 -12    5.22    0.81
  -1  10 -12    3.18    0.72
   1  10 -12    4.08    0.81
   1 -10 -12    4.85    0.80
  -1 -10 -12    4.22    0.75
   1 -10 -12    4.64    0.76
  -1 -10 -12    3.93    0.71
  -1 -10  13    0.61    0.30
   1 -10  13    0.60    0.33
   1 -10  13    0.81    0.42
  -1  10 -13    0.39    0.33
  -1 -10  13    0.92    0.43
  -1  10  13    0.54    0.40
   1  10 -13    0.98    0.45
   1  10  13    0.51    0.40
   1 -10 -13    0.24    0.25
   1  10 -13    0.51    0.35
   1 -10 -13   -0.02    0.28
  -1 -10 -13    0.98    0.40
   1 -10 -13    0.26    0.33
  -1 -10 -13    0.20    0.31
  -1  10 -13    0.42    0.28
  -1 -10 -13    0.28    0.32
   1 -10 -13    0.32    0.25
   1 -11   0    0.88    0.64
   1 -11   0    0.79    0.71
  -1 -11   0    1.80    0.46
  -1 -11   0    0.78    0.62
   1  11   0    0.58    0.26
   1  11   0    0.78    0.67
  -1  11   0    0.43    0.59
  -1  11   0    1.18    0.68
   1  11   0    1.11    0.53
  -1 -11  -1  258.79    7.72
   1 -11  -1  251.40    7.55
  -1 -11   1  239.22    7.27
   1 -11   1  256.16    7.58
  -1 -11  -1  238.19    6.78
   1  11  -1  241.85    5.43
  -1 -11  -1  239.56    7.85
   1 -11   1  253.85    5.73
   1 -11  -1  214.05    7.43
   1 -11   1  235.23    7.37
  -1  11  -1  238.32    7.44
  -1  11   1  239.04    6.21
   1  11  -1  239.97    7.91
   1  11  -1  251.08    8.67
  -1  11  -1  217.30    7.30
  -1  11  -1  217.47    5.15
   1  11  -1  222.03    6.77
   1  11   2   53.28    4.22
  -1  11  -2   54.65    2.98
   1 -11   2   52.95    3.06
  -1 -11  -2   57.49    3.69
  -1 -11  -2   52.27    3.18
   1 -11   2   52.48    3.48
   1 -11   2   58.26    3.59
   1 -11  -2   55.18    3.09
   1 -11  -2   43.14    3.54
  -1 -11  -2   43.32    3.53
   1  11  -2   53.69    3.05
   1 -11  -2   54.70    3.60
  -1  11  -2   56.80    3.76
  -1 -11   2   55.65    3.34
   1  11  -2   58.57    4.46
   1  11  -2   53.58    4.10
  -1  11  -2   52.36    3.98
   1  11  -2   57.22    4.42
   1 -11   2   56.85    3.13
  -1  11  -2   51.55    3.74
  -1  11   3   75.31    5.03
   1  11   3   78.26    5.41
   1  11  -3   83.00    4.77
  -1  11  -3   74.69    4.71
  -1  11  -3   81.55    5.48
   1 -11   3   80.15    3.82
  -1  11  -3   92.37    6.08
   1  11  -3   85.15    5.63
  -1  11  -3   91.21    5.78
  -1 -11   3   84.90    4.20
  -1  11   3   71.79    5.00
   1  11   3   77.12    5.39
   1  11  -3   85.49    5.84
   1  11   3   94.98    4.52
   1  11  -3   82.29    5.64
   1 -11   3   84.42    4.40
   1 -11   3   91.85    4.51
   1 -11  -3   92.16    4.07
  -1 -11   3   89.95    4.42
   1  11  -3   91.02    4.53
  -1  11  -3   92.42    4.48
  -1 -11  -3   69.83    4.63
   1 -11  -3   89.99    4.69
  -1 -11  -3   89.20    4.64
  -1 -11  -3   90.67    4.35
  -1  11  -4    7.43    1.74
   1  11  -4    5.36    1.39
   1  11   4    6.12    1.45
  -1  11  -4    8.16    2.07
   1  11  -4    4.15    1.36
  -1  11  -4    7.02    1.84
   1 -11   4    7.41    1.28
  -1  11  -4    5.58    1.68
   1  11   4    6.72    1.92
  -1 -11   4    7.58    1.43
   1  11  -4    6.67    1.71
  -1  11   4    6.72    1.70
   1  11  -4    4.75    1.53
   1 -11   4    7.16    1.60
   1 -11  -4    8.48    1.54
   1 -11  -4    5.99    1.17
  -1 -11   4    5.45    1.10
   1 -11   4    6.44    1.39
   1 -11   4    4.82    1.16
  -1  11  -4    6.83    1.40
  -1 -11  -4    7.32    1.42
   1  11  -4    5.71    1.28
  -1 -11  -4    6.19    1.24
   1  11  -5    7.99    2.11
  -1  11  -5    5.32    1.93
   1 -11   5    9.28    1.89
  -1  11  -5    5.11    1.68
   1  11   5    6.21    2.02
  -1  11   5    6.40    1.98
  -1 -11   5    8.73    1.70
   1  11  -5    5.72    2.06
  -1  11  -5    6.51    2.12
  -1  11  -5    6.80    2.24
  -1  11   5    6.46    2.10
  -1 -11   5    8.24    1.84
   1 -11   5    8.29    1.56
   1  11  -5    5.91    1.97
   1  11  -5    7.23    1.79
  -1 -11  -5    7.49    1.70
   1 -11   5    5.76    1.27
   1 -11  -5    7.42    1.59
  -1 -11  -5    7.69    1.57
   1 -11   5    7.41    1.70
  -1  11  -5    6.13    1.59
   1 -11  -5    7.66    1.47
   1  11  -6   13.00    2.61
  -1  11  -6   11.65    2.37
  -1  11   6    9.39    2.76
  -1  11   6   10.30    2.46
  -1  11  -6    9.82    2.47
   1 -11   6   14.50    2.07
   1  11   6    9.68    2.61
   1  11   6   10.94    2.53
  -1 -11   6   13.59    2.28
   1  11   6   10.21    2.48
  -1  11  -6   10.06    2.74
  -1  11   6   12.95    2.89
  -1 -11   6   12.37    2.32
   1  11  -6    9.74    2.58
   1 -11   6   12.91    2.42
   1  11  -6   10.10    2.42
  -1 -11   6   11.25    2.20
   1  11  -6   10.82    2.23
   1 -11   6   11.08    2.08
  -1 -11  -6    8.71    1.66
   1 -11  -6   12.01    1.92
  -1 -11  -6   11.45    2.01
   1 -11  -6    9.36    1.80
   1 -11  -7   28.38    2.43
  -1 -11  -7   29.48    2.48
   1 -11  -7   25.46    2.03
  -1 -11  -7   27.81    2.14
  -1 -11   7   29.98    3.80
   1 -11   7   33.16    4.03
   1 -11  -7   33.16    3.53
  -1 -11  -7   31.62    3.56
   1  11  -7   33.54    4.26
  -1  11  -7   27.15    4.33
   1  11  -7   28.37    4.20
   1  11  -7   27.60    2.35
  -1 -11  -7   26.02    1.98
   1  11  -7   24.68    2.33
  -1  11  -7   29.48    2.46
   1  11  -7   18.76    3.69
   1  11   7   23.21    4.12
   1 -11   7   26.01    3.53
   1 -11   7   29.41    3.12
  -1  11   7   22.15    3.95
  -1 -11   7   28.19    3.40
  -1  11  -7   25.62    4.04
   1  11  -7   21.00    3.70
  -1  11   7   24.98    4.24
  -1  11   7   25.21    4.46
   1  11   7   29.18    4.51
  -1  11   7   27.06    4.55
  -1  11  -7   25.05    4.44
  -1 -11   7   27.79    3.75
   1  11   7   21.64    4.09
   1 -11  -8    2.20    0.82
   1 -11  -8    1.22    0.47
  -1 -11  -8    0.57    0.56
  -1 -11  -8    1.57    0.80
  -1  11  -8    0.57    0.62
   1  11  -8    0.65    0.77
  -1 -11  -8    0.71    0.69
  -1 -11  -8    0.99    0.59
   1 -11  -8    1.22    0.47
  -1 -11   8    1.57    0.50
  -1 -11  -8    3.52    1.59
  -1 -11   8    0.75    0.60
   1 -11   8    2.17    1.08
  -1 -11   8    1.80    1.16
   1 -11   8    1.55    0.64
   1 -11   8    1.30    0.85
   1 -11   8    2.21    0.75
  -1 -11   8    2.53    0.91
  -1 -11  -8    1.59    0.83
   1 -11  -8    1.03    0.53
  -1 -11  -8    1.03    0.66
  -1 -11  -8    0.73    0.54
   1  11  -8    0.09    0.63
  -1  11  -8    0.37    1.34
  -1  11  -8    1.90    0.78
   1  11  -8    1.13    0.89
   1  11  -8    1.41    1.75
  -1  11  -8    1.31    0.74
   1 -11  -8    0.79    0.53
   1 -11   8    6.07    1.65
   1  11   8    1.00    1.48
  -1  11   8    4.09    1.95
  -1  11   8    2.65    2.02
  -1 -11   8    2.11    0.94
   1  11   8    1.07    1.04
   1  11   8    3.46    1.78
   1  11  -8    0.63    1.83
  -1  11  -8    1.60    1.30
   1 -11   8    2.56    1.52
  -1  11   8    2.03    1.26
  -1 -11   8    1.25    1.24
  -1 -11  -9   67.35    3.30
  -1 -11  -9   67.49    3.59
   1  11  -9   73.66    3.42
   1 -11  -9   55.07    2.89
  -1 -11  -9   58.18    2.99
  -1  11  -9   71.88    3.41
   1 -11  -9   66.91    3.58
   1 -11  -9   67.12    3.27
  -1 -11   9   72.53    3.18
  -1 -11   9   73.33    2.98
   1 -11   9   69.15    3.13
   1 -11   9   73.63    2.93
   1 -11  -9   70.09    3.05
  -1 -11   9   65.53    3.57
   1 -11   9   65.21    3.52
  -1 -11  -9   65.59    2.99
  -1 -11   9   71.62    2.86
   1 -11  -9   67.30    3.08
   1 -11   9   73.50    2.80
  -1  11   9   52.60    6.85
  -1 -11  -9   65.94    3.20
  -1  11  -9   63.21    3.80
  -1  11  -9   65.21    7.24
   1 -11  -9   65.44    3.24
   1  11   9   62.88    7.49
   1  11  -9   63.17    3.97
   1  11  -9   61.66    3.71
   1  11  -9   69.80    7.23
  -1  11  -9   60.57    3.86
  -1  11   9   61.25    7.35
   1  11   9   62.31    7.51
  -1 -11   9   81.50    6.01
   1 -11   9   70.77    6.54
  -1 -11 -10    7.38    1.12
  -1  11 -10    8.99    1.26
   1  11 -10    9.52    1.24
   1 -11  10    7.86    1.06
  -1 -11  10    8.04    1.00
   1 -11  10    7.89    0.98
   1  11  10    5.87    0.99
   1 -11 -10    8.93    1.07
  -1 -11  10    8.09    1.24
   1 -11  10    8.03    1.28
  -1 -11  10    8.43    0.99
  -1 -11 -10    8.30    1.07
   1 -11 -10    8.04    1.18
   1 -11 -10    9.57    1.38
   1 -11 -10    8.46    1.15
  -1  11 -10    5.86    1.03
   1  11 -10    5.55    1.23
  -1 -11 -10    6.87    1.07
   1  11 -10    6.37    1.28
  -1  11 -10    6.30    1.27
  -1  11 -10    7.24    1.26
   1  11 -10    6.37    1.28
   1  11 -10    4.96    1.79
  -1  11  10    7.17    2.47
  -1  11  10    7.61    2.62
   1  11  10    6.71    2.64
   1  11  10    9.52    2.85
  -1  11  10   11.34    3.04
  -1  11 -11   10.94    1.32
   1 -11  11    9.01    1.01
  -1 -11  11    8.80    1.02
   1 -11  11    9.90    1.35
   1 -11 -11   10.20    1.14
   1 -11 -11    8.76    1.08
  -1 -11 -11    9.39    1.06
  -1 -11 -11    8.95    1.11
   1  11 -11    8.03    1.21
   1 -11 -11    8.24    1.06
  -1 -11 -11    8.79    1.18
  -1 -11  11    9.91    0.99
   1 -11 -11    9.99    1.22
   1 -11 -11    9.63    1.15
   1  11 -11    9.25    1.45
  -1  11 -11    9.67    1.48
  -1  11  11    7.54    2.40
   1  11  11   10.95    3.14
   1 -11  12    4.61    0.67
  -1 -11  12    4.31    0.68
  -1  11  12    4.71    0.86
  -1 -11  12    6.45    0.94
   1  11  12    4.09    0.81
   1  11 -12    4.63    0.83
  -1 -11  12    5.20    0.63
   1 -11 -12    4.85    0.74
   1 -11 -12    4.43    0.74
  -1  11 -12    4.37    0.80
  -1 -11 -12    6.39    0.77
  -1 -11 -12    4.28    0.71
  -1 -11 -12    5.03    0.76
   1 -11 -12    4.83    0.75
   1 -11 -12    6.37    0.82
  -1 -11 -12    4.93    0.78
   1  11 -12    4.18    0.80
   1 -11  13    1.89    0.41
  -1 -11  13    2.37    0.45
  -1  11  13    2.45    0.51
  -1 -11  13    2.06    0.47
  -1  11 -13    2.56    0.55
   1  11 -13    2.65    0.55
  -1  11  13    2.29    0.44
   1  11  13    2.49    0.53
   1 -11  13    2.80    0.53
  -1 -11  13    2.97    0.56
   1 -11 -13    3.11    0.53
   1 -11 -13    2.97    0.48
  -1 -11 -13    2.28    0.43
   1  11 -13    2.65    0.46
   1 -11 -13    2.67    0.45
  -1 -11 -13    2.76    0.49
  -1  11 -13    2.33    0.46
   1 -11 -13    2.98    0.48
  -1 -11 -13    2.74    0.46
   1  12   0    0.31    0.53
  -1  12   0    0.51    0.52
   1  12   0    0.36    0.50
  -1  12   0    0.19    0.47
   1 -12   0    0.38    0.51
  -1 -12   0    0.01    0.25
   1 -12   0    0.93    0.66
  -1 -12   0    0.25    0.50
   1 -12   1  111.02    5.39
  -1 -12  -1  117.26    5.44
  -1 -12  -1  116.69    5.73
   1 -12  -1  102.50    5.50
  -1 -12   1  115.91    5.31
   1 -12   1  120.58    4.06
  -1 -12   1  120.87    3.92
   1 -12   1  122.86    5.51
   1  12  -1  118.51    3.81
   1 -12  -1  117.79    5.45
  -1  12  -1  127.46    5.33
   1  12  -1  115.51    5.13
  -1  12  -1  118.43    5.64
   1  12   1  134.09    6.15
   1  12  -1  124.56    5.94
  -1  12  -1  116.24    3.96
   1  12  -1  127.20    6.48
  -1  12  -1  123.74    5.62
  -1  12   1  124.37    4.73
   1 -12   2  174.38    5.61
   1  12  -2  177.48    5.64
  -1 -12   2  162.03    6.28
  -1  12  -2  175.61    5.33
  -1 -12  -2  140.66    6.58
   1 -12   2  162.25    6.40
   1 -12  -2  131.16    6.46
   1 -12  -2  165.28    5.58
   1 -12  -2  154.03    6.28
   1 -12   2  175.53    6.50
  -1 -12  -2  158.70    5.83
  -1 -12  -2  177.43    6.76
  -1  12  -2  158.94    6.38
   1  12  -2  158.61    7.67
  -1 -12   2  163.68    5.97
   1  12  -2  166.72    7.80
  -1  12   2  179.02    4.97
  -1  12  -2  172.28    7.93
   1  12   2  175.78    6.77
   1  12  -2  166.09    7.38
  -1  12  -2  156.49    7.14
   1  12   2  143.89    7.27
   1 -12   3  619.00   12.42
  -1 -12  -3  610.20   11.76
   1 -12  -3  614.23   12.87
   1 -12   3  635.82   12.01
   1 -12  -3  623.80   11.10
   1  12  -3  652.07   12.31
  -1 -12  -3  634.62   13.04
  -1  12  -3  645.91   12.00
   1 -12   3  587.11   12.28
  -1  12  -3  575.66   13.12
  -1  12  -3  656.71   16.24
  -1  12  -3  694.05   17.10
   1  12   3  669.85   12.66
   1  12  -3  604.58   16.06
   1 -12   3  623.00   11.09
   1  12  -3  594.86   15.80
  -1  12   3  542.10   14.36
  -1  12  -3  566.77   14.85
   1  12   3  560.17   15.23
  -1 -12   3  618.84   11.84
   1  12  -3  629.58   15.73
   1  12   3  541.18   14.91
  -1  12   3  543.66   14.18
   1 -12   4   18.80    2.30
  -1 -12   4   21.56    2.35
   1 -12  -4   21.01    2.53
   1 -12  -4   18.75    2.13
  -1 -12  -4   21.26    2.38
  -1  12  -4   18.55    2.40
   1 -12   4   18.22    2.29
  -1 -12  -4   20.80    2.51
   1  12  -4   16.96    2.30
   1  12  -4   14.17    2.64
  -1  12  -4   19.22    2.87
  -1  12  -4   17.27    2.94
   1  12  -4   18.30    3.15
  -1  12  -4   18.18    3.04
  -1 -12   4   19.82    2.43
  -1  12   4   16.75    2.82
   1  12   4   17.41    3.01
   1  12  -4   19.25    3.02
  -1  12   4   17.31    2.96
   1 -12   4   20.68    2.20
  -1  12  -4   19.17    2.81
   1  12  -4   18.25    2.72
   1  12   4   19.53    2.91
  -1  12  -5   86.05    5.54
   1  12  -5   85.78    5.57
  -1 -12   5   83.20    5.27
  -1 -12  -5   85.09    5.17
   1 -12  -5   84.86    5.28
  -1 -12  -5   84.04    5.04
   1 -12   5   80.81    4.76
   1 -12  -5   87.90    4.75
   1 -12   5   87.85    5.46
   1  12   5   77.03    6.76
   1 -12   5   82.04    4.64
  -1  12  -5   69.59    6.42
   1  12  -5   74.98    6.48
  -1  12   5   81.12    6.58
  -1  12  -5   67.29    6.17
   1  12   5   70.45    6.42
  -1 -12   5   78.31    4.85
  -1  12   5   71.47    6.30
  -1  12   5   69.09    6.19
  -1  12  -5   74.46    6.19
   1  12  -5   70.26    6.44
  -1  12  -5   75.28    6.11
   1  12  -5   78.20    5.76
  -1 -12   6    1.85    0.79
   1 -12  -6    3.05    0.84
   1 -12  -6    4.27    1.42
   1 -12   6    4.50    1.55
  -1 -12  -6    3.67    1.18
  -1 -12  -6    3.58    1.37
   1  12  -6    5.58    1.79
   1  12  -6    5.19    1.94
  -1  12  -6    5.72    2.17
   1  12   6    4.26    2.02
   1  12   6    2.36    1.24
  -1  12   6    2.67    1.31
  -1  12  -6    1.83    1.19
   1  12  -6    3.31    1.78
   1  12  -6    3.72    1.21
  -1  12   6    1.13    0.85
   1 -12   6    2.91    1.35
   1 -12   6    2.46    1.15
  -1  12   6    3.83    1.53
   1  12   6    3.54    1.99
  -1 -12   6    3.74    1.40
  -1  12  -6    2.40    1.58
   1 -12  -7  218.74    5.35
   1 -12  -7  207.70    6.22
  -1 -12  -7  199.72    5.45
   1 -12  -7  212.88    5.81
   1 -12  -7  186.95    5.29
  -1 -12  -7  219.13    5.97
   1 -12  -7  219.81    6.77
  -1 -12  -7  218.64    6.80
  -1 -12  -7  211.53    6.26
  -1 -12  -7  225.81    5.50
   1 -12  -7  236.72    9.85
  -1 -12   7  229.74    5.67
   1 -12   7  243.00   10.76
   1  12  -7  250.45   11.36
  -1 -12  -7  247.32   10.00
  -1 -12   7  219.43    4.75
  -1 -12   7  236.17   10.65
  -1  12  -7  210.80    6.51
   1 -12   7  222.93    6.18
  -1 -12   7  217.78    6.11
   1 -12  -7  226.92    5.44
  -1 -12  -7  232.59    5.35
  -1 -12  -7  226.44    5.83
  -1  12  -7  199.34   11.39
   1  12  -7  222.62    6.53
  -1  12  -7  224.68    6.62
   1 -12  -7  215.81    5.32
   1  12  -7  210.74    6.91
   1  12  -7  213.09   11.38
  -1 -12  -7  213.00    5.20
  -1  12   7  196.79   12.45
   1  12   7  211.32   12.78
  -1  12  -7  194.27   11.42
   1 -12   7  225.98   10.81
   1  12  -7  197.94   12.43
  -1  12   7  204.72   12.27
   1 -12   7  231.32    9.09
   1  12  -7  196.52   11.73
   1  12   7  191.19   12.24
  -1  12   7  200.87   12.17
  -1 -12   7  226.52    9.46
  -1  12  -7  199.79   12.56
  -1  12   7  192.50   11.98
   1  12   7  194.85   12.14
   1 -12  -8   37.34    2.78
   1  12  -8   44.05    2.51
   1 -12  -8   33.30    2.30
  -1 -12  -8   39.71    2.64
  -1  12  -8   46.03    2.63
  -1 -12  -8   37.86    2.74
   1 -12  -8   43.27    2.46
  -1 -12  -8   35.06    2.39
  -1 -12  -8   44.05    2.57
  -1 -12  -8   39.29    3.06
  -1 -12   8   46.68    5.03
   1 -12   8   46.25    2.30
   1 -12   8   46.94    2.63
  -1 -12   8   43.25    2.55
   1 -12   8   44.52    4.92
  -1 -12   8   42.70    2.23
   1 -12   8   36.31    2.62
  -1 -12   8   39.68    2.72
  -1 -12   8   44.39    2.24
   1 -12  -8   40.40    2.43
  -1 -12  -8   39.61    2.36
   1  12   8   32.33    5.32
   1  12  -8   38.15    2.88
   1  12  -8   34.41    2.91
  -1  12   8   38.37    5.65
  -1  12  -8   38.56    3.14
  -1 -12  -8   38.71    2.42
   1  12  -8   36.77    5.17
  -1  12  -8   35.69    5.15
   1 -12  -8   40.05    2.48
  -1  12  -8   38.35    2.93
   1  12   8   47.63    6.39
   1  12  -8   35.66    5.64
   1 -12   8   39.97    4.83
  -1  12   8   43.23    6.13
  -1 -12   8   44.54    4.34
  -1  12   8   33.41    5.34
   1  12   8   33.28    5.47
  -1  12  -8   35.05    5.74
   1 -12  -9    3.84    1.11
  -1  12  -9    1.57    0.50
   1  12  -9    1.90    0.51
   1 -12  -9    2.13    0.59
   1 -12  -9    2.21    0.69
  -1 -12  -9    2.67    0.94
  -1 -12  -9    2.25    0.69
  -1 -12  -9    3.11    0.92
  -1 -12   9    3.33    0.65
  -1 -12   9    3.22    0.66
   1 -12   9    3.00    0.74
   1 -12   9    3.94    0.78
  -1 -12   9    1.98    0.89
   1 -12   9    2.47    1.02
  -1 -12   9    3.25    0.71
  -1 -12  -9    3.39    0.78
   1 -12  -9    2.67    0.76
  -1  12  -9    1.00    0.88
  -1 -12  -9    2.19    0.65
   1  12  -9    1.52    1.98
  -1  12  -9    3.01    2.06
  -1  12  -9    2.25    1.04
   1  12  -9    1.63    0.91
   1  12  -9    2.86    1.07
  -1  12   9    2.92    1.70
  -1 -12   9    3.51    1.51
  -1  12   9    2.71    1.43
   1  12   9    2.27    1.97
   1  12   9    2.46    2.22
  -1  12 -10    0.48    0.47
  -1 -12 -10    0.38    0.42
   1  12 -10    0.62    0.41
  -1 -12  10    0.08    0.57
   1 -12  10    1.12    0.54
  -1 -12  10    0.77    0.46
   1 -12  10    0.93    0.47
  -1 -12  10    0.85    0.56
   1 -12  10   -0.34    0.62
   1 -12 -10    0.78    0.47
   1 -12 -10    1.04    0.56
  -1 -12 -10    0.80    0.37
   1 -12 -10    1.11    0.53
   1 -12 -10    0.82    0.52
  -1 -12  10    1.56    0.53
  -1  12 -10   -0.12    0.64
   1  12 -10    0.19    0.62
  -1  12 -10    0.26    0.56
  -1 -12 -10    0.26    0.44
  -1  12 -10    3.35    1.70
   1  12 -10    1.82    0.88
   1  12  10    1.84    1.72
  -1  12  10   -2.25    1.63
  -1  12  10   -0.17    1.99
   1  12  10   -1.52    1.21
  -1  12  10    2.55    1.42
   1 -12  11    1.88    0.51
  -1 -12  11    1.57    0.47
   1 -12  11    1.91    0.61
   1  12 -11    1.33    0.64
  -1 -12 -11    2.16    0.64
   1 -12 -11    2.01    0.61
  -1 -12  11    2.55    0.58
   1 -12 -11    1.52    0.49
   1 -12 -11    1.26    0.45
  -1  12 -11    2.96    0.84
   1 -12 -11    1.60    0.66
  -1 -12 -11    2.02    0.60
  -1 -12 -11    1.46    0.50
   1 -12 -11    1.38    0.51
  -1 -12 -11    1.60    0.65
   1  12 -11    1.50    0.61
  -1  12 -11    1.41    0.70
  -1  12 -11    1.79    0.56
   1 -12  12    3.32    0.58
  -1 -12  12    3.47    0.63
   1  12 -12    3.10    0.71
  -1  12  12    2.39    0.63
   1  12  12    2.38    0.69
  -1 -12  12    3.60    0.75
  -1 -12 -12    4.55    0.65
   1 -12 -12    4.23    0.67
  -1  12 -12    3.98    0.78
   1 -12 -12    2.18    0.47
   1  12 -12    2.35    0.63
  -1 -12 -12    2.49    0.53
   1 -12 -12    3.81    0.68
   1 -12 -12    3.73    0.63
  -1 -12 -12    3.15    0.62
  -1 -12 -12    3.76    0.68
  -1 -12 -12    3.06    0.56
   1 -12  13    0.10    0.26
  -1 -12  13    0.54    0.31
  -1  12  13    0.51    0.29
  -1 -12  13    0.85    0.38
   1  12 -13    0.57    0.36
   1  12  13    0.31    0.30
  -1  12  13   -0.20    0.28
  -1 -12  13    0.05    0.31
   1 -12  13    0.17    0.31
  -1  12 -13    0.39    0.28
   1 -12  13    0.34    0.32
  -1 -12 -13    0.32    0.27
  -1 -12 -13    0.82    0.31
  -1 -12 -13    0.06    0.30
   1 -12 -13    0.41    0.29
   1 -12 -13    0.38    0.33
   1  12 -13    0.20    0.31
  -1  12 -13    0.30    0.27
  -1  13   0    2.41    0.89
   1  13   0    3.06    1.28
  -1  13   0    2.63    1.01
   1  13   0    2.56    0.85
   1 -13   0    2.89    1.02
   1 -13   0    3.10    0.96
  -1 -13   0    4.08    1.27
  -1 -13  -1   15.00    2.12
   1 -13  -1   13.61    2.17
   1 -13  -1   14.67    2.09
  -1 -13   1   14.87    1.44
  -1 -13   1   17.30    2.24
   1  13  -1   14.09    1.41
   1 -13   1   14.74    1.49
   1 -13   1   13.30    1.97
  -1 -13  -1   14.74    2.21
  -1  13  -1   20.17    2.22
  -1  13  -1   19.27    2.43
   1  13  -1   16.74    2.10
  -1  13   1   18.50    1.94
   1  13   1   20.29    2.06
   1  13  -1   20.95    2.56
   1  13   1   19.86    2.59
   1  13  -1   20.34    2.70
   1  13  -1   18.04    2.72
  -1  13  -1   20.29    2.46
  -1 -13  -2  204.08    6.87
   1 -13   2  227.41    6.53
   1 -13   2  218.35    7.60
  -1 -13   2  219.10    6.26
   1 -13  -2  215.06    7.79
  -1 -13   2  205.01    7.41
   1  13  -2  232.71    6.43
  -1 -13  -2  226.97    7.97
  -1 -13  -2  182.85    7.83
   1 -13  -2  170.27    7.70
   1 -13   2  193.00    7.29
  -1  13  -2  216.58    7.54
   1  13  -2  225.56    9.40
   1  13   2  221.77    7.97
  -1  13  -2  234.61    9.57
  -1  13  -2  211.94    8.56
   1  13  -2  210.52    9.21
   1  13  -2  207.74    8.64
   1  13   2  190.07    8.78
   1 -13   3   86.17    4.89
  -1 -13  -3   66.17    4.96
   1 -13  -3   89.26    5.13
  -1 -13   3   98.72    4.76
   1 -13   3   93.29    5.06
  -1 -13  -3   89.61    4.67
   1  13  -3   93.37    4.69
   1 -13   3  100.70    4.86
  -1 -13  -3   91.41    5.16
  -1  13  -3   98.87    4.73
   1 -13  -3   90.93    4.40
  -1  13  -3   72.45    4.78
   1 -13   3   73.04    3.92
  -1  13   3   69.64    5.43
  -1  13  -3   92.85    6.54
   1  13  -3   78.50    6.03
   1  13  -3   78.30    5.71
   1  13   3   68.00    5.52
  -1  13  -3   81.87    5.99
   1  13   3   91.23    4.88
  -1 -13   3   75.66    4.28
   1  13  -3   77.51    5.92
  -1  13  -3   74.65    5.61
  -1  13   3   66.60    5.26
   1  13   3   69.57    5.62
  -1  13  -4    3.34    1.25
  -1 -13  -4    2.06    1.04
   1 -13   4    3.26    1.11
   1 -13  -4    2.83    1.15
   1 -13   4    3.35    1.28
  -1 -13  -4    3.82    1.23
   1  13  -4    2.30    1.02
   1 -13   4    2.81    1.10
   1 -13  -4    2.07    0.74
  -1 -13   4    2.31    1.03
  -1  13  -4    2.00    1.13
   1  13   4    3.78    1.29
   1  13  -4    1.83    1.06
   1  13   4    3.36    1.59
  -1  13   4    2.40    1.46
  -1  13  -4    3.32    1.24
   1 -13   4    2.15    0.73
   1  13  -4    2.89    1.40
  -1  13  -4    2.29    1.47
   1  13  -4    1.98    1.11
  -1 -13   4    2.69    1.02
  -1  13  -4    2.75    1.52
  -1  13   4    4.15    1.66
   1  13   4    1.56    1.43
  -1 -13  -5    2.71    1.10
   1 -13   5    2.60    1.05
   1 -13  -5    3.87    1.24
  -1 -13  -5    2.29    1.04
   1  13  -5    1.93    0.88
   1 -13  -5    1.25    0.93
  -1 -13   5    3.29    1.07
   1 -13   5    2.65    1.13
   1 -13   5    1.52    0.75
  -1  13   5    2.31    1.19
   1  13  -5    2.09    1.67
   1  13   5    1.84    1.22
  -1  13   5    0.48    0.86
   1  13  -5    1.15    1.50
  -1  13  -5    1.19    0.63
  -1  13  -5    1.12    1.63
  -1  13  -5    2.86    1.75
  -1 -13   5    2.36    0.95
  -1  13   5    2.99    1.50
  -1  13  -5    2.53    1.20
   1 -13   6   33.38    3.77
  -1 -13  -6   34.66    3.55
  -1 -13  -6   36.22    3.65
   1  13  -6   36.72    4.08
   1 -13  -6   36.95    3.84
  -1 -13   6   38.21    3.95
  -1  13  -6   35.33    4.51
   1  13  -6   40.78    4.55
   1  13   6   31.95    4.66
   1  13   6   31.90    4.72
  -1  13   6   36.61    5.11
   1  13  -6   33.90    5.03
  -1  13   6   33.74    4.87
  -1  13   6   32.06    4.75
  -1  13  -6   29.93    4.68
   1  13   6   35.77    5.14
  -1 -13   6   39.07    3.77
   1 -13   6   35.40    3.39
  -1  13  -6   33.69    4.81
   1  13  -6   35.16    4.94
  -1 -13  -7    3.44    0.95
  -1 -13  -7    2.79    0.88
  -1 -13  -7    2.39    0.64
   1 -13  -7    2.51    0.87
   1 -13  -7    2.01    0.68
  -1 -13  -7    2.08    0.84
   1 -13  -7    2.80    0.67
   1 -13  -7    2.68    1.05
   1 -13  -7    2.16    0.85
  -1 -13  -7    2.35    0.91
  -1  13  -7    3.88    0.84
  -1 -13   7    3.35    0.70
   1  13  -7    4.20    1.51
  -1 -13   7    2.71    1.15
   1 -13  -7    5.10    1.18
   1 -13   7    3.73    0.70
   1 -13   7    2.73    1.31
  -1 -13  -7    4.75    1.63
  -1 -13   7    2.96    0.76
  -1 -13   7    3.54    1.11
  -1  13  -7    3.58    1.09
   1 -13   7    2.50    0.88
   1 -13  -7    3.53    0.79
  -1 -13  -7    3.20    0.83
  -1 -13   7    3.57    0.76
  -1  13  -7    3.76    1.09
  -1 -13  -7    2.48    0.77
  -1 -13  -7    2.12    0.76
   1  13  -7    2.82    0.90
   1  13  -7    2.66    0.80
   1 -13  -7    2.83    0.79
  -1  13  -7    4.63    2.11
   1  13   7    8.22    2.55
   1  13  -7    2.32    1.54
  -1  13  -7    9.11    2.54
  -1  13  -7    2.32    1.77
   1  13  -7    5.39    2.00
  -1  13   7    1.36    1.77
   1  13   7    2.70    1.55
  -1  13   7    3.94    2.52
  -1  13   7    3.51    1.63
  -1  13   7    3.07    1.91
   1  13   7    2.97    1.98
  -1 -13   7    9.17    1.92
   1 -13  -8   30.42    2.58
   1  13  -8   36.95    2.28
  -1 -13  -8   33.12    2.62
  -1 -13  -8   34.28    2.24
  -1 -13  -8   32.86    2.47
  -1 -13  -8   31.65    2.30
  -1 -13  -8   35.47    2.90
  -1  13  -8   38.08    2.40
   1 -13  -8   28.18    2.15
   1 -13  -8   35.09    2.23
  -1 -13   8   32.98    2.21
   1 -13   8   34.88    1.95
   1 -13   8   33.79    4.37
   1 -13   8   37.66    2.41
  -1 -13   8   40.37    4.85
  -1 -13   8   33.69    1.97
  -1 -13   8   40.80    2.85
   1 -13   8   39.52    2.73
   1 -13  -8   40.08    2.41
  -1 -13   8   37.63    2.08
  -1 -13  -8   40.03    2.34
   1  13  -8   39.34    2.95
  -1 -13  -8   34.63    2.20
  -1  13  -8   35.36    5.13
  -1  13  -8   39.02    3.16
  -1  13  -8   38.89    2.94
   1  13  -8   36.02    3.02
  -1  13   8   34.22    5.42
   1  13   8   33.88    5.58
   1  13  -8   43.43    5.79
   1  13  -8   35.92    5.43
  -1  13   8   33.98    5.34
  -1  13   8   41.76    6.15
   1  13   8   33.51    5.48
   1  13   8   33.70    5.44
  -1 -13   8   41.56    4.31
  -1  13  -8   38.35    6.10
  -1 -13  -9    7.08    1.17
   1  13  -9    8.55    1.25
  -1 -13  -9    8.80    1.27
   1 -13  -9    9.88    1.26
   1 -13  -9    6.83    1.14
  -1 -13  -9    8.88    1.46
   1 -13  -9    7.27    1.37
  -1  13  -9    9.43    1.34
  -1 -13   9    9.09    1.28
   1 -13   9    9.57    1.12
   1 -13   9    9.71    1.26
  -1 -13   9   12.15    1.30
   1 -13   9    8.22    1.47
  -1 -13   9    7.90    1.38
   1 -13  -9   10.49    1.28
  -1 -13  -9    9.17    1.28
   1 -13  -9    8.96    1.11
  -1 -13   9   10.87    1.19
   1 -13  -9    9.63    1.28
   1  13  -9    8.55    1.59
  -1  13  -9    8.83    1.60
   1  13  -9    7.47    1.57
  -1  13  -9   11.02    3.03
  -1 -13  -9    8.89    1.28
  -1  13  -9    8.77    1.69
   1  13   9    9.61    3.42
  -1  13   9    8.84    2.79
  -1  13   9    6.34    2.92
   1  13   9    5.27    2.61
  -1 -13 -10    0.35    0.46
  -1  13 -10    0.52    0.53
  -1 -13  10    0.48    0.34
   1 -13  10    0.30    0.36
   1 -13  10    1.00    0.44
  -1 -13  10    0.70    0.39
   1 -13  10    0.70    0.67
  -1 -13  10   -0.46    0.62
  -1 -13 -10    0.51    0.46
   1 -13 -10    0.82    0.47
   1 -13 -10    0.77    0.49
   1 -13 -10    0.69    0.58
  -1 -13 -10   -0.18    0.50
   1 -13 -10    0.71    0.45
  -1 -13  10    0.72    0.35
   1 -13 -10    0.47    0.38
  -1 -13 -10    0.01    0.36
   1  13 -10    0.36    0.50
   1  13 -10   -0.21    0.70
  -1  13 -10    0.63    0.75
  -1  13 -10   -0.36    0.74
  -1  13  10    0.06    1.36
   1  13  10    2.08    1.93
  -1  13  10    0.93    1.41
   1  13  10    0.45    2.11
   1 -13  11    1.17    0.57
   1 -13 -11    2.48    0.78
   1 -13 -11    1.52    0.53
   1  13 -11    2.20    0.77
  -1 -13 -11    1.53    0.55
  -1  13 -11    2.83    0.87
  -1 -13 -11    1.37    0.69
   1 -13 -11    1.28    0.51
  -1 -13  11    2.19    0.54
   1 -13 -11    2.03    0.60
  -1 -13 -11    1.86    0.53
  -1 -13 -11    1.72    0.59
  -1 -13 -11    1.53    0.58
   1 -13 -11    2.10    0.62
   1  13 -11    1.68    0.85
  -1  13 -11    2.70    0.91
   1 -13  11    2.02    0.60
  -1 -13  11    2.03    0.60
  -1  13  12    9.49    1.01
  -1 -13  12   12.18    1.16
   1  13  12    9.31    1.04
   1 -13  12   12.35    1.17
   1  13 -12   11.24    1.13
  -1  13 -12   11.96    1.16
  -1 -13 -12   11.35    0.89
  -1 -13 -12   10.66    0.96
   1 -13 -12   11.49    0.96
  -1 -13 -12   11.85    1.01
   1 -13 -12   11.92    0.99
   1 -13 -12    9.99    0.92
   1 -13 -12   12.33    1.00
   1 -13 -12   10.20    0.94
   1  13 -12   11.04    1.12
  -1 -13 -12   10.90    0.99
  -1 -13 -12   11.50    0.98
  -1 -13  12   12.45    0.95
   1 -13  12   11.29    0.91
  -1 -13  12   11.39    0.92
  -1 -13  13    7.26    0.60
   1 -13  13    7.34    0.57
  -1  13 -13    6.33    0.66
  -1 -13  13    6.79    0.69
  -1 -13  13    5.30    0.60
   1 -13  13    6.16    0.64
   1  13  13    5.21    0.54
   1  13  13    5.57    0.60
   1 -13  13    6.51    0.68
   1 -13 -13    6.67    0.59
  -1  13 -13    6.29    0.61
  -1 -13 -13    5.71    0.56
   1  13 -13    5.99    0.61
  -1 -13 -13    6.29    0.57
   1 -13 -13    7.07    0.59
  -1  14   0    0.69    0.71
   1  14   0    0.89    0.52
   1  14   0    1.07    0.93
   1  14   0    0.16    0.57
  -1  14   0    2.10    0.90
   1 -14   0    0.31    0.47
  -1 -14   0    1.69    0.94
   1 -14   0    0.73    0.51
  -1 -14   1   58.60    2.81
   1 -14  -1   52.59    4.28
  -1 -14   1   53.27    3.99
  -1 -14  -1   54.05    4.05
   1 -14   1   58.04    4.15
   1 -14  -1   52.79    4.02
   1 -14   1   56.34    2.85
  -1 -14  -1   54.14    4.30
  -1  14  -1   63.93    3.95
   1  14  -1   60.63    4.80
   1  14  -1   57.03    4.78
  -1  14  -1   57.16    4.16
  -1  14   1   62.47    3.74
   1  14   1   62.06    4.64
  -1  14  -1   57.66    4.30
   1  14   1   58.43    3.57
   1  14  -1   56.62    4.36
   1 -14  -2  103.94    6.31
   1 -14  -2  120.37    6.13
  -1 -14  -2  110.80    6.46
  -1 -14  -2  124.11    6.24
  -1 -14   2  125.72    6.11
   1 -14   2  134.51    6.33
   1 -14   2  121.29    6.08
   1  14  -2  126.27    4.85
   1 -14   2  127.93    4.99
  -1 -14   2  128.27    4.91
  -1  14  -2  123.99    5.96
   1  14  -2  121.63    6.81
   1  14   2  130.27    6.43
   1  14  -2  126.87    7.33
   1  14  -2  120.48    7.32
  -1  14  -2  114.59    6.60
  -1  14  -2  139.55    7.75
   1  14   2  111.37    7.12
   1 -14   3   70.49    4.59
  -1 -14  -3   75.29    4.86
  -1 -14  -3   52.74    4.62
   1 -14  -3   65.87    3.90
  -1 -14  -3   62.12    4.09
   1  14  -3   70.48    4.16
  -1 -14   3   69.60    4.05
   1 -14   3   67.51    4.56
   1 -14  -3   67.84    4.75
   1 -14   3   75.15    4.27
  -1 -14   3   64.82    4.50
   1  14   3   52.31    5.14
   1  14  -3   61.75    5.33
  -1  14  -3   71.15    5.86
  -1 -14   3   63.57    4.11
  -1  14   3   53.95    5.04
  -1  14  -3   72.61    5.89
   1  14  -3   62.95    5.61
   1  14   3   66.21    4.39
  -1  14  -3   67.04    5.47
   1  14  -3   68.01    5.79
   1  14   3   61.50    5.56
  -1  14   3   56.37    5.08
  -1 -14   4    9.95    1.79
   1 -14  -4    9.43    1.57
   1 -14   4   11.73    1.94
  -1 -14  -4   10.56    1.85
   1  14  -4    9.44    1.78
  -1 -14  -4   10.02    2.03
   1 -14   4   11.65    1.98
   1 -14  -4    9.40    1.93
   1 -14   4   11.61    2.20
  -1  14  -4   13.47    2.47
   1  14   4   12.08    2.61
   1  14   4    8.97    2.29
  -1  14   4   10.43    2.57
   1  14  -4   12.04    2.79
  -1 -14   4   10.60    1.83
  -1  14  -4   10.30    2.56
  -1  14  -4   10.28    2.29
   1 -14   4   12.85    1.85
   1  14  -4   10.61    2.55
  -1  14  -4   11.09    2.49
   1  14  -4   10.06    2.36
  -1  14   4    9.28    2.25
   1  14   4   10.74    2.61
   1 -14   5   29.92    3.17
   1 -14  -5   28.62    3.39
  -1 -14  -5   30.13    3.36
  -1 -14  -5   25.51    3.06
   1  14  -5   26.76    3.21
   1 -14   5   30.09    3.32
  -1 -14   5   27.04    3.09
  -1  14  -5   31.72    4.03
  -1  14  -5   26.89    4.07
   1  14  -5   25.11    3.98
  -1  14   5   27.39    4.18
  -1  14  -5   26.26    4.05
   1  14   5   21.28    3.72
  -1  14   5   27.42    4.23
  -1  14  -5   25.32    4.11
   1  14  -5   25.73    4.25
   1 -14   5   29.93    2.92
  -1 -14   5   29.92    3.16
  -1  14   5   20.59    3.72
   1 -14  -6   10.68    1.48
  -1 -14  -6   10.81    1.71
   1 -14  -6   11.85    1.66
  -1 -14  -6    8.84    1.36
   1 -14  -6   10.07    1.29
  -1 -14  -6   11.03    1.27
   1 -14  -6   11.18    2.26
  -1 -14  -6    9.79    2.10
  -1 -14   6   10.12    2.11
   1  14  -6    7.76    1.92
  -1 -14  -6   10.49    2.17
   1 -14   6   11.62    2.24
   1 -14   6    9.56    1.93
   1 -14   6   13.25    1.59
   1 -14  -6   10.94    1.25
  -1  14  -6   13.61    2.93
  -1  14  -6   12.26    3.23
  -1  14  -6   10.17    2.77
  -1  14   6   11.72    3.08
   1  14   6    8.47    2.55
   1  14  -6    9.74    2.75
   1  14   6   10.38    2.86
  -1  14   6    9.93    2.48
  -1  14   6    8.62    2.53
  -1 -14   6   10.84    2.10
   1  14  -6   13.81    3.26
  -1 -14  -7   62.82    3.80
  -1 -14  -7   67.98    3.36
   1 -14  -7   69.70    2.88
   1 -14  -7   62.40    3.79
   1 -14  -7   59.65    3.06
   1 -14  -7   66.39    3.27
   1 -14  -7   60.86    3.50
   1 -14  -7   64.48    2.86
  -1 -14  -7   57.74    3.44
  -1 -14  -7   66.67    3.23
  -1 -14  -7   66.07    2.95
   1 -14   7   66.45    2.61
  -1 -14   7   66.18    2.63
   1 -14   7   67.74    5.75
  -1 -14   7   65.72    3.05
   1 -14  -7   67.86    5.48
  -1 -14   7   68.48    5.82
   1 -14   7   67.85    3.09
  -1  14  -7   67.55    3.69
   1 -14   7   68.41    3.58
  -1 -14   7   65.79    3.51
  -1 -14   7   68.04    2.73
   1 -14  -7   65.28    3.00
   1 -14  -7   70.29    3.19
  -1 -14  -7   70.90    3.10
  -1 -14  -7   66.59    3.01
   1  14  -7   66.53    3.62
  -1  14  -7   67.44    6.64
   1  14  -7   70.83    4.09
  -1  14  -7   70.01    3.73
  -1  14   7   58.40    6.83
   1  14  -7   64.22    7.34
   1  14   7   56.15    7.04
  -1 -14   7   73.72    5.59
  -1  14  -7   62.09    7.37
   1  14   7   55.96    7.04
  -1  14  -7   66.24    6.92
  -1  14   7   57.64    7.19
  -1  14   7   58.47    6.81
   1  14   7   58.39    6.93
  -1  14   7   61.72    7.04
   1  14  -7   65.96    7.14
  -1 -14  -8   33.93    2.86
  -1  14  -8   42.06    2.45
   1 -14  -8   33.42    2.73
  -1 -14  -8   35.01    2.48
   1  14  -8   38.37    2.29
  -1 -14  -8   31.31    2.28
   1 -14  -8   38.31    2.27
  -1 -14  -8   36.68    2.27
   1 -14  -8   31.96    2.32
  -1 -14  -8   30.62    2.56
   1 -14   8   36.52    2.00
  -1 -14   8   36.24    2.07
  -1 -14   8   37.64    2.40
   1 -14   8   38.82    2.41
   1 -14   8   41.12    2.85
  -1 -14   8   41.36    2.86
   1 -14  -8   41.29    2.47
   1 -14  -8   36.44    2.34
  -1 -14   8   40.76    2.17
  -1 -14  -8   42.18    2.42
  -1  14  -8   39.14    2.93
   1  14  -8   39.70    2.92
  -1 -14  -8   35.76    2.30
  -1  14  -8   39.77    3.15
   1  14  -8   39.02    3.15
  -1  14   8   31.63    5.01
  -1  14  -8   41.32    5.46
  -1  14   8   30.78    5.16
   1  14   8   33.04    5.55
   1  14   8   39.35    6.06
  -1  14  -8   30.89    4.93
  -1  14   8   39.55    6.06
  -1 -14   8   45.38    4.41
   1  14   8   31.91    5.48
   1  14  -8   42.41    5.85
  -1 -14  -9   22.53    2.13
  -1 -14  -9   24.86    1.87
   1 -14  -9   22.17    2.13
   1 -14  -9   20.71    1.78
  -1 -14  -9   18.79    1.76
  -1  14  -9   25.13    1.87
   1  14  -9   24.37    1.81
   1 -14   9   24.98    1.67
   1 -14   9   24.14    1.87
  -1 -14   9   24.14    1.86
  -1 -14   9   23.74    1.67
  -1 -14   9   23.21    2.09
   1 -14   9   24.94    2.21
  -1 -14  -9   22.97    1.84
   1 -14  -9   23.87    1.87
   1 -14  -9   24.44    1.71
  -1 -14  -9   26.38    1.90
  -1 -14   9   24.64    1.65
   1 -14  -9   25.29    1.92
  -1  14  -9   23.45    2.50
  -1  14  -9   26.38    2.42
   1  14  -9   22.82    2.22
   1  14  -9   22.85    2.41
   1  14   9   20.15    4.42
  -1  14   9   25.18    4.95
  -1  14   9   20.00    4.20
   1  14   9   24.05    4.76
  -1  14 -10    2.88    0.75
  -1 -14 -10    1.90    0.79
  -1 -14  10    2.64    0.71
  -1 -14  10    2.69    0.60
   1 -14  10    2.40    0.62
   1 -14  10    2.26    0.71
  -1 -14  10    2.23    0.79
   1 -14  10    2.80    0.85
   1  14 -10    2.58    0.82
   1 -14 -10    2.69    0.72
   1 -14 -10    2.16    0.58
   1 -14 -10    2.65    0.89
   1 -14 -10    2.07    0.67
   1 -14 -10    2.13    0.66
  -1 -14 -10    1.73    0.61
  -1 -14 -10    2.15    0.66
  -1 -14 -10    1.63    0.48
  -1 -14  10    2.68    0.62
   1  14 -10    1.74    0.92
  -1  14 -10    2.20    0.96
  -1  14 -10    3.19    1.02
   1  14 -10    1.79    0.83
  -1  14  10    3.00    2.22
  -1  14  10    8.17    2.64
   1  14  10    0.10    1.40
   1  14  10    2.17    0.98
  -1  14  10    3.51    1.77
   1 -14  11   46.90    2.47
  -1 -14  11   49.56    2.52
   1  14 -11   51.98    2.69
   1 -14 -11   51.24    2.49
  -1 -14 -11   46.76    2.10
   1 -14 -11   49.70    2.19
  -1 -14 -11   54.29    2.59
  -1  14 -11   50.97    2.69
  -1 -14 -11   47.46    2.10
  -1 -14 -11   54.59    2.25
   1 -14 -11   46.07    2.22
   1 -14 -11   50.52    2.16
  -1 -14 -11   47.22    2.26
   1 -14 -11   52.67    2.30
  -1  14 -11   45.84    2.91
   1  14 -11   44.89    2.87
   1 -14  11   49.36    2.06
  -1 -14  11   50.01    2.12
  -1  14  12    0.60    0.41
  -1  14 -12    0.81    0.43
  -1 -14  12    0.44    0.44
   1  14  12    0.74    0.45
   1  14 -12    1.04    0.44
   1 -14  12    0.66    0.40
  -1 -14  12    0.33    0.37
  -1 -14 -12    0.86    0.37
  -1 -14 -12    0.50    0.34
  -1 -14 -12    0.36    0.29
   1 -14 -12    0.42    0.30
   1  14 -12   -0.16    0.48
  -1  14 -12    0.26    0.43
  -1 -14 -12    0.49    0.37
  -1 -14 -12    0.26    0.31
   1 -14 -12    0.37    0.31
   1 -14 -12   -0.04    0.28
   1 -14 -12    0.09    0.32
   1 -14 -12    0.23    0.31
  -1 -14  12    0.05    0.30
  -1 -14  12    0.26    0.30
   1 -14  12    0.30    0.28
   1 -14  13   23.37    1.11
   1 -14  13   25.13    1.17
  -1 -15   0    3.19    1.26
   1 -15   0    4.00    1.31
  -1  15   0    2.03    0.99
   1  15   0    1.68    0.63
   1  15   0    2.70    0.94
  -1  15   0    2.06    1.01
   1  15   0   -0.18    1.13
   1  15   0    3.29    1.33
  -1 -15  -1   26.51    2.93
  -1 -15   1   25.69    2.92
   1 -15  -1   27.66    3.05
  -1 -15  -1   25.06    3.04
   1 -15  -1   22.86    2.99
   1 -15   1   28.61    3.06
  -1  15  -1   19.85    2.51
   1  15   1   21.09    2.83
   1  15   1   20.14    2.18
   1  15  -1   21.90    2.83
  -1  15  -1   21.63    3.15
   1  15  -1   20.19    2.95
   1  15  -1   19.83    2.90
  -1  15   1   20.48    2.44
  -1  15  -1   20.88    2.79
   1 -15  -2    6.64    2.00
   1 -15   2    7.60    1.28
  -1 -15   2    6.32    1.20
  -1 -15   2    7.84    1.77
   1 -15  -2    6.14    1.71
  -1 -15  -2    7.64    1.77
   1 -15   2    8.02    1.71
  -1 -15  -2    5.72    1.71
   1  15  -2    6.13    1.72
   1  15  -2    6.74    1.95
  -1  15  -2    5.95    1.77
   1  15   2    5.46    1.30
   1  15  -2    6.51    2.06
  -1  15  -2    7.25    1.87
   1  15   2    7.37    2.22
  -1 -15  -3  257.33    8.60
  -1 -15   3  260.99    9.32
  -1 -15  -3  276.95    9.74
  -1 -15   3  278.88    8.22
   1 -15   3  272.90    8.25
   1 -15   3  262.41    9.38
   1  15  -3  291.66    8.56
   1 -15   3  271.78    9.35
  -1 -15  -3  214.40    9.65
   1 -15  -3  266.18    9.68
   1  15   3  221.18   11.01
  -1  15  -3  247.62   10.80
   1  15   3  261.78    9.30
   1  15  -3  251.47   11.37
   1  15  -3  262.92   11.18
  -1  15  -3  271.36   11.75
   1  15  -3  248.83   11.56
  -1  15  -3  258.37   11.42
  -1  15   3  210.73   10.37
  -1  15   3  213.14   10.26
   1  15   3  216.01   10.75
  -1 -15  -4   10.99    2.02
   1 -15   4   13.20    2.17
   1  15  -4   10.96    1.97
   1 -15   4   11.34    1.95
   1 -15  -4   12.51    1.93
   1 -15  -4   11.76    2.21
  -1 -15  -4   10.68    1.99
   1 -15   4   10.76    1.88
  -1 -15   4   11.90    1.98
  -1 -15   4   11.64    2.10
   1  15   4    8.58    2.40
  -1  15  -4   10.95    2.71
  -1 -15   4   10.58    1.91
  -1  15  -4    8.26    2.33
  -1  15  -4    8.07    2.10
   1  15   4    7.42    2.27
   1  15  -4    9.22    2.62
   1  15  -4    9.50    2.43
   1  15  -4    9.70    2.54
  -1  15   4   12.36    2.81
   1  15   4    9.91    2.65
  -1  15   4    9.49    2.52
   1 -15  -5   66.71    5.26
  -1 -15   5   64.66    4.98
  -1 -15   5   67.39    4.91
   1 -15   5   74.74    5.17
  -1 -15  -5   63.61    5.02
   1  15  -5   71.99    5.24
  -1 -15  -5   68.59    4.83
   1 -15   5   73.33    5.16
  -1  15   5   62.34    6.41
   1  15  -5   60.25    6.43
  -1  15  -5   66.83    6.67
   1  15  -5   60.52    6.39
  -1  15  -5   61.08    6.50
  -1  15   5   54.85    5.99
  -1  15  -5   63.86    6.48
  -1 -15   5   60.70    4.57
   1  15   5   60.21    6.60
  -1  15   5   50.40    5.87
   1 -15  -6    6.83    1.38
  -1 -15  -6    5.55    1.09
   1 -15  -6    6.54    0.95
   1 -15  -6    5.92    1.17
   1 -15  -6    6.09    1.21
  -1 -15  -6    6.37    1.36
  -1 -15  -6    5.80    1.25
  -1 -15  -6    7.54    1.07
   1 -15  -6    6.42    0.98
  -1 -15  -6    7.05    1.09
   1 -15  -6    7.41    0.96
  -1 -15   6    6.91    0.99
   1 -15  -6    6.11    1.43
   1 -15   6    5.90    0.92
  -1 -15  -6    6.92    1.62
  -1 -15   6    6.89    0.87
  -1 -15   6    6.14    1.41
   1 -15   6    8.49    2.08
   1  15  -6    6.62    1.51
   1 -15   6    7.19    1.05
   1 -15   6    7.87    1.31
  -1 -15   6    7.34    1.30
  -1 -15  -6    7.66    1.12
  -1 -15  -6    7.20    1.03
   1 -15  -6    6.71    1.07
  -1 -15  -6    6.00    1.26
   1 -15  -6    6.61    1.05
   1  15  -6    6.97    1.17
  -1  15   6    5.77    2.35
   1  15  -6    5.80    1.98
  -1 -15   6    4.29    1.25
  -1  15  -6    6.15    2.25
   1  15   6    5.37    2.24
  -1  15   6    5.00    2.20
   1  15   6    5.78    2.08
  -1  15   6    6.98    2.36
   1  15  -6    6.13    2.32
  -1  15  -6    5.39    1.91
  -1 -15  -7   23.83    2.27
  -1 -15  -7   29.93    2.30
   1 -15  -7   27.38    2.14
  -1 -15  -7   29.01    2.68
   1 -15  -7   27.40    2.47
  -1 -15  -7   28.69    2.23
   1 -15  -7   29.74    2.24
  -1 -15  -7   29.54    1.95
   1 -15  -7   31.80    2.00
   1 -15  -7   27.79    2.59
   1 -15  -7   31.82    1.96
   1 -15   7   32.85    2.21
  -1 -15   7   32.31    4.10
   1 -15   7   28.93    1.75
   1 -15  -7   29.24    3.69
  -1 -15   7   27.89    1.77
  -1 -15   7   28.52    2.09
   1 -15   7   33.85    4.05
  -1  15  -7   29.38    2.44
  -1 -15   7   28.55    2.35
   1 -15   7   30.63    2.47
   1 -15  -7   34.59    2.23
  -1 -15   7   29.91    1.83
  -1 -15  -7   31.51    2.15
   1 -15  -7   32.59    2.18
  -1 -15  -7   31.34    2.16
  -1  15  -7   32.18    2.57
   1  15  -7   31.92    2.79
   1  15  -7   29.52    2.47
   1  15  -7   28.33    4.75
   1  15   7   23.21    4.48
  -1  15   7   22.44    4.29
   1  15   7   20.63    4.70
  -1  15   7   25.71    4.58
  -1  15  -7   32.24    5.41
  -1  15  -7   39.14    5.45
  -1  15   7   24.23    4.66
   1  15  -7   29.28    5.12
  -1  15   7   27.80    5.05
  -1 -15   7   39.62    4.02
   1  15   7   22.31    4.44
  -1 -15  -8    3.55    0.76
  -1 -15  -8    2.86    0.90
  -1  15  -8    4.39    0.79
   1 -15  -8    5.17    1.24
  -1 -15  -8    2.45    0.79
   1 -15  -8    3.93    0.87
   1 -15  -8    2.61    0.91
  -1 -15  -8    2.13    0.67
  -1 -15  -8    4.01    1.19
   1 -15  -8    2.95    0.65
   1 -15   8    3.01    0.68
   1 -15   8    4.48    0.85
  -1 -15   8    3.49    0.72
  -1 -15   8    3.23    0.85
  -1 -15   8    3.75    1.13
   1 -15   8    4.81    1.11
  -1 -15  -8    3.52    0.83
   1 -15  -8    3.88    0.89
  -1 -15  -8    3.86    0.86
  -1 -15   8    3.44    0.74
   1 -15  -8    2.96    0.63
   1 -15  -8    4.36    0.95
   1  15  -8    2.62    0.83
  -1  15  -8    3.59    1.10
  -1  15  -8    4.70    1.12
   1  15  -8    2.86    1.11
  -1  15   8    0.98    1.49
   1  15   8    9.70    3.36
   1  15   8    2.31    1.41
  -1  15   8    2.45    1.82
   1  15   8    4.26    2.51
  -1  15   8    1.25    1.21
   1  15  -8    8.04    2.82
   1 -15  -9    1.19    0.52
   1  15  -9    2.60    0.69
  -1  15  -9    3.11    0.70
  -1 -15  -9    1.19    0.60
   1 -15  -9    1.96    0.80
  -1 -15  -9    2.02    0.58
  -1 -15  -9    1.55    0.61
   1 -15   9    2.64    0.64
  -1 -15   9    3.72    0.71
  -1 -15   9    2.34    0.64
   1 -15   9    2.88    0.84
   1 -15   9    2.12    0.73
  -1 -15   9    3.10    0.99
  -1 -15  -9    2.76    0.70
  -1 -15  -9    1.96    0.60
   1 -15  -9    2.42    0.76
   1 -15  -9    2.71    0.72
   1 -15  -9    2.70    0.85
   1 -15  -9    2.27    0.63
   1 -15  -9    1.58    0.56
  -1 -15   9    3.58    0.63
  -1 -15  -9    1.86    0.61
   1  15  -9    2.77    0.90
  -1  15  -9    1.63    0.76
  -1  15  -9    1.51    0.71
   1  15  -9    2.15    1.00
  -1  15   9    1.83    1.28
   1  15   9    1.52    2.14
  -1  15   9    3.04    2.15
   1  15   9   -0.59    1.43
  -1 -15 -10   14.65    1.60
  -1  15 -10   20.86    1.60
   1 -15  10   18.34    1.32
  -1 -15  10   18.63    1.52
   1 -15  10   18.28    1.50
  -1 -15  10   18.30    1.38
  -1 -15  10   16.46    1.62
   1 -15  10   16.73    1.76
   1 -15 -10   16.29    1.30
  -1 -15 -10   16.58    1.29
  -1 -15 -10   21.07    1.78
   1 -15 -10   17.97    1.41
  -1 -15 -10   18.68    1.58
  -1 -15  10   18.50    1.30
   1 -15 -10   20.76    1.81
   1 -15 -10   17.56    1.49
  -1 -15 -10   19.16    1.48
  -1 -15 -10   17.75    1.38
   1  15 -10   18.98    1.76
   1 -15 -10   18.49    1.55
   1  15 -10   16.25    1.96
   1  15 -10   16.85    1.92
  -1  15 -10   17.30    1.86
  -1  15 -10   17.99    2.01
  -1  15  10   19.77    4.01
   1  15  10   17.03    4.12
   1  15  10   16.80    3.52
  -1  15  10   18.13    3.73
  -1  15  10   13.56    3.26
   1 -15  11   35.53    2.10
  -1 -15  11   39.17    2.18
   1 -15  11   38.56    2.16
  -1 -15 -11   37.99    1.79
  -1 -15 -11   40.12    2.19
   1 -15 -11   40.63    1.96
  -1 -15 -11   38.34    1.78
   1 -15 -11   38.00    1.81
  -1 -15 -11   37.84    1.96
  -1 -15 -11   40.30    1.85
  -1  15 -11   41.80    2.34
   1  15 -11   40.63    2.31
   1 -15 -11   38.74    1.98
   1 -15 -11   39.70    2.14
   1 -15 -11   39.26    1.81
   1  15 -11   36.33    2.54
  -1  15 -11   34.32    2.48
   1  15 -11   37.05    2.36
   1 -15  11   39.43    1.78
  -1 -15  11   40.57    1.82
  -1  15 -12   -0.06    0.35
  -1  15  12    0.62    0.28
   1  15  12    0.33    0.34
   1  15 -12    0.07    0.32
  -1 -15  12    0.78    0.45
   1 -15  12   -0.46    0.38
  -1 -15  12    0.80    0.42
   1 -15  12    0.26    0.42
  -1 -15  12    0.71    0.33
  -1 -15  12   -0.01    0.27
   1 -15  12    0.58    0.33
   1 -15  12    0.51    0.32
  -1 -15  12    0.02    0.28
   1  15 -12    0.36    0.35
  -1 -15 -12   -0.16    0.24
   1 -15 -12    0.27    0.30
   1 -15 -12    0.42    0.31
  -1 -15 -12    0.36    0.28
   1 -15 -12    0.22    0.31
  -1 -15 -12   -0.04    0.33
  -1  15 -12    0.19    0.39
   1 -15 -12    0.55    0.32
  -1 -15 -12    0.17    0.32
  -1 -16   0    4.54    1.48
   1 -16   0    2.42    1.20
  -1  16   0    3.54    1.27
  -1  16   0    3.06    1.18
   1  16   0    2.93    1.43
   1  16   0    2.05    1.10
   1  16   0    3.64    1.38
   1  16   0    5.62    1.68
  -1  16   0    4.20    1.40
   1 -16   1  103.91    6.00
  -1 -16  -1   88.69    5.86
  -1 -16   1  101.71    6.00
   1 -16  -1   97.70    5.85
   1 -16  -1   92.57    6.18
   1  16   1   96.46    5.57
  -1  16  -1   93.25    6.54
   1  16   1   91.47    6.09
   1  16  -1   86.49    6.31
  -1  16  -1   87.83    5.48
  -1  16   1   90.34    5.19
   1  16  -1   91.37    5.91
   1  16  -1   95.01    6.27
   1  16   1   89.07    5.09
  -1  16  -1   86.78    5.67
   1  16   1   90.95    4.83
  -1 -16  -2  105.66    6.74
   1 -16   2  116.82    6.31
  -1 -16   2  108.70    6.13
   1 -16  -2   98.91    6.61
   1 -16  -2  116.38    6.48
  -1 -16  -2  118.35    6.46
  -1  16  -2  102.42    6.58
  -1  16  -2  113.97    7.51
   1  16   2  113.13    6.56
  -1  16  -2  114.31    7.38
   1  16  -2  110.86    7.28
   1  16  -2  104.07    7.38
   1  16  -2  114.47    7.09
   1  16   2   99.83    7.32
  -1 -16   3   17.70    2.51
  -1 -16  -3   12.99    2.52
   1 -16  -3   17.16    2.62
   1 -16   3   18.39    2.10
  -1 -16  -3   17.79    2.68
   1 -16   3   16.79    2.49
  -1 -16   3   16.23    2.08
   1  16   3   11.39    2.68
   1  16  -3   11.51    2.57
  -1  16  -3   14.95    2.99
  -1  16   3   15.99    3.11
  -1  16  -3   14.84    2.79
   1  16   3   10.69    1.85
  -1  16  -3   15.21    2.93
   1  16  -3   12.69    2.47
   1  16  -3   13.21    2.90
   1  16   3   10.81    2.61
  -1  16   3   12.18    2.52
  -1 -16   4   37.46    3.39
   1 -16   4   37.30    3.42
  -1 -16  -4   40.31    4.01
  -1 -16   4   42.80    4.12
  -1 -16  -4   36.79    3.58
   1 -16  -4   38.78    3.97
   1 -16   4   40.21    3.83
   1  16   4   34.42    4.41
   1  16  -4   33.17    4.48
  -1  16   4   31.32    4.43
  -1  16  -4   38.44    4.79
   1  16  -4   31.42    4.52
  -1  16   4   30.24    4.45
   1  16   4   29.81    4.69
   1  16  -4   37.61    4.99
  -1  16  -4   33.81    4.57
   1  16   4   35.41    5.07
  -1  16  -4   40.34    5.12
   1 -16   5   11.01    1.29
   1  16  -5   11.18    2.28
  -1 -16   5    9.03    1.09
  -1 -16  -5    8.44    1.74
  -1 -16   5   10.16    2.09
   1 -16  -5   10.88    2.42
   1 -16   5   11.66    2.22
  -1 -16   5   10.57    2.01
  -1 -16  -5   12.77    2.41
   1 -16   5    7.40    1.71
   1 -16   5    9.70    1.49
   1 -16  -5    9.62    1.16
  -1 -16  -5   10.15    1.48
  -1 -16  -5    8.18    1.37
   1 -16  -5    9.63    1.19
   1 -16  -5    9.80    1.35
  -1 -16  -5    9.83    1.19
   1  16   5    5.11    2.27
  -1  16   5    9.78    2.89
  -1  16  -5    8.76    2.70
   1  16  -5    9.89    2.60
  -1  16   5    8.41    2.49
  -1 -16   5    9.28    1.92
   1  16  -5    8.92    2.72
  -1  16   5    7.86    2.54
  -1  16  -5   11.99    3.13
  -1  16  -5    9.76    2.70
   1  16  -5    9.90    2.88
   1 -16  -6   47.80    2.64
  -1 -16  -6   44.81    3.26
  -1 -16  -6   47.38    2.71
  -1 -16  -6   41.33    2.96
  -1 -16  -6   51.06    2.77
   1 -16  -6   49.24    2.50
   1 -16  -6   43.99    2.60
   1 -16  -6   42.53    3.18
   1 -16  -6   46.21    2.66
   1 -16  -6   42.61    3.14
   1 -16  -6   44.03    3.05
  -1 -16  -6   47.88    3.11
   1 -16  -6   48.15    4.91
  -1 -16   6   51.00    2.65
  -1 -16   6   53.48    4.90
   1 -16   6   55.04    2.77
  -1 -16  -6   52.59    4.82
   1 -16   6   45.88    2.51
  -1 -16   6   49.28    2.21
   1 -16   6   48.87    4.49
  -1 -16   6   54.07    4.84
  -1 -16   6   46.59    2.98
   1 -16   6   43.37    2.89
  -1 -16  -6   49.38    2.61
  -1 -16  -6   51.56    2.64
  -1 -16  -6   39.61    2.90
  -1 -16   6   49.12    2.32
   1 -16  -6   46.29    2.18
   1 -16  -6   41.41    2.87
   1 -16  -6   48.58    2.59
   1 -16  -6   50.76    2.67
  -1  16  -6   51.76    3.06
   1  16  -6   50.21    3.00
  -1  16   6   37.38    5.37
  -1 -16   6   59.27    4.73
  -1  16   6   40.51    5.84
  -1  16  -6   44.42    6.02
  -1  16  -6   47.20    6.17
   1  16   6   39.24    5.77
   1  16  -6   52.82    6.48
   1  16  -6   44.20    6.13
   1  16   6   34.97    5.19
  -1  16   6   41.37    5.49
   1 -16  -7   17.23    1.98
   1 -16  -7   16.36    1.68
  -1 -16  -7   18.53    1.73
  -1 -16  -7   15.90    1.90
  -1 -16  -7   15.85    1.57
  -1 -16  -7   15.67    1.92
   1 -16  -7   16.62    2.03
  -1 -16  -7   17.54    1.50
   1 -16  -7   16.11    1.60
   1 -16  -7   18.91    1.56
   1 -16  -7   16.57    1.39
   1 -16   7   20.43    3.28
   1 -16   7   17.42    1.39
   1 -16   7   18.98    1.72
  -1 -16   7   20.03    1.75
  -1 -16   7   17.57    1.40
  -1 -16   7   15.98    2.47
  -1  16  -7   19.76    1.92
  -1 -16   7   18.94    1.94
   1 -16   7   20.86    2.07
  -1 -16  -7   19.56    1.65
   1 -16  -7   17.65    1.68
  -1 -16   7   17.91    1.43
   1 -16  -7   17.99    1.63
   1 -16  -7   16.37    1.40
  -1 -16  -7   19.48    1.74
  -1  16  -7   19.29    2.03
   1  16  -7   19.95    2.26
   1  16  -7   20.29    2.02
  -1  16   7   15.86    3.80
   1  16  -7   21.57    4.41
   1  16   7   12.63    3.41
  -1  16   7   20.47    4.64
   1  16   7   13.91    3.53
   1  16  -7   26.44    4.67
   1  16   7   17.26    3.98
  -1  16  -7   18.68    4.25
  -1  16  -7   28.93    4.78
  -1  16   7   14.87    3.36
  -1  16   7   15.27    3.50
   1 -16  -8    0.66    0.78
   1 -16  -8    0.70    0.45
   1 -16  -8    0.36    0.46
   1 -16  -8    1.43    0.84
  -1 -16  -8    0.24    0.53
  -1 -16  -8    0.54    0.45
  -1 -16  -8    0.44    0.66
  -1 -16  -8    0.70    0.79
  -1 -16  -8   -0.03    0.51
   1 -16   8    0.14    0.47
  -1 -16   8   -0.15    0.56
   1 -16   8    0.48    0.37
  -1 -16   8   -0.09    0.65
   1 -16   8    0.68    0.76
  -1 -16   8    0.13    0.84
  -1 -16  -8    1.13    0.57
   1 -16  -8    0.05    0.46
  -1 -16  -8    0.98    0.61
   1 -16  -8   -0.19    0.53
  -1 -16   8    1.12    0.46
   1 -16  -8   -0.50    0.59
   1 -16  -8    1.12    0.60
  -1  16  -8    0.02    0.76
   1  16  -8   -0.37    0.80
   1  16  -8    0.35    0.71
  -1  16  -8    0.67    0.62
   1  16   8    0.07    1.24
  -1  16   8   -0.79    2.28
  -1  16   8    1.86    1.07
  -1  16  -8    1.54    2.52
   1  16   8   -1.23    1.95
  -1  16  -9   15.39    1.40
   1 -16  -9   10.73    1.50
  -1 -16  -9   14.95    1.38
  -1 -16  -9   13.73    1.49
  -1 -16  -9   11.07    1.51
  -1 -16   9   13.72    1.22
   1 -16   9   11.77    1.11
   1 -16   9   13.80    1.40
  -1 -16   9   13.62    1.40
   1 -16   9   12.77    1.61
  -1 -16   9   10.51    1.41
   1 -16  -9   12.13    1.33
  -1 -16  -9   11.89    1.13
  -1 -16  -9   14.09    1.44
  -1 -16   9   12.49    1.16
   1 -16  -9   14.82    1.66
  -1 -16  -9   13.56    1.35
   1 -16  -9   12.54    1.24
   1 -16  -9   12.98    1.16
  -1 -16  -9   12.52    1.19
   1 -16  -9   11.63    1.31
  -1  16  -9   13.39    1.70
  -1  16  -9   13.52    1.90
   1  16  -9   12.98    1.82
   1  16  -9   10.90    1.48
  -1  16   9   11.08    3.29
  -1  16   9   14.56    3.82
   1  16   9   11.55    3.05
   1  16   9    9.62    3.17
   1 -16  10    2.33    0.58
  -1 -16  10    1.70    0.48
   1 -16  10    1.44    0.53
  -1 -16  10    1.47    0.78
   1 -16  10    1.08    0.70
  -1 -16  10    1.36    0.72
  -1 -16 -10    1.41    0.59
   1 -16 -10    1.58    0.55
  -1 -16 -10    2.87    0.66
   1 -16 -10    1.52    0.44
  -1 -16 -10    1.76    0.61
   1 -16 -10    1.59    0.51
   1 -16 -10    1.18    0.45
  -1 -16 -10    1.72    0.53
  -1 -16 -10    1.23    0.51
   1 -16 -10    1.85    0.66
   1  16 -10    2.52    0.76
  -1  16 -10    1.96    0.91
  -1  16 -10    1.30    0.73
   1  16 -10    1.83    0.94
   1  16 -10    1.26    0.77
  -1 -16 -10    2.50    0.83
  -1 -16  11    0.48    0.46
  -1 -16  11    0.88    0.57
   1 -16  11    0.60    0.47
  -1 -16 -11    1.39    0.57
   1 -16 -11    0.66    0.42
  -1 -16 -11    1.10    0.41
  -1 -16 -11    0.91    0.35
   1  16 -11    0.80    0.49
  -1  16 -11    0.22    0.42
   1 -16 -11    0.93    0.40
   1 -16 -11    0.59    0.48
  -1 -16 -11    0.93    0.44
   1 -16 -11    0.83    0.38
  -1 -16 -11    1.51    0.44
   1 -16 -11    1.40    0.49
   1  16 -11    0.17    0.56
  -1  16 -11    1.20    0.75
   1  16 -11   -0.20    0.63
   1 -16  11    0.48    0.33
  -1 -16  11    0.69    0.37
  -1  16  12    1.18    0.38
   1  16  12    1.55    0.44
  -1 -16  12    1.83    0.49
  -1  16 -12    2.24    0.47
   1 -16  12    3.10    0.62
  -1 -16  12    2.46    0.53
   1 -16  12    1.85    0.51
  -1 -16  12    2.81    0.45
   1 -16  12    2.06    0.43
  -1  16 -12    2.16    0.53
   1 -16 -12    2.08    0.44
  -1 -16 -12    1.70    0.39
   1 -16 -12    2.20    0.44
   1 -16 -12    2.07    0.39
  -1 -16 -12    1.23    0.35
   1  16 -12    1.69    0.48
  -1 -16 -12    1.58    0.41
   1 -16 -12    1.18    0.36
   1 -16  12    2.12    0.39
  -1 -16  12    3.01    0.46
  -1  17   0    1.04    0.51
   1  17   0    2.01    0.93
   1  17   0    1.06    0.71
  -1  17   0    3.19    1.55
   1  17   0    2.47    1.24
   1  17   0    3.11    1.03
   1 -17   0    1.66    1.11
  -1 -17   0    4.64    1.65
   1  17   1    0.03    0.89
  -1  17   1    1.46    1.35
  -1  17  -1    1.66    0.97
  -1  17  -1    3.66    1.56
  -1  17   1    2.38    0.96
   1  17  -1    2.16    1.27
  -1  17  -1    1.75    0.72
   1  17  -1    1.25    0.87
   1  17  -1    1.46    1.05
   1 -17  -1    2.32    1.27
   1 -17  -1    4.04    1.65
  -1 -17   1    2.77    1.27
  -1 -17  -1    1.12    0.97
   1 -17   1    2.13    1.11
   1  17   2    8.26    2.39
  -1  17   2    9.14    2.26
  -1  17   2   12.67    2.51
  -1  17  -2   11.72    2.72
  -1  17  -2    9.78    2.39
   1  17  -2    8.15    2.16
   1  17   2    7.97    1.81
   1  17  -2    8.57    2.10
   1  17  -2    7.47    2.24
  -1  17  -2    8.96    2.13
  -1 -17   2   11.08    2.21
   1 -17   2   10.30    2.02
  -1 -17  -2    9.34    2.30
   1 -17  -2   11.32    2.18
  -1 -17  -2    8.71    1.86
   1 -17  -2    8.20    2.05
   1  17   3   53.65    5.84
  -1  17   3   57.65    5.87
  -1  17  -3   66.16    6.25
   1  17  -3   60.47    6.15
   1  17  -3   61.32    5.94
  -1  17  -3   54.37    5.41
  -1  17   3   74.31    5.60
  -1  17  -3   65.68    6.17
   1  17  -3   59.72    5.67
  -1  17   3   53.44    5.66
   1  17   3   57.66    6.15
  -1 -17  -3   53.92    5.17
  -1 -17   3   68.66    5.18
   1 -17   3   67.97    5.09
   1 -17  -3   67.63    5.32
  -1 -17  -3   67.51    5.16
  -1  17   4    6.17    2.50
   1  17   4    5.43    2.53
  -1 -17   4    4.11    1.28
  -1 -17   4    6.53    1.38
   1 -17  -4    2.55    1.06
  -1 -17  -4    4.85    1.61
   1 -17   4    5.22    1.60
   1 -17   4    4.04    1.09
   1  17   4    2.45    1.78
   1  17  -4    2.71    1.72
  -1  17  -4    4.22    1.94
  -1  17  -4    6.20    2.12
   1  17  -4    3.15    1.52
   1  17  -4    5.49    1.83
  -1  17   4    3.47    1.63
  -1  17  -4    5.82    1.84
   1 -17   5   45.92    2.43
   1 -17   5   45.73    4.31
  -1 -17   5   44.40    2.43
  -1 -17   5   46.22    4.44
   1 -17  -5   47.79    4.69
  -1 -17   5   43.76    4.06
   1 -17   5   41.33    2.36
   1 -17   5   41.48    4.00
  -1 -17  -5   46.84    4.56
  -1 -17   5   45.40    2.84
   1 -17   5   44.00    2.82
  -1 -17   5   44.95    2.52
   1 -17  -5   45.56    2.45
   1 -17  -5   40.84    2.76
   1 -17  -5   46.28    2.47
  -1 -17  -5   36.47    2.70
  -1 -17  -5   45.31    2.46
   1 -17  -5   36.57    2.69
  -1 -17  -5   46.41    2.46
  -1 -17  -5   35.96    2.75
  -1 -17  -5   38.66    2.90
   1 -17  -5   46.14    2.43
  -1 -17  -5   47.92    3.06
   1 -17  -5   43.14    2.48
  -1 -17  -5   41.01    2.53
  -1 -17  -5   42.93    2.48
  -1 -17  -5   36.96    2.75
   1 -17  -5   40.63    3.04
   1 -17  -5   46.54    2.44
   1 -17  -5   45.13    2.92
  -1 -17  -5   45.23    2.37
  -1 -17  -5   46.49    2.35
   1 -17  -5   48.53    2.51
   1 -17  -5   42.90    2.53
  -1 -17  -5   44.52    2.45
   1 -17  -5   39.70    2.92
   1  17  -5   47.95    6.01
  -1  17  -5   39.33    5.41
   1  17   5   36.58    5.56
  -1  17   5   30.08    4.72
   1  17  -5   40.27    5.53
  -1  17  -5   47.35    5.80
  -1  17   5   43.94    5.77
   1  17  -5   48.82    6.07
  -1  17   5   35.19    4.84
  -1  17  -5   50.24    5.91
   1 -17  -6    0.87    0.48
   1 -17  -6    1.10    0.53
  -1 -17  -6   -0.13    0.44
  -1 -17  -6    0.34    0.48
  -1 -17  -6    0.03    0.52
   1 -17  -6    0.64    0.50
   1 -17  -6    1.29    0.61
  -1 -17  -6    0.75    0.53
   1 -17  -6    0.60    0.75
   1 -17  -6    0.21    0.52
  -1 -17  -6    0.97    0.46
  -1 -17  -6    1.71    0.96
   1 -17  -6    0.06    0.61
   1 -17  -6    0.53    0.58
   1 -17   6    0.98    0.59
  -1 -17   6    0.53    0.53
   1 -17  -6    0.75    1.11
   1 -17   6    0.67    0.87
  -1 -17   6    0.75    0.41
  -1 -17  -6   -0.10    0.88
  -1 -17   6    1.44    1.18
   1 -17   6    0.46    0.54
  -1 -17   6    0.24    0.63
  -1 -17  -6    0.88    0.58
  -1 -17   6    1.05    0.58
   1 -17  -6    1.10    0.63
  -1 -17  -6    0.68    0.45
   1 -17  -6   -1.08    0.63
   1 -17  -6    0.94    0.47
  -1 -17  -6    0.64    0.65
  -1  17  -6    2.68    1.01
   1  17  -6    0.46    0.57
   1  17   6    1.69    1.30
   1  17  -6    0.31    0.65
  -1  17  -6   -0.85    1.23
  -1  17   6    1.05    0.94
   1  17   6    1.54    1.66
  -1  17  -6    0.17    1.22
  -1  17   6    0.28    0.78
  -1  17  -6    0.72    0.74
  -1  17   6    0.78    1.26
   1  17  -6    1.44    0.94
  -1 -17  -7    9.19    1.51
   1 -17  -7   11.70    1.24
  -1 -17  -7    9.43    1.58
   1 -17  -7    7.43    1.33
   1 -17  -7    9.33    1.44
   1 -17  -7    9.79    1.28
  -1 -17  -7   10.68    1.35
  -1 -17  -7   10.50    1.31
  -1 -17  -7   10.93    1.12
   1 -17   7   10.63    1.06
   1 -17   7    9.63    1.17
  -1 -17   7   10.94    1.10
  -1 -17   7   11.46    1.35
  -1  17  -7   12.14    1.69
   1 -17   7    8.11    1.41
  -1 -17   7    8.94    1.50
  -1 -17   7   10.65    1.11
  -1 -17  -7   11.33    1.34
  -1 -17  -7    8.94    1.15
   1 -17  -7   10.28    1.26
   1 -17  -7   13.82    1.49
   1 -17  -7    9.17    1.03
  -1  17  -7   12.21    1.64
   1  17  -7    9.79    1.61
   1  17  -7   11.08    1.55
  -1  17  -7   16.84    3.71
   1  17   7   10.20    3.07
   1  17   7    9.66    2.91
  -1  17   7   10.39    3.50
  -1  17   7   12.20    3.10
  -1  17   7   10.06    3.12
   1  17  -7    4.18    1.99
   1  17   7    6.81    2.64
  -1  17   7    9.00    2.98
   1 -17  -8    2.12    0.93
  -1 -17  -8    2.84    0.63
  -1 -17  -8    1.92    0.69
  -1 -17  -8    1.40    0.80
  -1 -17  -8    1.82    0.83
   1 -17  -8    2.23    0.79
   1 -17  -8    2.83    1.10
  -1 -17  -8    1.89    0.71
  -1 -17   8    1.05    0.49
  -1 -17   8    2.61    0.63
   1 -17   8    2.01    0.50
   1 -17   8    2.93    0.79
  -1 -17   8    4.24    1.04
   1 -17   8    2.26    0.86
  -1 -17   8    2.40    0.97
   1 -17  -8    3.33    0.84
  -1 -17  -8    2.11    0.64
  -1 -17  -8    2.34    0.74
  -1 -17  -8    2.29    0.73
   1 -17  -8    0.89    0.38
   1 -17  -8    2.59    0.87
  -1 -17  -8    1.56    0.61
   1 -17  -8    3.40    0.83
   1 -17  -8    2.05    0.61
   1  17  -8    1.21    0.79
  -1  17  -8    2.12    0.95
  -1  17  -8    2.10    0.88
   1  17  -8    1.58    1.03
  -1  17   8    3.38    1.86
   1  17  -8    1.77    1.74
  -1  17  -8    2.69    3.44
  -1  17   8   -0.53    2.54
   1  17   8    0.74    1.24
   1  17   8    1.04    1.38
  -1 -17  -9    5.26    0.80
  -1 -17  -9    3.77    0.77
   1 -17  -9    3.90    1.02
  -1 -17  -9    4.19    1.00
   1 -17   9    3.62    0.79
  -1 -17   9    4.73    0.73
  -1 -17   9    4.91    0.85
   1 -17   9    4.86    0.72
   1 -17   9    3.72    0.97
  -1 -17   9    4.22    0.94
  -1 -17   9    4.31    0.91
   1 -17  -9    4.53    0.81
  -1 -17  -9    5.04    0.88
   1 -17  -9    3.78    0.78
  -1 -17  -9    4.59    0.93
   1 -17  -9    4.46    0.72
   1 -17  -9    4.41    0.75
  -1 -17  -9    4.26    0.67
  -1 -17  -9    3.57    0.68
   1 -17  -9    3.97    0.88
   1  17  -9    4.36    1.09
   1  17  -9    3.57    0.90
  -1  17  -9    3.09    0.98
  -1  17  -9    5.32    1.13
  -1  17   9    3.17    1.93
   1  17   9    3.12    1.73
   1  17   9    2.85    1.64
  -1 -17  10    4.34    0.71
   1 -17  10    3.46    0.69
   1 -17  10    4.01    0.65
  -1 -17  10    4.00    0.89
   1 -17  10    3.63    0.89
   1 -17  10    3.76    0.81
  -1 -17  10    5.68    1.09
  -1 -17 -10    3.62    0.65
  -1 -17 -10    3.14    0.56
  -1 -17 -10    4.52    0.75
   1 -17 -10    3.24    0.74
  -1 -17 -10    3.65    0.82
   1 -17 -10    4.63    0.79
   1 -17 -10    3.95    0.77
   1 -17 -10    3.61    0.54
   1 -17 -10    3.56    0.63
  -1 -17 -10    3.58    0.77
   1  17 -10    4.41    0.91
   1  17 -10    3.24    0.97
  -1  17 -10    4.47    1.15
  -1  17 -10    3.10    0.85
   1  17 -10    3.31    0.85
  -1 -17 -10    3.62    0.84
  -1 -17  11    2.29    0.48
   1 -17  11    2.22    0.46
  -1  17  11    1.70    0.47
   1 -17  11    2.19    0.60
   1 -17  11    2.30    0.68
  -1 -17  11    2.56    0.53
  -1 -17  11    2.32    0.62
  -1 -17  11    2.13    0.64
  -1 -17 -11    1.93    0.47
   1 -17 -11    1.11    0.45
   1  17 -11    1.73    0.55
   1 -17 -11    1.08    0.38
  -1 -17 -11    1.13    0.51
   1 -17 -11    1.95    0.49
  -1 -17 -11    1.43    0.45
   1 -17 -11    1.45    0.47
   1 -17 -11    1.91    0.49
  -1 -17 -11    1.89    0.43
  -1 -17 -11    2.34    0.56
  -1  17 -11    2.04    0.63
  -1  17 -11    2.03    0.76
  -1  17 -11    2.56    0.77
   1  17 -11    2.39    0.80
  -1 -17  11    1.98    0.57
   1 -17  12    7.12    0.62
  -1 -17  12    7.08    0.76
   1 -17  12    7.25    0.75
  -1 -17  12    6.26    0.69
   1 -17  12    7.93    0.74
  -1 -17 -12    6.90    0.54
  -1  17 -12    7.65    0.76
  -1 -17 -12    6.09    0.60
   1  17 -12    7.19    0.73
   1  18   0    7.44    1.93
   1  18   0    5.24    1.78
  -1  18   0    4.89    1.89
   1  18   0    8.07    2.12
  -1  18   0    8.28    1.70
   1 -18   0    7.58    2.05
  -1 -18   0    9.11    2.30
  -1  18   1    9.14    1.92
   1  18  -1    7.45    2.12
   1  18   1    5.18    1.51
  -1  18  -1    7.00    1.89
   1  18  -1    8.27    2.08
   1  18  -1    8.24    2.20
  -1  18  -1    6.70    1.55
  -1  18   1    7.85    2.11
  -1  18  -1    7.32    2.10
   1 -18  -1    8.09    2.08
  -1 -18   1    8.55    2.03
  -1 -18  -1    7.11    1.87
   1 -18   1    9.57    2.06
   1  18   2   47.62    5.50
  -1  18   2   50.89    5.58
   1  18  -2   54.52    5.77
  -1  18  -2   51.22    5.11
   1  18  -2   49.28    5.31
   1  18   2   48.39    4.73
  -1  18   2   54.88    5.11
  -1  18   2   49.90    4.53
   1  18  -2   52.39    5.28
  -1  18  -2   49.03    5.47
  -1  18  -2   52.88    5.40
   1 -18  -2   51.06    4.88
  -1 -18  -2   49.65    5.06
  -1 -18   2   61.15    5.08
   1 -18  -2   49.39    5.09
   1 -18   2   56.65    4.97
  -1  18   3    4.63    1.86
   1  18   3    7.01    2.47
   1 -18  -3    3.53    1.03
   1 -18   3    6.23    1.70
  -1 -18   3    4.59    1.53
  -1 -18  -3    5.10    1.69
  -1  18   3    5.55    1.94
   1  18  -3    5.36    1.75
  -1  18  -3    3.25    1.61
   1  18  -3    3.90    1.50
  -1  18  -3    6.20    2.18
  -1  18   3    3.93    1.64
  -1  18  -3    5.95    2.15
   1  18  -3    5.72    2.33
   1  18   3    1.40    1.30
  -1 -18  -4   29.79    3.63
  -1 -18   4   30.91    3.68
   1 -18   4   30.47    1.90
   1 -18   4   29.37    1.91
   1 -18   4   33.93    3.79
   1 -18  -4   29.70    3.76
  -1 -18   4   31.96    2.01
  -1 -18   4   36.70    2.35
   1 -18   4   32.96    2.44
  -1 -18   4   33.33    2.42
  -1 -18  -4   29.69    2.48
   1 -18  -4   32.44    2.03
   1 -18  -4   34.31    2.14
  -1 -18  -4   28.39    2.32
  -1 -18  -4   33.17    2.10
   1 -18   4   27.44    2.05
  -1 -18  -4   33.28    2.05
   1 -18  -4   29.04    2.37
  -1 -18  -4   31.33    2.01
   1 -18  -4   32.46    2.06
   1 -18  -4   30.33    2.57
  -1 -18  -4   32.13    2.55
   1 -18  -4   32.80    2.44
   1 -18  -4   35.60    2.14
   1 -18  -4   30.04    2.51
   1 -18  -4   33.84    2.07
  -1 -18  -4   30.75    2.17
  -1 -18  -4   30.74    2.02
  -1 -18  -4   36.48    2.57
   1 -18  -4   31.84    2.21
  -1 -18  -4   30.04    2.58
   1  18   4   25.88    4.53
   1  18  -4   30.92    4.73
   1  18  -4   33.18    4.76
   1  18   4   27.60    4.73
  -1  18  -4   32.29    4.72
  -1  18   4   31.84    4.79
  -1  18   4   27.23    4.36
  -1  18  -4   26.85    4.16
  -1  18  -4   34.96    4.89
   1 -18   5    0.37    1.38
  -1 -18  -5    0.02    1.05
   1 -18  -5    1.02    1.05
  -1 -18   5    0.31    1.20
   1 -18   5    1.54    0.59
   1 -18   5    0.63    0.55
  -1 -18  -5    1.74    0.74
  -1 -18   5    0.47    0.44
   1 -18   5    1.50    0.65
  -1 -18   5    3.47    1.52
   1 -18   5    1.91    0.71
   1 -18   5    0.76    0.68
  -1 -18   5    0.63    0.49
  -1 -18   5    0.38    0.63
  -1 -18   5    0.34    0.66
   1 -18  -5    0.84    0.78
  -1 -18  -5    1.47    0.58
  -1 -18  -5    0.66    0.80
  -1 -18  -5    0.70    0.43
   1 -18  -5    0.81    0.43
   1 -18  -5    0.60    0.76
   1 -18  -5    0.99    0.55
  -1 -18  -5    1.84    0.98
   1 -18  -5    1.38    0.54
  -1 -18  -5    0.92    0.45
  -1 -18  -5    0.69    0.65
   1 -18  -5    2.17    0.80
   1 -18  -5    0.84    0.66
  -1 -18  -5    1.20    0.93
  -1 -18  -5    0.26    0.68
   1 -18  -5    0.85    0.57
  -1 -18  -5    0.90    0.47
   1 -18  -5    1.28    0.63
   1 -18  -5    1.71    0.61
  -1 -18  -5    0.91    0.65
  -1 -18  -5    0.21    0.45
  -1 -18  -5    0.95    0.44
   1 -18  -5    1.14    0.42
   1 -18  -5    0.86    0.79
   1  18  -5    0.41    0.80
  -1  18   5   -0.19    1.12
   1  18  -5    0.56    1.20
   1  18   5   -3.13    1.72
  -1  18  -5   -0.49    1.73
  -1  18   5   -3.36    1.64
  -1  18   5    2.13    1.61
  -1  18  -5    2.28    1.52
  -1 -18  -6   10.77    1.23
  -1 -18  -6   11.06    1.68
  -1 -18  -6   12.67    1.28
  -1 -18  -6   11.68    1.61
   1 -18  -6   10.20    1.36
   1 -18  -6   10.64    1.51
   1 -18  -6   13.88    1.39
   1 -18  -6   11.91    1.32
   1 -18  -6   11.14    1.71
   1 -18  -6   12.03    1.26
  -1 -18  -6   12.22    1.46
  -1 -18  -6    9.47    1.56
   1 -18  -6   10.79    1.69
  -1 -18  -6   10.67    1.23
   1 -18  -6   12.01    1.42
   1 -18  -6   16.63    3.21
   1 -18   6    8.40    1.34
   1 -18   6   13.43    1.44
  -1 -18   6   12.05    1.37
  -1 -18   6   10.53    2.26
  -1 -18   6   11.05    2.27
   1 -18   6   11.99    1.63
  -1 -18   6   11.92    1.63
  -1 -18   6   12.42    1.43
  -1 -18  -6   13.50    1.44
  -1 -18  -6   13.83    1.48
   1 -18  -6   12.80    1.40
   1 -18  -6    9.24    1.52
  -1 -18  -6    9.98    1.47
   1 -18  -6   13.51    1.50
   1  18  -6   12.02    1.42
  -1  18  -6   11.45    1.46
  -1  18   6   12.02    2.79
   1  18   6   11.72    3.17
   1  18  -6   10.42    3.41
  -1  18   6   10.16    2.99
   1  18  -6   12.64    3.20
  -1  18  -6   16.86    3.77
  -1  18  -6   14.03    3.84
   1  18   6    6.99    2.47
  -1  18   6    7.93    2.43
   1  18   6    7.23    2.23
  -1 -18  -7   15.93    1.57
  -1 -18  -7   14.04    1.92
   1 -18  -7   10.72    1.58
  -1 -18  -7   13.40    1.51
  -1 -18  -7   14.60    1.78
   1 -18  -7   10.85    1.72
   1 -18  -7   12.93    1.31
   1 -18  -7   11.51    1.37
  -1 -18   7   11.65    1.33
  -1 -18   7   13.83    1.24
   1 -18   7   13.00    1.40
  -1 -18   7   13.85    1.74
   1 -18   7   15.41    1.84
  -1 -18   7   16.37    1.66
  -1 -18  -7   14.38    1.51
   1 -18  -7   15.04    1.52
   1 -18  -7   14.02    1.45
   1 -18  -7   17.81    1.76
  -1 -18  -7   14.46    1.50
   1 -18  -7   12.39    1.13
  -1  18  -7   15.27    1.72
   1  18  -7   16.11    1.76
   1  18  -7   17.42    2.07
  -1  18   7   11.98    3.23
   1  18   7   12.74    3.25
   1  18   7   11.29    3.34
   1  18  -7   10.03    2.98
  -1  18   7   12.37    3.41
  -1  18  -7   21.70    4.25
   1 -18  -8   68.07    3.76
  -1 -18  -8   71.58    2.77
  -1 -18  -8   63.91    3.12
  -1 -18  -8   65.24    3.65
  -1 -18  -8   63.18    3.86
   1 -18  -8   62.63    3.85
   1 -18  -8   63.09    3.13
   1 -18   8   75.77    2.70
  -1 -18   8   69.61    2.67
   1 -18   8   71.08    3.13
  -1 -18   8   66.22    3.04
   1 -18   8   63.46    3.47
   1 -18   8   74.27    3.40
  -1 -18   8   70.17    3.34
  -1 -18   8   61.17    3.37
   1 -18  -8   74.44    3.23
  -1 -18  -8   75.18    3.17
   1 -18  -8   69.84    3.14
   1 -18  -8   71.70    2.69
  -1 -18  -8   70.36    2.62
  -1 -18  -8   70.76    3.18
   1 -18  -8   75.29    3.49
  -1  18  -8   72.24    4.08
   1  18  -8   68.80    3.52
  -1  18   8   57.79    6.78
  -1  18  -8   72.62    3.66
   1  18  -8   73.84    4.09
   1  18   8   55.22    6.98
  -1  18   8   60.68    7.01
  -1  18  -8   84.61    8.28
   1  18   8   54.58    6.69
   1  18  -8   70.45    7.74
   1 -18  -9    0.14    0.52
  -1 -18  -9    0.72    0.58
  -1 -18  -9    0.55    0.43
  -1 -18   9    0.58    0.53
   1 -18   9    0.19    0.42
   1 -18   9    0.47    0.40
  -1 -18   9    0.50    0.35
  -1 -18   9    0.13    0.53
   1 -18   9    1.21    0.62
  -1 -18   9    0.62    0.68
  -1 -18   9    0.40    0.61
   1 -18   9    0.13    0.54
  -1 -18  -9    0.11    0.35
  -1 -18  -9    0.65    0.58
  -1 -18  -9    0.25    0.37
   1 -18  -9    0.01    0.38
   1 -18  -9    0.14    0.37
   1 -18  -9    0.00    0.57
  -1 -18  -9    0.14    0.41
   1 -18  -9   -0.07    0.31
  -1 -18  -9    0.23    0.33
   1  18  -9    0.13    0.50
  -1  18  -9    1.23    0.81
   1  18  -9    0.96    0.82
  -1  18  -9    0.32    0.55
   1  18   9    2.49    1.87
   1  18   9    0.36    1.02
  -1 -18  10   15.53    1.45
   1 -18  10   13.42    1.38
   1 -18  10   15.54    1.41
   1 -18  10   16.13    1.51
  -1 -18  10   18.80    1.38
  -1 -18  10   16.68    1.54
   1  18 -10   14.54    1.40
  -1 -18 -10   14.53    1.02
   1 -18 -10   15.33    1.30
  -1 -18 -10   14.50    1.26
   1 -18 -10   14.90    1.11
   1 -18 -10   15.80    1.42
  -1 -18 -10   15.76    1.12
   1 -18 -10   16.13    1.30
  -1  18 -10   14.68    1.39
  -1 -18 -10   16.01    1.44
   1 -18 -10   16.39    1.06
  -1 -18 -10   16.57    1.25
  -1  18 -10   14.94    1.68
   1  18 -10   14.54    1.67
   1  18 -10   16.29    1.76
   1 -18  10   16.75    1.13
  -1 -18  10   15.86    1.14
   1 -18  10   14.79    1.25
   1 -18  11    2.03    0.40
  -1 -18  11    2.99    0.53
   1 -18  11    2.81    0.64
   1 -18  11    2.78    0.63
  -1  18  11    2.67    0.54
  -1 -18  11    2.97    0.67
  -1 -18  11    2.38    0.60
   1 -18 -11    1.64    0.40
  -1 -18 -11    2.39    0.47
   1 -18 -11    2.14    0.47
  -1 -18 -11    3.44    0.50
  -1 -18 -11    2.18    0.55
   1 -18 -11    1.93    0.53
  -1 -18 -11    1.10    0.31
   1  18 -11    1.66    0.52
  -1  18 -11    2.90    0.65
  -1 -18 -11    2.34    0.57
   1 -18 -11    1.30    0.44
   1  18 -11    2.55    0.76
  -1  18 -11    2.97    0.75
  -1  18 -11    2.93    0.81
  -1 -18  11    2.69    0.59
   1 -18  12    6.51    0.64
   1 -18  12    6.43    0.64
  -1 -18  12    6.23    0.61
  -1 -18  12    6.63    0.61
  -1  18 -12    7.59    0.70
   1  18 -12    6.83    0.65
  -1  19   0   -0.54    0.91
  -1  19   0   -0.29    1.20
  -1  19   0    0.83    0.91
   1  19   0   -0.01    1.16
   1  19   0    1.07    1.65
  -1 -19   0    0.52    0.78
   1 -19   0    1.07    0.94
  -1  19   1  381.28   11.78
   1  19  -1  392.32   13.96
  -1  19  -1  382.27   14.90
  -1  19  -1  408.30   14.55
  -1  19   1  377.51   14.11
   1  19  -1  363.83   14.64
   1  19   1  369.84   13.90
   1  19  -1  385.52   13.62
   1 -19  -1  354.57   13.34
  -1 -19  -1  373.43   13.53
  -1 -19   1  374.18   12.85
   1 -19   1  384.97   13.10
  -1  19   2    2.31    1.21
   1  19   2    2.80    1.87
  -1 -19  -2    3.83    1.51
   1 -19   2    4.16    1.51
   1 -19  -2    2.48    1.54
   1 -19  -2    3.85    1.52
  -1 -19   2    3.27    1.33
  -1  19   2    3.74    1.39
  -1  19  -2    3.25    1.23
   1  19  -2    3.25    1.62
  -1  19  -2    2.93    1.41
   1  19  -2    3.59    1.77
   1  19   2    4.53    1.97
  -1  19  -2    1.80    1.03
   1  19  -2    2.65    1.41
  -1 -19   3  225.64   10.06
  -1 -19   3  195.77    4.89
   1 -19   3  204.64    4.97
  -1 -19   3  206.46    4.90
   1 -19  -3  226.72   10.22
  -1 -19  -3  213.94    5.75
   1 -19   3  216.42    4.98
   1 -19   3  222.99    9.83
  -1 -19   3  214.75    5.46
   1 -19   3  210.48    5.81
   1 -19   3  207.56    5.56
  -1  19   3  197.66   11.61
   1 -19  -3  230.80    5.38
  -1 -19  -3  212.84    6.41
   1  19   3  198.05   12.04
  -1 -19   3  196.63    5.46
  -1 -19  -3  200.77    5.97
   1 -19  -3  218.36    6.38
   1 -19  -3  208.54    6.04
  -1 -19  -3  208.29    5.64
   1 -19  -3  235.41    5.38
  -1 -19  -3  225.93    6.58
   1 -19  -3  220.43    6.44
  -1 -19  -3  249.67    6.45
   1 -19  -3  233.84    6.23
  -1 -19  -3  217.73    5.31
   1 -19  -3  219.68    5.67
  -1 -19  -3  229.60    5.24
  -1 -19  -3  220.64    5.15
   1 -19  -3  228.93    5.46
  -1  19  -3  210.98   11.91
   1  19  -3  206.42   11.43
   1  19   3  196.59   12.05
  -1  19   3  184.62   11.30
   1  19  -3  206.80   12.00
  -1  19  -3  214.92   11.64
  -1  19  -3  205.29   10.99
   1  19  -3  199.59   10.88
   1 -19   4    5.06    0.84
  -1 -19   4    4.90    0.80
   1 -19   4    4.88    0.78
   1 -19  -4    5.49    1.02
   1 -19  -4    3.54    1.43
   1 -19   4    4.73    1.17
  -1 -19  -4    7.43    1.79
  -1 -19   4    4.51    1.33
  -1 -19  -4    3.50    0.73
  -1 -19   4    4.39    0.97
   1 -19   4    6.17    1.02
   1 -19   4    7.08    1.11
  -1 -19   4    5.44    0.93
  -1 -19   4    5.87    0.98
   1 -19   4    5.18    1.04
   1 -19  -4    5.50    1.12
  -1 -19  -4    5.53    0.88
  -1 -19  -4    4.66    0.98
   1 -19  -4    5.46    0.93
  -1 -19  -4    5.59    0.98
  -1  19   4    7.07    2.90
  -1 -19  -4    5.83    1.35
   1 -19  -4    5.93    0.91
   1 -19  -4    5.73    1.25
   1  19   4    5.73    2.65
   1 -19  -4    6.15    0.98
   1 -19   4    5.29    0.93
  -1 -19  -4    5.42    1.20
  -1 -19  -4    6.14    1.01
  -1 -19  -4    6.85    1.30
  -1 -19  -4    4.81    0.81
   1 -19  -4    5.52    0.91
  -1 -19  -4    4.53    1.01
  -1 -19  -4    5.04    0.79
   1 -19  -4    5.69    0.97
   1 -19  -4    5.49    1.19
  -1 -19  -4    4.19    0.82
   1 -19  -4    6.10    0.90
   1 -19  -4    5.86    1.17
   1 -19  -4    5.23    0.83
   1 -19  -4    5.77    1.22
   1  19  -4    3.27    1.43
  -1  19  -4    4.40    1.86
   1  19   4    6.15    2.48
  -1  19  -4    7.29    2.26
  -1  19   4    7.84    2.46
  -1  19  -4    7.90    2.58
   1  19  -4    4.02    1.42
  -1 -19  -5  133.84    4.36
  -1 -19  -5  129.64    4.11
   1 -19  -5  130.05    4.34
   1 -19  -5  140.45    4.30
  -1 -19  -5  125.53    5.30
   1 -19  -5  122.68    5.31
  -1 -19  -5  122.72    5.17
  -1 -19  -5  139.44    5.20
   1 -19  -5  135.00    5.13
  -1 -19  -5  134.55    4.17
   1 -19  -5  121.79    5.21
   1 -19  -5  134.52    4.22
  -1 -19  -5  136.06    4.09
   1 -19  -5  133.42    4.07
   1 -19  -5  126.29    4.43
  -1 -19  -5  121.30    4.40
  -1 -19  -5  116.49    4.33
   1 -19   5  120.36    4.04
  -1 -19   5  145.30    8.29
   1 -19   5  134.55    4.20
   1 -19   5  142.04    7.95
   1 -19  -5  138.36    8.31
  -1 -19  -5  141.10    8.16
  -1 -19   5  132.64    4.21
   1 -19   5  141.62    4.73
  -1 -19   5  141.65    4.76
   1 -19   5  126.86    4.85
  -1 -19   5  120.43    4.74
  -1 -19   5  133.69    4.38
   1 -19   5  131.87    4.31
   1 -19  -5  142.05    4.50
  -1 -19  -5  119.91    4.90
   1 -19  -5  137.07    4.33
  -1 -19  -5  138.59    4.36
  -1 -19  -5  137.50    4.33
   1 -19  -5  117.57    4.96
   1 -19  -5  152.34    4.83
   1 -19  -5  114.73    4.75
  -1 -19  -5  117.08    5.05
  -1  19  -5  139.34    4.73
  -1  19   5  113.11    9.37
   1  19  -5  133.28   10.09
   1  19   5  114.18   10.02
   1  19  -5  130.06   10.29
  -1  19  -5  130.89   10.14
  -1  19  -5  123.60    9.66
  -1  19   5  110.53    9.04
  -1 -19  -6   16.94    1.44
   1 -19  -6   17.11    2.07
   1 -19  -6   19.19    1.58
   1 -19  -6   16.59    1.64
   1 -19  -6   17.01    1.52
   1 -19  -6   17.93    1.69
   1 -19  -6   18.32    1.59
  -1 -19  -6   15.49    1.93
  -1 -19  -6   17.14    2.06
   1 -19  -6   17.14    1.92
  -1 -19  -6   16.76    1.63
  -1 -19  -6   17.74    1.59
  -1 -19  -6   17.43    2.01
   1 -19  -6   13.67    1.84
  -1 -19  -6   18.82    1.52
   1 -19   6   17.80    1.58
  -1 -19   6   18.51    1.62
   1 -19   6   21.49    1.93
   1 -19   6   18.37    1.69
  -1 -19   6   18.92    1.81
  -1 -19   6   19.39    1.85
  -1 -19   6   16.00    1.82
   1 -19   6   17.27    1.93
  -1 -19  -6   15.13    1.86
   1 -19  -6   18.17    1.77
  -1 -19  -6   19.91    1.72
  -1 -19  -6   19.23    1.68
   1 -19  -6   15.40    1.86
   1 -19  -6   19.94    1.77
   1 -19  -6   19.59    1.70
   1  19  -6   18.30    2.10
  -1  19  -6   17.81    1.76
   1  19  -6   18.93    1.79
   1  19   6   14.47    3.40
  -1  19   6   15.13    3.41
   1  19  -6   20.24    4.08
   1  19   6   18.02    4.01
   1  19   6   17.21    3.57
  -1  19  -6   21.87    4.16
  -1  19   6   17.27    3.74
  -1 -19  -7   93.61    4.38
   1 -19  -7   93.68    4.39
  -1 -19  -7   96.95    3.70
  -1 -19  -7   94.10    3.77
   1 -19  -7  107.70    3.58
   1 -19  -7   92.44    3.79
   1 -19  -7   88.81    4.60
  -1 -19  -7   86.90    4.52
   1 -19   7  103.30    3.77
  -1 -19   7   97.07    3.70
  -1 -19   7  105.36    3.19
   1 -19   7   93.34    4.27
   1 -19   7  100.90    3.92
  -1 -19   7   97.43    3.90
  -1 -19   7   88.58    4.06
  -1 -19   7  105.76    4.24
   1 -19  -7  102.96    3.84
  -1 -19  -7  101.61    3.82
  -1 -19  -7  109.33    3.90
   1 -19  -7  110.54    4.24
   1 -19  -7  107.28    3.94
   1  19  -7   98.22    4.09
  -1  19  -7  101.74    4.20
  -1  19  -7  109.34    4.92
   1  19  -7  103.06    4.74
  -1  19   7   80.26    8.05
   1  19   7   82.27    8.40
  -1  19  -7  112.47    9.76
   1  19  -7  106.91    9.51
   1  19   7   84.46    8.28
   1  19   7   80.37    8.26
  -1  19   7   90.34    8.45
   1 -19  -8    0.97    0.63
  -1 -19  -8    0.99    0.67
  -1 -19  -8    1.74    0.58
   1 -19  -8    1.41    0.59
  -1 -19  -8    2.60    1.08
  -1 -19   8    0.56    0.42
   1 -19   8    1.35    0.51
  -1 -19   8    2.64    0.58
  -1 -19   8    2.65    0.79
  -1 -19   8    0.84    0.61
   1 -19   8    1.57    0.74
   1 -19   8    1.98    0.67
  -1 -19   8    2.45    0.75
  -1 -19   8    1.59    0.69
   1 -19  -8    1.66    0.55
   1 -19  -8    2.47    0.81
   1 -19  -8    2.00    0.54
  -1 -19  -8    2.80    0.80
  -1 -19  -8    2.10    0.70
  -1 -19  -8    1.74    0.59
   1 -19  -8    2.32    0.71
  -1  19  -8    1.92    0.72
  -1  19  -8    1.64    0.84
   1  19  -8    1.14    0.65
   1  19  -8    1.60    0.77
   1  19  -8   -0.59    1.60
   1  19   8   -0.57    1.67
  -1  19   8    3.18    1.83
   1  19   8    0.65    2.06
   1 -19   9   90.41    2.63
  -1 -19   9   77.41    2.98
   1 -19   9   79.67    3.01
  -1 -19   9   90.18    2.73
   1 -19   9   75.95    3.49
  -1 -19   9   87.56    3.57
   1 -19   9   87.52    3.39
  -1 -19   9   80.90    3.29
   1 -19   9   87.73    3.56
   1 -19  -9   86.04    3.16
  -1 -19  -9   90.62    3.51
   1 -19  -9   87.99    3.46
  -1 -19  -9   88.77    3.06
   1 -19  -9   82.55    3.16
   1 -19  -9   82.59    2.62
  -1 -19  -9   81.28    3.14
  -1 -19  -9   84.38    2.61
   1  19  -9   83.11    3.40
   1  19  -9   85.85    4.04
  -1  19  -9   79.50    3.51
  -1  19  -9   86.14    4.09
  -1 -19  -9   75.41    3.58
  -1 -19  -9   72.95    3.04
   1 -19  -9   74.49    3.59
   1 -19  10    6.01    0.94
  -1 -19  10    6.03    0.91
  -1 -19  10    6.04    0.94
   1 -19  10    5.38    0.83
   1 -19 -10    4.91    0.73
   1 -19 -10    4.87    0.82
   1  19 -10    5.22    0.88
  -1 -19 -10    5.04    0.63
  -1 -19 -10    6.06    0.87
  -1 -19 -10    5.30    0.76
   1 -19 -10    5.77    0.71
   1 -19 -10    6.19    0.80
  -1 -19 -10    5.80    0.68
  -1  19 -10    6.24    0.92
   1  19 -10    5.92    1.10
  -1  19 -10    4.75    1.01
   1  19 -10    5.18    1.07
  -1  19 -10    5.37    1.12
  -1 -19  10    5.58    0.67
   1 -19  10    6.47    0.67
   1 -19  11   32.52    1.64
   1  19  11   29.75    1.43
   1 -19  11   30.35    1.54
  -1 -19  11   31.26    1.62
  -1 -19  11   30.25    1.56
  -1  19 -11   33.87    1.68
   1 -19 -11   34.54    1.37
   1 -19 -11   32.37    1.56
   1  19 -11   33.71    1.66
  -1 -19 -11   32.42    1.16
  -1 -19 -11   33.58    1.61
  -1  19 -11   32.37    1.71
   1  19 -11   34.76    1.86
  -1  19 -11   33.20    1.95
  -1 -19  11   36.10    1.57
   1 -19  11   35.27    1.57
  -1 -20   0    5.57    2.02
   1 -20   0    6.42    2.46
   1 -20   0    5.42    1.01
  -1 -20   0    5.57    0.99
   1  20   0    5.17    1.42
  -1  20   0    5.73    2.18
   1  20   0    6.70    2.47
  -1  20   0    6.73    2.20
  -1 -20   0    8.16    1.63
   1 -20   1   18.95    3.17
  -1 -20   1   17.12    2.83
  -1 -20  -1   17.08    3.11
   1 -20  -1   16.60    3.12
  -1 -20  -1   19.58    1.89
  -1 -20   1   18.31    1.67
   1 -20  -1   22.56    2.05
   1 -20  -1   19.96    1.83
   1 -20  -1   17.50    1.52
   1 -20   1   20.43    1.73
  -1 -20  -1   16.89    1.53
   1 -20  -1   18.61    1.51
  -1 -20  -1   18.78    1.66
   1 -20  -1   20.25    1.73
  -1 -20  -1   17.13    1.45
   1 -20  -1   18.33    1.59
   1 -20   1   17.79    1.48
   1  20   1   18.28    3.11
   1  20  -1   18.66    3.25
  -1  20  -1   18.47    3.23
  -1  20  -1   18.12    3.18
  -1  20   1   18.12    3.33
   1  20  -1   16.01    3.29
   1 -20   2    3.20    1.64
  -1 -20  -2    4.42    2.02
  -1 -20   2    4.23    0.81
   1 -20  -2    5.97    2.05
  -1 -20   2    4.80    1.89
   1 -20   2    3.37    0.76
  -1 -20  -2    4.99    1.04
  -1 -20   2    5.25    1.16
   1 -20  -2    5.68    1.05
   1 -20   2    4.95    1.07
  -1 -20  -2    4.97    1.18
   1 -20  -2    4.05    1.15
  -1 -20   2    4.91    1.07
   1  20   2    3.61    1.85
   1 -20  -2    4.83    1.20
  -1 -20  -2    5.48    0.95
  -1  20   2    3.97    2.23
   1 -20  -2    4.50    1.00
  -1 -20  -2    3.08    1.00
  -1 -20  -2    3.57    0.85
  -1 -20  -2    4.87    1.23
   1 -20  -2    3.35    0.88
  -1 -20  -2    3.71    0.84
   1 -20  -2    3.26    0.90
  -1 -20   2    5.81    1.00
  -1 -20  -2    3.43    0.97
   1 -20  -2    4.97    1.13
   1 -20  -2    3.58    0.98
   1 -20  -2    5.21    1.23
   1  20   2    4.73    1.41
  -1  20  -2    2.77    1.30
   1  20  -2    5.67    2.18
   1  20  -2    1.81    1.50
  -1  20  -2    2.78    1.86
   1  20  -2    4.76    1.79
  -1  20  -2    4.61    2.01
  -1  20   2    6.96    2.34
  -1 -20   3   24.54    3.38
   1 -20  -3   22.86    1.89
  -1 -20  -3   23.18    1.99
   1 -20   3   25.03    1.77
   1 -20   3   21.35    1.66
   1 -20   3   24.74    3.53
  -1 -20   3   24.98    1.85
   1 -20  -3   22.79    3.46
  -1 -20   3   29.20    1.89
   1 -20   3   27.74    2.22
   1 -20   3   33.25    2.19
  -1 -20   3   30.93    2.19
  -1 -20  -3   25.16    2.24
   1 -20   3   28.94    2.17
  -1  20   3   26.55    4.47
  -1 -20  -3   28.56    2.55
  -1 -20   3   26.75    2.11
   1 -20  -3   25.81    2.22
   1 -20  -3   30.58    2.48
   1 -20  -3   29.92    2.06
   1 -20  -3   32.57    2.18
  -1 -20  -3   29.94    1.98
   1 -20  -3   32.36    2.06
  -1 -20  -3   28.92    2.46
  -1 -20  -3   24.97    2.07
   1 -20  -3   25.83    2.08
   1 -20  -3   25.78    1.88
  -1 -20  -3   26.56    1.90
   1 -20  -3   27.75    2.40
   1 -20  -3   24.84    1.79
   1 -20  -3   27.54    2.24
   1 -20  -3   25.69    1.91
  -1 -20  -3   26.30    1.85
  -1 -20  -3   25.23    1.88
  -1 -20  -3   28.15    2.25
   1  20  -3   27.26    4.57
   1  20  -3   28.81    4.43
  -1  20  -3   29.55    4.43
  -1  20  -3   24.94    3.85
   1  20   3   31.20    5.14
  -1  20   3   26.05    4.37
   1  20  -3   31.03    4.41
   1  20   3   29.44    4.88
  -1  20  -3   27.10    4.34
  -1 -20   4    3.96    1.72
  -1 -20  -4    2.13    0.72
   1 -20   4    1.07    0.45
   1 -20   4    3.18    1.42
  -1 -20   4    1.07    0.57
   1 -20  -4    2.75    0.93
   1 -20  -4    2.22    1.56
   1 -20   4    1.40    0.51
   1 -20   4    1.60    0.86
  -1 -20   4    2.20    0.70
  -1 -20   4    1.91    0.90
   1 -20   4    2.06    0.85
   1 -20   4    1.12    0.90
   1 -20  -4    2.46    0.75
   1 -20  -4    2.33    0.89
   1 -20  -4    2.39    0.97
   1 -20   4    1.16    0.58
  -1 -20  -4    1.22    0.78
   1 -20  -4    1.56    0.54
  -1 -20  -4    2.02    0.94
  -1 -20  -4    3.07    0.92
   1 -20  -4    1.32    0.77
   1 -20  -4    1.07    0.76
   1 -20  -4    2.31    0.92
  -1 -20  -4    1.57    0.44
  -1 -20  -4    1.78    0.60
   1 -20  -4    1.92    0.65
   1 -20  -4    1.73    0.68
  -1 -20  -4    1.34    0.65
  -1 -20  -4    1.53    0.61
   1 -20  -4    1.80    0.60
  -1 -20  -4    1.48    0.82
  -1 -20  -4    1.20    0.76
   1 -20  -4    1.03    0.55
  -1 -20  -4    0.61    0.58
  -1  20   4    5.11    1.99
   1  20  -4    1.26    1.28
   1  20   4   -0.83    1.96
  -1  20  -4    2.45    1.55
  -1  20  -4    2.94    1.55
   1  20  -4    1.40    1.02
   1  20  -4    6.51    2.84
  -1  20  -4    3.23    1.58
   1 -20   5    3.35    0.77
  -1 -20   5    2.42    1.48
  -1 -20  -5    2.16    0.52
  -1 -20   5    3.65    0.82
   1 -20  -5    0.34    1.11
  -1 -20   5    4.90    1.09
  -1 -20   5    3.45    0.90
   1 -20   5    4.18    0.87
   1 -20   5    4.43    0.99
  -1 -20   5    4.92    1.03
   1 -20   5    3.90    0.86
  -1 -20  -5    3.54    0.75
   1 -20  -5    3.49    0.85
   1 -20  -5    4.16    1.12
   1 -20  -5    3.70    0.79
  -1 -20  -5    3.37    0.77
  -1 -20  -5    4.01    1.09
   1 -20  -5    2.39    0.85
   1 -20  -5    3.83    0.89
   1 -20  -5    3.37    0.78
  -1 -20  -5    3.30    0.72
   1 -20  -5    2.60    0.89
  -1 -20  -5    3.68    1.12
  -1 -20  -5    3.51    0.76
   1 -20  -5    2.58    0.78
   1 -20  -5    3.21    0.78
  -1 -20  -5    3.59    0.98
  -1 -20  -5    2.80    0.79
   1 -20  -5    2.28    0.94
  -1 -20  -5    3.66    1.11
  -1 -20  -5    3.15    0.68
   1 -20  -5    2.67    0.62
   1 -20  -5    3.70    1.18
  -1 -20  -5    2.77    0.70
   1  20  -5    2.37    0.90
   1  20   5    6.52    2.88
  -1  20   5    1.83    1.25
  -1  20  -5    3.49    1.91
  -1  20   5    2.19    0.93
   1  20   5    4.20    1.21
   1  20   5    7.60    2.63
  -1  20  -5    5.96    2.47
   1  20  -5    3.09    1.56
   1 -20  -6    5.75    1.31
   1 -20  -6    6.73    1.03
  -1 -20  -6    5.68    0.94
  -1 -20  -6    4.54    0.85
  -1 -20  -6    5.55    0.98
   1 -20  -6    5.08    0.95
  -1 -20  -6    5.18    1.00
   1 -20  -6    5.44    1.07
  -1 -20  -6    5.96    1.27
   1 -20  -6    5.32    1.08
  -1 -20  -6    6.91    1.43
   1 -20  -6    5.41    1.20
  -1 -20  -6    5.21    1.24
   1 -20  -6    6.84    1.35
   1 -20   6    6.89    1.18
  -1 -20   6    7.13    1.12
   1 -20   6    8.21    1.30
  -1 -20   6   10.13    1.51
   1 -20   6    6.85    1.45
  -1 -20   6    3.88    1.14
   1 -20   6    8.61    1.31
  -1 -20   6    5.63    1.20
  -1 -20  -6    6.64    1.10
   1 -20  -6    6.40    1.21
   1 -20  -6    7.14    1.42
   1 -20  -6    7.23    1.19
  -1 -20  -6    6.04    1.13
   1 -20  -6    6.07    1.11
   1  20  -6    5.81    1.17
  -1  20  -6    6.52    1.21
   1  20  -6    5.42    1.28
   1  20  -6    4.55    1.97
   1  20   6    5.57    2.30
  -1  20  -6    4.79    1.86
   1  20   6    8.32    2.94
  -1  20   6    5.66    1.96
   1 -20  -7    1.38    0.67
   1 -20  -7    1.95    0.63
  -1 -20  -7    2.84    0.93
   1 -20  -7    1.85    0.83
  -1 -20  -7    2.28    0.76
  -1 -20  -7    1.86    0.97
   1 -20  -7    1.57    0.68
  -1 -20  -7    1.72    0.65
  -1 -20   7    1.70    0.67
   1 -20   7    1.99    0.69
  -1 -20   7    2.68    0.87
   1 -20   7    1.73    0.75
   1 -20   7    1.66    0.78
   1 -20   7    2.94    0.94
  -1 -20   7    2.38    1.07
  -1 -20   7    2.68    0.84
   1 -20  -7    2.13    0.68
  -1 -20  -7    2.03    0.70
   1 -20  -7    2.50    0.74
  -1 -20  -7    2.54    0.91
   1 -20  -7    2.09    0.70
  -1 -20  -7    1.70    0.66
  -1  20  -7    1.73    0.80
  -1  20  -7    1.79    0.81
   1  20  -7    2.46    0.79
   1  20  -7    2.08    0.91
   1  20   7    1.49    1.08
   1  20   7    2.78    1.59
  -1  20  -7    2.35    1.58
   1  20  -7    6.78    2.49
  -1  20   7    1.39    1.40
   1  20   7   -0.66    1.37
  -1 -20  -8    1.72    0.78
  -1 -20  -8    1.26    0.78
  -1 -20  -8    1.31    0.61
   1 -20  -8    1.44    0.59
   1 -20  -8    0.87    0.48
   1 -20   8    1.43    0.65
  -1 -20   8    1.33    0.37
  -1 -20   8    1.47    0.57
  -1 -20   8    1.37    0.74
   1 -20   8    1.54    0.71
   1 -20   8    0.95    0.65
  -1 -20   8    0.93    0.68
   1 -20   8    1.82    0.72
  -1 -20  -8    1.32    0.62
   1 -20  -8    2.13    0.76
  -1 -20  -8    1.41    0.70
  -1 -20  -8    1.45    0.51
   1  20  -8    0.29    0.49
   1 -20  -8    1.01    0.44
   1 -20  -8    1.27    0.55
  -1  20  -8    1.03    0.75
   1  20  -8    1.01    0.73
   1  20  -8    0.99    0.47
  -1  20  -8    1.46    0.71
  -1  20  -8   -0.44    2.10
   1  20   8   -0.52    2.40
  -1  20   8    0.58    1.34
   1  20  -8    0.56    1.83
   1  20   8    1.80    1.40
  -1 -20   9    3.28    0.60
   1 -20   9    1.94    0.50
   1 -20   9    2.76    0.72
   1 -20   9    3.37    0.79
  -1 -20   9    3.22    0.79
  -1 -20   9    3.37    0.78
  -1 -20  -9    4.05    0.77
   1  20  -9    2.72    0.64
  -1 -20  -9    3.00    0.73
   1 -20  -9    2.97    0.72
   1 -20  -9    3.56    0.74
  -1 -20  -9    3.69    0.68
   1 -20  -9    3.27    0.64
   1 -20  -9    2.97    0.67
  -1  20  -9    2.80    0.74
  -1  20  -9    3.34    0.93
   1  20  -9    2.59    0.81
   1 -20  -9    1.73    0.65
  -1 -20  -9    3.21    0.85
   1 -20  10    0.43    0.46
  -1 -20  10    0.48    0.46
   1 -20  10    0.40    0.47
  -1 -20  10    0.20    0.38
   1  20 -10    0.12    0.39
   1 -20 -10    0.79    0.38
   1 -20 -10    0.05    0.43
   1 -20 -10    0.25    0.30
  -1 -20 -10    0.12    0.38
  -1  20 -10   -0.13    0.38
  -1 -20 -10    0.39    0.35
   1  20 -10   -0.83    0.70
  -1  20 -10   -0.08    0.49
  -1  20 -10    0.69    0.69
   1  20 -10   -0.21    0.59
  -1 -20  10   -0.11    0.37
   1 -20  11    4.95    0.64
  -1 -20  11    5.22    0.65
   1 -20  11    5.01    0.66
  -1 -20  11    5.02    0.65
  -1 -20 -11    4.58    0.63
   1 -20 -11    5.48    0.52
   1  20 -11    5.13    0.64
   1 -20 -11    4.15    0.56
  -1  20 -11    4.61    0.61
   1  20 -11    4.65    0.73
  -1 -20  11    4.17    0.54
   1 -20  11    4.99    0.61
   1 -21   0    0.97    1.20
  -1 -21   0    0.68    0.98
  -1 -21   0   -0.53    0.83
  -1 -21   0    0.69    0.61
   1 -21   0    0.39    0.53
   1 -21   0    0.17    0.52
   1 -21   0   -1.07    0.89
  -1 -21   0   -0.21    0.73
   1  21   0   -0.34    1.55
  -1  21   0    1.62    0.96
  -1  21   0    0.07    1.07
  -1 -21   0    0.89    0.87
   1 -21   0    0.14    0.58
  -1 -21   0    1.03    0.66
   1 -21   0    0.35    0.65
  -1 -21   0   -1.23    0.75
   1 -21   0    0.05    0.57
  -1 -21   1   75.30    6.24
  -1 -21  -1   75.65    3.51
   1 -21   1   65.54    2.68
   1 -21   1   70.62    6.02
  -1 -21  -1   67.84    6.20
   1 -21  -1   68.14    6.24
  -1 -21   1   64.76    3.17
  -1 -21   1   66.18    3.19
   1 -21   1   70.37    3.30
   1 -21  -1   64.48    2.89
  -1 -21  -1   70.28    3.15
  -1 -21   1   79.21    3.83
   1 -21  -1   76.15    3.29
   1 -21   1   67.94    3.27
   1 -21  -1   66.83    3.36
  -1 -21  -1   68.55    3.41
   1 -21  -1   73.29    3.73
  -1 -21  -1   74.13    3.78
  -1 -21  -1   63.45    2.82
   1  21   1   69.26    7.27
  -1 -21  -1   83.29    3.92
  -1 -21   1   65.73    3.06
  -1 -21  -1   67.43    2.95
   1 -21  -1   67.61    2.95
   1 -21  -1   77.83    3.37
   1 -21  -1   69.45    3.23
  -1 -21  -1   71.68    3.30
  -1 -21  -1   67.26    3.06
   1 -21  -1   70.90    3.13
   1 -21   1   65.64    3.03
   1 -21   1   65.41    2.89
   1 -21  -1   78.13    3.71
  -1  21  -1   72.22    6.51
   1  21  -1   67.82    6.26
  -1  21   1   64.13    6.29
  -1  21  -1   75.80    7.21
   1  21  -1   61.90    6.59
   1  21   1   70.18    6.44
   1  21   1   65.39    6.39
  -1 -21  -2    0.84    0.75
  -1 -21   2    0.65    0.44
  -1 -21   2    2.56    1.69
   1 -21   2    0.87    0.40
  -1 -21  -2    0.42    0.92
   1 -21   2    2.04    0.62
   1 -21   2   -0.49    1.16
  -1 -21   2    1.26    0.78
   1 -21   2    2.16    0.55
  -1 -21  -2    0.81    0.56
   1 -21   2    0.59    0.65
   1 -21  -2    0.87    0.77
  -1 -21  -2    1.17    0.69
   1  21   2    3.78    1.82
   1 -21  -2    2.34    0.80
  -1 -21   2    2.00    0.51
   1 -21   2    1.06    0.55
   1 -21  -2    1.54    0.92
  -1 -21  -2    1.25    0.86
  -1  21   2    1.64    1.47
   1 -21  -2    1.91    0.67
  -1 -21  -2    0.82    0.49
  -1 -21   2    1.36    0.71
  -1 -21  -2    1.08    0.75
   1 -21  -2    1.69    0.81
   1 -21  -2    1.97    0.75
   1 -21  -2    1.55    0.86
  -1 -21  -2    1.27    0.58
   1 -21   2    1.00    0.63
   1 -21  -2    1.01    0.83
  -1 -21  -2    1.32    0.82
  -1 -21  -2    2.33    0.95
  -1 -21  -2    1.13    0.57
   1 -21  -2    0.87    0.39
   1 -21   2    2.09    0.72
   1 -21  -2    1.63    0.71
  -1 -21  -2    0.96    0.54
  -1 -21   2    1.80    0.61
   1  21   2    2.32    1.86
   1  21  -2    2.54    1.18
  -1  21   2   -1.48    1.04
  -1  21  -2    2.59    1.66
   1  21  -2    1.05    0.88
   1  21  -2   -0.72    1.43
  -1  21  -2   -0.24    1.58
  -1 -21   3   46.45    4.97
   1 -21   3   36.38    2.15
   1 -21   3   38.59    2.16
  -1 -21  -3   39.17    2.54
  -1 -21   3   37.02    2.15
   1 -21   3   41.50    4.61
   1 -21  -3   36.94    2.46
  -1 -21   3   33.37    2.05
  -1 -21   3   36.77    2.34
   1 -21   3   35.39    2.23
  -1 -21  -3   37.06    2.75
   1 -21   3   34.38    2.34
   1 -21  -3   35.68    2.66
  -1 -21  -3   38.32    2.25
   1 -21  -3   37.40    2.23
   1 -21   3   38.17    2.38
  -1 -21  -3   34.64    2.54
   1 -21  -3   41.26    2.34
  -1 -21   3   34.60    2.41
   1 -21  -3   41.35    2.34
   1 -21  -3   34.93    2.52
  -1 -21  -3   35.55    2.14
  -1 -21  -3   36.06    2.15
   1 -21  -3   40.76    2.68
  -1 -21  -3   37.86    2.20
   1 -21  -3   38.83    2.47
   1 -21  -3   36.83    2.19
   1 -21  -3   40.53    2.31
   1 -21  -3   39.07    2.32
  -1 -21  -3   34.42    2.33
   1 -21  -3   38.70    2.78
  -1 -21  -3   36.55    2.25
  -1 -21  -3   38.42    2.83
  -1 -21  -3   43.45    2.78
  -1  21  -3   36.80    5.23
  -1  21  -3   32.76    4.76
  -1  21  -3   35.90    4.94
  -1  21   3   35.46    5.25
  -1  21   3   32.66    4.86
   1  21  -3   32.61    5.10
   1  21  -3   30.45    4.30
   1  21   3   39.15    5.60
   1  21   3   37.46    5.63
   1  21  -3   31.49    4.75
   1 -21  -4    0.17    0.51
   1 -21   4    0.21    0.48
  -1 -21   4    0.06    1.00
   1 -21  -4    0.80    1.04
  -1 -21   4   -0.14    0.57
   1 -21   4    1.70    1.25
   1 -21   4    0.03    0.50
  -1 -21  -4    0.28    0.52
  -1 -21   4    1.25    0.65
   1 -21   4    1.49    0.78
  -1 -21   4    1.36    0.63
   1 -21   4    0.01    0.53
   1 -21   4    0.66    0.44
  -1 -21  -4    0.18    0.61
  -1 -21  -4    0.45    0.45
   1 -21  -4   -0.12    0.56
   1 -21  -4    0.81    0.73
   1 -21   4    0.48    0.69
   1 -21  -4    0.86    0.62
  -1 -21  -4    0.61    0.81
  -1 -21  -4    1.08    0.58
   1 -21  -4    0.49    0.77
   1 -21  -4    0.68    0.50
  -1 -21  -4    0.49    0.48
   1 -21  -4    1.34    0.89
  -1 -21  -4    0.03    0.51
  -1 -21  -4    0.47    0.52
  -1 -21  -4    0.38    0.46
  -1 -21  -4    0.91    0.61
   1 -21  -4    0.81    0.48
   1 -21  -4    0.02    0.42
  -1 -21  -4    0.78    0.62
   1 -21  -4    0.01    0.52
   1 -21  -4   -0.14    0.60
   1 -21  -4    1.85    1.07
  -1 -21  -4    0.89    0.55
   1  21  -4    1.74    1.67
  -1  21  -4    2.20    1.31
  -1  21   4    2.31    1.54
  -1  21  -4   -0.97    0.99
   1  21   4    3.23    1.67
  -1  21  -4    2.43    1.51
   1  21  -4    1.60    1.31
   1  21  -4    1.39    1.04
  -1 -21  -5   42.43    2.68
   1 -21   5   45.26    2.46
  -1 -21   5   43.18    2.41
   1 -21   5   44.95    2.55
   1 -21   5   44.80    2.71
  -1 -21   5   43.34    2.55
  -1 -21   5   44.11    2.69
   1 -21   5   39.15    2.78
  -1 -21  -5   41.45    3.04
   1 -21  -5   46.22    2.57
   1 -21  -5   42.81    2.93
  -1 -21  -5   48.37    2.54
  -1 -21  -5   51.46    2.83
   1 -21  -5   40.30    2.93
   1 -21  -5   49.53    2.75
  -1 -21  -5   46.44    3.00
  -1 -21  -5   43.79    2.41
  -1 -21  -5   43.81    2.34
   1 -21  -5   41.45    2.45
  -1 -21  -5   44.52    2.50
   1 -21  -5   44.92    2.94
  -1 -21  -5   44.45    3.16
   1 -21  -5   47.20    2.49
   1 -21  -5   45.32    3.18
   1 -21  -5   38.55    2.46
   1 -21  -5   41.56    3.11
   1 -21  -5   45.67    2.46
  -1 -21  -5   42.46    3.08
  -1  21   5   34.48    5.24
  -1  21  -5   40.48    5.73
   1  21   5   46.79    6.26
   1  21  -5   46.37    6.29
   1  21   5   41.61    5.80
  -1  21  -5   40.94    5.77
   1 -21  -6    2.57    0.68
   1 -21  -6    3.00    0.92
   1 -21  -6    2.10    0.83
  -1 -21  -6    2.48    0.68
  -1 -21  -6    2.97    0.88
   1 -21  -6    2.83    0.95
   1 -21  -6    2.16    0.63
  -1 -21  -6    2.15    0.87
  -1 -21  -6    2.43    0.62
  -1 -21  -6    1.98    0.62
  -1 -21  -6    2.49    0.64
  -1 -21  -6    2.49    0.92
   1 -21  -6    1.69    0.59
   1 -21   6    1.91    0.46
  -1 -21   6    1.47    0.56
   1 -21   6    2.16    0.76
   1 -21   6    3.03    0.82
   1 -21   6    2.72    0.93
  -1 -21   6    3.42    0.90
  -1 -21   6    2.78    0.89
   1 -21  -6    2.36    0.75
   1 -21  -6    2.18    0.68
  -1 -21  -6    3.58    0.85
  -1 -21  -6    3.27    0.77
  -1 -21  -6    3.07    0.81
   1  21  -6    2.39    0.67
  -1  21  -6    3.64    0.93
  -1  21  -6    6.22    2.29
  -1  21   6    2.48    2.32
   1  21  -6    5.12    2.10
   1  21   6    2.36    2.02
   1  21   6    1.89    1.79
   1 -21  -7   27.67    2.49
  -1 -21  -7   29.16    2.59
   1 -21  -7   29.96    1.83
  -1 -21  -7   27.18    1.96
   1 -21  -7   26.98    2.31
   1 -21  -7   26.64    1.68
  -1 -21  -7   28.07    2.34
   1 -21  -7   25.15    1.90
  -1 -21   7   28.20    1.94
   1 -21   7   27.79    1.95
   1 -21   7   25.10    2.18
   1 -21   7   32.82    2.31
  -1 -21   7   29.69    2.10
   1 -21   7   30.97    2.12
  -1 -21   7   31.45    2.30
   1 -21  -7   30.25    2.03
  -1 -21  -7   32.18    2.21
   1 -21  -7   31.67    2.19
  -1 -21  -7   31.12    2.00
  -1 -21  -7   30.56    2.08
   1 -21  -7   32.58    2.13
   1  21  -7   31.66    2.18
  -1  21  -7   30.81    2.51
   1  21  -7   30.73    2.51
  -1  21  -7   29.56    2.19
   1  21  -7   33.60    5.31
  -1  21  -7   32.15    5.13
   1  21   7   31.87    5.17
  -1  21   7   26.59    4.51
   1  21   7   29.20    4.84
  -1 -21  -8    0.58    0.74
  -1 -21  -8    1.43    0.79
   1 -21  -8    0.14    0.56
  -1 -21  -8    0.57    0.50
  -1 -21   8    0.40    0.48
   1 -21   8    0.20    0.44
   1 -21   8   -0.04    0.59
  -1 -21   8    0.87    0.50
  -1 -21   8    0.85    0.64
   1 -21   8    0.23    0.50
  -1 -21  -8    0.41    0.53
  -1 -21  -8    0.73    0.48
   1 -21  -8    0.48    0.40
   1 -21  -8    0.22    0.53
   1  21  -8   -0.28    0.53
  -1 -21  -8    0.22    0.44
  -1  21  -8    1.15    0.61
   1  21  -8   -0.12    0.54
  -1  21  -8    0.45    0.54
  -1  21  -8    3.06    2.44
   1  21  -8   -2.09    2.86
   1 -21   9   19.32    1.41
   1 -21   9   19.61    1.57
   1 -21   9   19.46    1.49
  -1 -21   9   18.13    1.46
  -1 -21   9   19.75    1.61
   1 -21  -9   21.77    1.62
  -1 -21  -9   21.60    1.37
   1  21  -9   18.46    1.46
   1 -21  -9   21.58    1.45
  -1 -21  -9   20.88    1.58
  -1  21  -9   18.98    1.52
  -1  21  -9   18.83    1.76
   1  21  -9   19.60    1.76
  -1 -21   9   20.93    1.53
   1 -21  -9   19.73    1.75
  -1 -21  -9   18.99    1.67
  -1 -21  10    0.38    0.42
   1 -21  10    0.85    0.42
   1 -21  10    0.91    0.46
  -1 -21  10    0.77    0.48
   1  21 -10    0.07    0.40
  -1  21 -10    0.44    0.39
   1 -21 -10    0.69    0.35
  -1 -21 -10    1.19    0.31
   1 -21 -10    0.20    0.38
  -1 -21 -10    0.28    0.40
   1  21 -10    0.37    0.44
   1  21 -10    0.31    0.60
  -1  21 -10    1.42    0.66
  -1  21 -10    0.92    0.67
  -1 -21  10    0.86    0.41
   1 -21  10    0.85    0.42
  -1 -21  11   11.35    0.75
   1 -21  11   10.65    0.74
   1 -21  11   10.32    0.75
   1 -21  11   10.86    0.79
  -1 -21  11   10.51    0.81
  -1 -21 -11   11.22    0.80
   1  21 -11    9.77    0.75
  -1  21 -11   11.38    0.80
   1 -21 -11    9.95    0.75
  -1 -22   0    3.14    2.06
   1 -22   0    2.68    0.87
   1 -22   0    3.40    1.98
   1 -22   0    1.58    0.74
  -1 -22   0    1.30    0.63
   1 -22   0    3.20    1.20
  -1 -22   0    1.97    0.78
   1 -22   0    3.51    0.89
   1 -22   0    2.21    0.66
   1  22   0    2.43    1.34
  -1  22   0    1.29    1.03
   1  22   0    1.46    1.28
  -1  22   0    1.94    1.73
  -1 -22   0    1.97    1.01
  -1 -22   0    5.11    1.42
   1 -22   0    3.81    1.13
   1 -22   0    3.90    1.19
  -1 -22   0    2.27    0.86
   1 -22   0    3.03    0.90
   1 -22   1    6.94    2.15
   1 -22   1    4.91    0.80
  -1 -22   1    8.63    2.35
   1 -22  -1    5.95    1.87
  -1 -22  -1    7.90    2.19
  -1 -22  -1    8.27    1.42
   1 -22  -1    5.49    1.08
  -1 -22  -1    6.17    1.12
   1 -22   1    4.36    0.90
   1 -22  -1    7.35    1.22
   1 -22  -1    5.71    1.10
  -1 -22  -1    5.33    0.97
   1 -22   1    6.09    1.02
  -1 -22  -1    5.54    1.16
   1 -22  -1    8.30    1.34
  -1 -22  -1    8.86    1.44
   1 -22  -1    7.12    1.07
  -1 -22   1    5.11    1.05
  -1  22  -1    7.37    2.61
  -1  22   1    6.11    2.14
   1  22  -1    8.29    2.56
   1  22   1    3.17    0.77
  -1  22  -1    7.29    2.32
   1  22  -1    4.68    1.59
   1  22   1    8.87    2.51
   1 -22  -1    5.48    0.91
  -1 -22   1    5.39    1.12
  -1 -22   1    8.09    1.59
  -1 -22   1    5.35    1.02
   1 -22  -1    5.62    1.21
  -1 -22  -1    5.02    1.05
   1  22   1    7.88    2.64
   1 -22  -1    6.32    1.09
   1 -22   1    5.16    1.06
  -1 -22  -1    8.92    1.51
   1 -22   1    6.63    1.15
  -1 -22  -1    9.35    1.47
  -1  22   1    8.99    3.09
  -1 -22  -1    6.30    1.31
   1 -22  -1    8.47    1.47
   1 -22   2    6.23    2.24
  -1 -22   2    6.14    2.01
   1 -22   2    5.20    0.79
   1 -22   2    4.68    0.77
  -1 -22   2    3.90    0.72
   1 -22  -2    5.40    1.00
  -1 -22  -2    3.74    1.65
  -1 -22  -2    5.20    0.94
  -1 -22  -2    5.52    1.16
   1 -22  -2    5.87    1.27
  -1 -22   2    5.66    1.06
  -1 -22  -2    5.27    0.90
   1  22   2    3.54    1.79
   1 -22   2    4.10    0.93
  -1  22   2    3.70    1.66
   1 -22  -2    5.33    0.97
   1 -22  -2    5.54    1.14
   1 -22  -2    5.08    0.97
  -1 -22  -2    5.44    0.98
  -1 -22  -2    5.68    1.27
  -1 -22   2    5.51    1.06
   1 -22   2    5.50    1.02
  -1 -22  -2    4.20    0.71
   1 -22  -2    5.18    0.94
   1 -22  -2    3.68    0.53
  -1 -22   2    5.13    0.86
   1 -22  -2    5.39    0.92
   1 -22  -2    6.20    1.23
  -1 -22  -2    5.13    1.19
  -1 -22  -2    4.58    0.82
   1 -22   2    4.28    0.68
   1 -22   2    4.71    0.74
  -1 -22  -2    4.29    0.75
  -1 -22  -2    3.43    0.68
  -1 -22   2    6.07    0.96
   1 -22  -2    3.59    0.65
   1 -22  -2    5.62    0.94
  -1 -22  -2    5.06    1.02
  -1  22  -2    3.32    1.27
   1  22  -2    5.68    2.22
   1  22   2    6.72    2.32
   1  22  -2    3.72    1.66
  -1  22  -2    4.01    1.88
  -1  22   2    6.37    1.80
   1  22  -2    2.67    1.83
  -1 -22   3    7.08    1.00
   1 -22   3    7.53    1.02
   1 -22  -3    7.67    1.14
   1 -22   3    7.36    0.99
  -1 -22  -3    8.68    1.30
   1 -22   3    8.08    2.15
  -1 -22   3    7.89    2.15
  -1 -22   3    6.08    1.09
   1 -22   3    5.69    0.95
   1 -22  -3    6.52    1.12
   1 -22  -3    6.05    0.91
   1 -22  -3    6.93    1.26
  -1 -22  -3    5.38    1.10
  -1 -22  -3    7.24    0.98
   1 -22   3    5.58    0.95
   1 -22  -3    7.63    0.99
   1 -22  -3    9.15    1.09
  -1 -22  -3    5.43    1.17
   1 -22   3    7.23    1.10
  -1 -22  -3    6.78    1.03
   1 -22  -3    6.27    0.95
   1 -22  -3    8.98    1.32
  -1 -22  -3    6.39    0.92
  -1 -22  -3    7.29    1.20
   1 -22  -3    7.35    1.03
   1 -22  -3    7.66    1.32
   1 -22  -3    6.68    1.20
   1 -22  -3    7.71    1.08
  -1 -22   3    7.78    1.08
  -1 -22  -3    7.68    1.01
  -1 -22  -3    8.56    1.36
   1 -22  -3    7.33    1.13
  -1 -22  -3    7.95    1.11
  -1 -22  -3    5.87    1.07
  -1  22  -3    6.07    2.13
   1  22  -3    7.76    2.45
  -1  22  -3    5.82    2.17
   1  22   3    5.72    1.65
   1  22  -3    8.56    2.61
   1  22  -3    7.07    2.35
  -1  22   3    9.45    2.62
  -1 -22   4   40.28    2.31
  -1 -22  -4   39.30    2.58
   1 -22  -4   44.32    2.64
   1 -22   4   43.31    2.36
  -1 -22   4   42.66    2.63
  -1 -22   4   41.62    2.41
   1 -22   4   41.25    2.33
   1 -22   4   42.92    2.59
  -1 -22  -4   47.37    2.49
  -1 -22  -4   43.14    3.12
   1 -22  -4   41.50    2.86
  -1 -22  -4   49.27    2.67
   1 -22  -4   44.89    3.10
  -1 -22  -4   38.92    2.79
   1 -22  -4   45.35    2.59
   1 -22  -4   44.73    2.51
  -1 -22  -4   46.65    2.97
  -1 -22  -4   40.93    2.61
   1 -22  -4   40.03    2.36
   1 -22  -4   47.28    2.98
  -1 -22  -4   38.25    2.31
   1 -22  -4   39.36    2.54
  -1 -22  -4   45.31    3.17
   1 -22  -4   42.78    2.44
  -1 -22  -4   41.20    2.38
  -1 -22  -4   42.15    2.33
  -1 -22  -4   45.93    3.13
   1 -22  -4   43.48    2.49
   1 -22  -4   48.07    3.31
   1 -22  -4   45.29    3.09
  -1  22   4   38.20    5.31
  -1  22  -4   41.65    5.77
   1  22   4   42.37    6.50
   1  22  -4   43.80    6.07
  -1 -22  -5    5.06    0.88
   1 -22  -5    4.75    0.94
   1 -22  -5    5.30    0.92
  -1 -22  -5    4.97    1.25
   1 -22  -5    6.41    1.24
  -1 -22  -5    4.55    1.06
  -1 -22  -5    5.73    1.31
  -1 -22  -5    4.88    0.90
   1 -22  -5    4.26    1.01
   1 -22  -5    4.67    1.19
   1 -22  -5    3.53    0.76
  -1 -22  -5    5.95    1.00
   1 -22  -5    4.27    0.96
  -1 -22  -5    5.10    1.17
  -1 -22   5    5.12    0.97
   1 -22  -5    5.61    1.11
   1 -22   5    4.81    0.95
  -1 -22   5    6.71    1.18
   1 -22   5    4.61    0.92
   1 -22   5    6.07    1.20
  -1 -22   5    5.93    1.06
   1 -22  -5    6.75    1.04
   1 -22  -5    4.71    1.01
  -1 -22  -5    6.58    1.10
  -1 -22  -5    6.91    1.40
   1 -22  -5    5.34    1.21
  -1 -22  -5    5.37    0.93
   1 -22  -5    3.32    0.91
   1  22  -5    4.96    1.04
  -1  22  -5    4.60    1.98
   1  22  -5    9.29    2.59
   1  22   5    4.89    2.18
  -1 -22  -6    3.31    0.91
   1 -22  -6    2.10    0.83
   1 -22  -6    1.47    0.58
   1 -22  -6    3.62    1.16
   1 -22  -6    3.61    1.06
  -1 -22  -6    3.07    0.70
   1 -22  -6    1.41    0.61
   1 -22  -6    2.34    0.67
  -1 -22  -6    4.71    1.13
  -1 -22  -6    2.47    0.92
  -1 -22  -6    2.62    0.66
  -1 -22   6    2.45    0.73
   1 -22   6    2.40    0.84
   1 -22   6    3.44    0.98
  -1 -22   6    2.95    0.97
  -1 -22   6    2.65    0.72
   1 -22   6    2.46    0.77
   1 -22  -6    3.32    0.89
   1 -22  -6    2.13    0.72
  -1 -22  -6    2.74    0.67
  -1 -22  -6    3.08    0.88
   1  22  -6    3.42    1.00
   1  22  -6    0.97    1.14
   1  22   6    6.68    2.71
  -1  22   6    2.05    1.03
  -1  22  -6    7.71    2.55
   1 -22  -7    4.56    0.89
   1 -22  -7    6.80    0.92
  -1 -22  -7    6.73    1.24
   1 -22  -7    6.50    1.23
  -1 -22  -7    6.95    1.39
   1 -22  -7    6.71    1.31
  -1 -22  -7    7.00    1.02
   1 -22   7    5.90    0.99
  -1 -22   7    6.20    0.98
  -1 -22   7    6.74    1.10
  -1 -22   7    9.60    1.37
   1 -22   7    7.40    1.19
   1 -22   7    8.81    1.27
  -1 -22  -7    7.59    1.16
   1  22  -7    5.91    1.01
  -1 -22  -7    6.83    1.02
   1 -22  -7    7.15    1.04
   1 -22  -7    6.64    1.05
   1  22  -7    6.91    1.27
  -1  22  -7    6.79    1.32
  -1  22  -7    7.08    1.09
   1  22  -7    6.87    2.51
   1  22   7    3.37    1.25
   1  22   7    8.20    2.40
  -1  22  -7    5.45    2.26
   1 -22   8    4.39    0.73
   1 -22   8    5.99    0.99
  -1 -22   8    5.39    0.92
  -1 -22   8    5.26    1.00
   1 -22   8    5.06    0.92
   1 -22  -8    5.55    0.87
  -1 -22  -8    5.39    0.78
  -1 -22  -8    4.79    0.92
  -1  22  -8    4.06    0.79
   1 -22  -8    4.30    0.78
   1  22  -8    4.05    0.78
  -1  22  -8    5.86    0.97
  -1  22  -8    4.90    1.02
   1  22  -8    5.44    1.08
  -1 -22  -8    4.66    0.98
  -1 -22  -8    3.36    0.72
   1 -22  -8    4.96    0.94
  -1 -22   8    6.03    0.94
  -1 -22   9    5.49    0.85
   1 -22   9    6.27    0.92
  -1 -22   9    6.29    0.95
   1 -22   9    6.36    0.87
   1 -22  -9    7.35    0.84
  -1  22  -9    5.20    0.82
  -1 -22  -9    6.07    0.73
  -1 -22  -9    5.89    0.86
   1 -22  -9    5.45    0.85
   1  22  -9    5.14    0.77
   1  22  -9    5.46    0.94
  -1  22  -9    6.42    1.09
   1 -22  -9    5.92    1.00
  -1 -22  -9    4.89    0.90
  -1 -22   9    6.52    0.85
  -1 -22  10    0.58    0.37
   1 -22  10    1.30    0.47
   1 -22  10    0.26    0.32
  -1 -22  10    0.99    0.45
  -1  22 -10    0.71    0.39
  -1 -22 -10   -0.35    0.38
   1 -22 -10    0.29    0.31
   1  22 -10   -0.21    0.33
   1 -22 -10    0.45    0.23
  -1  22 -10    0.24    0.36
   1  22 -10    0.24    0.45
  -1  22 -10    0.32    0.53
   1 -22  10    0.41    0.36
  -1 -22  10    0.63    0.34
   1 -23   0    2.90    2.08
  -1 -23   0   -0.67    0.65
   1 -23   0    0.97    0.52
   1 -23   0   -0.34    0.51
  -1 -23   0   -0.31    0.65
   1 -23   0    0.16    0.46
   1 -23   0    0.03    0.48
  -1 -23   0    1.51    0.83
   1  23   0   -0.05    0.96
  -1  23   0    1.44    1.49
   1  23   0   -0.56    1.45
  -1 -23   0   -0.34    0.62
   1 -23   0   -0.08    0.57
  -1 -23   0    0.16    0.66
   1 -23   0   -0.03    0.47
  -1 -23   0    0.25    0.52
   1 -23   0    0.55    0.61
   1 -23   1   65.61    6.16
  -1 -23  -1   63.11    6.18
  -1 -23  -1   69.21    3.44
   1 -23  -1   63.86    6.25
  -1 -23   1   63.32    6.11
   1 -23  -1   71.91    3.61
  -1 -23  -1   78.32    3.50
  -1 -23  -1   59.45    2.93
  -1 -23  -1   60.03    2.84
  -1 -23   1   60.55    2.98
  -1 -23  -1   77.96    3.84
   1 -23  -1   65.83    3.22
  -1 -23  -1   61.80    3.16
   1 -23  -1   61.22    2.88
   1 -23  -1   74.95    3.37
   1 -23   1   64.85    3.09
   1 -23  -1   61.77    2.96
   1 -23   1   58.56    2.81
  -1  23  -1   76.98    6.96
   1  23  -1   72.27    7.38
  -1  23   1   67.89    6.90
  -1  23  -1   71.01    7.28
   1  23   1   61.01    6.60
   1  23   1   73.01    6.95
   1  23  -1   64.26    7.04
   1 -23  -1   67.39    3.44
  -1 -23  -1   72.32    3.81
   1 -23   1   68.92    3.35
  -1 -23   1   78.59    3.93
   1 -23  -1   72.52    3.30
  -1 -23  -1   65.75    3.07
  -1 -23  -1   77.79    3.65
   1 -23   1   67.84    3.30
   1 -23   1   78.73    3.94
  -1 -23   1   63.81    3.20
   1 -23  -1   72.08    3.78
  -1 -23  -1   64.70    3.35
  -1 -23   1   69.41    3.32
  -1 -23   2    6.36    1.71
   1 -23  -2    7.60    1.19
   1 -23   2    7.49    0.91
   1 -23   2    9.39    2.69
  -1 -23  -2    7.49    1.14
  -1 -23  -2    7.93    1.27
   1 -23   2    8.49    1.22
  -1 -23   2    7.49    1.17
   1 -23  -2    7.47    1.08
  -1 -23   2    8.49    1.30
  -1 -23  -2    7.51    1.06
  -1 -23  -2    7.73    1.36
  -1 -23  -2    5.59    0.97
   1 -23  -2    8.16    1.35
   1 -23   2    7.21    1.18
   1 -23  -2    7.30    1.08
   1 -23  -2    7.19    1.20
  -1 -23   2    7.52    1.12
  -1 -23  -2    7.16    1.03
  -1 -23  -2    8.61    1.24
   1 -23  -2    8.21    1.21
   1 -23  -2    6.69    1.06
   1 -23   2    8.52    1.17
   1 -23  -2    7.28    1.05
  -1 -23  -2    7.86    1.26
   1 -23  -2    8.74    1.39
  -1 -23   2    7.43    1.06
  -1 -23  -2    7.23    0.92
  -1 -23   2    6.04    1.03
  -1 -23  -2   10.04    1.49
   1 -23   2    8.76    1.07
   1 -23  -2    8.56    1.27
  -1 -23  -2    6.51    0.99
   1 -23  -2    6.76    0.91
   1  23  -2    7.02    2.53
   1  23   2    8.52    2.47
   1  23  -2    7.06    2.23
  -1  23  -2    5.14    0.99
  -1  23  -2    9.51    2.74
  -1  23   2   12.43    3.42
   1 -23  -3    1.47    0.60
   1 -23   3    1.48    0.56
  -1 -23   3    1.48    0.64
  -1 -23  -3    0.73    0.53
   1 -23   3    0.57    0.52
  -1 -23   3    1.01    0.65
   1 -23  -3    0.62    0.47
   1 -23   3    1.06    0.62
  -1 -23  -3    1.28    0.55
   1 -23  -3    0.42    0.61
   1 -23  -3    0.27    0.66
   1 -23   3    1.09    0.57
   1 -23  -3    0.32    0.47
   1 -23  -3    0.59    0.45
  -1 -23  -3    0.67    0.71
  -1 -23  -3    0.90    0.49
  -1 -23  -3    1.67    0.92
  -1 -23  -3    0.06    0.51
   1 -23  -3    0.57    0.66
  -1 -23  -3    0.56    0.59
  -1 -23   3    0.96    0.65
   1 -23   3    1.85    0.64
   1 -23  -3    1.27    0.54
   1 -23  -3    1.40    0.72
   1 -23  -3    1.08    0.60
  -1 -23  -3    0.84    0.55
   1 -23  -3    1.28    0.57
   1 -23  -3    1.26    0.59
   1 -23  -3    2.52    1.02
  -1 -23  -3    1.21    0.55
  -1 -23  -3    1.03    0.57
  -1 -23  -3    1.36    0.70
  -1  23  -3    1.30    1.28
   1  23  -3    0.37    1.12
  -1  23  -3    2.71    1.79
  -1 -23   4    1.15    0.54
  -1 -23  -4    0.79    0.64
   1 -23   4    0.36    0.44
   1 -23  -4    1.85    0.70
  -1 -23   4    1.78    0.69
   1 -23   4    2.27    0.80
   1 -23  -4    1.68    0.88
  -1 -23  -4    1.59    0.59
  -1 -23  -4    2.35    0.75
   1 -23  -4    1.99    0.75
   1 -23  -4    2.44    0.74
   1 -23  -4    1.47    0.56
  -1 -23  -4    1.51    0.83
  -1 -23  -4    2.24    0.94
   1 -23  -4    1.72    0.66
  -1 -23  -4    0.64    0.50
  -1 -23  -4    2.16    0.94
   1 -23  -4    1.40    0.79
   1 -23  -4    1.63    0.89
  -1 -23   4    1.39    0.56
   1 -23  -4    1.73    0.65
  -1 -23  -4    1.07    0.45
   1 -23  -4    3.00    0.94
   1 -23  -4    1.40    0.57
  -1 -23  -4    1.37    0.48
  -1 -23  -4    2.04    0.94
  -1 -23  -4    0.72    0.66
   1 -23  -4    0.82    0.40
  -1 -23  -4    0.84    0.53
  -1  23  -4    3.54    2.07
   1  23  -4    1.07    1.34
  -1  23  -4    4.73    2.41
   1 -23  -5    1.37    0.82
  -1 -23  -5    1.34    0.62
  -1 -23  -5    1.03    0.75
   1 -23  -5    1.13    0.72
   1 -23  -5    1.15    0.51
  -1 -23  -5    0.75    0.42
  -1 -23  -5    1.17    0.53
  -1 -23  -5    2.17    0.80
   1 -23  -5    0.56    0.38
   1 -23  -5    1.79    0.78
  -1 -23   5    0.84    0.54
   1 -23  -5    0.58    0.37
  -1 -23  -5    0.37    0.53
   1 -23  -5    1.27    0.79
   1 -23  -5    1.39    0.67
  -1 -23  -5    2.67    1.00
   1 -23   5    1.00    0.50
  -1 -23   5    1.62    0.61
  -1 -23   5    0.75    0.41
  -1 -23   5    0.46    0.59
   1 -23   5    1.38    0.68
  -1 -23   5    0.86    0.56
   1 -23   5   -0.14    0.44
   1 -23  -5    0.64    0.58
  -1 -23  -5    0.78    0.48
   1 -23  -5    0.95    0.60
  -1 -23  -5    0.54    0.55
   1 -23  -5    0.56    0.57
  -1 -23  -5    0.78    0.71
   1  23  -5    1.87    0.85
   1  23  -5    1.79    1.28
  -1  23  -5   -0.16    0.44
   1 -23  -6    5.67    1.12
  -1 -23  -6    6.11    1.19
  -1 -23  -6    5.49    0.89
   1 -23  -6    5.73    1.06
  -1 -23  -6    7.67    1.32
   1 -23  -6    5.59    0.85
  -1 -23   6    7.25    1.10
   1 -23  -6    5.82    0.85
   1 -23  -6    6.71    1.25
  -1 -23  -6    6.84    1.20
   1 -23  -6    4.97    0.86
  -1 -23  -6    5.74    0.84
   1 -23   6    6.86    0.98
  -1 -23   6    5.96    0.89
   1 -23   6    5.52    0.93
  -1 -23   6    4.34    0.83
  -1 -23   6    5.29    0.99
   1 -23   6    6.66    1.04
   1 -23  -6    6.18    1.03
  -1 -23  -6    7.59    1.13
  -1 -23  -6    5.78    0.91
   1 -23  -6    7.67    1.08
   1  23  -6    4.79    0.93
  -1  23  -6    5.91    1.08
   1  23  -6   10.62    2.96
  -1  23  -6    4.38    1.96
   1 -23  -7    4.42    1.04
  -1 -23   7    5.65    0.93
   1 -23  -7    3.84    0.74
  -1 -23  -7    4.87    1.00
   1 -23  -7    3.74    0.77
   1 -23  -7    4.64    1.03
  -1 -23  -7    4.96    1.12
  -1 -23  -7    5.66    0.94
   1 -23   7    4.02    0.82
  -1 -23   7    5.58    0.90
   1 -23   7    5.87    0.95
  -1 -23   7    5.42    0.96
   1 -23   7    6.42    1.04
  -1 -23  -7    5.04    0.94
   1  23  -7    4.76    0.86
  -1 -23  -7    5.29    0.83
   1 -23  -7    5.43    0.98
   1 -23  -7    5.96    0.94
  -1  23  -7    5.13    1.06
   1  23  -7    4.50    1.00
  -1  23  -7    5.35    0.93
   1 -23   8    2.81    0.68
  -1 -23   8    2.07    0.61
  -1 -23   8    2.93    0.73
   1 -23   8    2.04    0.60
   1 -23   8    3.59    0.77
   1 -23  -8    2.16    0.54
  -1 -23  -8    3.02    0.56
  -1  23  -8    2.70    0.62
   1 -23  -8    2.92    0.59
  -1 -23   8    3.46    0.69
  -1 -23  -8    3.00    0.73
   1  23  -8    2.54    0.54
   1  23  -8    3.58    0.90
  -1  23  -8    2.59    0.79
  -1 -23  -8    1.95    0.68
  -1 -23  -8    1.79    0.51
   1 -23  -8    2.70    0.71
  -1 -23   8    2.71    0.71
  -1 -23   9    3.98    0.73
   1 -23   9    3.30    0.60
   1 -23   9    4.79    0.77
  -1 -23   9    3.52    0.66
   1  23  -9    3.83    0.62
  -1 -23  -9    3.52    0.49
   1 -23  -9    3.85    0.59
   1 -23  -9    3.03    0.56
   1 -23   9    4.24    0.65
  -1 -23  -9    4.48    0.72
  -1  23  -9    3.66    0.61
   1  23  -9    3.43    0.76
   1  23  -9    5.31    1.05
  -1  23  -9    3.81    0.77
  -1 -23   9    3.20    0.61
   1 -23   9    4.52    0.73
  -1 -23  -9    3.95    0.75
   1 -23  10    0.86    0.29
  -1 -23  10    0.41    0.29
  -1 -23 -10    0.80    0.34
   1 -23 -10    0.42    0.27
   1  23 -10    0.34    0.24
  -1  23 -10   -0.07    0.28
   1  23 -10    0.58    0.47
  -1  23 -10   -0.24    0.39
  -1  23 -10    0.12    0.42
  -1 -23  10    0.66    0.33
   1 -23  10    0.75    0.33
   1 -24   0   -0.04    0.48
  -1 -24   0    0.59    0.47
  -1 -24   0   -0.42    0.73
  -1 -24   0   -0.82    0.66
   1 -24   0    0.46    0.70
   1 -24   0    0.14    0.55
  -1 -24   0    0.25    0.58
   1 -24   0   -0.41    0.49
   1 -24   0   -0.92    0.76
   1 -24   0    0.28    0.51
  -1 -24   0   -1.00    0.68
  -1 -24   0    0.27    0.49
  -1 -24   0   -0.19    0.49
  -1 -24  -1   21.36    2.05
   1 -24  -1   19.84    2.02
   1 -24   1   18.86    1.86
   1 -24   1   19.79    1.82
   1 -24  -1   18.89    1.72
  -1 -24  -1   21.19    2.20
  -1 -24   1   20.84    1.91
   1 -24  -1   22.60    2.21
  -1 -24   1   25.00    2.35
  -1 -24  -1   19.35    1.93
   1 -24   1   21.93    2.14
  -1 -24   1   20.99    1.92
  -1 -24  -1   18.74    1.74
  -1 -24   1   25.18    2.18
   1 -24  -1   22.31    2.01
  -1 -24  -1   23.68    2.12
   1 -24  -1   19.70    1.82
  -1 -24  -1   24.29    2.04
  -1 -24   1   17.86    1.63
   1 -24   1   20.36    1.76
   1 -24  -1   17.99    1.60
   1 -24   1   25.25    2.19
  -1 -24  -1   23.04    2.13
   1 -24  -1   18.53    1.72
   1 -24  -1   23.70    1.93
  -1 -24  -1   17.55    1.71
   1 -24  -1   20.07    1.98
   1  24  -1   19.85    4.05
  -1  24  -1   19.03    3.59
  -1  24  -1   16.65    3.94
  -1  24   1   13.72    2.70
   1 -24  -2   22.01    1.74
  -1 -24   2   23.70    1.68
   1 -24   2   21.41    1.71
  -1 -24  -2   20.63    1.63
  -1 -24  -2   26.99    2.11
  -1 -24  -2   20.31    1.73
  -1 -24  -2   26.80    2.26
   1 -24  -2   21.09    1.54
  -1 -24   2   21.75    1.70
   1 -24  -2   27.30    2.07
   1 -24  -2   20.71    1.69
  -1 -24  -2   23.74    1.66
   1 -24  -2   21.02    1.88
   1 -24  -2   24.70    2.13
  -1 -24  -2   20.00    1.82
  -1 -24   2   22.28    1.90
   1 -24   2   20.80    1.83
   1 -24  -2   24.91    2.21
   1 -24  -2   20.57    1.64
   1 -24   2   25.70    2.02
   1 -24  -2   22.16    2.03
  -1 -24  -2   23.48    2.22
  -1 -24   2   19.67    1.84
   1 -24  -2   24.18    1.85
  -1 -24  -2   21.89    1.98
  -1 -24  -2   21.82    1.76
   1 -24   2   26.71    2.30
  -1 -24   2   27.04    2.35
  -1 -24  -2   24.13    2.04
   1 -24  -2   25.18    2.02
   1 -24   2   22.04    1.52
   1  24   2   30.76    4.97
  -1  24  -2   20.14    3.76
   1  24  -2   20.62    4.18
  -1 -24  -3   33.28    2.39
   1 -24   3   33.58    1.99
   1 -24  -3   35.71    2.38
  -1 -24  -3   35.43    2.71
   1 -24  -3   34.92    2.12
   1 -24  -3   33.47    2.05
  -1 -24  -3   30.30    2.01
   1 -24   3   35.16    2.25
   1 -24  -3   33.00    2.10
  -1 -24  -3   29.57    2.36
   1 -24  -3   33.37    2.48
   1 -24   3   31.24    2.28
  -1 -24   3   38.30    2.72
   1 -24  -3   33.98    2.59
   1 -24  -3   32.38    2.28
   1 -24  -3   33.88    2.05
   1 -24  -3   32.84    2.15
  -1 -24  -3   32.77    2.30
  -1 -24  -3   37.02    2.68
  -1 -24  -3   38.15    2.55
  -1 -24  -3   30.53    1.96
   1 -24  -3   32.19    2.05
  -1 -24  -3   37.89    2.84
   1 -24   3   37.50    2.14
[truncated: 4,369,511 more chars]
