# Supplementary material for: Crystalline nitrogen chain radical anions
Source: Nat Chem. 2026 Feb 10;18(4):686–94. doi: 10.1038/s41557-025-02040-2 (PMC13061614; doi:10.1038/s41557-025-02040-2)
Supplement: Supplementary file 10 — Coordinates from DFT. [file 41557_2025_2040_MOESM10_ESM.xlsx]

## Sheet: 1 - PBE
Compound	[1]•–
Functional	PBE
Basis Set	Def2-TZVP
Solvation	Gas Phase
Counterion?	No
Electronic Energy	-5828.057723 au
Gibbs Energy	-5827.930161 au
Co-ordinates	atom	x	y	z
	N	0.636299	-0.190913	0.0001
	N	-0.63627	0.191738	0.000147
	N	-1.42356	-0.860842	-3.4e-05
	N	1.42372	0.861602	0.000218
	C	2.76598	0.526721	9.3e-05
	C	3.68783	1.60268	0.000357
	C	3.29834	-0.7928	-0.000232
	C	5.06203	1.39022	0.000312
	H	3.28135	2.6163	0.000628
	C	4.67064	-1.01227	-0.000272
	H	2.59788	-1.62799	-0.000467
	C	5.54639	0.078768	0
	H	5.75497	2.2326	0.000472
	H	5.06768	-2.02909	-0.000494
	C	-2.76589	-0.526244	-6.9e-05
	C	-3.68752	-1.6024	0.000295
	C	-3.29852	0.793153	-0.000454
	C	-5.06176	-1.39023	0.000316
	H	-3.28081	-2.61592	0.000574
	C	-4.67088	1.01234	-0.000444
	H	-2.59827	1.62851	-0.000761
	C	-5.5464	-0.078874	-5e-05
	H	-5.75453	-2.23275	0.000583
	H	-5.06812	2.02908	-0.000778
	Br	-7.44494	0.228573	9e-06
	Br	7.44485	-0.229094	-6.3e-05

## Sheet: 1 - PBE0
Compound	[1]•–
Functional	PBE0
Basis Set	Def2-TZVP
Solvation	Gas Phase
Counterion?	No
Electronic Energy	-5828.251715 au
Gibbs Energy	-5828.116761 au
Co-ordinates	atom	x	y	z
	N	0.627547	0.181282	2.4e-05
	N	-0.627986	-0.181018	0.000195
	N	-1.40656	0.856359	3.1e-05
	N	1.40645	-0.855962	0.000168
	C	2.74063	-0.525566	5.5e-05
	C	3.26628	0.7838	0.000171
	C	3.65583	-1.59272	-0.000139
	C	4.62987	1.00213	0.000107
	H	2.57212	1.61401	0.000321
	C	5.02066	-1.3799	-0.000174
	H	3.25388	-2.59976	-0.000279
	C	5.50239	-0.078401	-3.6e-05
	H	5.02183	2.01278	9.9e-05
	H	5.70931	-2.2163	-0.000262
	C	-2.74068	0.525823	9.3e-05
	C	-3.26611	-0.783571	0.000162
	C	-3.65599	1.59292	-0.000118
	C	-4.6297	-1.00208	0.000114
	H	-2.57189	-1.61374	0.000321
	C	-5.02077	1.37993	-0.000131
	H	-3.25406	2.59996	-0.000222
	C	-5.50232	0.078334	-6e-06
	H	-5.02153	-2.01278	0.000112
	H	-5.70956	2.21622	-0.00021
	Br	-7.37936	-0.228693	-5.5e-05
	Br	7.37945	0.228431	-4.2e-05

## Sheet: 1 - TPSS
Compound	[1]•–
Functional	TPSS
Basis Set	Def2-TZVP
Solvation	Gas Phase
Counterion?	No
Electronic Energy	-5829.581969 au
Gibbs Energy	-5829.452720 au
Co-ordinates	atom	x	y	z
	Br	-7.44074	0.230434	0.000229
	N	-1.4213	-0.867187	-0.000322
	N	-0.636446	0.191234	-0.000399
	C	-3.29314	0.789311	-0.000268
	H	-2.59692	1.6213	-0.00042
	C	-4.66437	1.01015	-0.000148
	H	-5.0589	2.02244	-0.000238
	C	-5.53849	-0.08015	8.5e-05
	C	-5.05818	-1.39136	0.000192
	H	-5.74925	-2.22877	0.000413
	C	-3.68509	-1.6048	5.5e-05
	H	-3.28361	-2.61503	0.00013
	C	-2.76463	-0.529874	-0.000192
	Br	7.4407	-0.230666	0.000263
	N	1.42138	0.867501	-0.000401
	N	0.636497	-0.190889	-0.00055
	C	3.29306	-0.789152	-0.000364
	H	2.59681	-1.62112	-0.000581
	C	4.66427	-1.01011	-0.000211
	H	5.05873	-2.02242	-0.00031
	C	5.53847	0.080129	6.1e-05
	C	5.0583	1.39137	0.00018
	H	5.74942	2.22874	0.000392
	C	3.68521	1.60493	2.7e-05
	H	3.28378	2.61518	0.000109
	C	2.76466	0.530078	-0.000254

## Sheet: 1 - TPSSh
Compound	[1]•–
Functional	TPSSh
Basis Set	Def2-TZVP
Solvation	Gas Phase
Counterion?	No
Electronic Energy	-5829.508458 au
Gibbs Energy	-5829.376320 au
Co-ordinates	atom	x	y	z
	N	0.632801	0.186422	0.00016
	N	-0.632612	-0.186906	3.4e-05
	N	-1.41423	0.86415	0.000133
	N	1.41426	-0.864683	-2.3e-05
	C	2.75421	-0.529244	5.7e-05
	C	3.28015	0.785799	0.000157
	C	3.67213	-1.60051	-9.7e-05
	C	4.64791	1.00617	0.000154
	H	2.58593	1.616	0.000265
	C	5.04153	-1.38686	-0.000114
	H	3.27213	-2.60849	-0.00018
	C	5.5211	-0.079723	1.8e-05
	H	5.04049	2.0165	0.000307
	H	5.7311	-2.22233	-0.000187
	C	-2.7541	0.528917	8e-05
	C	-3.28029	-0.786055	0.000203
	C	-3.67194	1.60031	-0.000102
	C	-4.64809	-1.00623	0.000171
	H	-2.58625	-1.61641	0.000325
	C	-5.04134	1.38685	-0.000155
	H	-3.27177	2.60823	-0.000207
	C	-5.52113	0.079773	-9e-06
	H	-5.04078	-2.01651	0.000348
	H	-5.73079	2.22242	-0.000282
	Br	-7.41376	-0.229988	-6.7e-05
	Br	7.41369	0.230347	-6.7e-05

## Sheet: 1 - wB97Xd
Compound	[1]•–
Functional	ωB97XD
Basis Set	Def2-TZVP
Solvation	Gas Phase
Counterion?	No
Electronic Energy	-5829.505555 au
Gibbs Energy	-5829.369690 au
Co-ordinates	atom	x	y	z
	N	0.628951	0.179537	-0.000169
	N	-0.629089	-0.178958	-0.000155
	N	-1.40635	0.859959	-0.000214
	N	1.40621	-0.859385	-8.6e-05
	C	2.7466	-0.52622	-5.2e-05
	C	3.2696	0.781228	0.000104
	C	3.65964	-1.59254	-0.000132
	C	4.63374	0.999617	0.000134
	H	2.57917	1.61249	0.0002
	C	5.02439	-1.37914	-0.000102
	H	3.26001	-2.59893	-0.000218
	C	5.50605	-0.079	3e-05
	H	5.02188	2.01025	0.00025
	H	5.71041	-2.21613	-0.00017
	C	-2.74665	0.526622	-0.000125
	C	-3.26944	-0.780923	0
	C	-3.65988	1.59278	-0.000155
	C	-4.63353	-0.999557	6.3e-05
	H	-2.57886	-1.61206	5.1e-05
	C	-5.02459	1.37913	-9.3e-05
	H	-3.26045	2.59925	-0.000221
	C	-5.50602	0.078909	1.7e-05
	H	-5.02148	-2.01027	0.000168
	H	-5.71076	2.21601	-0.000122
	Br	-7.38835	-0.229401	0.000105
	Br	7.38843	0.228996	7.5e-05

## Sheet: 1 - TPSS, Counterion
Compound	[1]•–
Functional	TPSS
Basis Set	Def2-TZVP
Solvation	THF
Counterion?	Yes
Electronic Energy	-7098.666968 au
Gibbs Energy	-7098.034023 au
Co-ordinates	atom	x	y	z
	Br	2.32275	5.84448	0.203611
	N	-3.27988	3.41059	-0.007857
	N	-3.36495	2.09526	-0.043471
	C	-0.802631	3.0764	0.02528
	H	-0.898383	1.99749	-0.024795
	C	0.459694	3.65576	0.075833
	H	1.34595	3.02815	0.07
	C	0.576331	5.04704	0.13362
	C	-0.55309	5.8685	0.140143
	H	-0.452919	6.94855	0.183714
	C	-1.81221	5.28195	0.090794
	H	-2.70343	5.9048	0.09598
	C	-1.97274	3.87796	0.034553
	Br	-10.3489	-1.99348	-0.277475
	N	-4.72994	0.408026	-0.113936
	N	-4.64082	1.72302	-0.082833
	C	-7.20438	0.756581	-0.161569
	H	-7.09872	1.83591	-0.139948
	C	-8.47019	0.184212	-0.198821
	H	-9.35321	0.816335	-0.206583
	C	-8.59703	-1.20713	-0.226124
	C	-7.47285	-2.0356	-0.216544
	H	-7.58008	-3.11561	-0.237569
	C	-6.20985	-1.45661	-0.179671
	H	-5.32321	-2.08588	-0.170904
	C	-6.03949	-0.052964	-0.151314
	O	0.895565	-0.854101	-1.22935
	O	2.85862	-4.54833	0.425693
	O	5.60656	-3.71866	-0.383921
	N	0.773123	-2.49254	1.36271
	C	4.99871	-4.9962	-0.566325
	H	5.77433	-5.78069	-0.611307
	H	4.43283	-5.02176	-1.51137
	C	6.38398	-3.32799	-1.51593
	H	5.74365	-3.28397	-2.41109
	H	7.16979	-4.08008	-1.70704
	C	-0.317581	-1.84603	0.61335
	H	-0.413646	-0.814481	0.964762
	H	-1.28839	-2.34103	0.815269
	C	1.05965	-0.724599	-2.6403
	H	0.144003	-0.303102	-3.08944
	H	1.24138	-1.71059	-3.09895
	C	-0.118533	-1.80479	-0.896118
	H	0.155811	-2.79482	-1.29531
	H	-1.07376	-1.50908	-1.36225
	C	4.06846	-5.28397	0.592625
	H	3.85216	-6.36635	0.621443
	H	4.55958	-5.01	1.54055
	C	0.677253	-3.95724	1.28037
	H	0.345883	-4.22468	0.271754
	H	-0.08636	-4.34915	1.98285
	C	0.791338	-2.03874	2.76185
	H	1.36614	-2.75991	3.35219
	H	-0.231588	-2.01654	3.18838
	C	1.9842	-4.69441	1.54592
	H	2.48058	-4.32346	2.45666
	H	1.75751	-5.76362	1.70381
	O	3.45444	-0.499162	-2.74146
	O	5.16828	0.434484	1.34541
	O	2.83873	-0.75985	2.82628
	N	6.14787	-0.829762	-1.27899
	C	3.478	0.495037	3.05756
	H	3.34811	0.79474	4.11216
	H	3.03042	1.27833	2.42497
	C	1.41952	-0.666854	2.96944
	H	1.02047	0.071851	2.25725
	H	1.17007	-0.315718	3.98608
	C	5.86578	-0.430986	-2.66792
	H	5.77947	-1.33702	-3.27632
	H	6.704	0.159916	-3.0895
	C	2.22296	0.198145	-2.93546
	H	2.14952	0.548129	-3.9798
	H	2.174	1.07978	-2.27718
	C	4.58216	0.369237	-2.85066
	H	4.5022	1.1803	-2.10975
	H	4.59936	0.835637	-3.85157
	C	4.95733	0.378583	2.75613
	H	5.49249	1.20882	3.24901
	H	5.34624	-0.567905	3.16537
	C	6.70143	0.297142	-0.51098
	H	6.19549	1.21396	-0.830025
	H	7.78051	0.434324	-0.726226
	C	7.05444	-1.98819	-1.23929
	H	7.50164	-2.04249	-0.241466
	H	7.88953	-1.86572	-1.95858
	C	6.52883	0.179089	0.997975
	H	6.82672	-0.816856	1.36319
	H	7.18513	0.921386	1.48575

## Sheet: 1 - TPSS, THF
Compound	[1]•–
Functional	TPSS
Basis Set	Def2-TZVP
Solvation	THF
Counterion?	No
Electronic Energy	-5829.649817 au
Gibbs Energy	-5829.519531 au
Co-ordinates	atom	x	y	z
	Br	-7.44844	0.226672	3.7e-05
	N	-1.43253	-0.854365	-0.000322
	N	-0.635198	0.195973	5.8e-05
	C	-3.30846	0.797288	-0.000334
	H	-2.627	1.64115	-0.000594
	C	-4.68106	1.01461	-0.000251
	H	-5.0713	2.02822	-0.00037
	C	-5.55184	-0.078434	-2.3e-05
	C	-5.06766	-1.38846	9.9e-05
	H	-5.75089	-2.23206	0.000286
	C	-3.69372	-1.59849	1.1e-05
	H	-3.29761	-2.61105	9.3e-05
	C	-2.78008	-0.519197	-0.000187
	Br	7.44835	-0.227223	-0.000136
	N	1.43266	0.855093	0.000524
	N	0.635292	-0.195167	3.9e-05
	C	3.30827	-0.796886	0.000277
	H	2.6266	-1.64057	0.000395
	C	4.68081	-1.01451	0.000147
	H	5.07087	-2.02819	0.000191
	C	5.55183	0.078362	9e-06
	C	5.06794	1.38847	1.6e-05
	H	5.75132	2.23194	-8.9e-05
	C	3.69403	1.5988	0.000161
	H	3.29816	2.61146	0.00018
	C	2.78018	0.519718	0.00029

## Sheet: 1 - Cyclopentanone, Counterion
Compound	[1]•–
Functional	TPSS
Basis Set	Def2-TZVP
Solvation	Cyclopentanone
Counterion?	Yes
Electronic Energy	-7098.673743 au
Gibbs Energy	-7098.041683 au
Co-ordinates	atom	x	y	z
	Br	2.29199	5.91141	0.176111
	N	-3.28868	3.42601	0.0021
	N	-3.36385	2.11071	-0.058606
	C	-0.807971	3.11593	0.004261
	H	-0.891475	2.03649	-0.054327
	C	0.449238	3.70707	0.046566
	H	1.34094	3.08753	0.024943
	C	0.553287	5.09884	0.117348
	C	-0.584092	5.90914	0.145593
	H	-0.494623	6.98966	0.199356
	C	-1.83797	5.3108	0.104408
	H	-2.73405	5.92631	0.126308
	C	-1.9857	3.90581	0.034139
	Br	-10.3126	-2.04235	-0.255106
	N	-4.71671	0.413466	-0.143777
	N	-4.63739	1.72798	-0.081828
	C	-7.19534	0.736336	-0.118462
	H	-7.10282	1.81551	-0.060971
	C	-8.4559	0.151586	-0.144793
	H	-9.34462	0.774525	-0.108124
	C	-8.56907	-1.23934	-0.218567
	C	-7.43662	-2.05527	-0.26566
	H	-7.53261	-3.13496	-0.322713
	C	-6.17897	-1.46394	-0.238722
	H	-5.28727	-2.08494	-0.2739
	C	-6.02259	-0.060391	-0.165173
	O	0.906483	-0.795118	-1.2505
	O	2.83323	-4.53855	0.384762
	O	5.60837	-3.76677	-0.341741
	N	0.757609	-2.46846	1.31919
	C	4.98723	-5.03362	-0.556732
	H	5.75073	-5.83024	-0.584007
	H	4.45358	-5.04035	-1.52066
	C	6.41697	-3.37337	-1.45229
	H	5.80246	-3.33898	-2.36575
	H	7.21327	-4.11995	-1.61753
	C	-0.322573	-1.78923	0.582785
	H	-0.397625	-0.761852	0.951549
	H	-1.30151	-2.27021	0.779401
	C	1.08202	-0.669976	-2.66117
	H	0.182183	-0.222104	-3.11641
	H	1.23667	-1.66122	-3.11795
	C	-0.127157	-1.729	-0.926221
	H	0.124512	-2.71791	-1.34198
	H	-1.07707	-1.4067	-1.38539
	C	4.01526	-5.31785	0.56693
	H	3.76343	-6.39237	0.562195
	H	4.48492	-5.08326	1.53598
	C	0.636766	-3.93018	1.20144
	H	0.317626	-4.16793	0.181592
	H	-0.146061	-4.32195	1.88197
	C	0.772143	-2.05035	2.73064
	H	1.33864	-2.79067	3.30485
	H	-0.253007	-2.03313	3.15146
	C	1.9223	-4.70039	1.47494
	H	2.40119	-4.37117	2.41086
	H	1.66945	-5.76869	1.59143
	O	3.48175	-0.507981	-2.7159
	O	5.15824	0.405306	1.38103
	O	2.82565	-0.779066	2.83772
	N	6.15567	-0.87397	-1.22957
	C	3.46654	0.471087	3.09286
	H	3.3362	0.752248	4.15214
	H	3.01961	1.26545	2.47372
	C	1.40565	-0.687567	2.97952
	H	1.01082	0.07355	2.28869
	H	1.15415	-0.366002	4.00509
	C	5.8979	-0.493043	-2.62912
	H	5.80431	-1.40759	-3.22341
	H	6.75153	0.076539	-3.04828
	C	2.27319	0.217083	-2.9498
	H	2.22912	0.547073	-4.00202
	H	2.23516	1.11359	-2.31066
	C	4.63341	0.328392	-2.8438
	H	4.56733	1.16466	-2.12993
	H	4.66785	0.762341	-3.85833
	C	4.94605	0.358164	2.79241
	H	5.47654	1.19353	3.28095
	H	5.33939	-0.583708	3.20809
	C	6.70103	0.26445	-0.470231
	H	6.19363	1.17572	-0.802175
	H	7.78036	0.402323	-0.681741
	C	7.06938	-2.02764	-1.164
	H	7.49408	-2.07401	-0.156037
	H	7.91906	-1.90094	-1.86465
	C	6.52375	0.161919	1.03895
	H	6.83185	-0.825934	1.41716
	H	7.16927	0.917165	1.52024

## Sheet: 1 - Cyclopentanone
Compound	[1]•–
Functional	TPSS
Basis Set	Def2-TZVP
Solvation	Cyclopentanone
Counterion?	No
Electronic Energy	-5829.654063 au
Gibbs Energy	-5829.523858 au
Co-ordinates	atom	x	y	z
	Br	7.44992	0.225843	-1.5e-05
	N	1.43432	-0.851809	0.000362
	N	0.635025	0.19711	-0.00021
	C	3.31129	0.799125	0.00019
	H	2.63216	1.64483	0.000232
	C	4.68414	1.01551	0.000132
	H	5.07432	2.02907	0.00029
	C	5.55412	-0.078226	-1e-06
	C	5.06914	-1.38802	-0.000121
	H	5.7511	-2.2326	-0.000299
	C	3.69502	-1.59707	-3.4e-05
	H	3.29956	-2.60987	-0.000134
	C	2.78244	-0.516949	0.000148
	Br	-7.44983	-0.226508	9.6e-05
	N	-1.43449	0.852703	-0.000392
	N	-0.635057	-0.196046	0.000283
	C	-3.31105	-0.798657	-0.000245
	H	-2.63169	-1.64418	-0.000359
	C	-4.68383	-1.01542	-0.000158
	H	-5.07376	-2.02907	-0.000238
	C	-5.5541	0.078121	-2.3e-05
	C	-5.06948	1.38802	0
	H	-5.75165	2.23243	9.6e-05
	C	-3.69539	1.59744	-0.000107
	H	-3.3002	2.61034	-8.5e-05
	C	-2.78257	0.517554	-0.000222

## Sheet: H-N4-H Model
Compound	H-N4-H Model
Functional	TPSSh
Basis Set	Def2-TZVP
Solvation	Gas Phase
Counterion?	No
Electronic Energy	-220.207814 au
Gibbs Energy	-220.212722 au
Co-ordinates	atom	x	y	z
	N	1.65144	-0.237265	0.000149
	N	0.511041	0.425053	-1e-06
	N	-1.65144	0.237262	-0.000143
	N	-0.511046	-0.42505	-4e-06
	H	-2.34892	-0.520343	-0.000131
	H	2.34892	0.520345	0.000133

[truncated: 11 more sheets: (4BrPh)2N4 TPSS, THF, Neutral, Azide, THF, Azide, Cyclopentanone, Nitrene Radical Anion, THF, Nitrene Radical Anion, Cyclo., 2 - Trans, 2 - Cis, 3 - THF, 4 - THF, 5 - THF, 6 - THF]
